# Supplementary material for: Fluctuations in chromatin state at regulatory loci occur spontaneously under relaxed selection and are associated with epigenetically inherited variation in C. elegans gene expression
Source: PLoS Genet. 2023 Mar 2;19(3):e1010647. doi: 10.1371/journal.pgen.1010647 (PMC10013927; doi:10.1371/journal.pgen.1010647)
Supplement: S1 Table — File name: S1_Table.csv. (CSV) [file pgen.1010647.s010.csv]

	2	4	6	8	10	12	14	16	18	20
chrII:1847:5516:2L52.1	0.136994359086428	-0.615783807895636	0.181315529364919	0.0492624897780022	0.0217485834181283	-0.110576420221169	-0.155312529799109	0.0231715118285473	-0.150270150680118	-0.186372545366742
chrII:15265685:15265757:2RSSE.4	0.839920442085139	-0.191256627188425	-0.341574488735595	2.62044594940979	-0.173323880858518	-0.468970283443088	-0.240666115597241	-0.620066912348891	0.910798180980298	-0.219053036294137
chrII:15279228:15279420:2RSSE.5	-0.286155414708153	-0.191256627313895	-0.341574488888356	-0.332531574155308	-0.173323881045872	-0.358098991397926	-0.240666115658392	-0.566408583677142	-0.26856610775109	-0.219053036450353
chrII:15273616:15273693:2RSSE.6	-0.215317769714149	0.0112460227454903	-0.201784033193148	-0.231140361556269	0.0184738810458176	-0.186394140306372	-0.221047784261203	-0.590102095104442	0.055371777404704	-0.0800301908237242
chrII:15279230:15279420:2RSSE.7	-0.286155414708153	-0.191256627313895	-0.341574488888356	-0.332531574155308	-0.173323881045872	-0.358098991397926	-0.240666115658392	-0.566408583677142	-0.26856610775109	-0.219053036450353
chrII:15264824:15264885:2RSSE.8	-2.21019120205265	-2.12502333193015	-2.46697627461036	-2.45958973941993	-2.37634013918376	-2.4628307178512	-2.45410351415382	-2.57853848936378	-2.47455041421167	-2.45372026506372
chrIV:17480297:17483330:4R79.2	0.272303189679908	-0.434027591601647	0.576428234292476	0.538125738365531	0.667159145101102	0.7463603811759	0.738416280874422	0.35801452369839	1.15960346214147	0.433452013714817
chrIV:8366749:8375371:aagr-1	0.413279300537359	0.882933207880084	0.760891602423171	0.978383848453299	0.47218032241311	1.14272726168118	1.12130602486932	0.744714108745545	0.894116986943311	0.758966385469675
chrII:4914493:4925248:aagr-2	0.718239986678593	0.200078390737052	0.294630321041478	0.580616126662152	0.319439880645824	0.205827674941403	0.348422986415122	0.525382133557901	0.482910433742072	0.496545224773788
chrV:9725983:9729512:aagr-3	1.05162499329546	0.357457447013661	0.507542539461546	0.484636322130302	0.50022449869517	0.11729580476116	0.204601723743037	0.354931465576454	0.147742959032083	0.492411065861091
chrX:460650:466962:aagr-4	0.890635951763049	-0.225717979040731	0.359146811540841	0.300933136235452	0.332814592293712	0.166729953415169	0.160913588103905	0.353861691647219	0.246351566388251	0.35364415164547
chrIII:8756982:8761090:aak-1	0.185087948748481	-0.648287689919469	-0.247453801985842	0.145356337737228	0.280990062453211	-0.0705873739493667	-0.323825463707407	0.246709658843373	-0.191468207469062	0.323465078807167
chrX:16796086:16803404:aak-2	-0.0227228833382656	0.243989833174412	0.13668318922905	0.0672823832533929	0.075860714265512	0.290579601456582	0.309244914997401	0.146047286032774	0.157031386072598	0.174408322952086
chrX:13755770:13758936:aakb-1	-0.333722006229189	0.32248769137013	0.108712528652052	0.162192477185373	0.128991374695271	0.110102003126117	0.440272577426029	0.196197393326281	0.376510700250184	0.301688186847143
chrIII:11237142:11239199:aakb-2	0.241294996396626	0.278781709150892	0.00772784210624709	-0.0489990161415002	0.310892130367473	-0.235781577107569	0.274959447732858	-0.0355835181130712	-0.0705259596446743	0.212491633123835
chrIII:12537783:12575401:aakg-1	0.767261533512946	-0.420218790033439	0.197740230155669	0.375306640866525	0.418496664117788	0.169616677144801	0.210270259847245	0.35824807251453	0.24717392489809	0.41310661208146
chrX:16866065:16869031:aakg-2	-0.284559485514853	-0.0464012189766296	-0.255058324708283	-0.222436647013935	-0.167330616438784	-0.00586068878721527	-0.143371706993293	-0.194415707133933	-0.0703632348153178	-0.251166558040588
chrX:2976447:2981027:aakg-3	-0.197969890804307	0.292195126896853	0.010518089718295	0.145158743214186	-0.741118200964567	0.332331828696009	0.270163331109628	0.177236096886066	0.243188868123867	-0.707602064736147
chrX:2314895:2319338:aakg-4	0.283616283136215	-0.254685859829545	0.44028465341842	0.576612443198834	0.679659820342174	0.859942152176162	0.707716778333872	0.453382415503601	0.544582016089927	0.107130460927178
chrII:9971052:9974704:aakg-5	-0.0520334168181953	0.196328340432669	0.193846949016276	0.32198071835628	-0.138174285489468	0.145064581991485	0.0279028747381449	0.0951956405983035	0.116044144075327	0.116580553987955
chrI:5107832:5110183:aap-1	0.358810821647172	-0.202048390369091	-0.17229680413512	-0.117310982393309	0.167473566700244	-0.339830614984155	-0.151968331649068	0.15099295071907	-0.215133898335969	-0.00408986514089891
chrII:11460204:11464489:aars-1	0.126135918352995	-0.491435148729684	0.502472759885843	0.0487544833758541	0.0156618232752268	0.0310664764457861	-0.357656225214688	-0.051255054367733	0.120257156294243	-0.30322188614833
chrI:3983182:3986581:aars-2	0.75950384785222	0.231279869240709	0.235994345234449	0.22111543022694	0.444342632194586	0.109338210138623	0.169588458716692	0.376943972804594	-0.0214595219023074	0.514691431495104
chrIV:245113:251926:aass-1	0.492253553610588	0.199336653550663	0.152706206106819	0.150847798670415	0.0786526683134863	0.15496705934008	0.0288616234125202	0.118657591004944	0.0794730951362442	-0.0144030726645515
chrIV:9599177:9601695:aat-1	-0.433279679616849	-0.0857718531263679	-0.270617320125118	-0.279410048933024	-0.0594141452121164	-0.204568848361199	-0.0202541512462641	-0.106927979499631	0.166535869733153	-0.0309074670512093
chrV:9244401:9246360:aat-2	0.132058175167135	0.58478170177206	0.216986637365001	0.325414799441252	0.378798094843608	0.0823371706404026	0.459120243492002	0.329571073097645	0.424352400227941	0.55498705442989
chrX:2552435:2557728:aat-3	0.210888865328662	0.1257794098703	0.0563111963660836	-0.0227424982956256	0.0976543973070612	-0.0405047206823172	0.243466578999509	0.258172246350716	0.182041933343019	0.299248340340587
chrIV:6272528:6275721:aat-4	-0.868218858833655	0.0282663784977246	-0.480081451559929	-0.513763945785033	0.12967367900805	-0.436974653967085	-0.193842919637821	-0.591936361578913	-0.469236790173589	-0.300916187214513
chrI:2571768:2576020:aat-5	-0.244914495316191	0.476645446014262	0.373105330560316	0.505853347232959	0.253934720715654	0.760421453752318	0.617454175816048	0.344677084134979	0.611511696243928	0.0231229772839702
chrV:11466841:11470663:aat-6	-0.448641882565417	1.33362372137301	1.07200373063527	0.113246330715824	-0.742963258803588	0.881069955215713	0.256918653076808	0.0689381900027213	0.614666569612716	0.0240999725440906
chrII:1386869:1391639:aat-7	-1.81342755525682	-0.596002116242843	-0.128018798447921	-1.98630697210416	-0.756671861886868	-2.10538700473933	-0.853166476560151	-1.035265495172	-1.98370612313093	-0.887705303763543
chrIV:3862032:3865044:aat-8	-1.02258215064538	0.341030116527116	-0.340773733126207	0.116919891281031	-0.830487787786063	0.128592709079207	0.358665266013128	-0.310838385566455	-0.0164923629013023	-0.222453513046812
chrI:11388680:11396660:aat-9	0.555661651319408	0.316562124626776	-0.0216623854050013	0.0855597973077797	0.351189856604893	-0.0492188653032103	0.393459908280139	0.0680008853084854	-0.126660899717969	0.271431704796001
chrI:1601837:1607220:aatf-1	0.157018481666145	-0.313296281300447	-0.129802013954655	-0.139614395304222	-0.162767159874901	-0.248292324132516	-0.358497063890671	-0.213320599784613	-0.263155236464715	-0.293289146249399
chrIII:13153816:13160284:abce-1	0.12114107521413	0.208337950469706	-0.00646096546961786	-0.101316776889249	-0.0445814779090209	-0.168011529598057	-0.133111030164578	0.0362389350243903	-0.00839445898917698	-0.0233914813813524
chrV:12761043:12763375:abcf-1	0.0666097283208089	-0.549141891905673	-0.243191017849142	-0.382565349198757	-0.1178129284077	-0.200087574137081	-0.353580903453275	0.110421211019315	-0.400371127907953	-0.353625572585113
chrIII:13457686:13462238:abcf-2	0.912287851672927	0.522660632571708	0.284058545471923	0.350176811602993	0.504320256400086	0.214935004395257	0.237213597767948	0.41769222197069	0.16054252787838	0.54653649080708
chrIII:6173404:6176171:abcf-3	0.417364201367789	0.165075630748631	0.0898236444132288	0.165605704266194	0.30446807501282	0.180041101519718	0.0190352816038699	0.448138130344733	0.266190820897343	0.162193312679062
chrII:6528930:6531610:abch-1	-1.02671864866163	-0.0649362108593926	-0.132964326770264	-0.0910824352007817	-0.162077100337142	-0.62444936388323	-0.299510060276586	-0.0140815858381588	0.189860788827362	-0.110528252056107
chrII:6532162:6535455:abcx-1	-0.152680027759948	-0.220854050780739	0.0910494846667929	0.335607712492529	0.15875214926071	-0.105447744497275	-0.0977389094061097	0.0611573469991607	0.226929313202549	0.498302127928036
chrI:3886072:3887085:abf-1	0.229506741714377	-3.96492787846787	-0.61889359197848	0.0953239992135845	-2.17764710941076	-1.11781784692508	-0.856667416750733	-0.0461754603570342	0.514776004518856	0.233959200495947
chrI:3885543:3885988:abf-2	-0.742243748488382	0.689855095304526	1.85468812689774	1.01598098173051	0.683867783036111	0.328450990651634	-1.31859015971293	0.801511999175974	-0.551521883650955	0.585302658434498
chrV:15817409:15817846:abf-3	-0.286155414708153	-0.191256627313895	-0.341574488888356	-0.332531574155308	-0.173323881045872	-0.358098991397926	-0.240666115658392	-0.566408583677142	-0.26856610775109	-0.219053036450353
chrV:20557875:20558379:abf-4	2.27521688617808	0.907490291107065	-0.341574488888356	-0.332531574155308	0.956160513120857	1.86119338392511	-0.345956831265096	-0.566408583677142	0.910798180942464	-0.219053036450353
chrX:12792726:12793386:abf-5	-1.12443135644551	1.44644973003858	-2.46697627461036	-2.45958973941993	-1.24685574501704	1.29661606636052	0.578039655314011	0.530611914545528	-0.584240682341496	-1.3849317112306
chrX:12794117:12794870:abf-6	-0.552279553728874	0.946049359954066	0.381979527595656	-0.263670852472234	-0.0916917787004314	1.37222444917262	1.04499872020837	-0.300093476971298	0.229635892947573	-1.03891867940403
chrI:11515126:11517108:abhd-11.1	0.563806274274973	0.0104354450914886	-1.32752691379084	0.946286107422498	1.84218440125822	2.2478879568203	0.550960691220278	2.99829002656709	2.31820286372725	-0.186904043053573
chrI:12181045:12183297:abhd-11.2	0.110814838872694	0.194710424164759	0.00680395525865576	0.00534576865056769	0.11337022173435	0.160276602805928	-0.114445909603688	0.0109282526197827	0.0119901255597823	0.0775910571385224
chrV:7984092:7985954:abhd-12	0.648924636587966	0.302307379447235	0.0374550166436749	0.103468748828568	0.363927242356419	0.0127347055902073	0.237712541123179	-0.0086126610077923	-0.0804264067312971	0.535567922150978
chrIV:1027786:1030039:abhd-14	-0.34798216034024	0.586433087782977	-0.105239835368878	0.140202302850661	-0.0499030429176017	0.224239854627098	0.14663812142162	-0.17965667812379	0.0904768358992076	0.146451018745943
chrV:19955487:19958912:abhd-3.1	0.449990981167076	0.462920917542415	-0.0866150643817302	0.104720086187845	0.629907992225178	0.217880152475243	0.26999063592699	0.155249619133829	0.18739058866911	0.270285407526602
chrX:975524:978008:abhd-3.2	0.433355020227154	0.750391563171851	-1.11670926906914	0.315823528150371	-0.100867345430694	0.730817264084561	0.453886757797524	-1.44777827971722	0.358993301570278	-1.43446782455223
chrV:4847652:4849836:abhd-5.1	0.159380798476665	0.42730204265009	0.769989985510331	-0.146744691383669	0.624727272850896	0.768844806850038	0.422754366287352	0.94526220991155	0.801993128347433	0.737715621818928
chrV:4844684:4846984:abhd-5.2	0.352630165574503	-0.0339262520984206	-0.419473561232381	-0.224083447380661	0.67262680139408	-0.146436119099195	0.0147115513641722	0.176939645431888	-0.0654293621173064	0.146446889799538
chrIII:5690106:5692730:abi-1	-0.0376048430050288	-0.229421307021146	-0.294829088886596	-0.243395592250045	0.10238275869409	-0.330531089912604	-0.364447966182277	-0.0408029401650592	-0.247532115968702	-0.252797527280635
chrX:10605831:10624202:abl-1	0.138989559880776	-0.869893393474172	0.13746826101088	0.224603534586168	0.00669028452125546	0.053176909182731	-0.235230966697683	0.28483057922918	0.0859041380777535	-0.0104241376091957
chrIV:10206188:10214911:abt-1	0.164566576599806	0.380008322847611	0.677940174809529	-0.579369213379734	0.750892707223388	-0.623009645445614	-1.52023100708003	0.897678305558309	-0.0415383222675951	-1.16631165742163
chrI:2255920:2272866:abt-2	1.06786053717506	-0.174582991506694	1.42356784889248	1.42027048520943	0.835197188519415	1.26176210067827	0.861728678215073	1.0735762938611	0.817041510312379	0.761224725259852
chrV:323771:330725:abt-4	-0.510335807436725	0.570387565925932	1.0766564047711	0.740785221622119	-0.267207783590737	1.56777553871801	1.26929376934209	0.902737479085576	1.12515946055671	0.115801176153052
chrI:12011194:12018684:abt-5	0.35363814838663	-1.36101713557139	0.150797498318155	-0.0307387226036233	-1.29906785368725	-0.317039543665587	-0.584042555054397	0.589790073396967	-1.02656051884717	-0.0298235915904936
chrI:2472037:2485391:abtm-1	0.109679961946942	-0.104027606695968	-0.119270996228314	-0.0888790808727201	-0.0583342466351459	-0.332261310048976	-0.36885224344698	-0.183525840851815	-0.272590694061881	-0.026757605282097
chrI:8296922:8307566:abts-1	0.377315781397892	0.0508109373832587	0.475040914645794	0.499205400741179	0.324122537688596	0.418246246307525	0.486790147207846	0.476231147055865	0.440472826945219	0.427767324162797
chrX:11585674:11589757:abts-2	-0.263754352618115	0.0670914075648611	-0.0949577925405428	0.0102426789949154	-0.769235200537376	-0.0522789902579699	0.0442615918898762	-0.385584406332444	-0.262544116945078	-0.371539958483619
chrII:6132894:6157205:abts-3	0.0529416764277171	0.32531246440399	0.534848043559137	0.615932862022394	0.0197585250146044	0.706537734136214	0.521262429349061	0.556081092995661	0.568510816919581	0.174364070047586
chrX:6747295:6761738:abts-4	0.713214639657112	0.112491645893121	0.56296823557887	0.585731391655504	0.463163951567088	0.481495709625403	0.472113167221537	0.514307618068413	0.272893751692303	0.522689210343999
chrV:10380339:10381826:abu-1	-0.88210634610645	1.4123277500779	2.26028501876171	2.78126261672841	1.5882990976551	2.61220394954188	2.94790688835284	2.16515550362307	1.95335018975691	0.982882377510348
chrX:3798178:3799741:abu-10	0.0222111338174022	1.39211407371562	1.63244397799552	1.56915508899518	0.231078068480308	1.5212080766486	1.74414121305848	0.960264767419675	0.843099271948441	-0.361085493470744
chrII:192530:194558:abu-11	0.467469133238125	0.687451604427651	1.11007414779747	1.53952113395972	0.640556887905725	0.962455750218312	1.54256381845225	1.10352509879176	0.99155185378684	0.57178928519889
chrX:450445:457648:abu-12	0.586275194265647	-0.127067867733329	0.510515967571813	0.716026932753771	0.285366374059107	0.466273017842514	0.664454131295969	0.442300994175579	0.653507145483753	0.529877185656729
chrIII:6941887:6945898:abu-13	0.0654133581960959	0.129570114842923	0.381700510573706	0.555485290681313	0.278652836565743	0.33201843952442	0.620430593137517	0.565807329893055	0.69116315665482	0.621954186873108
chrII:9225185:9227261:abu-14	0.472609294488721	0.703389120833884	0.757031127779918	0.874120076362625	0.407971324265027	0.877361312371005	1.18353291430441	0.801511280448431	0.915103296053026	0.63102842856569
chrV:5158622:5159907:abu-15	-1.26224589185876	-0.514820644091742	0.187640369085763	-0.13029074984013	-1.61614690754917	-0.216714084980262	-0.0775455175781138	-1.08492402540269	-0.831736001049177	-2.04560636098164
chrX:1408835:1410652:abu-2	-0.0713225201939958	-1.08831147332947	-0.148981041586398	-1.31925237680057	2.10990082246112	-0.280252242979236	-0.159022981946541	2.15045897850119	-0.112535661563359	1.7557069313947
chrV:2274841:2275977:abu-4	-1.19429080905682	-0.659252065019164	-0.335463363883497	-0.418024344143891	-0.643015968101128	-4.38155236832449	-0.545306931820108	-0.393573902980572	-0.48421191050612	-0.112308729460143
chrIV:15590696:15591772:abu-5	-0.286155414708153	0.907490291107065	-0.341574488888356	1.93300691006776	1.66033948779036	-0.358098991397926	-0.240666115658392	-0.566408583677142	-0.26856610775109	-0.219053036450353
chrV:5160670:5161892:abu-6	-0.0987747099906309	0.109917318339102	1.45555674938687	2.18805065533575	0.693163598855346	2.10455803630574	1.58594226971486	1.05405232988226	1.49926627379825	0.844179029673061
chrV:5163395:5164759:abu-7	-0.0745880579613351	0.505930349614309	1.36832466713316	1.26404050734438	0.309480732160945	1.50243415604771	1.41041951107858	0.661839586315709	0.571471941808156	-0.470981294012813
chrV:5163268:5194608:abu-8	0.548674987132358	0.541852963767107	1.40393970871867	1.54992959047395	0.607938969228007	1.05620295673325	1.52150278823415	1.07421899542294	0.749627078952576	0.458459774169483
chrX:8322110:8323418:abu-9	-1.19739837687159	-1.08831147332947	1.71380090125899	1.32461111115413	-1.19528087590781	-0.280252242979236	-0.159022981946541	2.4417700352951	-0.112535661563359	-0.186904043053573
chrV:10378938:10379371:AC3.12	-0.286155414708153	-0.191256627313895	-0.341574488888356	-0.332531574155308	-0.173323881045872	0.696111550166285	-0.240666115658392	-0.566408583677142	-0.26856610775109	-0.219053036450353
chrV:10393880:10394029:AC3.14	1.61691511052649	2.11209248825342	2.54410998821632	2.46494847377349	3.29096008573708	0.848115690328521	-0.0808112304335684	3.49172642544457	1.78106024556803	2.63134620035237
chrV:10388295:10388442:AC3.15	-0.286155414708153	-0.191256627313895	-0.341574488888356	0.757822110294386	-0.173323881045872	-0.358098991397926	2.79147705380944	1.95147244564261	-0.26856610775109	-0.219053036450353
chrV:10380724:10380874:AC3.16	-1.57230604388626	1.10885047186474	2.02486398728534	1.88409705272112	0.749692656646303	1.83788065183957	2.2725578242065	1.87738137029726	1.5641904650155	0.531153295980379
chrV:10388526:10393505:AC3.5	-1.72172049661445	1.65240837519553	2.39716384892353	2.44196311322383	2.15822754538881	3.40803951095767	2.92673095069361	2.5569500341812	2.80700678258428	1.4174008297224
chrIV:5111832:5112917:AC7.3	-0.286155414708153	-0.157454893454184	-0.341574488888356	-0.332531574155308	-0.173323881045872	-0.358098991397926	-0.240666115658392	-0.566408583677142	-0.26856610775109	-0.219053036450353
chrX:237495:239177:AC8.10	0.252938900136216	-0.608151283909902	0.469797418143048	0.419468804627842	0.383059832645942	0.234779936806021	0.139450273713847	0.133926017763896	0.246467792152598	0.1606015688055
chrX:226650:227394:AC8.11	-0.0116099878356939	-0.314393117986336	-0.0909384212565208	-0.100259453761398	-0.128738847245544	0.00466625881551933	-0.104343279466097	0.0704418884277534	0.420823148351085	-0.200798004930773
chrX:237495:238890:AC8.3	0.244465537058405	-0.744127861431415	0.196002378918725	0.444898484310677	0.369507044214041	0.243710571537654	0.0652314179690583	-0.0895821567888012	-0.00821013786353477	-0.149433348761421
chrX:226650:227394:AC8.4	-0.0116099878356939	-0.314393117986336	-0.0909384212565208	-0.100259453761398	-0.128738847245544	0.00466625881551933	-0.104343279466097	0.0704418884277534	0.420823148351085	-0.200798004930773
chrIII:13344936:13346859:acaa-2	0.00592591097975538	0.293021445206431	-0.0260927405572422	-0.0341856668201744	0.0906289191751617	0.0499030872375715	-0.0234755035431025	-0.0381465498879732	-0.0374910814708514	0.140268216447451
chrI:4635714:4636379:acbp-1	-0.165152922731831	0.919046220184342	-0.261726178221623	-0.190679583418731	-0.184473985418041	0.19405177164404	0.202702660213383	-0.263879192501838	0.253138838290434	0.0759971298744612
chrX:10903277:10905107:acbp-3	-0.114620277153913	0.634607733121504	-0.359215786842151	-0.538858454181658	-0.403894593035863	-0.0664836189738273	-0.328638548743404	-0.365131527377688	0.0382517745879154	-0.13580697182519
chrIII:7308294:7309043:acbp-4	-0.0264333274611293	-0.414728497289664	-0.440707580709293	-0.332601852903988	-0.530373565773709	-0.779367401550886	0.114985392854728	-0.160050871918952	-0.732726706902557	-0.368404724219165
chrIII:13639892:13641688:acbp-5	-0.292448451145757	-0.0923945412072175	-0.347672059047949	-0.492196251635179	-0.0743277126636991	-0.519420340541009	-0.0263763444538657	-0.376157821827631	-0.412798874456009	-0.0904322656789365
chrII:11972309:11973732:acbp-6	-0.26800210966126	0.389329524489915	-0.520070551442847	-0.0796110825498991	0.175007225770187	-0.161265446221681	-0.159651092935572	-0.805820298499809	0.271753870781658	-0.0317504148525285
chrIII:4840183:4841070:acbp-7	0.984838920015553	1.68610432927457	0.376446728960709	1.07713431367451	1.90600604788903	1.19978219958696	0.837129125764276	0.575279679670944	1.0553213924694	0.739692941925834
chrIV:9658052:9663993:acc-1	-0.711831509494198	-0.269680747651591	-0.0785536579801213	-0.048446550858102	-0.420446798441814	0.209353397458457	0.195765022986367	0.198713728958412	0.13786528981074	-0.123717375656727
chrIV:9016776:9019182:acc-2	0.570338941746123	1.05783618697724	0.62461805466234	1.05651108656227	0.0241324014192711	0.491335880823412	0.521013880555962	0.537985024608154	0.549319824816137	1.36257055586608
chrX:4722876:4727481:acc-3	-0.498373045329437	0.0450974758543124	0.357881503944956	0.0967888108864231	0.146321937724452	0.484123548203423	0.126796801868464	0.376701403504912	0.55150622255261	-0.747172307048763
chrIII:13480664:13484155:acc-4	0.269020855300462	0.336541842455146	0.427728435577549	0.575345617581392	0.00691280614315882	0.244061999218163	0.683346291334396	0.3944005041735	0.583129108025118	-0.00165186094673354
chrI:4103697:4108165:acd-1	-0.103973529549621	1.04714730369217	2.54410998821632	1.59887770955341	3.02324366453418	3.37625589012806	2.24134826586744	1.27672298609995	2.67674557634477	-0.0576649287096564
chrI:4094159:4098329:acd-2	2.02844191061657	1.00394613410216	1.55182141713293	1.83726944070912	2.08386631408759	0.754115257136128	1.34604469677358	1.43523756667193	1.62384478032054	1.8402646156178
chrX:14849274:14852631:acd-3	-0.795821004900365	-0.508037511506898	-0.618030647738132	-0.567498432174992	-0.234795890728669	-0.137986159469792	-0.233804938177662	-0.338815610693776	-0.353355838137776	-0.556005590233979
chrV:8638220:8640586:acd-4	-0.377696832201868	2.45776546488	1.76117244747341	-0.561157889873795	-0.035732340292351	1.72337198588773	1.09049856742327	1.05380318475	1.31320305657302	0.680691650718533
chrI:3655412:3662183:acd-5	0.321531567135719	-0.663068074758319	0.303749150704197	0.234738033448408	0.389889433317342	0.200358198225131	0.0778910985844429	-0.00066156176525333	-0.0674417988216109	0.00583211781170038
chrI:6497435:6499560:acdh-1	-4.54624252671927	0.66320998046031	0.334838586196325	0.421811843256602	0.611567270094961	0.707212328796343	0.827905109845371	0.735848196487445	0.936035412797042	0.416609697576933
chrX:17213143:17214903:acdh-10	0.291668654952049	0.444291013379641	-0.114272556236546	-0.215406632307994	0.194723430043728	-0.29402883221092	-0.0291990366218409	-0.0378623802827538	-0.172726185748105	0.202152748126768
chrIII:10566180:10571603:acdh-11	0.307860421711172	-0.30728206591794	-0.546414922075055	-0.615297876637941	-0.187807349762582	-0.777802994375919	-0.69081004941651	-0.545049728489966	-0.692938141097284	-0.204000977722295
chrII:7192436:7194770:acdh-12	-0.0455532774748889	-0.698062010607306	-0.638233660938438	-0.772921135773238	-0.300205527914906	-0.797210975661203	-0.903094258614303	-0.564772961505445	-0.693865997703555	-0.566974106573134
chrIV:8496484:8498823:acdh-13	-0.554641477469121	-0.104293759528365	-0.484546379368736	-0.35397150902779	-0.376204639764952	-0.316412526905686	-0.286005421036899	-0.358972731690833	-0.396995424482569	-0.564823651733277
chrII:5544780:5547490:acdh-2	-4.70309228117211	1.30584761230672	0.967969442935667	0.854733436924215	2.3332058140717	1.12871175687604	0.962548874694754	1.48708418702735	1.70352875977104	1.45543283651638
chrI:6464196:6465709:acdh-3	-0.190376324329402	-0.229063906946668	-0.776895361542391	-0.617685538119997	-0.345265485985445	-0.773453697939708	-0.489741743469583	-0.630166787195031	-1.02854763142734	-0.134993100509392
chrI:6546614:6548675:acdh-4	-1.07272113901729	-0.610653629555384	-0.866637608729853	-0.314897469960774	-1.99397919911076	-0.955765379737466	-0.986889393997752	-0.546802298219153	-0.544031261437597	-0.959292212464273
chrI:6784853:6787139:acdh-5	2.59902957433895	-1.08831147332947	1.40466062739679	-0.228898692350872	1.84218440125822	-1.33446278454345	-0.159022981946541	0.226766595950486	-0.112535661563359	1.03874702034029
chrIII:8561135:8563026:acdh-6	0.510895559543118	0.434970252914092	0.178023837772319	0.482698076775109	0.373608498878359	0.675229398208919	0.52981901201227	0.236942905055219	0.665590554832823	0.685635189399445
chrX:17215017:17217105:acdh-7	0.241866662982058	-0.0420307935917388	-0.392066794356525	-0.406950031938241	0.101583696565621	-0.426759595746973	-0.0687964814936283	-0.268071640762629	-0.411542203822369	0.00663561593182005
chrII:5794494:5796185:acdh-8	-1.30688415503093	-1.21208451105347	-2.17253526096167	-2.25504560033316	-2.17764710941076	-3.44798151444273	-2.27663476308437	-1.61333192420915	-2.21728599997517	-4.77584397746541
chrII:846863:848603:acdh-9	-0.191754391310703	0.739382886955249	0.100714408872338	0.0761285491696507	0.575606869778681	0.456404428891199	0.21719545846236	0.229372896532989	0.443675050777736	0.592979176261092
chrV:5747722:5752033:acds-10	0.723115080854848	-0.643740081166696	-0.116858983580276	-0.16502048463626	0.184355084410497	-0.280689752770618	-0.320692164059131	0.00907934751054051	-0.269803986705173	-0.184650166891703
chrX:16367292:16373789:ace-1	-0.0635611406771424	-0.101371023064495	0.290281876886775	0.433630419757411	-0.11763446820306	0.422353611554885	0.121413913401431	0.331256983082065	0.387114325011803	0.0127336566939104
chrI:3301366:3307935:ace-2	-0.0636479915667715	0.440128822475975	0.22340978541892	0.328299095843276	-0.0216791206384744	0.297449447332258	0.321426991139124	0.122794042101216	0.267052033398596	0.230813448496688
chrII:14205628:14210214:ace-3	-0.374281893657823	0.383996433034369	0.182627932578983	0.401647485068435	0.0848771590749581	0.382540204712046	0.402654046583476	0.20899697089994	0.485095641144106	0.227460871662433
chrII:14198045:14205325:ace-4	0.445966803839419	-0.239129780596275	0.554806215449863	0.530276152445249	0.138841301995479	0.572453305127456	0.217359931573483	0.250331465836981	0.165690650445884	0.400247085172025
chrII:6888552:6890400:acer-1	0.640664696936737	0.919476247520679	0.932019983317574	1.15729918537814	0.998786679724807	1.0647300033564	0.951797643913874	0.903896996329408	0.897050290514941	1.03391644355108
chrI:4270695:4273336:acin-1	0.0785371947533766	-0.103409298031908	-0.184435106985237	-0.227712811586465	-0.243926083830369	-0.240261544334939	-0.226106768984088	-0.149248976084116	-0.531003038956703	-0.170221037445429
chrX:15827017:15851771:acl-1	-0.102358859833432	0.223916220894461	0.00800405713645339	-0.0134642816605159	0.132660044173449	0.0597719817174247	0.372144398919593	0.256364954294017	0.284674197302398	0.169783797824324
chrI:4929098:4932321:acl-11	-0.205161629917289	-0.113206567699997	-0.251230818358165	-0.210502043566421	0.0559245362618437	-0.543159632994777	-0.302474253861669	-0.367921786005612	-0.257496098160326	0.0997042548466024
chrX:7439391:7442577:acl-12	0.245794224653315	0.451152106870744	0.152601826853298	0.0146358990969393	0.521605343514739	0.0707890443257326	0.198316694767797	0.114544269609217	0.261654826167436	0.376874262005753
chrIV:12410466:12412220:acl-13	-0.831215969951689	-3.73437101800545	-1.91913035861875	-1.62311820938819	-0.94309308423658	-0.668900837796483	-2.01273365432654	-0.731982604813644	-4.3850120249922	-3.28376064011761
chrV:9327142:9333062:acl-14	0.289379311518204	0.128657879860255	0.0119412423198946	-0.0491485214975782	0.146843197048587	-0.157957843413952	-0.0511533888808087	-0.0282296983871951	-0.0973802523984242	0.248918962240369
chrV:10028149:10031092:acl-2	0.136007046996794	0.345834234072928	-0.428102384418101	-0.379244123161493	0.192787489764365	0.0338479347759679	-0.177222459871058	-0.169200691071266	0.0576827645104394	0.136183092036801
chrIV:11650714:11652023:acl-3	-0.429797177180274	-0.0114364955649607	-0.577795332285058	-0.710933473042114	0.0547115403799493	-0.815423733415038	-0.40680728910482	-0.637524597815607	-0.466802049314462	-0.143597543153199
chrX:2066553:2070441:acl-4	0.582109065363395	-0.254647048663414	-0.0553081967694003	0.032214299996084	0.478120353291636	-0.10742199833714	0.0642835920256683	0.182287031427937	-0.0665788265055896	0.361441252334809
chrX:10324163:10327456:acl-5	0.119305947956188	-0.250758847238664	-0.20968258013818	-0.0187125543492357	0.344879022872563	-0.0893688920516568	-0.0383478286389432	0.0454537669258619	0.0032821835345479	-0.0488051630474635
chrV:5433391:5437082:acl-6	0.278632639886509	-0.323149950544138	-0.219570472392387	-0.228161873148842	-0.0524673543007407	-0.196941138920804	-0.217772570117259	-0.252538319211487	-0.354452035474934	-0.116091193216813
chrII:12811887:12816462:acl-7	0.842043104787357	0.99838384182309	0.504511225150565	0.495060106099237	0.658897188824884	0.824485288750816	0.548693462725188	0.203842270852668	0.527548181974907	0.771393731939996
chrV:6450869:6453118:acl-8	0.0672295961970551	-0.0229147735490216	-0.168528347585514	-0.373756877927045	-0.0407468073388525	-0.15321605041191	-0.112242941523118	-0.284433356848863	-0.26876961024057	-0.0268745526459495
chrV:6453225:6454968:acl-9	0.26100790324097	-0.0421064486015179	-0.0614662235057202	-0.231220668161568	0.233597540780977	-0.229280757829408	-0.0558474500933531	-0.0816302232588314	-0.187637984040475	0.100677811934017
chrX:1479541:1484398:acly-1	0.448254075890329	-0.0283210123563329	0.550729604370586	0.467763170965087	0.582102731043679	0.621185499390409	0.70698708920052	0.895984836790344	0.799420788306584	0.981533479518196
chrV:13116487:13120187:acly-2	0.586280500063307	0.105701956653139	0.323884112770366	0.355118809540505	0.399166333862846	0.317768120700957	0.481817607681372	0.539626683607981	0.436383466450026	0.617669102837199
chrX:5092480:5097067:acn-1	0.0833564057235586	0.0534258833156435	0.016442337611177	0.00569408360478031	0.0364229652017452	-0.107458967385444	0.079625213487906	0.213635076452641	0.31717969465063	0.15445029268818
chrX:11339873:11343327:aco-1	0.547839100724303	0.338486360837749	0.0684174686767029	0.0416871947010811	0.172575615793446	-0.069946301406781	0.230610452098307	0.207949298626773	0.0486004826808526	0.333399132449832
chrIII:7973716:7977354:aco-2	0.473464120076405	0.570076752840713	0.596149511024813	0.591023227553233	0.536282130483579	0.609918647337631	0.580961678640144	0.596394927978431	0.596557308192314	0.631463891831102
chrI:12938552:12942224:acox-1.1	0.0838120977229	-0.568401268496947	-0.721565484080481	-0.720576924689475	-0.341201252546825	-0.91956819909729	-0.7522185942432	-0.351268950594642	-0.676501410876477	-0.632371033194266
chrI:12942279:12946588:acox-1.2	0.467378404777721	-0.208972425065317	-0.557710118756399	-0.689084894387176	-0.651344558118343	-0.692657532548387	-1.24282891683169	-0.741045962772844	-1.18387117824112	-0.498318173086321
chrI:12946931:12951098:acox-1.3	0.342133838235828	0.286596013177103	0.212872056993804	0.541609917071751	0.613175615373991	0.283185151218948	0.189340421472682	-0.174966512253491	0.387003740902077	-0.394703753589703
chrI:12951133:12954015:acox-1.4	1.8990066099478	1.38519845671661	0.205025961540118	1.03636542571185	1.19679431122012	1.23883901676555	1.19618097973455	0.375519114858662	1.45769938190322	1.4447778691138
chrIII:9586614:9592192:acox-1.5	-0.165213754283763	0.398953988681928	0.873364410955372	0.486236476095799	0.0526572516259948	0.973776198270396	0.634795094088717	0.619335368037426	0.797533053300709	0.147394412057775
chrX:15834040:15838546:acox-1.6	0.132354123538444	-0.176678098989247	-0.510840106729885	-0.407196172301689	-0.464906196129907	-0.317542222304116	-0.446466402032736	-0.352866898012861	-0.156535993372682	-0.352998789696883
chrIV:6245357:6248492:acox-3	0.0344047938512814	-0.972530503654509	-0.597680265862926	-0.625587479307331	-0.694312880126066	-0.623658218123696	-0.952227085771419	-0.598367560045584	-0.599472710141092	-0.943823784716729
chrX:3382867:3385462:acp-1	-0.050463761028552	0.106422337157235	-0.0114278417050332	-0.291486850764192	-0.736306986636504	-0.111309774403021	-0.0755389734274254	-0.0467791177694187	-0.0082429647151105	-0.144380095285303
chrII:8429958:8431930:acp-2	-0.176521757175662	-0.143333513985728	-0.0407730045489672	-0.332789144533077	-0.397690029600656	-0.502510488647673	-0.490603223607868	-0.470631113172251	-0.890953654256644	-0.642860237851227
chrII:8435346:8437135:acp-3	-1.22607524572866	1.62133784703366	0.0866876675802068	1.37920625951111	-4.17433288565624	1.65665410141281	0.954409505566969	0.319128835351029	0.390789275195044	-4.35902223356433
chrII:8432772:8435105:acp-4	-2.2505072131231	2.06940272833048	0.574351540439472	-0.681797015685312	-2.37634013918376	0.131534232601688	-0.131944017852808	-0.363535050019169	-2.47455041421167	-2.45372026506372
chrX:5829375:5832027:acp-5	-0.23206520804554	0.231752747218592	-0.22724312115259	-0.257308501030297	-0.283249460377869	0.122634894045419	-0.000563235290354177	0.0470082375492777	0.0789645310939486	-0.278668291546959
chrIV:6424599:6426139:acp-6	-0.366288829780148	0.944795935351265	0.114387083136033	0.329201578884585	0.0623164394842919	0.757600773710024	0.647477113292713	0.240799805203516	0.439827310693451	0.0344235381200406
chrIV:6428304:6431707:acp-7	-0.604994329516153	0.703324804553483	-0.037032219206447	0.0833014763460563	-1.3542879274218	0.149491416018074	0.240396555437189	-0.0944173014614046	0.880165537492879	-0.576208867529232
chrX:4022272:4025584:acr-10	-0.94486347175939	0.429533602866514	0.623038294090794	0.624235990340069	0.225323850952771	0.0714142662792066	0.373389484665135	0.480539620179726	0.547462364884779	-0.122291890756222
chrI:6621686:6624894:acr-11	-0.323721536943816	0.576756588863247	-0.155056614982773	0.440936046141416	-0.0998400741400367	0.486615747666766	0.456939310187344	0.417788022304462	0.536654875517623	0.485502062602036
chrX:13532852:13536459:acr-12	-0.386201773081806	0.212206502617351	0.175852880803729	0.0887021108316817	-0.576547966782903	0.16812706890105	0.303550476411341	0.0971623921154363	0.121376080994544	-0.147216709423642
chrII:8174844:8177195:acr-14	-0.442684404060663	-0.12371760101773	0.235994439260057	-0.0965018981860836	-0.323737502572009	0.725625460112557	0.0985365135270068	-0.362495238052208	-0.0180062608904514	0.571796915227994
chrV:8552694:8555388:acr-15	-0.548731313940802	0.606664452007298	-0.150152523271723	-0.0649509337919693	-0.378877750705602	0.515231594953819	0.198618779333683	0.0330859216374043	0.125792137451763	-0.448558465433141
chrV:8561215:8564345:acr-16	-0.384239336192007	0.0985749957295136	-0.210493866386331	-0.0580695651931021	-0.401631095646078	-0.296744364036757	-0.0975621919890938	-0.387112074341251	-0.0759615216441759	-0.288369119006415
chrV:2608655:2615247:acr-17	0.571326933770122	0.0378034871454488	-0.0649461717474809	0.56833354281308	0.188299133345758	0.0370962019025847	-0.185331632388355	0.269177122978006	0.716578334079468	-0.114760014362988
chrV:15551154:15559147:acr-18	-0.113094320717463	0.652155865872198	0.674018221158524	0.132689029647955	-0.116914804020994	0.12689621960103	0.446834616884788	0.745852322074043	0.205187129370873	1.13096834644088
chrI:9031243:9036695:acr-19	-0.37831765290078	-0.235173033129114	0.0990528164263046	0.044817896094262	-0.580397622205979	0.348664881096984	0.273931842035711	0.039479834634111	0.33636169062864	-0.0806086237021703
chrX:6702462:6709306:acr-2	-0.105856984318385	0.572100004069332	0.341496388700846	0.529483721878555	-0.169982476839755	0.566246133689405	0.580112630270018	0.121068866178009	0.632264226774687	0.471497197035942
chrII:14373830:14377896:acr-20	-0.0599349152483733	0.616232859124735	0.340945375085645	0.0605648958081232	0.079768491555079	0.144842067181348	0.237325734283874	0.347665060988658	0.00825416796852596	0.207957642778871
chrIII:6581884:6586580:acr-21	-0.401291327582935	0.503526950158421	0.612245921152823	0.843689180555259	-0.387437984012183	0.339893213261386	-0.0369365724643506	-0.0368719719385675	0.268113056126742	-0.353463545244608
chrV:3651658:3659572:acr-23	0.068600187746691	0.985577200347163	0.587478348886866	1.20096168152999	-0.367041404837298	1.60464408250072	1.32123459583132	0.486969750117133	1.35198912643198	0.539344146832267
chrIV:15497566:15511065:acr-24	-0.0617209334665447	-0.182473336203506	0.289617859322663	0.0527759954401503	-0.517793810648012	0.505393049703364	-0.0970262285369457	-0.0609832006509554	-0.0438738436131263	0.0221497965913385
chrIV:6464351:6468327:acr-25	0.0394497180752934	0.230577505255799	0.186726026956965	0.240567562663022	-0.028696617078573	0.603548808468744	0.275943807808292	0.319397037977896	0.547016785283347	0.26432269070364
chrX:6709537:6712925:acr-3	0.161216345008306	0.545415430655223	0.653341166176562	0.631632998487557	0.144880836670854	0.841023881955402	0.715319739654057	-0.14446900921852	0.443720226693414	0.775383178442634
chrIII:6509445:6514768:acr-5	0.57274941426791	-0.291777660597376	0.287285447454279	0.396279599743793	0.0414031171224672	0.460029579620308	0.550306221424743	0.222980152029253	0.0686989604922245	0.197462238983236
chrI:4359206:4362548:acr-6	-0.48985199872302	0.0798733796582023	1.03555943558227	-0.304785854612029	-0.794833673124237	1.80290785170444	0.20009345965151	0.319128835351029	-0.590445081119163	-1.51314859494156
chrII:7845630:7849797:acr-7	0.171431025935222	0.072456522769058	-0.00209529854869405	-0.0993951981446068	0.263884763582155	0.0308342247311338	-0.10998802410435	-0.0201734107077701	0.104540878385737	0.27746246829744
chrX:10412724:10416661:acr-8	-0.535543371865207	0.253567626810166	0.178673845357018	0.180208266857066	-0.639754525432064	0.369061473909094	0.00939615460664388	0.103665274734891	0.315126135442837	-0.346186188251771
chrX:13642347:13646898:acr-9	-0.0834693613593127	0.047193370538342	0.41965864893422	0.550337076147936	0.103443354914716	0.374707292626797	0.585874183551476	0.178095406225501	0.397725680813585	0.340590612070033
chrV:6524627:6532089:acs-1	0.202179034987025	0.0327074327775238	-0.0210863338094489	0.0657589117128209	0.0557437530675769	0.0281705486329539	0.101605692166787	-0.0310452618471388	0.135260905801379	0.0736647621571485
chrV:14146498:14148839:acs-10	0.310865087763133	0.898457507529125	1.06213870190769	-0.194051255196863	2.0039387410108	1.29661606636052	-0.635685450639847	0.743966669653136	-0.584240682341496	0.557679263217671
chrII:4742136:4745280:acs-11	0.217941865314294	-0.0959647656097349	-0.0697942632839703	-0.0788636392167842	0.194486263288059	0.119914449755356	-0.178363181443185	0.149790806942054	-0.0354214933928726	-0.0821050861030858
chrV:20903976:20907433:acs-12	0.308168409110051	-0.0921802636811827	0.677968101268092	0.724788345225435	0.492984775787201	0.789726366851998	0.461861429661398	0.488791043615685	0.359792288010664	0.0703519446400434
chrI:511043:519805:acs-13	0.134867551027331	0.153180889143903	0.139545128659144	0.0596949596498126	0.220872754228644	0.038132462009193	0.276251462395022	0.123010002970468	-0.0183005110208415	0.256694960477342
chrV:9508131:9510429:acs-14	-0.0555602119556325	-0.163499118851249	-0.579154458531119	-0.688161658727462	-0.513017400065567	-0.751731708041272	-0.512034723288448	-0.60324849066919	-0.630859842468598	-0.576875060197024
chrII:933017:936989:acs-15	2.62167846368155	-0.551253353324706	0.904352958964271	-2.70334524557741	-0.720625622309314	-0.200585832489994	-1.52023100708003	1.62748105225654	-1.46342920862084	-3.85532278648366
chrI:1471226:1479923:acs-16	-0.0272839058927484	0.59200568601881	0.55983023359959	0.672923683723033	0.0533554295478947	0.638637869979033	0.634926880753281	0.814513640894888	0.583654461102666	0.130654624796507
chrX:5937562:5942047:acs-17	0.155395171623603	0.39411667547419	0.224406749603275	0.451922997728689	0.452842256945296	0.524237991789281	0.273181481303226	0.420009296550133	0.462608832552293	0.479391469770912
chrIV:10310747:10313670:acs-18	-1.74046053483074	-2.73146089326448	-3.13351142216047	-2.03629065027382	-1.93773112516283	-2.06867310428826	-3.14824700876743	-2.08522188532147	-1.98699229839213	-0.860081908546716
chrIII:3864488:3867098:acs-19	0.0108084207162967	0.521855819442763	0.170244027738125	0.436969826177579	0.642721506149032	0.37706407704937	0.356320677589804	0.569381549737086	0.615955145920119	0.688321712493385
chrV:15567393:15569894:acs-2	0.445241941309815	2.67509133651828	3.10840582379717	3.6491928935972	3.54690028385008	3.38432823566986	3.15577049928169	2.69909652921849	2.74121931609981	3.19968070978291
chrIV:12392120:12398706:acs-20	0.498885592497341	0.500300479631058	0.332347129106722	0.52128224295555	0.508658101186449	0.551474464576256	0.452802045512856	0.440648956353468	0.609481971900519	0.562153230713772
chrV:3089067:3091351:acs-21	-0.137508393159467	0.0254212093030023	-0.52984213941991	0.0181126405360161	0.183857796790898	0.318775692533619	0.176617595971108	0.293148838681522	0.41241478636793	0.133187971691289
chrX:8931240:8939263:acs-22	0.549531493793958	0.0190420408503271	0.0648270117128463	0.117935502196407	0.0868385680658467	-0.0157351754983249	-0.120419221902862	-0.0304259171500425	0.151345808026768	-0.0915323389120643
chrV:1969527:1974514:acs-3	-0.0114408405880066	-0.0854726266818116	-0.0039205807919623	-0.0293235166230658	-0.161968746639939	-0.137753808342339	-0.315656850844326	-0.118857750511936	-0.141644200130388	-0.11655540170856
chrIII:7167837:7170990:acs-4	0.343415656477055	0.243980439183923	0.42840122554849	0.222129470951173	0.118073373511224	0.291670183712896	0.351330921988646	0.518357166845073	0.252789177255144	0.170714999635527
chrIII:13540138:13543534:acs-5	-0.10272106849467	0.15197062126313	0.17545139768433	0.134444749147812	-0.169953746612885	0.329319157419519	0.245258338510994	0.114908090939923	0.260024377792917	0.101538488528151
chrII:7061998:7064777:acs-6	2.73532596548925	-1.08831147332947	2.74155094688402	2.12147090719587	3.31370273079093	1.56635877379994	2.47466947034096	-0.421080379542006	2.8765819313064	1.03874702034029
chrII:9292016:9294050:acs-7	-0.268500041362891	-0.525894343347329	-0.641384709693006	-0.553324928402335	-0.738188927714379	-0.464233288100811	-0.507096527929964	-0.366482616339879	-0.437779539910065	-0.654503908768996
chrX:16878147:16880526:acs-9	0.0148055179506182	-0.150528091509133	0.108675095966325	0.329647534452618	0.0503977811491093	0.301024462250118	0.0779039065608262	-0.0111864526603374	0.0153652710171464	-0.0541741244083991
chrIII:1116419:1142927:acsd-1	-0.0707058261831465	0.00368319599100574	-0.271766323534011	-0.039711784498027	-0.418752510868165	-0.212380197159398	-0.31843290841496	-0.378325329652029	-0.272013225750361	-0.184468979446404
chrV:11079166:11082415:act-1	0.312850698205101	0.910297953823669	0.613183299518013	0.618028653081061	0.30997368091226	0.756394979499193	1.09777895240547	0.627207207745584	0.63591994735656	0.405223627706409
chrV:11076736:11078154:act-2	0.476862310259301	0.24761460395142	-0.150353735479853	-0.106413936980032	0.185356686034968	-0.188908445649782	0.33239625831623	0.0441899362200221	-0.357989882725356	0.229044870753184
chrV:11069407:11073264:act-3	0.34448965502668	0.867798007774912	0.586478064119872	0.606337365059596	0.276559073380671	0.719860014374125	1.03264732112523	0.563716201776996	0.573379925199706	0.37171902034215
chrX:4960552:4964413:act-4	-0.00433398731808478	0.55827428556465	0.441464424224292	0.442338339119683	0.258278610398464	0.541262258886889	0.84948168167889	0.624168689018706	0.632944214770497	0.343635414009807
chrIII:13604411:13606066:act-5	0.147856454708901	1.13523260805869	0.633354009028003	0.677804734577366	0.353723626982507	0.979821943703055	1.0867043173272	0.682467718199794	0.836133772817079	0.554417164877997
chrX:6496802:6499836:actl-1	-0.269821993239861	-0.754557067282162	-0.328821557029173	-0.23757505437406	-0.0265647511392917	-0.193176290110722	-0.53341652046646	-0.180159035815955	-0.351383734981832	-0.410436353572003
chrIII:4722125:4730919:acy-1	0.184367781737991	-0.120358367124342	0.528513565445293	0.588702601109037	0.223139529692552	0.51593787436234	0.425897690942401	0.544470057641	0.594258996087365	0.320823846297713
chrV:5976028:5981513:acy-2	-0.247179967320777	-0.0977238973120647	0.476025774515448	0.312832999891927	-0.243920831807966	0.11563539235641	0.00269193607962287	0.225024367015782	0.190362412661371	-0.130614209008904
chrIII:3774895:3786477:acy-3	-0.188782919402817	-0.484922538907296	-0.217891661846769	-0.0084844431930045	-0.189414732602286	-0.100045164372443	-0.0568457166270901	-0.17029016038943	0.115958882199765	-0.145297897230923
chrV:5624726:5630892:acy-4	0.205515347328287	-0.809892939938185	-0.259112141993849	-0.164312358740886	-0.486192690957735	-0.0949306667487891	-0.288625211577881	0.0614422200529839	-0.062194638802554	-0.152921952180214
chrII:7252258:7255735:ada-2	0.338912734684417	-0.238544921712825	0.123560806241206	0.0543375082327667	0.0895937659586785	-0.0790374559256392	-0.361130237771054	0.0362931391527875	-0.243493926574712	-0.234656965737493
chrIV:7024210:7028144:adah-1	-0.150927651702406	0.126253138408161	-0.0669004233134661	-0.216545908593636	0.0658093738510045	0.0418568497498139	-0.11590900778085	-0.00198071716977522	0.0822908240159991	-0.0167366677901217
chrII:6891651:6893639:adal-1	0.318281695753974	-0.748734277340318	-0.34501128101604	-0.352878106149278	0.183761966341113	-0.705856787605745	-0.529307702772211	-0.296051695377609	-0.892739833231275	0.176693043638459
chrII:11444161:11445255:adbp-1	-0.656593031336815	-0.264925933127426	-0.650967560997077	-0.731914553192373	-0.477072744809201	-0.420943534326077	-0.519531498108525	-0.485847808344676	-0.399883286563453	-0.554750453167087
chrX:4854068:4860036:add-1	0.591902306069818	0.26412927954729	0.979337060094482	0.953140444346337	0.588779908368084	0.979837692439593	0.772299654728777	0.613343357906294	0.677665474397247	0.618331287972982
chrV:12009539:12013406:add-2	0.103372980310984	0.277363763338484	0.274093828637609	0.161523925944337	0.121846230025054	0.0796156206123201	0.0467829015652011	0.0527640411738954	0.160124106089945	0.0306538191263207
chrIV:11209308:11210831:adk-1	0.390899914461836	0.681109691458347	0.244988251719787	0.174194378840066	0.27003071888843	0.0899060344529591	0.552029316992755	0.258022596450839	0.232494554584206	0.382158765321073
chrX:13687956:13695800:adm-2	0.263488360609841	-0.260543663710585	0.293874324052983	0.343580949953289	0.317157674504591	0.378693280154051	0.31462608760544	0.584386562682501	0.181273322759702	0.289713638823219
chrX:7794874:7798298:adm-4	0.266373635530978	-0.292849531087055	-0.0331490465491424	-0.180465618359146	0.285626126551383	-0.0568995102696998	-0.131567965081027	-0.197442601449752	-0.421967043987631	0.222597269762085
chrII:12497216:12502878:ador-1	-0.396423035633665	0.562956147890552	-0.264886588851964	0.167649927194147	-0.442783854237462	0.308725757767673	0.62607726241541	-0.149280456954544	0.583904250610247	-0.0170237579453157
chrI:1610389:1621335:adpr-1	0.492398287187673	0.0177588942915685	-0.12759272416326	0.117362275468671	0.134909509380457	-0.0565537553753088	0.0308642323204897	-0.0948903898576632	-0.0754378834386689	0.294838538887876
chrI:7773179:7777652:adr-1	0.736547073371251	-0.22833391599064	0.263799306118171	0.210475307403012	0.299341702888318	-0.0583161097128715	0.0580830101870956	0.237102755609546	0.0135576286388682	0.228013946168046
chrIII:7231038:7232882:adr-2	-0.104063285714375	-0.368713044127705	-0.305276305094568	-0.283521254953721	-0.0971588087488067	-0.458887650367949	-0.301697611482447	-0.07619523885168	-0.345132327464865	-0.265619499573242
chrIII:295640:298556:ads-1	0.376731759036191	0.627147240809786	0.258060980076717	0.281015819447727	0.150991144956499	0.219149804506161	0.0995441390621104	0.104366767012789	0.188438777571304	0.414211443372958
chrI:7246848:7248687:adsl-1	0.16668905335473	-0.130296836220193	0.0365176239052273	-0.208868140477569	0.126253654476362	-0.0619917331508225	-0.0628495229807549	0.109057536141668	-0.0391389878725434	0.13039547306961
chrV:4818762:4823344:adss-1	0.776223405356622	0.852575615737124	0.525112798007155	0.579786734066889	0.816086968394597	0.464278349974936	0.733744308486725	0.466842966265714	0.433260580386876	0.840731625816107
chrX:12678831:12689279:adt-1	1.20146524992065	0.377336992573024	0.774328982906161	1.23891129331609	0.717167208830193	0.90765188216761	0.843834571721962	0.873010697294663	1.03334895903626	1.07908381757558
chrX:7586109:7595414:adt-2	-0.299010827287269	-0.766843194842806	-0.415475500353697	-0.653867695975321	-0.382387608955065	-0.492320408497869	-0.424499919511007	-0.311387354047924	-0.773805658893484	-0.733234624360024
chrX:3931630:3937897:adt-3	-1.06133358460873	-0.400888942578602	0.0562800838676042	0.0640548344901909	-1.50246403542745	-0.00769683179322103	0.0767903210908406	-0.233233960341214	-0.809817131421981	-2.51366335317294
chrI:7602306:7608245:aex-1	0.332677366550614	0.736689690558537	1.25277523662804	1.31633063321383	0.996512801270355	1.44360293247546	1.31474263315682	1.2297317712007	1.36821877086944	1.00583563803492
chrX:9650997:9653116:aex-2	0.191566883903117	0.761993720992159	0.617423849677431	0.153661666644199	0.601318747964936	0.759907479371892	0.466240389119611	0.408054748716217	0.558925073173792	0.651089949902853
chrX:751144:759732:aex-3	-0.209229200580454	-0.362994270997867	0.374856406580749	0.376765614889459	-0.107178834849595	0.549441841595702	0.311212609363317	0.518694880878273	0.490025012465749	0.0922720664351563
chrX:3729280:3731960:aex-4	-0.454965879851898	1.02527317154581	1.1009755561223	0.690472935106751	0.792552296495513	0.877862635044497	0.333892189418553	0.900675933194925	1.09397857502533	-0.108183594704364
chrI:14850051:14855827:aex-5	0.0918600422512157	0.556684188982529	0.273307987852871	0.41292455992829	0.152292221277286	0.683717729384931	0.361137464089843	0.175002112058217	0.269137649953605	0.0924902626848022
chrI:13543064:13545188:aex-6	0.230041917521238	0.972476053399607	0.451722269071034	0.515879605642529	0.401529163684705	0.350623856276646	0.676271953212776	0.308959220043726	0.740426354321862	0.58540056076502
chrX:6631926:6635273:aexr-1	-0.573520065303508	0.303495185208355	-0.094341529549179	-0.493512675458652	-0.0780401121261397	-0.184068563208874	-0.270996252955952	-0.292181716159733	0.225289382548985	0.169503779610825
chrX:6627962:6631537:aexr-2	1.054521360625	0.584625988432975	0.258241448677193	0.862321728012228	0.717059118319136	0.89314073131938	0.981488469660701	1.08974600227103	0.293566621336002	1.250937831033
chrX:8957529:8961170:aexr-3	1.16071288302022	1.91124051960722	1.23990253590241	1.98015066144032	1.14523833722039	1.67308206574927	1.19083384375179	1.31335406152124	1.01320368169497	1.39162071581661
chrI:2160041:2209637:afd-1	0.261505712065564	-0.139836031853842	0.201422846939328	0.303144547135444	0.316207135524125	0.0144729843317481	0.340465940903803	0.36357462318766	0.358230881088122	0.415856522710744
chrII:6860581:6863752:aff-1	-0.680708076560686	-0.369094151730103	-0.399400119340047	-0.181212138834064	-0.238086363855772	-0.19806897688559	-0.376077457739437	-0.108048351964294	0.0061039696194462	-0.191799920741923
chrIII:440266:443494:affl-1	0.358042898271201	1.09420187059394	0.0309964699596829	0.806963958584132	0.0214990307516627	0.577025690587434	1.03589194407039	0.963096964210044	0.974245606320804	0.157074346595429
chrIII:434890:440142:affl-2	0.0346484363704622	-0.55711045301843	-0.198769056731578	0.0129335036700629	0.133370451792878	-0.185763319780829	0.116276680187165	0.0453346305590704	-0.0433231780918805	0.124184939353039
chrIV:7244207:7245502:afmd-1	-0.48202206797978	-0.201071040245675	-1.57131760777041	-0.804659145533925	-1.66801690020782	-0.0449575906362549	-1.46167592957527	-0.572907621337874	0.0172450507764596	-0.784037723402413
chrIV:13509223:13513433:afmd-2	-0.158232336028196	-0.0743839938479555	-0.270269386365307	-0.515238721222955	-0.166769873870744	-0.481910756076032	-0.470608777832261	-0.463029801840917	-0.557325615054166	-0.109233310179065
chrII:11519327:11527054:age-1	0.167854670749078	-0.99027256163086	-0.353321785857047	-0.283319779137183	-0.118237461298718	-0.271256456118367	-0.519838403799647	-0.274387453552452	-0.675270628994216	-0.272632964066227
chrI:13603880:13626225:agef-1	0.598452641863322	-0.53915136074582	0.414162043097354	0.411915813620598	0.315891359005964	0.1451459025863	-0.0957769874685982	0.333605512900052	0.0935441158665554	0.19176185580142
chrII:14350712:14358113:agl-1	0.625494606766581	0.149385912037679	0.300829346940402	0.445143907432687	0.26730594683738	0.548194303025958	0.452564345479748	0.339666132889875	0.435554148517136	0.344472227187915
chrIII:12793385:12798157:agmo-1	0.0620969956142758	0.904865717550344	0.340054641837043	0.610393804830231	0.509614722386452	0.816450050936663	0.845885086084642	0.511528922045912	0.656955490763525	0.638717433085541
chrII:6760682:6775176:agr-1	0.121373838172068	-0.594050228923757	0.414592650244045	0.413000365428169	0.0143747214322611	0.435734872114964	-0.10754588795669	0.340348221200052	0.273579593512899	-0.0291332318932323
chrX:5289727:5303600:ags-3	-0.0313345211019717	-0.131696161538944	-0.110272279269928	-0.156334457917595	-0.140736525425033	-0.0816353527875523	-0.116776905384767	-0.0810809007332061	-0.113521075811646	-0.124282110293394
chrIV:13368275:13369412:agt-1	-0.918185029116509	0.366911380904015	-0.867227197607261	-0.838631854984196	-0.641786836463905	-0.485885968484468	-0.310548069285767	-0.290293624263119	-0.53701579409745	-0.556089935454825
chrII:5371980:5373827:agt-2	0.0160952388381315	-0.661375292380069	0.0133690883070885	-0.228367756926698	0.0462300265466975	-0.537955222238697	-0.251736627014927	0.0230819764984906	-0.313171640675255	-0.00758910112450102
chrII:8845597:8848902:agxt-1	-0.400764939611688	-0.153069288903831	-0.505426187643291	-0.383545237457063	-0.272349115590875	-0.312445950944694	-0.54983407624516	-0.36790912316749	-0.223507031309683	-0.281857817471296
chrV:14130594:14130674:AH10.10	-0.286155414708153	-0.191256627313895	0.836971383316087	0.757822110294386	-0.173323881045872	-0.358098991397926	-0.240666115658392	-0.566408583677142	-0.26856610775109	1.56669542843718
chrV:14156830:14157622:AH10.2	-0.730912085063988	-0.620866991008509	-0.638926125493155	-0.0951450047627079	0.316548280041115	-0.829815123382429	0.348091709553316	0.157899442838929	-0.677861590208792	0.162031854071563
chrV:14137347:14137866:AH10.4	-0.0522229041102588	-1.6947490346638	-1.99080074129331	-0.20851424836954	-1.8861562560536	1.764931071667	-0.853166476560151	1.5362738628712	0.411027428207931	-1.95649385759666
chrV:14151128:14151178:AH10.7	-0.286155414708153	-0.191256627313895	-0.338313168840718	-0.332531574155308	-0.173323881045872	-0.358098991397926	-0.240666115658392	-0.566408583677142	-0.26856610775109	-0.219053036450353
chrV:14139474:14139565:AH10.8	0.83992044196944	-0.157454893454184	2.69975332616148	-0.417362689478984	0.956160513120857	-0.358098991397926	1.57775194785558	1.59493652694402	-0.26856610775109	-0.219053036450353
chrV:14151128:14151178:AH10.9	-0.286155414708153	-0.191256627313895	-0.338313168840718	-0.332531574155308	-0.173323881045872	-0.358098991397926	-0.240666115658392	-0.566408583677142	-0.26856610775109	-0.219053036450353
chrII:9523169:9523534:AH6.17	-1.19739837687159	-1.08831147332947	-0.148981041586398	-1.31925237680057	-1.19528087590781	-1.33446278454345	-1.2674573722937	-1.47492377049087	-1.29189995025691	-0.186904043053573
chrII:9519054:9520216:AH6.3	0.83992044196944	-0.157454893454184	-0.341574488888356	-0.332531574155308	0.956160513120857	-0.358098991397926	0.867768274688762	2.70243824661633	-0.26856610775109	-0.219053036450353
chrX:2243601:2247008:AH9.1	-0.100231364909658	0.125896377311893	0.145182626024233	-0.811114941937924	0.476330690005355	-0.0629476873024356	-0.0726406026692723	-0.0673268576635901	0.311630849674343	0.492577932328689
chrX:2259149:2260526:AH9.3	0.0419710992801554	-0.225617432839505	-0.319697047387798	-0.17889775752729	-0.11057119676505	-0.108927668347233	-0.151689334401805	-0.208439898035631	-0.237495188647741	-0.328427392667606
chrX:2270991:2274337:AH9.4	0.558113920547175	0.839464878843256	-0.889539451789181	1.08567585603853	-0.880172196044652	0.283180704029628	0.203511682818779	0.0836810860421912	0.272902715741841	0.603321953618812
chrX:2263166:2268045:AH9.6	-0.193265964691695	0.523846572209407	0.362906512403396	0.456911721212413	-0.372630758294154	0.793930890370612	0.246965560743945	0.426861336859415	0.374716803187086	0.16986064602213
chrX:2243114:2244464:AH9.7	-0.304261045293007	-0.0261933308498016	0.175040135780248	-0.426418826157356	0.472582226347834	-0.0081377421746433	0.307907068837159	0.148816358613358	0.487931456567378	0.179038714906704
chrX:2243482:2243586:AH9.9	-0.924696547073805	-0.560898186801001	-0.346081238416778	-0.0962221309814678	0.0207928398452839	-0.330958796214301	1.3075536865658	0.199562100478482	0.133009015845364	0.362652430041821
chrI:10193924:10197000:aha-1	-0.0786566889964272	-0.253873111840053	-0.0770193412307934	-0.0974073101508628	0.0325713776064073	0.0239452006089576	-0.188581282215365	0.0885821197658999	0.00385895415657597	0.0672796211763146
chrI:6836468:6838140:ahcy-1	-0.501421343640384	0.887624636656378	-0.0278670361705381	0.101314843764004	0.0631438300673133	0.40653250137229	0.819647587682329	0.485354214598891	0.487178123333033	0.331977725362512
chrI:8030958:8032886:aho-3	0.0231207499055923	-0.0425192134962451	-0.201998827668445	-0.214481997814063	0.156454060551491	-0.153929845047034	0.0672661507677467	-0.0510518673243121	-0.0966602395387235	0.179659419497824
chrI:9522549:9531132:ahr-1	-0.630117257096411	-0.696871694240128	-0.317938396552418	-0.381652588180674	-0.310859556125645	-0.174413111542292	-0.168085688668681	-0.127312439496383	0.0366983230079339	-0.208567854552049
chrV:15084058:15085382:ahsa-1	1.12621488438121	-0.0148566310493463	-0.290299922505198	-0.148229362314452	0.611336746745888	-0.437914623499381	-0.233755762154024	-0.142877627957334	-0.375804769492152	0.36541888700028
chrX:16613450:16617675:ain-1	0.174026375006571	0.119187195059956	0.126371724657263	0.136064527173666	0.165360464093027	0.0879403465928042	0.297883887008188	0.339613817966663	0.311109311591188	0.324379015269021
chrI:4653472:4660153:ain-2	0.833868502592863	0.146213556038014	0.239305602717688	0.317231365304758	0.55645513177583	-0.0996394442787549	0.242142399448129	0.318720998431337	0.146400177987879	0.684566833272149
chrV:14012332:14013644:aip-1	1.42787077740458	0.125038555297559	0.422867384102298	0.428131869778803	1.21086352495652	-0.217045183290399	0.244502768607767	0.433843422427419	0.264761974664807	1.20567637017933
chrV:15134197:15136801:aipl-1	0.0286228702806325	-0.0169688833379144	-0.56108213392996	-0.565581481215572	-0.296862126570043	-0.545805150101472	-0.251985771459197	-0.266310317099216	-0.647462439768936	-0.00275278079329327
chrII:6592439:6594251:aipr-1	-0.012204441992004	-0.341876203366009	-0.290645467146116	-0.280784735806734	0.0961250109390022	-0.117533374829805	-0.295380543200784	-0.0868558513894413	0.00364913188882146	-0.0102136221811271
chrV:8221487:8223589:air-1	-0.0689939525726342	-0.188191214007534	-0.597922987442786	-0.487146702247809	-0.275884926308412	-0.521468467039637	-0.473400945951682	-0.376379776092928	-0.776509600392674	-0.365453956574366
chrI:5937476:5938885:air-2	-0.091834537427469	-0.208415848048611	-0.304156323402681	-0.452955988131144	-0.480351051159562	-0.519302390133733	-0.413545856258677	-0.371480826779179	-0.665592184183587	-0.492301430191268
chrX:9078944:9113614:ajm-1	0.530489432543528	-0.62027409098052	0.528364949354985	0.606005878736496	0.378343936381416	0.438105976328459	0.441673393623367	0.706799751615844	0.62109504274838	0.453203768403642
chrII:7472605:7478537:aka-1	0.632433933322512	-1.16673644948737	0.527162779650323	0.474095234477919	0.502220311033124	0.283209138437695	0.0607952316379533	0.571961645346768	0.250565610502725	0.238182617438893
chrIII:6353383:6366663:akap-1	0.403300721909235	0.0716543932562637	0.449356234115988	0.339723160410291	0.216207857127609	0.145203831108871	0.332547762003598	0.343689914614679	0.249306140567088	0.279299754945413
chrI:4137160:4138952:akir-1	0.305351694644787	0.137010808208298	0.224923332677786	0.175860796152218	0.408828944289208	0.00835651826848266	0.218811234635918	0.227666404021231	0.154419619814161	0.300152288558838
chrV:10248906:10252845:akt-1	0.182821058209734	-0.142385991387426	0.0228073635104928	0.0764064159491087	0.16124683508048	0.182296072650805	0.0279404968182596	0.224299883633976	-0.0256922074187339	0.0489939717524691
chrX:14147699:14152069:akt-2	0.599208405984899	0.486226405469499	0.551335894985935	0.63885144121986	0.652011679976787	0.714568168349696	0.626596893641559	0.53771905331902	0.72698570010109	0.564969650949581
chrIII:13563345:13564937:aldo-1	0.213528375301425	1.19163745455748	0.738378774264865	0.668187598185798	0.231316867042686	0.935673046174075	1.06718019404918	0.750944856783326	0.830243108249885	0.67776753271904
chrIII:5874675:5876470:aldo-2	0.231226472858405	1.48086297279179	0.749649929425131	0.752841578759252	0.845709341095181	0.952591481647347	0.938993445534296	0.698619027829248	0.816571017683488	0.963316552385244
chrII:7658324:7662288:alfa-1	0.256392399627441	-0.460069000139426	0.0433513484221125	-0.0713366414809664	0.0709197983122852	-0.25923867427346	-0.00657899888245619	0.00544999948233844	-0.247272195501258	-0.151952031222104
chrX:13949109:13956259:alg-1	0.684398114189169	0.514304996240371	0.867972630108151	0.810738532708966	0.660955557502972	0.635866584734437	0.862513910656076	0.946090909425403	0.954982477748934	0.925065883724958
chrII:873171:879878:alg-2	0.0745879998708299	-0.157408586806397	-0.0189357007990899	-0.0665323498430433	-0.18075285511003	-0.208857604333026	0.0836879383451783	-0.0297584973947849	-0.121437587470752	-0.0345190443151819
chrIV:11704245:11708264:alg-3	1.01443732541314	2.88625571912378	3.26744257024219	3.07026213962018	1.13800542658872	2.42498399966827	1.445434335084	1.04295725882888	2.52472448743519	-1.25569259688669
chrIII:9887209:9891458:alg-4	2.80227384310001	3.38021643465484	-0.338313168840718	3.48651671357275	3.36376432978046	2.54272256694547	0.867768274688762	1.59493652694402	3.34153670623307	1.56669542843718
chrI:9989801:9993976:alg-5	0.333074426314909	-0.584621249476529	-0.283358243096923	-0.317328850477266	-0.0368035829211802	-0.499524167166126	-0.38047271994203	-0.299174590005146	-0.806182869292238	-0.185626232719303
chrIII:6460119:6462222:algn-1	0.185627712460114	-0.201368951933622	-0.118518350269673	-0.222808550057376	0.229680823292685	-0.304325800094883	-0.0558528540359175	-0.0361992396480707	0.0235373797683732	0.0729855899386592
chrI:9960369:9961977:algn-10	-0.08255842298552	-0.0142078050668393	-0.124678365855636	-0.357292357908632	-0.00557388489499637	-0.341293167081998	-0.0270475351719491	-0.163409233435643	-0.330793470880637	0.0674481200939377
chrIII:7287845:7290562:algn-11	0.165398786958364	-0.314296676678137	-0.417892967658215	-0.496807759626018	-0.011632391876299	-0.413882456919091	-0.246184996487439	-0.108368643976221	-0.403062070735772	-0.190900612462059
chrV:8035110:8039677:algn-12	0.146523500661315	-0.0146801986063723	-0.0795401872202432	-0.285511560501697	0.110179250059779	-0.20180531604886	0.167090973355089	0.160963261476506	0.038349364331803	0.136739905807655
chrV:13961235:13961977:algn-13	0.106890883547864	0.254914955270166	-0.502892491954092	-0.529731322482316	-0.0151439071294428	-0.31473604016323	-0.311498927963015	-0.353542909311653	-0.116111476225546	-0.228739800231003
chrIV:3800871:3803426:algn-14	0.00744995936662106	-0.0541956616451366	0.018643929989323	-0.19206226652924	-0.0385709801495701	-0.366353028197173	-0.493746542978636	-0.409910145677247	-0.354232960254053	0.112773952632801
chrII:5375266:5377111:algn-2	0.350282681101487	-0.306007285196979	-0.462787866968014	-0.471723174241448	0.00678045310850608	-0.397101886969936	-0.533400708561984	-0.502977011917084	-0.404703724061841	0.129528232722174
chrII:14127640:14132833:algn-3	0.267084730186977	-0.250062508100041	-0.227495551824134	-0.212585562287526	-0.0538423180006922	-0.329252831902984	-0.138160904387547	-0.161620043165937	-0.476245187415465	0.110590878155824
chrV:4195576:4199399:algn-5	0.0900768228264022	0.335020720268544	-0.174713955801957	-0.0924662447376528	0.150474243053311	-0.315598288467674	-0.137064440800652	-0.196480353115823	-0.125842570299212	0.198725858384597
chrII:8040001:8041732:algn-6	0.305873432812574	-0.194442941427364	0.0819614096875133	-0.171575681339528	0.402309622924421	-0.104039222489969	0.0607061421316193	0.0350705501951819	-0.0633757946886737	0.325474131476302
chrV:19926637:19934323:algn-7	0.146257832148973	0.355192006495066	-0.0970196782897797	-0.0866066651038352	0.152291231797731	0.0867573707636221	0.49912604551822	-0.122965982523689	-0.124734318202692	0.474871032118651
chrII:9882727:9886442:algn-8	-0.790687852248549	-0.644870698729868	-0.654166843785866	-0.802856917057426	-0.571097892792386	-0.939147417114743	-0.649958886564295	-0.542572952549459	-0.741977310720485	-0.656118625634036
chrII:10584335:10587985:algn-9	0.145420035447731	-0.0872269227263578	0.012675487953737	-0.0448831431563873	0.116097583256477	-0.424918919345696	-0.154302241443772	0.190972867688225	-0.0292077729426139	0.12560498128905
chrIII:5077764:5080661:alh-1	-0.101011243108203	0.180924300200924	0.0450570933435536	-0.0812687188819449	-0.100519506953599	0.216398613567489	-0.179547850225101	0.11578628339658	0.00981174031799937	-0.104683332325378
chrX:7140503:7143641:alh-10	-0.32857204132263	-0.259109935916304	-0.263988951255509	-0.547970646163335	-0.11877066721784	-0.401246667841017	-0.443959416963153	-0.290791025170619	-0.0657208816558537	-0.29640269729719
chrIII:774320:778154:alh-11	0.707378275160533	-0.396920058142377	0.0819796562820779	0.14556960275593	0.317395232256247	0.154729385559509	0.0180466443612558	0.307785748994872	0.00639570637869873	0.268300967832296
chrIII:7454080:7455980:alh-12	0.357988572498727	0.471719988289755	0.13684965445531	0.262376713370417	-0.114070705121778	0.256770459072247	0.170280687460873	-0.0922361737600816	0.0896147574679522	-0.293041201327493
chrX:12782393:12787154:alh-13	0.142657052833114	0.0112623112994857	0.190592196217951	0.13741682955138	-0.0744571091370076	0.292161125474023	0.0940670863440064	0.261201789603588	0.157749925721163	0.0254454148783826
chrV:1644168:1647728:alh-2	-0.286155414708153	-0.191256627313895	-0.341574488888356	-0.332531574155308	0.956160513120857	-0.468970283592544	-0.240666115658392	3.47817643898438	-0.26856610775109	-0.219053036450353
chrIV:11022602:11025870:alh-3	0.75250040895752	-0.129921518514434	0.174353169404027	0.230605197672506	0.37584114225538	0.189520506562716	-0.0860082374576629	0.182806827950725	0.239503567263261	0.283574959557445
chrV:6427207:6429914:alh-4	0.420935937008521	0.0488582986860398	0.199318950243811	0.0795231354403487	0.134497418078713	0.0719306077173062	0.115772199853356	0.106361937406426	-0.00975033684134613	0.0424993269934064
chrV:1996099:1999581:alh-5	0.135709070346577	0.343589520577419	0.1045169009167	0.0422757336939093	-0.034494377463855	0.0175611351688917	0.535902647928633	-0.020127595790741	-0.0108791983896231	0.00277427580992396
chrII:1306242:1309754:alh-6	0.328058764524897	0.34187203056493	0.098521177683454	0.214374112830327	0.0588368268761771	0.122783532697675	0.150757180448138	-0.0335082586089565	0.124639691522563	0.118918782692133
chrII:13485757:13491786:alh-7	0.2446302922946	0.627614221185159	0.115242171217409	0.255441527716194	0.218864961707475	0.368736066633609	0.559560410652706	0.10325928002254	0.177046616675174	0.521642241612751
chrII:11729010:11731198:alh-8	-0.490604252528503	1.39618829122532	0.714376130124367	0.816665150232148	0.922193319640034	1.16707195704368	1.3400191524135	1.00717123547	1.15993925845157	1.01267555073607
chrIII:5857208:5859186:alh-9	0.393133575095425	0.225987592192512	-0.0832073254240428	-0.0787597517999484	-0.0641719986336912	-0.312048511641943	-0.231147713221387	-0.25876745233944	-0.272311167316381	0.03492295321252
chrII:1412408:1420312:alkb-1	-0.087510587392613	0.253675050267914	-0.20194388970255	-0.292702746375265	-0.0600799368040402	-0.293673514068417	-0.0159051532640801	-0.0237815173806381	-0.0427257859316245	0.0446222904895285
chrII:12786321:12788153:alkb-7	-0.31090917066365	-0.132170946041661	-0.556326394680765	-0.755271642853497	0.0638813669574259	-0.693964013327451	-0.59116269416467	-0.502300103616959	-0.446387332899143	0.0505376047246116
chrIII:3709329:3713352:alkb-8	0.44405905878524	-0.215689870229791	-0.258930334685018	-0.0906263085067388	0.332238432234753	0.0332251643483606	-0.280702026702307	-0.0095016100066583	-0.341308768026257	0.131417183196976
chrIV:10695305:10697071:allo-1	0.0774842538363144	0.0766391730953772	-0.146371158547301	-0.126619689517586	0.0073699053672076	0.0902081690882003	0.0666820517626002	0.264822030816265	-0.241682662660103	0.15701688004666
chrIV:8852499:8862246:alp-1	0.791132791427407	0.174019857178201	0.698983196887423	0.931542076354573	0.655884460296291	0.590086779164296	0.735746223059929	0.818412477947254	0.856309679957885	0.84571938356922
chrX:11121870:11125620:alr-1	-0.0115875808788485	0.0865084057511737	0.0819332003788068	0.092935225328723	-0.0410895919894627	0.197364643258765	0.181079087177479	0.182125119901212	0.27699325548102	-0.0188567664441038
chrIII:9957350:9963132:alx-1	0.543557876460623	-0.354261042558743	0.434017906235239	0.36855687651038	0.443535443447848	0.104000170568338	0.224522984929945	0.631101284395446	0.184862207077689	0.235694170595559
chrIV:9108930:9109753:aly-1	0.092833236086916	0.1116920409208	-0.194305196251578	-0.113216418245705	-0.0439629317598055	-0.393811790658872	-0.36767282864336	-0.0578152069599089	-0.0941709928911861	-0.0436603259324934
chrIV:9147467:9148579:aly-2	0.11079695523005	-0.190247366489564	-0.410371020073066	-0.305822562052202	-0.112233957222783	-0.75276869604472	-0.435566877239832	-0.372057470699816	-0.781044863103883	-0.307067745044273
chrIV:12123288:12124807:aly-3	-0.159442969168074	0.0725298159664462	-0.197331534456474	-0.230469682061984	-0.18510684081268	-0.300204376665712	-0.453051209758692	-0.28890827035455	-0.477250084316386	-0.25238367588315
chrIV:4248069:4258439:ama-1	0.556069906283092	-0.521348060969444	0.152484021872308	0.147991442307011	0.138678038476748	0.0297010021559253	0.131777643854101	0.336926012629957	-0.11567746755077	0.182860448786965
chrX:4733094:4738591:aman-1	-0.217147345504197	-0.373654459303508	0.196606192795198	0.012059652937685	0.220154743593522	0.519900276244388	-0.0212740864599645	0.3968245105039	0.486924342869032	0.124033964344362
chrV:11927660:11933246:aman-2	0.215858093383427	-0.585385242143585	0.229776222429362	0.154179043667787	-0.024066870006292	0.0818634619107194	-0.252596556272094	0.183263384645473	-0.0726615484115516	-0.179517748081422
chrI:5325555:5330228:aman-3	-0.366154423014872	-0.281879809740986	0.460215349055364	0.347627353333876	-0.667907421569955	0.545127238316707	0.169771667673828	0.330813710913503	0.444096591514747	-0.156024644810898
chrII:5203321:5209801:ampd-1	0.193865071809774	0.631314315542429	0.677203765661486	0.795832352222865	0.38443980867708	0.804360308472049	0.830552727050271	0.737589831621232	0.822629631166902	0.490751127886874
chrIV:9644293:9647934:amph-1	-0.0145293478628817	-0.373152384242974	0.140413113214563	0.0808363252222654	0.124167353016671	0.128243438855961	-0.131093679873992	0.11065223156669	0.0693654336948376	-0.177417657402249
chrX:4571436:4573914:amt-1	-0.940483049861191	0.836509886339036	0.865860205653317	0.382653184672892	-0.562927160666837	1.04984200951299	-0.0924241214544708	0.507321066663709	1.33586962470276	-0.682069043382758
chrIV:13042390:13047043:amt-2	0.296867630741026	0.0674560344899956	0.0326730166030018	0.069030981507403	0.14995880851989	-0.00643757076949939	-0.287360639761591	-0.888963561479776	-0.209838420274579	-0.498831180166201
chrII:8363171:8369159:amt-3	-0.682513349440986	0.0424125277912089	0.0364439140488794	0.200417030847888	-0.389046278398006	0.175850382233754	0.277208325790299	0.0963887533873917	0.301262983395841	-0.4364551580417
chrX:4565301:4569620:amt-4	-0.366892839197282	2.1857227400142	1.90003619972475	1.68756635702658	1.24624758013825	1.85533591285064	1.96031416833839	1.60830102717498	2.01717287296773	1.68070679267965
chrIII:3822402:3826262:amx-1	0.157626961604186	-0.307555425739377	-0.13186820361601	-0.0913714902308355	0.0657711507572813	-0.275536839381258	-0.277976119922857	-0.103202854115662	-0.258037876800541	-0.157097452026203
chrI:12759581:12764960:amx-2	0.298728160037454	0.630880185206766	0.787979633617395	1.03717061987451	0.614717244212374	0.579279900155188	0.896130436278703	0.493135389700195	0.65751670784511	0.693840670634601
chrV:20898839:20903535:amx-3	-0.188851047988091	-0.290432895659153	-0.296223141065277	-0.43196165354928	-0.146981001551601	-0.572172715911067	-0.864832293860161	-0.468113436589251	-0.149425993462994	-0.407384470602065
chrIV:6770832:6779859:anat-1	-0.125233798827606	0.077899547874871	-0.208261849125375	-0.279524039139649	-0.0543766417041367	-0.186604465704266	-0.103772511506368	-0.414035092095809	-0.24127248444839	-0.0355125737485145
chrI:4318032:4359090:anc-1	1.39154407215497	-4.37937864841976	1.25715349001753	1.74847016500533	0.608593644411518	1.41899477370092	-0.298112724185875	1.54660411335501	1.17294417568371	-0.218045436579083
chrV:2653078:2662981:angl-1	0.0608701599347053	0.125620095067676	-0.0168946996434935	0.0319123728953487	0.122186236040134	-0.443910364110241	0.0455995382789063	-0.233916057637519	-0.10905055251999	0.090094279468186
chrIII:12446352:12453202:ani-1	0.314891384750828	-0.157322706660351	-0.029233213964448	-0.111594749351717	-0.0693252152599148	-0.114993560138373	-0.0771422518344722	0.0333083329699944	-0.270843996442661	0.0173081109147702
chrII:6361158:6365367:ani-2	0.114924208434775	-0.497552291389469	-0.0136356532600038	-0.165595375832524	-0.149075882699362	-0.614957677612841	-0.17532039633442	-0.0375377715104954	-0.452196480178593	-0.0864016363769341
chrV:19697559:19705212:ani-3	0.39510553875264	0.227626699877032	0.21716435276556	0.354608136992709	0.256592948633374	0.121865407689565	0.47909566287099	0.138472585230137	0.215668663548501	0.319544631481071
chrIII:8684807:8686481:anmt-1	0.0803536200782517	-0.0605855319152541	-0.183941563503634	-0.240304175549271	0.0398193810176298	-0.219888570832987	-0.144255235409168	-0.192033528635623	0.0907357706613331	-0.0624030046739478
chrIII:6154843:6157758:anmt-2	-0.385921257352117	0.462425553507779	-0.07885640473582	-0.216628697447867	0.0410064093615255	0.0654510005424664	0.0444143575548031	-0.385639018414886	0.0508713225006268	0.190793337748742
chrV:9956878:9958331:anmt-3	1.76870216924392	0.295940992705428	0.868603710372802	0.792575705275454	1.021424122033	-0.299444911978604	0.346330140405155	0.125853822878708	0.164400004593752	1.25061749956414
chrIII:13246564:13253700:anoh-1	-0.681928543929978	-0.423111837433119	0.333886791697041	0.230072628952507	-0.423707063821888	0.355158438259977	-0.128064893291668	0.127005378588918	0.0963314740820446	-7.76411808962245e-06
chrIV:14658318:14675145:anoh-2	-0.121614305351721	-0.427632186120251	0.108944324500612	0.0113232074171299	0.0199782281641643	0.0891189958268768	-0.0768969792327843	0.219875005981905	0.177664204080429	-0.0686363545836528
chrV:12859443:12863835:anp-1	0.303103337739045	-0.0803262945202027	0.382811047122414	0.625312858522984	0.32178898204563	0.635439692323047	0.421344078110876	0.456288328605935	0.446598097730546	0.23886668069364
chrIII:6451047:6451567:anr-1	0.0137790167646812	0.0839197179580585	-0.205420313688981	-0.303294840413157	-0.0188314149013059	-0.278146550277892	-0.138911477153181	-0.138109919188725	-0.279690843750248	-0.109178176864253
chrI:5046473:5046785:anr-10	0.065692852267544	0.990658596477733	0.102480289914811	0.415780374341773	0.144604595683501	0.623507266440835	0.800192450995828	0.0544996932106055	0.636441568570298	0.436534377122138
chrIV:9700863:9701286:anr-11	0.395532179661061	-1.21924528033921	0.467887847270979	0.29828398309728	0.62269120508793	0.0616174035453158	-0.474362241949723	0.276707575488909	0.225741436387895	-0.275240737832616
chrII:13770842:13771616:anr-12	1.34892908284266	0.0669020970126245	1.38935926984986	1.30734162697502	1.38804675770561	0.474704740943259	1.89032447434816	1.31033330688861	1.72665026604218	1.488565322609
chrIV:11136288:11136473:anr-13	0.110571444714426	-0.996751790248406	-0.487551181220355	-0.0235937104713192	-0.616918221117369	-0.608483688323769	-1.07961757148493	-0.88655191775525	-0.121467373718494	-0.906544416103533
chrI:12775553:12776532:anr-14	0.372938742004981	-0.472574211974377	0.358885445000757	0.396045008451043	0.0924923717740158	-0.180207609068443	-0.171529304693792	0.0237331541366034	-0.349780350817945	0.0612722502208704
chrV:12011976:12012218:anr-15	-0.227628235616931	-0.69250277690293	0.079936224495978	-0.446639878618555	-0.633023835116253	-0.184150249575084	-0.455933275323299	-0.221681129374615	-0.26227869255263	-0.582988555361608
chrX:11524985:11526635:anr-16	1.11151886493086	-3.78495729615113	1.08951996663	0.757670725145357	-0.182574110973385	0.539358942373794	-0.536281010631495	0.582839427266488	-0.0526719320131186	-0.418195829074894
chrX:17697238:17697346:anr-17	1.19156847660952	0.678137206301527	0.93556643851439	-0.173666811215532	-0.0297502421635235	-3.23375493804709	0.153819425850316	0.638602861735784	1.76541513842306	0.760140666682197
chrIV:3805236:3806561:anr-18	-0.402405848314723	-0.814271426011271	-1.0640953575096	-1.10900550768625	-0.56051856737623	-0.916020495440575	-0.89561521725501	-1.07291137988057	-1.10697882970679	-0.726317399724778
chrI:1916941:1917064:anr-19	0.155719139673508	-1.21310648708935	-0.241526223632263	0.463662575281856	-0.420351963276204	0.375368675758293	-1.1039236136995	0.471400922095138	-0.29156707091007	-0.195602119069174
chrII:12178469:12178764:anr-2	0.143657704768356	-0.340949270867688	-0.300949819168295	-0.35338398156947	0.0312265949162945	-0.425065993448563	-0.135728991004569	-0.422757387944956	-0.742467113239636	-0.0186460827164101
chrI:9382457:9383548:anr-20	0.460421199739696	-0.413659039822167	0.195297365987605	0.332726876570513	0.279062360459114	-0.129840999878945	-0.0836095721609567	0.375473421719235	-0.0788579780664478	0.500671968325407
chrV:7007300:7007564:anr-21	-3.30361604937462	-3.16173519053083	-3.60642563542989	-2.5095734175896	-3.55739940245972	0.328450990651634	-0.338683221396199	-1.41349144016864	-1.26246732682758	-3.65174793324075
chrII:6099409:6099849:anr-22	-0.530614076714776	-0.603112890291291	-0.894614365901878	-1.12221342268046	-0.532398930329578	-1.08032383931625	-1.31960677019974	-0.907071285560146	-0.651454765504734	-0.89152787835161
chrV:5949199:5949388:anr-23	0.108949726937885	0.432744754312858	0.584690628122657	0.219766848527257	0.594663131402167	0.739632087498494	0.119211208892173	0.453958808194245	0.228395394866725	-0.0655733229663983
chrX:1995742:1996672:anr-24	0.9689859420978	0.462471104979907	0.34592438237607	0.324198905732769	0.810829119427106	0.134170804725483	0.0625283393935269	-0.0182166267861313	0.54901693817407	0.785526548613916
chrI:9375256:9375823:anr-25	-1.20087116087391	-0.258336930127614	0.0274481637297277	-0.458244342453284	-0.866277362377605	-0.0973416956939329	-0.113389623134174	-0.0561933239819257	0.0661653611123987	-0.915234750549331
chrIII:2439939:2440819:anr-26	0.173193792983903	-0.14251561907142	-0.107175680062806	0.19534122048729	0.34050436733292	0.0172510589451759	-0.113504007788614	-0.0816971666845036	0.302235773225236	0.326878983848021
chrII:560596:560990:anr-27	-2.12578956725766	-1.78140377100657	-1.50493805045508	-0.500050330947929	-1.68768979404594	-0.220170945778029	-1.98565469023281	-1.19439303390775	-1.92155470101105	-1.82221742279195
chrIII:2439872:2440783:anr-28	0.173193792983903	-0.14251561907142	-0.107175680062806	0.19534122048729	0.34050436733292	0.0172510589451759	-0.113504007788614	-0.0816971666845036	0.302235773225236	0.326878983848021
chrV:12810466:12810739:anr-29	0.0441862301944881	-0.0545007420078296	0.0110380897031425	0.162087280302376	-0.0472816844237342	0.286519585724122	0.0290405963944648	0.3346805534844	0.290279827182465	0.230303903290005
chrIV:15522593:15524764:anr-3	0.017100800622854	-0.330119475813676	-0.785559662696852	-0.621745832058836	-0.198123647165572	-0.736226888762708	-0.616269679690828	-0.718947108077143	-0.82569478112688	-0.377610987187732
chrV:12439501:12440814:anr-30	1.05759961200677	-1.36002308709565	0.895028169178809	2.7974979336413	0.548625400609667	1.37435974337825	0.699766356346581	2.8091518799148	1.14608550030193	2.01354163849832
chrV:6003574:6006746:anr-32	3.36909053277474	1.13184728157387	2.10634570286253	2.52656613093239	2.49258056023132	1.77432698293107	-1.31859015971293	3.04128782991491	1.64508173530855	1.73569807896779
chrV:9371732:9371934:anr-33	-0.286155414708153	1.97243547566831	3.87503787831829	0.757822110294386	-0.173323881045872	3.70780440070429	0.867768274688762	2.24278350243652	2.12616744358777	-0.219053036450353
chrIII:8787414:8789578:anr-34	0.268524176983965	-0.64021619164618	-0.0477268951346284	-0.426665311057846	0.236594109055267	-0.280106184662153	-0.894555160091158	0.0302341963691687	-0.66915319415985	-0.462528786023427
chrII:11170720:11176247:anr-35	0.781864274015196	-0.211863075969485	0.641568082666496	0.484116219252159	0.450686934190518	0.14818013339012	-0.359056081318813	0.5008149851948	0.400927104918907	0.419397134102092
chrV:7854249:7854959:anr-36	-0.0197160256705852	0.00787554193564713	0.20739557425275	0.0781191263572015	-0.176035015645296	-0.284545174287958	0.121940570759024	-0.0899134818631529	0.387304801012665	-0.390060328982754
chrV:20192729:20193439:anr-37	0.827517932506319	-0.893181871769754	0.54688714156256	0.330871453817152	0.0742406527958806	-0.217022993713902	0.103345140386338	-0.291589440355942	-0.190578268527634	0.693253071387453
chrI:5356231:5356728:anr-38	0.281257367153739	0.57643736088043	-0.679078897015634	-0.337189880139524	0.229439090144867	-0.332044729402514	-0.948509765497018	0.0113928604798843	-0.0987657645720863	-0.33814883066815
chrII:2421069:2423075:anr-39	1.18231868189055	-0.0490252761194598	1.02274179996662	1.17096448559561	0.816478088831808	0.922150853994292	0.525129411005494	1.09713361375566	0.814127846506617	0.597461005540017
chrIV:4977095:4977288:anr-4	-0.286155414708153	-0.191256627313895	0.836971383316087	-0.332531574155308	0.956160513120857	2.54272256694547	-0.240666115658392	-0.620066912400587	-0.26856610775109	-0.219053036450353
chrI:11213846:11214634:anr-40	-0.264670151093079	-0.468192558311349	-0.310827235810959	-0.146629149114901	0.0370812822046001	-0.672444381499316	-0.671989900751405	-0.424532834663643	-1.81622051968639	-1.21234332388689
chrII:4059051:4059523:anr-41	-0.55308550497887	-0.654583453506927	0.0434645822024536	0.13083921639512	-0.280812002905568	-0.580104127151692	-1.00612081451014	-0.746704756959355	-0.789562438382235	-0.843015312870641
chrI:1822400:1823043:anr-42	0.615556899714335	0.840012168704247	1.34447532235964	0.692403953004544	-0.0297502421635235	0.0370432825556552	-0.826087512466418	-0.083573201084463	-0.77162303574683	-2.08573297194057
chrV:10951231:10951557:anr-43	2.27521688617808	-0.191256627313895	-0.341574488888356	1.44526114957931	1.66033948779036	2.23626595905497	-0.240666115658392	2.24278350243652	1.62174362411909	-0.219053036450353
chrIV:8231730:8235014:anr-44	-0.376101037789061	-0.370158895959907	-0.340553766967496	0.181181801221755	-0.152588413510698	-0.924222140155416	-0.0791006289042922	-0.00456716159683516	0.14220215438427	0.118904446295143
chrI:3410344:3411465:anr-45	0.0782070083581145	0.273994773142157	-0.260511377565066	-0.357683271892694	-0.36242085456086	-0.622675855193436	-0.350844857353148	-0.718222453450546	-0.419188446857191	0.118618830195416
chrI:11013399:11014203:anr-46	0.220225975350697	0.0509484942309874	0.27227708517343	0.178569903748364	0.0134099375500935	0.073535428653629	-0.0426868247483253	-0.389289317027311	-0.203290355098715	0.415330581086788
chrIV:3201458:3203707:anr-47	1.05624615717924	-1.07843858599234	0.525702590279454	-0.244573815599067	0.584671640187222	-2.39521254293895	-4.82219859798873	0.35813773086299	-2.3350019104802	-0.823565766333415
chrII:2166430:2170212:anr-48	-0.305174555364761	-0.00161538108308937	-0.450562988052012	-0.185844627082632	-0.695822032299724	-0.460413437633877	-0.550473219229888	-0.689277794834505	-1.00168314209765	-0.893539427266927
chrX:1531976:1535983:anr-49	0.729387299307699	0.642298264213154	0.0223598986001297	0.65570765299666	0.16486935806117	0.607105849810727	0.00200232328615368	-0.431446918983095	0.491631414344275	0.396687761867255
chrI:6136719:6136927:anr-5	0.83992044196944	-0.191256627313895	0.836971383316087	1.93300691006776	-0.173323881045872	-0.358098991397926	0.867768274688762	-0.566408583677142	2.83711288676439	-0.219053036450353
chrIV:1629778:1629987:anr-50	1.80759765499475	1.10361395561331	0.265211266577271	0.981133544576506	1.7138127309052	1.29661606636052	-0.635685450639847	0.932158900965816	-0.584240682341496	2.17790183844658
chrII:9237180:9239151:anr-51	1.00271364524479	0.959719627716914	1.27086567197174	1.37244823060068	0.824189839694361	1.12008250762158	1.17467812794041	0.643708493729573	1.16304261413372	0.666907590664409
chrII:10294091:10295693:anr-52	-1.10533174036177	0.840012168704247	-1.95496554995603	0.692403953004544	-0.34639156186264	0.261490563229394	-1.32982894525346	-0.621184246950577	-0.77162303574683	-2.08573297194057
chrIII:1294929:1298375:anr-53	2.56080908204555	-0.191256627313895	2.01225593547289	1.93300691006776	3.56832037078966	4.48021289344489	4.27512542491321	4.76015539383858	3.34153670623307	-0.219053036450353
chrII:5329560:5331221:anr-54	2.27521688617808	-0.191256627313895	0.836971383316087	-0.332531574155308	2.15996242145066	0.696111550166285	-0.345956831265096	5.69317987832899	-0.26856610775109	1.56669542843718
chrIV:16802500:16803632:anr-55	-0.144289540620074	-0.0515996147287902	-0.188077552971318	-0.178915014181203	-0.0142216126318502	0.848115690328521	-0.0808112304335684	-0.424967380341399	-0.109249486302151	-0.0576649287096564
chrIV:12555609:12556053:anr-56	1.47504923643841	-0.157454893454184	0.836971383316087	1.93300691006776	-0.173323881045872	3.40134779281379	-0.345956831265096	1.59493652694402	2.12616744358777	-0.375915546011096
chrIV:10809557:10810538:anr-57	-0.286155414708153	-0.191256627313895	-0.341574488888356	-0.332531574155308	2.15996242145066	-0.358098991397926	-0.240666115658392	0.487434807271719	2.12616744358777	1.56669542843718
chrV:1197813:1198060:anr-58	-0.489302561976541	0.38150454547733	-0.113145850249116	-1.36923605497023	0.928841559185168	-2.4628307178512	-2.55939422976052	0.932158900965816	1.13555239977249	0.23529086399831
chrV:5685229:5685651:anr-6	-0.163245374486082	0.450346983118196	-0.416707579746264	-0.235106859826934	0.142617801336108	-0.0918513449736314	0.0236093189314511	-0.173095459055151	-0.0669318898974235	0.0529532037606925
chrV:11238811:11239060:anr-7	0.0331949434949645	-0.031563748338411	-0.511145218388381	-0.284620678659229	0.0559316071666171	-0.811370182899299	-0.592262747835801	-0.482980608738968	-0.63531550330746	-0.0796176576060478
chrIV:8959569:8960955:anr-8	-0.3660057138955	-0.0761934963956712	-0.216421434994515	-0.498108057041375	-0.218957918291283	-0.434220205741831	-0.353321651529368	-0.298445738986316	-0.306752532756545	-0.575167861699386
chrIII:3654943:3655233:anr-9	0.0783414211235625	-0.234636063374687	-0.558848325025412	-0.576889628290465	-0.156854925015947	-0.498461421122861	-0.399226592658497	-0.184762533754402	-0.142867751592544	-0.12418175256376
chrIII:13461148:13464657:ant-1.1	0.295055507043301	0.855865803312482	0.366428024013434	0.31684520688002	0.36518151817544	0.474084656201976	0.576411753851946	0.443798512870128	0.275247047326567	0.41359789422085
chrI:6729995:6730959:ant-1.2	1.4292759427259	3.1104951953413	1.92118987369326	1.70342002101544	1.18349071669641	3.20772438943614	2.08876699051152	1.63755120598115	2.14950555477723	0.431445599319648
chrIV:9708168:9709305:ant-1.3	1.92568028757658	4.84825574970061	3.87503787831829	2.88179814249207	3.75130198475085	1.37764073318664	4.0052021597633	3.21125955432897	4.19282960999769	3.69560915600553
chrIV:8459177:8460327:ant-1.4	-1.19739837687159	2.76327881250589	-0.148981041586398	-1.31925237680057	1.84218440125822	-1.33446278454345	-1.2674573722937	-1.47492377049087	1.10283360108194	-0.186904043053573
chrV:10127491:10130295:aos-1	-0.153009336879316	-0.22337265362736	-0.635177955839662	-0.588752932852357	-0.166655417651231	-0.634040937328486	-0.624910618903513	-0.546594091495161	-0.620583123735456	-0.395139523103317
chrX:9336818:9342984:apa-2	0.404423244883425	0.0215219877623688	0.361454447989992	0.281304446285798	0.138020043694714	0.246962283352352	0.264136681050994	0.358318223641977	0.304106772713219	0.292158622926312
chrIII:2583952:2597034:apb-1	0.254022606813078	-0.0506053476292573	0.239372147292005	0.28036046420402	0.25613452271393	0.386528658886395	0.33127025855834	0.370469668591724	0.387819499572334	0.360322428368138
chrI:7853749:7857852:apb-3	0.213972721384595	-0.401526657742849	0.0593123732026363	0.0257193258829923	-0.00195622004461934	0.127482198436734	-0.164218971029858	0.259130369183235	-0.0684595541969091	-0.00526708616324591
chrV:10425361:10426425:apc-10	-0.357525417376525	0.0759977560982869	-0.661929353213991	-0.942067193138969	-0.398355963469392	-0.554744583239587	-0.445046255644791	-0.632674472026391	-0.697726607412576	-0.411071269067463
chrIII:4593862:4594426:apc-11	-0.622874303392839	0.322742137687327	-0.814639507792988	-0.82044957919948	-0.486401358487636	-0.496683041730557	-0.541159785556503	-0.677822318603708	-0.326823764550324	-0.513247200213914
chrII:11108158:11109583:apc-17	0.414788851185533	-0.977879167631163	0.148099837343062	-0.115082665668166	-0.0284214082301979	-0.0957093546440103	-0.175510684543681	0.089706009502327	-0.134839098632187	-0.136385388070409
chrIII:8080569:8083701:apc-2	-0.073216501379665	-1.01121369763932	-0.540980810417766	-0.472995059899543	-0.439529862441001	-0.522692078185155	-0.734983833116224	-0.446611979419184	-0.759491932677371	-0.621425297890665
chrII:3532526:3546431:apd-3	0.0812477143277378	-0.535647158138935	-0.0379133364705595	-0.120609937851609	-0.13294700339435	-0.10955996030156	-0.235951674724898	-0.120171343854785	-0.178641561670293	-0.0524675959073021
chrV:11675937:11685274:ape-1	0.330820382928093	-0.590782150344199	0.00945618530186953	0.0778104069068825	0.206668681975611	0.0227412583771503	-0.142958471296562	0.246167290913514	-0.0158055028096051	0.17682256282304
chrI:14406027:14417942:apg-1	0.199336107533578	0.165623415475976	0.0722391929480851	0.0651041290181877	0.106082377182968	-0.0156761765589999	0.151186158818466	0.0651969875768517	0.146172580814627	0.151736224807312
chrI:9232068:9233560:aph-1	0.0743262040709448	0.0723643351131526	-0.390368478204051	-0.390823075458394	0.133286866912736	-0.548288692136701	-0.112627290185507	-0.0141322886536506	-0.289390778089096	0.212874372342389
chrI:10340996:10345654:aph-2	0.0112524335357919	-0.529601438910241	-0.231827111227381	-0.300058662362777	-0.177112164851441	-0.213327603845149	-0.429083359699075	-0.142034038445202	-0.243585145884438	-0.412827338279575
chrX:5112415:5116866:apl-1	0.0311344283694614	-0.144692761384593	0.267774211877819	0.233928972929318	0.133308912770861	0.396517830837414	0.384964333602719	0.45852999636724	0.430599609671501	0.261881796797019
chrI:5342179:5344724:apm-1	0.566210745966065	0.306577068757934	0.200624138560115	0.207862622368765	0.572385045184013	0.208064527848478	0.148444446718462	0.394039868824908	0.419447639364718	0.520472884210754
chrX:954838:957762:apm-3	-0.0815245203197235	0.00592932550478064	-0.164159217285799	-0.227480558347877	-0.066747866145838	-0.464599511823486	-0.168544737080847	-0.166146359188531	-0.166034846227369	-0.119265296321446
chrII:8047563:8049063:apn-1	-0.182844491861018	-0.640076232911196	-0.239811613116794	-0.178016964793734	-0.324430875784473	-0.208746914195073	-0.750292760874369	-0.251465674042795	-0.23475841136199	-0.660089359692728
chrI:4964666:4967089:app-1	-0.0949901928985554	-0.221141257506606	-0.51973102514171	-0.473248343235694	-0.0819486294247928	-0.699274942623804	-0.16383901229884	-0.562304782722389	-0.689782158851016	0.220533811375757
chrI:8050042:8055489:apr-1	0.191177285065662	-0.954827786826477	0.292561126829343	0.287510736631539	-0.0177897279208941	0.0436803804771726	-0.127846246074826	0.29554038610666	0.0203306275205199	-0.219213676091449
chrV:6017969:6018886:aps-1	-0.212417979198306	0.483309927591445	-0.587918978287949	-0.493018455248267	-0.153998001519865	-0.161309322786378	-0.329755217931378	-0.346318374906667	0.0384778487733903	-0.117470482160462
chrX:4458271:4459264:aps-2	0.030686477172309	0.520376560612037	-0.319941088065322	-0.193640385878533	0.129292535349133	0.140619761776728	0.135181917393635	0.00537851310435098	0.277148542235427	0.278602889190062
chrI:1154505:1156020:aps-3	-0.113321655907008	0.944903044675094	-0.370293699427519	-0.255636879575054	0.165582976674211	0.107125593946264	0.288921952687358	-0.484265764342726	-0.181726799760815	0.517576248057275
chrX:11068526:11072047:apt-9	-0.00232419182489222	0.401123974175253	0.868404793525115	0.683377648791795	-0.00601958268850935	0.638940282927754	0.511630095295524	0.435992749126206	0.585357170619366	0.115435368216788
chrII:6454973:6456539:aptf-1	-0.326183244309453	0.274726611989119	-0.0740523090055888	-0.148586876742573	0.0280592207254601	-0.216148164274877	0.0134303762219227	-0.0208240320507716	0.192685502311345	0.228347323096503
chrIV:13413560:13416047:aptf-2	0.243823273116786	0.107260790448642	-0.366597444729193	-0.382644205288376	-0.317366082814828	-0.612916383449303	-0.485471640101909	-0.591502910505102	-1.09971836738771	-0.349431646276405
chrII:8594189:8596294:aptf-3	0.102593509532142	-0.819481279204936	-0.531482765128365	-0.434282328353159	-0.237801814630754	-1.08413414478573	-0.521167147544715	-0.604980199766512	-1.406799765005	-0.36025556599542
chrII:8590983:8593010:aptf-4	0.121923932004249	-0.240780339941135	-0.0186629304913862	0.0252460221627737	-0.304603421563268	-0.355704659025486	-0.187981061407898	-0.224083750892622	-0.613230566560028	-0.616222054468429
chrV:3210188:3223218:apx-1	-0.319583862545798	-0.398955064084401	-0.275876113774033	-0.471180269835446	-0.115516375215883	-0.510213778889339	-0.294793377364562	-0.500642417426191	-0.547811498485689	-0.173241625414532
chrX:7568128:7569722:apy-1	0.307219653625761	0.162547492418267	-0.377758928553648	-0.364529913148852	-0.185930868752543	-0.201511528424894	-0.310622110809987	-0.368578154928296	-0.246372317138594	-0.0797220257700045
chrII:7235829:7238349:aqp-1	-0.161558515870416	0.991235327836444	0.00331298586819102	0.180053563326958	-0.0322679916384091	0.281296588842878	0.346257878561272	0.0761852230866261	0.30861909919494	0.0525308881782927
chrII:9768356:9769847:aqp-10	0.818687318324628	0.408908535835387	-0.0567051010745231	0.15457630158265	0.505615580415853	-0.136999543142256	0.153356955421701	0.0621714763772838	0.304778948007678	0.52652881251073
chrIII:13673279:13674746:aqp-11	0.0686069559706417	0.599073922905889	-0.189873966159478	-0.0810709865574293	-0.0281683085963541	0.0947269523493338	0.0352887468968959	-0.155551244250224	0.101788301037907	0.0861103360002393
chrII:12203267:12209163:aqp-12	0.82969683050268	0.515436884679349	0.039689733802188	0.548256649013585	0.511893864911376	-0.0310418641421721	0.302615017059417	0.191898261360709	0.499230354823238	0.949671350794519
chrII:9258865:9261979:aqp-2	-0.0837484951319149	0.277943907437955	0.177144622955142	0.0587603654883404	0.153743226366912	0.185719526586828	0.46284607305603	0.426656401265929	0.487336819152369	0.291184106434121
chrIV:10961228:10966459:aqp-3	1.03353694149688	-1.6947490346638	-0.815516189136509	-2.07113808742783	-0.756671861886868	-1.99451571254471	-1.96160086690731	-2.08910888612086	-2.01971109708267	-1.95649385759666
chrV:9737555:9739740:aqp-4	-0.0258742118419865	0.615430958238672	-0.161174034653272	0.110833229115081	0.0338215595484601	0.201399672480864	0.314592747763916	-0.0534527968326883	0.346094899219059	0.317957664920968
chrV:10491742:10493268:aqp-5	-0.813163104469818	-0.435570433210137	0.107157181755467	-0.10528577956586	-1.00376120969574	-0.630328292173873	-0.654573087301015	0.115500931371741	-1.32997596477271	-0.76452066171951
chrV:10648445:10651997:aqp-6	0.807272010651778	0.0401794712320432	0.425341790639389	0.291892301070685	0.391823656318227	0.0402503473286165	0.254034732919952	-0.510599977314989	0.294115199745805	0.388747059540405
chrX:3025535:3026974:aqp-7	0.00542995259666346	1.15467291886394	0.948210214785616	0.823662207403495	0.630656774075886	1.10592698208861	1.27331408283758	0.735197877014443	1.0542657264163	0.631984003185077
chrX:4702122:4704970:aqp-8	-0.138708777970053	1.04842124922567	0.161201113119156	0.495159003360886	0.333745324239151	0.981326254024011	0.808551229468858	0.287934346209941	0.443450793351633	0.341484429726284
chrI:9605895:9609041:aqp-9	-0.436440641040073	0.484484043607321	-0.364738412015611	-0.224024805510559	0.237281728869203	-0.108389355561722	0.0296196865976326	-0.211159524209895	-0.267333464359198	-0.610663816018772
chrII:9674977:9677210:arc-1	0.0502651588890841	-0.0801629751064528	-0.0930040988248074	-0.166585183633293	-0.101216165164912	-0.0402849959111606	-0.177329447193706	-0.196886592548099	0.0132528931336518	-0.0251993722124317
chrI:10624463:10625387:arch-1	0.298572946922451	0.437738663260889	-0.293870330606886	-0.240137865576497	0.163122205991621	-0.151415425747433	-0.26849874679017	-0.186904380358508	0.201522658756695	0.101595605486466
chrIV:11131278:11133787:ard-1	-0.0580478136269793	0.815579689189299	-0.14848559356312	-0.0931931551492237	0.282305828019754	0.126274708211329	0.302460138890286	0.0266286382869387	0.149541046324554	0.30336009648665
chrIV:7634785:7635712:arf-1.1	-1.06541939397647	0.558882071339118	-4.52310436527528	-2.7427913608216	-4.58525092607037	-1.60137049766355	-3.49035986903823	1.41786217801385	-1.8260244886671	-2.83323300301714
chrIII:5716114:5717485:arf-1.2	-0.0274163739886865	0.680500512821236	0.0474571546612375	0.0495944560109512	0.113953270153294	0.0464321668325703	0.44004975264446	0.350759826172093	0.296840756580611	0.296878658701357
chrIV:7982525:7983925:arf-3	-0.0599221938604626	0.483716230660519	-0.0762376732550287	-0.0775787253800668	-0.0187452272103209	-0.0978056587909155	0.292507662695656	0.129440455775091	0.146247310794181	0.0567265814518807
chrIV:16947119:16949978:arf-6	0.0921873643166261	0.0690340807919268	-0.0602104852570317	-0.247447193915087	0.0144149548257896	-0.579351274797362	0.0892104905387398	-0.0937550583613031	-0.0156982056978791	0.212453410485786
chrX:1786906:1788405:arg-1	0.178477241848053	0.0669020970126245	-2.42787976322544	-0.646949578531305	-3.55739940245972	-0.206824442077095	-0.608606486546114	0.0505461982022508	-0.551521883650955	1.20119273515987
chrV:16103893:16105978:argk-1	0.567927334377273	-0.604534513573891	-0.667628015516995	-0.135559003891657	0.501258298968152	-0.382305568849345	-0.526969288646991	-0.727581837220648	-0.380506699271469	-0.0839228606994365
chrI:6058545:6060953:ari-1.1	0.0895079927105273	0.00304397143056024	-0.0937378569325644	-0.119078184231887	0.156517110104516	-0.194258827200313	-0.0264730520066081	-0.00458983282416706	-0.132711702338249	0.0738575183056302
chrI:6055946:6058424:ari-1.2	-0.0733825851100476	-0.447721090767069	-0.482517176964506	-0.399563615276653	-0.156052787019961	-0.501957836523463	-0.49179182773591	-0.274215623240299	-0.595192834938617	-0.303852809216884
chrI:6053784:6055821:ari-1.3	-0.119798927513062	-0.588481604838653	-0.509408440299575	-0.481773608508611	-0.306013234275964	-0.591409299014549	-0.528398065559617	-0.334353765453749	-0.835696503343775	-0.46326206063494
chrIV:15524091:15528528:ari-1.4	0.177543978423288	-0.312157458239904	-0.667157100835875	-0.545486738523224	-0.173078310072869	-0.621118560119013	-0.384434472554022	-0.489585091786258	-0.737306630934669	-0.221893573283147
chrIV:5551133:5558820:ari-2	-0.0962403698269426	-0.0352317081755678	-0.0387933150126597	-0.0140529180941718	0.0665428578373541	0.0472828120631742	-0.0366910743684345	-0.0263699861086166	-0.0951371459040189	-0.00802278492807962
chrV:186168:201297:arid-1	0.366108531086423	-0.860780187529451	-0.0451681578190745	-0.0244116818348287	0.00470443429696288	-0.206397597394717	-0.184570451420762	0.00700659159667238	-0.452476133056648	0.0766588200502275
chrIV:12622090:12631022:ark-1	0.110621982793357	-0.378405299333462	0.345457028103033	0.616210462066992	0.220095830258914	0.542765569809462	0.414596775797413	0.572075021209188	0.538072157347637	0.415897060655692
chrII:8581999:8583080:arl-1	-0.0355795817143061	0.231242533464785	-0.295145955731628	-0.263413941921507	0.139249834401317	-0.471809970069612	-0.284963822556438	-0.352668684614775	-0.0613758567774506	0.161379623354963
chrI:2065698:2069098:arl-13	-0.297175814236253	0.683100187730974	-0.283738322390271	-0.219411810677927	-0.0678194497847087	0.14778637552356	0.100195823766573	-0.0795295125161962	0.217856378475411	-0.343952331674489
chrII:14606471:14608342:arl-3	-0.0719951937494825	0.515205765407454	0.289632524844649	0.217101541364784	0.254006909949913	0.193204834682869	0.294184475975132	0.214495700705463	0.444008058226838	0.514743388960655
chrIII:9823241:9824132:arl-5	0.0141638150120767	0.0549570356310919	-0.494717318266354	-0.454192723849243	-0.00941399232119542	-0.24977365937598	-0.429819533490866	-0.410300419930104	-0.144927898810261	-0.0457230095368183
chrIII:4813215:4814822:arl-6	-0.0537994175534089	0.447861724478811	-0.033425937505344	-0.026611032913391	0.391127170510626	-0.236683812729214	-0.188162860217598	-0.051150288218579	0.219719205776352	0.577722837570054
chrIV:14798148:14799229:arl-8	0.155197004576067	0.369696421694803	0.0737103494478873	-0.0376454513198399	0.341051402776053	-0.219466086953934	0.266513197124642	0.159131561432829	0.166267324858889	0.353884048514361
chrIII:5692895:5693935:arle-14	-0.0635134830533424	-0.104640447986044	-0.472193129391394	-0.546993420028812	-0.127450898343249	-0.683294879493111	-0.304637056384813	-0.423214044504001	-0.777409431772476	-0.259074621605627
chrII:15120300:15123345:arp-1	-0.0548455425436704	0.275325613583865	-0.234514826619414	-0.208492031758567	-0.201877975520359	-0.356170201178666	-0.0648335811073006	-0.0376212142635449	-0.240933792682513	0.00629484426547967
chrIV:7900200:7902271:arp-11	0.0120130868898621	-0.283704339568603	-0.197110213768117	-0.386911608151591	-0.0619268378185358	-0.464996158149471	-0.461563176589767	-0.349797510614019	-0.272214613452724	-0.218606394025664
chrII:8035868:8037346:arp-6	-0.141892916227962	-0.319828487819121	-0.531879354505086	-0.638508852402745	-0.308178829581295	-0.596876983906602	-0.772873949233544	-0.513066929637187	-0.671186025517304	-0.624563128968028
chrX:950781:954233:arr-1	-0.244238343652335	0.140629669824967	-0.0655748682118359	-0.209752217752785	-0.147285621094905	-0.190359503666946	0.012252292843734	-0.211403762755724	-0.182747856175797	-0.104100107435061
chrII:627504:628662:arrd-1	0.0444582455855024	0.0370426840969988	0.0202391511481152	0.0246648767554922	-0.185094470793895	-0.107973393734621	0.106847650597079	-0.072003335764701	-0.205477643828802	-0.322093837550812
chrII:12939990:12943936:arrd-10	-0.538476041683362	0.541395459533708	-0.214664774133196	0.0628547070941204	-0.0388112940761322	0.544692204667775	0.336362573535317	-0.203799972618158	0.337232652973574	0.187384555427184
chrII:13763422:13765621:arrd-11	0.579043340315881	0.784122349680096	0.0686037987101086	0.0953239992135845	0.43451274825804	1.92853309300393	1.71094039310525	1.41786217801385	-1.23605164366096	0.521331787945075
chrII:13766251:13768441:arrd-12	-0.286155414708153	-0.191256627313895	-0.338313168840718	-0.332531574155308	2.15996242145066	-0.358098991397926	-0.240666115658392	1.59493652694402	-0.26856610775109	0.849735517382763
chrII:13758407:13761235:arrd-13	0.378218664921529	0.339467350879923	0.0571752001182186	0.0633408313053002	0.614403591454107	-0.0409034782931646	0.41717010346678	0.510061360323589	0.133659716755441	0.665856712371827
chrII:13752315:13756267:arrd-14	-0.733194755291413	0.92071699161627	-0.153599608268633	0.0325538410489446	-0.565175844607658	0.666279702651158	0.470303888992577	-0.0712171318168711	0.245712837176128	-0.989335367692457
chrIII:8930035:8936746:arrd-15	-0.79504646966253	-0.26329821185119	-0.421166891103727	-0.299325029464128	-0.646209871044238	-0.0868024070084328	-0.226965591109298	0.0400800497230479	-0.273992088984156	-0.433479646017792
chrIII:12484731:12488341:arrd-16	0.341232461967114	0.816729973871329	0.711041745820888	0.502007523115925	0.668078600969956	1.12701566603428	1.16134895150962	0.74368930863629	0.835911490337759	1.00215038801597
chrIII:13626993:13630808:arrd-17	0.0167073719796538	0.381190771307136	0.648606950642562	0.760429490868191	0.156985152607192	0.71674919569865	0.413631639181382	0.394260121681484	0.549994960869611	0.255790539268834
chrV:3310122:3312117:arrd-18	-0.429358023402846	0.159889896307012	0.253296329469763	0.187457816042315	0.234899824342766	0.330926676171286	0.697010697938239	0.331589713500175	0.575331987194446	-0.173254249561216
chrV:3313243:3315241:arrd-19	0.0037259511883163	0.294121932410891	-0.0369590251918274	-0.0608149783582987	-0.0166295705366009	-0.413253440189529	0.026892994924811	0.0521616309064768	-0.0400989885175832	-0.109145695253926
chrII:9407768:9409013:arrd-2	0.043023177532712	0.458383930986369	0.0936401199549166	0.268594112331286	-0.0637782119437949	-0.109477535687516	0.235733046840934	-0.188542418130018	-0.653606532325392	-0.235689336959523
chrV:3410519:3412858:arrd-22	-1.03625927394418	0.697955657064643	0.109280711299036	0.0851922622206412	0.266887265583402	0.92080484737862	0.78093043268049	0.48016208942066	0.259452331361045	-0.017951349856851
chrX:4885950:4889575:arrd-23	-1.20452896471817	0.395228344029889	0.220608281646557	0.0264794971770836	-1.69004781416271	-0.391673842110338	-0.56288734194433	-0.790817106621761	-0.0170376495892014	-0.551783893816033
chrX:13979068:13980515:arrd-24	2.05108776740169	0.647243795547759	0.811484291216929	1.80106134353253	2.05997592615495	1.55031978341219	1.72847858241019	0.922444420917444	1.63074277046631	1.85034606880932
chrX:14033793:14037454:arrd-25	-0.240570133669165	-0.0695068459546602	0.00255411742198501	0.0671435945509148	-0.116149853628649	0.0784617698969235	0.130953544351602	0.160837834644281	0.20963540042161	-0.118490258328258
chrIV:2066197:2072014:arrd-26	-0.560881172344029	0.404388923386812	0.534053091974172	0.305076641463154	0.0645416390736809	0.67064096785763	0.519436540137549	-0.126873355325049	0.309672757919431	-0.293018448140079
chrX:10183979:10186247:arrd-28	-0.916464235643932	0.409474530069715	0.143813994376718	0.358385966267633	-0.130364122646113	-0.204613589843166	0.405389827657352	0.766526032376583	0.504730621546246	0.249324870486164
chrII:9412557:9414217:arrd-3	1.20689541672394	1.8348124665881	-0.101609495371982	-0.561157889873795	0.780531913067066	0.558290152128905	-2.83611824590829	-1.80904723008711	-2.85527882499029	-1.77061047606918
chrII:9837008:9838310:arrd-4	-0.355117530263541	-0.0138732166708347	-0.171184296385718	-0.208650301274817	-0.272272283629004	-0.0944728262528787	0.0392660107179431	-0.0365696923735556	0.0611020053559943	-0.352204396452058
chrII:9835220:9837024:arrd-5	0.00898040459565048	1.40147897922628	1.18980910809923	1.71943003547246	0.845430788672165	0.814922060793581	1.88355824670773	-1.00172763942889	1.26124529000828	-0.118966191443193
chrII:11142738:11150390:arrd-6	0.124216708874329	0.32501251101119	0.372550642369537	0.502955093986805	-0.342456584877145	0.62430428587989	0.414639542946853	-0.0343985925759798	0.218348241515521	-0.0388495096167594
chrII:12060206:12062621:arrd-7	0.141086232726782	1.20165329242741	0.575685253073606	1.05479495119946	0.216885149694318	1.04850161208844	1.08139618820774	0.565460472550321	0.858161739034392	0.588294940192307
chrII:12065084:12067568:arrd-8	0.813056599570543	0.864743212299603	0.610310020385705	-0.269938417458022	-0.0679120534008917	-0.0785259237947662	1.77690543728053	1.18284732008726	0.0785948260535231	0.62561711482805
chrII:12479268:12480911:arrd-9	-0.0713225201939958	2.14032581421399	2.8890854534158	2.12147090719587	-1.19528087590781	2.2478879568203	2.65915944103786	2.30274436751524	3.16949576749187	2.6589695955692
chrII:6970667:6972235:art-1	0.336951129194985	0.403111283935574	0.326028536979092	0.267061607924771	0.272355700600165	0.119079587444757	0.347627873811837	0.381669834296392	0.271852794621246	0.283792279856563
chrII:10199809:10200823:arv-1	-0.0349081826374478	0.490015309174074	-0.290135752915138	-0.232428837103814	-0.051895646498214	-0.150261866562631	0.0228018698537483	-0.213730889870907	-0.140629735401315	0.105140695530274
chrI:2883545:2893718:arx-1	0.44170976275076	0.550096187379402	-0.0246825041055511	-0.0258595907220532	0.133241027890466	-0.00449494259213212	0.00455320752855974	-0.0800871695662816	0.123454249452612	0.183028790360494
chrV:10334942:10338355:arx-2	-0.0275167532643907	0.172823915848355	-0.0365983324216519	-0.0958354958252297	0.0282015060213377	0.0682822086390103	0.124573785374797	0.119737616715526	0.0752170864341254	-0.0110193900413548
chrIII:12052423:12058458:arx-3	0.223262933516042	0.382360464488676	0.108776689762366	0.0255135699019501	0.255622170565705	-0.101830656285799	0.1524973615063	0.115090191865411	0.156321920631996	0.292802818801444
chrIII:862305:866784:arx-4	-0.27681887930373	0.0659532342249435	-0.196730950899835	-0.366104599512317	-0.166816575435621	-0.401064616994597	-0.396642308145509	-0.148070109614165	-0.0878842442744907	-0.173326055591651
chrIII:12816788:12818100:arx-5	-0.199980465359982	0.280027483311276	-0.361291746968208	-0.352596565332657	-0.174953628037014	-0.536393340864304	-0.245227028067234	-0.45468680804207	-0.207790197254765	-0.02845499851098
chrIII:4878657:4879643:arx-6	0.159110441475674	0.314236921694231	-0.0173103484993803	0.0593146663720005	0.253293166973783	-0.371239308072193	0.3216781059525	0.126793354358869	0.177255972892149	0.221326903831054
chrI:3069324:3070150:arx-7	-0.359289615033473	0.28278534269832	-0.595820191295447	-0.562468995323035	-0.334449535411393	-0.180604062306891	-0.212946521424166	-0.419279059355084	-0.178901300792899	-0.36447144871111
chrI:12505027:12507569:asah-1	0.649052713940664	-0.00306959670314706	-0.751091924772827	-0.641704516198172	-0.846458627405631	-0.749315160484648	-0.829733802820567	-0.592209712597046	-0.995416626167528	-0.916647038709018
chrII:10139589:10141406:asah-2	-1.60186827983683	0.627414656553958	-1.54283228244426	0.391188525890358	-1.3046692537605	1.04690632116605	0.668567738323905	0.999195122252603	0.358993301570278	0.185754750676682
chrIII:4594542:4595821:asb-1	-0.119927222722564	0.125767594726403	-0.827354806069817	-0.662701468088676	-0.129035306819501	-0.52766798345067	-0.464630823968655	-0.514883552053503	-0.812952119274083	-0.293925443450844
chrX:4469765:4471476:asb-2	0.105378988758386	0.626790773581156	0.226165712917254	0.235172344792104	0.237205702135047	0.362758733630916	0.596933994148453	0.337242976056923	0.369392022304517	0.385042657062608
chrII:57669:60040:ascc-1	-0.025732285971423	-0.54710348495473	-0.382130767386935	-0.253134790643119	0.0853989782781856	-0.18414280084841	-0.188814678793952	-0.0741210690029488	-0.182332927445574	-0.123121781270776
chrIII:4197284:4202289:asd-1	-0.117910592715847	-0.0130308379839153	-0.101204171763137	-0.147431962781721	-0.0628581139280753	-0.684020719598923	0.161543727468119	0.00879115943406877	-0.234822695333126	0.00830532362297017
chrI:6877058:6892143:asd-2	-0.0939245779405046	0.0723634293506825	0.165551737315531	0.173450500670628	0.0872627706892923	0.0661114748921268	0.379964745543426	0.191803956825829	0.275678024959774	0.191997453523141
chrI:9658273:9660080:asfl-1	-0.503798339479612	0.617522735598009	-0.792627705296624	-0.669250758109644	-0.906210491329001	-0.620784757840718	-0.519791736245521	-0.824061293718455	-0.532692996935451	-0.748380803137411
chrI:8692945:8693468:asg-1	-0.413696717010423	0.458950205476924	-0.861780396378557	-0.781146716410964	-0.492577065449796	-0.37621647279811	-0.594881596689563	-0.769155497488993	-0.334417117461428	-0.407899508147535
chrX:6841257:6842149:asg-2	-0.151911628856599	0.805759920661845	-0.141496488346732	0.0181580131219877	0.0387581137317257	0.228146294094648	0.172762844422562	-0.127772317312655	0.331529781582578	-0.00800516390228637
chrII:11979837:11988972:ash-2	0.196842668213298	-0.18147974923867	0.0835224295950824	-0.0322736534357074	0.118570566541416	-0.11615306441443	0.00557368907695276	-0.0594622716399558	-0.170142254637289	0.135360165897329
chrI:3769671:3773914:asic-1	0.112328592239546	-0.0406682914244545	0.937018975533591	0.852353507253139	0.00864757205262106	0.960468243915661	0.711718462153318	-0.119144587434623	0.579354956240727	0.604158963710756
chrI:7480107:7483470:asic-2	1.42745757340332	-0.786621814273197	0.88898728180225	0.729919050350942	0.519222525598043	0.600262343783371	0.674124518996906	1.33980528399802	0.414521591365579	1.04139992747823
chrII:6910071:6912697:asm-1	0.169362374047931	-0.0921883232484872	-0.0399454044083907	-0.042452015785018	-0.171207950343847	-0.0153168893027628	-0.322271724741512	-0.225745212574819	-0.392590159497681	-0.409945165230049
chrX:11321078:11324251:asm-2	-0.902035188247393	0.65009090878282	0.141690229524094	-0.40534325792029	-1.27103452119228	0.115082829141525	0.0318925838707982	-0.493793749477231	-0.428560555571773	-0.753180546279017
chrIV:520213:523809:asm-3	0.89256075673607	0.0477578718908757	0.895028169178809	-1.04890365036224	-0.922892928923036	-0.606791681629922	0.906008596726361	1.41033910344858	-0.0692837623433685	0.680691650718533
chrIII:8895081:8896654:asna-1	0.284711673891489	0.287337688704439	-0.0884981184821806	-0.0664753712394371	0.354622104392761	0.000226091885339795	-0.0694315344082889	0.11926635267056	-0.0921395498235714	0.358922700722687
chrV:8546127:8548880:asns-1	0.646899716811987	0.477032915833388	1.00385965334536	1.15956940136434	0.636367000508691	0.786968680365394	1.07003490374352	0.730238151991479	0.608820911302142	0.698570347418221
chrX:8748433:8750969:asns-2	-0.10980951576332	0.98482454769836	0.716375479718248	0.69712017934847	1.41554235152869	1.42458843365954	0.902734119198187	1.34602432624365	1.53112446792273	1.3016447369643
chrV:19049460:19050755:asp-1	0.984245856586696	1.07128119606649	0.681600825873802	0.810191369272258	0.452838072497535	0.862364741156378	1.12995877927878	0.544488598376814	0.626198747923638	0.594129957724332
chrV:8270642:8272058:asp-12	1.26423708745519	1.22499041319147	2.27325844540178	1.47702645366638	0.951584204239012	2.01485914983194	2.26699207011987	2.48885948553642	2.4375957092188	0.726837432763007
chrV:8641444:8643193:asp-13	-3.19535225409312	1.51170329469188	0.698234552907155	0.785878688544695	0.603661522657464	1.83620074823323	1.93524708898058	1.4663883864804	1.65941186494019	0.998378580243686
chrX:6444187:6446664:asp-14	0.374604809619073	2.95241737864208	2.34141234798475	1.98391151073749	0.853907669342151	2.76795057745799	3.12457712185499	2.39847839789188	2.77609796001437	1.82013736586289
chrV:19043214:19044853:asp-15	-0.286155414708153	-0.191256627313895	-0.341574488888356	-0.332531574155308	-0.173323881045872	-0.358098991397926	-0.240666115658392	-0.566408583677142	-0.26856610775109	-0.219053036450353
chrV:19039057:19042605:asp-16	0.83992044196944	-0.191256627313895	-0.341574488888356	-0.332531574155308	-0.173323881045872	-0.358098991397926	-0.240666115658392	0.487434807271719	-0.26856610775109	-0.219053036450353
chrV:19035722:19037320:asp-17	1.92568028757658	0.907490291107065	-0.341574488888356	-0.332531574155308	0.956160513120857	1.86119338392511	-0.240666115658392	2.70243824661633	2.51742895489583	3.30103764417048
chrV:18730173:18731679:asp-18	-0.0386715108383704	0.661621769343958	-2.46697627461036	-2.45958973941993	-2.37634013918376	0.921543491230662	-1.34566912380667	-2.52488016064034	-2.47455041421167	-2.45372026506372
chrV:18728702:18729374:asp-19	-0.286155414708153	-0.191256627313895	-0.341574488888356	-0.332531574155308	-0.173323881045872	-0.358098991397926	-0.240666115658392	-0.566408583677142	2.12616744358777	-0.219053036450353
chrV:9203076:9204734:asp-2	0.282185670989625	1.3144214736052	0.783493305504657	0.891291561863416	0.509118753644523	1.04476822276087	1.22990468290446	0.757247376478092	1.04550467531111	0.759138589365622
chrX:6791063:6792715:asp-3	0.895520026489946	0.99607580488291	0.721757083254043	0.646815011836374	0.510162437156039	0.840207794652025	0.912650789885942	0.516282490468287	0.675683981840033	0.654142802453706
chrX:13218976:13221462:asp-4	-0.315347209942935	0.134208125601685	-0.495505994556633	-0.652042791129716	-0.244643513843396	-0.460660488345635	-0.516876322354715	-0.304279439008994	-0.236628368593945	-0.237685541430859
chrV:8272384:8274046:asp-5	0.507318649754369	1.43909823622359	0.780530331957153	0.696820535268936	0.377794960290547	0.947923625791741	1.06852193214883	0.640257579401692	0.882966752992332	0.583063809959636
chrV:8267510:8268937:asp-6	0.829191107435627	1.29852476016625	1.01798420463169	1.05542865070414	0.527799920112895	1.10045607617567	1.33654804614923	0.953344843649298	0.913065421722469	0.60070997037447
chrV:3028293:3029583:asp-7	-0.286155414708153	-0.191256627313895	-0.341574488888356	-0.332531574155308	-0.173323881045872	-0.358098991397926	-0.240666115658392	0.487434807271719	-0.26856610775109	-0.219053036450353
chrV:3024519:3027931:asp-8	-1.43080566845338	0.798100607987419	-0.931918582329303	-1.70149525249316	-3.93761556103522	-0.570077781178852	-1.7006048914674	-1.10365492507178	-4.0739342628968	-0.122764505623444
chrIV:6185887:6189205:asp-9	-0.476559550779297	-0.270619278225627	-0.176481582265141	0.993174522336179	0.0377869158788226	0.902538238255932	0.39190803750999	0.0628460366299228	0.312095349345321	0.0125965231598774
chrI:9221815:9226390:aspm-1	0.14019842911177	-1.37251004260474	0.100877358476993	0.0213403711020773	-0.348283117280789	-0.0328236896504764	-0.452825659939071	0.0678736677353041	-0.479005177241368	-0.625844895118141
chrV:10315244:10317394:asps-1	-0.181493534454332	-0.879696585287297	-0.17008888552942	-0.305504497335285	-0.205660645930055	-0.404191329057638	-0.729618568125517	-0.381493879333472	-0.458106941907553	-0.641674053621993
chrII:4127836:4134978:ast-1	-0.790018875058282	-0.153722341162223	-0.415287784453382	-0.402298053772036	-0.313877912643738	-0.2965685399196	-0.0940365667177328	-0.256205088856684	-0.194264509073837	-0.436100198737665
chrII:10248990:10251169:atad-3	-0.281650089745831	0.202545224025431	-0.0143038364594398	-0.0250706504837088	-0.00353207582636988	0.139497346776041	-0.114438305333596	-0.0232659810851162	0.102037730760212	-0.0396840355488905
chrX:5849103:5851971:atat-2	-0.146588868068641	0.208560352271204	-0.239454500866959	0.00432790450428392	0.0310551779310248	0.166425538229835	0.210147241933105	0.140780421498841	0.195377411097671	0.188374567804035
chrI:9611812:9615081:ate-1	0.521674601771482	-0.311260915369831	-0.0430196709525169	-0.0429892400231999	0.293134353675182	-0.11862691235086	-0.2023933334882	0.0473738022522531	-0.0533954569069846	0.3994556012587
chrII:8751985:8753940:atf-2	0.509504019665874	-0.168294692246546	0.120136326787226	0.120577675733566	0.556294921532734	-0.152236576973809	0.267201579069638	0.302315408046536	0.37251533114261	0.489312775770204
chrX:14809158:14810849:atf-4	0.484811676846299	0.381815821426837	0.715391128308751	0.62199148595663	0.630083999884668	-0.0289806618133861	0.704585606135039	0.583658864248853	0.554570488344286	0.708186476768416
chrX:12480947:12484908:atf-6	0.17210173793721	-0.456934112230371	0.200073430137702	0.0772340329752532	0.125231566577226	-0.254587595458151	0.20900235866663	0.311984552938572	0.198422167536046	0.167950004881928
chrIII:4491626:4499043:atf-7	0.164254168166855	0.0127127389853749	0.277056279739794	0.0524062629511733	0.28456553489356	-0.00171318305027358	0.18144197592835	0.260372029545761	0.197566795599552	0.144017545308377
chrV:6105606:6107530:atf-8	-0.250557759586306	-0.327115016290904	-0.352074905647588	-0.263212944549198	0.342792715358433	-0.534022729995091	-0.184157042715734	-0.122376150856018	-0.0150823549088715	0.158500403986079
chrV:14194445:14197697:atfs-1	0.0683111642950778	0.201905558987936	0.515898482778759	0.421098364778751	0.852305100954993	0.302813215452126	0.695965403307103	0.451848901650213	0.457794254071597	0.602342338115489
chrII:8659134:8659800:atg-10	0.236022791522388	0.314941924461422	-0.629560327408244	-0.554681519918039	-0.431221941810043	-0.706894639570452	-0.779841275744239	-0.899562337727075	-0.394566977961511	-0.43336221575279
chrIII:8155927:8158190:atg-13	0.272134374696325	-0.0323184147616374	0.208590436520838	0.161346744239581	0.338435277683034	0.224242328362426	0.108203344462689	0.317846994041255	0.0956999602102609	0.194577221852599
chrX:4459602:4462468:atg-16.1	-0.108898755862557	-0.602656439466773	-0.135128315785906	-0.289536357011993	-0.0677679329594927	-0.326733349866047	-0.388588018990318	0.0087154891176316	-0.359997760318379	-0.458329062126097
chrII:6450888:6453391:atg-16.2	0.543950265037212	-0.125033974770842	-0.0881141978078283	-0.0168051852087387	0.276300155529586	-0.0284997423429906	-0.15872839560403	0.137230017963985	0.0502180460850126	0.11326368150517
chrV:8629220:8631325:atg-18	0.354777522714663	0.274441164688444	0.214509743445179	0.300919179505454	0.34144867922457	-0.0406239237675765	0.364207408692798	0.4169630739912	0.176033897892652	0.368302885087419
chrX:6809093:6817214:atg-2	0.742678801099526	-1.15126331355933	0.823494484811765	0.939844392484258	0.593994126475441	0.576682732853748	0.262506631384153	0.752151770464934	0.497004995953261	0.194435548708139
chrIV:1009792:1012502:atg-3	0.48032605845235	0.18218903200792	0.083706303296543	0.0232781585578891	0.212714939796869	-0.15652607586159	-0.125868675459502	-0.151504017763863	-0.153373750375356	0.175555762019274
chrI:13536891:13542395:atg-4.1	0.201296839365838	0.13449077472629	-0.0837140428689517	-0.125461346082748	0.112045120954815	-0.118875209990193	0.125794864337664	-0.171982163978992	-0.177560536259347	0.0347583783844546
chrIV:11668023:11671505:atg-4.2	0.109422222054851	-0.412739055870652	-0.0982332917697097	-0.266963244779952	-0.0418407770179897	-0.192684376604767	-0.33130667897133	-0.154119756522777	-0.151258230730899	-0.344979046289741
chrI:1709586:1715568:atg-5	0.439069555782939	0.178110614058424	0.115941331460576	0.186395347023859	0.471386762616609	-0.0333088255067238	0.302804070780472	0.338528652078603	0.159934058089593	0.402396585823936
chrIV:11078676:11081055:atg-7	0.457164708152352	-0.0445364314936459	-0.0364493347577319	-0.0497910305881212	-0.00395872094157166	-0.276563488573511	-0.1699523318949	-0.082938689149351	-0.183083584334921	-0.135946307190222
chrV:349384:359656:atg-9	0.612330108025391	-0.0409859320689771	0.307019036230718	0.387701885622322	0.348861956539263	0.0823468322080194	0.194657127052753	0.215854731449085	0.0650248139740672	0.424491965197886
chrIII:6415771:6419457:atgl-1	0.425097518897074	0.0345239055108983	0.136295033028598	0.168576631348155	0.277723043863067	-0.0336577767048554	0.134449670656031	0.0722733350994274	-0.227926872070273	0.354875515084823
chrIV:17269339:17272186:atgp-1	0.3562184541571	0.265451672564673	0.204953756571364	0.249589594348289	0.259639098645815	0.199721543919956	0.214652680984099	0.326217582722132	0.38553295875027	0.353578264359716
chrII:14640094:14644083:atgp-2	-0.318156677397179	0.119135558607472	0.20266394217516	0.140149121889186	-0.182959067547493	0.328437761828687	0.342381723896051	0.311748318686292	0.371468870244235	0.0854371843972871
chrI:8036942:8039768:ath-1	0.211307044933457	0.502041392778802	-0.0938268707810661	-0.172198259289343	0.103563861265413	-0.454327022878365	0.0656881121738733	-0.0919399304128481	-0.114375522048887	0.257848699997833
chrIII:10881765:10893672:athp-1	0.268990769765967	-0.385367878127873	-0.210815548208498	-0.142945900194689	0.123138476434205	-0.109620753146399	-0.242023781953199	0.00890599579221851	-0.271246582505303	0.134907853569374
chrII:4340150:4350984:athp-2	0.370264262619592	-0.896038563418841	-0.0427295457990814	-0.0325347982863016	0.163477321592938	-0.243597997477958	-0.280883391455252	0.0125745627422693	-0.539384135663359	0.0300027071381482
chrIV:17046469:17048357:athp-3	-0.645175685605492	-0.483459090380994	-0.0407514521268039	-0.112983123721482	-0.256484468263741	-0.309788797212004	-0.589957901976726	-0.244251865304073	-0.769308681102575	-0.725934328593797
chrIV:7882027:7900257:atic-1	0.43911902789172	1.44229267365108	1.02512439183714	1.15586207450769	1.08672004743249	1.37494258846645	1.30154267806155	1.07989022609346	1.32496619323421	1.35412704549246
chrV:9634860:9645595:atl-1	0.685571909374469	-1.97023159634831	0.534831558604009	0.274181900813194	-0.0560868598111446	0.0519292467573108	-0.606118897997218	0.414721964140446	-0.163127715318044	-0.477460730856275
chrIV:2788691:2796812:atln-1	-0.0318125374198383	0.131219432506015	-0.0878107799411996	-0.0604479780402966	-0.00110896264543728	-0.0963917820088282	0.0450839872294832	0.0114648289465069	0.0414844604757339	-0.0774553331852579
chrIV:14981608:14996318:atln-2	-0.014810386593416	-0.0129763047721617	0.856301183095059	0.732835597282647	0.28955435581368	0.740786477470921	0.406691069551624	0.288760937885216	0.358710054852901	0.108862038919882
chrI:183363:208467:atm-1	0.875290362404209	-0.736342503578571	0.339521490512999	0.425910028676638	0.413911068803065	0.193130978509941	0.0283840723837985	0.313171316758138	-0.0155479110585275	0.361726318019286
chrV:12478412:12484449:atn-1	0.398478210296046	0.326795340917214	0.447573285964993	0.518827680792726	0.192039621552922	0.487434903759757	0.361659806505806	0.373899579509655	0.421572509153918	0.166810864094589
chrI:12652276:12654596:atp-1	0.111481775310818	0.616835633996528	0.454182037903565	0.431923940942212	0.332079970772547	0.772613825214627	0.89795948442153	0.519276155933324	0.614603079665669	0.477910842789241
chrIII:5228416:5230536:atp-2	0.175350458809196	0.773916414909859	0.500843475239429	0.430909633364017	0.332147709291223	0.526539196013419	0.69455270671859	0.452639148073402	0.40414734501073	0.443058257485517
chrI:5428446:5429861:atp-3	0.305924603510135	0.620818497724104	0.303455670819001	0.184566837277532	0.328918935862596	0.251432263665783	0.522743477249122	0.213169379619009	0.209987968233908	0.259258368922755
chrV:6426245:6427112:atp-4	-0.0793439418663064	0.530030597938747	-0.0626328020072694	-0.112763549079071	0.181070480774774	0.25732308146142	0.392163698126887	0.00208191623966971	0.148460898827761	0.0543090879480486
chrV:11122900:11123867:atp-5	-0.0804703488486566	1.02266131940673	0.282044403722893	0.264848051213531	0.307150222943179	0.52797842542332	0.644438194476858	0.393173158772388	0.528005934264721	0.283002831750368
chrX:14711578:14718787:atrn-1	0.410737665355371	0.0837448800104847	0.215585615361096	0.23489998195451	0.133878297995331	-0.08236223408788	0.0550680362502476	0.201364506158313	0.0600934701343916	0.190991819081244
chrV:7193765:7196137:attf-2	0.244549851259568	-0.00198269421225914	0.0805293061432304	-0.0711623057194672	-0.0164010453465105	-0.194945516971665	0.0488151970651959	0.0225926840032832	-0.248855047687488	-0.034587081595153
chrIII:69845:86384:attf-3	0.567587780986254	-0.283993545825201	0.251729068412542	0.257118771906207	0.282364682710396	0.0782778585795505	0.207871806728195	0.273941503638992	0.0519731324705897	0.386259966959285
chrIII:6080562:6084748:attf-4	0.112141580662393	0.160416541900708	0.189094455852009	0.24695409154259	0.167627283556177	0.142956929127534	0.190066769958837	0.213970520442144	0.273923723193957	0.318933752483121
chrX:788352:796156:attf-5	0.628967333998369	-1.92275295650366	0.408895402286295	0.458979925470151	0.295543913429679	0.220396911322084	-0.102619964385328	0.372164979615756	0.256778608861247	0.0178840811118696
chrI:12787941:12806581:attf-6	0.316364192039157	-1.52861358393266	0.0141364554461905	0.0698079527650652	0.0504610158552087	-0.197112024219771	-0.304161277795284	0.14211024544855	-0.292322863381008	-0.0524835897391857
chrIII:10461388:10468051:atx-2	0.364367960948239	-0.17744609098638	0.326759183467312	0.291105767813165	0.143873790597769	-0.095571923924071	0.422973365470798	0.403573683583586	0.233957345011543	0.268760823145683
chrV:15575497:15577443:atx-3	0.654656029513125	-0.197892008658305	0.0863045707748219	0.156428566639944	0.763553773255484	0.0523654708005348	0.158321793061025	0.108026647891354	0.0710504028243634	0.498316122550512
chrIV:12374680:12376121:atz-1	-0.0630452230580797	-0.102888708577937	-0.239903174053621	-0.37982349056706	-0.310241570572409	-0.200442267368363	-0.370104180004424	-0.174889546751756	-0.345764291315499	-0.471408782173705
chrIII:1495433:1495975:ave-1	-0.363120343096704	0.0949783702909753	-0.534700345947942	-0.638556633540672	-0.427893900920513	-0.569983295275432	-0.367927637644603	-0.513511112519442	-0.135457678973321	-0.599729420523772
chrI:5967245:5973320:avr-14	0.23552056558578	0.26633332330112	0.822188372191222	0.828224766661258	0.46351264385088	0.816628398577285	0.611294969506609	0.61860069920348	0.622700219802125	0.362277775662372
chrV:13498785:13511718:avr-15	-0.774052748868288	0.326309411430821	0.221938573280288	0.421228909375584	-0.381651316819636	0.664407834588493	0.417068668876074	0.0933562750905007	0.43241402939023	-0.340488220033321
chrI:8513918:8517535:axl-1	-0.117831970544774	-0.43266269840077	-0.123063262888075	-0.420429879502318	-0.641058910653077	-0.0818316238060332	-0.302117266445342	-0.231866055010328	-0.380638705026733	-0.940266280029741
chrIV:12126760:12127057:B0001.10	-0.33761279699001	-0.129111347987702	-0.105668985485215	0.440808592609314	0.194058600505236	-0.368916489999931	-0.342444324441874	-0.39708457872716	-0.269414786034547	-1.37965739579862
chrIV:12133996:12134145:B0001.11	0.310865087763133	-2.09122159807044	0.835725917752947	-0.194051255196863	0.928841559185168	1.73761308248	2.06168802641778	1.39181364514563	0.631128580303807	-2.61058277462446
chrIV:12131738:12131888:B0001.12	-3.8793292166894	-1.60448064888296	-1.54077324179236	-0.626565134549973	-0.94309308423658	-2.03195920383719	-1.62200144324986	-4.1890216664198	-0.738904237056289	-0.437887001494834
chrIV:12146480:12150977:B0001.2	0.182395236669907	-1.31703729256598	0.250963316336	-0.0281154496942198	0.0262177125720806	-0.287109969951466	-0.681492155839587	0.249101355276051	-0.382621816383513	-0.507204977652868
chrIV:12143430:12145735:B0001.3	0.12209066471231	-0.416357608278282	-0.212965132083794	-0.280326310498666	-0.139490264297581	-0.172424013838492	-0.386575536652333	-0.198801593559084	-0.287963658907423	-0.288622140722278
chrIV:12135073:12138193:B0001.4	0.0846983542107568	0.0803343432417756	-0.260847745828264	-0.107147430975801	0.103720852990666	-0.0163714993763651	0.0437554034291788	-0.0258937771802346	-0.0590996129020415	-0.0693739046612559
chrIV:12141158:12143331:B0001.5	0.361665044953326	-0.163821238068282	0.235025881273856	0.104959189779518	0.135560674529145	-0.113567670539464	0.0384100688045902	0.219911077844959	0.0996371269693836	0.139649957455135
chrIV:12151169:12154245:B0001.7	-0.0739316108061214	-0.663110249947733	-0.528747938105895	-0.649181915804766	-0.361273028813236	-1.1241415087632	-0.363233358146673	-0.534643796463683	-1.31321186114299	-0.382270343105611
chrIV:12138846:12141057:B0001.8	-0.123831362228732	-0.584409153595056	-0.347663389961576	-0.372377971160215	-0.190658847412971	-0.619320097648359	-0.420012722555357	-0.314942520752828	-0.737079801137458	-0.392420018177557
chrI:12773658:12782341:B0019.2	0.604086822701673	-0.413835779971197	0.470604084978064	0.298808174852518	0.397077312384219	-0.0136379316024529	-0.151075883323285	0.121111084857998	0.0674747139004388	0.109375714548499
chrV:10317489:10319534:B0024.11	-0.244080958792887	-0.3785548371693	-0.394970487052849	-0.65564432596811	-0.471227808555636	-0.328392688265609	-0.731496047830132	-0.379571079137096	-0.342724046993503	-0.718589811966544
chrV:10320710:10322304:B0024.13	0.0278163693039942	0.0487090945225192	-0.341339744054213	-0.101730529660239	0.0865081250923915	-0.583677845534365	-0.163941155243271	-0.379082656403213	-0.19226611282242	-0.178666783500092
chrV:10290042:10291719:B0024.15	-0.623204992857475	-0.0960694049046331	-0.475734754762737	0.05674607652308	-0.897658029134649	0.300649241920228	-0.0944092841898813	0.0454813689872001	-0.0884908024607791	0.213150045606175
chrV:10294697:10294839:B0024.17	-0.286155414708153	-0.191256627313895	0.836971383316087	-0.332531574155308	-0.247641395208945	-0.358098991397926	-0.240666115658392	0.487434807271719	-0.26856610775109	-0.375915546011096
chrV:10328202:10328409:B0024.18	-0.286155414708153	-0.191256627313895	-0.341574488888356	-0.332531574155308	-0.173323881045872	-0.358098991397926	-0.240666115658392	-0.566408583677142	-0.26856610775109	-0.219053036450353
chrV:10287559:10289292:B0024.3	0.0190198051706748	0.739074052910442	0.346229127455626	0.4706085177523	0.0724063784403138	0.56954217564849	0.0566596368344085	0.414677028342657	0.384192640396824	0.658180728287497
chrV:10297398:10298985:B0024.4	0.256067735083616	1.8425006998206	1.41878803280811	1.96169158556335	1.60109251311552	3.36817845796358	2.0738052367515	4.10228622108076	1.92246854085964	0.561872696808159
chrI:6027193:6028370:B0025.4	-0.179317923871693	-0.161848860960727	-0.339833872004068	-0.420365587785241	-0.095749606834769	-0.285228353276574	-0.32387915088728	-0.169025169495329	-0.195608007634857	-0.282016872053454
chrI:6024143:6025014:B0025.5	0.546392330960256	-1.24031783701404	-3.3869163245034	0.060476562059577	-0.996587846134806	0.0105500863826778	-0.110081682907511	-1.67087725373199	-3.42936908735926	0.099136880893194
chrI:6031805:6031982:B0025.6	-0.245839403637701	-0.191256627313895	-0.341574488888356	-0.332531574155308	-0.173323881045872	-0.468970283592544	-0.240666115658392	-0.566408583677142	-0.304571081702839	0.849735517382763
chrI:6022266:6022337:B0025.7	-0.48159215420732	-1.27424095987043	-0.496924830031309	-0.61104398991031	-0.567654675834832	-1.21118691484113	-0.870887611042959	-0.779798745233754	-0.887283952887484	-0.316744204656116
chrI:6024142:6024233:B0025.8	-0.687351698579228	-1.6947490346638	-1.99406206134095	-0.895953287654462	-0.756671861886868	-0.940305170980504	-0.853166476560151	-1.035265495172	-1.98370612313093	-2.1133563671574
chrII:5970096:5972658:B0034.1	0.28475276605933	1.39412655180362	1.36133850064738	1.32370999026165	0.934665642872856	1.57507005987067	1.27285194843634	0.952176008378142	0.86531630628949	0.590836075572474
chrII:5960746:5960846:B0034.10	-0.245839403637701	0.907490291107065	-0.341574488888356	-0.332531574155308	-0.173323881045872	-0.358098991397926	-0.240666115658392	-0.566408583677142	-0.26856610775109	-0.219053036450353
chrII:5965518:5965687:B0034.11	-0.144289540620074	-0.0515996147287902	-0.18481623292368	0.911438670268491	-0.0142216126318502	0.848115690328521	-0.0808112304335684	0.628876010607462	-0.109249486302151	-0.0576649287096564
chrII:5957679:5957819:B0034.12	-0.286155414708153	-0.191256627313895	-0.341574488888356	-0.332531574155308	-0.173323881045872	-0.358098991397926	-0.240666115658392	1.13528178276421	-0.26856610775109	-0.219053036450353
chrII:5972899:5972995:B0034.13	0.563806274274973	1.07538062965274	1.40466062739679	-1.40408349212424	0.638382492928422	1.25990216590944	-1.3727480879004	-1.52858209921431	-1.32790492420866	1.7557069313947
chrII:5958387:5958536:B0034.14	-0.286155414708153	-0.191256627313895	-0.341574488888356	-0.332531574155308	-0.173323881045872	-0.358098991397926	-0.240666115658392	-0.566408583677142	2.12616744358777	-0.219053036450353
chrII:5962754:5962888:B0034.15	-0.286155414708153	0.907490291107065	-0.341574488888356	-0.332531574155308	0.956160513120857	-0.358098991397926	-0.240666115658392	-0.566408583677142	-0.26856610775109	-0.219053036450353
chrII:5966754:5967030:B0034.16	-0.144289540620074	-0.0515996147287902	-0.188077552971318	-0.178915014181203	-0.0142216126318502	-0.20609485123569	-0.0808112304335684	1.27672298609995	-0.109249486302151	-0.0576649287096564
chrII:5950184:5950318:B0034.17	0.343516097118757	-1.44003527381797	-3.60316431538225	0.0404894607536176	-1.72373603362349	-3.59119865115896	-1.31859015971293	-0.305989720496332	-3.65720087816644	-1.35730831601378
chrII:5944195:5944368:B0034.2	-0.286155414708153	-0.191256627313895	-0.341574488888356	-0.332531574155308	-0.173323881045872	-0.358098991397926	-0.240666115658392	-0.620066912400587	-0.26856610775109	-0.219053036450353
chrII:5968059:5969531:B0034.4	-0.285046244177768	1.15002257541215	1.0581524793011	1.8474653187547	1.22216321364155	1.94274851613783	1.18826025799149	1.1544193726362	1.41537836893354	0.0463553991299283
chrII:5972855:5974966:B0034.5	0.822555320083678	1.5813529396966	0.901149942014035	0.968359538145988	0.499242770201583	1.55998632079891	0.929533242788684	-0.567929393066174	1.18663262557946	1.275488346083
chrII:5961616:5962073:B0034.7	-1.70840725841543	0.885617760061636	-0.906829285256758	-0.22774536241397	-0.213112314438991	0.274368907461605	-0.0360931242289646	-0.271739640004735	0.112811244457616	-0.375867784659147
chrII:5966777:5966979:B0034.8	-0.144289540620074	-0.0515996147287902	-0.188077552971318	-0.178915014181203	-0.0142216126318502	-0.20609485123569	-0.0808112304335684	-0.478625709064844	-0.109249486302151	-0.0576649287096564
chrII:5965518:5965687:B0034.9	-0.144289540620074	-0.0515996147287902	-0.18481623292368	0.911438670268491	-0.0142216126318502	0.848115690328521	-0.0808112304335684	0.628876010607462	-0.109249486302151	-0.0576649287096564
chrIV:11304792:11306762:B0035.13	-0.485360389050891	-0.196491835252969	-0.613123829156526	-0.402598442252003	-0.810896697322565	-0.244893680971546	-0.698465383232639	-0.37599704208357	-0.522941686324689	-0.387815952671715
chrIV:11296951:11298388:B0035.15	-0.32747376263207	-0.36841534322629	-0.135916821924313	-0.0998663891284927	-0.0228815439581292	0.0413112479433139	-0.328468817805366	-0.231461247345457	0.0216700077459273	-0.188492550164705
chrIV:11320311:11320697:B0035.18	-0.646087275393101	0.051273196394406	-1.3878465966472	-1.51765390032501	-1.43496845069357	-0.934258519317384	-0.641683856317578	-1.09352402598433	-0.88780942247923	-1.60879315186811
chrIV:11298658:11298802:B0035.19	-0.286155414708153	-0.191256627313895	1.52446877400468	-0.332531574155308	1.66033948779036	-0.358098991397926	1.57775194785558	0.487434807271719	-0.304571081702839	-0.219053036450353
chrIV:11295494:11295601:B0035.20	-1.08608314951555	-0.305074159226605	-0.727715987463068	-1.10274416605016	-0.306715973920187	-0.026511996844007	-1.20891514903314	-0.373548827066445	0.0136928419681548	-1.13191882833598
chrIV:11327263:11327619:B0035.21	0.463710165739161	1.27133962514934	1.18815297934763	0.451711388009314	0.791070950361472	0.189724388071845	0.80544876865786	0.187326883545982	1.25898804820514	1.03489681825782
chrIV:11315152:11315182:B0035.22	2.01241330847061	0.374086847293341	0.460370463803889	0.251415513826949	0.99502359668308	-0.323933099165401	0.724279317385658	-0.303824657288443	0.439113419325997	1.60928444256853
chrIV:11314077:11315116:B0035.3	-0.510749371565216	-0.0862359717981509	-0.896085259052165	-0.896268306111606	-0.51902201235082	-1.11281275390515	-0.547106736290086	-0.935043963490798	-0.603391983788878	-0.283415838702981
chrI:4664498:4665347:B0041.1	0.00449077575525956	0.0759911978514437	-1.2410588561915	-4.0518648520399	1.10173017193176	-1.36008703980783	-1.30987268039071	0.560366785872519	0.553407881353318	-0.753451662096188
chrI:4660520:4660713:B0041.10	-0.286155414708153	-0.191256627313895	-0.341574488888356	-0.332531574155308	-0.173323881045872	-0.358098991397926	-0.240666115658392	-0.566408583677142	-0.304571081702839	-0.219053036450353
chrI:4660933:4662219:B0041.11	1.6561766668179	-0.447028557526299	1.10712102436238	1.228063204689	1.43688706330941	0.702677993664526	-0.123840617533824	0.312220064039246	0.303690810074057	0.916649619949127
chrI:4650730:4650763:B0041.12	0.0174905352957756	0.0434010048616712	0.070487378692264	-0.385054971912125	0.487847274463154	0.116188138345139	-0.113044219413448	-0.467911165614242	0.157316362559496	0.00406746634464164
chrI:4648264:4650770:B0041.5	-0.16223134505085	0.15248892534874	-0.121834635332826	-0.208387423947839	0.136904449370038	-0.0599319017310679	-0.144594066826757	-0.102877829731204	-0.0546789725512361	-0.0896468417567736
chrI:4647279:4648275:B0041.8	-0.251837150378278	-0.0214561805450149	-0.8079224960558	-0.70481801666961	-0.32215218584772	-0.671218444520008	-0.623749683232626	-0.552722150830031	-0.591245868930368	-0.419652406571647
chrI:4646725:4646779:B0041.9	-0.112488315292354	0.712886927964029	0.0986519930618575	-0.209874334567668	-0.00665958957479967	0.0721356796186825	0.168056875788198	-0.193622200851732	0.048746346858794	0.0253479515956391
chrX:12023586:12023663:B0198.10	-0.286155414708153	-0.191256627313895	-0.341574488888356	-0.332531574155308	-0.173323881045872	-0.358098991397926	-0.240666115658392	-0.566408583677142	-0.26856610775109	-0.219053036450353
chrX:12028710:12031612:B0198.2	-0.0680512090939811	-0.0612574554824429	0.298388256577718	0.27823555084769	-0.441375804869894	0.322748059435381	0.256103387277969	0.193526676627374	0.45632916966908	-0.186796546710125
chrX:12042592:12049347:B0198.3	-0.0251712211356533	-0.488564433539093	0.00520748209374683	0.0835439857071932	-0.185919477298958	0.115367563147647	0.0592483059090395	-0.0478902550568625	0.29320854533236	0.0662705127201797
chrX:12025180:12025315:B0198.4	-1.19739837687159	-1.08831147332947	-1.32752691379084	-1.31925237680057	-1.19528087590781	-1.33446278454345	-1.2674573722937	-1.47492377049087	-1.29189995025691	-1.25569259688669
chrX:12049520:12049659:B0198.5	-0.144289540620074	-0.0515996147287902	-0.188077552971318	-0.178915014181203	-0.0885391267949226	-0.20609485123569	1.02762315991359	0.628876010607462	-0.109249486302151	-0.0576649287096564
chrX:12050248:12050463:B0198.6	-0.245839403637701	-0.191256627313895	-0.341574488888356	-0.332531574155308	-0.173323881045872	-0.468970283592544	0.867768274688762	-0.566408583677142	-0.304571081702839	-0.219053036450353
chrX:12050215:12050430:B0198.7	-0.245839403637701	-0.191256627313895	-0.341574488888356	-0.332531574155308	-0.173323881045872	0.696111550166285	-0.240666115658392	-0.566408583677142	-0.304571081702839	-0.219053036450353
chrX:12023586:12023663:B0198.8	-0.286155414708153	-0.191256627313895	-0.341574488888356	-0.332531574155308	-0.173323881045872	-0.358098991397926	-0.240666115658392	-0.566408583677142	-0.26856610775109	-0.219053036450353
chrX:12049787:12050001:B0198.9	-0.144289540620074	-0.0515996147287902	-0.188077552971318	-0.178915014181203	1.81944175620438	-0.20609485123569	-0.0808112304335684	-0.424967380341399	-0.109249486302151	-0.0576649287096564
chrI:10713504:10718201:B0205.1	0.499622343759492	-1.00038344523054	0.230567658928247	0.0393572567911149	0.186345258298034	-0.339114652402263	-0.426179535330305	0.0511648418551665	-0.485118374782251	-0.142338062860986
chrI:10708362:10710376:B0205.10	1.64956611988211	1.07538062965274	-1.32752691379084	1.89507733984681	1.13800542658872	-1.33446278454345	-1.2674573722937	2.4417700352951	2.70946437503531	2.6589695955692
chrI:10730462:10730740:B0205.12	-0.313887891033059	0.608957862589458	-0.690540540606187	-0.566918815297949	-0.426560663325788	-0.160112656801459	-0.11603495071848	-0.368904693547334	0.0517098874613232	-0.308209582474615
chrI:10727754:10728808:B0205.13	1.04913327951414	1.91736282826076	2.75170081933721	2.4978648930297	3.99699357475123	3.20958213182787	4.42745105727362	3.90744576485132	4.25082182455941	3.8174741638401
chrI:10726087:10727386:B0205.14	-0.286155414708153	1.97243547566831	-0.338313168840718	-0.417362689478984	0.956160513120857	0.696111550166285	-0.345956831265096	5.01430693305312	-0.26856610775109	3.69560915600553
chrI:10734142:10734256:B0205.16	-0.286155414708153	-0.191256627313895	-0.341574488888356	-0.332531574155308	-0.173323881045872	-0.358098991397926	-0.240666115658392	-0.566408583677142	1.62174362411909	-0.219053036450353
chrI:10741367:10744445:B0205.4	-1.23295181760743	-0.661961886299631	-0.809532018483027	-0.692519901877629	-0.716260970186766	-0.732431411472516	-0.939148951024827	-0.704702959022831	-0.627409545902531	-0.864425350328831
chrI:10740215:10740475:B0205.5	1.89103088093657	0.0104354450914886	-1.32752691379084	-0.228898692350872	2.72934498988891	0.88482959077959	-0.159022981946541	-1.52858209921431	1.10283360108194	-0.186904043053573
chrI:10728894:10730233:B0205.8	-0.161782553271387	0.360204410961458	-0.581790377604159	-0.356048685557572	-0.294160072817779	-0.225572619639778	-0.168306767617895	-0.515424036150478	-0.282698728673942	-0.0508885775291602
chrI:10720808:10723496:B0205.9	0.256099131194661	-0.638137676580927	-0.0559929550880717	-0.185776021626266	-0.0908526593062542	-0.451979897254465	-0.464804039742151	-0.256743397765569	-0.559062744810718	-0.283808738068845
chrI:5964400:5967211:B0207.1	0.981786316057519	1.04714730369217	-0.188077552971318	0.911438670268491	-0.0142216126318502	0.848115690328521	3.4550733718213	-0.478625709064844	4.71622259032731	2.23677468851732
chrI:5959007:5959532:B0207.10	1.61691511052649	3.92296757772446	3.54074765276711	2.08662347004186	3.72742263920368	4.11891391093126	3.66131561220108	1.27672298609995	1.78106024556803	3.85699726374623
chrI:5962952:5964183:B0207.11	0.83992044196944	-0.191256627313895	-0.341574488888356	1.93300691006776	2.15996242145066	2.23626595905497	-0.240666115658392	-0.566408583677142	0.910798180942464	0.849735517382763
chrI:5968740:5968963:B0207.13	-0.394123159317147	-0.47829125299661	-0.335463363883497	0.320028402454041	0.124323386762074	0.0594235989075816	0.0438677954199385	0.422616759897824	0.976216949313267	0.0187320039131015
chrI:5919379:5919529:B0207.14	-0.144289540620074	-0.0515996147287902	3.54074765276711	0.911438670268491	-0.0142216126318502	-0.316966143430308	-0.0808112304335684	-0.424967380341399	-0.109249486302151	-0.0576649287096564
chrI:5969289:5969354:B0207.15	-0.0713225201939958	-1.08831147332947	0.53851634910219	-1.40408349212424	-1.19528087590781	-1.44533407673806	-0.159022981946541	-1.52858209921431	-1.32790492420866	-1.25569259688669
chrI:5955030:5957007:B0207.2	0.327540332779503	0.909560256500526	0.930100760316138	0.292253480656702	-0.341043238375487	0.68494498158319	0.514159277945109	0.153530681712822	1.07032940274325	0.013307739506965
chrI:5919054:5935416:B0207.5	-0.290333480390034	-1.8659395241817	0.00612299637558221	0.533754684526798	-0.244958955517552	-0.0217817656884443	-0.957079633447317	0.657228635587089	0.0518983032090694	-1.17745753441783
chrI:5935369:5936957:B0207.6	-0.277943738273524	0.0502430896032638	-0.722303068279173	-0.432444895012237	-0.14827144592522	-0.528420392409948	-0.422214096964573	-0.453990685729142	-0.583782774366299	-0.214827130466779
chrI:5945562:5947640:B0207.7	0.0294862579208136	0.185422470284611	-0.628922107600927	-2.5744631261542	-0.751604594497868	-2.59896447456655	-1.89904007153208	-1.09124236101864	-1.33318649792055	-1.94315897689167
chrI:5957440:5958359:B0207.9	-0.286155414708153	1.97243547566831	-0.341574488888356	-0.332531574155308	-0.173323881045872	-0.468970283592544	-0.240666115658392	-0.566408583677142	-0.26856610775109	-0.219053036450353
chrIV:3540135:3543603:B0212.3	-0.457220632438637	-1.00619794400846	0.242224828360807	0.0519326018827187	-0.368479683114748	-0.00883666588921282	-0.156344418894965	-0.087173641831115	-0.494896465675615	-0.680641492883094
chrIV:3552128:3552353:B0212.7	0.2574319622671	-2.4249682716569	-0.479966612198369	-2.82669637409686	-1.62707190359254	-2.93695534914758	-2.94140896151499	-1.16120025459461	0.250400169525194	-0.544959412675326
chrIV:3575407:3575461:B0212.8	-0.286155414708153	-0.191256627313895	-0.338313168840718	-0.332531574155308	-0.247641395208945	-0.358098991397926	-0.345956831265096	-0.566408583677142	-0.26856610775109	-0.219053036450353
chrIV:3546878:3546958:B0212.9	-0.286155414708153	-0.191256627313895	-0.341574488888356	-0.332531574155308	-0.173323881045872	-0.358098991397926	-0.240666115658392	-0.566408583677142	-0.26856610775109	-0.219053036450353
chrV:3966821:3966927:B0213.18	0.2574319622671	0.327875095757504	0.468905155803695	0.813720188696048	-0.035732340292351	0.933362727258759	-0.123226538530589	-0.0536985349223073	0.250400169525194	0.444576006080843
chrV:3956513:3956618:B0213.21	-0.144289540620074	-0.0515996147287902	-0.18481623292368	-0.263746129504879	-0.0885391267949226	-0.316966143430308	-0.0808112304335684	-0.424967380341399	-0.109249486302151	-0.0576649287096564
chrV:3959419:3959524:B0213.22	-3.10073981553312	-2.92821601986719	-1.03308590014215	-0.427269198428871	-0.996587846134806	-0.473002564355796	-3.41214811752526	-1.21122250955218	-0.643374024712343	-1.63520533484011
chrV:3962606:3962711:B0213.23	-0.286155414708153	-0.157454893454184	0.836971383316087	1.93300691006776	-0.173323881045872	-0.468970283592544	-0.345956831265096	-0.566408583677142	-0.304571081702839	-0.219053036450353
chrV:3969325:3969427:B0213.24	0.639619570224229	-3.46168013025758	0.243365969827502	1.53600666513498	1.1908122130913	1.05208595492659	-0.720697953150668	0.820037457478925	0.553407881353318	0.341158667924426
chrIV:8155193:8156587:B0218.5	0.362615713202494	1.21108126909009	0.431438745694859	1.52411118620029	1.04567999581325	1.56518766490899	1.51543244182468	0.76717265023412	1.45769938190322	-1.06857415796758
chrIV:8164581:8166050:B0218.7	-0.286155414708153	-0.191256627313895	-0.341574488888356	-0.332531574155308	-0.173323881045872	-0.358098991397926	-0.240666115658392	1.59493652694402	2.12616744358777	-0.375915546011096
chrV:9134254:9135421:B0222.1	0.00635587821299537	0.814040874135735	0.833659710923671	0.869389049862247	-0.349664533152669	1.02080417810611	1.03185892476396	0.133047111914143	0.768042373219233	0.93321990811052
chrV:9158415:9159540:B0222.10	3.36097673178522	3.03738066022956	3.56589760445608	1.44526114957931	2.15996242145066	0.696111550166285	3.29521848659648	1.59493652694402	2.83711288676439	2.79234649183104
chrV:9165817:9168189:B0222.11	0.138459640358002	0.789438931801532	0.205025961540118	-1.31400417383489	0.132004097589055	0.908196987529727	-0.592766307992906	-0.731982604813644	0.112388666708334	-0.624189754614916
chrV:9156406:9156538:B0222.14	-0.144289540620074	3.17703767281467	0.990468319233125	-0.178915014181203	-0.0142216126318502	0.848115690328521	-0.0808112304335684	2.09291364897835	1.78106024556803	2.95373459957173
chrV:9155529:9156779:B0222.15	-0.901075422563001	1.4162306551774	0.0475154647300542	-0.123603112033422	-0.367041404837298	0.514949671988476	-0.444971655491584	-0.134023026209331	0.693077389027689	-0.654445861580043
chrV:9152320:9154872:B0222.5	0.28489064771871	0.407322634072634	1.11926069337291	0.730117240362457	-0.397116008682777	0.730136343552624	-0.174078984842821	-0.0215849234989045	-0.404519510950725	-0.296498897815915
chrII:7755342:7756907:B0228.1	0.358045126534173	0.269401807839671	0.345323385426007	-0.715794651075767	0.490793722866547	0.559865524720954	-0.209428830291766	0.0242627388816167	0.479959188746662	0.25861925678121
chrII:7745689:7745852:B0228.10	1.54762503644819	-1.90137665107534	1.50220161855736	2.04606781695643	0.597769977241815	1.95776629013449	-0.279030833971393	1.16996054085779	0.951025121742132	-0.0563028277834513
chrII:7753988:7755166:B0228.6	0.271193218102875	0.0249552435878098	-0.121620059369459	-0.134062666042685	0.0970771407050458	-0.128659175112349	-0.0986999825491845	-0.0450998784478211	0.212323161826539	0.260243232880305
chrII:7757189:7759044:B0228.7	0.00819517350758095	0.113029733459956	-0.30175474088751	-0.0625026619410532	-0.0296642483301964	0.0834745515245582	-0.360182878578419	-0.184248361964973	0.0679472247985684	-0.0147975889738877
chrII:7759709:7761540:B0228.8	0.83992044196944	1.97243547566831	0.836971383316087	3.48651671357275	-0.173323881045872	-0.468970283592544	0.867768274688762	-0.566408583677142	0.910798180942464	1.56669542843718
chrII:7762061:7763669:B0228.9	0.83992044196944	-0.191256627313895	-0.341574488888356	0.757822110294386	0.956160513120857	1.37764073318664	-0.240666115658392	1.59493652694402	0.910798180942464	0.849735517382763
chrV:5269484:5270744:B0238.11	-0.298119473005702	-0.151775930841859	-0.489137038378132	-0.510710396122497	-0.357070200984125	-0.636877163963478	-0.51276842098426	-0.371598790849517	-0.423849244929116	-0.43750825255741
chrV:5265843:5268825:B0238.12	0.434484185086187	-0.377075838157338	0.948910769416163	0.25148365959798	-0.266417545764783	0.776495573488055	0.182147595289847	0.65532491605188	1.0935126156875	0.316648989296377
chrV:5240202:5240635:B0238.15	-0.917773834178834	-0.197406642007116	0.331500172462331	-0.645122269284065	-1.25826926809622	-0.5579759839481	-2.19162972098444	-0.502471377958595	-1.13987080084779	0.0693113742598545
chrV:5236478:5236627:B0238.18	-0.196711726251555	-1.83760960371794	-1.85886190237022	-1.9446077817128	-1.67501079525517	-1.8185640347465	-2.29618165178746	-1.81547445957928	-1.78880069798585	-1.87191006147108
chrV:5275553:5278101:B0238.9	0.227392308668737	-0.469331506583144	-0.385175180479151	-0.512809226291273	-0.272503857208104	-0.941314679331564	-0.384966866638177	-0.682322591920723	-0.65259052995348	-0.0404076177234027
chrV:11741395:11741480:B0240.5	0.83992044196944	-0.191256627313895	-0.341574488888356	-0.332531574155308	-0.173323881045872	-0.358098991397926	-0.240666115658392	-0.566408583677142	-0.26856610775109	-0.219053036450353
chrV:11737505:11737649:B0240.6	-0.286155414708153	-0.191256627313895	-0.341574488888356	2.88179814249207	-0.173323881045872	-0.358098991397926	-0.240666115658392	1.59493652694402	-0.26856610775109	-0.219053036450353
chrV:11738711:11738801:B0240.7	-0.286155414708153	-0.191256627313895	0.836971383316087	0.757822110294386	-0.173323881045872	-0.358098991397926	-0.240666115658392	-0.566408583677142	-0.26856610775109	-0.219053036450353
chrIII:5735157:5737522:B0244.10	-0.260971667191649	-0.695439028408864	0.0767647739142724	-0.170580678071899	-0.70201664838792	-0.194429513492619	-0.389802714679139	-0.0679066925281676	0.00610636802692887	-0.474446522345261
chrIII:5767881:5768665:B0244.11	-0.144289540620074	3.17703767281467	-0.188077552971318	2.08662347004186	-0.0142216126318502	-0.20609485123569	-0.0808112304335684	1.73637773027977	-0.1452544602539	-0.0576649287096564
chrIII:5762281:5762364:B0244.13	-0.286155414708153	-0.191256627313895	-0.341574488888356	-0.332531574155308	-0.173323881045872	-0.358098991397926	-0.240666115658392	-0.566408583677142	-0.26856610775109	-0.219053036450353
chrIII:5755342:5755431:B0244.14	-0.286155414708153	-0.157454893454184	-0.338313168840718	-0.332531574155308	-0.173323881045872	-0.358098991397926	-0.240666115658392	-0.566408583677142	-0.26856610775109	-0.219053036450353
chrIII:5743383:5744820:B0244.15	0.290082971622725	-0.708836762843177	-0.670544205015828	-0.326617173923314	-1.21679160356831	0.111451401841502	-1.7006048914674	0.651693770093022	-2.85856500025149	0.0457668344810669
chrIII:5740965:5742822:B0244.16	-0.175200615774386	-0.889639651852629	-1.43497523908355	-1.20913940151519	-0.14365378246746	-0.15088854009138	-0.0636085742564309	-0.289340304662074	-0.527270406852336	-0.168172714824714
chrIII:5733224:5735102:B0244.17	0.192322168424775	-0.271691862095553	0.734255892648929	-0.184763904039958	-0.0222288710677114	0.137301893387644	0.577344103315983	0.479532563983562	0.300000629437402	0.0725775269849938
chrIII:5747484:5751637:B0244.4	-0.362237348355064	-2.95304533967604	-0.365264302550728	-0.874656988538709	-3.4474112659329	-1.65562374912098	-0.416726606990065	-1.32950796675811	-1.56657392136598	-1.02160202617686
chrIII:5744869:5747195:B0244.5	0.990016061940359	0.387995991394721	0.37774407257231	0.782763038498507	-3.38144901774056	-0.436288663904725	0.786275739412051	-0.259530215464643	0.604714036623502	-0.381930876229422
chrIII:5738007:5740471:B0244.6	-1.2470555185051	-0.093774039037597	0.134055337001712	-0.176425005905339	-0.5172696318772	0.276404293820738	-0.193098307531228	-0.513934786612317	-0.175415338728686	-1.07214818637968
chrIII:5731500:5733177:B0244.7	2.33981681170712	-1.26164487445768	-0.365488689635559	-0.447933409614819	0.380530057860705	-1.35043002081684	0.30170733587082	0.187326883545982	1.18741046876564	0.279072909559582
chrIII:5730117:5731030:B0244.9	-0.144289540620074	3.35799848483722	-0.188077552971318	0.911438670268491	1.81944175620438	-0.20609485123569	-0.186101946040272	2.38422470577226	-0.1452544602539	-0.0576649287096564
chrV:20479373:20479505:B0250.15	-0.286155414708153	-0.157454893454184	-0.341574488888356	1.93300691006776	-0.173323881045872	-0.358098991397926	-0.345956831265096	-0.566408583677142	-0.26856610775109	-0.219053036450353
chrV:20483503:20483612:B0250.16	-0.0386715108383704	0.0386687710520566	-2.46697627461036	-0.194051255196863	-2.37634013918376	-0.727090993266639	-0.635685450639847	-0.823189794198982	-0.584240682341496	-2.61058277462446
chrV:20483656:20483887:B0250.17	-0.286155414708153	-0.191256627313895	-0.341574488888356	-0.332531574155308	-0.173323881045872	-0.358098991397926	-0.240666115658392	-0.566408583677142	-0.26856610775109	-0.219053036450353
chrV:20456852:20457254:B0250.18	-0.269976244651442	-0.387124027393053	-0.702456831552589	-1.03248702185112	-0.69237730676038	-0.636635296947041	-0.718418032253292	-1.12042604066775	-0.636403967444046	-0.358446812277577
chrV:20480008:20480133:B0250.19	1.64956611988211	-1.08831147332947	0.53851634910219	-0.228898692350872	-1.19528087590781	0.401276940041118	-1.2674573722937	-1.52858209921431	-0.112535661563359	-0.186904043053573
chrV:20493923:20497352:B0250.5	-0.106498785138387	0.49116356858289	-0.104927659499199	-0.117878076589301	0.118624457759409	-0.211628541789937	0.139491124160645	0.0294590132844127	-0.0237611379896195	0.188943166178302
chrV:20473021:20476061:B0250.7	0.884540202600936	-0.285592563420449	0.451908259870119	0.192307304465903	-0.384681265944881	-0.288420663418664	-0.252844936102318	0.160321375829932	0.326906986941611	0.672866749557041
chrV:20469702:20470485:B0250.8	-0.687351698579228	1.32873180479547	1.04726575370888	2.27756242180923	1.85548799578193	2.20592808778649	-0.143182803393332	1.68855925188525	3.47808706198068	2.28055673407859
chrII:6919679:6923736:B0252.1	-0.314925012672348	-0.283623637486385	-0.0245380091744723	-0.217639001183996	-0.937056685933779	0.05947988251217	-0.133158787230684	-0.176783915913333	-0.240797370954385	-0.984505810838555
chrII:6916993:6917830:B0252.11	-0.286155414708153	-0.191256627313895	-0.341574488888356	-0.332531574155308	-0.173323881045872	0.696111550166285	-0.240666115658392	-0.566408583677142	-0.26856610775109	-0.219053036450353
chrII:6902850:6907757:B0252.3	-0.0923144783909429	1.12030650997898	0.0766244296176128	0.476803647402448	0.351388221090451	1.25316568407128	0.853302771671059	0.483517459157707	1.01780280034691	0.359766448962185
chrII:6916993:6918922:B0252.5	0.837922044685058	1.72656695390521	-0.113145850249116	1.66857258386143	2.46983791517747	0.131534232601688	-0.635685450639847	0.530611914545528	-0.584240682341496	1.62947326749668
chrII:6916109:6916963:B0252.8	-1.34133100984867	1.71390394341521	0.916075480184205	0.605188903960919	0.98308578823905	0.842856544586399	1.12124036269831	0.431173796589233	0.990867280519304	0.788700432931984
chrI:5263693:5268380:B0261.1	0.581588993853567	-0.622796874603987	0.292297680752889	0.228200382473976	0.485532270215047	0.00330092431463994	-0.100388739619272	0.310519392082242	-0.0533661227908082	0.353114547575682
chrI:5249723:5254209:B0261.5	0.727687006304145	-1.49884849027024	0.676825909458468	0.606849585040369	0.150024080781612	0.338894768540096	0.000790881919838946	0.688086846288814	0.311347977270005	0.103420916870724
chrI:5255446:5256945:B0261.6	0.797969290288612	-1.21208451105347	0.178033843351938	-0.131069568135475	-0.973845201080962	0.582539419562477	-0.352925983963695	0.38831676002785	-1.23605164366096	0.0126406356056331
chrI:5269544:5270945:B0261.7	-0.438424250085109	0.116410980409502	-0.458002874445232	-0.688449045488256	-0.219259912839782	-0.696697361731155	-0.219288651976884	-0.480273304733281	-0.757355881570547	-0.300783969131653
chrI:5271264:5272041:B0261.8	-0.78993890259482	-0.232501239766362	-0.52235265231303	-0.531922612183258	-0.814403001446997	-0.0911821949019266	-0.422412754051127	-0.441943784781851	-0.215603781195314	-0.515539548382062
chrI:5268418:5269485:B0261.9	-0.144289540620074	-0.0515996147287902	1.67796570992171	2.46494847377349	1.11526278153488	0.848115690328521	-0.0808112304335684	2.09291364897835	2.28548406503671	-0.0576649287096564
chrX:9431431:9432745:B0272.3	-0.331361704120173	-0.218548816216574	-0.577205125012042	-0.701438978537331	-0.479023397931685	-0.67098780970791	-0.330955254409459	-0.550082728725064	-0.736333029623899	-0.367255116759077
chrX:9428430:9430424:B0272.4	-0.74861531272478	-0.945818577596547	-1.67414228743833	-1.95959044681393	-1.17715032214206	-1.53655867556622	-1.62561217492161	-1.28030686623984	-1.14109215154752	-1.23801678255291
chrIV:5493991:5495252:B0273.1	0.7561735066077	-0.452085870167706	0.869243083394652	0.940093819469356	0.545085516636671	0.196282350840093	0.445463190941497	0.24914489770974	-0.638169791898698	0.653240510044877
chrIV:5494602:5494659:B0273.111	-2.21019120205265	0.38150454547733	-1.28843040240592	0.754739977227446	-2.37634013918376	-2.4628307178512	-2.55939422976052	-0.823189794198982	-1.29518612551812	0.23529086399831
chrIV:5506865:5507124:B0273.112	2.97679072654371	-1.08831147332947	0.53851634910219	-1.31925237680057	-1.19528087590781	-1.33446278454345	-0.159022981946541	0.686421340130299	-1.32790492420866	1.7557069313947
chrIV:5509027:5509170:B0273.113	-0.286155414708153	-0.191256627313895	-0.341574488888356	-0.332531574155308	-0.173323881045872	-0.358098991397926	0.867768274688762	-0.566408583677142	-0.26856610775109	-0.219053036450353
chrIV:5521351:5521552:B0273.114	-0.286155414708153	-0.191256627313895	2.01225593547289	1.44526114957931	-0.173323881045872	-0.358098991397926	0.867768274688762	-0.566408583677142	-0.304571081702839	-0.219053036450353
chrIV:5490485:5491154:B0273.115	0.0437253341983455	-1.02332316024156	-0.864460587907876	-0.34306863729511	-0.615926244679561	-0.65897969647094	-0.141445174836032	0.309340107297594	-0.746732363892242	0.127219118618646
chrIII:7136509:7138278:B0280.11	-2.35648971321598	-0.551253353324706	-2.62150069750614	-3.79369893002711	-3.83240841363842	-2.04719684926918	-2.73395611303389	-0.944058305786659	-3.8581627599597	-1.16631165742163
chrIII:7135023:7136149:B0280.17	0.846113468413338	-0.388552896343573	0.226212939405122	-0.0672774092633211	0.340816239073394	-0.223429298503497	-0.458005691766564	0.00381361734312818	-0.25646538553381	-0.261742050061407
chrIII:7108048:7108196:B0280.19	-0.286155414708153	-0.191256627313895	-0.341574488888356	-0.332531574155308	-0.173323881045872	-0.358098991397926	-0.240666115658392	-0.566408583677142	-0.26856610775109	-0.219053036450353
chrIII:7124663:7128382:B0280.2	-0.447704542822221	0.318197028269191	-0.0907367361530057	0.246783149086315	-0.812919935834804	0.439967683665366	0.136075723092238	0.414365292896075	0.663848518480663	0.176685555419096
chrIII:7108048:7108196:B0280.20	-0.286155414708153	-0.191256627313895	-0.341574488888356	-0.332531574155308	-0.173323881045872	-0.358098991397926	-0.240666115658392	-0.566408583677142	-0.26856610775109	-0.219053036450353
chrIII:7142168:7142889:B0280.21	-1.26096046138153	-0.889639651852629	-0.990116375461648	-0.830814397783558	-0.510638309474456	-0.985328344614382	-1.912793970799	-0.441625693676129	-0.332246576528209	-0.845395207268666
chrIII:7141561:7142111:B0280.22	-0.253458931748464	-0.703858359819018	0.848789324919823	0.729329748557854	-1.07408185573115	0.922105579630764	-0.0838769676696379	0.730397182180258	0.0198095435947243	-0.710615277975301
chrIII:7110301:7111893:B0280.7	0.50521377678047	0.53934526549066	0.472676006856589	0.588212142766131	0.617688095313607	0.971108251658754	0.681249029405176	0.283693510547485	0.45797032484282	0.709734407804606
chrIII:7120904:7122895:B0280.9	-0.227880782921508	0.20529764432467	-0.283323927196758	-0.286891030619849	-0.0694629160163072	-0.399359020254451	-0.239198477591269	-0.188544895049548	-0.19787783615158	-0.239815959028822
chrII:2313066:2314927:B0281.1	1.54592073808744	-1.02627641350919	-1.28843040240592	-0.681797015685312	-1.24685574501704	-2.4628307178512	-0.131944017852808	-1.47103676969148	2.23775935425717	-2.45372026506372
chrII:2307040:2308381:B0281.3	1.77688606527349	2.04430350266897	1.25465472614315	1.8595115356288	1.40135035222932	2.14481548045964	0.972340247590278	1.5267985658435	1.63616589176278	0.279072909559582
chrII:2297846:2298842:B0281.4	2.83911757696046	0.811778842743679	1.04726575370888	-0.895953287654462	3.05928990411174	0.224776662778323	0.360558629393706	1.82758491966511	0.802288939515992	1.05490567068473
chrII:2299853:2300946:B0281.5	0.378978838711821	0.437790600638857	-0.140873067505768	-0.068914007871788	-0.104045029304052	-0.140773222728461	-0.279102325140849	-0.369921306845096	-0.315320905537378	-0.371377146916613
chrII:2301307:2302430:B0281.6	0.0275404282898626	1.27411134174326	0.105981335748915	0.197298796437617	-0.246048682352954	0.00146875994806853	-0.123159097521593	-0.195901369623257	0.715406803973825	-0.096472773908978
chrII:2311489:2312847:B0281.8	0.981786316057519	-0.0515996147287902	-0.188077552971318	0.911438670268491	-0.0142216126318502	2.01319752408735	-0.0808112304335684	1.73637773027977	-0.109249486302151	1.01112362512346
chrIII:4379320:4381041:B0284.3	-0.158686160191179	0.610392219747781	-0.27050753713484	-0.277800488824031	-0.0823415659600319	-0.361545861953003	-0.244209662273317	-0.22366182113718	0.186097960169506	-0.0396822496988154
chrIII:4392674:4392729:B0284.7	-0.286155414708153	-0.191256627313895	-0.341574488888356	-0.332531574155308	-0.173323881045872	-0.358098991397926	-0.240666115658392	-0.566408583677142	-0.26856610775109	-0.375915546011096
chrIII:4357997:4358057:B0285.14	0.83992044196944	0.907490291107065	-0.341574488888356	1.93300691006776	1.66033948779036	-0.358098991397926	-0.345956831265096	-0.620066912400587	-0.26856610775109	1.56669542843718
chrIII:4360098:4360248:B0285.15	-2.21019120205265	-2.12502333193015	-1.28843040240592	-2.5444208547436	-2.37634013918376	-2.4628307178512	-2.45410351415382	-1.47103676969148	-2.47455041421167	-2.45372026506372
chrIII:4362460:4362677:B0285.16	-0.245839403637701	-0.191256627313895	0.836971383316087	-0.332531574155308	1.66033948779036	-0.358098991397926	3.06140031895935	1.59493652694402	0.910798180942464	-0.219053036450353
chrIII:4357714:4357818:B0285.17	0.83992044196944	-0.191256627313895	0.836971383316087	-0.332531574155308	0.956160513120857	-0.358098991397926	0.867768274688762	0.487434807271719	0.910798180942464	-0.375915546011096
chrIII:4341976:4343336:B0285.3	-0.608811181108105	-0.0363959127815666	-0.632849609782278	-0.555653285797644	-0.646472916853841	-0.42846206201343	-0.655394120832129	-0.888836421778099	-0.634777752327875	-0.443133767379863
chrIII:4352245:4355972:B0285.6	-0.207211062555225	0.719555698501769	0.336196385830177	0.251722684929922	-0.0354363998411752	0.592793409734997	0.723093294159026	0.0309550297245233	0.622225393645584	-0.427408189852753
chrII:4378657:4386357:B0286.1	-0.409778470076824	-0.744579855242771	-0.290565619785241	-0.145374316983661	-0.430423814809716	-0.192214713580173	-0.365443808796952	-0.273945885940587	-0.0974952222782254	-0.58835102003563
chrX:1896661:1897343:B0294.1	1.46925237217968	2.11377233368473	2.99795751210427	2.91563601200552	1.82598988904902	3.07021238811275	2.83092798394836	2.3104456444259	2.23663382742554	1.74891364291395
chrX:1892186:1893272:B0294.3	-2.2505072131231	0.661621769343958	1.6021015860645	1.18082682337298	-0.0430538366872338	2.62190075771822	1.47251329917774	1.39181364514563	-0.0798168628728175	0.23529086399831
chrX:17178538:17178992:B0302.2	2.71791202217453	-0.455489876319417	2.00498059486005	0.600393616817404	1.615572011534	1.17563192014151	0.329978725109392	0.252815128818712	1.03202663038952	1.71935945612211
chrX:17176489:17176777:B0302.4	1.16278336294217	-1.26164487445768	1.65889902054026	0.348926386426924	1.52545449579589	1.23883901676555	0.414716557581172	0.284192130638159	0.582764674468302	0.157076905426279
chrX:17193299:17195137:B0302.5	-0.452726160291058	0.206681418522233	-0.118783047490038	0.0566781351824537	-0.147576436147015	0.151473433109893	0.391638061841997	0.117259717045496	0.310264850238228	-0.00306382359936411
chrX:17173932:17174046:B0302.7	1.92568028757658	-0.191256627313895	3.1875404876297	-0.417362689478984	2.54750007642104	0.696111550166285	-0.240666115658392	1.13528178276421	-0.26856610775109	1.56669542843718
chrIII:8703291:8710112:B0303.11	0.267309862863826	0.698178808185421	0.756059411153626	0.944364752047597	0.920914410485034	1.21277039021527	1.01982530272915	0.912827467774623	1.03215890264118	0.571916710218979
chrIII:8713992:8716184:B0303.14	0.28088805695422	-0.519465706132547	0.0863319995659043	0.0161998199204666	0.141214530174087	-0.63189032004992	-0.504699632368852	-0.32038357703762	-0.904694670868705	-0.300610449219733
chrIII:8705108:8706345:B0303.16	1.26423708745519	0.689855095304526	1.20076761945424	0.528235221242066	-1.22411309996319	-0.690377092815568	-2.53231526566679	-2.52099315984094	1.05510889030241	-2.58295937940764
chrIII:8708876:8709101:B0303.17	-0.0522229041102588	1.09189606661031	1.30864013102236	0.279231512118908	-0.0524928872173676	-0.940305170980504	1.34046556771044	1.36793017548529	0.411027428207931	0.73251727146537
chrIII:8686117:8688166:B0303.3	0.290891165671275	-0.316234301462654	-0.269755857550859	-0.352379599471265	0.105801989681203	-0.358169791381468	-0.356650556339053	-0.196417030114822	-0.363582144439786	-0.226402796569976
chrIII:8689941:8693473:B0303.4	0.467641414755354	-0.484674812711459	0.301030469293216	0.0989113301722439	0.313649061247436	-0.10621580675714	0.057354009519731	0.0701260045879996	-0.126946698979247	0.205485904163055
chrIII:8693637:8699521:B0303.7	0.607618152243104	0.28960978562576	0.2135599064213	0.324826845553935	0.477025817071139	-0.171505243790413	0.298669904440067	0.377190966411784	0.0726247952507718	0.508619031188616
chrII:4514888:4514999:B0304.10	-1.18632823281385	-0.478271264446	-0.666086128847708	-0.227937701950997	-0.0569258688125091	-0.834562197414886	-0.273373054789048	-0.886632771098986	-0.619865338925436	0.217017601331995
chrII:4523621:4524589:B0304.2	0.218740184705673	0.192559803897089	-1.02428271901322	-1.13356336137009	-0.22220975396495	-0.605911394385929	-0.377496159768215	-0.729618301104866	-0.85523642651483	-0.381275950580062
chrII:4522462:4523283:B0304.4	-0.113415876490134	-0.256306157336068	-0.666708204847234	-1.00200717864674	-0.543553316284892	-0.655611175624759	-0.671190713126432	-1.09326955256769	-0.781705370831808	-0.798958368883412
chrX:493191:497510:B0310.1	0.148030501775649	0.498963668279594	0.494925082010666	0.413459482892641	0.483978226971147	0.438201750768527	0.487811715779248	0.24736883843535	0.330337741692056	0.431311541844742
chrX:503918:503986:B0310.10	-0.286155414708153	-0.191256627313895	-0.341574488888356	-0.332531574155308	-0.173323881045872	-0.358098991397926	-0.240666115658392	-0.566408583677142	-0.26856610775109	-0.219053036450353
chrX:505007:505118:B0310.11	0.596457283630598	-1.02627641350919	-0.113145850249116	0.754739977227446	0.661125137982267	0.437990840492188	-2.55939422976052	-0.363535050019169	-2.47455041421167	-2.61058277462446
chrX:503918:503986:B0310.12	-0.286155414708153	-0.191256627313895	-0.341574488888356	-0.332531574155308	-0.173323881045872	-0.358098991397926	-0.240666115658392	-0.566408583677142	-0.26856610775109	-0.219053036450353
chrX:501945:506943:B0310.2	-0.0394555625835386	0.0229790896928854	0.0611720547036009	0.072426068294789	-0.176547816589115	-0.222463503936033	-0.00821920273153198	-0.232276926579468	-0.493483830255372	-0.156209578150907
chrX:510673:520981:B0310.3	1.95085743120953	1.34122062316703	2.21084398773907	2.31900312981841	0.408968235205565	1.89378716142467	1.9343164438837	2.07447753051583	0.831445805234086	0.847454640507827
chrX:530550:531009:B0310.6	-0.0876113550864821	2.28519947833068	1.26919150048708	1.19430043695739	0.972493878811514	1.62062023981155	1.15342221405222	0.728385342075282	1.48535294097183	0.285719323986656
chrX:498839:498977:B0310.7	-0.286155414708153	-0.191256627313895	-0.341574488888356	-0.417362689478984	-0.173323881045872	-0.358098991397926	-0.240666115658392	-0.620066912400587	-0.26856610775109	-0.375915546011096
chrX:507066:507210:B0310.8	-0.286155414708153	0.907490291107065	-0.341574488888356	-0.332531574155308	-0.173323881045872	-0.358098991397926	0.867768274688762	-0.566408583677142	-0.26856610775109	-0.219053036450353
chrX:498839:498976:B0310.9	-0.286155414708153	-0.191256627313895	-0.341574488888356	-0.417362689478984	-0.173323881045872	-0.358098991397926	-0.240666115658392	-0.620066912400587	-0.26856610775109	-0.375915546011096
chrII:11518483:11519571:B0334.10	-0.57056777331799	-1.05150499887801	0.116231865311313	-1.53786154092621	-1.09586945763827	-1.48970972040857	-1.4708380050253	-0.970038807723149	-1.32216544252157	-1.35645914420287
chrII:11484682:11484752:B0334.12	-0.286155414708153	-0.191256627313895	-0.341574488888356	1.44526114957931	-0.173323881045872	-0.358098991397926	-0.345956831265096	-0.566408583677142	-0.26856610775109	-0.219053036450353
chrII:11488301:11489619:B0334.13	-0.120143842482426	1.02156285598189	0.331017258920055	0.45382492856093	-0.41697746970198	0.467802994502696	0.446284164416826	-0.232523559867392	0.202837126363545	-0.20515728764076
chrII:11508749:11508815:B0334.16	-0.286155414708153	-0.191256627313895	-0.341574488888356	-0.332531574155308	-0.173323881045872	-0.358098991397926	-0.240666115658392	-0.566408583677142	-0.26856610775109	0.849735517382763
chrII:11493041:11493183:B0334.17	1.64956611988211	1.07538062965274	0.53851634910219	0.946286107422498	-1.26959839007088	1.56635877379994	-1.3727480879004	0.686421340130299	-1.32790492420866	-0.186904043053573
chrII:11518847:11518922:B0334.18	-0.286155414708153	-0.191256627313895	0.836971383316087	-0.332531574155308	-0.173323881045872	-0.358098991397926	-0.240666115658392	-0.566408583677142	-0.26856610775109	-0.219053036450353
chrII:11492516:11492666:B0334.19	-0.286155414708153	-0.191256627313895	-0.341574488888356	-0.417362689478984	-0.247641395208945	-0.358098991397926	-0.240666115658392	-0.566408583677142	-0.26856610775109	-0.219053036450353
chrII:11499642:11500464:B0334.20	-0.0713225201939958	1.69833362794464	-0.148981041586398	-1.31925237680057	-1.26959839007088	-0.280252242979236	-1.2674573722937	-1.47492377049087	-1.29189995025691	-1.25569259688669
chrII:11489600:11493008:B0334.3	0.131298758527746	0.212210551852367	-0.359777391007742	-0.378568134957204	-0.329915745424516	-0.208779234531316	-0.0311321875036295	-0.221307269354028	-0.253571280317758	-0.211385565736303
chrII:11495691:11496663:B0334.4	0.118302468926535	0.111051008168417	-0.178149454666078	-0.38781799952856	0.160379592940356	-0.322251950767825	-0.272028345142524	-0.153541123670557	-0.202747645517442	0.046787651181709
chrII:11497664:11499625:B0334.5	-0.0667482765958262	0.224354993576927	-0.0621330436034199	-0.195163652543921	-0.00495231790224886	-0.284230320409104	0.182525220510999	-0.0472736532668581	0.0769693142035317	0.00165323336472783
chrII:11510672:11513890:B0334.6	-0.719738990061736	0.109624943581727	-0.617992466960407	-0.161682312442696	-0.265004466548742	-0.308770803732199	-0.0133603712648403	-0.361843354598508	-0.340485480596282	0.0759166236303986
chrIII:5709842:5710509:B0336.12	-2.39264400063807	-0.589131512761568	-0.174034728356575	-1.87672059660153	-3.38144901774056	-2.28289968068391	-2.27663476308437	-0.259530215464643	0.213452525315441	-1.92997033884264
chrIII:5694035:5694784:B0336.13	-0.253030466145816	0.404248200980105	-0.452409985414393	-0.418886093205026	-0.254348693232812	-0.176680276445736	-0.209828615926007	-0.305242152982511	-0.179100623335293	-0.036163466983518
chrIII:5719646:5719782:B0336.14	3.1533060072718	-0.0515996147287902	-0.188077552971318	-0.178915014181203	-0.0142216126318502	-0.20609485123569	-0.0808112304335684	0.628876010607462	-0.109249486302151	-0.0576649287096564
chrIII:5719646:5719782:B0336.15	3.1533060072718	-0.0515996147287902	-0.188077552971318	-0.178915014181203	-0.0142216126318502	-0.20609485123569	-0.0808112304335684	0.628876010607462	-0.109249486302151	-0.0576649287096564
chrIII:5720417:5720561:B0336.16	2.06754616166466	-0.0515996147287902	-0.18481623292368	-0.263746129504879	-0.0142216126318502	-0.20609485123569	-0.0808112304335684	-0.478625709064844	-0.109249486302151	3.22631010727349
chrIII:5694728:5697366:B0336.7	-0.445995392221408	-0.596925202125161	-0.182288941944357	-0.39981036283503	-0.216961263325372	-0.164626877587709	-0.23743655837025	-0.101877153631875	-0.355956428267776	-0.35319815473391
chrX:1590077:1590155:B0344.3	-1.19739837687159	-1.08831147332947	-1.3242655937432	-1.40408349212424	0.638382492928422	-0.280252242979236	1.445434335084	0.686421340130299	1.10283360108194	-0.186904043053573
chrX:1589665:1589742:B0344.4	-1.19739837687159	0.63338844338339	1.71380090125899	-0.228898692350872	-1.19528087590781	-1.33446278454345	0.550960691220278	0.226766595950486	-0.112535661563359	-1.25569259688669
chrX:1590497:1590583:B0344.5	-0.245839403637701	-0.191256627313895	2.69975332616148	-0.332531574155308	-0.173323881045872	-0.358098991397926	0.867768274688762	-0.566408583677142	2.51742895489583	-0.375915546011096
chrV:48921:49619:B0348.1	-0.286155414708153	-0.191256627313895	-0.341574488888356	-0.332531574155308	-0.247641395208945	-0.358098991397926	-0.240666115658392	-0.620066912400587	-0.26856610775109	-0.219053036450353
chrV:8360:8970:B0348.10	0.661759302341848	1.11130218884581	0.646021923114036	-0.921216176930591	-1.20137045490935	-0.653663192364498	0.772355181449745	-0.708099135153308	-0.127541573652353	1.60246147240749
chrV:45309:46923:B0348.2	-0.394136312085408	0.071699644967195	1.10406318818464	1.83049537771105	2.48505674182144	1.70715402207204	0.251117788882934	2.81293907361514	2.06951627115445	1.53212322572487
chrV:1662:6632:B0348.5	-0.0112036979855652	0.757090693495796	0.0325192073698913	0.349118337679863	0.203051957057192	0.557026535513702	0.495758607572394	0.0964286918031412	0.760418787534895	0.539754639993298
chrV:39258:39364:B0348.8	1.68221712923774	0.0386687710520566	2.69850786059834	1.66857258386143	-1.24685574501704	1.97814524938087	-0.131944017852808	-0.363535050019169	2.11678675608669	0.830254770919424
chrV:12524:13369:B0348.9	1.36397392401465	-1.08831147332947	-1.3242655937432	0.946286107422498	0.638382492928422	2.04991142453842	0.550960691220278	-1.47492377049087	3.29943722004145	1.03874702034029
chrIV:5974022:5974258:B0350.67	-0.286155414708153	-0.191256627313895	-0.341574488888356	-0.332531574155308	-0.247641395208945	-0.358098991397926	-0.345956831265096	1.95147244564261	-0.26856610775109	-0.219053036450353
chrIV:5977443:5977576:B0350.68	-0.0386715108383704	-1.02627641350919	1.6021015860645	-0.681797015685312	-2.45065765334684	-2.57370201004582	-1.34566912380667	-0.363535050019169	-0.584240682341496	-1.3849317112306
chrIV:5964252:5964420:B0350.69	-0.286155414708153	-0.191256627313895	-0.341574488888356	-0.332531574155308	-0.173323881045872	-0.358098991397926	-0.240666115658392	1.59493652694402	-0.26856610775109	-0.219053036450353
chrIV:5976097:5976247:B0350.70	0.845707608926168	0.270023539968269	1.04556567016373	1.21351320435306	0.631221468805828	0.687744935158486	0.941640745049728	0.943040802109341	1.14617317604625	0.75728467764212
chrIV:5979444:5979593:B0350.71	0.338379626573226	-0.621599606311228	0.450352530575379	0.548390136744478	0.237574144094898	-0.00601391773923154	0.22955690509081	0.569049467239918	0.786559588828702	0.409326828366027
chrIV:5967105:5967297:B0350.73	-0.286155414708153	0.907490291107065	-0.338313168840718	-0.332531574155308	-0.173323881045872	-0.358098991397926	-0.240666115658392	-0.566408583677142	-0.26856610775109	-0.219053036450353
chrIV:5986889:5987169:B0350.74	3.01144013318372	2.59538847396022	0.836971383316087	0.757822110294386	0.956160513120857	1.37764073318664	1.57775194785558	2.24278350243652	3.54805832994102	3.30103764417048
chrIV:5972575:5972721:B0350.75	-0.286155414708153	-0.191256627313895	-0.341574488888356	-0.332531574155308	-0.173323881045872	-0.358098991397926	-0.345956831265096	1.13528178276421	-0.26856610775109	0.849735517382763
chrIV:5985444:5985560:B0350.76	-0.160548079515445	-0.708836762843177	-2.7947005251747	-2.18924101298161	0.442663319159344	-0.195005206048998	-0.280637545133765	-0.455807949579283	-1.25193422629813	-1.02602716979794
chrIV:5980160:5980274:B0350.77	-0.0400710666052383	-0.546752862605506	0.00870540941421297	0.351633119865395	0.116312249865542	-0.300968148517979	-0.333936593497645	-0.0186449808346486	-0.0985247835459617	-0.0962770300560183
chrIV:5977018:5977318:B0350.78	-0.0386715108383704	0.0386687710520566	-1.28843040240592	-1.36923605497023	-0.0430538366872338	-1.40862017628699	-1.34566912380667	-2.57853848936378	-2.51055538816342	-2.45372026506372
chrIV:5980618:5980754:B0350.79	2.56080908204555	-0.191256627313895	-0.338313168840718	-0.332531574155308	2.15996242145066	2.23626595905497	-0.240666115658392	-0.620066912400587	0.910798180942464	-0.375915546011096
chrIV:5973826:5973962:B0350.80	2.56080908204555	-0.191256627313895	-0.341574488888356	-0.332531574155308	-0.247641395208945	-0.358098991397926	-0.240666115658392	-0.566408583677142	-0.26856610775109	-0.219053036450353
chrIV:5964199:5964356:B0350.81	-0.245839403637701	-0.191256627313895	-0.341574488888356	-0.332531574155308	-0.173323881045872	-0.358098991397926	-0.240666115658392	1.13528178276421	-0.26856610775109	-0.219053036450353
chrIV:5977393:5977529:B0350.82	1.01443732541314	0.0104354450914886	2.40129829194758	-1.31925237680057	-1.19528087590781	-1.33446278454345	-0.159022981946541	0.686421340130299	-1.32790492420866	-1.25569259688669
chrIV:5986952:5987099:B0350.83	3.01144013318372	2.59538847396022	0.836971383316087	0.757822110294386	-0.247641395208945	0.696111550166285	-0.345956831265096	1.59493652694402	2.51742895489583	2.07538658077662
chrIV:5974016:5974252:B0350.84	-0.286155414708153	-0.191256627313895	-0.341574488888356	-0.332531574155308	-0.247641395208945	-0.358098991397926	-0.345956831265096	1.13528178276421	-0.26856610775109	-0.219053036450353
chrIV:5981715:5981795:B0350.85	-0.736664911515376	-1.65128136706829	-1.03685090281194	-1.41211999808271	-1.44340399329253	-2.41146258705271	-2.86538869838223	-1.33727706380996	-1.71400270829861	-1.57106579740998
chrIII:555949:576447:B0353.1	-0.336361308205695	-0.180156422283752	-0.208518239344772	-0.0456617656346256	0.143103257332586	-0.247818399794664	0.0125161808448026	0.222683761238428	0.230381190627122	0.0878542643868619
chrIII:551007:551069:B0353.2	-1.19739837687159	-1.08831147332947	-1.32752691379084	-1.31925237680057	-1.19528087590781	-0.280252242979236	-1.3727480879004	-1.47492377049087	-0.112535661563359	-1.25569259688669
chrIII:7277598:7281217:B0361.11	0.747944745629414	2.02315774278262	-1.99406206134095	0.966670551403829	2.85473386310254	0.599849237908177	-1.96160086690731	2.07388490873731	-0.0933963912607478	0.73251727146537
chrIII:7278468:7278531:B0361.13	-0.286155414708153	-0.191256627313895	-0.341574488888356	-0.332531574155308	-0.247641395208945	0.696111550166285	-0.240666115658392	-0.566408583677142	-0.26856610775109	-0.219053036450353
chrIII:7299489:7299531:B0361.14	0.187897912191557	0.3754972873366	-0.24011142922012	0.417984693848618	0.811801073619732	-0.326422529076203	0.0125249361646525	0.184700731160419	0.39179984732901	0.385797438189117
chrIII:7293631:7308355:B0361.2	0.216755106874351	-0.00840032093952563	-0.0531643796978203	0.052906890817007	0.184764339286596	-0.192833257285667	-0.1671204635435	-0.00397428564007958	-0.174887743762403	0.0578031790949223
chrIII:7281461:7283959:B0361.3	0.00461462716759039	-0.506079649715791	-0.126757407658216	-0.100358692189368	-0.0292774183458504	-0.20141789738002	-0.441066467133753	-0.116682650333528	-0.168121762117193	-0.201774903155464
chrIII:7258993:7268488:B0361.4	-0.425466232296901	0.267701348348903	0.402710621654626	0.534565679809742	0.133803374744532	0.385470037230839	0.288367391525074	0.32562352317264	0.421155158729827	0.12506500804796
chrIII:7275500:7277274:B0361.6	-0.155407044068109	-0.198275044928614	-0.441185866565385	-0.54680326793014	-0.22334214681595	-0.437567895028446	-0.345976744182319	-0.400434745802388	-0.467157990852775	-0.276311784673465
chrIII:7298347:7299631:B0361.9	0.134070470013713	0.686742250259653	-0.00389307859728032	0.350130607616537	0.54796282061793	0.0273509881583073	0.296523951595673	0.216973024108173	0.277804614158865	0.492383411425179
chrV:13130358:13130478:B0365.10	-0.286155414708153	0.907490291107065	2.01225593547289	-0.332531574155308	0.956160513120857	-0.358098991397926	-0.240666115658392	0.487434807271719	-0.26856610775109	2.07538658077662
chrV:13114170:13114307:B0365.8	-0.286155414708153	-0.157454893454184	-0.341574488888356	-0.332531574155308	0.956160513120857	-0.358098991397926	-0.240666115658392	0.487434807271719	-0.26856610775109	-0.219053036450353
chrV:13131872:13133565:B0365.9	-0.597930821366861	0.130260137860876	-0.684044305384434	-0.524507148168031	-0.353987120441397	-0.398280991229294	-0.361364940618599	-0.423642102680838	-0.12195070855139	-0.121929416470295
chrI:10074951:10077749:B0379.1	0.731474364046966	1.47595195042433	1.28665907745897	0.99712446691471	-0.00299213416042316	1.3879523474023	1.18137590583974	0.392395265788516	0.919913025442543	-0.163443275797946
chrI:10102229:10102353:B0379.11	-0.144289540620074	-0.0515996147287902	-0.18481623292368	-0.178915014181203	-0.0142216126318502	-0.20609485123569	-0.0808112304335684	-0.424967380341399	-0.1452544602539	-0.0576649287096564
chrI:10092661:10092778:B0379.12	-0.286155414708153	-0.191256627313895	-0.341574488888356	-0.332531574155308	-0.173323881045872	-0.358098991397926	-0.240666115658392	-0.566408583677142	0.910798180942464	-0.219053036450353
chrI:10103537:10103626:B0379.13	-0.286155414708153	-0.191256627313895	0.836971383316087	-0.332531574155308	-0.173323881045872	-0.358098991397926	-0.240666115658392	-0.566408583677142	-0.26856610775109	-0.219053036450353
chrI:10070882:10071900:B0379.2	-0.286155414708153	1.97243547566831	-0.341574488888356	2.62044594935268	0.956160513120857	-0.468970283592544	-0.240666115658392	1.59493652694402	-0.26856610775109	-0.219053036450353
chrI:10097316:10097775:B0379.6	-2.54921652341615	-2.4249682716569	-2.83053571651198	-1.73634268964716	-2.75655629775927	-1.77187351538875	-2.83611824590829	-0.7015455104148	-1.67591453629673	-2.8393990299023
chrI:10072577:10074399:B0379.7	-1.19739837687159	1.07538062965274	-1.32752691379084	-1.31925237680057	1.52554308155911	-1.44533407673806	-1.2674573722937	0.686421340130299	-1.29189995025691	-1.25569259688669
chrI:10066792:10066869:B0379.8	0.83992044196944	-0.191256627313895	-0.341574488888356	-0.332531574155308	-0.173323881045872	-0.358098991397926	0.867768274688762	-0.566408583677142	-0.26856610775109	-0.219053036450353
chrI:10095270:10095536:B0379.9	-0.286155414708153	-0.191256627313895	-0.341574488888356	-0.332531574155308	-0.247641395208945	-0.358098991397926	-0.240666115658392	0.487434807271719	2.12616744358777	-0.219053036450353
chrV:15598930:15599862:B0391.14	0.422972318148405	-0.282289549614903	0.239344186030406	0.61987651212908	0.246033159585401	0.0523677707344	-0.492584163473947	-0.0126209688342056	0.457018751698974	0.228979274120505
chrIII:4757946:4758087:B0393.10	-1.19739837687159	0.0104354450914886	-1.32752691379084	-1.31925237680057	-1.26959839007088	-1.44533407673806	-1.2674573722937	-1.47492377049087	-1.29189995025691	-1.25569259688669
chrIII:4763409:4763556:B0393.11	-0.286155414708153	-0.191256627313895	-0.341574488888356	-0.332531574155308	-0.173323881045872	-0.358098991397926	-0.345956831265096	0.487434807271719	-0.26856610775109	-0.219053036450353
chrIII:4754235:4754352:B0393.12	-0.286155414708153	0.907490291107065	2.01225593547289	-0.332531574155308	-0.173323881045872	-0.358098991397926	-0.345956831265096	-0.566408583677142	-0.26856610775109	-0.219053036450353
chrIII:4767010:4767148:B0393.13	-0.286155414708153	-0.157454893454184	-0.341574488888356	-0.332531574155308	-0.173323881045872	-0.358098991397926	-0.240666115658392	-0.566408583677142	2.12616744358777	-0.219053036450353
chrIII:4774928:4775118:B0393.14	-2.39264400063807	-2.27702969561472	-2.66032242242989	-2.25504560033316	-0.973845201080962	-0.301748255675739	-0.856667416750733	-1.90464298100306	-1.23605164366096	-4.77584397746541
chrIII:4766569:4766719:B0393.15	-0.286155414708153	-0.191256627313895	-0.341574488888356	-0.332531574155308	-0.173323881045872	-0.358098991397926	-0.240666115658392	-0.566408583677142	-0.26856610775109	-0.219053036450353
chrIII:4757200:4759728:B0393.3	0.20889458075977	-0.574382536871419	-0.262420281494425	-0.33637857977891	-0.0790246356389835	-0.630159483302095	-0.352255085185165	-0.318307091782131	-0.987952070757803	-0.340139360262463
chrIII:4759679:4763609:B0393.4	-1.20923352452607	-1.29081569986874	-1.14071902742923	-0.913393851310046	-0.471550292508524	-1.13848563381423	-1.19412053876629	-1.05525280878955	-0.840821206586335	-1.0416719194099
chrIII:4765767:4776342:B0393.5	-0.209741799832676	-0.68088323748231	0.0706837111696159	0.195191659488619	0.0894548583763431	0.0236034999984997	-0.118631057048599	0.214455874477692	0.251732020735233	0.0866430908214475
chrIII:4780129:4781987:B0393.6	-0.107095511346602	-0.87794427974132	-0.494135267789864	-0.472222439231222	-0.118986650940099	-1.10960152123206	-0.337079346725708	-0.376419507081038	-1.05788762526393	-0.0359583877367032
chrIII:4776186:4778098:B0393.7	-1.03451206368844	-1.06471829388828	-0.549113735614433	-0.534495680456311	-0.563849108813528	-0.686287777503782	-0.591825829921638	-0.558435165216151	-0.337508049521113	-0.584726592229181
chrIII:4749323:4750286:B0393.8	0.0207273158595914	0.172167815991627	-0.960596219014878	-0.25606302179825	-0.323214527525877	-0.590028031885894	-0.899904655638783	-0.522165655403582	-0.164581961002122	-0.379217233326237
chrIII:4778389:4780157:B0393.9	0.353959569297092	0.927797619372572	0.580170417649558	0.806164896001226	0.425010662830928	0.816239228001615	1.04786584434088	0.70654909349275	0.875939576280066	0.838891362488263
chrX:16042598:16042692:B0395.10	2.56080908204555	1.53044328939897	-0.338313168840718	1.93300691006776	2.54750007642104	2.23626595905497	1.57775194785558	0.487434807271719	3.34153670623307	2.46995809261168
chrX:16035035:16039231:B0395.3	0.445216198850942	-0.574293243548419	0.0658821509886965	0.0380201770642253	0.197991664150498	-0.141410293128084	0.0323059904866775	0.145766898259858	0.0770347045455311	0.0980172613575487
chrX:16019554:16019704:B0395.7	0.697097165519146	0.523777578563395	-0.124266085077047	0.132839667067945	0.801330996686819	0.490770555504595	0.185635373054959	0.266980724360589	-0.201291205413653	0.240646389983008
chrX:16029269:16029326:B0395.8	-0.245839403637701	-0.191256627313895	-0.341574488888356	-0.332531574155308	-0.173323881045872	-0.358098991397926	-0.240666115658392	-0.566408583677142	-0.26856610775109	-0.219053036450353
chrX:16029269:16029326:B0395.9	-0.245839403637701	-0.191256627313895	-0.341574488888356	-0.332531574155308	-0.173323881045872	-0.358098991397926	-0.240666115658392	-0.566408583677142	-0.26856610775109	-0.219053036450353
chrV:19576045:19576076:B0399.3	-0.103973529549621	-0.0177978808690789	0.990468319233125	-0.178915014181203	-0.0142216126318502	-0.20609485123569	2.63208047694413	0.628876010607462	1.78106024556803	1.01112362512346
chrX:7033986:7034180:B0403.10	0.83992044196944	-0.191256627313895	-0.341574488888356	-0.332531574155308	1.66033948779036	-0.358098991397926	-0.240666115658392	-0.566408583677142	2.83711288676439	2.07538658077662
chrX:7037214:7037344:B0403.11	-1.74046053483074	-2.73146089326448	-3.13351142216047	-3.12664433472352	-3.06721551932956	-0.903591270529434	-3.14824700876743	-2.08522188532147	-3.20236156103744	-0.860081908546716
chrX:7037402:7037603:B0403.12	-1.81342755525682	-1.6947490346638	-1.99406206134095	-1.98630697210416	-1.96047377021667	0.224776662778323	-1.96160086690731	-2.08910888612086	1.12197287138456	-0.887705303763543
chrX:7037407:7037611:B0403.13	-1.81342755525682	-1.6947490346638	-1.99406206134095	-1.98630697210416	-1.96047377021667	0.224776662778323	-1.96160086690731	-2.08910888612086	1.12197287138456	-2.1133563671574
chrX:7061132:7063330:B0403.3	0.498657038938403	0.0847488049570112	0.80197013159338	0.684971823368048	0.787808614045229	0.745261546938335	0.078826635776061	0.931482382205886	0.621650605840588	0.0546987879902554
chrX:7057723:7061190:B0403.5	0.942326326094874	0.430227113903254	1.13638414634138	1.24788755629756	0.373768709610372	1.00178293555302	0.867443276381561	0.937063951828445	0.678098022971498	0.456291109338316
chrX:7071390:7075350:B0403.6	0.113718996489539	1.01051852775088	0.511993658251451	1.12950731016335	0.696756723439141	0.924033286104606	0.990811777910245	-0.00862319945617662	0.704502431307917	0.734498505245851
chrX:7063376:7063518:B0403.8	-0.286155414708153	-0.191256627313895	-0.341574488888356	-0.332531574155308	-0.173323881045872	-0.468970283592544	-0.240666115658392	2.24278350243652	-0.26856610775109	-0.219053036450353
chrX:7067768:7067909:B0403.9	1.01443732541314	1.41821640407801	2.40129829194758	0.45854034693405	1.52554308155911	0.88482959077959	2.03460906232405	-1.47492377049087	1.10283360108194	2.26439808373414
chrX:2894572:2894809:B0410.1	-1.27072986760884	-0.831370577191334	-0.758718754660751	-0.840721406519123	-1.92442753063912	0.136713067956854	0.084226309950516	-1.59190528127915	-1.07216769731278	-2.06957432159613
chrX:2890611:2891491:B0410.3	-1.12019554782139	0.854479818186482	0.21902631313215	0.60322832287579	0.653807235080819	0.740160460937737	0.899877986894601	0.428935115417704	0.636119838231935	0.338415683114374
chrX:2896160:2896292:B0410.4	-0.0713225201939958	-1.08831147332947	-1.32752691379084	-1.31925237680057	-1.19528087590781	-1.33446278454345	-1.2674573722937	0.686421340130299	1.10283360108194	-0.186904043053573
chrIII:794398:794526:B0412.6	-2.35648971321598	-0.831370577191334	-1.44621614534934	-2.01590620629249	-1.42480459697882	-0.398562364771875	-1.52023100708003	-2.69940700095146	0.854147008509144	-0.843923258202273
chrIII:794741:794867:B0412.7	-0.424000543265292	0.0951354229731921	-0.267888251729294	-1.52593474801128	-2.40517236323915	-0.278590617234644	-1.08526895523942	-0.0602521596608154	-1.22974852813704	-0.612725009742533
chrI:5782087:5782152:B0414.10	-0.286155414708153	-0.191256627313895	-0.338313168840718	-0.417362689478984	-0.173323881045872	-0.358098991397926	-0.240666115658392	-0.566408583677142	2.12616744358777	-0.219053036450353
chrI:5780980:5781129:B0414.11	-0.286155414708153	-0.157454893454184	0.836971383316087	-0.332531574155308	-0.173323881045872	-0.468970283592544	-0.240666115658392	1.13528178276421	-0.26856610775109	-0.375915546011096
chrI:5778430:5778493:B0414.12	-0.286155414708153	-0.191256627313895	-0.341574488888356	-0.332531574155308	-0.173323881045872	-0.358098991397926	-0.240666115658392	0.487434807271719	-0.26856610775109	-0.219053036450353
chrX:9273014:9274672:B0416.10	-0.516108434229688	-0.314553621389398	-0.776456614132704	0.663038791473939	-0.917131598790111	-0.752353457787368	-0.294582754501534	0.307570415447575	-0.230979543435868	0.185754750676682
chrX:9282032:9283126:B0416.11	-0.286155414708153	-0.191256627313895	2.01225593547289	-0.332531574155308	-0.173323881045872	-0.358098991397926	-0.240666115658392	-0.566408583677142	-0.26856610775109	-0.219053036450353
chrX:9299146:9300155:B0416.2	-0.286155414708153	-0.191256627313895	-0.341574488888356	-0.332531574155308	-0.173323881045872	-0.468970283592544	-0.240666115658392	1.13528178276421	0.910798180942464	-0.219053036450353
chrX:9291646:9293648:B0416.3	0.197027421185311	0.700297837234618	-0.110057495998497	0.650090824147443	0.224882373821248	1.15605994046497	1.02627203761913	-0.697165694935938	0.91547738622988	1.30432397662679
chrX:9278952:9279947:B0416.4	-0.33806064383024	-0.332327075239201	-0.418723816894819	-0.303334585944599	-0.748179945735795	-0.830878931089434	-0.042030909057029	-0.334988761490771	-0.565972225858793	-0.513809442113894
chrX:9268625:9270853:B0416.5	0.45201648343055	0.282893815105022	-0.0599764915645615	-0.038171268411592	-0.0530298896323618	-0.140975886148488	0.0721569534063333	0.0680920032085947	-0.0612053278441432	0.0341038057978919
chrX:9296946:9297934:B0416.7	1.91774437243486	2.57747071496161	1.93281748322227	1.52702200707746	-0.609050191164422	2.34071375390033	2.49559360860856	2.54577486984962	2.37733734558441	1.32478794428705
chrX:9303473:9303595:B0416.8	3.5028426058733	-0.0515996147287902	-0.188077552971318	2.77406250932678	2.31906468986468	-0.316966143430308	-0.0808112304335684	1.73637773027977	2.67674557634477	2.95373459957173
chrX:9303215:9303403:B0416.9	2.70267495613363	-0.0515996147287902	3.11462463939199	-0.263746129504879	-0.0885391267949226	0.848115690328521	2.63208047694413	0.628876010607462	1.78106024556803	2.63134620035237
chrII:297394:299831:B0432.1	-2.17184299512269	-0.451507874704301	-0.403767085017155	-0.562827111292332	0.0219442106555852	-1.76803518494555	-1.59964736010983	-1.3626417745421	-1.68606108250988	0.148143934657997
chrII:283886:285688:B0432.10	0.129307194076956	-0.122413912644407	-0.622204956895757	-0.710892574686471	-0.216311723867878	-0.59541839572915	-0.66983828263953	-0.573619727004527	-0.722014936101901	-0.171019707868433
chrII:293863:294706:B0432.11	-0.286155414708153	-0.191256627313895	0.836971383316087	-0.332531574155308	-0.173323881045872	-0.358098991397926	-0.345956831265096	0.487434807271719	-0.26856610775109	-0.219053036450353
chrII:264352:266077:B0432.14	0.743293801494965	1.5400571043892	0.869636638460246	1.10722570908251	0.27642790975577	1.06839909303494	1.17636326472963	0.531050772447923	1.07864095167955	0.494107099740952
chrV:18071495:18073907:B0432.16	-0.959139045965219	0.0509043440907308	-0.429576646412808	-0.510347588632365	-0.75248034013164	-0.303413371685863	-0.326413223435772	-0.40969363469653	-0.382480412813878	-0.445241146416466
chrII:289603:289658:B0432.17	-1.19739837687159	-1.08831147332947	-1.32752691379084	-1.31925237680057	-0.0657964817410784	0.401276940041118	1.05470212400732	-1.47492377049087	-0.112535661563359	-1.25569259688669
chrV:18071495:18073907:B0432.18	-0.959139045965219	0.0509043440907308	-0.429576646412808	-0.510347588632365	-0.75248034013164	-0.303413371685863	-0.326413223435772	-0.40969363469653	-0.382480412813878	-0.445241146416466
chrII:287658:287724:B0432.19	-0.286155414708153	-0.191256627313895	-0.338313168840718	-0.332531574155308	-0.173323881045872	-0.358098991397926	-0.240666115658392	-0.566408583677142	-0.26856610775109	-0.219053036450353
chrII:266036:273972:B0432.7	-0.169338428309791	-0.768521577047105	-0.142913243355088	-0.169187223472425	-0.0927492930735813	-0.141358148271277	-0.180413669453119	-0.0866557491651949	-0.177169015399994	0.0475461232147394
chrII:276596:278736:B0432.8	-0.621325381582594	-0.539223375628054	-0.580862341844927	-0.899223301326292	-0.778707970612817	-0.906714575566908	-0.46540884228184	-0.36156619990853	-0.964058440855443	-0.54164012608115
chrII:282575:283694:B0432.9	0.41420526265486	-0.129553817593045	0.00565331413609216	-0.46424526564137	-0.109848494646565	-0.287051889866844	-0.274329996157038	-0.604002048097662	-0.256094690507533	0.123055365669005
chrII:3039515:3039756:B0454.12	-0.286155414708153	-0.191256627313895	-0.341574488888356	-0.332531574155308	-0.173323881045872	-0.358098991397926	-0.345956831265096	-0.566408583677142	-0.26856610775109	-0.219053036450353
chrII:3049229:3049366:B0454.13	-0.286155414708153	-0.191256627313895	-0.341574488888356	-0.332531574155308	-0.173323881045872	-0.358098991397926	-0.240666115658392	-0.566408583677142	-0.26856610775109	-0.219053036450353
chrII:3036915:3037012:B0454.14	-0.286155414708153	-0.191256627313895	-0.341574488888356	-0.332531574155308	-0.173323881045872	-0.358098991397926	-0.240666115658392	1.59493652694402	-0.26856610775109	-0.219053036450353
chrII:3049278:3049366:B0454.15	-0.286155414708153	-0.191256627313895	-0.341574488888356	-0.332531574155308	-0.173323881045872	-0.358098991397926	-0.240666115658392	-0.566408583677142	-0.26856610775109	-0.219053036450353
chrII:3038503:3038557:B0454.16	-0.286155414708153	-0.191256627313895	0.836971383316087	-0.332531574155308	-0.173323881045872	-0.358098991397926	-0.240666115658392	0.487434807271719	-0.26856610775109	-0.219053036450353
chrII:3038503:3038557:B0454.17	-0.286155414708153	-0.191256627313895	0.836971383316087	-0.332531574155308	-0.173323881045872	-0.358098991397926	-0.240666115658392	0.487434807271719	-0.26856610775109	-0.219053036450353
chrII:3035337:3035459:B0454.18	0.00898040459565048	-1.47434129480602	-1.77609427526519	0.382653184672892	0.74616268286807	-0.0437031650747459	1.03984280001998	-0.0126346919532317	-0.0320660135400129	-0.682069043382758
chrII:3036915:3037012:B0454.19	-0.286155414708153	-0.191256627313895	-0.341574488888356	-0.332531574155308	-0.173323881045872	-0.358098991397926	-0.240666115658392	1.59493652694402	-0.26856610775109	-0.219053036450353
chrII:3039961:3040068:B0454.21	-0.286155414708153	-0.191256627313895	-0.341574488888356	-0.332531574155308	-0.173323881045872	-0.358098991397926	-0.240666115658392	0.487434807271719	-0.26856610775109	-0.219053036450353
chrII:3039961:3040068:B0454.23	-0.286155414708153	-0.191256627313895	-0.341574488888356	-0.332531574155308	-0.173323881045872	-0.358098991397926	-0.240666115658392	0.487434807271719	-0.26856610775109	-0.219053036450353
chrII:3039515:3039714:B0454.24	-0.286155414708153	-0.191256627313895	-0.341574488888356	-0.332531574155308	-0.173323881045872	-0.358098991397926	-0.345956831265096	-0.566408583677142	-0.26856610775109	-0.219053036450353
chrII:3036835:3036904:B0454.25	-0.286155414708153	-0.191256627313895	-0.341574488888356	-0.332531574155308	-0.173323881045872	-0.358098991397926	-0.240666115658392	0.487434807271719	-0.26856610775109	-0.219053036450353
chrII:3036186:3037776:B0454.26	-0.286155414708153	-0.191256627313895	-0.341574488888356	-0.417362689478984	-0.173323881045872	1.86119338392511	-0.240666115658392	1.59493652694402	-0.26856610775109	-0.219053036450353
chrII:3038858:3040825:B0454.5	-0.221124309423793	1.2085555889833	0.37774407257231	-1.07986080055979	-0.0019498052085599	-0.58254241419635	0.256971295086939	0.462645847355604	0.514776004518856	0.430632896606747
chrII:3032779:3036122:B0454.6	-0.106364054209004	0.245620880763252	0.102379834939678	0.169009730360788	0.533335630850692	0.518695568332715	0.119709463737781	0.267431575792265	0.550769515763803	0.357762883875363
chrII:3040942:3043415:B0454.8	-1.30707173818073	0.723558261948631	0.136290897071058	-0.352150693913781	-0.866353471605455	0.371333935658765	0.87724318409348	0.156064690686664	0.174821481312785	-0.452970177931706
chrII:8894477:8894618:B0457.10	-0.286155414708153	-0.191256627313895	-0.341574488888356	-0.332531574155308	-0.173323881045872	-0.358098991397926	-0.345956831265096	-0.620066912400587	0.910798180942464	-0.219053036450353
chrII:8893383:8893944:B0457.12	0.83992044196944	-0.191256627313895	0.836971383316087	-0.332531574155308	-0.173323881045872	-0.358098991397926	-0.240666115658392	0.487434807271719	-0.26856610775109	-0.219053036450353
chrII:8896579:8896721:B0457.13	-0.286155414708153	-0.191256627313895	-0.341574488888356	0.757822110294386	-0.173323881045872	-0.358098991397926	-0.240666115658392	-0.620066912400587	-0.304571081702839	-0.219053036450353
chrII:8891706:8891838:B0457.14	-0.286155414708153	-0.191256627313895	-0.341574488888356	-0.332531574155308	-0.173323881045872	-0.358098991397926	-0.240666115658392	0.487434807271719	-0.304571081702839	0.849735517382763
chrII:8894426:8894618:B0457.15	-0.286155414708153	-0.191256627313895	0.836971383316087	-0.332531574155308	-0.173323881045872	-0.358098991397926	-0.345956831265096	-0.620066912400587	0.910798180942464	-0.219053036450353
chrII:8901811:8902025:B0457.16	0.699237408936284	-0.218441569939612	0.63295087912454	1.10439406408839	-0.692825185354351	0.137356209092188	-0.337085805410487	0.05271126141014	-0.177030168355158	0.0676632835938952
chrII:8891076:8891249:B0457.17	-0.144289540620074	-0.0515996147287902	-0.188077552971318	-0.178915014181203	-0.0142216126318502	-0.20609485123569	-0.0808112304335684	-0.424967380341399	-0.109249486302151	-0.0576649287096564
chrII:8891540:8891876:B0457.18	-0.286155414708153	-0.191256627313895	-0.341574488888356	1.93300691006776	-0.173323881045872	-0.358098991397926	-0.240666115658392	0.487434807271719	0.910798180942464	2.07538658077662
chrII:8900418:8900769:B0457.19	-0.141668854949054	-0.430035561696147	0.364000220455927	0.0595600620766049	-1.02650385474958	-1.24667000817559	-0.275759267765846	-1.15682043911575	-0.467009432686512	-0.430018239106513
chrII:8924571:8926678:B0457.2	-0.512721013870651	1.62738235752547	0.90376408967609	0.867332815348802	-0.197846543604399	1.6210000446307	0.89372537563307	0.352154275541156	0.818054146646623	-0.27277880335058
chrII:8910912:8912029:B0457.4	-0.245839403637701	-0.157454893454184	-0.341574488888356	0.757822110294386	-0.173323881045872	3.02627521768394	-0.345956831265096	-0.566408583677142	0.910798180942464	-0.219053036450353
chrII:8922422:8924373:B0457.6	0.578188266138752	0.769134646617038	0.788580089786636	0.91239968518296	1.19218279289762	0.39067313430828	1.04433914094355	0.896022363808095	1.14515590042309	1.28559376322533
chrII:8894051:8894174:B0457.8	-0.286155414708153	-0.191256627313895	-0.341574488888356	-0.332531574155308	0.956160513120857	-0.358098991397926	-0.240666115658392	-0.566408583677142	-0.26856610775109	-0.219053036450353
chrII:8899594:8899744:B0457.9	-0.245839403637701	-0.191256627313895	0.836971383316087	1.44526114957931	-0.173323881045872	1.37764073318664	-0.240666115658392	-0.620066912400587	0.910798180942464	2.46995809261168
chrV:18329111:18331179:B0462.4	-0.440688117965779	-1.17709415631212	-1.26874775996596	0.418336543164947	0.922377517038647	-1.18624355920896	0.539239769188721	0.632517259308148	0.104709878945872	0.40428081669241
chrV:18322214:18323331:B0462.5	2.10019717102028	-1.08831147332947	2.5799451795536	2.12147090719587	1.84218440125822	3.21499325829725	2.47466947034096	3.41024608718755	2.31820286372725	-1.25569259688669
chrV:18317749:18317832:B0462.6	-0.286155414708153	-0.191256627313895	-0.341574488888356	-0.332531574155308	-0.173323881045872	-0.358098991397926	-0.345956831265096	-0.566408583677142	-0.26856610775109	-0.219053036450353
chrIII:9462988:9465477:B0464.6	0.200302000161483	-0.262569150200298	-0.118822727899945	-0.232443955290724	-0.00154424340315304	-0.373746297832217	-0.145671318912892	0.0619933792149058	-0.398849556448523	-0.0652779831445072
chrIII:9465766:9467189:B0464.9	-0.0561546235214236	-0.0272920152639329	-0.555696193065948	-0.611829702866309	-0.157861568902635	-0.331149201298856	-0.420267648900018	-0.289938919691437	-0.514947713992218	-0.341583838907162
chrIV:6953570:6953645:B0478.23	-2.2505072131231	-2.09122159807044	-1.28843040240592	-2.45958973941993	-2.37634013918376	-2.4628307178512	-2.45410351415382	-2.57853848936378	-2.51055538816342	-2.61058277462446
chrIV:6958982:6959120:B0478.25	0.981786316057519	-0.0177978808690789	-0.188077552971318	0.911438670268491	-0.0142216126318502	1.52964487334887	-0.0808112304335684	-0.424967380341399	-0.109249486302151	-0.0576649287096564
chrIV:6953570:6953645:B0478.26	-2.2505072131231	-2.09122159807044	-1.28843040240592	-2.45958973941993	-2.37634013918376	-2.4628307178512	-2.45410351415382	-2.57853848936378	-2.51055538816342	-2.61058277462446
chrIV:6963715:6964654:B0478.3	-0.530380420536957	0.756174701947482	0.332684628994502	0.137300530612691	0.342415343873605	0.493343318011135	0.980526071558981	-0.166303609660599	0.423650839323197	0.541123596296729
chrII:11358204:11358331:B0491.10	1.92568028757658	-0.191256627313895	0.836971383316087	-0.332531574155308	-0.173323881045872	-0.358098991397926	-0.240666115658392	-0.566408583677142	-0.26856610775109	-0.219053036450353
chrII:11343720:11345620:B0491.5	0.317043381586642	0.511153098041105	0.0794110105439021	0.0268478198880171	0.272697842296125	0.117083243424493	0.257572169801955	-0.00715914950983942	0.069860334355765	0.244017505760612
chrII:11345942:11348343:B0491.6	0.733128047327309	-0.359899402825404	0.386879330535817	0.310894524853708	0.711299430327179	0.0959206344542928	0.182406289988325	0.443161686871869	0.214702405559363	0.511726776609151
chrII:11350191:11351373:B0491.7	-0.0405315438424737	0.426588087555387	-0.415496513501149	-0.356294218795705	0.0305464372719455	-0.312914568637343	-0.356106946881328	-0.47874185970166	-0.0700731629714793	0.0993220817447714
chrII:11329193:11329338:B0491.9	1.80759765499475	1.8495438605231	2.23742325406449	2.6962353991077	0.928841559185168	2.46169790011934	1.08178108810105	1.25278797736577	1.69393146735164	1.46094192739217
chrII:7716008:7716154:B0495.13	0.83992044196944	-0.191256627313895	0.836971383316087	-0.332531574155308	-0.173323881045872	-0.358098991397926	0.867768274688762	0.487434807271719	0.910798180942464	-0.219053036450353
chrII:7716773:7716884:B0495.14	-0.286155414708153	-0.157454893454184	-0.341574488888356	-0.332531574155308	-0.173323881045872	-0.358098991397926	0.867768274688762	-0.566408583677142	-0.26856610775109	-0.219053036450353
chrII:7717240:7717382:B0495.15	0.270657321502961	0.836509886339036	1.85255310741449	1.03199099618754	-0.00986250140420909	1.18999463592344	1.98364464082392	1.56981171861431	1.72713113601083	1.76923308340496
chrII:7725435:7725543:B0495.16	1.92568028757658	-0.191256627313895	-0.338313168840718	3.3078849886376	-0.173323881045872	-0.358098991397926	-0.240666115658392	0.487434807271719	-0.26856610775109	-0.219053036450353
chrII:7725586:7725701:B0495.17	0.83992044196944	-0.191256627313895	-0.341574488888356	0.757822110294386	-0.173323881045872	-0.358098991397926	-0.240666115658392	-0.566408583677142	0.910798180942464	-0.219053036450353
chrII:7716232:7716381:B0495.18	-0.286155414708153	-0.191256627313895	0.836971383316087	-0.332531574155308	-0.173323881045872	1.86119338392511	0.867768274688762	-0.566408583677142	-0.304571081702839	-0.219053036450353
chrII:7725250:7725396:B0495.19	0.310865087763133	-2.12502333193015	1.06213870190769	2.5346433480815	2.0039387410108	2.08662532498949	0.847962920463927	-0.00699913132058656	0.631128580303807	1.78333032661153
chrII:7724748:7724892:B0495.20	-0.144289540620074	-0.0515996147287902	-0.18481623292368	1.59887770955341	1.81944175620438	-0.20609485123569	-0.186101946040272	0.628876010607462	2.67674557634477	-0.0576649287096564
chrII:7716015:7716162:B0495.21	0.83992044196944	-0.191256627313895	0.836971383316087	-0.332531574155308	-0.173323881045872	-0.358098991397926	0.867768274688762	-0.566408583677142	0.910798180942464	-0.219053036450353
chrII:7719218:7719365:B0495.22	-0.245839403637701	-0.191256627313895	-0.338313168840718	-0.332531574155308	-0.173323881045872	-0.358098991397926	-0.240666115658392	-0.566408583677142	-0.26856610775109	-0.219053036450353
chrII:7695934:7698494:B0495.5	-0.12716224100935	-0.731307760738247	-0.253375866770984	-0.153303170346201	-0.0926903190834255	-0.228995822649748	-0.414717589708023	-0.103186944841729	-0.304075522335879	-0.307862728444066
chrII:7701930:7705233:B0495.7	0.543979575113636	0.093314433430772	0.00775472850570962	0.0746476477198214	0.194416745703229	-0.115728277729909	0.136284616617382	0.147250279249878	-0.111981821134222	0.242025661429334
chrII:7705532:7707483:B0495.8	-0.226590946591642	-0.345251088772808	-0.0640340460028766	-0.408038588567891	-0.383947613765757	-0.394316285363172	-0.532092195344341	-0.221593657827613	-0.430898986538933	-0.421028643221078
chrII:7707585:7708725:B0495.9	-0.247151431770662	0.160397651026845	-0.454281159617952	-0.447371925160239	-0.0735786207276685	-0.543083411973999	-0.454386103648731	-0.284388757304897	-0.160449048090804	-0.103300534858602
chrIV:7446289:7447466:B0496.1	-0.0195718947546344	-2.73146089326448	1.08310094504617	0.51377222806939	0.674428732505977	-2.06867310428826	-0.116103839299599	-0.083573201084463	1.00212529447762	0.573837913562116
chrIV:7433543:7433958:B0496.11	1.43528973782061	-0.512934280037286	1.55688592262795	1.36202954605324	1.06680086860059	1.36192426047867	1.23752207386144	1.27049768813176	1.14701883075085	0.73809693989546
chrIV:7428609:7428756:B0496.12	-0.286155414708153	-0.191256627313895	-0.341574488888356	-0.332531574155308	-0.173323881045872	-0.358098991397926	-0.240666115658392	-0.566408583677142	-0.26856610775109	-0.219053036450353
chrIV:7445368:7445504:B0496.13	2.70267495613363	2.45492826267869	2.16575287138993	1.59887770955341	3.52286659819448	0.848115690328521	3.22125520418418	3.73802641451677	2.99642950821333	3.85699726374623
chrIV:7451625:7451770:B0496.14	-0.0713225201939958	-1.05450973946976	-1.32752691379084	-1.31925237680057	-1.19528087590781	-0.280252242979236	-1.2674573722937	-0.421080379542006	-0.112535661563359	-1.25569259688669
chrIV:7422605:7422739:B0496.15	0.83992044196944	0.907490291107065	-0.341574488888356	-0.332531574155308	-0.173323881045872	-0.358098991397926	-0.240666115658392	2.24278350243652	0.910798180942464	-0.219053036450353
chrIV:7453496:7453638:B0496.16	0.981786316057519	-0.0515996147287902	0.990468319233125	-0.178915014181203	-0.0142216126318502	-0.20609485123569	-0.0808112304335684	-0.424967380341399	-0.109249486302151	1.01112362512346
chrIV:7420986:7421115:B0496.17	0.398408147027912	-1.6947490346638	3.25030035149072	-2.07113808742783	0.447130046442933	-1.99451571254471	0.360558629393706	-1.035265495172	-1.98370612313093	-1.95649385759666
chrIV:7453423:7453567:B0496.18	0.83992044196944	-0.191256627313895	0.836971383316087	-0.332531574155308	-0.173323881045872	-0.358098991397926	-0.240666115658392	-0.566408583677142	-0.26856610775109	0.849735517382763
chrIV:7428466:7428881:B0496.19	-0.286155414708153	-0.191256627313895	-0.341574488888356	-0.332531574155308	-0.173323881045872	-0.358098991397926	-0.240666115658392	-0.566408583677142	-0.26856610775109	-0.219053036450353
chrIV:7447855:7449169:B0496.2	-0.0506111395106661	0.249071781248495	0.291464335074981	0.156832021050237	0.595634339207559	0.431692143690758	0.115633011217362	-0.252278544937917	-0.140826532508511	0.808769718002381
chrIV:7419117:7420075:B0496.6	-2.13437790610339	-0.0576504385907074	-2.38050821701103	-5.19220221465926	-2.39785086684427	-0.6418439563364	-2.17726736016071	-3.90896001038604	-2.43458469025289	-1.15226083369596
chrV:8776569:8779318:B0507.1	0.170147084810998	0.291220625180544	0.334599812215794	0.230364555386222	0.410443993053427	0.574979322840678	0.465969377993479	0.356357668998038	0.490802770661162	0.542242305474934
chrV:8767323:8767375:B0507.13	-0.144289540620074	-0.0515996147287902	-0.188077552971318	-0.263746129504879	-0.0142216126318502	-0.316966143430308	-0.186101946040272	0.628876010607462	-0.109249486302151	-0.0576649287096564
chrV:8779603:8779796:B0507.14	0.981786316057519	-0.0177978808690789	0.990468319233125	3.03541470246617	-0.0885391267949226	0.848115690328521	1.02762315991359	2.38422470577226	-0.1452544602539	-0.214527438270399
chrV:8774331:8776630:B0507.2	-0.123094255333661	-0.0477310674708722	-0.0332621158590912	-0.0361721267271466	0.0487368859715507	0.26693738201699	0.021208763514374	0.312687079785191	0.142961294138745	-0.230098749727033
chrV:8768908:8770876:B0507.3	0.12079552246336	-0.185994665438133	-0.194034167758247	-0.197581717907077	-0.248753772343888	-0.382963700118923	0.167379111680748	0.127921028581773	0.0133405581932316	-0.126823047540729
chrV:8754969:8755759:B0507.4	-0.286155414708153	0.907490291107065	-0.341574488888356	-0.417362689478984	-0.173323881045872	-0.358098991397926	-0.240666115658392	1.59493652694402	-0.304571081702839	-0.219053036450353
chrV:8753694:8754873:B0507.5	-0.286155414708153	-0.191256627313895	-0.341574488888356	0.757822110294386	-0.173323881045872	-0.358098991397926	-0.240666115658392	-0.566408583677142	-0.26856610775109	-0.219053036450353
chrV:8746157:8750185:B0507.6	3.68478941994609	3.20527099877524	2.40129829194758	3.07026213962018	3.43352396455841	2.58518685726715	3.11856850107626	5.7306363257636	3.29943722004145	1.43331853217534
chrV:8757311:8758718:B0507.7	-1.05912933773426	-0.969809761588057	-0.676797135574545	-0.612102141377297	-1.43327696736675	-0.653663192364498	0.632197583501476	0.527293801394549	-0.378455624372415	-0.935113408961894
chrV:8760621:8763194:B0507.8	0.928579938917384	-1.4922017349201	1.0652414632609	1.60590914841546	1.26279586649411	1.36297111504869	1.06704136236994	4.5496766106996	1.63534341166869	0.985254961492945
chrV:8764887:8766038:B0507.9	2.97679072654371	1.41821640407801	3.0248040431755	1.32461111115413	-0.0657964817410784	2.99054597762351	-0.159022981946541	1.33426831562279	2.08406795739615	3.12289276911707
chrI:10648599:10654237:B0511.11	-0.717410814566436	-0.85089685231808	-0.893215191033288	-0.799199420065784	-0.675337433747129	-0.376815372356795	-0.865631049253513	-0.573918443753855	-0.574811131196387	-0.839679089460165
chrI:10654297:10666945:B0511.12	0.678882998826527	-0.398413696426363	0.445532864535448	0.516885947552997	0.417960450534473	0.18979168373394	0.0453793115881767	0.618541276482313	0.284962859254388	0.209891715649639
chrI:10669867:10670017:B0511.15	-0.286155414708153	-0.191256627313895	-0.341574488888356	-0.332531574155308	0.956160513120857	-0.358098991397926	2.08149338064262	0.487434807271719	-0.304571081702839	-0.219053036450353
chrI:10636291:10636441:B0511.16	1.16437039545835	-0.614552558328948	0.22240625733991	-0.304785854612029	1.19393940692559	0.728705327665847	-0.259315600386889	0.675664754049612	0.511761873365522	0.429462379506713
chrI:10643028:10643724:B0511.17	-1.12443135644551	1.72656695390521	-2.46697627461036	-2.45958973941993	-2.37634013918376	0.131534232601688	-2.55939422976052	0.284311925473323	-2.51055538816342	-2.45372026506372
chrI:10661815:10661907:B0511.18	0.89551438866077	-0.231708339843717	0.54134531723035	0.428135342796934	0.416892045555488	0.542037132048706	0.700533027097853	0.656400728968483	0.534074496134144	0.708078154260599
chrI:10633278:10634078:B0511.19	-0.15874369226854	-0.0484284385602098	-0.717203466065545	-0.908447988958481	-0.371981038629357	-1.11317807865542	-0.623677454413508	-0.820531619785802	-0.847842652083219	-0.277827932016098
chrI:10625387:10628387:B0511.6	0.686286515502983	0.138227223123793	0.217001202274408	0.255770754689764	0.360506057371407	0.115486601726187	-0.082094161582613	0.375973422345745	0.206109307748572	0.301006191418111
chrI:10631645:10633150:B0511.7	-0.241641584209416	0.108633467707214	-0.680142592346017	-0.60483919169679	-0.0843138019108787	-0.390841305225467	-0.358461948822718	-0.561027434609269	-0.528575691486355	-0.250642628630135
chrIV:13880137:13881546:B0513.4	-0.711008748563026	-0.730175150902671	-0.639880827482655	-0.820308960165321	-0.719541428851379	0.537134515478137	-1.4127016115901	-0.40402978226209	-0.636232999415694	-0.154036995956131
chrIV:13867053:13867506:B0513.90	-0.286155414708153	-0.191256627313895	-0.341574488888356	-0.417362689478984	-0.173323881045872	-0.358098991397926	-0.240666115658392	-0.566408583677142	-0.26856610775109	-0.219053036450353
chrIII:8678482:8678573:B0523.6	1.92568028757658	-0.191256627313895	0.836971383316087	-0.332531574155308	-0.173323881045872	1.37764073318664	-0.345956831265096	0.487434807271719	-0.26856610775109	-0.219053036450353
chrIII:1918531:1918708:B0524.10	-0.286155414708153	-0.191256627313895	-0.338313168840718	0.757822110294386	0.956160513120857	-0.358098991397926	-0.240666115658392	-0.620066912400587	-0.26856610775109	-0.219053036450353
chrIII:1894056:1899877:B0524.2	-0.286155414708153	1.97243547566831	-0.341574488888356	-0.332531574155308	-0.173323881045872	-0.358098991397926	-0.240666115658392	1.13528178276421	-0.26856610775109	2.07538658077662
chrIII:1887557:1889691:B0524.3	0.83992044196944	-0.191256627313895	2.01225593547289	1.93300691006776	-0.173323881045872	1.86119338392511	-0.240666115658392	3.35028522210882	0.910798180942464	1.56669542843718
chrIII:1883606:1886218:B0524.4	2.10019717102028	-1.08831147332947	2.8890854534158	0.946286107422498	1.84218440125822	-1.33446278454345	1.445434335084	1.580568304695	1.81377904425857	-1.41255510644743
chrIII:1891382:1893890:B0524.5	-1.19739837687159	-1.05450973946976	-0.148981041586398	-1.31925237680057	-1.19528087590781	-1.44533407673806	1.05470212400732	-0.421080379542006	-1.29189995025691	-1.25569259688669
chrIII:1900773:1905640:B0524.6	0.246900688637824	-0.183237707123825	0.0422371739774541	-0.214228857493582	0.0343051767920971	-0.205477123747918	0.0441140516523339	-0.0964203555828052	-0.24520609889391	0.0529393244040835
chrIII:1904455:1904510:B0524.7	-0.144289540620074	1.04714730369217	1.67796570992171	-0.263746129504879	-0.0142216126318502	1.52964487334887	-0.186101946040272	-0.424967380341399	1.0701148023914	-0.214527438270399
chrIII:1904455:1904510:B0524.8	-0.144289540620074	1.04714730369217	1.67796570992171	-0.263746129504879	-0.0142216126318502	1.52964487334887	-0.186101946040272	-0.424967380341399	1.0701148023914	-0.214527438270399
chrIII:1887735:1887818:B0524.9	-0.286155414708153	-0.191256627313895	-0.341574488888356	-0.332531574155308	-0.173323881045872	-0.358098991397926	-0.240666115658392	-0.566408583677142	-0.26856610775109	-0.219053036450353
chrIV:108972:112054:B0545.4	-0.113295088955754	0.31486692420582	0.231187217759032	0.382536178159853	0.230268114892453	0.433583881179798	0.52658632633537	0.123748129002407	0.364421926633267	0.102744834410739
chrIV:3378483:3382841:B0546.3	0.767693318159945	0.159707522224667	0.519282121612765	0.681073522890055	0.883927140173423	0.518632880712424	0.755194640406158	0.366013614123551	0.420479601044281	0.903297745453211
chrIV:3382949:3384581:B0546.4	0.372197561557688	0.676329928381185	0.2814424348344	0.487896283584781	0.654532903711669	0.147479587538296	0.504811112832527	0.289359190235388	0.386428893311238	0.835414086441719
chrIV:3387979:3390099:B0546.5	-0.286155414708153	4.19546897640841	0.836971383316087	1.44526114957931	2.15996242145066	-0.358098991397926	2.08149338064262	-0.620066912400587	3.54805832994102	2.07538658077662
chrIV:5646001:5646233:B0547.2	-1.19739837687159	-1.08831147332947	-0.148981041586398	-1.31925237680057	-1.19528087590781	-1.33446278454345	-1.2674573722937	-1.47492377049087	-1.29189995025691	-1.25569259688669
chrV:438400:438674:B0554.1	-0.687351698579228	-0.596002116242843	-0.815516189136509	-1.98630697210416	0.834667701413317	0.224776662778323	-0.143182803393332	-0.387418519679505	0.411027428207931	1.32748117838648
chrV:434197:436726:B0554.2	1.47504923643841	0.907490291107065	2.01225593547289	1.44526114957931	-0.173323881045872	1.37764073318664	-0.240666115658392	1.59493652694402	0.910798180942464	-0.219053036450353
chrV:429143:433574:B0554.4	-1.74046053483074	1.35696513075604	0.93556643851439	1.68895702784276	0.857410346467162	1.6245489292701	0.59387983386722	1.74610458140809	1.54595318138316	0.928672006786708
chrV:424439:426574:B0554.5	-0.0713225201939958	-1.08831147332947	-0.148981041586398	-1.31925237680057	-1.26959839007088	0.88482959077959	-1.2674573722937	-1.47492377049087	1.10283360108194	-1.25569259688669
chrV:437545:441023:B0554.7	1.49258394403482	-0.889639651852629	-0.259690686926748	0.101752468890218	1.14094032291287	0.0551885273086972	-0.398153017321946	-0.218315845686573	0.883122686117094	0.751092236944125
chrX:9171561:9172204:B0563.1	0.87200538895156	0.172471886715825	0.597361836974956	0.410777958526779	0.613078408948948	0.126669289596071	0.0194145893263028	0.0095875330931218	-0.573543308860225	0.665361798084478
chrX:9166822:9167256:B0563.10	-0.286155414708153	-0.191256627313895	3.56589760445608	-0.332531574155308	-0.173323881045872	-0.358098991397926	1.57775194785558	1.95147244564261	-0.26856610775109	-0.219053036450353
chrX:9133181:9133264:B0563.12	0.83992044196944	-0.191256627313895	-0.341574488888356	0.757822110294386	-0.173323881045872	1.37764073318664	0.867768274688762	-0.566408583677142	-0.26856610775109	-0.219053036450353
chrX:9133181:9133264:B0563.13	0.83992044196944	-0.191256627313895	-0.341574488888356	0.757822110294386	-0.173323881045872	1.37764073318664	0.867768274688762	-0.566408583677142	-0.26856610775109	-0.219053036450353
chrX:9139975:9140112:B0563.14	0.83992044196944	-0.191256627313895	-0.341574488888356	1.44526114957931	0.956160513120857	0.696111550166285	-0.240666115658392	-0.566408583677142	-0.26856610775109	0.849735517382763
chrX:9141337:9141517:B0563.15	-0.286155414708153	0.907490291107065	-0.341574488888356	-0.332531574155308	-0.173323881045872	-0.358098991397926	-0.240666115658392	-0.566408583677142	-0.26856610775109	-0.219053036450353
chrX:9137734:9137807:B0563.16	-1.15708236580114	-1.05450973946976	-1.3242655937432	2.12147090719587	-0.0657964817410784	-1.33446278454345	-1.2674573722937	0.226766595950486	-0.112535661563359	0.530055868000844
chrX:9139975:9140112:B0563.17	0.83992044196944	-0.191256627313895	-0.341574488888356	1.44526114957931	0.956160513120857	0.696111550166285	-0.240666115658392	-0.566408583677142	-0.26856610775109	0.849735517382763
chrX:9172577:9173318:B0563.18	-0.286155414708153	-0.191256627313895	0.836971383316087	3.10819170984113	-0.247641395208945	2.54272256694547	-0.240666115658392	0.487434807271719	1.62174362411909	-0.375915546011096
chrX:9146147:9147649:B0563.5	-0.635601073139868	-0.551253353324706	-0.497344377347276	1.02190243253917	-0.720625622309314	-0.882115015510349	-1.12949879600334	-1.59190528127915	1.26863279587318	-0.33523210586283
chrX:9137926:9145656:B0563.6	0.608118383504002	0.167333481725303	0.0977754607934034	0.477919239794139	0.629868727047032	0.160980918016199	0.51827610719917	0.47984487637734	0.349000150373275	0.538197340601236
chrX:9152415:9154316:B0563.7	-0.220427418658501	0.0114935601376161	0.016008905105295	0.241028364651285	0.166473397020961	0.347786863875675	0.651475769034124	0.238802359027427	0.422360513187041	0.132803894170244
chrX:9173684:9174490:B0563.8	0.0727549695941501	0.369595741818468	-0.085566926573977	-0.308428539314266	-0.39592277879834	-0.356992570329445	-0.214669282673711	-0.359981957785199	-0.660256976940227	-0.508001848254763
chrX:9168538:9169094:B0563.9	0.563806274274973	1.69833362794464	1.02630351057041	-1.31925237680057	-1.19528087590781	1.56635877379994	1.05470212400732	-1.47492377049087	-1.29189995025691	-0.186904043053573
chrIV:13107658:13111500:B0564.2	0.174977136493931	0.199629687265276	-0.277888812452629	0.0614568857972208	-0.0293364358098325	-0.087769820236365	-0.0854562318691351	-0.00732667566825438	-0.139926460083967	-0.257163757142246
chrIV:13130439:13133230:B0564.6	-0.269367637558591	0.336691604419391	0.609414580394293	0.620712259720043	0.124489150684136	0.39013283747438	0.659494893916941	0.270120642662348	0.290963441572782	0.170313366028854
chrIV:13100714:13104646:B0564.7	0.0699454382200898	-0.421336695236067	-0.34920955637216	-0.332024189658961	0.0444522630396049	-0.335135347605202	-0.486140772850259	-0.0720545686211534	-0.135121949316071	-0.18445294095935
chrIV:13130439:13133230:B0564.9	-0.269367637558591	0.336691604419391	0.609414580394293	0.620712259720043	0.124489150684136	0.39013283747438	0.659494893916941	0.270120642662348	0.290963441572782	0.170313366028854
chrIII:9467463:9468058:baf-1	-0.190957557274663	0.506553462911966	-0.649818829654145	-0.523099345192476	-0.413319703938805	-0.376857748901665	-0.315485472545946	-0.386285048907256	-0.41352232213184	-0.399668481100869
chrI:6563628:6564451:bag-1	0.249970632167746	-0.121873985272855	-0.578652379995786	-0.504711261876537	0.0451993718425237	-0.533754358752131	-0.617129447206975	-0.581608714176827	-0.368884986442675	-0.189905405662003
chrI:11465141:11467612:bah-1	-0.443630437368138	0.803894802430022	-0.811763475765635	-1.04234513270543	-2.69798944961267	0.0854114351482347	-0.165746076574368	-1.42806695636708	-0.671667213173621	-0.00648636637578319
chrI:2949597:2957910:bam-2	0.29641868995405	0.0979487200912067	0.474969566042667	0.522018011793477	0.206032048794421	0.498148782031392	0.346592010567798	0.478859056519541	0.52207930831019	0.568381965549869
chrX:7166004:7170625:bar-1	0.279421263095713	-0.168288263059694	0.213380206720343	0.389717412459228	0.213424500339322	0.400715804889748	0.269717165112118	0.280394417443195	0.463874359612387	0.28136445853202
chrIII:5612273:5614700:bas-1	-0.337305016347423	0.317080236080792	-0.258742058100147	-0.139394168748882	-0.274425130953271	-0.0459490716696114	0.147857962842409	-0.370255620429027	0.127821219517352	-0.207712092673638
chrIII:5614958:5617261:basl-1	1.84024866435037	-3.16173519053083	-0.565097820380051	-0.159203818042856	0.367226463336994	0.168248133052759	-3.74604037162065	-0.305989720496332	0.344163447125785	-0.64034840495936
chrII:2027611:2028812:bath-1	-0.277773974327404	0.012259865319866	-0.288201364132853	-0.385894741610282	-0.444613431132591	-0.663986340377082	-0.992346787561962	-1.10967847948116	-0.961132026729902	-0.865733649635687
chrII:3375078:3376714:bath-10	-0.0483174989551888	-0.107787600843152	-0.358734206356989	-0.404825534891817	-0.0185910512094901	-0.431927850019532	-0.297255464058131	-0.197589417458763	-0.114393630126622	-0.00468996096009921
chrII:2520841:2522060:bath-13	-2.5329918411758	-0.730175150902671	-1.63651849203345	-2.09827876152108	-2.8448955257457	-0.960464258791557	-1.73195307368023	-1.5825559609099	-1.49974481818979	-1.60572823108053
chrIII:7774745:7776033:bath-15	0.0442577372045702	-0.684694625507377	-0.618082388871585	-1.08558028071445	-0.306723498808472	-0.465254479038104	-1.0525386073912	-0.776036414445166	-1.0224799709472	-0.175107941479465
chrII:2035701:2039388:bath-19	0.459904490110675	-1.42338214319184	-0.0222319097481803	0.426557179025765	0.0377869158788226	0.297424840572236	0.207418066813083	0.608888696989905	0.144977793074232	0.248712167797568
chrII:1921436:1922765:bath-2	0.0132916294680705	-0.551413026192975	-0.763042544870414	-1.16854756404257	-0.464912619565285	-0.899041525769664	-0.99559130300351	-0.89973536089418	-1.38646315775088	-0.757100726192581
chrII:2040275:2041629:bath-20	0.570338941746123	-0.894091207437897	-0.929023614320852	-1.56450077475296	0.331411331634326	-0.789713158000534	-2.65762273355408	-0.602461929028748	-0.43191453149807	-0.458044414448895
chrII:2014949:2026625:bath-21	0.820489625426776	0.0170798579061669	-0.145368518241556	0.200245504600303	0.406852663545753	-0.579230174629183	-0.517019225430413	1.10435165090844	-0.235665697527705	-0.34287304472233
chrII:3371309:3372145:bath-23	1.98300039595372	1.09189606661031	0.738125479846682	2.62960111166565	1.85548799578193	0.224776662778323	0.751290840470394	1.5362738628712	2.47768959461786	2.67512824591364
chrII:2044620:2045605:bath-24	0.116578137216742	-0.313579088392581	0.180703401125641	0.165978052051252	0.126786965956767	-0.570816425030892	-1.21001368924173	-0.829848459438137	-0.592981100195704	-0.47707655380765
chrI:10876199:10877741:bath-25	0.83992044196944	-0.191256627313895	3.56589760445608	0.757822110294386	2.86414139612016	2.23626595905497	-0.345956831265096	1.13528178276421	3.73279821754113	0.849735517382763
chrII:1599460:1600761:bath-26	0.0671745286029085	1.44533997353623	0.615249242460447	1.42083249776529	0.669432641210726	1.36843576024407	1.22548708926009	0.818731253434797	1.47554916401095	0.723818484951901
chrII:3359132:3361415:bath-27	-0.032268392990579	-0.386340813836943	0.102907380677276	-0.473984778989227	0.193696057117352	-0.153278003559269	-0.382592043246762	-0.793779381467998	-0.378362796935008	-0.440657909643168
chrII:3343704:3344967:bath-28	-0.48589741963363	0.0596856651302124	-0.405204480497451	-0.7654346789329	-0.379928108006715	-0.274582890770428	-0.00883820852415277	-0.100369361144671	-0.507667444883972	-0.293471730520614
chrII:3350251:3358981:bath-29	0.553677664006813	0.0457314588914972	0.101750376794718	0.0577954409603016	0.566289453386345	0.186450610993346	-0.343756568608041	0.248877350964412	-0.156546788640806	0.30743221915472
chrII:2029231:2030467:bath-3	-0.0252642484824329	0.0859379703856093	-0.322790132448029	-0.522022823087949	0.0612203380518537	0.0593339225241888	-0.663889398869422	-0.133330740613739	-0.753910149145283	-0.311354333000647
chrII:3345217:3346378:bath-30	0.0650870772032136	-0.119383073639156	-0.71821407978378	-0.522633475955941	-0.111069215372814	-0.771957004937778	-0.576719448466395	-0.346573176015962	-0.556094933941447	-0.226036914338874
chrII:3731972:3733203:bath-31	-0.832559947556465	0.77692176053958	-0.10868919431357	-0.0523545910211377	-0.187450386638145	-0.0422038201947176	-0.0067843875465788	-0.194052150172157	-0.4785781320666	-0.0380848043818089
chrII:1604665:1606143:bath-33	0.337827623751453	0.913116487415733	0.842990796969956	0.690224010373522	0.0175634473526789	0.408695169015778	0.691918804738706	0.333073568616578	-0.205611234620781	-0.0474446547994906
chrI:12750035:12752161:bath-34	0.823498943498101	-1.44153357613561	-0.89318842298357	-0.455216982667285	0.232655563607957	-0.877564219385212	-0.836600657541313	0.511857455152523	-0.399195732807529	-0.915691422405451
chrI:12751919:12759574:bath-35	1.45639528189469	-0.276840833266037	0.673169222461779	0.283268609528966	0.603187259764343	0.459520014858204	-1.01494470600699	1.1602777811123	0.105854865731501	0.684458482214267
chrV:15187887:15189588:bath-36	-0.330503640662567	0.124383442106269	-0.334606654766126	-0.835984083413516	-0.567075410747246	-0.53565207872913	-0.598251370751678	-0.51422911968165	-0.690150743221415	-0.892600862693599
chrIV:12068889:12074932:bath-37	-0.487616889207522	-0.130623889534652	-0.110144187371787	-0.372037317293532	-0.355630737691846	-0.077513508438792	0.238136376363107	-0.225868355602141	0.623853306926113	-0.688160625104339
chrII:10042779:10045270:bath-38	0.0443577303364058	-0.21264221955441	-0.0963942708178435	-0.24664629673761	0.0409216343142566	-0.0964842174413337	-0.304571238430596	0.108555944648987	0.013578563550143	-0.0314057751199221
chrV:13459458:13461803:bath-39	0.113398552561876	-0.238874874568247	-0.168527019248792	-0.491803905504348	-0.105277232183241	-0.355030252639005	-0.167526469588542	-0.0938769386418601	-0.223053358723809	-0.00847289924873893
chrII:1916712:1917962:bath-4	-0.232042830321363	-0.00500036026814982	-0.807515662571684	-0.587265379991554	-0.0813312571814123	-0.499485926456589	-0.127130726907131	-0.311584100095999	-0.47874831661348	-0.313247263483098
chrI:14647781:14651456:bath-40	0.0944335899207482	0.169107288930162	-0.0227348939759187	-0.0091128397192558	0.28577785735775	-0.0327217676418579	0.32753459958617	0.110888672902834	0.051099239485424	0.328227508639069
chrIII:6720414:6722258:bath-41	-0.357012114936835	-0.293996592555002	-0.792276079945415	-0.83644660986889	-0.325715565573541	-0.932977665892007	-0.397112688120513	-0.616821839926267	-1.12994457403084	-0.168045336441299
chrIII:8161446:8163383:bath-42	0.344683764709656	-0.22946090267389	-0.0741026230354746	-0.194383073672367	0.0819198975055905	-0.276398128377173	-0.0249703672004369	0.100113763479618	-0.466942121222467	0.0493791754839335
chrIII:10090861:10098081:bath-43	-0.0612765596453725	-0.138352727441717	-0.355186541985452	-0.291952051240961	0.0240710442450707	-0.264699560768113	-0.221619059059808	-0.214137636729975	-0.200799818371164	0.00034916831795656
chrII:7394954:7397351:bath-44	0.0332939838187942	-0.308798804602833	-0.156661580609741	-0.133603291289881	0.248945711717903	-0.19471516325468	0.198567535102102	0.0612227631614308	-0.0993948310093626	0.220113056471736
chrII:13123019:13124850:bath-45	0.478032724893575	-0.376547098921854	-1.81602879939838	-0.903050887253686	-1.12298022727961	-1.24670885952407	-1.45948976216156	0.0550799473299928	-1.39314724632441	-0.568815976396419
chrII:1597905:1599485:bath-46	0.00449077575525956	1.60201441830187	1.73952494091328	1.59766557947789	-0.0129896952385069	1.53563860566506	1.82756120468382	1.35764850334504	1.57006581030054	0.0457668344810669
chrII:1601788:1604621:bath-47	-0.0501885636088313	2.06680109726728	1.24889133408975	1.48307393287379	1.09502524068986	1.7884901126414	2.03079897800757	1.39106671860885	1.79472301794949	1.29701472780295
chrII:2030749:2031952:bath-5	-1.05157796368865	0.0893818702888845	-1.15934733870555	-1.08760682892599	-0.750509636538734	-1.11510032631084	-1.29720601062928	-0.898077909996119	-1.3299162658207	-1.05461338032279
chrII:1919923:1921118:bath-7	0.865806235932477	0.168539609715728	0.398290104733796	0.000845798712313054	-0.317048140187238	-0.773605154627356	-0.55376058262447	-0.0185238315302567	-0.311559784959734	-0.417695717360854
chrII:3377088:3378834:bath-9	0.122472188119751	-0.0609809458319782	-0.274036763842474	-0.268501742121007	0.161902945110609	-0.186034513002302	-0.300242519442464	-0.329358405893875	-0.0276430236465409	-0.0618877467975484
chrIII:7650475:7656032:baz-2	0.23228856817557	-1.53550600358063	0.0813382769292437	0.112283155166231	-0.206315010039657	-0.105135885810939	-0.530416361931574	0.139498052520253	-0.100426559249963	-0.421159185724304
chrI:14371137:14376053:bbs-1	-0.0841933050022488	0.46487553727707	0.137599415271586	0.270359840988705	0.314962870309317	0.274808673475138	0.457151352710714	0.142043338395805	0.46537168872592	0.317914049887063
chrIV:7934032:7937749:bbs-2	-0.487080362416099	-0.302440684646786	0.269481488890158	0.196710504267376	0.13902028526648	0.271697887494992	-0.0621512053287023	0.0648581556735346	0.326279990043112	0.128345111847552
chrIII:9609389:9612197:bbs-4	-0.40432836643255	0.271735672676489	0.116840196528929	0.280495135145929	0.267487144293499	0.552777965551407	0.164416976361399	0.393697668802708	0.47823085491681	0.37089981589577
chrIII:10258830:10261782:bbs-5	-0.543494094458415	0.199181661921287	-0.214270236158081	-0.0667868280696184	0.142372302194147	-0.127384409728981	0.152936510972036	0.0636765728143519	0.15488128344591	0.273804261396523
chrV:6762467:6765072:bbs-8	-0.181340760207293	-0.0504323446380807	0.228203822318554	0.0862165935795314	0.191706526532466	0.0876171664686568	0.175777691542462	-0.0946690295403814	0.0627622819391329	0.0322651401616675
chrI:6917699:6922966:bbs-9	-0.569351306515786	-0.872644396368924	0.303132332377116	0.174991840319576	0.0416477278809474	0.0260345055397899	-0.338946242812917	0.057397891722502	0.033945883984997	-0.212642231201958
chrX:6201874:6204922:bca-1	-0.137383454702166	0.0298448695455268	0.328412005653216	0.565011680226138	0.546918016147788	0.473397855137651	0.469935260884438	0.283244701351639	0.394019864334983	0.491565588420827
chrIV:17096385:17100246:bca-2	-0.634766101567563	0.254928246447135	-0.0168486499690299	-0.217867238293996	-0.104653438656369	0.166209182213033	0.0544275772513138	0.00903694389621258	0.084974585182742	-0.135154716587823
chrIII:6244671:6245828:bcas-2	-0.11483285466646	-0.426727543044429	-0.484412190986069	-0.535308987639717	-0.0803368448566993	-0.37226306347204	-0.531226397067198	-0.368727834633164	-0.608785281739712	-0.305285294798717
chrX:12877479:12880328:bcat-1	0.256008782169602	2.07278710300504	2.00019342839205	1.89156277091592	1.4870973476102	1.94654276479174	2.18942087413542	1.97768730260071	2.25757500745878	1.78613535824042
chrIV:11086073:11092552:bcc-1	-2.41351235503388	0.375530758647897	-0.053124032106834	0.0569003220950661	-3.68953042536625	0.34096220081391	0.279475275991647	-0.0945389992094015	-0.319233342915806	-3.14118664506871
chrIII:12967575:12972498:bckd-1A	0.183286505466149	0.278733161237463	0.234087740378062	0.205615271348298	0.303635386225618	0.442551253294437	0.495508784979289	0.00691467707211855	0.171999891093096	0.310416591550737
chrI:7727266:7729092:bckd-1B	0.241103778378127	0.512626427783946	-0.0187376602951159	0.029306728382694	0.16420625063321	0.000936749163222312	0.0385495275702047	-0.0116782653069751	-0.0433375918158419	-0.0329151466058161
chrV:6356474:6362997:bcl-11	0.32168391001903	0.573123285220548	0.96580637913815	1.15502317661682	0.531743581747746	0.855937493294684	1.21881507467346	0.923886002181724	0.966629919417802	0.645474221880867
chrIII:5926085:5926987:bcl-7	-0.32188218771107	0.321117826438222	-0.501512539430241	-0.56237976107908	-0.446688747199921	-0.661487630558387	-0.324361508381719	-0.491506098968243	-0.250274690774385	-0.285349378525149
chrII:12830706:12832720:bcmo-1	-0.592180823005789	0.615814306897763	0.131002698887447	0.179879209369648	0.357651468736386	0.638978713998036	0.338589925663774	0.320181057581824	-0.0888284026535332	0.211495000696955
chrII:3908490:3910837:bcmo-2	-0.0689974932350784	1.17762628288986	1.03125766795493	1.03483884726649	0.282279483664569	0.705145824122457	0.81218903223787	0.750777351479075	0.683419875870501	0.0870893070550895
chrII:8571084:8572904:bcs-1	-0.408656107175991	0.126816047413292	-0.494159076355805	-0.439193551157446	-0.375044809614705	-0.168456282537536	-0.296438130590476	-0.551323053810453	-0.108407311523939	-0.503969614630676
chrIII:1037491:1046275:BE0003N10.1	-0.272237689612348	-0.0211743593827688	-0.246649245019516	-0.0716717490582474	-0.598417130636929	-0.417449733006883	-0.20124974067979	-0.495734984525673	-0.080278019276558	-0.211128019890123
chrIII:1046260:1053242:BE0003N10.3	-0.250210581044852	-0.226522252205204	-0.313530310914524	-0.360238792086599	-0.055241845999769	-0.529049099326704	-0.273204197503342	-0.316060738489761	-0.205982579287295	0.106857625238438
chrIII:1052383:1052588:BE0003N10.4	-0.286155414708153	-0.191256627313895	-0.341574488888356	-0.332531574155308	-0.173323881045872	-0.358098991397926	-0.240666115658392	0.487434807271719	-0.26856610775109	-0.375915546011096
chrIII:1052383:1052588:BE0003N10.5	-0.286155414708153	-0.191256627313895	-0.341574488888356	-0.332531574155308	-0.173323881045872	-0.358098991397926	-0.240666115658392	0.487434807271719	-0.26856610775109	-0.375915546011096
chrIII:1056232:1060061:BE0003N10.6	1.70348219665217	0.917805858069027	-1.22366349295961	-0.25671469064283	0.783021366511468	1.0468820579672	0.786275739412051	0.228404687135815	-1.23605164366096	0.843720187164437
chrIII:12787642:12789520:BE10.1	0.83992044196944	1.97243547566831	-0.341574488888356	-0.332531574155308	0.956160513120857	1.86119338392511	2.79147705380944	-0.620066912400587	0.910798180942464	-0.375915546011096
chrIII:12808025:12811650:BE10.3	0.415040686629693	0.10472554105113	0.292696762761472	0.29796302111338	0.181820357362074	0.0669540109204386	-0.120918939309994	-0.171003846119368	-0.481664653176615	-0.0689532760916965
chrIII:12813540:12816798:BE10.4	-0.0686576264607732	1.04770800436973	0.349515448112297	0.705393635297088	0.443977394537424	0.610654874076424	0.522730294167399	0.278081724068958	0.573122779960904	0.197462238983236
chrIII:12806174:12806812:BE10.5	-4.15384865178463	1.49747737067947	-0.797540479584495	-1.87672059660153	-1.47346813474126	-1.60137049766355	-0.672177446053826	0.601671515135459	-1.8260244886671	-2.3245418506777
chrIII:12801771:12801921:BE10.7	1.47504923643841	-0.191256627313895	1.52446877400468	-0.417362689478984	0.956160513120857	-0.468970283592544	0.867768274688762	-0.620066912400587	-0.26856610775109	-0.219053036450353
chrIV:5661139:5664433:bec-1	0.237606134582413	-0.246576104196774	-0.127825270418079	-0.203223645872375	0.408494780370056	-0.447693115736137	-0.145491454526658	0.127325223654678	-0.234182504882385	0.156070976401591
chrV:19119527:19124922:bed-1	0.442541066740987	0.0558112553796602	0.239560720526428	0.141220795918309	0.509804353100569	-0.173648626187399	0.0635188657250528	-0.0355927792251717	0.0940070809738042	0.591679868611332
chrIII:11463664:11470832:bed-2	-0.330787027006503	-0.142922008849966	-0.16385383072218	-0.209114764884057	-0.302850865194952	-0.208952868062655	0.153789376300573	-0.105743408194456	0.0633577735271325	-0.125919566821092
chrIV:9916529:9921996:bed-3	0.0106548066424382	0.0946950403623797	0.27609063309365	0.469102583184515	0.181855166314587	0.424760463570355	0.481474678933598	0.377035820869455	0.570179579058777	0.371036662787628
chrIII:3537641:3541639:ben-1	-0.0274624421235586	0.250852766015609	0.342015228251112	0.196345490283158	0.0690432681174302	0.266975381302641	0.164049792722034	0.200902869071831	0.336937880697424	0.235593671473253
chrIV:13108140:13109779:best-1	0.78159245388192	0.280018889486063	0.178388075149359	0.513980808207541	0.348587270275079	0.1352356765599	0.23977764293623	0.0660469737953665	0.0102573977222481	-0.335071778270042
chrI:14209148:14212501:best-10	-0.152319012646072	-1.58796521192539	0.940188150301552	-0.670166898733082	0.274012418616931	-0.710860706830292	-0.64301077187121	-0.23866600077133	-1.6648453162614	0.409351200408413
chrI:14216707:14220624:best-11	-0.221124309423793	0.917805858069027	-0.309753318116279	-1.07986080055979	0.335244642453945	0.582539419562477	0.357057689203124	0.228404687135815	1.25621625472732	-0.109355368527669
chrV:16049491:16051700:best-12	-1.81342755525682	-1.6947490346638	-1.99406206134095	-0.20851424836954	-1.8861562560536	-1.99451571254471	-1.96160086690731	-2.08910888612086	-2.01971109708267	-0.887705303763543
chrIV:9903907:9905934:best-13	-0.229493699835913	0.133947807400454	-0.264367935599358	-0.12437253265971	-0.329802181511755	-0.0423469445821224	-0.0139521741493434	-0.368469419760029	-0.128757234590915	0.00465016203458582
chrV:10557975:10560795:best-14	-0.0643313846044292	0.160049794222626	-0.301295967054643	-0.326551981145006	0.0171356161892443	-0.194070220545236	-0.470080821644394	-0.198066206778942	-0.00320974009330453	0.118571998423606
chrIV:10829550:10832248:best-15	0.215522168296706	0.577205135950569	0.0825138802887989	0.869389049862247	0.595634339207559	0.60878818653873	0.462032849545411	0.534594098334432	0.66666112085541	0.733514075141811
chrIV:7193358:7195834:best-16	1.47504923643841	3.03738066022956	2.01225593547289	1.44526114957931	-0.173323881045872	3.22425174996582	3.29521848659648	2.24278350243652	3.54805832994102	2.07538658077662
chrIII:606930:609973:best-17	-0.703052004004435	0.336472488859892	0.508726071197564	-0.162348250132215	-0.886477914439161	0.351284370791291	-0.287930798549792	-0.313586034291869	-0.273258063895845	-1.42116516324786
chrIII:10212395:10214830:best-18	0.103689319750076	0.407528714099619	0.328013524349658	0.382530379525166	-0.0433948241097434	0.455683778855638	0.278787114706327	0.116045088273014	0.26212028197652	0.170239993920479
chrIV:283646:287214:best-19	0.506228054777912	-0.186587298466259	0.0361753517025788	0.177914465134945	0.540069788075996	0.0209754138487639	0.131492423019238	0.0460097875606463	0.102573355135506	0.446151305501615
chrIV:13111519:13113082:best-2	1.9236818902922	0.661621769343958	2.43713348328487	-0.194051255196863	1.7138127309052	0.437990840492188	0.578039655314011	1.10050258835172	-0.0798168628728175	0.23529086399831
chrIV:3756223:3759940:best-20	0.691623533521732	1.70161392241568	1.51968723801508	0.595815586393636	1.75787452962156	1.22360137133357	2.00793508907119	1.62748105225654	1.26863279587318	1.8799543762872
chrIV:15302420:15309408:best-21	-1.12443135644551	-1.02627641350919	-2.46697627461036	-0.681797015685312	1.36530411265177	-1.40862017628699	0.847962920463927	1.39181364514563	-1.29518612551812	-0.159280647836744
chrIV:12349945:12355724:best-22	-0.0714206559175581	0.698405544217114	0.920404197886302	0.888709431288988	0.356698453330947	1.02356489978826	0.935626959978084	0.413240041655147	0.426255542855575	-0.0579587801764853
chrII:7904638:7907589:best-23	-0.1989655460662	0.243569541335729	-0.0573977373972304	0.0851807047555849	-0.114983499217109	0.212796479182142	-0.0371767230131857	-0.153819517614201	0.312130937321448	-0.0655036306539444
chrIII:7901032:7904473:best-24	0.486739529612661	0.353850308255595	0.809897683185405	0.976264029341839	0.281322973250821	0.794192494045924	0.642292400001031	0.426633221263542	0.413315018830342	0.167686332631215
chrI:14205716:14208662:best-25	-1.07268073100615	-2.66942583344421	-0.544135577241573	-0.826258413346447	-1.21080950543948	0.189724388071845	-3.2264587602804	-1.67114063710005	-1.24332805652497	-1.06857415796758
chrI:14200019:14204687:best-26	-1.27072986760884	-2.23915153617786	0.552284387255758	0.0253493577009529	-1.03726694200843	-0.882115015510349	0.084226309950516	-0.944058305786659	-3.8581627599597	0.890418957531029
chrII:12984:16006:best-3	0.64027948141973	-0.0477716690378581	0.124627781448492	-0.293332283388681	0.377259460929008	-0.252004271229804	-0.480784227814731	-0.222470658606554	-0.0952486140833429	0.140958451527036
chrII:9443:11883:best-4	-1.46029502846144	0.0543189241030172	-0.228349463103031	-0.119025885391818	-1.04876280185132	0.474064887750631	0.249642449754159	0.0494218896231541	-0.218225816438861	-1.08813678277471
chrIII:9686921:9690253:best-5	0.181940111903379	-0.130623889534652	1.4434974816114	-0.0318135413321779	-0.821529911858517	1.33572344308136	0.306813225324821	0.955962451397918	1.29539468266588	0.351187685169438
chrIV:5026512:5029078:best-6	0.981786316057519	-0.0515996147287902	0.990468319233125	-0.178915014181203	-0.0142216126318502	-0.20609485123569	-0.0808112304335684	-0.424967380341399	-0.109249486302151	-0.0576649287096564
chrIV:11226501:11230307:best-7	-0.64326646969816	1.20001474392579	0.505873049096408	0.423156039577998	-0.398577602610263	0.687637111937341	0.445243039559749	0.102666272255903	0.376060105936964	-0.403007733085787
chrI:14158505:14161664:best-8	-0.625341433239401	-0.430746163523857	-0.172963330331818	-0.831849234395714	-0.0706081601137155	-0.44402572002347	-0.747509176831102	-0.645394368014307	-0.331554979636125	-0.337857984087809
chrIV:6560735:6565270:best-9	0.0298130806895668	-0.504468121907582	0.301575526994948	0.32855685513595	0.17296032722887	0.00925782983476709	0.319887584206821	0.277203479722881	-0.0113393281813772	0.269140181779315
chrI:4525960:4534798:bet-1	0.291039943624969	-0.435768829840966	0.297969940589001	0.219536541119767	0.215151689798403	0.0100060385350239	-0.0351456706905895	0.129903608341356	0.0253640881489558	0.168262245885057
chrX:10569272:10575720:bet-2	0.483697078474102	-0.498621448323865	0.257911918675807	0.243806247202789	0.196941570238253	0.0581387820415277	0.0644035360585864	0.309815739222152	0.110868434933676	0.190499214981138
chrV:11222748:11226018:bgal-1	0.0280946260520806	0.21152062211126	0.116174949686462	0.0627342779434095	0.0669069652998118	0.300321157679622	-0.0439196119384568	0.19452609645198	0.402477192339595	0.131229835713937
chrX:6784410:6787305:bgal-2	-0.364768667116786	0.0826298563812077	0.362752257737833	0.454447029966129	-0.784874036252952	0.524798024976682	0.66145206853541	0.4632803481727	0.171417224892226	-0.440011645351425
chrIV:10472777:10478239:bgnt-1.1	0.153786580472427	-0.988953986709805	0.504740347140977	1.02719935078521	-0.0129896952385069	-0.570077781178852	0.493027152803189	-1.10365492507178	0.553407881353318	-0.309067258743525
chrV:2115489:2118644:bgnt-1.2	-0.80570582614125	0.0809393481294357	-0.189617123334185	0.0392883601351586	-0.0801956960648646	0.117667897771329	-0.0405799961833048	-0.374503961238136	-0.133299562086766	0.0841677167655902
chrV:16253906:16256495:bgnt-1.3	0.123122546889297	0.318367766375022	0.151861574010062	0.303031770069702	0.377526681762972	0.365542002220419	0.380767016693495	0.0947740731770893	0.424143968222281	0.544385414524659
chrV:4760973:4764179:bgnt-1.4	1.01443732541314	-1.08831147332947	1.40466062739679	2.32116418599234	2.10990082246112	-1.33446278454345	-0.159022981946541	2.6880700243673	-1.29189995025691	-0.186904043053573
chrX:13228503:13232359:bgnt-1.5	-1.22607524572866	-0.851388296514115	-0.0608468389515698	-1.17085661883211	-2.97053097732644	-0.949679628768839	-1.15378924425062	-0.600180653008597	-1.4145528324564	-2.41641125911606
chrI:12294300:12296348:bgnt-1.6	-0.286155414708153	-0.191256627313895	0.836971383316087	0.757822110294386	-0.173323881045872	-0.358098991397926	-0.240666115658392	2.89063047792901	-0.26856610775109	-0.219053036450353
chrI:12374204:12376649:bgnt-1.7	-0.286155414708153	-0.191256627313895	-0.341574488888356	-0.332531574155308	-0.173323881045872	-0.358098991397926	-0.240666115658392	-0.566408583677142	-0.26856610775109	-0.219053036450353
chrI:12444581:12446511:bgnt-1.8	-0.0713225201939958	1.93516936612981	-1.32752691379084	-1.40408349212424	-0.0657964817410784	-0.280252242979236	-1.2674573722937	-1.52858209921431	-1.29189995025691	0.530055868000844
chrIV:6565381:6572338:bicd-1	0.288300473756159	-0.857418378504185	0.413873648805837	0.409354142427575	0.410492913371274	0.154663701105335	0.00795732287137943	0.443305778168294	0.242280780435133	0.15818325982382
chrII:11181653:11183147:bigr-1	-0.362353118009536	0.230322793856478	-0.440448381316337	-0.59881529699519	-1.06928559068045	-0.329139528291394	-0.784274202202296	-0.32050384325962	-0.595321376535578	-0.733580959584602
chrV:11644759:11645370:bir-1	-0.322992335269732	0.470085373752787	-0.448257231170992	-0.352925494993494	-0.3691852285392	-0.264934376697252	-0.0788128569139835	-0.281177738495673	-0.121094059236816	-0.258259924919512
chrV:13568845:13570030:bir-2	0.146235396621693	-0.525258873702273	-0.19823037873586	-0.423899386216306	-0.244104931473332	-0.76969351980396	0.10737069526288	-0.172453432417255	-0.733814960361975	0.00472065930347971
chrII:14101262:14102866:bkip-1	-0.198209196684101	1.01656834636416	-0.247063235411457	-0.222099437406194	0.389690472742579	0.19373708101794	0.244863408028424	0.0213731082529619	0.323764401910495	0.351519356167527
chrII:10708764:10712156:bli-1	0.586014934347098	0.136612036813709	0.169890528338994	0.187601000180119	0.486533174608981	0.330905215108997	0.526712611941878	0.497494829107504	0.920106347009684	0.507019609587068
chrII:5651393:5652449:bli-2	0.341833597062087	-2.35198618277819	-0.972037650864649	-1.15851761086937	-0.515595426038209	-0.818344233599196	-0.853028468510231	-0.691818659286479	-0.610103312298832	-0.982245124236669
chrI:146485:154855:bli-3	0.311316071114979	-0.0710863475902629	0.496955636269981	0.591939147831137	0.221226603787652	0.48277869360511	0.400279795835905	0.501468579261123	0.44909702702455	0.321428249798682
chrI:6342230:6356680:bli-4	0.479231112459709	0.191742887098077	0.37748725096995	0.536557535652073	0.172658623594001	0.420890188907301	0.305991666459534	0.415761120540563	0.30340332467122	0.32156390045709
chrIII:13427640:13429752:bli-5	-0.224529613564163	0.259866897033536	-0.360831406633774	-0.338281879585971	-0.336323854985143	-0.179078361610582	-0.363224291432951	-0.651984451614359	-0.15537023759188	-0.276129285216006
chrIV:6377064:6378195:bli-6	1.61691511052649	1.67010030198407	-0.188077552971318	0.911438670268491	3.02324366453418	3.17827935784618	2.24134826586744	0.628876010607462	2.99642950821333	-0.214527438270399
chrI:10409301:10414773:blmp-1	0.223758676245656	-0.0145543144621585	0.259935608454026	0.285336797274308	0.379427765573227	-0.138072026764572	0.356035828242315	0.29921522899534	0.417233444941208	0.563739797767163
chrIII:10211001:10211946:blos-1	-0.187896600110137	0.0362068081872955	-0.319043798490547	-0.621167719901896	-0.285207953238708	-0.159369086620557	-0.464821520564491	-0.457296612175761	0.156531801753074	-0.151730091795803
chrIV:6334212:6335213:blos-2	-0.490560417839877	-0.0439948499913333	-0.707223439346797	-0.597295820437903	-0.182788898277766	-0.479009463068737	-0.309197925569928	-0.527867341487517	-0.330483766872278	-0.262922301460281
chrII:6245743:6246351:blos-4	-0.755563278648154	0.0788948096831113	-1.06941842289804	-1.37933733073242	-0.853351444211865	-1.25606743114249	-0.991746202436426	-1.1485407301072	-0.811481330527984	-0.799568430753667
chrIV:3580969:3582909:blos-7	-0.113466835504847	-0.345504693072896	-0.54232629706778	-0.614520654009478	-0.207965315363518	-0.757988592801862	-0.291216440288559	-0.582685286653034	-0.5430587322975	-0.284462839589633
chrX:15429920:15431198:blos-8	-0.44825011791152	0.252036148681785	-0.383100617909069	-0.574524327926099	-0.164321634804006	-0.434845532515436	-0.444930555219639	-0.405758984459348	-0.157102204045028	-0.25916928678727
chrI:14797659:14798705:blos-9	-0.559196769550997	-0.315445912388177	-0.42984974655575	-0.611042114950548	-0.234837864067149	-0.691431716843088	-0.607186393415565	-0.472778440843749	-0.152611821984772	-0.356877862367323
chrV:14453301:14456998:bmk-1	0.242187715597921	-0.757281097237778	-0.002615654001181	-0.144513971825815	-0.333500474281518	-0.11235896406558	-0.413260431120342	-0.0736613361614736	-0.490413898954194	-0.583869915369169
chrII:5358694:5359469:bmy-1	-0.226390191715421	0.050031463420135	-0.432523964641236	-0.553625483905631	-0.331344797726558	-0.272768691761362	-0.488586523971665	-0.441680124640097	-0.252462717681539	-0.0750084939673423
chrV:12275569:12277046:bnc-1	-1.15401660907484	-1.71660337507123	-0.647075032467563	-0.867862080612372	-0.289160190818628	-0.867616013930405	-0.759885189892529	-1.06842638618912	-1.44788674919664	-1.01351761456936
chrII:6274114:6279699:bpl-1	0.146415569572024	-0.449913651310072	0.264154293999299	0.262059157855337	0.0457702224529026	0.210543621509258	-0.0293738376765623	0.248246081941414	0.0491566609348591	-0.0194362787758606
chrII:4420254:4422319:bpnt-1	-0.500201642855777	0.0487153420715234	-0.531725322415101	-0.604719372953636	-0.43758021996031	-0.450716618544819	-0.453107035504909	-0.59814736558584	-0.341981760083331	-0.287154656661946
chrX:13598448:13599687:bra-1	0.177347042518255	0.0558819120024629	-0.372876244139982	-0.404539395638491	0.258809997237542	-0.253615424464631	-0.221189447579525	-0.176393272886028	-0.0235656822852877	0.190258704596765
chrIII:911260:912243:bra-2	0.000693935862773712	0.117955264484284	-0.369793055778387	-0.309760058552862	-0.132157150046409	-0.816731182784236	-0.266381404205031	-0.245393674873704	-0.437815508743624	0.0353523011678699
chrII:5390231:5393190:brap-2	-0.165238331512176	-0.78744143828611	-0.248304933563833	-0.302192482365572	-0.345544287196145	-0.410751165668711	-0.900670539411685	-0.35729409359912	-0.241119539778737	-0.483240378640138
chrIII:3853092:3862958:brc-1	-0.0776234379381887	-0.633720452561495	-0.277641803414797	-0.516846312534163	-0.278135017332965	-0.525567323159286	-0.449913205599258	-0.469783569424333	-0.534276504401139	-0.355227628548806
chrIII:6900567:6903106:brc-2	-0.154436578086364	-0.616963735252323	-0.488323896753462	-0.593877483731323	-0.39461532008671	-0.487431775492615	-0.383041691150715	-0.484751973438958	-0.501579483545518	-0.442207423447569
chrIII:6885203:6889504:brd-1	-0.091042896494972	-0.699958306945669	-0.298237455797415	-0.52601313802706	-0.425460040611108	-0.351244967518683	-0.451209331134191	-0.424388204530545	-0.652629763314114	-0.369776025093528
chrIV:8987129:8990444:bre-1	0.0434756141058095	0.300501093732222	-0.008863554413651	-0.0659649470523319	0.0156543913241388	0.0120809191436466	-0.0659673538892949	-0.103209200998539	0.109919039042986	0.197391746486394
chrIII:13133932:13139626:bre-2	0.371282193433929	-0.716398258904473	0.0857087341089191	0.0353614296345018	0.291478337633625	-0.217374936705029	-0.303756265087852	-0.148007676054065	-0.250794622110495	0.226504228406826
chrIII:9470553:9485451:bre-3	0.263563870492755	0.6099376466452	0.577820389173763	0.736166623634117	0.254153101430721	0.665576796257815	0.594315872157416	0.547626032058181	0.61666919443508	0.275055382056641
chrI:1621313:1628486:bre-4	0.13490352391008	0.590276609843462	0.0622452404116808	-0.0242869768520198	0.159374739447214	0.138691757719579	0.295777262387598	0.118320416578063	0.0846831851722069	0.381694198834184
chrIV:12049849:12051215:bre-5	-0.285884111268451	0.125313669106136	-0.271468493998286	-0.505732520668033	-0.164664099400486	-0.431250656084888	-0.380442947641408	-0.392445620516821	-0.209025601628901	-0.248331283380167
chrII:7305860:7308738:brf-1	0.240854924665783	-0.7093416142634	0.218705558595274	0.148124202874748	0.185035923128134	-0.204065419715745	-0.209914170900114	0.157273748225471	-0.174871861933505	0.0986877291069624
chrIV:3807636:3819330:bris-1	0.0855829742490537	-0.520875634181998	0.0239896435659288	0.119045417757705	-0.00769108154285535	0.235318725437938	0.252665479631448	0.0964263077374762	0.20873393219472	0.264304230166095
chrI:5186925:5189238:bro-1	0.049387999490016	-0.229447102209325	-0.0455938744332847	-0.16621349654995	0.137835731661344	-0.0657647484815921	-0.0161875564100561	-0.109737884589505	0.0890215915158536	0.26037991638953
chrIII:12020551:12025325:brp-1	0.771715685144619	0.927007056530122	0.809956902670864	0.961144089690398	0.606762418058032	0.999687845677779	1.08752102068173	0.978676163172356	0.949577355419164	0.892874834036721
chrII:1059661:1060802:btb-10	-0.0782055949689433	0.305660271708087	-0.0501015587029549	-0.0880306822386623	-0.32050488907547	-0.355183251937104	-0.133908763761507	-0.370365970527008	-0.465912084579221	-0.339248289195067
chrII:1023692:1024784:btb-11	-0.618209572975719	0.301922918874777	-0.0517930924523934	-0.436019217229965	-0.56961203625689	-0.326732137253482	-0.157421494588474	-0.516898516060012	-0.50692776289493	-0.866085757444568
chrII:1655216:1656148:btb-12	0.560161446912871	-0.900951687203164	-0.194412451313122	-0.16277496606658	-0.357185462952871	-0.47909272595403	-0.652942882743934	-0.611612403046434	-0.783134784678177	-0.492327766932509
chrII:1653774:1654732:btb-13	0.76774390129014	-0.864929728704605	0.0195532846864837	0.0349194132397717	-0.17141752394449	-0.44508496290779	-0.719153869453894	-0.246534726573829	-0.780530226853963	-0.804931607742536
chrII:12383462:12384692:btb-14	-1.01596705114063	-0.361620380007766	-0.426293407020613	-0.256922299615298	-1.00577930916838	-0.298673447994829	-0.2264796169463	0.0509362448418491	-0.256089228700517	-0.25382046830987
chrII:3296884:3298258:btb-16	2.36050821030034	2.31699439041685	1.55436911174401	2.5464568119022	2.11236440165582	2.89869697170577	1.99445268361624	1.29954074558552	1.17880429899248	1.69785046469153
chrII:3295404:3296658:btb-17	0.83992044196944	3.03738066022956	3.56589760445608	3.10819170984113	0.956160513120857	4.08287697583415	3.50146072697626	0.487434807271719	3.73279821754113	1.56669542843718
chrII:3298213:3299590:btb-18	-0.286155414708153	2.59538847396022	2.01225593547289	2.31133191379938	1.66033948779036	3.02627521768394	2.08149338064262	1.59493652694402	0.910798180942464	0.849735517382763
chrII:14520867:14522137:btb-19	-0.620687890672091	-0.414764094115798	-0.888606526228117	-0.572925925754333	-0.739563307426971	-0.667706624295898	-0.728351809692101	-0.283997059471247	-0.919703228710806	-0.434153191838604
chrII:6401948:6403104:btb-2	3.36097673178522	3.03738066022956	2.01225593547289	3.93133781975808	2.54750007642104	1.86119338392511	1.57775194785558	2.24278350243652	2.12616744358777	-0.219053036450353
chrII:14522384:14523522:btb-20	-1.00533376754952	-0.263322584960932	-1.45348655613387	-1.32884959699258	-0.947452240360545	-0.476586907193941	-1.19965075393323	-0.804198168007354	-0.614332157818044	-0.892663026902985
chrII:3299824:3300676:btb-22	-2.2505072131231	-2.12502333193015	-2.46697627461036	-0.194051255196863	-1.24685574501704	-2.4628307178512	-2.45410351415382	-2.57853848936378	-1.29518612551812	-1.3849317112306
chrII:2032315:2033243:btb-4	0.0247238014067852	0.407727788117484	-0.678498550695513	-0.248636752089253	-0.693739728515345	-0.328393564118832	-0.38378055828705	-0.314668757665383	-0.871445504620958	-0.121636603477956
chrIII:59868:61166:btb-5	-0.457200989367395	0.304508764566347	-0.186617414944712	0.47309357877684	0.0900803662173237	-1.03753069015352	0.227172423745244	-0.633962307706263	-0.16646477112056	0.270783021603459
chrII:1715161:1716497:btb-6	0.655034680451458	0.190207492244855	-0.0139841488045091	0.0363697630246103	0.184351045117677	-0.37413915057754	-0.221712092984451	-0.359787080815863	-0.665840378224988	0.00158768751736768
chrII:1713237:1714397:btb-7	1.33508732897829	0.860908214071953	1.0788170678481	0.810507599962781	1.63956866669931	-0.223233196400031	0.988525509253067	-0.226131738970198	0.29418818825107	1.0000774475648
chrII:1722769:1724186:btb-8	0.586068548330826	0.426783370653749	0.0901887180816149	-0.0954787506738525	-0.351791740621279	-0.162990492043993	-0.323239660435818	-0.644920211936133	-0.834324113784424	-0.636807208820908
chrII:1728505:1730065:btb-9	1.43708066569438	0.848643565348159	0.908105672335145	0.95904636385086	0.75842186544891	1.03251336171322	0.587156739239392	0.639223776036316	0.683248750378921	0.886699132660161
chrII:4905010:4911786:btbd-10	0.651433291823577	0.250532219386995	0.351468415038997	0.457691316998333	0.456323808640277	0.0431002862637746	0.412213115408594	0.441835831815696	0.449064049922354	0.512978190934149
chrII:13200164:13215709:btf-1	0.544926639891735	-0.600798791640069	0.0427941554884787	-0.0345273511179902	0.231860241848667	-0.0964451319005042	-0.227002548558268	-0.00474077694450621	-0.250267890211723	0.0657891385832169
chrI:7251940:7255223:bub-1	0.303386319044522	-0.213687794377656	-0.0649976054821959	-0.139203660472834	-0.279265214609752	-0.228845207930514	-0.368163884381768	-0.0842919381585496	-0.483954454931617	-0.376035925997764
chrII:13726061:13729605:bub-3	-0.0239027348456391	0.245387017476318	-0.305289663508239	-0.394539354260313	-0.154280529447532	-0.389936196284604	-0.146470429229628	-0.399862490901416	-0.709027825291934	-0.228786394377721
chrIII:9694667:9696517:bud-31	-0.305115996669128	-0.123894763416075	-0.728207040493906	-0.635412070543864	-0.405123360574264	-0.68336996280691	-0.543486904844748	-0.524166460032466	-0.59013204596463	-0.397603992413244
chrV:9022316:9024813:bus-1	-1.07403420063168	-0.355290514807563	0.531206524889791	0.685290679395532	0.230961691314141	0.723578556127232	0.707731748615645	0.815456480449296	0.96304907802515	0.094853517649337
chrIV:13256185:13259076:bus-12	0.352298720319163	0.692537695058499	-0.0848123924834203	0.148759813230824	0.418051344348306	-0.0067600907779167	0.0666832222220802	-0.0766154856308999	0.482391198304632	0.514283971164989
chrX:15757807:15766354:bus-17	-0.653321947763701	0.358619488970677	-0.322558287214293	-0.404773401327483	-0.0574521265982444	0.0547783692409813	-0.0807226201516402	-0.245467192586745	0.310713815027485	0.082554064803736
chrV:11773719:11776636:bus-18	-0.21168576918994	0.270842921692254	0.08598187952687	-0.198501197215666	0.140462984160189	-0.0905423283827531	-0.319845837903591	-0.303796338359773	0.248358514687337	0.130284133911988
chrV:12872052:12881484:bus-19	0.831641237058525	0.927065695623352	1.03115922156717	1.14818678364771	0.896919816881919	0.793867552192575	1.34935238444303	0.975307877754533	1.14332150792441	1.10498426929831
chrIV:1699898:1702820:bus-2	-0.249294408860424	-0.258563295750017	-0.356766225720347	-0.539268337257332	0.237862337405899	-0.0130507523934585	-0.348397570714606	-0.740747883516565	-0.131636780161123	-0.0113677181242722
chrIV:4688268:4691936:bus-4	0.160010109792392	0.476843032854203	0.0787930005366804	0.303321132148973	0.622154221801928	0.232234591799384	0.462723418804316	0.26263974744737	0.446465545229468	0.635296013510278
chrX:5493759:5496015:bus-8	-0.494410214947382	0.549381879719442	-0.355735015530247	-0.279444902787883	-0.421306250496741	-0.00832670431906649	0.277666058101166	-0.0808678265000852	0.115406611587938	-0.0719605337081063
chrIII:6932000:6935862:byn-1	0.295037790591637	0.322282515663854	0.0134813263062577	0.12703192436653	0.247310593945542	0.136955617319789	0.294198898351376	0.331636959773684	0.182260790873106	0.371066223564441
chrI:13409903:13411554:C01A2.1	1.40082910741204	-0.193285445969988	0.630360221068939	0.439386733378324	0.632895763396564	-0.210167110383577	-0.122538006175105	0.217799088471828	0.0881763336528603	0.434704892865046
chrI:13397269:13398631:C01A2.2	-0.0377448361446202	0.367739108238565	-0.400476765611958	-0.264674231330211	0.144700735233693	-0.196969915370264	-0.223275812294612	-0.363029310741172	0.0976651711015317	0.245498453975015
chrI:13392117:13394001:C01A2.4	-0.248721305222912	-0.100920909635338	-0.179050769447354	-0.177858765540392	-0.11616366629977	-0.359054522044232	-0.190262456163201	0.20058212973187	-0.0665590659207171	-0.0987367199064366
chrI:13381391:13384371:C01A2.6	-0.0386715108383704	-2.12502333193015	1.74963609259628	-2.45958973941993	-2.37634013918376	-0.243538342528166	-0.131944017852808	2.03966062063812	-1.29518612551812	-0.667971800176187
chrI:13408673:13408697:C01A2.8	0.49889672332156	-0.295077902534398	0.20753077849022	0.387633342550515	1.16806956803745	-1.77187351538875	0.906008596726361	-0.7015455104148	-0.964969093120109	1.39765156177295
chrI:13376838:13377349:C01A2.9	-0.377696832201868	-2.4249682716569	0.468905155803695	-1.73634268964716	-0.423269995262735	-2.82608405695296	-2.83611824590829	-0.0536985349223073	0.250400169525194	1.2437945026581
chrIV:6657980:6660436:C01B10.11	0.0254492882903483	0.183138983169153	0.0577689954284958	0.0395977653146822	0.126939175315645	-0.10048249766764	0.091931042989979	0.178744174705394	0.309230393219512	0.22131164468858
chrIV:6619467:6621352:C01B10.3	0.0422007196215454	1.27542002293339	1.6360123067718	1.69854157572064	0.924188775843619	1.98637005175399	1.6766543807523	1.61365140778244	1.09382206130123	0.134750649291645
chrIV:6623689:6624533:C01B10.44	-0.140315400121517	-1.91633348107536	0.348062044893682	0.265680374080653	-0.00986250140420909	-0.527255815813219	0.45066807277993	-1.24802762850109	-0.199183569811102	-0.918184688020448
chrIV:6645867:6646001:C01B10.45	2.50129423029103	-0.614552558328948	1.69592701237114	1.9134051527516	1.73259137730285	1.18999463592344	1.60503036870789	1.47579711855616	0.831445805234086	1.97750184211993
chrIV:6631542:6631640:C01B10.46	-0.589398670512354	-1.08697783301942	0.619218269703787	0.27435306682411	-0.389988312914485	-0.373081567280677	0.0782116868361342	0.519452360561669	-0.404861959162333	-0.0878752070586453
chrIV:6627241:6627326:C01B10.47	0.545551463061942	-0.355779322044624	-0.459497098023108	-0.335371500952414	-0.159925069622136	0.346737600159632	0.0597807899204349	-0.196257072808041	0.475324497796888	0.193593047639581
chrIV:6645511:6645749:C01B10.48	2.39570842135772	-0.314553621389398	0.74607267377625	0.15423147712417	1.20822249810421	-0.166899439579191	0.668567738323905	-0.0656964125520682	0.358993301570278	1.7337942132899
chrIV:6648691:6648891:C01B10.49	-0.286155414708153	0.907490291107065	-0.341574488888356	-0.332531574155308	-0.173323881045872	-0.358098991397926	-0.240666115658392	0.487434807271719	-0.26856610775109	-0.219053036450353
chrIV:6640179:6645352:C01B10.6	0.175917884146902	0.781362511371997	0.660326022447278	0.864198790744587	0.510210812163212	0.987560248592113	1.21392614798584	0.686590965610656	0.889536595867859	0.672811114078919
chrIV:6638555:6639297:C01B10.7	-0.286155414708153	0.907490291107065	-0.341574488888356	-0.332531574155308	-0.173323881045872	1.37764073318664	-0.240666115658392	0.487434807271719	-0.26856610775109	-0.219053036450353
chrIV:6635088:6638155:C01B10.8	0.205206857770828	-0.365047693400995	-0.135021390328292	-0.314320841990867	-0.0567299879262863	-0.259092355030306	-0.0127950370270812	-0.0792350041384212	-0.141515790834842	-0.164943901553558
chrIV:6632221:6634986:C01B10.9	-0.0439781895912101	-0.608117390547831	-0.258875004456354	-0.323888004370134	-0.0773160138710263	-0.427234507326754	-0.575302201674583	-0.261518220355333	-0.406665053727989	-0.151568067684823
chrII:23085:23234:C01B12.10	1.92568028757658	1.53044328939897	-0.341574488888356	-0.332531574155308	-0.173323881045872	-0.358098991397926	0.867768274688762	2.24278350243652	2.12616744358777	-0.219053036450353
chrII:24665:25446:C01B12.8	-0.781361577602151	-0.113896591216236	-0.688605344728577	-0.66935078361998	-0.516729577974702	-0.411129512998894	-0.4638358885628	-0.767421779557983	-0.42648576499144	-0.566310891443939
chrII:5128:5483:C01B12.9	-0.694492908904799	-0.883565541829896	0.0764371957858066	-0.266229298488342	-0.176355714851067	-0.833187293522752	-0.3103666283396	-0.467402061144166	-0.359669741777412	-0.436571888723208
chrV:2392771:2394147:C01B4.6	-0.721532367805053	-0.0495395664794449	-0.874724359539698	-0.712801429061652	-0.509890401518354	-0.734207425287215	-0.280068236160146	-1.07925363006165	-0.790474656988262	-0.751607258710365
chrV:2385955:2390722:C01B4.7	-0.549377027803651	3.54598520002038	3.11685441546515	3.52900595239216	3.46198987864079	3.83501167114845	3.63694874747026	3.49001712475744	3.83002150432123	3.72331282099863
chrV:2382232:2384422:C01B4.8	-3.48256556989357	1.29851979193116	2.07963751112108	1.1135697989872	1.6130641015111	1.93160130274578	0.084226309950516	1.5733135856154	1.88477638355433	0.890418957531029
chrV:8796629:8796928:C01B7.10	-0.245839403637701	-0.191256627313895	-0.341574488888356	1.44526114957931	0.956160513120857	0.696111550166285	1.57775194785558	1.59493652694402	0.910798180942464	1.56669542843718
chrV:8808204:8808351:C01B7.11	0.327516644195595	-1.44101464521524	0.421195212206959	0.335759493672417	0.0605295609326669	0.40275470826266	-0.737321970668551	-0.0186343016270952	0.106119012325276	-0.432747984411106
chrV:8822413:8822477:C01B7.13	0.981786316057519	1.67010030198407	-0.188077552971318	-0.178915014181203	-0.0142216126318502	-0.316966143430308	-0.0808112304335684	-0.478625709064844	-0.109249486302151	-0.214527438270399
chrV:8782993:8783291:C01B7.14	1.92568028757658	-0.191256627313895	-0.341574488888356	0.757822110294386	-0.173323881045872	-0.358098991397926	1.57775194785558	-0.566408583677142	0.910798180942464	3.86414049611005
chrV:8820985:8821096:C01B7.16	-0.286155414708153	-0.191256627313895	-0.341574488888356	-0.332531574155308	-0.173323881045872	-0.468970283592544	-0.240666115658392	-0.566408583677142	-0.26856610775109	-0.375915546011096
chrV:8863959:8864652:C01B7.7	-0.828327883340039	0.564710833942671	-1.65525116435517	-1.73634268964716	-2.75655629775927	-2.93695534914758	-0.123226538530589	-0.0536985349223073	-1.67591453629673	-2.8393990299023
chrV:8783168:8783391:C01B7.8	-0.245839403637701	-0.191256627313895	-0.341574488888356	3.64810876459895	-0.173323881045872	-0.358098991397926	1.57775194785558	-0.566408583677142	0.910798180942464	3.06492199953279
chrV:8796367:8796557:C01B7.9	-0.0386715108383704	-2.12502333193015	-2.46697627461036	-1.36923605497023	-2.37634013918376	-1.40862017628699	-0.131944017852808	0.743966669653136	-1.29518612551812	0.830254770919424
chrII:13771574:13779021:C01B9.1	0.951057764904994	0.384452516214894	1.24719047682787	1.45985771007934	0.706427509077352	1.41214136335848	1.2520219132364	1.07013042835026	1.11477862695415	0.650919725859848
chrII:13770920:13771109:C01B9.4	0.981786316057519	-0.0177978808690789	2.16575287138993	-0.178915014181203	1.81944175620438	-0.20609485123569	2.24134826586744	-0.424967380341399	1.0701148023914	2.95373459957173
chrII:13788896:13789046:C01B9.6	-0.286155414708153	-0.191256627313895	-0.341574488888356	-0.332531574155308	-0.173323881045872	-0.358098991397926	-0.240666115658392	-0.566408583677142	-0.304571081702839	-0.219053036450353
chrII:13771025:13771320:C01B9.7	3.01144013318372	-0.191256627313895	0.836971383316087	0.757822110294386	0.956160513120857	-0.358098991397926	0.867768274688762	0.487434807271719	0.910798180942464	3.06492199953279
chrX:7435601:7438118:C01C10.2	0.511669885117842	0.441336113384587	0.177422416137396	0.385032132373531	0.335940922046073	0.311553589029427	0.534262010066095	0.0925328970683492	0.448762338749843	0.243282159718993
chrX:7427353:7427504:C01C10.5	-0.286155414708153	-0.191256627313895	-0.341574488888356	-0.332531574155308	-0.173323881045872	-0.358098991397926	-0.240666115658392	-0.566408583677142	-0.26856610775109	-0.219053036450353
chrX:3715096:3718566:C01C4.2	1.19156847660952	0.678137206301527	1.21881953480587	1.86758875277791	0.674428732505977	1.07756015447873	-1.32982894525346	0.317973785335826	0.209611320567377	-1.36877306088616
chrX:3696902:3713357:C01C4.3	0.0166642414288182	0.244644382115755	0.613668190313763	0.560863114245054	-0.606572386730698	0.655407157978985	0.25576262262116	0.401833986394298	0.476044808415505	-0.221946768622082
chrX:3703308:3703396:C01C4.4	-0.286155414708153	-0.191256627313895	-0.341574488888356	-0.332531574155308	-0.173323881045872	-0.358098991397926	0.867768274688762	-0.566408583677142	-0.26856610775109	0.849735517382763
chrX:3697754:3697852:C01C4.5	-0.286155414708153	-0.191256627313895	-0.341574488888356	-0.332531574155308	-0.173323881045872	-0.358098991397926	-0.240666115658392	-0.566408583677142	-0.26856610775109	-0.219053036450353
chrX:3703308:3703396:C01C4.6	-0.286155414708153	-0.191256627313895	-0.341574488888356	-0.332531574155308	-0.173323881045872	-0.358098991397926	0.867768274688762	-0.566408583677142	-0.26856610775109	0.849735517382763
chrII:4295100:4298950:C01F1.3	0.168065879169493	-0.0442950008163744	-0.124141983682129	-0.246426352319748	0.0537945124588408	-0.235739035855127	-0.192968075631554	-0.0700483733676057	0.0592876311740328	0.0524644974770439
chrII:4276201:4279268:C01F1.4	0.487321987850757	1.0298921834261	0.426072455217934	0.732130020541734	0.397329188063309	0.17908234548912	0.479688645354672	0.450399915596499	0.635100394195783	1.07735991405691
chrII:4279423:4281967:C01F1.5	-0.49584019219844	0.58309519498875	0.112843566949467	-0.103062046483674	-0.278216393423776	0.252414577845752	0.222056271111669	-0.242622207398399	0.332575848449115	-0.0765850760705212
chrII:4282194:4288211:C01F1.6	-0.0884904873542184	-0.108285464670781	-0.156313777320821	-0.12157733095435	-0.177428876310268	-0.148426362425459	0.134420981160725	0.122604509846505	0.0334540834492203	-0.0159448112761684
chrII:4295464:4295590:C01F1.7	-0.286155414708153	-0.191256627313895	0.836971383316087	-0.332531574155308	-0.173323881045872	-0.358098991397926	-0.240666115658392	-0.566408583677142	-0.304571081702839	-0.219053036450353
chrII:4295341:4295596:C01F1.8	0.29220360251345	0.251086040068037	0.396603757930389	-0.424002493341651	-0.0179160538120003	0.038513761940757	0.254886368170597	0.115298357641429	0.221077751545739	0.334953035950957
chrI:4859243:4859320:C01F4.4	-0.286155414708153	-0.191256627313895	-0.341574488888356	-0.332531574155308	-0.173323881045872	-0.358098991397926	-0.240666115658392	-0.566408583677142	-0.26856610775109	-0.219053036450353
chrI:4856792:4856938:C01F4.6	-0.245839403637701	2.31527125009359	-0.341574488888356	-0.332531574155308	-0.173323881045872	2.54272256694547	3.29521848659648	0.487434807271719	0.910798180942464	-0.375915546011096
chrI:4856881:4857115:C01F4.7	-0.286155414708153	2.31527125009359	-0.341574488888356	-0.332531574155308	-0.173323881045872	-0.468970283592544	0.867768274688762	-0.566408583677142	-0.304571081702839	-0.219053036450353
chrI:4868170:4868280:C01F4.9	-0.286155414708153	-0.191256627313895	-0.341574488888356	1.44526114957931	-0.173323881045872	-0.358098991397926	-0.240666115658392	-0.566408583677142	-0.26856610775109	-0.219053036450353
chrIV:9115371:9115457:C01F6.12	-0.286155414708153	-0.191256627313895	-0.341574488888356	-0.332531574155308	-0.173323881045872	-0.358098991397926	-0.240666115658392	-0.566408583677142	-0.304571081702839	-0.219053036450353
chrIV:9118387:9118644:C01F6.13	-1.19739837687159	1.07538062965274	-0.148981041586398	-1.31925237680057	-1.19528087590781	-1.33446278454345	1.05470212400732	-1.47492377049087	-1.29189995025691	-1.25569259688669
chrIV:9103869:9104191:C01F6.14	-0.429466259592225	0.897825574514575	-0.288667990450197	-0.145519811427078	-0.125902798101416	0.12000174899505	-0.155640407718412	-0.246704245743157	0.442225764947808	-0.22260692033082
chrIV:9096628:9096716:C01F6.15	0.83992044196944	-0.191256627313895	-0.341574488888356	-0.332531574155308	3.36376432978046	1.86119338392511	2.08149338064262	-0.620066912400587	-0.26856610775109	-0.219053036450353
chrIV:9123277:9123876:C01F6.16	-1.54808212886039	1.35063378838702	0.0511848125749704	-0.674871405297607	-0.249541062830124	-0.186824686895697	0.298271557602963	-0.387084598703354	0.281368967175781	-0.470539548514893
chrIV:9099241:9101588:C01F6.2	-0.111672387919474	-0.0169873032150773	-0.247336025879121	-1.02029766324471	0.297839257128713	-0.995516533498035	-0.399607477067179	-0.237668823713121	-1.04304570950065	0.378682771577464
chrIV:9095753:9096237:C01F6.9	-0.495761525649946	0.580469798499839	-0.490915624834143	-0.43652322132245	-0.392549466235903	-0.449903659251077	-0.0888732319325009	-0.391853176930178	0.0830144909529446	-0.359643502355664
chrV:15099746:15104405:C01G10.1	-0.781953218419504	-2.064445281775	-0.81939113484759	-0.903050887253686	-1.51051788224999	-0.528236260066192	-0.619740421793091	0.00738126377064108	-2.74886396955771	-0.92365006962101
chrV:15080133:15082653:C01G10.10	0.133493860771156	-0.511855386610033	-0.258866055054876	-0.42626062444031	0.0266528910538806	-0.490066244555404	-0.438150303162525	-0.139433599192649	-0.420052542327593	-0.191433347808819
chrV:15105326:15105943:C01G10.14	-2.5895325344866	-2.45877000551661	-2.83379703655962	-2.82669637409686	-2.75655629775927	-1.77187351538875	-1.72768385556114	-2.86289062103597	0.754823988993873	-1.77061047606918
chrV:15086912:15087326:C01G10.15	0.164566576599806	0.856527605661816	-0.270931593192534	0.595815586393636	-1.03726694200843	-0.200585832489994	0.251117788882934	-0.127867642908263	-0.0415383222675951	-0.33523210586283
chrV:15092965:15094382:C01G10.16	-2.2369970743058	1.02062842413467	-0.367547730287453	-1.62567189372989	-1.1001132127513	0.341191716800369	0.294591972738513	-1.44777827971722	0.0887043884326957	-1.43446782455223
chrV:15090756:15091121:C01G10.17	-0.286155414708153	-0.191256627313895	-0.341574488888356	-0.332531574155308	2.15996242145066	-0.358098991397926	-0.240666115658392	1.13528178276421	-0.26856610775109	-0.219053036450353
chrV:15088377:15088710:C01G10.18	0.981786316057519	-0.0515996147287902	-0.188077552971318	-0.178915014181203	-0.0142216126318502	-0.20609485123569	-0.0808112304335684	-0.424967380341399	-0.109249486302151	-0.0576649287096564
chrV:15089739:15090060:C01G10.4	-1.81342755525682	-0.596002116242843	-0.815516189136509	1.22802274454322	0.447130046442933	-0.25877598796015	-0.853166476560151	1.17973794417261	-0.804341834437372	-0.887705303763543
chrV:15089075:15089538:C01G10.5	-1.19739837687159	3.10611458693116	-1.32752691379084	-1.40408349212424	-1.19528087590781	-0.280252242979236	2.03460906232405	1.580568304695	2.52472448743519	-0.186904043053573
chrV:15087655:15088431:C01G10.6	-0.0386715108383704	0.0386687710520566	-2.46697627461036	-0.681797015685312	-0.0430538366872338	-1.40862017628699	0.578039655314011	0.284311925473323	-0.0798168628728175	-1.3849317112306
chrV:15085746:15086918:C01G10.7	0.623552142869716	0.322410286989595	-0.352236847034375	-0.319340453116871	0.165909940099628	-0.589953859606782	-0.424598417415907	-0.437979919718784	-0.087632116895926	0.344339492638182
chrV:15082763:15084147:C01G10.9	0.250438703047978	-0.0503570629556121	-0.428001836458498	-0.530551927580867	-0.0288637959232863	-0.470293843538425	-0.327356474770354	-0.422077570984837	-0.369863947759895	-0.138254805000021
chrII:14576728:14578071:C01G12.13	1.04708833476877	-2.12502333193015	-2.46697627461036	-1.36923605497023	0.928841559185168	-2.4628307178512	-2.45410351415382	0.284311925473323	-0.0798168628728175	-0.159280647836744
chrII:14571839:14571925:C01G12.14	2.94413971718809	-0.0515996147287902	2.85325026207852	2.77406250932678	2.31906468986468	-0.20609485123569	2.63208047694413	1.73637773027977	1.78106024556803	2.95373459957173
chrII:14574216:14574409:C01G12.15	-1.19739837687159	0.0104354450914886	-1.32752691379084	-1.31925237680057	-1.19528087590781	1.25990216590944	-1.3727480879004	-1.52858209921431	-1.29189995025691	-1.25569259688669
chrIII:4161236:4161956:C01G12.16	0.140133774263974	0.175690401510389	-0.448117643467674	-0.432207049353679	0.0749407563539898	-0.121921863683415	-0.917496108135751	-0.0366479376423902	-0.0595746835414517	-0.0755843258541337
chrII:14581453:14582361:C01G12.3	0.812340974986627	0.562939373005741	0.077242802023225	0.0832532839559774	0.133126893970234	-0.341649674570577	-0.0306811915698557	-0.322641312386138	-0.743292996508308	0.0437507849918272
chrII:14586526:14587507:C01G12.5	-2.05136841077259	-1.19934057826211	-0.754017237510776	-0.989836947987262	-0.873068939559865	-0.946907139968001	-0.951256393685053	-1.94075984205172	-0.958112924386902	-1.02611740268545
chrII:14588620:14591893:C01G12.7	1.24817389058039	0.864842120497647	0.652994420389174	1.16056388820733	0.977457103922268	1.56133113818767	0.788810308942881	0.5505522913688	1.59754734096117	1.13983806852818
chrII:14579015:14580153:C01G12.9	-0.286155414708153	0.907490291107065	-0.338313168840718	3.48651671357275	-0.173323881045872	3.22425174996582	2.79147705380944	1.59493652694402	2.12616744358777	1.56669542843718
chrIV:6541683:6548648:C01G5.25	-0.228681642632782	0.813759934422864	0.0750555855808659	0.236953641255078	0.291464880803923	0.551676136265039	0.879369207459893	0.223833831384765	0.57488448601752	0.382334840710605
chrIV:6536178:6537671:C01G5.3	-0.245839403637701	-0.191256627313895	-0.341574488888356	-0.332531574155308	-0.173323881045872	-0.358098991397926	-0.240666115658392	-0.566408583677142	-0.26856610775109	-0.219053036450353
chrIV:6531749:6535677:C01G5.4	-0.286155414708153	-0.191256627313895	-0.338313168840718	-0.332531574155308	-0.173323881045872	0.696111550166285	-0.240666115658392	0.487434807271719	-0.26856610775109	-0.219053036450353
chrIV:6524609:6526524:C01G5.5	-0.180098681583099	-0.709190249497141	-0.598047788106164	-0.843331799931302	-0.539276826358873	-1.12275832055692	-0.673409855559162	-0.974078916948475	-1.22644101489655	-0.296772211450423
chrIV:6518173:6520003:C01G5.7	-0.439302009891648	-0.53070464422939	-0.750410508118194	-0.316050753113136	-0.128133780104982	-0.917403027598541	0.158669983874493	-0.466375098984882	0.279048361256597	-0.151137250879941
chrIV:6519717:6522306:C01G5.9	-0.32034772297118	-0.150003258535287	-0.0248018094186637	-0.155859578176538	-0.149861970612585	-0.530056987199429	-0.23240283047675	-0.154647831005928	0.264833932340258	0.00734897143388844
chrII:9262231:9262375:C01G6.13	0.196855732358753	-1.86327083530594	0.682161536171468	0.438801565791205	-0.996587846134806	0.545825519111406	-2.3037137271781	0.900662104311204	0.57199523793296	-0.136978763744496
chrII:9267335:9268343:C01G6.2	0.523061994982504	0.537077871675387	0.255793520966174	0.676255498860936	0.901161145033478	0.502002972452844	0.415817010403273	0.266885820203486	0.447134024821104	0.581272483850791
chrII:9269893:9271267:C01G6.3	0.405373795492337	0.237156536314294	0.0324734500224742	0.0437545709235079	0.0979923284575181	0.00271602492012833	-0.0811704982835225	0.0943844447007285	-0.137728423616954	-0.152574585840208
chrII:9271264:9273042:C01G6.4	0.227566011119308	0.390123687396399	0.190666426663286	0.276798887633186	0.519304447944223	-0.10985451493188	0.483062949659582	0.34035540455307	0.320994890929269	0.526135908183594
chrII:9275023:9280098:C01G6.5	0.3762500334997	-1.15510756353224	0.278629520502729	0.308086535117479	0.163605583013704	0.0869250966389086	-0.0773287467018988	0.35094593834495	-0.026072387215715	0.0321864201152846
chrII:9294028:9295818:C01G6.9	-0.356714929937818	-0.0423276388065384	-0.338038598591095	-0.274339750437315	-0.166021273361969	-0.0746176155028974	-0.246682152127031	-0.243754104806885	0.0607435505749046	-0.197319560079191
chrI:5272845:5274339:C01G8.1	-1.14973011210961	-0.397368924691732	-0.584416748238134	-1.01459953734941	-0.688777242892618	-1.04733126429149	-0.354711939547722	-0.586235102334944	-1.40377210039889	-0.552002970176653
chrI:7201775:7201829:C01H6.10	-0.286155414708153	-0.191256627313895	-0.341574488888356	-0.332531574155308	-0.173323881045872	-0.358098991397926	-0.240666115658392	-0.566408583677142	-0.26856610775109	-0.219053036450353
chrI:7208830:7208922:C01H6.11	-1.22607524572866	-0.851388296514115	-1.0885968845766	-0.683110858343657	-0.562927160666837	-0.0437031650747459	-0.0924241214544708	-0.279551576608639	-0.590445081119163	-1.1907601957222
chrI:7208023:7209866:C01H6.3	-0.558566030479307	-0.2089289885665	-0.756823200903726	-0.32969071334716	-0.471998126583242	-0.121737157219897	-0.293675045854744	-0.617710681312975	-0.148540208740563	-0.527758737753162
chrI:7210270:7212755:C01H6.4	-1.61980668248069	0.126009679103349	-0.541727070402228	-0.58541244348583	-0.957328735754346	-0.0691605050803629	-0.374211703468046	-0.282027073219854	-0.219072886895934	-0.593430169338854
chrI:7227788:7229443:C01H6.8	-0.586196244390888	0.275210331605504	-0.288390584153784	-0.159847044312166	-0.178962496117677	0.188594071184386	-0.144088465194738	-0.107428152388981	0.273002562944998	0.125698486938371
chrIV:5092798:5103279:C02B10.3	-0.25442217595871	0.142874990394299	0.0189597159782707	0.0382095696151369	0.023741471388443	-0.00214702344855132	0.151706416872494	0.0492245904667869	0.200761236971888	0.176604548057575
chrIV:5091585:5092807:C02B10.4	-0.0108770606300256	0.185431427508943	-0.0784461597550518	-0.136285193882993	0.00796973276768038	-0.475729760975738	-0.146922144055537	-0.195942315482956	-0.36641190949387	-0.230018048519027
chrIV:5083302:5086887:C02B10.5	0.243396660021596	-0.294500921571747	0.0928594399541529	0.117903110617601	0.264824836206673	-0.0955464472714976	-0.00141497255962613	0.137846161905262	-0.0054614143845796	0.0683415997525899
chrIV:5253406:5254817:C02B10.6	-0.245839403637701	-0.191256627313895	-0.341574488888356	-0.332531574155308	2.15996242145066	-0.358098991397926	-0.345956831265096	1.59493652694402	0.910798180942464	-0.219053036450353
chrIV:5100346:5100464:C02B10.72	-0.286155414708153	0.907490291107065	2.01225593547289	-0.332531574155308	-0.173323881045872	-0.358098991397926	-0.240666115658392	-0.566408583677142	2.12616744358777	-0.375915546011096
chrIV:5073956:5074104:C02B10.73	-0.286155414708153	-0.191256627313895	-0.341574488888356	-0.332531574155308	-0.173323881045872	-0.358098991397926	-0.240666115658392	-0.566408583677142	-0.26856610775109	-0.219053036450353
chrIV:5098957:5099058:C02B10.74	-2.5895325344866	-2.45877000551661	-2.83379703655962	-2.91152748942054	-2.83087381192234	0.0747375013904316	-2.94140896151499	-0.0536985349223073	-2.85527882499029	-0.544959412675326
chrX:12675196:12675346:C02B4.10	-0.286155414708153	-0.191256627313895	-0.341574488888356	-0.332531574155308	-0.173323881045872	-0.358098991397926	-0.240666115658392	-0.566408583677142	-0.26856610775109	-0.219053036450353
chrX:12668237:12668370:C02B4.11	-0.286155414708153	-0.191256627313895	-0.341574488888356	-0.332531574155308	-0.173323881045872	-0.358098991397926	-0.240666115658392	1.59493652694402	-0.26856610775109	-0.219053036450353
chrX:12676694:12676840:C02B4.12	0.83992044196944	-0.191256627313895	-0.341574488888356	-0.332531574155308	-0.173323881045872	-0.358098991397926	-0.240666115658392	-0.566408583677142	-0.26856610775109	-0.219053036450353
chrX:12656671:12656812:C02B4.13	-0.286155414708153	-0.191256627313895	-0.341574488888356	-0.332531574155308	-0.173323881045872	-0.358098991397926	-0.240666115658392	-0.566408583677142	-0.26856610775109	-0.219053036450353
chrX:12658475:12659847:C02B4.3	-0.286155414708153	-0.191256627313895	-0.341574488888356	-0.332531574155308	-0.173323881045872	-0.358098991397926	0.867768274688762	-0.566408583677142	0.910798180942464	-0.219053036450353
chrX:12677434:12677579:C02B4.5	-0.286155414708153	-0.191256627313895	-0.341574488888356	-0.332531574155308	-0.173323881045872	-0.358098991397926	-0.240666115658392	-0.566408583677142	-0.26856610775109	-0.219053036450353
chrX:12655296:12655587:C02B4.6	-0.286155414708153	-0.191256627313895	-0.341574488888356	-0.332531574155308	-0.173323881045872	-0.358098991397926	-0.240666115658392	-0.566408583677142	-0.26856610775109	-0.219053036450353
chrX:12674474:12674686:C02B4.7	-0.286155414708153	-0.191256627313895	-0.341574488888356	0.757822110294386	-0.173323881045872	-0.358098991397926	-0.240666115658392	0.487434807271719	-0.26856610775109	-0.219053036450353
chrX:16209755:16209856:C02B4.8	-0.144289540620074	-0.0515996147287902	-0.188077552971318	-0.178915014181203	-0.0142216126318502	0.848115690328521	-0.0808112304335684	-0.424967380341399	-0.109249486302151	-0.0576649287096564
chrX:12655301:12655446:C02B4.9	-0.286155414708153	-0.191256627313895	-0.341574488888356	-0.332531574155308	-0.173323881045872	-0.358098991397926	-0.240666115658392	-0.566408583677142	-0.26856610775109	-0.219053036450353
chrX:8147697:8148670:C02B8.1	-0.703946306658376	-0.626583290030955	-1.38862700229552	-1.13250659869583	-0.629022521140177	-1.50395215915285	-0.53058792039478	-0.517146509977343	-0.983567665113884	-0.740883301168579
chrX:8117764:8117911:C02B8.11	-0.245839403637701	-0.191256627313895	-0.341574488888356	-0.332531574155308	-0.173323881045872	-0.468970283592544	-0.240666115658392	-0.566408583677142	0.910798180942464	-0.219053036450353
chrX:8120313:8123319:C02B8.12	0.49889672332156	1.62965601850392	0.895028169178809	2.08057235491745	-1.62707190359254	2.18045388823435	2.82971737584704	1.51345792892981	1.14608550030193	2.21021533460912
chrX:8139445:8140243:C02B8.3	0.267679847613252	1.68610432927457	1.12916666819853	1.13879322801742	0.0195995919377416	1.5971181171977	0.346310520571403	1.01667379950825	0.866601010065442	-0.0831813015865842
chrX:8133144:8136326:C02B8.6	-0.308220045003694	-0.369735187855075	-0.322272722822505	-0.609956270984794	-0.276812886252559	-0.546403436050154	-0.430578779333034	-0.539751421022103	-0.374376775930277	-0.526832025941325
chrX:8137720:8137879:C02B8.7	-0.286155414708153	0.907490291107065	-0.341574488888356	-0.332531574155308	-0.173323881045872	-0.358098991397926	-0.240666115658392	-0.620066912400587	-0.26856610775109	1.56669542843718
chrX:15553180:15553294:C02C6.11	1.47504923643841	2.31527125009359	-0.338313168840718	3.3078849886376	-0.173323881045872	-0.468970283592544	2.08149338064262	2.48908349150872	1.62174362411909	0.849735517382763
chrX:15559221:15559355:C02C6.12	-0.286155414708153	-0.191256627313895	-0.341574488888356	-0.332531574155308	-0.173323881045872	-0.358098991397926	-0.240666115658392	-0.566408583677142	0.910798180942464	-0.219053036450353
chrX:15552396:15552487:C02C6.13	0.83992044196944	-0.191256627313895	2.69975332616148	-0.332531574155308	-0.173323881045872	1.86119338392511	-0.240666115658392	1.13528178276421	-0.26856610775109	2.07538658077662
chrX:15537664:15537700:C02C6.14	1.01443732541314	0.0104354450914886	0.53851634910219	1.32461111115413	2.72934498988891	1.82546414386468	2.47466947034096	0.686421340130299	1.10283360108194	2.02828243909645
chrX:15542289:15542413:C02C6.4	-0.286155414708153	-0.191256627313895	-0.341574488888356	-0.332531574155308	-0.173323881045872	-0.468970283592544	-0.345956831265096	-0.566408583677142	-0.26856610775109	0.849735517382763
chrX:15553163:15553294:C02C6.5	1.47504923643841	2.31527125009359	-0.338313168840718	3.3078849886376	-0.173323881045872	-0.468970283592544	2.08149338064262	2.48908349150872	1.62174362411909	0.849735517382763
chrX:15575554:15575757:C02C6.6	-0.245839403637701	-0.191256627313895	-0.341574488888356	-0.332531574155308	-0.173323881045872	-0.358098991397926	-0.240666115658392	-0.566408583677142	-0.26856610775109	-0.219053036450353
chrX:15575525:15575801:C02C6.8	1.47504923643841	-0.191256627313895	-0.341574488888356	-0.332531574155308	-0.173323881045872	-0.358098991397926	-0.240666115658392	-0.620066912400587	-0.26856610775109	-0.219053036450353
chrX:15559221:15559355:C02C6.9	-0.286155414708153	-0.191256627313895	-0.341574488888356	-0.332531574155308	-0.173323881045872	-0.358098991397926	-0.240666115658392	-0.566408583677142	0.910798180942464	-0.219053036450353
chrX:15296854:15297122:C02D4.10	-0.286155414708153	-0.191256627313895	0.836971383316087	-0.332531574155308	-0.173323881045872	0.696111550166285	-0.240666115658392	0.487434807271719	-0.26856610775109	-0.219053036450353
chrX:15288869:15289094:C02D4.11	-1.09178034708989	-3.16173519053083	-3.60642563542989	-1.82213437830467	-3.55739940245972	-3.59119865115896	-1.82233159249997	-3.5748365507898	-1.76689114629626	-3.80861044280149
chrX:15291819:15291969:C02D4.12	-0.0209361219381193	0.348486598115928	-0.0926763360738561	0.27435306682411	0.0157350479441649	0.110471083457796	0.207977354037781	0.519452360561669	-0.314923927057686	-0.596566359398088
chrX:15296891:15297122:C02D4.13	-0.286155414708153	-0.191256627313895	0.836971383316087	-0.332531574155308	-0.173323881045872	0.696111550166285	-0.240666115658392	0.487434807271719	-0.26856610775109	-0.219053036450353
chrX:15279468:15279548:C02D4.15	-2.2505072131231	-1.02627641350919	-0.600933011717332	-1.36923605497023	-1.24685574501704	-2.4628307178512	-2.55939422976052	-2.57853848936378	-0.0798168628728175	-2.61058277462446
chrX:15279468:15279548:C02D4.16	-2.2505072131231	-1.02627641350919	-0.600933011717332	-1.36923605497023	-1.24685574501704	-2.4628307178512	-2.55939422976052	-2.57853848936378	-0.0798168628728175	-2.61058277462446
chrX:15279338:15279459:C02D4.5	2.70267495613363	3.17703767281467	3.34103742354674	3.26180826981523	2.70660234483507	-0.20609485123569	-0.0808112304335684	1.27672298609995	-0.109249486302151	-0.0576649287096564
chrX:15305753:15305900:C02D4.6	-0.286155414708153	-0.157454893454184	-0.341574488888356	-0.332531574155308	-0.173323881045872	-0.358098991397926	-0.240666115658392	1.13528178276421	-0.26856610775109	-0.219053036450353
chrX:15305755:15305901:C02D4.7	-0.286155414708153	-0.157454893454184	-0.341574488888356	-0.332531574155308	-0.173323881045872	-0.358098991397926	-0.240666115658392	1.13528178276421	-0.26856610775109	-0.219053036450353
chrX:15296385:15296511:C02D4.8	-0.286155414708153	-0.157454893454184	-0.338313168840718	-0.332531574155308	-0.173323881045872	-0.358098991397926	-0.240666115658392	-0.566408583677142	-0.26856610775109	-0.219053036450353
chrX:15290793:15290935:C02D4.9	0.83992044196944	-0.191256627313895	-0.341574488888356	-0.417362689478984	-0.173323881045872	-0.358098991397926	-0.240666115658392	-0.566408583677142	-0.26856610775109	-0.219053036450353
chrIII:8557334:8559196:C02D5.2	-0.317500870765595	-0.124631990294175	-0.154065080973728	-0.162440877302753	-0.096060575249113	-0.164617551976837	-0.0555499506105035	-0.0630742858400618	0.11335055905338	0.149950536760794
chrIII:8552554:8553839:C02D5.4	0.108002036576614	0.0469463518878241	-0.00364747994992695	-0.305092117866663	-0.0183508542918415	-0.325616016068177	0.00772645931899022	0.0702769756900949	-0.167092903723904	0.0230625758637803
chrIII:8570591:8570731:C02D5.5	-0.286155414708153	-0.191256627313895	-0.341574488888356	-0.332531574155308	-0.173323881045872	-0.358098991397926	-0.240666115658392	-0.566408583677142	-0.26856610775109	-0.219053036450353
chrV:4932393:4933042:C02E7.10	-1.81342755525682	-1.6947490346638	0.359768363020295	-1.98630697210416	-0.756671861886868	-0.940305170980504	-1.96160086690731	-2.08910888612086	-1.98370612313093	-1.95649385759666
chrV:4936997:4937147:C02E7.16	-0.286155414708153	-0.191256627313895	-0.341574488888356	-0.332531574155308	-0.173323881045872	-0.358098991397926	-0.240666115658392	-0.566408583677142	-0.26856610775109	-0.219053036450353
chrV:4919844:4919990:C02E7.17	-0.286155414708153	-0.191256627313895	-0.341574488888356	-0.332531574155308	-0.173323881045872	-0.358098991397926	-0.240666115658392	1.59493652694402	-0.26856610775109	-0.219053036450353
chrV:4919206:4919586:C02E7.6	0.0347505203913927	1.32265263478825	0.329845839092794	0.49580147769743	0.24870179774882	0.841362016136939	1.03741502546792	0.368775659346552	0.855206578546174	0.486391647923245
chrV:4918149:4918585:C02E7.7	-0.306475875332407	1.58918195634443	0.468817530254003	0.827080991544019	0.403979049386437	1.13162616884174	1.04449160596938	0.155349201538206	1.0242251434556	0.664677438210962
chrV:4920341:4920790:C02E7.8	-0.0195718947546344	-0.567768790282275	-0.0921836071106386	1.26287018169723	0.857410346467162	1.07756015447873	1.80760493982108	0.90551974639119	1.76541513842306	0.928672006786708
chrX:3670373:3672098:C02F12.5	0.837922044685058	4.24967109060842	3.12463087397345	3.33150314412325	-1.24685574501704	4.49378830771732	4.55058437422637	1.63811363421783	3.91316000935904	-0.159280647836744
chrX:3690142:3693238:C02F12.8	0.172804757044044	-0.727164709881671	0.100796527632035	-0.223061753401793	0.245770774948174	-0.0865575901734504	0.000621862591917698	0.0493180234233268	-0.14461306449838	0.325874764232605
chrIV:10503672:10503934:C02F4.10	0.83992044196944	1.53044328939897	0.836971383316087	1.93300691006776	-0.173323881045872	0.696111550166285	-0.240666115658392	1.59493652694402	-0.26856610775109	2.07538658077662
chrIV:10499918:10500197:C02F4.11	-0.286155414708153	0.907490291107065	-0.341574488888356	-0.332531574155308	-0.173323881045872	-0.358098991397926	-0.240666115658392	-0.566408583677142	-0.26856610775109	2.07538658077662
chrIV:10505285:10506344:C02F4.12	1.04708833476877	-1.02627641350919	-1.28843040240592	-2.45958973941993	-2.45065765334684	-0.243538342528166	1.08178108810105	-0.00699913132058656	-1.29518612551812	-1.3849317112306
chrIV:10513887:10515228:C02F4.4	-0.0819873200137668	0.532213791507693	0.16301093975827	0.328074773457932	0.37400225309874	0.458750361956074	0.589650950530356	0.351248901789228	0.688646146240194	0.607204357820099
chrIV:10523461:10524145:C02F4.5	1.64956611988211	0.0104354450914886	-1.32752691379084	1.89507733984681	-1.19528087590781	2.04991142453842	-1.2674573722937	1.33426831562279	1.10283360108194	-1.25569259688669
chrIV:10502283:10502394:C02F4.9	-0.286155414708153	-0.191256627313895	-0.341574488888356	-0.332531574155308	-0.173323881045872	-0.358098991397926	-0.240666115658392	-0.566408583677142	-0.26856610775109	-0.375915546011096
chrIII:8248680:8249481:C02F5.10	-0.55890666447305	-0.101059292587266	-1.22601880405138	-0.864227659010614	-0.193817180695534	-0.468819997286563	-0.876629405394319	-0.740747883516565	-0.767957888643266	-0.330761636169019
chrIII:8240871:8243029:C02F5.12	-0.345436857272907	-0.729692380720899	-0.397150254435549	-0.60166864119621	-0.296531773003612	-0.200975269190196	-0.400709622758911	-0.186209244119605	-0.326173087109813	-0.530872900099746
chrIII:8247350:8248814:C02F5.13	-0.372105544885041	0.00297679553644972	-0.878963270963158	-0.88722407778366	-0.384326493115184	-0.501950307638841	-0.35759533711675	-0.610957841923857	-0.497803978016992	-0.101277848811138
chrIII:8234525:8235543:C02F5.14	-0.32049929238657	0.317427084590879	-1.07977750832855	-0.666373032112763	-1.01267586995821	0.235125611316407	0.170516276016754	-0.384195268162758	-0.0108851023340876	-0.1973233911714
chrIII:8227862:8228045:C02F5.15	0.108245364492125	-0.892621850513303	-1.1280443335601	-1.6204505491958	-0.783847488535854	-0.920000024852369	-1.98105329722013	-0.85285111640132	-0.0558544163943878	-1.51710112369542
chrIII:8249618:8250195:C02F5.2	-0.527380260830332	-0.305074159226605	0.102350819254752	0.0186128339163288	0.932895843155116	0.523486371918449	-0.538282237313681	0.146406931550496	0.9688213978177	0.200931159443802
chrIII:8245890:8247258:C02F5.3	0.528796549705977	0.127639583258416	-0.0432507646650262	-0.0521089143921505	0.289000242429676	-0.177809567923725	-0.284086696934658	0.10708382603552	-0.0104640401775732	0.187054631917121
chrIII:8236125:8236908:C02F5.5	0.885194164601644	1.10536577585926	0.0646179837456077	-1.19336504802338	-0.38722375568518	-0.548601526159766	0.333617673349895	-0.482447104153909	0.486998126118463	0.311386405722115
chrV:5872083:5875528:C02G6.2	-0.654700689223603	-1.63271397484352	-0.0921836071106386	1.7806243942908	-1.23355215049333	1.20212511631448	-1.32982894525346	0.129781554023146	-0.380361524438769	-1.36877306088616
chrV:5881051:5882498:C02G6.3	0.0479547937753065	0.617239922803681	-0.100440137184068	0.0623215014693658	-0.0735982110785432	0.293329150914114	0.896380996024823	0.307165660181292	0.789715466762829	0.525158880626646
chrV:5873300:5873450:C02G6.5	-0.286155414708153	-0.191256627313895	-0.341574488888356	0.757822110294386	-0.173323881045872	-0.358098991397926	-0.240666115658392	-0.566408583677142	-0.26856610775109	-0.219053036450353
chrV:7388389:7389871:C02H6.1	-1.19739837687159	-1.05450973946976	-1.3242655937432	0.946286107422498	-1.26959839007088	3.10651318268863	-1.3727480879004	0.226766595950486	-0.112535661563359	1.03874702034029
chrV:7386627:7387855:C02H6.3	2.06754616166466	2.73504548654532	-0.188077552971318	-0.178915014181203	1.11526278153488	2.01319752408735	1.02762315991359	0.628876010607462	-0.109249486302151	1.01112362512346
chrX:11257360:11260551:C03A3.1	-0.109476302985866	0.170858653404411	-0.0863732706034916	-0.172920618865695	0.235420058852167	-0.179111971714819	-0.061316506171506	0.1225029373568	0.204995699842472	0.218355754215046
chrX:11262847:11266324:C03A3.2	0.300360876070465	0.515285917775579	0.344013871841788	0.366432873687714	0.161447313022002	0.381290388630802	0.675420152219448	0.321971571730164	0.324467542122798	0.317683538098973
chrX:11267320:11269070:C03A3.3	-0.784973371877483	0.493591517911452	-0.200822540910296	-0.371963229514878	-0.710616797119457	0.0453245944387577	-0.119646500037805	-0.581874167303977	0.0596814353659111	-0.195671501746464
chrX:11241790:11242014:C03A3.4	-0.286155414708153	-0.191256627313895	-0.341574488888356	-0.332531574155308	-0.173323881045872	-0.358098991397926	-0.240666115658392	-0.566408583677142	-0.304571081702839	-0.219053036450353
chrX:11270889:11271006:C03A3.5	-0.245839403637701	-0.191256627313895	-0.341574488888356	-0.332531574155308	-0.173323881045872	-0.468970283592544	-0.240666115658392	-0.566408583677142	-0.304571081702839	-0.375915546011096
chrX:11272305:11272478:C03A3.6	2.70267495613363	-0.0515996147287902	0.990468319233125	2.77406250932678	1.11526278153488	-0.20609485123569	2.63208047694413	-0.424967380341399	4.05923239526116	-0.0576649287096564
chrX:11248068:11248268:C03A3.7	-0.286155414708153	-0.191256627313895	-0.341574488888356	-0.332531574155308	-0.173323881045872	-0.358098991397926	-0.240666115658392	-0.566408583677142	-0.26856610775109	-0.219053036450353
chrX:11252575:11252667:C03A3.8	-0.286155414708153	-0.191256627313895	-0.341574488888356	-0.332531574155308	-0.173323881045872	-0.358098991397926	-0.240666115658392	-0.566408583677142	-0.26856610775109	-0.219053036450353
chrX:11266982:11267582:C03A3.9	-0.860482359067539	0.581883193971588	-0.314209843272414	-0.519506929156774	-0.561561173333392	0.0228390975661464	-0.253337250841091	-0.534510121204601	-0.131800219996249	-0.450749960190712
chrV:5178337:5192543:C03A7.13	1.14170681770039	-1.21425006411899	0.699163232150409	1.05115901269371	0.61396467914342	0.488942355759841	0.0733927879976227	0.602398822915061	0.562933069659091	0.646828611032716
chrV:5160619:5160766:C03A7.15	-0.103973529549621	-0.0515996147287902	0.990468319233125	-0.263746129504879	-0.0142216126318502	-0.316966143430308	1.02762315991359	-0.424967380341399	-0.109249486302151	1.01112362512346
chrV:5181911:5183717:C03A7.2	2.46733993780543	-0.00402098887088195	2.1711658255658	2.94841088373314	2.29794999139014	1.87447700743504	2.05216492983511	1.69509653550398	2.36069086332733	2.50572413658199
chrX:6374750:6375592:C03B1.1	-1.04002972165052	-0.168466363935866	-0.934423399279405	-0.500050330947929	-0.800529205415253	-0.830163469627292	-1.98565469023281	-1.0759842617111	-1.53029318970299	-1.3135262704525
chrX:6357746:6357878:C03B1.10	-1.30688415503093	-0.427256550358849	-0.457287824648055	1.04411523163789	-0.0019498052085599	-0.919841314643198	-1.88590255200768	0.38831676002785	0.604714036623502	-1.92997033884264
chrX:6335278:6338051:C03B1.13	-0.439944051788121	-0.254153472396343	-0.24421149700674	-0.459242806776843	-0.677399381778599	-0.613136079453303	-0.699088527291964	-0.935612742580664	-0.59260516815805	-0.435917615870922
chrX:6359334:6360758:C03B1.14	-0.719110434961707	0.284135905881136	0.535074857488156	0.417994090331437	-0.43860573698375	0.466355618172812	0.949029862784208	0.605561916173814	-0.0683504318944537	0.415708540676099
chrX:6371375:6371464:C03B1.16	-0.286155414708153	-0.191256627313895	-0.341574488888356	-0.332531574155308	-0.173323881045872	-0.358098991397926	-0.240666115658392	-0.566408583677142	-0.26856610775109	-0.219053036450353
chrX:6373647:6374767:C03B1.17	-1.81342755525682	1.09189606661031	1.30864013102236	-1.98630697210416	1.41902544231534	0.599849237908177	1.57428373534756	0.720083199992801	-0.0933963912607478	0.337945759630316
chrX:6370019:6373383:C03B1.2	-1.69768656964327	-0.977758411576291	-0.470714563979417	-0.888259189563463	-1.12754903374505	-0.85328975321252	-0.802995586581861	-0.624170716238697	-1.33844020060517	-0.763849429126294
chrX:6366012:6366831:C03B1.3	0.596457283630598	-1.02627641350919	-2.46697627461036	-2.45958973941993	-1.24685574501704	-1.40862017628699	-2.45410351415382	-2.52488016064034	-0.0798168628728175	-2.61058277462446
chrX:6364495:6365717:C03B1.4	0.0203404516306668	0.0896964116929459	-2.17253526096167	0.635241053971413	0.22995670724884	-0.742745271795225	0.150815448823344	0.38831676002785	-0.795395113621917	-1.33500643192153
chrX:6355584:6358037:C03B1.5	0.334467004927662	0.00361376128499895	0.38807321985326	0.839814456376554	0.407611402170031	0.0298551804999344	0.0843643180004365	0.341234178222909	0.234268730604567	0.382791846500213
chrX:6350315:6352075:C03B1.6	1.92568028757658	-0.157454893454184	4.74118215661289	2.62044594935268	-0.173323881045872	1.86119338392511	0.867768274688762	1.59493652694402	0.910798180942464	0.849735517382763
chrX:6341813:6345842:C03B1.7	-1.12226606364424	-1.66374551372883	-0.0897141945676031	-0.341448095005151	-0.732696644128396	-0.186516158562372	-0.681463220220022	-0.048507902652769	-0.214201471873563	-0.94995178673484
chrX:6346358:6347113:C03B1.9	-0.144289540620074	-0.0177978808690789	-0.18481623292368	-0.178915014181203	-0.0142216126318502	-0.20609485123569	-0.186101946040272	-0.424967380341399	-0.1452544602539	-0.0576649287096564
chrIII:7716165:7716446:C03B8.2	0.346513390672599	0.1830013704672	-0.132302675645986	-0.118434930080194	-0.43016655605257	-0.259947096851102	0.63679897651416	-0.329992984991833	-0.109041498405712	0.972454052347978
chrIII:7712308:7717314:C03B8.3	0.554875823708436	-0.421363135340428	0.147611606190527	0.363864938802486	0.57363701869084	0.104040641499581	-0.131531493734229	0.551413691972134	-0.0026041567200408	0.223391159309009
chrIII:7706861:7707011:C03B8.5	-0.286155414708153	-0.191256627313895	-0.341574488888356	-0.332531574155308	-0.173323881045872	-0.358098991397926	-0.240666115658392	-0.566408583677142	-0.26856610775109	-0.219053036450353
chrIII:7712951:7713015:C03B8.6	-0.0713225201939958	-1.08831147332947	-1.3242655937432	1.32461111115413	-0.0657964817410784	-1.44533407673806	-0.159022981946541	0.226766595950486	1.10283360108194	-1.41255510644743
chrIII:4109870:4110018:C03C10.10	-0.245839403637701	-0.191256627313895	-0.341574488888356	-0.332531574155308	-0.173323881045872	-0.358098991397926	-0.240666115658392	-0.566408583677142	-0.26856610775109	-0.219053036450353
chrIII:4104944:4105085:C03C10.11	-0.286155414708153	-0.191256627313895	-0.341574488888356	-0.332531574155308	0.956160513120857	-0.358098991397926	-0.240666115658392	-0.566408583677142	-0.26856610775109	-0.219053036450353
chrIII:4104732:4104878:C03C10.12	-0.286155414708153	-0.191256627313895	-0.341574488888356	-0.332531574155308	-0.173323881045872	-0.358098991397926	-0.240666115658392	-0.566408583677142	-0.26856610775109	-0.219053036450353
chrIII:4091076:4093317:C03C10.2	0.129095312796744	-0.0144574191855037	-0.366501944648482	-0.585308781404831	-0.354285949816386	-0.115165741902799	-0.400959246113837	0.0134726514473568	-0.168651863330369	-0.24221350216638
chrIII:4089722:4092120:C03C10.5	-0.309156120611526	-0.129408059571523	-0.277781652507852	-0.462464349205949	-0.216515366285479	-0.294666177288005	-0.331725078645488	-0.187391458057104	0.0252771081803784	-0.0322265877846828
chrIII:4096044:4096913:C03C10.7	0.614679983827464	0.0285664202540825	0.404859479369441	0.0595600620766049	0.128373155084004	0.0605407694274653	-0.0495049788075301	0.844828245121253	0.0197920554531398	0.828078518292576
chrI:10014546:10015495:C03C11.1	-2.6613716899373	0.213556888047134	1.03555943558227	1.17951298071464	-0.562927160666837	1.31935520096596	-0.8838659791007	0.827950143063667	1.72713113601083	-0.287497531547703
chrI:10011504:10011709:C03C11.5	-1.12443135644551	-2.12502333193015	-2.46697627461036	-1.36923605497023	-1.24685574501704	0.437990840492188	-2.55939422976052	-1.47103676969148	-2.47455041421167	-2.45372026506372
chrI:10001313:10001534:C03C11.6	0.981786316057519	2.73504548654532	0.990468319233125	2.08662347004186	1.11526278153488	2.6947267071077	1.02762315991359	2.09291364897835	1.0701148023914	1.01112362512346
chrI:10001313:10001459:C03C11.7	0.83992044196944	2.59538847396022	0.836971383316087	0.757822110294386	0.956160513120857	2.54272256694547	-0.345956831265096	1.59493652694402	0.910798180942464	0.849735517382763
chrI:10011504:10011836:C03C11.8	-1.12443135644551	-2.12502333193015	-2.46697627461036	-1.36923605497023	-1.24685574501704	0.697096210556923	-2.55939422976052	-0.363535050019169	-2.47455041421167	-2.45372026506372
chrI:9668627:9670726:C03D6.1	-0.0559501653351823	0.442801806983802	-0.273587898949942	-0.305967897020605	0.00798608030605817	-0.145815287640137	-0.0165120547455858	0.100169395288136	0.0804642324480113	0.0913957893491686
chrI:9658732:9659037:C03D6.9	-0.548033369426444	0.745240775349932	-0.816188546425621	-0.708304574824732	-1.12730050424605	-0.705949812905275	-0.56334890489651	-0.884982506136861	-0.448250210929798	-0.917426481510089
chrV:11291187:11292569:C03E10.1	-1.74046053483074	-2.73146089326448	-3.13351142216047	-3.12664433472352	-3.06721551932956	-3.12288364585247	-3.14824700876743	-2.08522188532147	-3.16635658708569	-3.15452152577369
chrV:11286413:11288538:C03E10.3	-0.779452191744069	-0.651563831786664	-1.77933018830218	-1.52351426960925	-0.503631105191789	-0.821848990870783	-0.881881214709332	0.369363731557594	-1.31445964390178	-0.861144924809291
chrV:11281582:11281725:C03E10.8	1.89103088093657	-1.08831147332947	-0.148981041586398	0.946286107422498	-1.19528087590781	-1.44533407673806	-1.2674573722937	-0.421080379542006	-1.29189995025691	-1.25569259688669
chrV:11281950:11282097:C03E10.9	1.92568028757658	0.907490291107065	2.01225593547289	-0.332531574155308	-0.173323881045872	-0.358098991397926	-0.240666115658392	-0.566408583677142	-0.26856610775109	-0.219053036450353
chrX:5394507:5397400:C03F11.2	-0.0211331047591069	0.207932155585371	0.229537832331287	0.193348402190494	-0.564691114365694	0.546226453294279	0.224307748129785	0.129968273640236	0.172389480825092	0.216744067378104
chrX:5401418:5406443:C03F11.4	-0.202833665973698	-0.787701546116553	0.39539064765368	0.219581981214385	-0.72311649936833	0.336342735478635	-0.0849109322646062	0.0131981230679123	0.109165592198512	-0.618952370649857
chrX:5381313:5381525:C03F11.5	-0.286155414708153	-0.191256627313895	2.01225593547289	-0.332531574155308	-0.173323881045872	-0.358098991397926	-0.240666115658392	-0.566408583677142	-0.26856610775109	-0.219053036450353
chrX:5397448:5397575:C03F11.7	1.66866573596585	-1.6947490346638	-1.99406206134095	-1.98630697210416	-1.8861562560536	-1.99451571254471	-1.96160086690731	-2.08910888612086	-1.98370612313093	-1.95649385759666
chrX:8521913:8522901:C03G5.14	-0.286155414708153	-0.191256627313895	0.836971383316087	1.93300691006776	0.956160513120857	-0.358098991397926	-0.240666115658392	-0.620066912400587	2.51742895489583	-0.219053036450353
chrV:7379744:7381103:C03G6.17	-0.270585981724526	0.681141946893274	0.373924004916619	0.287828375866578	-0.056407555115495	0.827107443408154	0.742823507043442	0.137343117113992	0.401179424573238	-0.30916341965304
chrV:7356023:7356784:C03G6.21	-0.286155414708153	-0.191256627313895	-0.341574488888356	-0.417362689478984	-0.173323881045872	0.696111550166285	-0.240666115658392	-0.566408583677142	-0.26856610775109	-0.219053036450353
chrV:7357431:7358912:C03G6.6	-3.30361604937462	0.0669020970126245	-1.25259521106864	-3.59992710203929	-1.72373603362349	-2.53698810959475	-0.608606486546114	-2.52099315984094	-0.281232970513372	-3.80861044280149
chrX:15689448:15696427:C03H12.1	0.060919355452642	-0.308149941477459	0.0677540492039662	-0.0406907986041091	-0.030392116589576	-0.0479199410491806	-0.00179076401018595	0.177659383102539	0.103860509117048	-0.0703232552162532
chrX:15693460:15693608:C03H12.2	0.466990720108649	-0.923398233949849	0.147925819773187	0.15507747144073	0.107932450691533	-0.0438337281291263	-0.513820741557356	-0.970038807723149	-0.184738220779266	-0.409533997184664
chrX:15693459:15693609:C03H12.3	0.461190366706359	-0.95301621282241	0.11537271756342	0.2374876869284	0.139734935156061	-0.0126341192968573	-0.54772221578787	-1.0000351716333	-0.218525541879572	-0.443760631972757
chrII:395097:395894:C03H5.10	-0.709052319395862	0.351814789145906	-0.588770959384412	-0.0911050849300553	0.184558905589202	-0.30616050726206	-0.574619169374388	0.0891627777762799	-0.0406530201900089	-0.135656015229534
chrII:386087:387949:C03H5.3	-0.500965599734133	-0.0724458382373152	-0.626070660523541	-0.77785968524238	-0.561308371612997	-0.47643016478791	-0.620603348982182	-0.557426889968133	-0.527143586728398	-0.390679522837732
chrII:375249:375835:C03H5.4	2.91245711668563	-1.63271397484352	2.6923402898371	2.4380549814706	1.56158932113666	1.71542823899034	-1.32982894525346	1.59381919239403	2.05037700085184	2.70275164113047
chrII:382306:385358:C03H5.5	-0.0440726886286907	-0.147539858322759	0.0187874515372422	-0.0623054766282204	-0.390637170291918	-0.0447789673568047	-0.212159098215721	-0.166866205229903	0.121685568611442	-0.753440493967857
chrII:396361:399421:C03H5.6	0.480352934860777	1.19084953223423	1.31250880033734	1.1829160855684	0.563820736084215	1.08535614261228	1.34910087337505	0.637813517345573	0.962386006675642	0.81648784056831
chrII:380572:382257:C03H5.7	0.692997545862126	-0.483067377169502	0.835542622277814	0.639689119156201	0.407191220211299	-0.0587301274165589	-0.482749191268222	0.35054891402093	-0.544661400236687	0.307920245961379
chrII:368532:368618:C03H5.8	-0.286155414708153	2.31527125009359	-0.341574488888356	-0.417362689478984	0.956160513120857	-0.358098991397926	-0.240666115658392	-0.566408583677142	0.910798180942464	0.849735517382763
chrII:378650:380361:C03H5.9	0.621350653691812	-0.706015844515227	0.699803843066711	0.727341628828665	0.291942277606433	-0.349746667090052	-0.401745445781479	0.183377958161768	-0.74891896331234	0.436638049967177
chrX:13660505:13662980:C04A11.1	0.187975161958415	0.211700475223555	0.609800524092691	0.664277938096911	0.0454092315008149	0.754277774462499	0.900877591543407	0.42547090699537	0.260188488491114	-0.0350542017906766
chrX:13665957:13668830:C04A11.2	-0.263081441747802	-0.80747628555786	0.119507971351625	-0.238872309100847	-0.157800425721993	-0.220842113991642	-0.106734570198442	-0.0195109391592936	-0.15742762798327	-0.126152633119031
chrX:13664588:13665382:C04A11.5	-1.69729824823711	1.34975136283193	0.821332217398381	-0.505926008738456	0.816578152644622	0.934569195712163	0.333617673349895	0.685355629955524	0.0957366148104024	0.932742454994778
chrX:13657650:13657855:C04A11.6	0.83992044196944	1.97243547566831	-0.341574488888356	-0.332531574155308	-0.173323881045872	0.696111550166285	-0.240666115658392	-0.566408583677142	-0.26856610775109	-0.219053036450353
chrX:13672222:13672315:C04A11.7	-0.286155414708153	-0.191256627313895	-0.341574488888356	-0.332531574155308	-0.173323881045872	-0.358098991397926	-0.240666115658392	-0.566408583677142	-0.26856610775109	-0.219053036450353
chrX:13675845:13675985:C04A11.8	-0.144289540620074	-0.0515996147287902	-0.188077552971318	-0.178915014181203	-0.0142216126318502	-0.20609485123569	-0.0808112304335684	2.09291364897835	-0.109249486302151	-0.0576649287096564
chrII:6833789:6834006:C04A2.10	1.47504923643841	-0.191256627313895	2.39061305229928	1.44526114957931	-0.173323881045872	-0.358098991397926	-0.240666115658392	1.59493652694402	1.62174362411909	-0.375915546011096
chrII:6853080:6853295:C04A2.11	-0.0522229041102588	-1.6947490346638	-1.99406206134095	-0.20851424836954	0.834667701413317	-1.99451571254471	-1.96160086690731	1.5362738628712	0.802288939515992	-0.887705303763543
chrII:6834140:6834326:C04A2.12	2.06754616166466	1.04714730369217	-0.188077552971318	-0.178915014181203	-0.0142216126318502	1.52964487334887	-0.0808112304335684	1.73637773027977	1.0701148023914	-0.214527438270399
chrII:6833777:6834000:C04A2.13	1.47504923643841	-0.191256627313895	2.69975332616148	1.44526114957931	-0.173323881045872	-0.358098991397926	-0.240666115658392	1.59493652694402	1.62174362411909	-0.375915546011096
chrII:6834744:6834957:C04A2.14	-0.144289540620074	-0.0515996147287902	-0.188077552971318	-0.178915014181203	-0.0142216126318502	-0.20609485123569	-0.0808112304335684	3.20041536865066	-0.109249486302151	-0.0576649287096564
chrII:6852278:6853488:C04A2.15	-0.512854486092347	-1.04914682406457	0.0185606352206164	-0.569719334931346	-0.286046152387875	-0.424249036854118	-0.833184820134719	-0.135030273156302	-0.546391398573463	-0.222930740225831
chrII:6843239:6843363:C04A2.16	-2.2505072131231	-1.02627641350919	-2.46371495456273	-1.36923605497023	-2.37634013918376	-2.4628307178512	-1.34566912380667	-0.00699913132058656	-2.47455041421167	-2.45372026506372
chrII:6832856:6832989:C04A2.8	1.92568028757658	0.907490291107065	1.52446877400468	-0.332531574155308	-0.173323881045872	-0.468970283592544	-0.240666115658392	2.48908349150872	-0.26856610775109	-0.219053036450353
chrII:6835586:6835693:C04A2.9	-1.46345667780901	-1.36002308709565	-1.65525116435517	-2.82669637409686	-2.83087381192234	-2.93695534914758	-2.83611824590829	-1.16120025459461	-0.46054527365143	-1.77061047606918
chrX:12280776:12282557:C04B4.1	-0.0713225201939958	0.0104354450914886	-1.3242655937432	2.12147090719587	-0.0657964817410784	-1.33446278454345	-1.2674573722937	-0.421080379542006	-1.29189995025691	1.03874702034029
chrX:12283280:12285316:C04B4.2	-0.0162423015853929	-0.126047675940685	-0.242966585331993	-0.550215689296839	-0.032715361412845	-1.05606741207001	-0.2902228584322	-0.170000607840349	-1.03022218384333	0.166334131176366
chrX:12291494:12293267:C04B4.4	1.37757921897822	2.29735349109498	2.38333771168644	1.23566136183295	-0.609050191164422	1.46448776214362	2.49559360860856	1.19197316110511	1.95448205684935	1.9664922124809
chrX:12287658:12288354:C04B4.5	-0.286155414708153	-0.191256627313895	-0.341574488888356	-0.332531574155308	0.956160513120857	-0.358098991397926	-0.240666115658392	-0.566408583677142	-0.26856610775109	-0.219053036450353
chrX:12275041:12275677:C04B4.6	-0.286155414708153	-0.191256627313895	-0.341574488888356	-0.332531574155308	-0.173323881045872	-0.358098991397926	-0.240666115658392	1.59493652694402	-0.26856610775109	0.849735517382763
chrX:14020588:14022394:C04C11.1	-0.574894491369359	-0.272191438237241	-0.381954864618034	-0.0828546961254266	0.110655491241956	0.0282775266886062	-0.54774571419147	-0.263825573469744	-0.699410769872096	-0.157850716707929
chrX:14032182:14032317:C04C11.10	1.61691511052649	-0.0177978808690789	0.990468319233125	1.59887770955341	-0.0142216126318502	-0.20609485123569	-0.0808112304335684	2.84387944995207	1.78106024556803	1.01112362512346
chrX:14044445:14044699:C04C11.11	-0.286155414708153	-0.191256627313895	-0.341574488888356	-0.332531574155308	-0.173323881045872	-0.358098991397926	-0.240666115658392	0.487434807271719	-0.26856610775109	-0.219053036450353
chrX:14042891:14043079:C04C11.12	-0.286155414708153	-0.157454893454184	-0.341574488888356	-0.332531574155308	-0.173323881045872	-0.358098991397926	-0.240666115658392	-0.566408583677142	-0.26856610775109	-0.219053036450353
chrX:14032182:14032317:C04C11.13	1.61691511052649	-0.0177978808690789	0.990468319233125	1.59887770955341	-0.0142216126318502	-0.20609485123569	-0.0808112304335684	2.84387944995207	1.78106024556803	1.01112362512346
chrX:14042817:14043079:C04C11.14	-0.286155414708153	0.907490291107065	-0.341574488888356	-0.332531574155308	-0.173323881045872	-0.358098991397926	-0.240666115658392	-0.566408583677142	-0.26856610775109	-0.219053036450353
chrX:14019961:14020123:C04C11.15	-0.286155414708153	-0.191256627313895	-0.341574488888356	-0.332531574155308	-0.173323881045872	-0.358098991397926	-0.240666115658392	0.487434807271719	-0.26856610775109	-0.219053036450353
chrX:14024566:14024708:C04C11.16	-0.286155414708153	-0.191256627313895	-0.341574488888356	-0.332531574155308	-0.173323881045872	-0.358098991397926	-0.240666115658392	-0.620066912400587	-0.26856610775109	-0.375915546011096
chrX:14019961:14020110:C04C11.17	-0.286155414708153	-0.191256627313895	-0.341574488888356	-0.332531574155308	-0.173323881045872	-0.358098991397926	-0.240666115658392	0.487434807271719	-0.26856610775109	-0.219053036450353
chrX:14039815:14040019:C04C11.19	-0.286155414708153	-0.191256627313895	-0.341574488888356	-0.332531574155308	-0.173323881045872	-0.358098991397926	-0.240666115658392	-0.566408583677142	-0.26856610775109	-0.219053036450353
chrX:14039582:14039751:C04C11.20	-0.286155414708153	-0.191256627313895	-0.341574488888356	-0.332531574155308	-0.173323881045872	-0.358098991397926	-0.240666115658392	-0.566408583677142	-0.26856610775109	-0.219053036450353
chrX:14024487:14024761:C04C11.21	-0.286155414708153	-0.191256627313895	-0.338313168840718	-0.332531574155308	-0.173323881045872	-0.358098991397926	-0.240666115658392	0.487434807271719	1.62174362411909	1.56669542843718
chrX:14047506:14047696:C04C11.22	-0.286155414708153	-0.191256627313895	-0.341574488888356	-0.332531574155308	-0.173323881045872	-0.358098991397926	-0.240666115658392	-0.566408583677142	-0.26856610775109	-0.219053036450353
chrX:14018616:14019323:C04C11.23	-0.499146485257291	0.569462254328655	-0.280209805261389	-0.262661725138866	-0.21937955122636	0.131797728074988	0.186617442364701	-0.0716311604367543	0.50265646632261	-0.00312167491311518
chrX:14015202:14015483:C04C11.25	0.596457283630598	1.44644973003858	0.574351540439472	-2.45958973941993	-0.0430538366872338	1.29661606636052	1.47251329917774	2.74561535389014	-0.0798168628728175	0.557679263217671
chrX:14045455:14045598:C04C11.5	-2.21019120205265	-2.12502333193015	-2.46697627461036	-2.45958973941993	-2.37634013918376	-2.57370201004582	-2.45410351415382	-1.47103676969148	-2.47455041421167	-2.45372026506372
chrX:14030193:14030307:C04C11.6	-1.74046053483074	-0.224933015857002	-0.779680997799227	-3.12664433472352	-1.93773112516283	-1.38714392126791	-3.14824700876743	-1.43737490982897	-1.27604685521551	-0.1431219974923
chrX:14046350:14046575:C04C11.7	-0.286155414708153	-0.191256627313895	-0.341574488888356	-0.332531574155308	-0.173323881045872	-0.358098991397926	-0.240666115658392	-0.566408583677142	-0.26856610775109	-0.219053036450353
chrX:14015935:14016023:C04C11.8	-0.286155414708153	-0.191256627313895	-0.341574488888356	-0.332531574155308	-0.173323881045872	-0.358098991397926	-0.240666115658392	-0.566408583677142	-0.26856610775109	-0.219053036450353
chrX:14030135:14030311:C04C11.9	-1.74046053483074	-0.224933015857002	-0.779680997799227	-3.12664433472352	-1.93773112516283	-1.38714392126791	-3.14824700876743	-1.43737490982897	-0.77162303574683	0.129453510209453
chrIV:3423758:3423842:C04C3.10	-0.286155414708153	-0.191256627313895	-0.341574488888356	-0.332531574155308	-0.173323881045872	-0.358098991397926	-0.240666115658392	-0.566408583677142	-0.26856610775109	-0.219053036450353
chrIV:3424245:3424384:C04C3.11	-0.286155414708153	-0.191256627313895	-0.341574488888356	-0.332531574155308	-0.173323881045872	-0.358098991397926	-0.240666115658392	-0.566408583677142	-0.26856610775109	-0.219053036450353
chrIV:3424159:3424362:C04C3.12	-0.286155414708153	-0.191256627313895	-0.341574488888356	-0.332531574155308	-0.173323881045872	-0.358098991397926	-0.240666115658392	-0.566408583677142	-0.26856610775109	-0.219053036450353
chrIV:3395880:3396552:C04C3.14	-0.286155414708153	-0.191256627313895	-0.341574488888356	0.757822110294386	0.956160513120857	0.696111550166285	-0.240666115658392	1.95147244564261	-0.304571081702839	-0.375915546011096
chrIV:3394360:3394619:C04C3.4	1.01443732541314	-1.08831147332947	-1.32752691379084	-0.228898692350872	-1.26959839007088	2.99054597762351	1.05470212400732	-1.47492377049087	-1.32790492420866	2.47266684244912
chrIV:3419812:3422607:C04C3.6	-0.0281602336003653	1.11270305645212	0.20753077849022	0.614026909899575	0.780531913067066	1.37435974337825	0.906008596726361	-0.345009591716217	0.961345612701819	-1.77061047606918
chrIV:3432871:3433487:C04C3.7	-0.286155414708153	-0.191256627313895	-0.341574488888356	-0.332531574155308	-0.173323881045872	-0.358098991397926	-0.240666115658392	-0.566408583677142	-0.26856610775109	-0.219053036450353
chrIV:3428038:3428534:C04C3.9	-1.27072986760884	0.856527605661816	-0.758718754660751	-0.579369213379734	-1.92442753063912	0.136713067956854	-2.73395611303389	0.409743402957851	0.462885497201083	-0.57134775050052
chrIII:8510339:8510479:C04D8.2	0.83992044196944	-0.191256627313895	0.836971383316087	-0.417362689478984	-0.173323881045872	-0.358098991397926	0.867768274688762	0.487434807271719	-0.26856610775109	-0.375915546011096
chrIII:8506545:8506695:C04D8.3	-1.12443135644551	-2.12502333193015	-2.46697627461036	-1.36923605497023	-1.24685574501704	0.921543491230662	-2.45410351415382	-0.363535050019169	-2.47455041421167	-2.45372026506372
chrIII:8509736:8509878:C04D8.4	0.83992044196944	-0.191256627313895	2.01225593547289	-0.332531574155308	-0.173323881045872	-0.358098991397926	-0.240666115658392	-0.620066912400587	-0.26856610775109	-0.219053036450353
chrIII:8506844:8506992:C04D8.5	-1.43080566845338	-3.49548186411729	-3.9699850773315	-2.18924101298161	-1.60432925853869	-2.90024144869651	-4.02276438776841	-2.85900362023657	-4.03792928894505	-4.03742669807933
chrV:3369080:3369922:C04E12.2	-0.286155414708153	-0.191256627313895	-0.338313168840718	0.757822110294386	-0.173323881045872	-0.468970283592544	-0.240666115658392	0.487434807271719	-0.26856610775109	0.849735517382763
chrV:3362774:3368344:C04E12.4	3.64656892765269	-0.157454893454184	3.1875404876297	1.93300691006776	2.86414139612016	2.54272256694547	2.79147705380944	2.89063047792901	2.12616744358777	-0.219053036450353
chrV:3358566:3361093:C04E12.5	1.83370459123655	0.468943068318405	1.04726575370888	1.65410959068875	-1.96047377021667	-0.940305170980504	-2.06689158251401	0.720083199992801	-0.0933963912607478	0.337945759630316
chrV:5914093:5917891:C04E6.11	-0.392519148735966	-0.389026136265513	-0.0222494174628124	-0.270715102368743	-0.375374747159078	0.0474022649894269	-0.238713163196163	-0.176717468614434	0.0518521734854496	-0.509288437443846
chrV:5918061:5919835:C04E6.12	-0.410732902329866	0.211358560817649	0.148045231589225	-0.510562388871489	0.200687092577917	-0.202480738327046	-0.0107878538838633	-0.180334596690285	-0.0574448553527437	-0.074690178251497
chrV:5912725:5913804:C04E6.13	0.181572745064428	1.57826785487399	0.505267321624114	0.829877382475645	-0.0535482729748431	1.00330755121277	1.41184868635111	0.178399149074502	0.942747040708043	0.853896522717373
chrV:5907389:5909785:C04E6.4	0.83992044196944	-0.191256627313895	-0.338313168840718	3.48651671357275	-0.173323881045872	-0.358098991397926	0.867768274688762	1.59493652694402	2.12616744358777	0.849735517382763
chrV:5902132:5904843:C04E6.5	-0.286155414708153	-0.191256627313895	-0.341574488888356	-0.332531574155308	-0.247641395208945	1.86119338392511	2.08149338064262	0.487434807271719	-0.26856610775109	0.849735517382763
chrV:5893311:5895208:C04E6.7	0.220075261002373	0.168957378294402	-0.0184361136914218	0.432740790694623	0.552636312247576	0.180083407910379	0.257828294329383	0.101044677273339	0.426278404033623	0.767411802575489
chrV:5882562:5883835:C04E6.8	-3.13259469244575	-0.873282137908162	-0.161794800409134	-1.68111080851183	-1.32330924281208	-0.41406111793078	-0.790291069050467	-3.47318873586656	-2.3350019104802	-2.44378834156233
chrX:358091:360198:C04E7.1	0.83992044196944	-0.157454893454184	2.01225593547289	-0.332531574155308	1.66033948779036	-0.358098991397926	-0.240666115658392	2.24278350243652	0.910798180942464	-0.375915546011096
chrX:334577:347217:C04E7.3	0.0491623628909872	-1.11908926853743	0.364717433695701	0.462817966580585	0.0334259580021798	0.597629109995637	0.0575284317456335	0.347365875344917	0.302525809949133	0.000424579854532157
chrX:360778:362965:C04E7.5	1.23158607809957	-1.02627641350919	-1.28843040240592	0.981133544576506	-0.0430538366872338	-2.4628307178512	0.578039655314011	1.10050258835172	1.13555239977249	-1.3849317112306
chrX:353235:353341:C04E7.7	-2.2505072131231	0.0386687710520566	-2.46697627461036	-2.45958973941993	-2.37634013918376	-2.57370201004582	-2.45410351415382	-2.52488016064034	-2.51055538816342	-2.61058277462446
chrI:5726308:5729310:C04F1.1	2.80227384310001	1.53044328939897	2.01225593547289	0.757822110294386	-0.173323881045872	-0.358098991397926	-0.240666115658392	-0.566408583677142	-0.304571081702839	0.849735517382763
chrI:5722398:5722547:C04F1.4	0.0203404516306668	-1.83503750934537	-0.797540479584495	-0.392421761274864	-0.586307546110578	-0.0612160887748707	0.150815448823344	-0.377938987661295	-0.0206823810156557	-0.381930876229422
chrI:5719372:5719522:C04F1.5	-0.0281602336003653	-1.36002308709565	-1.65525116435517	-2.91152748942054	-0.922892928923036	-1.77187351538875	-0.513958749607277	-0.7015455104148	-2.89128379894204	-1.77061047606918
chrI:9673665:9678557:C04F12.1	-0.40134093630306	-0.966768448972514	-0.341708269763721	-0.243060223579179	-0.656917409502428	-0.890880687770459	-0.561387601964121	0.358832874360711	-0.626613944613066	-0.124477860016851
chrI:9694563:9695192:C04F12.12	-1.19739837687159	-1.08831147332947	-1.32752691379084	-1.31925237680057	-1.19528087590781	-0.280252242979236	-1.2674573722937	-1.47492377049087	-1.29189995025691	-1.25569259688669
chrI:9708610:9708753:C04F12.15	-0.286155414708153	-0.191256627313895	-0.341574488888356	-0.332531574155308	0.956160513120857	-0.358098991397926	-0.240666115658392	-0.620066912400587	-0.26856610775109	-0.219053036450353
chrI:9704869:9705517:C04F12.16	-0.286155414708153	-0.191256627313895	-0.341574488888356	0.757822110294386	0.956160513120857	2.54272256694547	-0.240666115658392	-0.566408583677142	-0.26856610775109	-0.219053036450353
chrI:9703076:9703323:C04F12.17	-0.286155414708153	-0.191256627313895	-0.338313168840718	-0.332531574155308	-0.173323881045872	-0.468970283592544	-0.240666115658392	-0.620066912400587	-0.304571081702839	-0.219053036450353
chrI:9690078:9690557:C04F12.5	-0.560140270680417	0.548803606864418	-0.563694092510249	-0.682691277055692	-0.431715784616041	-0.0701614927954885	-0.0670926096437284	-0.385058810893326	0.241293051549589	-0.53111231864755
chrI:9695706:9696762:C04F12.7	-1.27423314567531	0.0620548114909006	-1.4492026789358	0.0763436365607104	-0.478830093815017	0.185879254754522	-0.0559237547200468	-0.999266603414327	-0.117905034874697	-1.43842377007794
chrI:9697236:9699566:C04F12.8	-0.641959381126239	0.173974502005506	0.172249650589868	0.0111157481236239	-0.896847590750323	0.348952450639741	0.17596630680641	-0.105120223628469	0.0944238671080379	-0.636799151105441
chrV:5093714:5096277:C04F5.2	-1.77311154418637	1.53388825287965	1.04726575370888	-1.98630697210416	0.447130046442933	-1.99451571254471	1.78052597572734	2.6437755825435	0.802288939515992	0.337945759630316
chrV:5111517:5113754:C04F5.8	-0.0195889906258981	0.319086225935939	-0.504359077577674	-0.46573403148993	-0.183881499254138	-0.277401252103851	-0.268482519446918	-0.311160335218482	-0.284369979015452	-0.111939467354979
chrV:5114736:5119209:C04F5.9	0.291098023498313	-0.512555668809387	-0.10031219246237	-0.277663411690756	0.113270066925038	-0.124013366477576	-0.199683211717093	-0.141989314076339	-0.257628012413503	-0.0112589280915697
chrX:3416887:3419213:C04F6.7	-3.10073981553312	-2.9620177537269	-3.3869163245034	-2.28989303748716	-0.996587846134806	0.0105500863826778	-2.3037137271781	0.252815128818712	-2.25000479866571	-1.63520533484011
chrX:3411984:3412107:C04F6.8	-0.286155414708153	-0.191256627313895	-0.341574488888356	-0.332531574155308	-0.173323881045872	-0.358098991397926	-0.240666115658392	-0.620066912400587	-0.26856610775109	-0.219053036450353
chrX:3402010:3402726:C04F6.9	-0.813090817299131	1.88638996104073	0.182477091720044	0.264004662095692	-0.0222288710677114	0.00958039018518217	0.679375012003308	0.253205175458311	1.16113494654816	0.0254216468028127
chrIV:10115388:10118081:C04G2.10	-0.198891442598869	-0.723293196805548	-0.755196165353271	-0.840302933567879	-1.53610132337716	-1.05196880617273	-0.518652114942698	-0.684718947431061	-1.29047615899153	-0.9803844793968
chrIV:10114524:10115129:C04G2.14	-0.394123159317147	2.27455211441779	-0.497069131213922	0.10782264411483	0.244144620529558	-1.4807308099811	0.987669636223881	0.645926607887379	-0.875473421814181	-0.407700562903502
chrIV:10094196:10095271:C04G2.5	1.88878650002474	-2.4249682716569	-1.65525116435517	0.614026909899575	-0.035732340292351	-2.93695534914758	0.196024923559542	1.05380318475	0.250400169525194	-1.77061047606918
chrIV:10112869:10114287:C04G2.9	-0.0713225201939958	-1.05450973946976	-1.32752691379084	0.946286107422498	2.34180733491852	-1.33446278454345	-1.2674573722937	1.98211529111529	-1.29189995025691	-0.186904043053573
chrII:5101983:5102647:C04G6.10	1.09343777379527	1.16398396212619	0.445135388423945	1.10003537699881	0.719797500934571	1.4805035001984	1.47495190095141	0.842855216964487	1.21591621615405	1.14079027971755
chrII:5103340:5103834:C04G6.11	1.92568028757658	0.907490291107065	-0.341574488888356	0.757822110294386	0.956160513120857	-0.358098991397926	0.867768274688762	-0.566408583677142	-0.304571081702839	1.56669542843718
chrII:5105156:5105231:C04G6.12	-0.286155414708153	-0.191256627313895	1.52446877400468	-0.332531574155308	-0.247641395208945	-0.358098991397926	-0.240666115658392	1.13528178276421	-0.26856610775109	-0.375915546011096
chrII:5094244:5095458:C04G6.13	-0.144289540620074	-0.0515996147287902	-0.188077552971318	1.59887770955341	-0.0142216126318502	0.848115690328521	1.02762315991359	1.73637773027977	4.48208768399622	1.72808353617788
chrII:5091153:5091299:C04G6.14	1.02283731501818	-0.661291673370423	0.80002544516175	0.993834098834395	0.591119210140991	0.240706237757403	0.60914273339454	0.881875088184369	0.339369828283422	0.346577337527288
chrII:5097951:5098467:C04G6.15	-0.897518919903599	0.170255172524394	-0.0445915506043031	-0.680395132144322	-0.582813978187666	-1.43291756876317	-0.533072321431945	-0.0148265011442794	-0.12307093795987	-0.119072630687571
chrII:5093213:5094214:C04G6.2	-0.357420700574091	0.294852859777126	-0.309753318116279	-0.539943745801958	-0.973845201080962	0.504345889180364	1.57078279515698	-0.259530215464643	0.604714036623502	-0.890622028568865
chrII:5081489:5083441:C04G6.4	0.0111869877129233	-0.334572615553111	-0.193980960094546	-0.088740172766428	0.044102005730964	-0.296275066661669	-0.224292230397606	-0.0210998163297517	-0.143949530727065	0.0542279693955039
chrII:5085784:5086123:C04G6.5	0.160513861786856	0.85356028424681	-0.300497393104415	0.274723072698839	0.305514840376715	-0.108860276279996	0.623993100863516	-0.225275733823625	-0.210501646129892	0.473005376943391
chrII:5098769:5100242:C04G6.6	0.0416314139512758	0.776925531894644	0.383897236230963	0.47309357877684	-0.0679120534008917	0.528286168105054	-0.232236636293156	1.02452114036636	1.21602204779583	0.51506607434624
chrII:5100411:5101801:C04G6.7	0.389284146092132	0.671897550055187	0.347151299933989	0.82575071036276	0.421873934986686	0.468924498123702	0.859457741856232	0.0299623520412048	0.499392777703933	0.780524113263081
chrII:7958843:7960237:C04H4.1	0.981786316057519	2.73504548654532	1.67796570992171	2.77406250932678	3.02324366453418	2.95383207717244	3.4550733718213	3.20041536865066	-0.1452544602539	2.63134620035237
chrII:7974501:7974641:C04H4.2	-0.286155414708153	-0.191256627313895	-0.341574488888356	-0.332531574155308	-0.173323881045872	-0.358098991397926	-0.240666115658392	-0.566408583677142	-0.26856610775109	-0.219053036450353
chrII:7969505:7969645:C04H4.3	-0.286155414708153	-0.191256627313895	-0.341574488888356	-0.332531574155308	-0.173323881045872	-0.358098991397926	0.867768274688762	-0.566408583677142	-0.26856610775109	-0.219053036450353
chrII:7960625:7960769:C04H4.4	-0.286155414708153	-0.191256627313895	-0.341574488888356	-0.332531574155308	-0.173323881045872	-0.358098991397926	-0.240666115658392	-0.566408583677142	-0.26856610775109	-0.219053036450353
chrII:7966313:7966428:C04H4.5	-0.286155414708153	-0.191256627313895	-0.341574488888356	-0.332531574155308	-0.173323881045872	-0.358098991397926	-0.240666115658392	-0.566408583677142	-0.26856610775109	-0.219053036450353
chrII:7974495:7974641:C04H4.6	-0.286155414708153	-0.191256627313895	-0.341574488888356	-0.332531574155308	-0.173323881045872	-0.358098991397926	-0.240666115658392	-0.566408583677142	-0.26856610775109	-0.219053036450353
chrII:14534299:14535962:C04H5.1	-0.091321708375569	-0.0998601488092179	-0.192883828511168	-0.216300848376476	-0.131970611845415	-0.128679143581299	-0.259662636523942	-0.20096769456879	-0.102969230633856	-0.0810129406264193
chrII:14537990:14539162:C04H5.7	1.97832060234321	1.39282028031875	1.23528082411525	0.813720188696048	-2.75655629775927	0.933362727258759	1.67967329466331	1.05380318475	1.73605834530808	0.17200049837909
chrV:10691425:10691559:C05A2.2	-0.144289540620074	-0.0515996147287902	-0.188077552971318	-0.178915014181203	-0.0142216126318502	-0.20609485123569	-0.0808112304335684	-0.424967380341399	-0.109249486302151	-0.0576649287096564
chrV:10703521:10703607:C05A2.3	-2.86653639150834	-1.00976097655162	-1.95496554995603	-3.12664433472352	-1.93773112516283	-2.06867310428826	-0.116103839299599	-2.08522188532147	-1.98699229839213	-1.36877306088616
chrV:10695480:10695612:C05A2.4	-0.245839403637701	-0.191256627313895	-0.341574488888356	-0.417362689478984	-0.173323881045872	-0.358098991397926	-0.345956831265096	1.13528178276421	-0.26856610775109	-0.219053036450353
chrX:10849649:10849866:C05A9.10	2.27521688617808	-0.191256627313895	-0.341574488888356	-0.332531574155308	2.15996242145066	-0.358098991397926	-0.240666115658392	-0.566408583677142	0.910798180942464	-0.219053036450353
chrX:10852169:10852304:C05A9.11	-0.286155414708153	-0.191256627313895	-0.341574488888356	-0.332531574155308	-0.173323881045872	-0.358098991397926	-0.240666115658392	-0.566408583677142	-0.26856610775109	-0.219053036450353
chrX:10840283:10840374:C05A9.12	-0.286155414708153	-0.157454893454184	-0.341574488888356	-0.332531574155308	-0.173323881045872	-0.358098991397926	-0.240666115658392	-0.566408583677142	-0.26856610775109	-0.219053036450353
chrX:10842191:10844674:C05A9.2	0.255388516444676	0.173992805496006	0.0644302874152302	0.0277967002255783	0.267956009648034	-0.338330257917879	0.0276121452604782	0.19480512307458	0.26484422241923	0.369189322783005
chrX:10846323:10846518:C05A9.3	1.47504923643841	-0.157454893454184	0.836971383316087	-0.332531574155308	-0.173323881045872	-0.358098991397926	-0.240666115658392	0.487434807271719	-0.26856610775109	-0.219053036450353
chrX:10846438:10846573:C05A9.4	2.80227384310001	-0.191256627313895	0.836971383316087	-0.332531574155308	-0.173323881045872	-0.358098991397926	-0.240666115658392	0.487434807271719	-0.26856610775109	-0.219053036450353
chrX:10843929:10844060:C05A9.5	-2.21019120205265	-1.02627641350919	-2.46697627461036	1.18082682337298	-2.45065765334684	0.131534232601688	-0.635685450639847	-0.823189794198982	-0.584240682341496	0.23529086399831
chrX:10843932:10844063:C05A9.6	-2.21019120205265	-1.02627641350919	-2.46697627461036	1.18082682337298	-2.45065765334684	0.131534232601688	-0.635685450639847	-0.823189794198982	-0.584240682341496	0.23529086399831
chrX:10829969:10830118:C05A9.7	-1.15708236580114	1.93516936612981	1.97517527857247	0.45854034693405	0.638382492928422	1.56635877379994	3.11856850107626	0.226766595950486	-0.112535661563359	-1.41255510644743
chrX:10852169:10852304:C05A9.8	-0.286155414708153	-0.191256627313895	-0.341574488888356	-0.332531574155308	-0.173323881045872	-0.358098991397926	-0.240666115658392	-0.566408583677142	-0.26856610775109	-0.219053036450353
chrX:10849580:10849862:C05A9.9	2.70267495613363	-0.0515996147287902	-0.188077552971318	-0.178915014181203	2.70660234483507	-0.20609485123569	-0.0808112304335684	-0.424967380341399	1.0701148023914	-0.214527438270399
chrIV:6841146:6841262:C05B10.14	-0.286155414708153	-0.191256627313895	2.39061305229928	-0.332531574155308	-0.173323881045872	0.696111550166285	-0.240666115658392	-0.620066912400587	-0.26856610775109	0.849735517382763
chrIV:6839306:6839449:C05B10.15	-1.19739837687159	-1.08831147332947	-1.32752691379084	-1.31925237680057	-1.19528087590781	0.401276940041118	-1.2674573722937	-1.52858209921431	-1.29189995025691	-0.186904043053573
chrIV:6840690:6840824:C05B10.16	2.41708276026616	-0.0515996147287902	-0.188077552971318	-0.178915014181203	-0.0142216126318502	-0.20609485123569	-0.0808112304335684	-0.424967380341399	-0.109249486302151	-0.0576649287096564
chrIV:6842958:6843029:C05B10.17	-0.144289540620074	-0.0515996147287902	-0.188077552971318	-0.178915014181203	-0.0142216126318502	-0.20609485123569	-0.0808112304335684	-0.424967380341399	-0.109249486302151	-0.0576649287096564
chrIV:6841554:6841698:C05B10.18	-0.286155414708153	-0.191256627313895	-0.341574488888356	0.757822110294386	2.15996242145066	-0.358098991397926	-0.240666115658392	1.13528178276421	-0.26856610775109	0.849735517382763
chrIV:6839306:6839449:C05B10.19	-1.19739837687159	-1.08831147332947	-1.32752691379084	-1.31925237680057	-1.19528087590781	0.401276940041118	-1.2674573722937	-1.52858209921431	-1.29189995025691	-0.186904043053573
chrIV:6841484:6841609:C05B10.20	1.47504923643841	-0.191256627313895	-0.341574488888356	0.757822110294386	2.15996242145066	-0.358098991397926	-0.240666115658392	2.24278350243652	-0.26856610775109	0.849735517382763
chrIV:6839063:6839199:C05B10.21	-0.286155414708153	-0.191256627313895	-0.341574488888356	-0.332531574155308	-0.173323881045872	1.37764073318664	-0.240666115658392	-0.566408583677142	-0.26856610775109	0.849735517382763
chrIII:9987723:9988448:C05B5.1	-3.40959854946749	-1.35112947374022	0.521617831797521	-2.66849780842341	-2.60586386025477	-1.32895376579775	-1.28690980260652	-3.74936339110093	-3.15050349204428	-1.53325977403986
chrIII:10004512:10004966:C05B5.11	-3.30361604937462	-0.655207313123351	-3.60642563542989	-2.5095734175896	0.367226463336994	-0.690377092815568	-0.608606486546114	-3.5748365507898	-2.47783658947288	-2.58295937940764
chrIII:9987366:9987770:C05B5.12	-2.5895325344866	0.950828094049405	-0.479966612198369	-2.82669637409686	0.280908979406766	0.756266684410786	0.196024923559542	-1.16120025459461	-0.46054527365143	0.17200049837909
chrIII:10016677:10016878:C05B5.13	4.28169772212166	0.907490291107065	0.836971383316087	2.31133191379938	-0.173323881045872	-0.468970283592544	-0.345956831265096	1.13528178276421	2.12616744358777	3.69560915600553
chrIII:9995802:9995952:C05B5.14	-2.82622038043788	-1.63271397484352	0.59531378357795	0.314078949272916	0.469872691496777	-0.22206208750908	0.153819425850316	-0.621184246950577	-0.0606775925702057	1.47710057773661
chrIII:9989480:9989628:C05B5.15	-1.19739837687159	0.63338844338339	-1.32752691379084	0.946286107422498	-1.19528087590781	0.88482959077959	-0.159022981946541	-1.52858209921431	-1.29189995025691	-1.25569259688669
chrIII:10012435:10013205:C05B5.16	-2.04683484683862	1.43756904323689	0.442975100571995	1.15700455152336	0.665463837237749	0.991552882728915	1.30030918900263	1.09999930641363	1.19794356929509	0.932742454994778
chrIII:9998541:9999335:C05B5.17	-0.286155414708153	2.59538847396022	2.69975332616148	0.757822110294386	0.956160513120857	-0.358098991397926	2.79147705380944	1.59493652694402	2.51742895489583	0.849735517382763
chrIII:9999818:10000528:C05B5.2	-2.21019120205265	-2.12502333193015	-2.46697627461036	-2.45958973941993	-1.24685574501704	-2.4628307178512	-1.34566912380667	-2.52488016064034	-1.29518612551812	-2.45372026506372
chrIII:9993884:9996235:C05B5.4	-0.0354110249556358	0.19959170525765	0.143704241183511	0.312191511304046	0.178029719757101	-0.128064603341206	0.401684849890408	-0.0386887005528161	-0.02845411605281	-0.0123625377939702
chrIII:10001359:10003845:C05B5.5	1.11367150298429	-1.336612712237	0.706515088887215	0.863006044077829	0.808520547239529	1.47651672205041	0.0867869380668787	0.616942774764392	0.11536618285768	-0.114457596445627
chrIII:10005458:10006784:C05B5.8	1.45477728292225	1.27811032030962	0.911577970216692	1.30367614337189	1.40388586075604	1.08636080690978	1.23623949327562	1.02816779286268	1.26450374623988	1.46887345661644
chrII:9922218:9930846:C05C10.2	0.488891653802671	-0.998829427686959	0.319086386346454	0.370000307794222	0.122908035538804	0.0114854777305111	-0.294697761754873	0.223648501361155	-0.361102653670742	-0.031949942455898
chrII:9934400:9936893:C05C10.3	-1.32004489575737	0.122488189864636	-0.203150879604307	-0.0805393691359868	-0.082335481883021	0.316411283735392	0.0271169833926882	-0.00388788238251567	0.0517685501169304	-0.244270062366127
chrII:9939039:9940432:C05C10.5	-0.084744398949493	-0.686967912614138	-0.83613388224562	-0.816372079188809	-0.174670555113392	-1.0203677482069	-0.448131632103823	-0.765094431645855	-1.60065273235916	-0.146253411775448
chrII:9938111:9938971:C05C10.7	-0.781709725424159	0.0224654227881406	-0.216696681127869	-0.15449449730972	0.326819205119504	0.0472735517504293	-0.0696720991688727	0.0310141760231229	0.00770794926067466	0.382791846500213
chrII:9917117:9918004:C05C10.8	-0.539367514646883	-2.9620177537269	-0.0842141321400859	-1.11470823771379	-3.32987414863134	0.0105500863826778	-2.3037137271781	-1.21122250955218	1.16196808293911	0.493708392728248
chrIV:11253984:11255719:C05C12.1	-0.24482735459998	-0.0362990667272627	0.499568533336869	-2.13312619867509	-0.2945073498477	0.983973265765541	-0.0858978717817083	0.645926607887379	0.105760934500026	-0.762534656128094
chrIV:11246450:11248085:C05C12.4	0.497156328484311	0.713123336283922	0.966909998438932	1.26692840765887	0.895355355197995	1.12778714198081	0.694855873498453	0.860170109216219	1.0196735220109	0.960904421498454
chrIV:11260411:11261185:C05C12.5	0.310865087763133	1.28457476763586	-1.28843040240592	0.493387784088058	-2.37634013918376	-0.727090993266639	-1.34566912380667	0.284311925473323	-0.0798168628728175	-2.45372026506372
chrIV:11231653:11241468:C05C12.6	0.209764024020192	0.244745206511922	0.470972965211725	-0.0546615065808326	-0.812317429093725	-0.445694983233371	0.133285881961686	-0.593008476107634	0.527868868734876	-0.133678922838974
chrV:7239770:7241372:C05C8.1	0.00281196523724957	0.184072084854831	-0.509296604642423	-0.485073280624634	-0.118512994700078	-0.179715439675459	-0.7226711933057	-0.736357722921713	-0.210365448612963	0.10289313904216
chrV:7225131:7225333:C05C8.10	2.07893153834731	-0.593696312259209	1.47137785360351	1.17268345233141	1.73843926424558	-0.148392612075273	0.507452849499164	0.793376467399227	1.03687394981363	1.93920976120983
chrV:7232433:7234826:C05C8.5	-0.364250639720616	-0.431118591386005	-0.300641188688448	-0.245958821142893	-0.066053995059653	-0.389135849274883	-0.453155232515242	-0.141519520941403	-0.341501476556528	-0.287182014299413
chrV:7242910:7247287:C05C8.7	-0.0447930146609418	0.195963333587941	0.0576033208237641	-0.0775017529902796	0.157175403318224	-0.214978100147479	0.206621726772498	0.104079587553217	0.328445779774277	0.159211817198198
chrV:7252249:7255195:C05C8.8	-1.47228228227799	-0.887260396215485	-0.488501304198174	-0.280369950845496	-1.11165592196412	-0.510887573697817	-0.152595834713579	-1.12001532016684	-0.271832023850626	-0.810156629237641
chrX:11160980:11164006:C05C9.1	-0.27626930098502	0.208649116408933	0.238256048233744	0.119666395422745	-0.0113429320181211	0.116905578234246	0.207289138138433	-0.306317875776492	-0.319019133566455	0.294409855831266
chrX:11135782:11135925:C05C9.11	2.27521688617808	-0.191256627313895	-0.341574488888356	-0.332531574155308	-0.173323881045872	-0.468970283592544	-0.240666115658392	-0.566408583677142	-0.26856610775109	-0.219053036450353
chrX:11140315:11140454:C05C9.12	-0.245839403637701	-0.191256627313895	-0.341574488888356	-0.332531574155308	-0.173323881045872	-0.358098991397926	-0.240666115658392	-0.566408583677142	-0.26856610775109	-0.219053036450353
chrX:11134950:11135078:C05C9.13	-0.286155414708153	-0.191256627313895	0.836971383316087	-0.332531574155308	-0.173323881045872	0.696111550166285	-0.240666115658392	-0.566408583677142	-0.26856610775109	-0.219053036450353
chrX:11134953:11135081:C05C9.14	-0.286155414708153	-0.191256627313895	0.836971383316087	-0.332531574155308	-0.173323881045872	0.696111550166285	-0.240666115658392	-0.566408583677142	-0.26856610775109	-0.219053036450353
chrX:11153064:11157643:C05C9.2	-0.793744314783333	-0.0343024709608289	-1.48080241524974	-0.325329766815148	-1.0192430027406	0.207142615413797	0.00364564599076306	-0.245926010330164	0.670292422986615	-0.38869275273608
chrX:11142970:11152820:C05C9.3	0.343010112606127	-1.68542772580664	1.43818399804538	0.904629207075901	-0.0196248952945732	1.14904317024087	0.482696366377145	1.04644389371369	0.359212893372011	0.414665738993238
chrX:11141892:11142040:C05C9.5	-1.19739837687159	-1.08831147332947	-1.32752691379084	-1.40408349212424	-1.19528087590781	-1.33446278454345	-1.2674573722937	-1.47492377049087	-1.29189995025691	-1.25569259688669
chrX:11133895:11134039:C05C9.6	-0.144289540620074	-0.0515996147287902	-0.188077552971318	-0.178915014181203	-0.0142216126318502	-0.20609485123569	-0.0808112304335684	-0.424967380341399	-0.109249486302151	-0.0576649287096564
chrX:11162907:11163010:C05C9.7	-0.144289540620074	-0.0515996147287902	-0.188077552971318	-0.178915014181203	-0.0142216126318502	-0.20609485123569	-0.0808112304335684	-0.424967380341399	-0.109249486302151	-0.0576649287096564
chrX:11141673:11141818:C05C9.8	0.83992044196944	-0.191256627313895	-0.341574488888356	-0.417362689478984	-0.173323881045872	-0.358098991397926	-0.240666115658392	-0.566408583677142	-0.26856610775109	-0.219053036450353
chrX:11141892:11142040:C05C9.9	-1.19739837687159	-1.08831147332947	-1.32752691379084	-1.40408349212424	-1.19528087590781	-1.33446278454345	-1.2674573722937	-1.47492377049087	-1.29189995025691	-1.25569259688669
chrIII:6088682:6102862:C05D10.4	0.0159202307334051	-0.00749520514482547	0.255448064125846	0.31832710476856	-0.0759081679609058	0.161680051411846	0.217142170977685	0.308069576211163	0.225608227938509	0.0572971840551407
chrIII:6436607:6439966:C05D11.1	0.876455517499455	-0.0411732936386725	-0.0234781814027501	0.168195536815134	0.305101776918288	-0.102724944437848	-0.187243241920963	0.195322436771217	-0.135205212635764	0.284368454560018
chrIII:6443074:6444572:C05D11.13	-0.188870990658433	-0.607621620787118	0.187556820989574	0.0380877350403304	-0.193965101101586	-0.0341766725819207	-0.359658267127598	-0.0257887177714183	0.0549237170206295	-0.310272894597822
chrIII:6410032:6412014:C05D11.5	-0.168215395533669	-0.297733733242444	-0.693460696107424	-0.705699463663663	-1.17446747784093	-0.493038551464607	-0.544584011240673	-0.636990437669737	-0.744506253918261	-0.820363838295593
chrIII:6420769:6427305:C05D11.8	0.506273115988594	-0.134755755637693	0.358555861872629	0.417079666691772	0.26058979319893	0.239968743280377	0.226650608448874	0.477768030894686	0.273610855480959	0.397027398412119
chrII:11412252:11415772:C05D12.1	-0.1018374527408	0.839118574927784	0.381001221691752	0.213879433008068	-0.104170784891104	0.0715366000334059	0.326554583038454	0.287364496024566	0.373906537152711	0.0271624025625845
chrII:11402676:11402825:C05D12.10	-1.19739837687159	-1.08831147332947	-1.32752691379084	-1.40408349212424	-1.19528087590781	-1.33446278454345	-1.2674573722937	-1.47492377049087	-1.29189995025691	-1.25569259688669
chrII:11396416:11396566:C05D12.11	1.51681900199068	-2.73146089326448	-3.13351142216047	0.314078949272916	-3.14153303349263	-3.12288364585247	-3.25353772437413	-0.083573201084463	-1.27604685521551	-1.36877306088616
chrII:11418298:11423393:C05D12.2	-0.841980585047837	-0.027873706421312	1.22181999860813	0.918777280233512	-0.548362928025187	1.22966172486575	1.16301798038225	1.14857262084686	0.536408613812777	-0.512918501910012
chrII:11425268:11432760:C05D12.3	0.0084835253964981	-0.0528459377192934	0.276375787128971	0.159358179356456	-0.179055656977496	0.189424257014521	-0.0060112559848594	0.0583108785714817	-0.0800097470150211	-0.327258928223116
chrII:11430978:11432766:C05D12.4	0.0689182269022571	-0.0578112309096362	0.0815072328246223	-0.0623384576175908	-0.212270667789031	-0.070432294245335	-0.249509891559305	-0.087548539610258	-0.439740991889442	-0.48557947930051
chrII:11434220:11434958:C05D12.5	0.175137547030287	-0.104396169418263	-0.310356891120298	-0.184296863256535	-0.267406987526278	-0.530897291696049	-0.682687080467323	-0.690943304412281	-0.851610027443704	-0.416835445492277
chrII:11410090:11412280:C05D12.7	0.0741307886580577	1.13758780923426	0.930493920161825	0.639329644320192	1.08650722452082	1.23632140052985	1.25060611755016	0.759440918328724	0.596915349362187	0.295185140423123
chrII:11398962:11399085:C05D12.8	1.92568028757658	-0.191256627313895	-0.341574488888356	0.757822110294386	-0.173323881045872	-0.358098991397926	-0.240666115658392	0.487434807271719	-0.26856610775109	-0.219053036450353
chrII:11396421:11396571:C05D12.9	2.03175372783924	-2.12502333193015	-2.46697627461036	0.981133544576506	-2.45065765334684	-2.4628307178512	-2.55939422976052	0.530611914545528	-0.584240682341496	-1.3849317112306
chrIII:5597943:5600058:C05D2.10	0.0446198268368842	0.157419804536803	-0.28436827920768	-0.173336353042102	-0.0384812863410242	-0.3464296027436	-0.147254472391218	-0.100420492881507	-0.284499752939951	0.150992876372116
chrIII:5626943:5628206:C05D2.11	-0.859974227036567	0.211596589618481	-0.433138605019958	-0.360819056806201	-0.612271004705744	0.175066923949579	-0.0946837213641087	-0.0187978863687063	0.0264797406868017	-0.498635824496599
chrIII:5621509:5621558:C05D2.12	-0.286155414708153	-0.191256627313895	-0.341574488888356	-0.332531574155308	-0.173323881045872	-0.358098991397926	-0.240666115658392	-0.620066912400587	-0.26856610775109	0.849735517382763
chrIII:5621509:5621558:C05D2.13	-0.286155414708153	-0.191256627313895	-0.341574488888356	-0.332531574155308	-0.173323881045872	-0.358098991397926	-0.240666115658392	-0.620066912400587	-0.26856610775109	0.849735517382763
chrIII:5603595:5603756:C05D2.14	1.39527147854273	-0.196699689896434	0.892523352228706	0.348926386426924	0.597903271755726	1.35480622183067	1.19618097973455	1.02336609035115	1.32775792935364	0.787764061899024
chrIII:5602053:5602179:C05D2.15	-3.06042380446267	-2.9620177537269	-3.38365500445576	-3.46507783726053	-3.32987414863134	-1.15453174737615	-0.380004948057427	0.544126185612621	-1.0346355360204	-3.42095379972764
chrIII:5602333:5602474:C05D2.16	-1.46345667780901	-2.45877000551661	-0.479966612198369	-1.73634268964716	-2.83087381192234	-0.231719106500069	-2.83611824590829	-1.80904723008711	-2.85527882499029	-0.150387900840271
chrIII:5602198:5602344:C05D2.17	-1.70780952547512	-3.76817275186517	-0.970258590616687	-2.48918897360826	-3.11879038843878	-1.35043002081684	-4.44018386623426	-0.920174836126324	-4.34900705104045	-2.05810957672375
chrIII:5607508:5610346:C05D2.8	0.642615548132693	0.0596466104607129	0.603065720806463	0.290099511254346	0.46892749329997	0.479222212145065	0.214316375607765	0.0246854026501364	0.19725207492655	0.176590780928465
chrX:1110882:1110959:C05D9.10	-0.286155414708153	-0.191256627313895	-0.341574488888356	-0.332531574155308	-0.173323881045872	-0.358098991397926	-0.240666115658392	-0.566408583677142	-0.26856610775109	-0.219053036450353
chrX:1110882:1110959:C05D9.11	-0.286155414708153	-0.191256627313895	-0.341574488888356	-0.332531574155308	-0.173323881045872	-0.358098991397926	-0.240666115658392	-0.566408583677142	-0.26856610775109	-0.219053036450353
chrX:1107078:1107207:C05D9.12	-1.09178034708989	1.31280809359643	-1.25259521106864	0.219121185688772	0.951584204239012	-0.206824442077095	0.285867157317612	-0.765644464676145	-0.281232970513372	1.09399381077394
chrX:1111902:1116856:C05D9.3	0.141527193251239	0.0960944789250674	0.0240641891812402	-0.0681912165517576	0.184842107318236	-0.11009236889326	-0.00742716762570869	-0.0464938070613124	0.0947703878112084	0.0694728469172111
chrX:1107548:1110160:C05D9.4	-1.0097827112805	-0.322215796142854	-0.523350549199822	-0.671348604129268	-0.202185920930888	-0.411235452040162	-0.0297190394821728	-0.194964016641691	-0.458580745929728	-0.410067156215574
chrX:1117188:1119405:C05D9.7	-0.26365897524402	-0.0969422377269497	-0.467436550532316	-0.517978114076619	-0.252657238592702	-0.50322188037095	-0.485717726814467	-0.431137127512489	-0.294553268932098	-0.296902941698257
chrX:1122421:1124308:C05D9.9	-0.333333993993501	-0.296187008289266	0.154599858496195	-0.0778541854557189	-1.07830927288124	0.139572488080287	-0.186118476658385	-0.0595633361777911	-0.0827704763394688	-0.915380814420368
chrX:4558740:4558884:C05E11.10	-0.673897959873211	-0.257475853381358	-0.16071238180039	-0.417067264745791	-0.27602232100289	-0.265144322709826	-0.0558180088314707	-0.345002589905685	-0.335386229613808	-0.0263008783995736
chrX:4555498:4555642:C05E11.11	-0.286155414708153	-0.191256627313895	-0.341574488888356	0.757822110294386	-0.173323881045872	-0.468970283592544	-0.240666115658392	-0.566408583677142	0.910798180942464	-0.219053036450353
chrX:4555942:4556374:C05E11.12	2.80227384310001	-0.191256627313895	-0.341574488888356	-0.332531574155308	1.66033948779036	-0.358098991397926	2.79147705380944	0.487434807271719	-0.26856610775109	2.46995809261168
chrX:4584742:4584867:C05E11.13	-0.286155414708153	-0.191256627313895	-0.341574488888356	-0.332531574155308	-0.173323881045872	0.696111550166285	-0.240666115658392	-0.620066912400587	-0.26856610775109	-0.219053036450353
chrX:4555932:4556289:C05E11.14	1.92568028757658	-0.191256627313895	-0.341574488888356	-0.332531574155308	1.66033948779036	-0.358098991397926	2.08149338064262	0.487434807271719	-0.26856610775109	1.56669542843718
chrX:4571840:4572061:C05E11.15	0.83992044196944	2.83222421214538	2.01225593547289	1.44526114957931	0.956160513120857	2.8018279370102	2.08149338064262	-0.566408583677142	2.12616744358777	-0.219053036450353
chrX:4573945:4574283:C05E11.16	-0.245839403637701	0.907490291107065	-0.341574488888356	0.757822110294386	-0.173323881045872	-0.358098991397926	0.867768274688762	-0.566408583677142	-0.26856610775109	-0.375915546011096
chrX:4556742:4556881:C05E11.17	-0.103973529549621	-0.0515996147287902	-0.188077552971318	-0.178915014181203	-0.0885391267949226	0.848115690328521	-0.0808112304335684	-0.424967380341399	-0.109249486302151	-0.0576649287096564
chrX:4584728:4584846:C05E11.18	-0.286155414708153	-0.191256627313895	-0.341574488888356	-0.332531574155308	-0.173323881045872	0.696111550166285	-0.240666115658392	-0.566408583677142	-0.26856610775109	-0.219053036450353
chrX:4586916:4588178:C05E11.2	-1.19739837687159	-1.08831147332947	-1.32752691379084	-1.31925237680057	-1.19528087590781	-1.33446278454345	-1.2674573722937	-1.47492377049087	-1.29189995025691	-1.41255510644743
chrX:4578240:4581726:C05E11.3	-0.150716855831159	0.384893126300974	-0.267254564097721	-0.196762821237618	-0.0876649649989496	0.0229873695789507	0.120284993709996	-0.0239642438081789	0.114889541743847	0.0821918853518979
chrX:4562162:4563125:C05E11.6	-0.188011250649125	1.13773099814523	0.556477651551614	0.47309357877684	0.368550500065708	1.95247337192862	0.937156096912062	0.564866396186546	0.814769585193646	1.32462518934641
chrX:4581587:4585679:C05E11.7	-0.601780859480119	-0.91982448241848	-0.478806605370645	-0.661993431160772	-0.195809778505681	-0.614286386059477	-0.425603319850919	-0.167502081020737	-0.259667087880825	-0.313204409277157
chrX:4576405:4576536:C05E11.9	0.381353475689552	-2.9620177537269	0.829696042703244	-0.736383233982165	-0.609050191164422	-1.63808439811462	-2.3037137271781	-0.854686590853594	-1.0346355360204	-0.73194267066561
chrV:761625:761978:C05E4.12	1.68221712923774	-2.12502333193015	-1.28843040240592	0.981133544576506	1.7138127309052	-0.243538342528166	1.28802332848083	0.530611914545528	-2.47455041421167	0.23529086399831
chrV:758586:761335:C05E4.15	0.134826760036661	-0.90015075146453	0.171676558725791	0.137676290486386	-0.065419798666349	0.0576436136193018	-0.459603091748829	-0.682763244416067	-0.324690258807801	-0.240830848141111
chrV:728230:728328:C05E4.16	0.563806274274973	-1.08831147332947	1.02630351057041	0.946286107422498	-1.19528087590781	1.25990216590944	1.05470212400732	-0.421080379542006	2.08406795739615	-1.41255510644743
chrV:742119:743273:C05E4.7	-0.377696832201868	1.39282028031875	1.23528082411525	0.387633342550515	1.87224854270695	1.23981933514926	1.09049856742327	1.70165016024249	-1.67591453629673	0.888960409433506
chrX:12941433:12943266:C05E7.1	-0.30583086646497	0.696175152179933	-0.00686791183596197	0.015164409893353	-0.250937894298576	0.458398717618329	0.260189381522481	-0.193773363933258	0.235814738446085	-0.00555656227331017
chrX:12938694:12940834:C05E7.2	0.398126031761258	1.46443410922099	1.24404102983015	1.30101419246578	0.671295477269274	1.02127738779853	0.877827019318033	0.491992402454414	0.637040643867933	0.524994667922546
chrX:12945533:12946633:C05E7.3	-0.169373683984432	0.402320173253909	0.465653888122308	-1.09678590621155	0.229439090144867	0.877862635044497	0.432106819389259	0.529458864602439	0.823689661887743	0.345758889818402
chrX:12936169:12936222:C05E7.5	-0.286155414708153	-0.191256627313895	-0.341574488888356	-0.332531574155308	-0.173323881045872	-0.358098991397926	-0.240666115658392	-0.566408583677142	-0.304571081702839	-0.219053036450353
chrX:12936169:12936222:C05E7.6	-0.286155414708153	-0.191256627313895	-0.341574488888356	-0.332531574155308	-0.173323881045872	-0.358098991397926	-0.240666115658392	-0.566408583677142	-0.304571081702839	-0.219053036450353
chrX:14734441:14740119:C05G5.1	0.0674753942675223	-0.107681449463258	-0.279640606209074	-0.0667483976595416	-0.205941645873619	-0.11681399729194	-0.0876940115662782	-0.10538119667351	-0.0217800849077383	-0.0907716576023821
chrX:14752186:14752265:C05G5.10	-1.19739837687159	-1.08831147332947	0.53851634910219	-0.228898692350872	-1.19528087590781	-1.33446278454345	0.550960691220278	2.4417700352951	2.08406795739615	1.03874702034029
chrX:14747297:14750441:C05G5.2	0.386942207662138	-0.610413748560336	0.129945866491295	0.0594655112805096	0.209726556918616	-0.204975989666293	-0.0586267814415154	0.181638370844409	-0.0392162443606112	0.155690288951209
chrX:14750848:14752011:C05G5.3	-0.554948884308876	-0.065453161614487	-0.055870391327652	0.0422638989105645	-0.134944729819479	0.0694601255461025	-0.192580045195736	0.174551406315284	0.211812539933781	-0.342814888590986
chrX:14756067:14760963:C05G5.5	0.424832770321901	0.106240645523506	0.0322027646888878	-0.0276155540164418	0.410159813037685	-0.154278010717764	-0.0512660215954814	0.125715753690229	0.0408369838168894	0.210735551043634
chrX:14743590:14744485:C05G5.7	-0.1533732937607	0.491705816951689	-0.543979988688536	-0.114013356353563	0.355854948374039	-0.153333985034719	-0.0236056564621816	-0.704537567282646	0.536841614762667	0.292372972914518
chrX:14744541:14744678:C05G5.8	-0.286155414708153	-0.191256627313895	-0.341574488888356	-0.332531574155308	-0.173323881045872	-0.358098991397926	2.08149338064262	-0.620066912400587	0.910798180942464	-0.219053036450353
chrX:14761104:14761253:C05G5.9	-0.758575378374024	-1.336612712237	-0.682910223804845	-0.641357324626991	-0.258461110270145	-2.25032358782292	-0.502387789173168	-1.16356844419533	-1.14329928468959	-0.21006145822738
chrIV:624083:624269:C05G6.4	-0.286155414708153	-0.191256627313895	-0.341574488888356	-0.332531574155308	-0.173323881045872	-0.358098991397926	-0.240666115658392	-0.566408583677142	-0.26856610775109	-0.219053036450353
chrIV:624063:624270:C05G6.5	-0.286155414708153	-0.191256627313895	-0.341574488888356	-0.332531574155308	-0.173323881045872	-0.358098991397926	-0.240666115658392	-0.566408583677142	-0.26856610775109	-0.219053036450353
chrIII:5653865:5653968:C05H8.3	0.186437589828052	-2.02566584531049	-0.408296229523805	-0.843501705422194	-1.02852195422222	-0.533363880727781	-0.823384656258582	-3.26111303489355	0.163271391308804	-0.856869000252605
chrIII:5653994:5654130:C05H8.4	-1.81342755525682	1.32873180479547	0.738125479846682	1.45441631189228	1.65093195477273	1.58783502881903	1.07054230256053	-2.1427672148443	1.62639669085323	-0.170745392709127
chrII:10570374:10570435:C06A1.10	0.83992044196944	-0.191256627313895	-0.341574488888356	-0.332531574155308	-0.173323881045872	-0.358098991397926	-0.240666115658392	-0.620066912400587	-0.26856610775109	-0.219053036450353
chrII:10574650:10574840:C06A1.12	-0.949413676258912	-0.400065585869594	-0.187366834525113	-0.34769788075538	-0.469234459891284	-0.529566872453064	0.0716598004690432	-0.173049745273071	-0.219418053849943	-0.545476826610164
chrII:10570614:10572089:C06A1.2	-0.0137369024475982	0.860606570738081	0.358641862689898	0.267451814834363	0.293554156864635	0.738389317248774	0.813992181555509	0.217857276384229	0.57125124887457	0.437232752930753
chrII:10572246:10574067:C06A1.3	2.06754616166466	4.03682640929174	2.85325026207852	-0.178915014181203	2.70660234483507	0.848115690328521	2.24134826586744	1.73637773027977	1.0701148023914	-0.0576649287096564
chrII:10564111:10564678:C06A1.6	-1.04002972165052	-0.418159006743545	-0.508300385904291	-0.791410976192439	-1.50470818008475	-0.72826210215759	0.269423489938655	-1.46130991856315	-2.74566245234829	-1.63591466967187
chrII:10564890:10565401:C06A1.7	-0.0386715108383704	-2.12502333193015	-1.28843040240592	-1.36923605497023	-2.45065765334684	-2.4628307178512	-0.635685450639847	-2.57853848936378	-2.47455041421167	-2.45372026506372
chrII:10560716:10560934:C06A1.8	-0.150866769433224	-0.441554106563919	-0.403336464496589	-0.622143560823343	-0.455527193620823	-0.631031267716407	-0.732279173319921	-0.392720903710105	-1.46191151696401	-0.559464037071243
chrII:10562951:10563064:C06A1.9	-1.19739837687159	-1.08831147332947	-1.32752691379084	-1.31925237680057	-1.19528087590781	-1.33446278454345	-1.2674573722937	0.686421340130299	-1.29189995025691	-1.25569259688669
chrIV:17406916:17407044:C06A12.17	-0.286155414708153	3.38021643465484	-0.341574488888356	-0.332531574155308	-0.173323881045872	-0.358098991397926	-0.240666115658392	-0.566408583677142	-0.26856610775109	-0.219053036450353
chrIV:17421785:17421835:C06A12.18	-0.286155414708153	-0.191256627313895	-0.341574488888356	1.93300691006776	-0.173323881045872	-0.358098991397926	-0.240666115658392	-0.566408583677142	-0.26856610775109	-0.219053036450353
chrIV:17439609:17440101:C06A12.19	-0.286155414708153	2.59538847396022	-0.338313168840718	2.62044594935268	0.956160513120857	1.86119338392511	0.867768274688762	-0.620066912400587	3.54805832994102	-0.219053036450353
chrIV:17438394:17439169:C06A12.20	2.41708276026616	-0.0515996147287902	-0.188077552971318	3.4615015486117	1.11526278153488	-0.20609485123569	-0.186101946040272	3.20041536865066	1.0701148023914	3.46242575191118
chrIV:17427722:17429602:C06A12.3	-0.108902709180833	0.709482921812318	0.391632868683944	0.505735722110923	0.206985047115589	0.551323196393812	0.910084852415686	0.224221342335324	0.688095484798362	0.265038763507294
chrIV:17437337:17438233:C06A12.8	-0.286155414708153	-0.191256627313895	-0.341574488888356	-0.332531574155308	-0.173323881045872	1.86119338392511	-0.240666115658392	0.487434807271719	0.910798180942464	-0.219053036450353
chrI:6004656:6007597:C06A5.12	-0.240685250719106	0.439308406892449	0.235158028708701	0.189434104209276	-0.538440613221113	-0.661904459558184	-0.00172827213908239	-0.364016945477825	0.0445032855225025	-0.135737882222953
chrI:6006263:6007334:C06A5.2	1.80759765499475	0.661621769343958	2.77738613822131	2.15631834434988	2.13264346751497	1.97814524938087	1.93192235921614	1.10050258835172	2.90930072999694	3.00898139000539
chrI:5986491:5990583:C06A5.3	0.560363345766811	-0.233378304904879	0.290004262597547	0.357247624923619	0.506769615720147	0.138385671451898	0.00118451487887723	0.301895008033322	0.149963754576046	0.119686128824267
chrI:6008077:6009547:C06A5.8	-0.228620956966757	-0.753574678895495	-0.718815926752897	-0.753223837802204	-0.56668243322027	-0.358458093451333	-0.883545678392047	-0.442435503957078	-0.573458641945313	-0.156021875201442
chrIV:7851255:7851362:C06A6.10	2.27521688617808	-0.191256627313895	2.39061305229928	2.62044594935268	0.956160513120857	-0.468970283592544	2.47222559171931	-0.566408583677142	-0.304571081702839	-0.219053036450353
chrIV:7851255:7851362:C06A6.11	2.27521688617808	-0.191256627313895	2.39061305229928	2.62044594935268	0.956160513120857	-0.468970283592544	2.47222559171931	-0.566408583677142	-0.304571081702839	-0.219053036450353
chrIV:7849610:7849778:C06A6.12	2.27521688617808	0.907490291107065	-0.341574488888356	-0.332531574155308	-0.173323881045872	-0.358098991397926	-0.240666115658392	-0.566408583677142	-0.26856610775109	-0.375915546011096
chrIV:7849636:7849778:C06A6.13	2.27521688617808	0.907490291107065	-0.341574488888356	-0.332531574155308	-0.173323881045872	-0.358098991397926	-0.240666115658392	-0.566408583677142	-0.26856610775109	-0.219053036450353
chrIV:7845655:7845868:C06A6.14	-0.144289540620074	-0.0515996147287902	-0.188077552971318	-0.178915014181203	-0.0142216126318502	-0.20609485123569	-0.0808112304335684	-0.424967380341399	1.0701148023914	1.72808353617788
chrIV:7846629:7854224:C06A6.2	0.0107873711367297	-0.646568975502908	0.0288569279661675	-0.012076739666449	0.313007414871365	-0.249167942144322	-0.045096852871348	-0.000118948546449528	0.0418342390919401	0.124282305037271
chrIV:7826322:7829291:C06A6.4	0.258738790770818	-0.30031476885723	-0.463378104375846	-0.45861741227884	-0.084589613303168	-0.282926987654381	-0.342098984337464	-0.319684639643776	-0.310801815976077	-0.0788095315582312
chrIV:7837264:7840974:C06A6.7	0.536286589236688	-0.090224563197292	0.429464611075156	0.154372356453218	-0.350093322649689	0.101055226986897	-0.288461081284274	0.363478748177651	-0.0125422771345138	0.346610581197747
chrIV:7841503:7841651:C06A6.9	0.83992044196944	-0.191256627313895	-0.341574488888356	0.757822110294386	-0.173323881045872	1.37764073318664	-0.345956831265096	-0.620066912400587	-0.26856610775109	-0.375915546011096
chrII:7797009:7797130:C06A8.13	-0.286155414708153	-0.191256627313895	-0.341574488888356	-0.332531574155308	-0.173323881045872	-0.358098991397926	-0.240666115658392	-0.566408583677142	-0.26856610775109	-0.219053036450353
chrII:7794452:7794602:C06A8.14	-0.286155414708153	-0.191256627313895	-0.341574488888356	-0.332531574155308	-0.173323881045872	-0.358098991397926	-0.240666115658392	-0.566408583677142	-0.26856610775109	-0.219053036450353
chrII:7794477:7794627:C06A8.15	-0.286155414708153	-0.191256627313895	-0.341574488888356	-0.332531574155308	-0.173323881045872	-0.358098991397926	-0.240666115658392	-0.566408583677142	-0.26856610775109	-0.219053036450353
chrII:7772463:7772603:C06A8.16	-1.81342755525682	-1.6947490346638	1.04726575370888	-1.98630697210416	1.15130902111243	-1.99451571254471	-0.853166476560151	-2.1427672148443	1.12197287138456	-0.887705303763543
chrII:7795434:7795582:C06A8.17	-0.286155414708153	-0.191256627313895	-0.341574488888356	-0.332531574155308	-0.173323881045872	-0.358098991397926	-0.240666115658392	-0.566408583677142	-0.26856610775109	-0.219053036450353
chrII:7772498:7773914:C06A8.6	0.0140754546329392	1.18991124094583	0.868633995393738	0.76302425735566	1.50560183966527	0.873341748924391	1.17966368617911	1.00015447836077	1.19930690401517	1.28821697830857
chrII:7765544:7772017:C06A8.8	0.469840202610837	0.582976158912499	0.111040171633524	0.271523184499967	0.773239880340983	0.642797983840347	0.70538616532187	0.165208410467986	0.805068201684255	0.593143966425025
chrV:13902794:13903886:C06B3.1	-0.286155414708153	-0.191256627313895	-0.341574488888356	-0.417362689478984	-0.173323881045872	0.696111550166285	-0.240666115658392	-0.566408583677142	-0.26856610775109	-0.219053036450353
chrV:13931524:13932198:C06B3.16	-3.64264137073812	-2.39673494569633	-3.9699850773315	-2.87668005226653	-3.93761556103522	-2.21871226567615	-4.02276438776841	-0.857354935999572	-1.64319573760619	-4.03742669807933
chrV:13907985:13908967:C06B3.6	1.51686848145453	1.2774761161868	1.48375406067411	1.00636133031037	2.4963771318308	1.87103344421103	1.52767340874621	2.09132791454889	1.80502845472547	2.03266309753822
chrV:13909685:13911585:C06B3.7	2.83119657782615	0.609455308241832	2.00498059486005	1.9923113692962	2.95838561456253	2.39243653589059	2.55118669663733	3.14207585137886	2.43886671868208	3.85709235763818
chrV:15499166:15499266:C06B8.13	-0.286155414708153	-0.191256627313895	-0.341574488888356	-0.332531574155308	-0.173323881045872	-0.358098991397926	-0.240666115658392	-0.566408583677142	-0.26856610775109	-0.219053036450353
chrV:15505196:15505284:C06B8.15	-0.144289540620074	-0.0515996147287902	2.16575287138993	-0.178915014181203	-0.0142216126318502	-0.20609485123569	-0.0808112304335684	-0.424967380341399	-0.109249486302151	-0.0576649287096564
chrV:15476060:15478749:C06B8.2	0.361301582735252	-1.17893499447215	-0.868407293637023	-0.543072596631725	-0.423584354785843	-0.666428000959442	-0.494627250606836	-0.647673454438064	-0.802958390861583	-0.780260556921173
chrV:15484053:15484637:C06B8.3	-0.286155414708153	1.53044328939897	-0.341574488888356	0.757822110294386	-0.173323881045872	-0.358098991397926	-0.240666115658392	-0.566408583677142	-0.26856610775109	-0.219053036450353
chrV:15498733:15511421:C06B8.7	0.839664498404249	-1.12608985679923	0.418101225130917	0.623931902084719	0.485765369506818	0.254774701313731	0.10995270329097	0.666627634185675	0.488119166627151	0.415348493789869
chrII:9375844:9377258:C06C3.10	0.627391877204597	0.936437518322783	0.0163471207468645	0.216027053637266	0.0650973116329271	0.188905727004819	0.0716598004690432	-0.015763453150708	0.0698267975105816	0.404884621548281
chrII:9375106:9375848:C06C3.12	1.01963614497213	0.440374596854354	1.27814023580397	0.824038945329147	0.469343787570103	0.857492015473837	0.954219685962013	0.555077668133111	0.771644610581185	1.12483916239643
chrII:9376070:9376310:C06C3.14	0.407664634804954	0.951885688390475	-0.526174274792148	-0.374262410232827	-0.108391274573587	0.156530758536906	-0.552970740629172	-0.307494888397414	-0.366849765865639	0.121597418880242
chrII:9369086:9372485:C06C3.3	-0.27547298445887	-0.955321945477882	-0.0228712468525531	0.122651532921377	-0.0810208935950984	0.0491993674080799	0.156785044807552	0.365930557563953	0.043484537478787	-0.205390001835746
chrII:9373290:9374896:C06C3.4	0.589281268214111	0.623460295882282	-0.136236916909735	-0.206618545238325	0.257904783751516	-0.158161380285335	-0.179471623420338	0.0882615320578406	0.419703213245777	0.32087054768955
chrII:9385540:9395483:C06C3.7	1.69169991864987	0.0505804621670144	1.11684743948255	1.14496180592005	0.647021624231795	0.51812333369261	-0.36067341423838	0.469749355952515	0.0241613761954483	0.676041631667872
chrII:9376454:9378242:C06C3.9	-0.0133586992751014	0.766520532814266	0.458370140216728	0.757818895067569	-0.0514593152499557	0.390482799076854	0.463697345250847	0.185943057968618	0.695051779599073	0.628111021498699
chrV:16009455:16009750:C06C6.12	-0.286155414708153	-0.191256627313895	-0.341574488888356	-0.332531574155308	-0.173323881045872	-0.358098991397926	-0.240666115658392	1.59493652694402	-0.26856610775109	-0.219053036450353
chrV:15992149:15995607:C06C6.7	0.629108292986223	-3.16173519053083	0.610186731776754	-0.159203818042856	-2.42791500829299	0.328450990651634	-1.31859015971293	0.202831587216306	-0.551521883650955	-3.65174793324075
chrV:15997135:15997769:C06C6.8	-1.35827292687361	-3.73437101800545	-0.203882922305134	-1.05265198069551	-4.32259229676859	-0.866877370078364	-1.03282671600981	-1.37982958030614	-1.56301198839353	-1.34114966566933
chrV:15996170:15996755:C06C6.9	-0.144289540620074	-0.0515996147287902	-0.188077552971318	2.77406250932678	-0.0142216126318502	1.52964487334887	-0.0808112304335684	-0.424967380341399	-0.1452544602539	-0.0576649287096564
chrIII:8605831:8606622:C06E1.1	0.107233274776381	0.0877081195120299	-0.332271845701495	-0.367077767724513	-0.203662288119976	-0.142273214772085	-0.224887263581698	-0.366392623637166	-0.242663392650117	-0.230988960642912
chrIII:8614761:8616381:C06E1.11	0.496293397482982	-1.07326720469925	-0.183269062741656	-0.673437423539612	0.314120242049362	-0.903035958112619	-0.480521279871002	0.177090316826832	-0.95569823827314	0.163052115904493
chrIII:8576120:8576317:C06E1.13	-1.81342755525682	-1.6947490346638	-1.99406206134095	-1.98630697210416	-1.8861562560536	-1.99451571254471	-0.853166476560151	-1.035265495172	-2.01971109708267	-1.95649385759666
chrIII:8584302:8584425:C06E1.14	-0.29862001750828	0.276096234995747	0.0613182586347143	0.632293626574406	-0.229475059036945	0.645959049623316	1.02292979457816	0.755938503217581	0.462431271353793	0.459068994536475
chrIII:8576171:8576319:C06E1.15	-1.81342755525682	-1.6947490346638	-1.99406206134095	-1.98630697210416	-1.8861562560536	-1.99451571254471	-0.853166476560151	-2.1427672148443	-2.01971109708267	-1.95649385759666
chrIII:8591238:8593720:C06E1.7	-1.24974544848071	-0.435570433210137	-1.19567448798393	-1.17768557775684	-0.864749514997005	-1.06782716388029	-0.616914965126453	-0.74273919089433	-0.658434589032943	-1.76413155338282
chrIII:8606500:8609783:C06E1.9	-0.152839543359778	-0.267709416433172	-0.285914839803066	-0.225630928076319	-0.114406670486462	-0.170464253694438	-0.277216590533797	-0.1442117224142	-0.270799476614938	-0.204577554812248
chrX:8872932:8874848:C06E2.1	-0.120722284405075	0.382715561213826	-0.337997061350376	-0.12851673387856	-0.247387896397294	-0.201387177445769	-0.125232089969817	-0.133170026938863	0.150518953754267	-0.0918826950400681
chrX:8889084:8889189:C06E2.12	-0.286155414708153	-0.157454893454184	-0.338313168840718	-0.332531574155308	-0.173323881045872	-0.358098991397926	-0.345956831265096	-0.566408583677142	-0.26856610775109	-0.219053036450353
chrX:8876081:8876164:C06E2.14	-0.286155414708153	-0.191256627313895	-0.341574488888356	-0.332531574155308	-0.173323881045872	-0.358098991397926	-0.240666115658392	-0.620066912400587	0.910798180942464	-0.219053036450353
chrX:8879648:8880406:C06E2.2	-0.245839403637701	-0.191256627313895	-0.341574488888356	-0.332531574155308	-0.173323881045872	-0.358098991397926	-0.240666115658392	-0.566408583677142	-0.26856610775109	-0.219053036450353
chrX:8857055:8857954:C06E2.5	-0.75939466427916	0.0490766334808687	-0.933193017562113	-0.751568778803239	-0.763294290480701	-0.722343435966938	-0.456895634478719	-0.725701206302306	-0.386411135006461	-0.809966694353637
chrX:8861257:8861692:C06E2.9	-0.305354255392221	0.655549074316481	-1.3977371584388	-2.34604141860547	-0.794833673124237	-0.7252323480951	0.864593142013473	-1.00172763942889	-0.82457998745026	0.307466375373411
chrIV:7283256:7283871:C06E4.1	0.83992044196944	-0.191256627313895	-0.338313168840718	-0.332531574155308	-0.173323881045872	-0.358098991397926	1.57775194785558	0.487434807271719	-0.26856610775109	-0.219053036450353
chrIV:7275873:7276076:C06E4.15	-0.286155414708153	-0.191256627313895	-0.341574488888356	-0.332531574155308	-0.173323881045872	-0.358098991397926	-0.345956831265096	-0.566408583677142	-0.26856610775109	-0.219053036450353
chrIV:7276736:7276872:C06E4.17	-0.286155414708153	-0.191256627313895	-0.341574488888356	-0.332531574155308	-0.173323881045872	-0.358098991397926	-0.240666115658392	1.13528178276421	-0.26856610775109	-0.219053036450353
chrIV:7276382:7276595:C06E4.18	-0.286155414708153	-0.191256627313895	-0.341574488888356	2.62044594935268	-0.173323881045872	-0.358098991397926	-0.240666115658392	-0.566408583677142	-0.26856610775109	-0.219053036450353
chrIV:7280961:7281103:C06E4.19	-1.12443135644551	-2.09122159807044	-1.28843040240592	-2.5444208547436	-0.0430538366872338	-2.4628307178512	-1.34566912380667	-0.823189794198982	-0.584240682341496	-0.159280647836744
chrIV:7276960:7283236:C06E4.2	-0.385553073881729	0.421672452642596	-0.281001868212272	-0.373656157864695	-0.0901768630421209	-0.430877251257542	0.223301249229657	-0.184847748526003	0.213287384817747	0.193749193062555
chrIV:7275208:7275415:C06E4.20	-0.286155414708153	-0.191256627313895	-0.341574488888356	-0.332531574155308	-0.173323881045872	-0.358098991397926	-0.240666115658392	-0.566408583677142	-0.26856610775109	-0.219053036450353
chrIV:7260874:7262133:C06E4.3	0.780595754985039	1.24310629918877	-0.0921836071106386	0.0876853819238565	0.674428732505977	-0.52851869539958	1.09762126665426	1.02392851858784	0.443746226898473	1.22406384023007
chrIV:7254989:7255909:C06E4.5	-0.286155414708153	-0.191256627313895	-0.341574488888356	-0.332531574155308	-0.173323881045872	-0.358098991397926	-0.240666115658392	-0.566408583677142	0.910798180942464	-0.219053036450353
chrIV:7257131:7258248:C06E4.6	-0.595688726754566	-1.8185220723878	-0.488501304198174	-0.0318135413321779	-1.46016454021755	-1.09634159190599	-2.97077825769798	-1.76786229565933	-2.19814672967255	-1.23658919605424
chrIV:7284118:7285875:C06E4.8	-0.200565681005495	-2.38021950873876	-0.161794800409134	-0.815040044291749	-0.886846689345481	-1.45457798985386	-0.790291069050467	0.0375086544630315	-0.408687204658277	-2.95247949390177
chrIV:5839476:5844005:C06E7.2	0.14168811111372	0.0905555265759826	0.594660458518198	0.760450834676348	0.241245336635786	0.27671636052741	0.418787534148085	0.629297015511662	0.337586826519807	0.238886470763633
chrIV:5850823:5859978:C06E7.4	-0.0752775153612442	-0.241345631944394	0.1463532622601	0.175398517244311	0.152319654047518	-0.0811603286815994	0.203004143611291	0.271896252974425	0.300349452864577	0.0724282424071573
chrIV:5865857:5867299:C06E7.88	-0.267778269364204	0.300597518809363	-0.494501170831352	-0.398582871262983	-0.24714233757087	-0.0974337347488123	-0.229765897332358	-0.300223478450981	0.0701692739011807	-0.0855923924291081
chrIV:5862948:5863087:C06E7.89	-1.19739837687159	-1.08831147332947	-1.32752691379084	-1.31925237680057	-1.19528087590781	-1.33446278454345	-1.2674573722937	-1.47492377049087	-1.29189995025691	-1.25569259688669
chrIV:5860904:5861042:C06E7.90	-0.286155414708153	-0.191256627313895	-0.341574488888356	-0.332531574155308	-0.247641395208945	-0.468970283592544	-0.240666115658392	-0.566408583677142	-0.26856610775109	0.849735517382763
chrIV:5834275:5834425:C06E7.92	-0.286155414708153	-0.191256627313895	-0.341574488888356	-0.332531574155308	-0.173323881045872	-0.358098991397926	-0.240666115658392	-0.566408583677142	-0.26856610775109	0.849735517382763
chrIV:5858331:5858616:C06E7.93	-2.86653639150834	-1.63271397484352	-1.95496554995603	-3.12664433472352	-3.06721551932956	-3.23375493804709	-3.25353772437413	-2.08522188532147	-3.16635658708569	-3.15452152577369
chrIV:5839697:5839754:C06E7.94	-0.286155414708153	-0.157454893454184	-0.341574488888356	-0.417362689478984	-0.247641395208945	-0.468970283592544	-0.240666115658392	-0.566408583677142	-0.26856610775109	-0.219053036450353
chrIV:5832890:5833059:C06E7.95	-0.286155414708153	-0.191256627313895	-0.341574488888356	-0.332531574155308	-0.173323881045872	-0.358098991397926	0.867768274688762	-0.566408583677142	-0.26856610775109	-0.219053036450353
chrIII:7002300:7005450:C06E8.5	-0.913780650472339	0.525143632446907	1.17367951885731	1.15581518361351	-0.233006758022728	1.31832478677492	1.12073943685201	0.113280651758067	0.625425818575638	-0.721535470958944
chrIII:6994160:6994299:C06E8.6	-1.19739837687159	-1.08831147332947	-1.32752691379084	-1.31925237680057	-1.19528087590781	-1.33446278454345	-0.159022981946541	-1.47492377049087	-1.29189995025691	-1.25569259688669
chrIII:6994708:6994920:C06E8.7	-0.245839403637701	0.907490291107065	-0.341574488888356	-0.332531574155308	-0.173323881045872	-0.358098991397926	-0.240666115658392	-0.566408583677142	-0.26856610775109	-0.219053036450353
chrX:16633362:16637673:C06G1.1	-0.0770807142569973	0.424171471951101	0.397162958350634	0.495590919080527	0.0371187476945273	0.38158245645834	0.424424639890171	0.149565877045931	0.394526381987032	0.113914852521454
chrX:16643438:16643588:C06G1.10	0.797042708103365	0.249061735387677	0.578914200623617	0.286925610209908	0.954248697655503	0.795344731284781	0.258369536214284	-0.624170716238697	0.930330279334608	0.426078384715933
chrX:16619320:16619411:C06G1.11	-0.286155414708153	-0.191256627313895	-0.341574488888356	-0.332531574155308	2.54750007642104	0.696111550166285	2.08149338064262	-0.620066912400587	0.910798180942464	-0.219053036450353
chrX:16615871:16616020:C06G1.12	-0.940483049861191	-0.228435298222214	-0.40109949388801	-1.85829565811703	-4.10001537149317	-1.51524160672407	-2.36751435020447	-1.00172763942889	-3.02118360640977	1.10668487195067
chrX:16627126:16627264:C06G1.13	-0.286155414708153	-0.191256627313895	-0.341574488888356	-0.332531574155308	-0.173323881045872	-0.358098991397926	-0.240666115658392	-0.566408583677142	-0.26856610775109	-0.219053036450353
chrX:16629834:16629977:C06G1.14	-0.286155414708153	-0.191256627313895	-0.341574488888356	-0.332531574155308	-0.173323881045872	0.696111550166285	-0.240666115658392	-0.620066912400587	-0.304571081702839	-0.219053036450353
chrX:16618285:16618374:C06G1.15	-0.245839403637701	1.53044328939897	2.01225593547289	-0.332531574155308	2.54750007642104	1.37764073318664	-0.240666115658392	-0.620066912400587	5.0337165057239	0.849735517382763
chrX:16620992:16621138:C06G1.16	4.09719997879086	-0.157454893454184	2.96112770347496	1.44526114957931	3.91682898904309	3.40134779281379	2.79147705380944	1.95147244564261	3.54805832994102	4.73495746627931
chrX:16621630:16621771:C06G1.17	-0.0123105577249578	-0.798325650744691	1.42027693038073	-0.165917005289483	-2.20038975446461	-3.4846954148938	0.681360174738718	0.544126185612621	-1.53905935548908	0.493708392728248
chrX:16621806:16622739:C06G1.2	-0.280150784098667	0.23284388334236	-0.199536090868987	-0.126807107833915	-0.168428215794949	0.0414833365669751	0.279837375922794	-0.181830558869417	0.0594050327497254	-0.088992236167136
chrX:16647193:16647336:C06G1.7	-0.144289540620074	-0.0177978808690789	-0.188077552971318	2.08662347004186	-0.0885391267949226	-0.20609485123569	-0.0808112304335684	2.09291364897835	1.0701148023914	-0.214527438270399
chrX:16646333:16646531:C06G1.8	-0.0281602336003653	-2.45877000551661	-1.65525116435517	-0.182832886142168	0.280908979406766	-0.606791681629922	-1.72768385556114	-1.16120025459461	-0.46054527365143	-2.8393990299023
chrX:16626869:16627004:C06G1.9	-0.144289540620074	-0.0515996147287902	-0.188077552971318	0.911438670268491	-0.0142216126318502	2.01319752408735	-0.0808112304335684	0.628876010607462	-0.109249486302151	-0.0576649287096564
chrIV:7036125:7036468:C06G3.3	-0.220762455827115	0.251143203506224	-0.253093579352061	-0.131349335340091	-0.407423910998725	0.0499380112601198	-0.756089405725746	-0.526599194683536	-0.295784656755076	0.283117536510389
chrIV:7017625:7020210:C06G3.6	0.328982582309617	-0.467499582462386	0.175888829073419	0.146501336019693	0.0958660693830265	0.0861225457472939	-0.244426049444803	0.25990360359632	0.0942217401371701	-0.0256398025675539
chrIV:7031309:7032719:C06G3.8	-0.82709490984939	-0.0645777182821786	-0.946941999102268	-0.872347933749174	-0.527499650415717	-0.714118706976121	-0.492346833380083	-0.667394353290783	-0.633690286526817	-0.698180218180779
chrIII:7977215:7977812:C06G4.4	-0.134996731327024	-0.0655068543564853	0.480682984051395	-0.265525440598578	0.389553255925269	0.0976841825531435	0.491951247757746	-0.150195917175403	0.559317458158052	0.260990145980915
chrIII:8004390:8006002:C06G4.6	-1.04675295803852	-0.670301309672965	-0.752434271655469	-1.11500015343131	-0.838905863573813	-1.14599390086814	-1.07101313064276	-0.480244675138161	-0.860902590931414	-0.756414328185585
chrX:16507843:16522841:C06G4.7	0.0139239194716965	-1.25552737778533	-0.265907338174796	-0.276399908855208	-0.374713002462354	-0.312016402807133	-0.629397251652244	-0.392725651681217	-0.338426431101375	-0.758191171511654
chrV:11137344:11137546:C06H2.10	-0.286155414708153	-0.191256627313895	-0.341574488888356	-0.332531574155308	-0.173323881045872	-0.358098991397926	-0.240666115658392	-0.566408583677142	-0.26856610775109	-0.219053036450353
chrV:11125221:11127316:C06H2.2	0.166255042994229	-0.427911028272646	-0.0793431502906364	-0.264108563161693	-0.108754969298099	-0.305219950699678	-0.668461772628925	-0.286778285067845	-0.223610798414206	-0.152260250234853
chrV:11143061:11144794:C06H2.7	-0.393697385841423	-0.937505365240764	-0.447809262318379	-0.925606118730432	-0.480236188510324	-1.11647032390366	-0.597722786328919	-0.767996693583994	-1.54473793389662	-0.242788716623723
chrV:11133874:11134086:C06H2.9	-0.286155414708153	-0.191256627313895	-0.341574488888356	-0.332531574155308	-0.173323881045872	-0.358098991397926	-0.240666115658392	-0.566408583677142	-0.26856610775109	-0.219053036450353
chrV:17893882:17894059:C06H5.11	-0.286155414708153	0.907490291107065	-0.341574488888356	-0.332531574155308	-0.173323881045872	-0.358098991397926	-0.240666115658392	-0.566408583677142	-0.26856610775109	-0.219053036450353
chrV:17894784:17894985:C06H5.12	-0.286155414708153	-0.191256627313895	-0.341574488888356	-0.332531574155308	-0.173323881045872	-0.358098991397926	-0.240666115658392	-0.566408583677142	-0.26856610775109	-0.219053036450353
chrV:17879820:17888984:C06H5.6	-0.406526476934728	-0.197159202377457	-0.519721452788639	-0.498750894267642	-0.363447538663924	-0.179047249684631	-0.184673028957372	-0.340968235665393	-0.154438453055182	-0.296534381513279
chrV:17919025:17921745:C06H5.8	0.830852932524306	0.30579683819299	0.552139539568775	0.733638323737712	0.728835456039826	0.522561564016524	0.602109296125963	0.296297587921488	0.227324207168923	0.756514607045118
chrX:4554367:4554582:C07A12.10	-0.245839403637701	-0.191256627313895	-0.338313168840718	-0.332531574155308	-0.173323881045872	1.86119338392511	-0.240666115658392	-0.566408583677142	-0.26856610775109	-0.219053036450353
chrX:4550088:4550290:C07A12.11	-0.286155414708153	-0.191256627313895	-0.341574488888356	-0.332531574155308	0.956160513120857	-0.358098991397926	-0.240666115658392	-0.566408583677142	-0.26856610775109	-0.219053036450353
chrX:4554080:4554219:C07A12.12	0.83992044196944	-0.191256627313895	-0.341574488888356	-0.417362689478984	-0.247641395208945	-0.468970283592544	-0.240666115658392	-0.566408583677142	-0.26856610775109	0.849735517382763
chrX:4553077:4553209:C07A12.13	-0.286155414708153	-0.191256627313895	-0.341574488888356	-0.417362689478984	-0.173323881045872	-0.358098991397926	-0.345956831265096	-0.620066912400587	-0.304571081702839	-0.219053036450353
chrX:4554288:4554572:C07A12.14	-0.245839403637701	-0.191256627313895	0.836971383316087	-0.332531574155308	-0.247641395208945	2.23626595905497	-0.240666115658392	-0.566408583677142	-0.26856610775109	-0.219053036450353
chrX:4549096:4549369:C07A12.15	-0.286155414708153	-0.191256627313895	-0.341574488888356	-0.332531574155308	-0.173323881045872	-0.358098991397926	-0.240666115658392	0.487434807271719	0.910798180942464	-0.219053036450353
chrX:4554090:4554229:C07A12.16	0.83992044196944	-0.191256627313895	-0.338313168840718	-0.417362689478984	-0.247641395208945	-0.468970283592544	-0.240666115658392	-0.566408583677142	-0.26856610775109	0.849735517382763
chrX:4549243:4549459:C07A12.17	-0.286155414708153	-0.191256627313895	-0.341574488888356	-0.332531574155308	-0.173323881045872	-0.358098991397926	-0.240666115658392	0.487434807271719	0.910798180942464	-0.219053036450353
chrX:4545702:4549948:C07A12.18	-1.35172636006091	0.500234695737804	-0.844834114929604	-1.03937167980174	-0.465551529193021	-0.560855255876694	-0.245158017724966	-0.675256010835813	0.0403960796108801	0.0665150764326889
chrX:4524045:4524172:C07A12.19	-0.00783887080532293	-1.00648068208058	-1.01106159404719	-0.985182804180256	-0.590679809930108	-1.98900669379902	-0.263586758479231	-0.684507429015417	-0.124624297542889	-0.366705703162127
chrX:4544846:4545689:C07A12.2	-0.611926724036133	1.99967846879947	0.443195610863913	1.13818900272997	0.290935585938022	1.0842005732869	1.64260023010569	0.862530950908628	1.50406775642012	0.842170333109625
chrX:4517747:4521069:C07A12.7	0.0459616394216204	0.243466835292839	0.23328091703102	0.127135995962866	-0.10710490782642	-0.0113931646374019	0.0766432324970033	0.237507089895283	0.16794776692329	0.171484231618246
chrX:4551041:4551228:C07A12.9	-0.286155414708153	-0.191256627313895	-0.341574488888356	-0.332531574155308	-0.173323881045872	-0.358098991397926	-0.240666115658392	-0.566408583677142	-0.26856610775109	-0.219053036450353
[truncated: 25,931 more rows]
