# Supplementary material for: Fluctuations in chromatin state at regulatory loci occur spontaneously under relaxed selection and are associated with epigenetically inherited variation in C. elegans gene expression
Source: PLoS Genet. 2023 Mar 2;19(3):e1010647. doi: 10.1371/journal.pgen.1010647 (PMC10013927; doi:10.1371/journal.pgen.1010647)
Supplement: S2 Table — File name: S2_Table.csv. (CSV) [file pgen.1010647.s011.csv]

	2	6	8	10	12	14	16	18	20
chrII:1847:5516:2L52.1	0.0932469177416678	0.00807373185648344	-0.00594525341667639	0.142831152262193	-0.0551440257281567	-0.204923907429696	-0.0504302431183957	-0.103765046130008	-0.0757439402460121
chrII:15265685:15265757:2RSSE.4	-0.207482717000581	-0.240469666810444	-0.327449230683778	1.87139351516513	-0.314391054784983	-0.238696272225149	0.899822959920879	-0.307608182471214	-0.231519066680849
chrII:15279228:15279420:2RSSE.5	-0.207482717021869	-0.24046966693449	-0.327449230783	0.183962152248564	-0.314391054936228	-0.238696272198161	-0.245909437467641	-0.307608182472628	-0.231519066755273
chrII:15273616:15273693:2RSSE.6	-0.666282235699725	-0.312048595908823	-1.18688463497556	-0.871565496644366	-0.1215277433081	-0.576995428993025	-0.152000021446798	-0.283592580289469	-0.00350946353897356
chrII:15279230:15279420:2RSSE.7	-0.207482717021869	-0.24046966693449	-0.327449230783	0.183962152248564	-0.314391054936228	-0.238696272198161	-0.245909437467641	-0.307608182472628	-0.231519066755273
chrII:15264824:15264885:2RSSE.8	-0.207482717021869	-0.404227395811108	-0.327449230783	-0.880688501721911	-0.314391054936228	-0.238696272198161	0.89982295983812	-0.307608182472628	-0.231519066755273
chrIV:17480297:17483330:4R79.2	0.358866784535418	0.795004525239429	0.723433029768616	0.598822241431296	1.29961002596014	0.672725835675978	0.800396980939733	0.764026416534016	0.849893551608581
chrIV:8366749:8375371:aagr-1	0.469633674061789	1.0598354482313	1.26974106503767	0.69214513811337	1.34478667561511	0.977793803027865	1.0655099903761	0.629361446076031	1.05935795650549
chrII:4914493:4925248:aagr-2	0.805453157092418	0.467268511043358	0.531847632258983	0.384772331335262	0.308936233505102	0.360231053919937	0.319909478195125	0.382730649718719	0.486787327887326
chrV:9725983:9729512:aagr-3	0.687213654648322	-0.0632551340440848	0.0737140876508548	0.239876497312025	-0.293354048052329	-0.0901299675614827	-0.123873947643209	-0.223318229922084	0.0963803852786005
chrX:460650:466962:aagr-4	0.847119864956536	-0.0334747754031482	0.246235587329181	0.21862509997228	0.0747112720749236	0.158316612474103	0.151310362203081	0.0656897262819499	0.325473242183174
chrIII:8756982:8761090:aak-1	0.190531721357139	-0.349586334444368	-0.247575093238078	-0.281430899877911	-0.247296395932298	-0.330652004914845	-0.0387024655337898	-0.213802058100002	-0.0688997569200181
chrX:16796086:16803404:aak-2	-0.0155895194554441	-0.26728416520717	0.0833764045473828	-0.0345707240010927	-0.0513750974501374	0.040441038108707	-0.0726779466086812	-0.165143144773286	0.0704417266785193
chrX:13755770:13758936:aakb-1	0.119129520506491	0.468926351180873	0.64959045262106	0.519786315662336	0.356710143995471	0.428491533987918	0.482939015004328	0.354667511458246	0.342902627755028
chrIII:11237142:11239199:aakb-2	0.0625383728383457	-0.123387302972947	-0.11033677991246	0.0655213304011382	-0.367067191119401	-0.290947314287933	-0.228660132824533	-0.306740821858831	-0.245666223061674
chrIII:12537783:12575401:aakg-1	0.591255244917323	-0.318036418077296	0.142976595495097	-0.0882441196569289	-0.416092498933714	-0.217569787594543	-0.178718463042656	-0.2812609227572	0.0870281030620988
chrX:16866065:16869031:aakg-2	-0.199165666745885	-0.260512843483517	-0.162508813294438	0.0664547083132906	-0.00515651284058409	-0.0891843360543546	0.0184737590984125	-0.150855371084088	-0.12704746855201
chrX:2976447:2981027:aakg-3	-0.723046242967338	0.235207542492077	0.266259869757829	-0.185819852877316	0.517906136659591	0.206943282221086	0.175512651858759	-0.370751133975529	0.0227741555239294
chrX:2314895:2319338:aakg-4	0.963330056451415	1.39485856554377	1.50382186003556	0.841457979427787	0.990287031991266	0.990858497667421	0.913952625071645	0.842777411143246	1.01359567009092
chrII:9971052:9974704:aakg-5	0.0686072417645444	0.23016411086201	0.279600429364939	-0.300696442938818	0.166811621542597	0.108842545514816	0.12769683995578	0.134686373197163	0.312265599220051
chrI:5107832:5110183:aap-1	-0.0659177525624684	-0.231600579104483	-0.211508938757423	-0.0242585366020881	-0.446968327125152	-0.471433601206636	-0.539712186760273	-0.476891094478294	-0.271497856475888
chrII:11460204:11464489:aars-1	0.392379422426661	-0.00685492257581445	0.0953378740062508	-0.0290391991566758	0.124258638502193	0.289596135015178	0.276522900030091	0.10719855239961	0.155918249537678
chrI:3983182:3986581:aars-2	0.455516704641573	-0.285128463867152	-0.330503737086879	-0.1855443527742	-0.339830114043579	-0.132250690611763	-0.119139204034912	-0.228657370736234	0.147300872997088
chrIV:245113:251926:aass-1	0.375114554777834	-0.213494054223143	-0.14776465663922	-0.0712441734880901	-0.230325799056766	-0.109931448594935	-0.159302514120467	-0.219994800566568	-0.0704920466881171
chrIV:9599177:9601695:aat-1	0.15114087162659	0.287807234819756	0.350877909963755	0.451425836626119	0.302412851833799	0.154092808149701	0.249974820502591	0.207238501898439	0.209432173921348
chrV:9244401:9246360:aat-2	0.397721997079808	0.434401020760637	0.376718240255068	0.53317738718514	0.25664958699652	0.358793246385901	0.121678051160382	0.28511268571165	0.384583117857945
chrX:2552435:2557728:aat-3	0.367482952832758	0.0763323966001135	0.312994772971583	0.338717962814813	0.0788828057551809	0.104213273404369	0.15485632460213	0.00735296856077932	0.300897270747028
chrIV:6272528:6275721:aat-4	-0.844853137747121	-0.171711429365722	-0.281343829751882	-0.332264686024966	-0.138406789691697	-0.485443319310149	0.0351497307596655	-0.20136906552021	-0.476300423784039
chrI:2571768:2576020:aat-5	0.319986235902715	0.541675537685373	0.496883507097454	-0.00594888285689117	0.621549832466496	0.902524118812686	0.634008853051222	0.523358484167486	0.521223153048588
chrV:11466841:11470663:aat-6	-1.90320397926522	0.183952305745845	-0.443947618440136	-0.866502055395458	0.0259754020742707	-0.00612117860321665	-0.922550740223063	-0.0203576816262145	-0.511444541835073
chrII:1386869:1391639:aat-7	0.860165162082396	-0.168182255069536	-0.258547317307319	3.00187485405052	0.759576146847787	-0.168280344151955	0.974213744028821	2.00249814017006	-0.160559658280771
chrIV:3862032:3865044:aat-8	-0.215240991022452	0.573906107387453	0.110324192457494	0.139508515959596	1.09155484574126	0.985060376264684	1.32872730525096	1.33545926578404	0.199074581026926
chrI:11388680:11396660:aat-9	0.0834355576769979	-0.1956895894642	-0.102245339203342	-0.117422256113139	-0.466734887168802	-0.468240087894668	-0.494914472001343	-0.63996450437142	-0.226218747285358
chrI:1601837:1607220:aatf-1	0.0685081296325711	-0.157899264087277	-0.23144809738174	-0.0362684182922923	-0.320666834639486	-0.187293659733868	-0.0318792606082231	-0.194751049653376	-0.172839107894349
chrIII:13153816:13160284:abce-1	-0.144603260651939	-0.273242343084938	-0.285490244845091	-0.290830774217067	-0.38757144205969	-0.241757359537219	-0.15331234177098	-0.296655711594085	-0.133676037047383
chrV:12761043:12763375:abcf-1	0.0036643773991965	-0.282006217229021	-0.42704409440651	-0.308515551081007	-0.336176872165238	-0.375446872913705	-0.369153110505417	-0.448262052819316	-0.340801819701793
chrIII:13457686:13462238:abcf-2	0.724659144390414	0.149429667627173	0.0602601047090295	0.401396157217825	-0.100286318546997	0.0469825195530836	0.0070850456677762	-0.0573424017566708	0.276398708812202
chrIII:6173404:6176171:abcf-3	0.620347247824346	0.147394977204835	0.0702618643749579	0.251182696967019	0.105070541557107	0.229234534245917	0.241382155333276	0.127034650677211	0.420395233533862
chrII:6528930:6531610:abch-1	-0.296357024045584	0.529191475232302	0.260757628814807	0.476362166022493	0.358867617796533	0.62892504283882	0.251513039094865	0.443283116669779	0.591532656119596
chrII:6532162:6535455:abcx-1	0.465963590418138	0.571661996712486	0.244529022543971	0.448922147110725	0.580146063069105	0.630226224864065	0.71614770736299	0.685732921246426	0.692315043271684
chrI:3886072:3887085:abf-1	0.363716856125189	-1.06969126512224	-0.927357032635018	-2.54808362964008	-1.15447075490126	-0.795623566444244	-1.10151788611129	-2.02861161518382	-1.07249753891641
chrI:3885543:3885988:abf-2	-0.519903874748723	-1.21424773580127	-0.0912741476276329	-2.55321250160777	-0.271308081093003	-3.70966678849341	-1.56946425522465	-0.372939017537723	-2.16313182722369
chrV:15817409:15817846:abf-3	-0.207482717021869	-0.24046966693449	-0.327449230783	1.24861280621904	-0.314391054936228	-0.238696272198161	-0.245909437467641	-0.307608182472628	-0.231519066755273
chrV:20557875:20558379:abf-4	-1.14569827843096	-1.41899341532231	1.7344965665144	-0.740164751378735	2.23667993678978	1.55191637492271	-0.144470064548232	-0.250160250288393	-1.22764266043245
chrX:12792726:12793386:abf-5	-0.545891122788715	-1.84939961152209	-3.84301153050403	-0.702855481067709	-3.85694164389255	-1.05240079954525	-4.04152879192599	-4.11805346815198	-2.78597979031416
chrX:12794117:12794870:abf-6	0.230252668403501	0.264344498807865	0.0579193668049758	-0.0975762872251136	0.335528419271446	0.698338607148538	-0.630297557976622	-0.381473772062065	-1.72261824700626
chrI:11515126:11517108:abhd-11.1	0.285422637437579	-3.21992705618298	-1.00915753921419	-0.40006816372707	-1.08575212823141	-1.45363371020053	0.334821918701177	-1.10455900802896	-0.101484138437425
chrI:12181045:12183297:abhd-11.2	0.0697949649846968	0.301979627595008	-0.0566969661026248	0.388826321326299	0.195769473564283	0.00458742969303776	0.103688281690407	-0.0224596104621685	0.227882851026796
chrV:7984092:7985954:abhd-12	-0.00354274241879581	-0.0241472550691421	-0.17352527239448	0.059750181898536	-0.178824221071049	-0.370286161526476	-0.287149684527705	-0.187053481911042	-0.237091339473091
chrIV:1027786:1030039:abhd-14	0.421331251103961	0.659097821098891	0.593337898086625	0.409415772838997	0.560097808219758	0.628461341165828	0.834515837462742	0.453040094288973	0.925293920163185
chrV:19955487:19958912:abhd-3.1	0.520274578407274	0.41163292918565	0.00122257468142513	0.271476423857779	0.344882902791656	0.202250279062265	0.318761903996799	0.121247079596124	0.315692375009711
chrX:975524:978008:abhd-3.2	-0.424957500781302	-0.25331668168099	-0.663785398522057	-0.348122663456876	-0.213049244222256	-0.0295135849780301	-1.51332953228999	-0.540976469776699	-1.00876694919039
chrV:4847652:4849836:abhd-5.1	1.13890641180245	0.471776541653875	0.538769358792336	0.669929966420058	0.889553078083507	0.792701897117215	0.500317847303836	0.286740819801239	0.589714751062383
chrV:4844684:4846984:abhd-5.2	0.568620431669022	0.497936355855057	-0.28866263208557	0.236777799662564	0.330097285725616	0.309771242094806	0.269734709212427	0.201217284521356	0.695463760368961
chrIII:5690106:5692730:abi-1	0.0140064755257505	-0.176619577870439	-0.192653484442411	0.0779364112973092	-0.120850406134854	-0.158695374491462	-0.0892138819827546	-0.0453997742546092	-0.00959215963543195
chrX:10605831:10624202:abl-1	0.12276497136452	-0.3264188985409	0.0847758027160615	-0.0888035949051667	-0.103681749342809	0.0550231469529007	-0.0227448983446495	-0.0276065418780282	0.114564215473149
chrIV:10206188:10214911:abt-1	2.10190444803425	1.72963393592012	0.863519753714155	3.61155523563845	2.23667993678978	3.28225728164161	2.96817512285865	1.56605193027225	-1.26188594668856
chrI:2255920:2272866:abt-2	0.715096916992602	0.146456094665633	0.600369225652174	-0.282153110381979	0.267316394086709	0.547012095851226	0.453419707579877	-0.0299491387949953	0.538387482685102
chrV:323771:330725:abt-4	-1.08424068856297	0.139416961111622	0.0618282497694476	-1.1064117537406	0.518040150769762	0.653092107987732	0.127386606809976	0.145332760598015	-0.326482725292584
chrI:12011194:12018684:abt-5	-0.322217793851148	-1.26710391613661	-0.914513530843699	-0.547769262445606	-0.727615616812335	-0.688719709722282	-0.56957065079745	-0.72920841452783	-0.895809378429213
chrI:2472037:2485391:abtm-1	0.22790831056942	-0.141411820905944	-0.185575474419914	0.041036061303349	-0.234159123194144	-0.457928457787447	-0.112208342713125	-0.0340962073671874	-0.0477440436234562
chrI:8296922:8307566:abts-1	0.443940043417378	0.176127881986837	0.536864926657026	0.191291392188054	0.417174946006426	0.414912034701213	0.260007030223902	0.307871627156731	0.468422611762921
chrX:11585674:11589757:abts-2	0.454484458333859	0.0403079262011159	0.482828986123371	0.2674366016968	0.362017688488744	-0.0199670593732454	0.624399316750872	-0.272081427452361	-0.0434738118463531
chrII:6132894:6157205:abts-3	0.351386157196604	0.440117270652624	0.763749996655224	0.0798925540609811	0.638885110357921	0.530834049806938	0.444218606182512	0.472945683135227	0.616653046684128
chrX:6747295:6761738:abts-4	0.476637514817066	-0.267845801500087	0.20356909508789	0.0113532269907195	-0.347757623543334	-0.214170784457811	-0.0729250984696965	0.0529148484974853	0.150013370258694
chrV:10380339:10381826:abu-1	-0.435149348363833	1.69750915272194	2.44325156440773	0.110518762227574	1.90525702234188	1.96196581939245	1.63439513994627	0.707141304716761	1.39542121305591
chrX:3798178:3799741:abu-10	0.161971173702682	1.22522154007431	1.59330756333135	-0.309791197927215	0.991959560533759	1.08388038237311	0.731166290585157	0.209614044818519	0.402286246907959
chrII:192530:194558:abu-11	0.663310117547737	1.05504078294132	1.72026415795405	0.0854144347521294	1.10811084513305	1.27414923612451	1.00517015203652	0.500423724502736	1.08613630098556
chrX:450445:457648:abu-12	0.816246626815495	0.698728839174736	0.997876112501379	0.2917978347421	0.580363672944535	1.02818756560537	0.622817561692204	0.691914959731722	0.89455561506915
chrIII:6941887:6945898:abu-13	0.737141886417636	0.859835464894613	1.21251247972104	0.84221338674964	0.891227756991442	1.08291492520669	0.978615142562319	0.945242061526742	1.10337796298198
chrII:9225185:9227261:abu-14	0.701796646113411	0.668200354904279	1.32892386840784	0.642353319033928	0.965430775826739	1.06662960003383	0.925793773501673	0.650037589188506	0.948886650074885
chrV:5158622:5159907:abu-15	-0.841871984225916	-0.117614594576243	0.318077504438617	-0.985107766071777	0.320040993530969	-0.642534257005663	-0.753089441215243	-0.72290825209385	-0.616654172015744
chrX:1408835:1410652:abu-2	-1.14569827843096	0.824133968752585	1.49457898251938	2.45378721053269	-0.284520643383719	-1.22719052272034	-1.29020246185399	-1.34076666070494	-1.26188594668856
chrV:2274841:2275977:abu-4	1.67137539015523	2.70944235652762	1.12839204385209	1.77557015565197	0.190543875289293	2.66283453554716	2.03599054508968	1.76313169393129	1.76910716148432
chrIV:15590696:15591772:abu-5	-0.207482717021869	-0.24046966693449	-0.327449230783	1.87139351516002	-0.314391054936228	-0.238696272198161	0.89982295983812	-0.307608182472628	-0.231519066755273
chrV:5160670:5161892:abu-6	0.610464988024832	0.706304530549545	1.66556425794834	0.23138853011035	0.83502368839579	1.30500102324723	1.40345265013798	0.555573286112566	0.902457688699369
chrV:5163395:5164759:abu-7	0.47004846512297	0.910675638266699	1.40367829586524	-0.228169601717742	1.07491614657847	0.754908825060234	0.696708353140579	0.534422355533205	0.673947029640858
chrV:5163268:5194608:abu-8	0.675897649271408	1.05037164303696	1.70066759547734	0.277565510465323	0.80701696564553	1.16231127292696	0.815279061603216	0.457460971444761	0.934950527665736
chrX:8322110:8323418:abu-9	-0.207482717021869	-0.24046966693449	-0.327449230783	0.183962152248564	-0.314391054936228	1.44868706357412	-0.245909437467641	2.85405039639819	-0.231519066755273
chrV:10378938:10379371:AC3.12	-0.207482717021869	-0.24046966693449	-0.327449230783	-0.635323215453843	-0.314391054936228	-0.238696272198161	-0.25282087312607	-0.307608182472628	-0.231519066755273
chrV:10393880:10394029:AC3.14	-1.76822366548807	1.30981216715472	0.888474459857073	0.0881387927405106	-0.260112967306145	0.93249362882826	-0.12460472375818	0.248331244919183	-1.88608948810424
chrV:10388295:10388442:AC3.15	-0.207482717021869	-0.24046966693449	-0.327449230783	1.59135376297234	0.690145286759527	0.356963501703353	-0.245909437467641	-0.307608182472628	-0.231519066755273
chrV:10380724:10380874:AC3.16	-0.404028512260491	1.45460660902132	2.55720860439092	-0.230698213730132	1.71410593394864	2.18767500232068	1.87286039649256	0.152850345289079	1.58012397243455
chrV:10388526:10393505:AC3.5	-1.52711627953958	2.26192217044388	2.11828310271665	0.632325446667343	3.04102390298571	2.92477898321441	2.33934489818484	2.89858255427939	1.73167220284832
chrIV:5111832:5112917:AC7.3	-0.207482717021869	-0.24046966693449	-0.326845388839266	0.183962152248564	-0.314391054936228	-0.238696272198161	-0.245909437467641	-0.307608182472628	-0.231519066755273
chrX:237495:239177:AC8.10	0.494728383740785	0.262381544885374	0.481101450673283	-0.312778079325161	0.590143141662069	0.816955300496123	0.304689012964491	0.714927014554729	0.642579496452825
chrX:226650:227394:AC8.11	0.322137096218166	0.170465553204814	0.271681319581942	0.169106654666243	0.321372136032783	0.452230057946638	0.604531596596558	0.0860267522699657	0.133382782067016
chrX:237495:238890:AC8.3	0.445919252248422	0.223028523124436	0.199317295173653	-0.285979236148864	0.420366651410776	0.726444854972515	0.236348847712007	0.689294770601385	0.559384749095603
chrX:226650:227394:AC8.4	0.322137096218166	0.170465553204814	0.271681319581942	0.169106654666243	0.321372136032783	0.452230057946638	0.604531596596558	0.0860267522699657	0.133382782067016
chrIII:13344936:13346859:acaa-2	-0.0939040595515437	-0.0650284943915053	-0.0873136763544375	0.00077970278384019	-0.0790433875631336	-0.0117823592358246	0.118061015367064	-0.0858495167409725	0.190928206758205
chrI:4635714:4636379:acbp-1	-0.640781960037977	-0.0411343558853154	-0.380448556726099	-0.219630809456957	0.128347857625119	-0.00840807033578748	-0.24708696202289	0.12017149593938	-0.520876652470716
chrX:10903277:10905107:acbp-3	0.11103376617055	0.506705450965149	0.130484255044707	0.687138930908664	0.517591277306811	0.342611657849841	0.429645484728165	0.663097888712815	0.144625001002236
chrIII:7308294:7309043:acbp-4	0.396177396991232	0.349821927896291	0.201364758184961	0.65999617978707	0.429989938321158	-0.59280329149318	0.401167476302265	0.316473793555306	-0.0479233170946672
chrIII:13639892:13641688:acbp-5	-0.675920038206535	-0.506356946180471	-0.420198637620063	-0.212259976775778	-0.388602427883385	-0.435521474143695	-0.320795291713863	-0.384837711728853	-0.534253112634369
chrII:11972309:11973732:acbp-6	0.334423327192682	0.627930633649144	-0.19225123546537	0.392086922236476	0.155704284269085	0.309249544694393	0.403777748557385	0.454661290003939	0.224405914848405
chrIII:4840183:4841070:acbp-7	-0.29289032790907	0.17697146565806	0.0439327057965284	0.628605753475808	0.320452539707166	0.388497748298226	-0.0647692281365583	0.252119099175999	0.561888877794837
chrIV:9658052:9663993:acc-1	-0.346388208361023	0.495356224109891	0.267831840017552	0.311097177449957	0.623437811215435	0.308998188646607	0.536853259013487	0.469393902452268	0.385275437641267
chrIV:9016776:9019182:acc-2	-0.0653320272753368	0.988815320119154	0.172627049912582	-0.347066229186328	0.581452511342513	0.44882608624371	-0.328524392399792	0.259182022530539	0.0203242759324964
chrX:4722876:4727481:acc-3	-0.0266423285809045	0.716222310325193	0.269908638176579	0.0676647611538921	0.603656318627286	0.849613305780596	0.643444215222129	0.499051510828941	0.122337859115922
chrIII:13480664:13484155:acc-4	0.198781754208577	0.430841123659646	0.614908919625119	0.00484733133756739	0.408843132630578	0.354627452563993	0.292398250176769	0.117876234819703	0.533247434012701
chrI:4103697:4108165:acd-1	-1.18030718628794	-1.25523568644569	0.863519753714155	0.324485902591739	-0.284520643383719	-1.22719052272034	-1.29711389751242	0.420149626757646	-0.161562115111914
chrI:4094159:4098329:acd-2	0.94178707092429	0.775120035710188	0.988422470653665	0.447744268047103	0.647928438521752	0.17878276871182	0.635441620118935	0.627686710057954	1.29337608987958
chrX:14849274:14852631:acd-3	0.479276863451949	0.576306526831651	0.535016698808819	0.917121482264458	0.938255554761422	0.617474606381781	1.03321910345838	1.04529410809036	0.812634698403192
chrV:8638220:8640586:acd-4	-0.544251228691052	1.98020792145132	1.53723933444305	1.1449025720007	1.6035793898317	1.37441458755695	1.23799679778201	2.36489128207124	0.225903869171684
chrI:3655412:3662183:acd-5	0.740530820440757	0.359643341347465	0.151676897372441	0.0311583603612342	0.529316954437226	0.219306156284796	0.766077002373039	0.657247410626993	0.680926549719647
chrI:6497435:6499560:acdh-1	-3.16053134495673	0.957959451789579	0.727232264558289	0.916270501508263	1.31011190977613	1.21562014139065	1.21374361501128	1.28610921562861	0.823043901937601
chrX:17213143:17214903:acdh-10	0.0997430022952232	-0.354790448665472	-0.269849859143316	0.0502479242671171	-0.327333135652199	-0.159732546319345	-0.0173455626915381	-0.169394889374249	0.0623556440064193
chrIII:10566180:10571603:acdh-11	0.367230347349933	-0.428932360630543	-0.543138505375795	-0.250346527356968	-0.536478997429968	-0.334291427345789	-0.245514617404932	-0.459666811165965	-0.224525071897982
chrII:7192436:7194770:acdh-12	-0.146059387180168	-0.611721701250649	-0.815461157807734	-0.296773293231513	-0.575742483127634	-0.509295302054689	-0.462789762638466	-0.534284837573936	-0.299499517842487
chrIV:8496484:8498823:acdh-13	-0.441508899504011	-0.545475918927434	-0.569825099731034	-0.247571958300299	-0.278671822268594	-0.455221592644942	-0.251214465983465	-0.294762947168466	-0.371311567570471
chrII:5544780:5547490:acdh-2	-4.02702720374678	0.583004606463134	0.34226524005154	1.19980491784228	1.15267465766725	1.23679080647297	1.44419073292272	1.5660128822653	0.970040584749796
chrI:6464196:6465709:acdh-3	-0.692473653292309	-0.534264173890918	-0.804178459984432	-0.524832894215798	-0.769949650223408	-0.808398279662916	-0.897822099728205	-0.877583153527917	-0.867369535332868
chrI:6546614:6548675:acdh-4	-0.719976301661619	-1.00201476460266	-1.30744312239652	-1.32509998694101	-1.58703389201346	-1.0121552927893	-0.783787261310131	-2.16641762823642	-1.60715587320162
chrI:6784853:6787139:acdh-5	-1.14993455704601	-0.262919462623567	0.698354041284003	-0.0426909770146024	0.392369699952869	-2.28610070128873	-2.41579770608947	1.60519814684302	-2.29472566258413
chrIII:8561135:8563026:acdh-6	0.87820635823682	1.12993383671986	0.684098361538796	0.722040148494632	1.29519593057535	1.17131830730635	0.942707824076342	0.944836523587755	1.13094258065122
chrX:17215017:17217105:acdh-7	0.141660032276028	-0.523926378475185	-0.393999511611918	0.00202321723899661	-0.382102710325768	-0.22043511914619	-0.120375704261936	-0.333357016666236	-0.204048114520464
chrII:5794494:5796185:acdh-8	-0.819665536850599	-2.33581142783872	-1.06963033143407	-0.629010901882382	-1.59860865024463	-2.61794322662264	-3.39636150716039	-1.65116693049729	-4.36377949037698
chrII:846863:848603:acdh-9	0.249905339289849	0.676237494737162	0.433903926911238	0.647578872345568	0.760516188083308	0.729957281085623	0.88411996777789	0.698648168153757	0.800423869235003
chrV:5747722:5752033:acds-10	0.841240595018002	-0.00761031442830042	0.0915762518928872	0.126966501569275	-0.0218680898826596	-0.0277018680495557	-0.0314462886599204	-0.188305539148252	0.00210814164819667
chrX:16367292:16373789:ace-1	0.24063511619343	0.440430195094194	0.553518751437902	0.29690931620089	0.465433524665671	0.454710873900485	0.478957129648725	0.560488290981498	0.596950307675371
chrI:3301366:3307935:ace-2	0.298654657181055	0.361865359420727	0.448277334652972	0.218115676355237	0.286074548080757	0.407559341962343	0.116964672821598	0.349841100994379	0.364119943364754
chrII:14205628:14210214:ace-3	0.0409312042102458	0.43644733268472	0.416048442274548	0.236914265332542	0.616016763690884	0.584940781547853	0.561612925397519	0.565382153947057	0.590311780551856
chrII:14198045:14205325:ace-4	0.329346387927889	0.473582372617358	0.804852466293582	-0.0502391569084204	0.193489220851756	0.410830681462563	0.537598355760035	0.272723699018579	0.726208735896686
chrII:6888552:6890400:acer-1	0.815404511918763	0.909397526622978	0.938896478256379	0.882130278615903	0.865655820490937	0.713220119835638	0.926059446932739	0.610322440828293	1.04517857690881
chrI:4270695:4273336:acin-1	-0.219719339788654	-0.504603066205831	-0.454426615274207	-0.210347107020608	-0.640142701069456	-0.460094066772672	-0.334545900881456	-0.53261145682651	-0.463218434329145
chrX:15827017:15851771:acl-1	0.0910688392377433	0.146192115541479	0.447193477932883	0.549781375792855	0.137188931427127	0.228593191029189	0.345630282422582	0.0933838189141786	0.293542148088443
chrI:4929098:4932321:acl-11	-0.0674368334029511	-0.0524631757616531	-0.731212188293196	-0.0868421317954282	-0.385915859605407	-0.29509731990216	-0.20552904345001	-0.102673945779047	-0.291027332132362
chrX:7439391:7442577:acl-12	0.480646716131929	0.502141557216386	0.270571981089213	0.576119793465465	0.377674523330722	0.206349585553352	0.405577405142746	0.414867931117379	0.412418644774503
chrIV:12410466:12412220:acl-13	1.22386938054922	0.824133968752585	1.94232263086822	2.0119172655032	0.350644502102608	1.55191637492271	2.53188603460998	1.26464019872371	-1.26188594668856
chrV:9327142:9333062:acl-14	0.141405504582289	-0.00857110099191804	-0.135306292897967	0.230221423748459	-0.138352229190159	-0.175793294930388	-0.207922708390579	-0.201800241062114	0.00104624078490784
chrV:10028149:10031092:acl-2	-0.287199421663965	-0.24767423215516	-0.421303872249036	-0.0161212342615984	-0.448985869628774	-0.43410047208013	-0.562922792661354	-0.39417048595718	-0.539939795246008
chrIV:11650714:11652023:acl-3	-0.274341576623303	-0.203686055685617	-0.212122453370224	0.0420388500590589	-0.177834727788475	-0.294645989743885	-0.287476689166452	-0.0682181359690399	-0.18478216457937
chrX:2066553:2070441:acl-4	0.451196135031663	-0.0688942562692053	0.0360390593224506	0.326106328259041	-0.0757826744318183	0.0185766691353135	-0.0688980392504592	-0.0541238492204303	0.237978389348948
chrX:10324163:10327456:acl-5	0.204175331840813	0.0414245005225801	0.104310846658448	0.309914797651719	0.241348063597516	0.109967048127081	0.270924620622673	0.102810120207267	0.189644313859239
chrV:5433391:5437082:acl-6	0.029781426612942	-0.583977368712379	-0.730744208406971	-0.555964267663402	-0.467584199165853	-0.625833615277598	-0.341462054079728	-0.537291565417064	-0.394229262807544
chrII:12811887:12816462:acl-7	1.12476906110119	0.674956044947416	0.334036689918141	0.211756194476043	0.523253982345219	0.665669692793922	0.658399306559865	0.254910395074968	0.815343065312442
chrV:6450869:6453118:acl-8	0.0621845186567817	-0.224425284637179	-0.352560353633219	0.0139913411456188	-0.128070596848626	-0.287485921732973	-0.158867983222642	-0.20086924288638	-0.269326132392806
chrV:6453225:6454968:acl-9	0.0846978332130702	-0.182494158779953	-0.238121884028467	0.0763856521329909	-0.0534755321080435	-0.131946379763729	-0.0687399731965751	-0.183244727808708	-0.114450221496827
chrX:1479541:1484398:acly-1	0.454716943422504	0.42849162862391	0.522603174448331	0.427625351532543	0.46754515631606	0.632524252762746	0.680370051606665	0.505375028497435	0.838747143904477
chrV:13116487:13120187:acly-2	0.777157733666307	0.361606686526459	0.677895101284037	0.225743416400189	0.290375648038696	0.604180411582174	0.583209128382244	0.456314426927635	0.746686464379206
chrX:5092480:5097067:acn-1	0.477388436203267	0.23707820759216	0.56249076700422	0.535286831341197	0.376506025399602	0.456906992904641	0.3437904880672	0.333475404236607	0.502720371945214
chrX:11339873:11343327:aco-1	0.49853400524735	-0.312546584558863	-0.134087184433961	-0.0040940701891235	-0.241876469330876	-0.0493401774729058	-0.124015928354212	-0.194254961643179	-0.040118515597338
chrIII:7973716:7977354:aco-2	0.638316858184142	0.394517152933635	0.504121376439141	0.438012112172465	0.530675752250578	0.601819423212544	0.516242329271476	0.462408730424788	0.636320374708944
chrI:12938552:12942224:acox-1.1	0.217825529265031	-0.519661856279287	-0.50774466987971	-0.199266927960655	-0.518683997024929	-0.408761946475431	-0.280394117822696	-0.637817169643064	-0.306943780360354
chrI:12942279:12946588:acox-1.2	0.705600890720009	-0.859462327501758	-0.550418986646931	-0.0269462850461668	-0.86562105530575	-0.82852343629062	-0.401045421221301	-1.09807312866077	-0.373045476810179
chrI:12946931:12951098:acox-1.3	0.818343079264391	0.713914324142743	0.452775267951724	0.646768342161552	0.443073694818932	-0.0130050175694157	-0.0467283060633463	0.0361736715847225	0.072948092332267
chrI:12951133:12954015:acox-1.4	-0.407125051086049	-1.23090820787871	-0.626340995740822	-0.151696192655679	-1.6636949638865	-1.09028253519099	-2.26268144572948	-1.0984617447026	-0.761354779871105
chrIII:9586614:9592192:acox-1.5	0.0561559132446267	0.519534026042248	0.638345060644037	0.177607782436797	0.842858580960306	0.47498122240373	0.580574818034816	0.588894625002536	0.277811427433133
chrX:15834040:15838546:acox-1.6	0.458815585474808	0.0483907244285875	-0.238033744219886	-0.0577342623018991	0.192822127749815	0.0758236212849717	0.144558559473581	-0.136322444859436	0.116383271562176
chrIV:6245357:6248492:acox-3	0.188573003419497	-0.301375785571792	-0.524966845294022	-0.33464180809412	-0.146548262811512	-0.203362743186346	-0.178771321820827	-0.27337543271069	-0.381540431869704
chrX:3382867:3385462:acp-1	0.66331644556458	1.07513361294686	0.311118050938517	0.391587717444034	0.713211487525961	0.682395376437536	0.78064506259755	0.780888786961884	0.779840137845008
chrII:8429958:8431930:acp-2	-0.447689955903481	-0.795860708837141	-0.681569306859069	-0.451724252797194	-0.728069126977652	-0.732982285397731	-0.561753875485386	-0.848828478597287	-1.01623563823457
chrII:8435346:8437135:acp-3	-1.35568317972352	1.46363284576263	0.41694229294109	-0.841938108756562	1.43544845194209	-1.45363371020053	1.06955158564525	1.28746947026096	-0.346187819595952
chrII:8432772:8435105:acp-4	-0.732801176681931	0.549311337789729	1.68351506320713	-1.31925281798326	-1.89981445448823	-0.159229933042508	-1.94459054003549	-2.04347336211003	-1.85184620184814
chrX:5829375:5832027:acp-5	-0.00097337832294144	0.270640471072512	0.126168938680294	0.26680985777457	0.407905537476245	0.434325688708857	0.399270347643307	0.182380789596603	0.213754800658005
chrIV:6424599:6426139:acp-6	-0.739622072385429	0.157371411187149	0.105609930426488	-0.0711189858199475	0.178120465885297	0.509721377409475	0.284498349619145	0.420824184197987	0.18534936402696
chrIV:6428304:6431707:acp-7	-0.0342112044188638	0.814966750774728	-0.258792693985825	0.291842753405631	-0.0119197825701977	1.60718799679127	1.06403576599582	0.627632005811287	0.820465476960766
chrX:4022272:4025584:acr-10	0.0868843457650557	0.514752280948457	0.168509860194901	0.368910222136004	0.606061081183523	0.739954234714928	0.505518242577021	0.597229962760717	0.513040970282872
chrI:6621686:6624894:acr-11	0.470176910182851	1.11406913901853	0.644331159331702	0.355943014264169	1.09945607698659	1.08428919972499	0.448613110257107	0.9689388185314	0.525566824002937
chrX:13532852:13536459:acr-12	0.0830285575656048	0.497212379282832	0.482608612454678	0.0528756032695158	0.829200965060707	0.494674035051499	0.651805980078438	0.325344354355991	0.540625870266687
chrII:8174844:8177195:acr-14	0.0796731664621858	0.802231495969309	0.965159878617154	0.192486143248738	0.615234610591602	0.115513078903631	1.10895242861083	0.335698007395707	0.187550474040865
chrV:8552694:8555388:acr-15	-0.218770124120817	0.432788220151302	0.0803228307787936	-0.119275412568516	0.846155225068684	0.553571734162879	0.688965989087107	0.255159583545628	0.433435354745928
chrV:8561215:8564345:acr-16	-0.0889200867610263	0.0577902909171183	0.326286580372328	-0.0427376426204897	0.38833651470922	0.257391284301329	-0.0926665369646119	0.207400306312931	0.0968449076957308
chrV:2608655:2615247:acr-17	0.218144863697298	0.328721924156481	-0.0351081670025676	0.017505335805521	0.167356009176482	-0.0884132881270923	-0.294185995344175	0.023382986235446	-7.87975031515657e-05
chrV:15551154:15559147:acr-18	0.322375771467003	0.717209336856357	0.799758836414459	0.396144472313185	0.382561310479966	-0.208874143988365	0.0881683454057917	-0.236660149947647	0.477093672861248
chrI:9031243:9036695:acr-19	0.0833963737335288	0.501016569747738	0.958230978143945	0.0575868985394879	1.00174743619436	0.461150261190767	0.402326492645286	0.676339422939792	0.538188652720636
chrX:6702462:6709306:acr-2	0.121294116970469	0.615738731370629	0.330905247030564	0.0543362036713051	0.767294461577571	0.491772816699463	0.532005436572929	0.923913097433504	0.54038131809491
chrII:14373830:14377896:acr-20	-0.42232927759066	-0.322486054430105	0.104189067266718	-0.371421440143454	-0.0803202509659611	-0.0252935099585558	0.0673904422413079	-0.240768111128925	-0.135495646052455
chrIII:6581884:6586580:acr-21	0.207519970309876	0.924293757867676	0.910259383449627	0.160158365890912	1.49074723172041	1.53336391371936	1.04598802883235	0.856068570363755	0.711647279816485
chrV:3651658:3659572:acr-23	-0.393646325409493	1.03409219082303	1.12555955614323	1.01245019853277	1.2536316309129	0.552652348389514	1.03009881598531	0.244822836428362	0.678428983188946
chrIV:15497566:15511065:acr-24	0.103604428317207	0.106987511034998	0.162839585188254	0.546919992417836	0.458362002835434	0.437778759918998	0.742844479812232	0.102719795867018	0.460536164297094
chrIV:6464351:6468327:acr-25	0.67694676716048	0.703314349396827	0.669234555200457	0.254266244633625	0.828641927661388	0.712955009776971	0.38656240025458	0.457880117890271	0.567151061848604
chrX:6709537:6712925:acr-3	-0.542405359705908	-0.315017793255406	0.390481351028101	-0.486101925962668	0.392398221996549	0.180573162315111	0.14502162928135	0.190386835826278	0.11940612055574
chrIII:6509445:6514768:acr-5	0.659727319618407	0.607701296442072	0.753193635311405	0.0486144387903257	0.900131922766918	0.327309523857658	-0.149802638830805	0.314006623381908	0.759050121564687
chrI:4359206:4362548:acr-6	-2.29539488620433	-1.7162439141028	-0.846535312875705	-1.00323114975568	0.889437132147219	-0.527514784706697	-2.53797000510115	-1.68744187233588	-2.90048702212448
chrII:7845630:7849797:acr-7	0.26119299770069	0.347320582807764	0.201182042368005	0.351323261980643	0.314032032775063	0.251100905892101	0.194135120722231	0.280825382760661	0.312582602032075
chrX:10412724:10416661:acr-8	-0.183057827092169	0.256896918457711	0.17876965141792	-0.21724634651613	0.460816591471197	0.064883975076781	0.277484033138944	0.222365762178569	0.0429606114430062
chrX:13642347:13646898:acr-9	0.165266979760605	0.578791638136578	0.44785587882417	0.184790478134233	0.488220156036213	0.724922500635913	0.615797268207577	0.0938793816577237	0.65158637551458
chrV:6524627:6532089:acs-1	0.579311986184118	0.172351185955958	0.429925737234046	0.252705549566574	0.380721103795078	0.443002464213126	0.40075596179674	0.432312555809967	0.600679722006064
chrV:14146498:14148839:acs-10	-0.0899905765255733	-0.23505743381718	-1.00915753921419	-0.0573272069737707	-0.450586982745083	-1.45363371020053	0.138958913722265	-2.25046131154357	-0.346187819595952
chrII:4742136:4745280:acs-11	0.286589572034821	0.303411673293075	-0.125859914762599	0.1907777962851	0.206474516098053	0.037297336763001	0.212155121500757	0.0546267427357107	0.128839806874038
chrV:20903976:20907433:acs-12	0.813182434630661	1.18672913008375	0.896263251646567	0.732651767913992	1.10256127613722	0.989706069801333	0.985116234409953	0.96720001580791	1.00277654580123
chrI:511043:519805:acs-13	0.10992796411701	-0.404858513309831	-0.0112220876404911	-0.0107485980668072	-0.18572007900459	-0.111911079789674	-0.153161540672013	-0.123935509862515	0.0458197156664142
chrV:9508131:9510429:acs-14	0.153979942457164	-0.291077588671396	-0.806891306606999	-0.447320855120364	-0.385204018726186	-0.543834892993953	-0.369834226531657	-0.354799952652898	-0.411900157483846
chrII:933017:936989:acs-15	2.11143431554342	-3.61406010509245	-0.753772588035624	1.85943831598369	0.707333591812566	0.697340752452895	-1.41928619652409	-0.835525773285657	-0.733080188396159
chrI:1471226:1479923:acs-16	0.617826666206096	1.13268753177764	0.997141222829474	0.224292267134362	1.05182878883974	1.03574689412894	0.822603044739531	1.00049859671019	1.12539803804025
chrX:5937562:5942047:acs-17	0.428628755824173	0.519445901734008	0.526077014212779	0.545640254761719	0.692469365184985	0.545524533868364	0.684242598643227	0.523806376088478	0.811339633158726
chrIV:10310747:10313670:acs-18	-2.73866461719529	-2.97817461145715	-2.93693689043041	-2.30921040653059	-2.94391124471973	-1.21814011161089	-1.91754195130679	-2.00432714553927	-2.95317249025592
chrIII:3864488:3867098:acs-19	0.392528677016876	0.449361651693832	0.561264368749427	0.701953865656776	0.501079074588441	0.432757548963548	0.775349576793791	0.553967994757551	0.981638315123536
chrV:15567393:15569894:acs-2	1.13009918133075	2.8488131536977	3.11497051667014	2.7093416655403	2.5247343208108	2.56254218330361	2.65818677344857	2.3713839688636	2.94122615446355
chrIV:12392120:12398706:acs-20	0.879104995981174	0.842187350268637	0.713825808963981	0.688337915406868	0.930807896588726	0.877691879084149	0.856018737906796	0.842114458496794	1.11262373375772
chrV:3089067:3091351:acs-21	0.306028176107159	0.14702416340272	0.00753304417633395	0.0977420457363146	0.0376208321418152	-0.0383986789348077	0.086306012609313	-0.056588245809231	0.0263853036946355
chrX:8931240:8939263:acs-22	0.394123321419879	0.0484384316535382	-0.0430454111864909	0.219665704196417	-0.0120059285501609	0.0812043071330478	0.0427527542176137	0.0701794200767038	0.116687608159927
chrV:1969527:1974514:acs-3	0.0023419687143328	-0.0725002796679794	-0.279577854564934	0.122008212068099	-0.224341552509041	0.115623022163099	0.228227917291126	-0.0396814265553217	0.0349608180616133
chrIII:7167837:7170990:acs-4	0.0774794531258286	-0.464867140364992	-0.0187669026566765	-0.243121744076001	-0.155338065184453	-0.13988867734452	-0.239219308770315	-0.195583920768389	-0.240424601239409
chrIII:13540138:13543534:acs-5	0.0744439891730637	-0.0677777625972483	0.266069302919968	0.104320970352031	0.20127233172023	0.297042182935821	0.234512809107465	0.124951336831692	0.206910587476236
chrII:7061998:7064777:acs-6	1.25424200979115	0.0981434000488846	0.174674183484976	-0.322730729202286	-0.242795445533458	0.493006196354322	0.563743378810456	0.459295843328409	-1.22864511726359
chrII:9292016:9294050:acs-7	-0.224395229628175	-0.132955265830416	-0.378486819215584	-0.212699362408853	-0.0187325632705231	-0.206092014983957	-0.218382064670695	-0.333069911040102	-0.395363496219186
chrX:16878147:16880526:acs-9	-0.164431773485965	0.39570430485629	0.471499995499663	0.259037135251346	0.349551656159455	0.331654359443656	0.427991317918199	0.00495906281527122	0.535243345399706
chrIII:1116419:1142927:acsd-1	0.450243368728009	0.391518693664182	0.131995955419941	0.301601539270238	0.301149988208979	0.135171428326374	0.442136185494605	0.120314894988665	0.269372228196075
chrV:11079166:11082415:act-1	0.316101516214588	0.541465725523177	0.801716384260618	0.437978619117142	0.533162346458805	0.577995594703928	0.452499267451791	0.285766177778047	0.423563287912891
chrV:11076736:11078154:act-2	0.0754281038773711	-0.418104885325575	-0.124484609368645	0.0616281015283777	-0.545894157457719	-0.319260050020032	-0.387153637910053	-0.579907327507551	-0.228280811130624
chrV:11069407:11073264:act-3	0.310513612749151	0.517682712982398	0.760147524569031	0.442923727321258	0.533128504440872	0.534796170294203	0.434630483014031	0.234730084696	0.384257494903586
chrX:4960552:4964413:act-4	0.226353401115011	0.334801434974758	0.774248882625865	0.532850233846483	0.553179680380208	0.615585077125357	0.52063050678946	0.395929418422255	0.513183682425193
chrIII:13604411:13606066:act-5	0.465252429917425	1.00076627799497	1.09701757804769	0.730869493980236	0.995525342392046	0.983417973774046	0.879970908513526	0.70614102950274	0.875985859811147
chrX:6496802:6499836:actl-1	-0.120775085494986	-0.0411676073273764	0.043913648238195	0.223703851941288	0.357922528213996	0.0916366173600121	0.369815999159351	0.102758486788223	0.208185295515053
chrIII:4722125:4730919:acy-1	0.413660977450836	0.288330432388971	0.659028041253164	0.121152242877148	0.545522146939524	0.568458534310723	0.453353511460493	0.47825751707986	0.657606380423126
chrV:5976028:5981513:acy-2	0.115781356589497	0.525216520288388	0.470347862624599	-0.0138061355104607	0.458040067576147	0.406073194595282	0.353387412011361	0.138508913116746	0.24888439858586
chrIII:3774895:3786477:acy-3	0.334302874037121	-0.0784762894372047	0.112614504951566	0.047038011630454	0.265127331825301	0.362195533121588	0.314041482403181	0.172365361677012	0.38666410755731
chrV:5624726:5630892:acy-4	0.669469671257904	0.059580564865661	0.312015131620544	-0.169028281031325	0.0994767401105688	0.430453150547087	0.0745736652542036	0.255361070997084	0.120178581430821
chrII:7252258:7255735:ada-2	0.16660453227224	-0.0470314314319445	-0.134226978333547	0.0243052057181969	-0.106343905427454	-0.104322603491847	-0.0290203021289149	-0.0439920548729322	-0.0502276357115873
chrIV:7024210:7028144:adah-1	0.211608522253391	0.448594448870688	-0.047820394005558	0.262327333506539	0.321447898308757	0.29459423867391	0.552608148797842	0.292724234542266	0.369724928558516
chrII:6891651:6893639:adal-1	-0.36008741383994	-0.534263978647236	-0.890436949170699	-0.557643105295004	-0.881858841396003	-0.787594646045052	-1.11642639750824	-0.835900554167173	-0.601453308673464
chrII:11444161:11445255:adbp-1	-0.680402411284976	-0.251316613932026	-0.562079935013603	-0.243660870653785	-0.0734357174988005	-0.312414457392474	-0.269390973794751	-0.122082118311144	-0.529815489858855
chrX:4854068:4860036:add-1	0.724516933392654	0.782288891071758	0.937299943990325	0.309673499141667	1.0185401210094	0.793656842764533	1.00920742661725	0.741450448418266	0.896382243985806
chrV:12009539:12013406:add-2	-0.0349495971347981	0.114980607090047	-0.0838714747097747	0.0363816041229619	0.180244877013495	0.253047887029983	0.022931347816372	0.343243444073538	0.157580732100022
chrIV:11209308:11210831:adk-1	0.187274274557377	0.00264545563695328	0.062332235191545	0.20007795193765	-0.121987289433986	-0.00743556332283774	0.0432959059839283	-0.118196882429007	0.0498567060659445
chrX:13687956:13695800:adm-2	0.436909412385923	-0.0419408250338114	0.308576183380561	-0.0298840094229986	0.195093845948058	0.33157467364771	0.300042050870976	0.0766456510136611	0.377466441409426
chrX:7794874:7798298:adm-4	0.275496286115957	-0.0932341808627507	-0.232074181127171	-0.162392604458525	-0.113251338400873	-0.0549776339585818	-0.0839083445390642	-0.258144854229548	0.0284106515531513
chrII:12497216:12502878:ador-1	-0.270421914316427	0.213591517800715	0.815222253644762	-0.00277683969751347	0.445749332859252	0.631768044961842	0.260685733947273	-0.0235749371877598	0.210936100273942
chrI:1610389:1621335:adpr-1	0.286963107124435	-0.214640467646238	-0.369999380568952	-0.202694019252019	-0.630687742951256	-0.325131782216029	-0.31520544967508	-0.274741435557979	-0.216476417537647
chrI:7773179:7777652:adr-1	0.402948390967591	-0.393735041114973	-0.0757029258873377	-0.0870219609404811	-0.405234921614579	-0.135068573985551	-0.257558913242767	-0.280781227831733	-0.0356368388659123
chrIII:7231038:7232882:adr-2	-0.429577009483678	-0.462071429280333	-0.402154517837613	-0.295133724158073	-0.452438870771604	-0.366226604475461	-0.416131377737394	-0.446861955211112	-0.444054691716019
chrIII:295640:298556:ads-1	0.704939728161452	0.726439934889258	0.370627197235044	0.441681811503034	0.50457387527526	0.582824201755046	0.642853525103439	0.487990572626111	0.794482452875334
chrI:7246848:7248687:adsl-1	0.00581980240055957	-0.176103348396154	-0.208825799938063	0.0180721539433383	-0.34132102477348	-0.233295735842381	0.0143341229082581	-0.17482776463186	-0.211439131513451
chrV:4818762:4823344:adss-1	0.659726686737606	0.428749089679469	0.331256651157568	0.475450574938315	0.114820282340841	0.262484956423407	0.256179344973563	0.201461559339666	0.446021688760619
chrX:12678831:12689279:adt-1	0.989707056169386	0.535834712676607	0.701447220833482	0.0493316455657806	0.502333592197559	0.692337528446003	0.184691196660827	0.495026639048094	0.966512987651161
chrX:7586109:7595414:adt-2	0.426588775810051	-0.288454285499602	-0.401309553720082	-0.2457659499741	-0.328718847504176	-0.281350717668542	-0.260491440646788	-0.19635773030321	-0.0432077962605612
chrX:3931630:3937897:adt-3	0.03209410587236	-0.31678772239851	-0.289147506535235	-0.447419899750528	0.215108246804648	0.160323609098779	-0.341347921434082	-0.14664260974153	-0.40301680062276
chrI:7602306:7608245:aex-1	1.47988953195982	1.91258904147593	1.86929745349666	1.18454286876855	2.26580243567242	1.75994456526366	2.11393125189223	2.07291323998121	2.03233455123219
chrX:9650997:9653116:aex-2	0.281455020895958	0.721862641096199	-0.0774733510262558	-0.0323374633107069	0.494138940710319	-0.0707786970710962	0.37416250566337	0.351087524466236	0.166339855282063
chrX:751144:759732:aex-3	0.146218648030725	-0.00331584768563298	0.536693461952745	-0.158713520817121	0.532583665822099	0.552444680896089	0.267190499724128	0.360698911357887	0.453744022633613
chrX:3729280:3731960:aex-4	-0.707718230940491	0.35137644472545	0.832650256329834	0.267164760372989	0.959629436186931	0.6431168207015	0.860694221012834	0.184163672627292	0.177818369962096
chrI:14850051:14855827:aex-5	0.530270723460171	0.952054357637125	0.60121169829138	0.344599329354476	0.924059564705281	0.756818019471972	0.358381951279869	0.602768657036268	0.576682743856657
chrI:13543064:13545188:aex-6	0.636861141378961	1.10601210254656	1.27473142873207	0.882339796140643	0.933155717312212	0.746848609208113	0.829126893483402	0.715136238924883	0.971400036760808
chrX:6631926:6635273:aexr-1	-0.637195169788054	-0.192523789679292	-0.421140206001085	-0.496646977162463	-0.31358555121754	-0.527683612323952	-0.31599032396654	-0.314592211380951	-0.197759712264426
chrX:6627962:6631537:aexr-2	1.14420416943897	1.52853495117	0.431225322239323	1.23989749995437	0.647958551077359	0.474182893919733	0.756264163661507	1.06512826742139	1.36268368302639
chrX:8957529:8961170:aexr-3	0.135079059878123	0.814966750774728	0.274960878987864	0.364997827718686	0.0450504956087733	-0.713304148663633	-0.0207246194802619	0.079836507213914	-0.0404373130585056
chrI:2160041:2209637:afd-1	0.337520747966173	-0.096421496881993	0.264077710458124	0.0481002980442385	0.0737588362758876	0.368691838285048	0.0819070036668824	0.0962604631717835	0.326898159644151
chrII:6860581:6863752:aff-1	-0.128495320388913	0.179140497800847	0.173734111893718	0.249054745440616	0.284229401499739	0.390870597897312	0.298773566555306	0.21332022743215	0.108381167775769
chrIII:440266:443494:affl-1	0.509115244650272	0.200675407603602	0.736114126735509	-0.209671959197562	0.562919895709628	0.481639469546092	0.636028303910326	-0.230597443804038	0.785426630722418
chrIII:434890:440142:affl-2	0.126116054218382	-0.353159392404979	0.0647977996770811	-0.200382037808918	-0.176116334486822	0.0369544958575614	-0.199437096228879	-0.216426846535574	0.0983598938127973
chrIV:7244207:7245502:afmd-1	0.365697289058824	0.342843563292313	-0.101377613423261	-0.791088073273159	0.709729599938887	-0.216171591753223	0.424497123605185	0.812109502547648	-0.524043607255627
chrIV:13509223:13513433:afmd-2	-0.114933708367371	-0.517020911501706	-0.575326085700651	-0.323539869700579	-0.381572127007493	-0.350717396535896	-0.491614005463124	-0.246816767741375	-0.345777730455814
chrII:11519327:11527054:age-1	0.00997159031529372	-0.762973613099513	-0.571260264666127	-0.488816818505186	-0.586555918547911	-0.551560378706136	-0.591048406570404	-0.580751282321247	-0.413392661218864
chrI:13603880:13626225:agef-1	0.506743538544176	-0.176259626283311	0.0612236370952788	-0.0867219514873594	0.00417492471816504	0.10993782932084	-0.098663940346769	-0.0541306278240038	0.228889537886937
chrII:14350712:14358113:agl-1	0.420874483994632	-0.0800107798334039	0.0477023342759198	-0.276480584569169	0.162986121852556	0.355553121853766	0.122870455018475	0.0737579268107582	0.246444507230677
chrIII:12793385:12798157:agmo-1	0.577419489284544	0.935309014806533	0.941836511121293	0.695859128239702	1.05610595127321	0.919334855344938	0.92685853214311	0.756187234687283	1.04371234520363
chrII:6760682:6775176:agr-1	0.414227216236691	0.354845894718815	0.494198122156097	0.301518170633137	0.664314037664542	0.488230583726059	0.654916371713171	0.501861566502225	0.662478291133424
chrX:5289727:5303600:ags-3	0.0530814955068872	-0.057527053863909	0.227458191802493	0.0784585525266844	0.0914145726645858	0.16405401354113	0.151364237735956	-0.0134682443228463	0.0249700285823686
chrIV:13368275:13369412:agt-1	-1.59486626373367	-0.522624745795872	-1.54728181224665	-0.945586240270083	-0.333417293782954	-0.569670444018534	-0.516674190317059	-0.410792434035464	-1.25448477069556
chrII:5371980:5373827:agt-2	0.127235731430474	-0.32264085791238	0.214868155863898	0.0841045896221164	-0.291086837205999	-0.190528818900476	-0.231769931849763	-0.217047445182818	-0.0562467515400743
chrII:8845597:8848902:agxt-1	0.0119304515905764	0.0439733332212803	-0.125130054705622	0.247588165482001	0.325087093803395	-0.0527840301843896	0.464783217771618	0.0149634933666277	0.0873513882573873
chrV:14130594:14130674:AH10.10	1.82875335273342	-0.404227395811108	-0.327449230783	-0.880688501721911	-0.395676701322239	1.44868706357412	-0.25282087312607	1.45330810498996	-0.231519066755273
chrV:14156830:14157622:AH10.2	-1.04707509546498	-1.46101594181117	0.0866807757324473	-0.137715049348773	-1.36536287666947	-0.254189492941496	-1.1479808487482	-0.624825563677097	-0.545205488264438
chrV:14137347:14137866:AH10.4	-1.14569827843096	-0.297429723284861	-0.215283123439911	0.667226859345039	-1.28905698507947	-0.631530748818828	-1.29020246185399	-0.250160250288393	-1.26188594668856
chrV:14151128:14151178:AH10.7	-0.207482717021869	-0.24046966693449	-0.327449230783	-0.635323215453843	0.690145286759527	-0.238696272198161	-0.245909437467641	-0.307608182472628	-0.231519066755273
chrV:14139474:14139565:AH10.8	-0.544251228691052	-1.38448315466101	-2.3308323677681	-2.54940770762847	-0.693452288128897	-1.69044092738721	0.563743378810456	-2.44752274764878	-1.22864511726359
chrV:14151128:14151178:AH10.9	-0.207482717021869	-0.24046966693449	-0.327449230783	-0.635323215453843	0.690145286759527	-0.238696272198161	-0.245909437467641	-0.307608182472628	-0.231519066755273
chrII:9523169:9523534:AH6.17	-0.207482717021869	-0.404227395811108	-0.327449230783	-0.880688501721911	-0.314391054936228	-0.238696272198161	-0.245909437467641	0.782998227943917	-0.231519066755273
chrII:9519054:9520216:AH6.3	-0.140648418866758	3.22333280415329	-0.258547317307319	0.24979283716859	2.93122012301132	-0.168280344151955	2.80111099596456	-0.289306466859155	0.905520887039767
chrX:2243601:2247008:AH9.1	0.496715349975895	0.576742377119268	0.485948377366237	0.710352566520896	1.0270092517578	0.710120896029635	0.820808383296923	0.387836817656803	0.982146617401041
chrX:2259149:2260526:AH9.3	-0.102890880327189	0.0272850194690062	-0.048042253143138	0.086813590976297	0.0438154336050666	-0.012117593314679	0.117123961152984	-0.0646419045429434	-0.129309822203249
chrX:2270991:2274337:AH9.4	0.393739199849997	0.132495897656956	0.916008822280463	0.273330691212978	-0.00954967195829797	0.929284048129472	0.985226785286905	0.513915601554027	0.510518111929098
chrX:2263166:2268045:AH9.6	-0.121364144940329	0.591389419080525	0.55903724007618	0.071405350702264	0.585440790246224	0.332319540601204	0.333735747248731	0.342297255513726	0.330663197645639
chrX:2243114:2244464:AH9.7	0.370835569660758	0.502491180510578	0.309596163307988	0.592566997654064	0.867357138971416	0.583524527458958	0.695401200155881	0.466763125807548	0.873464734451651
chrX:2243482:2243586:AH9.9	0.289342582137451	0.855778207868224	0.210193771957131	0.45286460105404	0.265083706893217	0.488408334578123	0.749918094300818	-0.12011933365343	0.482988236474293
chrI:10193924:10197000:aha-1	0.156227043195056	0.209765899299899	0.114524095109142	0.351389152210389	0.262185643663176	0.262642068565824	0.355020414725776	0.216969434004968	0.318581341331565
chrI:6836468:6838140:ahcy-1	-0.404739513015334	-0.0410658608787669	0.259556699073415	0.144404449361827	0.337248581552142	0.523898148028384	0.427981493028017	0.316879323119203	0.234055229162875
chrI:8030958:8032886:aho-3	-0.0512769378323704	-0.278265674279054	-0.247582544368537	0.12748733452035	-0.29285494775599	-0.298746422483616	-0.336596773190053	-0.336103008292647	-0.199219426419035
chrI:9522549:9531132:ahr-1	-0.311211265619846	-0.254952090019388	0.54379743561105	0.024471561487528	-0.114965072937121	0.185292433521838	-0.0869085499190742	0.109889868943404	0.329928680337594
chrV:15084058:15085382:ahsa-1	0.89486109697307	0.109288561015104	-0.258055981325531	0.528905853293056	-0.197140072036889	-0.126047828442877	-0.0759075429901585	-0.218779164831021	0.188487914606866
chrX:16613450:16617675:ain-1	0.226739064417881	-0.0321656843365782	0.303368666589673	0.241940783314572	-0.0672580622254139	0.250481665172625	0.179592437484029	0.140967616025521	0.254291786109534
chrI:4653472:4660153:ain-2	0.739964153607656	0.126543366959096	0.221918043583965	0.471944956562591	-0.230016156983509	0.0526403392934258	0.0479232898816759	0.0342701041927602	0.35090458471531
chrV:14012332:14013644:aip-1	1.39090802189576	0.805936569549123	0.861443896016298	1.24476571541905	0.271592340304874	0.368360959668483	0.416149834163377	0.468802662639924	0.919585134046654
chrV:15134197:15136801:aipl-1	-0.423075258201351	-0.653894447618041	-0.746968593899029	-0.503441406557765	-0.759588814931704	-0.713677431413057	-0.711751032234422	-0.786439786043384	-0.736256963136379
chrII:6592439:6594251:aipr-1	0.336792343550276	0.160906974960928	-0.128338422179142	0.393883822827525	0.301651165553757	0.216014832726004	0.124685764432335	0.257537113174697	0.202411990953878
chrV:8221487:8223589:air-1	-0.37488825409043	-0.450068815349695	-0.629723758664954	-0.268293109221404	-0.535789033715388	-0.589893325337994	-0.546528530340548	-0.456718416878419	-0.63534697105073
chrI:5937476:5938885:air-2	-0.507659484402708	-0.72631980902898	-0.871777544842655	-0.477084946638181	-0.955150698397344	-0.732970160359713	-0.56674981127172	-0.761517068391862	-0.812585958678208
chrX:9078944:9113614:ajm-1	0.826309443462783	0.277468451212143	0.906965413461113	0.459633204470963	0.540661188502943	0.762614698501874	0.584328765624051	0.564694983307271	0.815818863132984
chrII:7472605:7478537:aka-1	0.544713215035884	-0.297508302670036	0.176034943597889	-0.140332619520019	-0.106060985865295	0.0430942658823611	-0.0814127284955631	-0.036953227171388	0.23211985760056
chrIII:6353383:6366663:akap-1	0.35371856471654	-0.237094436666074	0.320455260544841	-0.0334704727912194	-0.162772536956825	0.0519021586111569	-0.153037035399831	0.0381966788665432	0.201143069623652
chrI:4137160:4138952:akir-1	0.187327410443009	-0.0698801835476597	0.272342138588007	0.335290402542316	-0.237047814789867	-0.183143573154574	-0.05632613208667	-0.171137935878471	0.12611171422373
chrV:10248906:10252845:akt-1	-0.0222981648848755	-0.0429995564070205	-0.00177287507440303	0.117787102767452	-0.0642561551947849	-0.12034173764203	-0.137106760486171	-0.165966765483723	-0.0899357742157825
chrX:14147699:14152069:akt-2	0.858850087458966	0.8164829345596	0.717492705578049	0.500676304420481	0.671411740522261	0.701918235710695	0.638142319307254	0.558832548173869	0.839844536438703
chrIII:13563345:13564937:aldo-1	0.523385528154314	0.860081935925527	1.01888873620226	0.498974915061143	1.02006332319123	1.04693581111986	0.980323678594472	0.632998979614492	0.933360821058787
chrIII:5874675:5876470:aldo-2	0.331095881094414	0.693085760538134	0.663303861930753	0.561549347080445	0.743732086575714	0.80257410278771	0.818809943766738	0.652655689936547	0.998325662746464
chrII:7658324:7662288:alfa-1	0.222688714070787	-0.225472229861344	-0.0779314867978386	-0.140714730782287	-0.135085221670379	-0.104091229351042	-0.182732601275638	-0.259670421849492	-0.144776282412677
chrX:13949109:13956259:alg-1	0.51253179192262	0.04260360902127	0.729221641432065	0.338695216999811	0.119221614707859	0.517034635063501	0.216006685125547	0.397083736140529	0.585559888517691
chrII:873171:879878:alg-2	-0.287020727717548	-0.620471015107265	-0.329546967575265	-0.33584588393829	-0.666358498626516	-0.232094690918905	-0.441623158343938	-0.421265910505836	-0.360649147423273
chrIV:11704245:11708264:alg-3	3.53669346804963	2.56726010214101	1.89966227894455	3.44374479908001	3.80786384956751	1.51910299162033	3.47536441493611	4.29430274719928	0.905520887039767
chrIII:9887209:9891458:alg-4	3.70012928428632	0.717336296226338	-0.327449230783	2.80239763342643	3.21134586693303	1.44868706357412	2.05246679280231	1.45330810498996	1.93488531014191
chrI:9989801:9993976:alg-5	-0.0768442220045337	-0.781163229950059	-0.664090524448789	-0.579306617868467	-0.827725175458005	-0.839477973274531	-0.928850818299299	-0.562552039273378	-0.478003945034024
chrIII:6460119:6462222:algn-1	0.00210238316869214	-0.154007863491546	-0.247609330871321	0.0164848746056903	-0.258880453632508	-0.182067486035477	-0.179392709869979	-0.256503829694472	-0.181829505870988
chrI:9960369:9961977:algn-10	-0.104551421851767	-0.259930073284111	-0.00843061147895342	0.184864875867346	-0.263667963560071	-0.0905970899294896	-0.233661502174645	-0.17774095601115	-0.25602105088587
chrIII:7287845:7290562:algn-11	0.025804273188237	-0.177199344982667	-0.353940674160456	-0.272072457871536	-0.153514444946706	-0.29045808199135	-0.30799511925291	-0.296656309188415	-0.204846316364901
chrV:8035110:8039677:algn-12	0.441457499877317	0.0562474737859984	0.490477556594975	0.814861749489425	0.175894249080934	0.057261261654794	0.278089692635723	0.0525527169909432	0.104245003592868
chrV:13961235:13961977:algn-13	-0.722656565031669	-0.539184056758899	-1.2161674439885	-0.504109577442878	-0.205027786934729	-0.591863033548006	-0.716037865295401	-0.311596432306564	-1.04363824562048
chrIV:3800871:3803426:algn-14	-0.0916465897632936	-0.295228395438284	-0.581574940830679	-0.325793726884789	-0.703481097709042	-0.644678900930657	-0.683394848395876	-0.437530936808952	-0.341522308379388
chrII:5375266:5377111:algn-2	0.361406307466637	-0.150737742390388	-0.461091969595217	0.279217739242573	-0.188436734782259	-0.256657170365716	-0.316406986047423	-0.197033168555985	-0.19965619582883
chrII:14127640:14132833:algn-3	0.131036268523827	-0.440761542626363	-0.336450821707903	-0.0434622730049135	-0.529397153012986	-0.281159351995465	-0.261264813986974	-0.358615687076621	-0.110074311469087
chrV:4195576:4199399:algn-5	0.116758655069138	-0.00816033290412924	-0.328074166925328	0.250594843318589	-0.157132317339911	-0.142068761360604	-0.0775795526337557	-0.156352063317684	0.029099872525362
chrII:8040001:8041732:algn-6	0.0765007569604212	-0.316911109734703	-0.401161539887986	-0.115210359586508	-0.560421943417606	-0.610483829362388	-0.457224652566886	-0.359664505266873	-0.27662911164232
chrV:19926637:19934323:algn-7	0.0906144167801219	-0.316438900261549	-0.163567534416584	0.175881378574462	-0.276464837957375	-0.405949325173806	-0.324868496004882	0.130659052918453	-0.207880050765851
chrII:9882727:9886442:algn-8	-0.456727696648478	-0.954327131830452	-0.804978654906878	-0.590857797003402	-0.50375064850863	-0.657179371765675	-0.51361693710958	-0.599585097263758	-0.67808061201059
chrII:10584335:10587985:algn-9	0.263430406306014	-0.0467548324387174	-0.146042813361432	0.0107721492005201	-0.247378041707255	-0.169889284111319	-0.0992275310815057	-0.0814496802316517	0.00378867819759828
chrIII:5077764:5080661:alh-1	0.163351350803431	0.173978092390311	-0.00428586855440009	0.227157814902023	0.303731535992451	0.236989499785194	0.39770201834267	0.163479837088378	0.122246878894518
chrX:7140503:7143641:alh-10	-0.0630156514254451	-0.214101243634348	-0.353086120932299	0.0111186854468183	-0.0075371840730072	-0.039528702176351	0.184510391211955	0.0275147008971851	-0.0271661970812723
chrIII:774320:778154:alh-11	0.824933517398723	-0.0174113736544577	0.234552372700814	0.467312638097017	-0.202201378425446	0.0431803932533377	0.154425722159266	0.132099424317075	0.438493201756341
chrIII:7454080:7455980:alh-12	-0.118866891253637	-0.00113538125973611	-0.35410640044401	-0.051773548638324	0.0425023834740451	-0.142136172956084	-0.010181688695608	-0.11261263756925	-0.347769449127019
chrX:12782393:12787154:alh-13	0.0907727111152148	-0.0230663001759671	0.0670522590701426	0.102836877640496	0.0700867280134993	0.163204373698693	0.196160990290111	0.0371549467105263	0.111646159521009
chrV:1644168:1647728:alh-2	0.890537791324327	-1.25523568644569	0.41577610536531	1.38913655656221	-1.28905698507947	-0.631530748818828	-1.29020246185399	0.895742053226216	-1.22764266043245
chrIV:11022602:11025870:alh-3	1.02635771498805	0.498752269359247	0.43631043431933	0.64728300612759	0.539130504745897	0.500518983262698	0.484130262807436	0.400512092293363	0.720336610634582
chrV:6427207:6429914:alh-4	0.460131104979676	-0.144019975752986	0.0667494476106788	-0.0679193384393476	-0.0190081014093537	-0.0274908815677948	0.0359728061739915	-0.0735277479952014	0.207078203423659
chrV:1996099:1999581:alh-5	0.169980682440914	0.195849326112034	0.0579680131249867	-0.224214211321551	-0.129713742850982	0.154141491079254	0.0957513244960778	-0.0625792708519305	-0.0273358210143261
chrII:1306242:1309754:alh-6	0.53136863164636	0.244994643752042	0.272945923675794	0.372071098224958	0.11230016125369	0.350447904615426	0.339614459608957	0.0843343230865427	0.428289780803131
chrII:13485757:13491786:alh-7	0.269196775618425	0.153300224188788	-0.0348303649514178	0.170282310217311	-0.15954424041967	0.172127625495001	0.23265568495665	0.318699488053408	0.318981820917816
chrII:11729010:11731198:alh-8	-0.129126513338197	0.579283447699755	1.00396147542402	0.567514477235334	0.896977558693909	1.11378166950688	0.931122195643721	0.845340301560683	0.943685942053383
chrIII:5857208:5859186:alh-9	0.310308176720731	-0.0391373698120591	-0.354391452642514	0.165976282441871	-0.307104427498705	-0.141445164085791	-0.0836979396819775	-0.183933902252698	-0.0529577578016109
chrII:1412408:1420312:alkb-1	0.117057984317406	0.178962753024102	-0.0062045373082819	0.181036260853274	-0.104306205716411	0.127055397170569	0.141943256565592	-0.0308975064710983	0.114457695796506
chrII:12786321:12788153:alkb-7	-0.68781578159754	-0.526948474805362	-0.787805654131622	-0.227559088092703	-0.13393147544378	-0.729669167171648	-0.296725950977668	-0.449312448571626	-0.503863752461866
chrIII:3709329:3713352:alkb-8	0.160783396710865	-0.348473449650107	-0.512257442380048	-0.0699490084057795	-0.355661428487362	-0.398855538081197	-0.278462300919617	-0.189325141098767	-0.1590867955091
chrIV:10695305:10697071:allo-1	-0.0311672112477106	-0.0251061328426455	-0.0626227603461636	0.00934620109545914	0.0465111910344929	-0.0101047916162717	-0.0258441701973451	-0.193526334313709	-0.132838918386245
chrIV:8852499:8862246:alp-1	1.16204727143212	0.821334390004717	1.28189973600797	0.717260339622611	0.882426030907706	0.970923088015105	0.799116872561899	0.792328776064701	1.19588163719625
chrX:11121870:11125620:alr-1	-0.0685333155783251	-0.0446559300494026	0.259800602541301	0.0477267180103558	0.0524794290132112	0.00852963093569808	-0.00240305931019664	-0.00182481861411673	0.058662215035085
chrIII:9957350:9963132:alx-1	0.519760537165947	-0.11881135875491	0.0997228405233559	-0.0407288005860734	-0.039773957205931	0.0885756164062927	-0.0347180263949633	-0.00745512664469648	0.233591414470925
chrIV:9108930:9109753:aly-1	-0.253449152224789	-0.151275977666323	-0.229543672625932	0.205253919280505	-0.192347757961613	-0.0469535136755479	-0.100753946655524	-0.0573448071847973	-0.267349383817028
chrIV:9147467:9148579:aly-2	-0.61814186439214	-0.45243074248133	-0.87482256644523	-0.573902884523334	-0.804739939730911	-0.581445995815514	-0.88252381972035	-0.750095666660729	-0.804819024510968
chrIV:12123288:12124807:aly-3	-0.541474059598459	-0.458775316273646	-0.536412408152449	-0.121890949691438	-0.517102672196441	-0.405276932345148	-0.386148002115568	-0.389283259587262	-0.488352655685104
chrIV:4248069:4258439:ama-1	0.0295143022959654	-0.949636410126095	-0.370459966662024	-0.668241491473794	-0.648319840157899	-0.318674502587678	-0.634159490280821	-0.521312260770628	-0.364193083634188
chrX:4733094:4738591:aman-1	0.0502619344059536	0.222821593441899	0.158105354564503	0.181684674547871	0.458922748131181	0.499559698167252	0.505461367377944	0.442661926575792	0.370282397688196
chrV:11927660:11933246:aman-2	0.262363798507372	0.00259941924114823	-0.0181014114148416	-0.0859685961131723	0.12977592979341	0.129914174493051	0.106706513560451	0.18348539240515	0.112003891102312
chrI:5325555:5330228:aman-3	-0.251824153082986	-0.185519586188449	0.334764534893303	-0.443627448865769	0.358382495632992	0.117853910861425	0.386741657071486	0.15897646444832	0.110447472248713
chrII:5203321:5209801:ampd-1	0.344703521051651	0.266704912256623	0.650940104828773	0.0580963945705326	0.748817552361805	0.725500589419376	0.564737862511759	0.510308857506033	0.739764578166412
chrIV:9644293:9647934:amph-1	0.221664427081564	0.286979746468195	0.117810793395105	0.212016553685322	0.137014655949996	0.134340537650664	0.207344074108939	0.0581672144201372	0.102196349856055
chrX:4571436:4573914:amt-1	-1.37414681777931	-3.10742207967247	-0.388769987253653	-1.16986668713696	0.458502573880704	-0.54670938346038	-2.36197234091229	0.695521823558206	0.0514265167758052
chrIV:13042390:13047043:amt-2	1.10393890520325	0.352929826483846	0.797288313351592	0.718007551746844	-0.0293049580662411	1.17836781274233	1.36633141647772	1.12657166323561	1.2982483175095
chrII:8363171:8369159:amt-3	0.18008725887226	0.810230694973429	0.293588211592581	0.122614567798344	1.09883388035332	0.652412988823131	0.699799567407408	0.696303060884274	0.88192501515387
chrX:4565301:4569620:amt-4	0.0968630103371067	2.32576455092249	1.71058582397384	0.943666810488847	2.02016803950159	2.14940754139128	2.2469304402219	2.07658102407967	1.79905814204662
chrIII:3822402:3826262:amx-1	-0.0902058494373736	-0.420690119912298	-0.374858197965932	-0.13170274570454	-0.515697314256515	-0.31275775739313	-0.320191715034607	-0.362820561516196	-0.317566944844807
chrI:12759581:12764960:amx-2	0.564243969698099	0.36847707306486	0.765212777532888	-0.0435802543943497	0.00556559588806654	0.581254566824461	0.166513958346255	0.161142004142531	0.39794582058096
chrV:20898839:20903535:amx-3	-0.281157027961304	-0.118213116534583	-0.310439195635319	0.106426281921515	-0.0588492228779029	-0.290211488913527	-0.159120085913271	-0.1857039816828	-0.316951003180554
chrIV:6770832:6779859:anat-1	-0.397283493696257	-0.0244682321224454	-0.245640261812472	-0.123582439986387	-0.106065413744765	-0.19778695875281	-0.565045175063486	-0.108039897029239	-0.44458893023346
chrI:4318032:4359090:anc-1	0.703974213467151	-0.346682817494675	1.07907388437822	-0.845076848314879	0.580405739598684	1.01928794329646	0.0720715462599048	0.507075338659701	0.81939323889192
chrV:2653078:2662981:angl-1	0.105487105693227	-0.248714554353632	-0.286449151446218	-0.297701499331406	-0.461330133803048	-0.0598051339709475	-0.300104211262519	-0.24937910374194	-0.155697063688178
chrIII:12446352:12453202:ani-1	-0.21426896664258	-0.625336443183446	-0.521110649355209	-0.43183043344096	-0.614909533410944	-0.409276558088957	-0.537248026499367	-0.488489932531473	-0.444146629175165
chrII:6361158:6365367:ani-2	-0.491927552408853	-0.936854198272054	-0.710287604523382	-1.095217899077	-1.0679705686028	-0.808072692270621	-0.942109474008649	-0.739445321304233	-0.615866765632769
chrV:19697559:19705212:ani-3	-0.0868158721679316	-0.704819563227082	-0.38431719325404	-0.448094266168305	-0.442031147886169	-0.259292577453008	-0.305163251604499	-0.535102736997519	-0.270485213744655
chrIII:8684807:8686481:anmt-1	0.137853696685248	0.272871489551622	0.21091817314707	0.457714596458817	0.203017805995059	0.102956712433897	0.150335445907117	0.0883055182971143	0.139028752125637
chrIII:6154843:6157758:anmt-2	0.220241444303134	0.562086154701587	0.435161732607945	0.450723994344615	0.613391105427616	0.500636894388449	0.592086492859442	0.118522757027383	0.474087575464992
chrV:9956878:9958331:anmt-3	2.39430267675318	1.78148353537479	1.67310618618336	1.8476685273985	0.529816930632178	0.746928907644848	1.13848433947931	0.661543101412347	1.58765018535944
chrIII:13246564:13253700:anoh-1	0.294060800983053	0.531638560733282	0.328489075789772	0.125674641885582	0.473566931747033	0.252433001955724	0.398882871047814	0.697527661956699	0.673241561964989
chrIV:14658318:14675145:anoh-2	0.239148274266285	0.209656370650383	0.285011655480203	0.335447541303337	0.394937745189168	0.344273269971463	0.506904304683299	0.333610447581649	0.467214497118654
chrV:12859443:12863835:anp-1	0.626447721388688	0.688414645559606	0.745495975082564	0.271317195181761	0.816376612950509	0.884090305373231	0.732818201738341	0.59786916925952	0.826463832663756
chrIII:6451047:6451567:anr-1	-0.296185232499237	-0.307264500760406	-0.319057838512862	0.134217950369716	-0.397341554705754	-0.375418666443474	-0.348837866525688	-0.339869820165301	-0.485888259790968
chrI:5046473:5046785:anr-10	0.237016372943434	0.699342709399392	0.532497286745507	0.644348652791974	0.881958990585549	0.685056948560201	0.733520531585429	0.592737853620964	0.410782975854192
chrIV:9700863:9701286:anr-11	0.525518051226822	-0.871458242370638	-0.221931451861946	-0.633781462879005	-0.412028936722138	0.42372260998125	0.266752700084222	0.250897417816501	0.282524514750145
chrII:13770842:13771616:anr-12	0.665475533921204	1.46391970935881	1.22844020325956	0.576464795059626	1.10417387006844	1.02939659359036	-1.74315256165604	1.55897149598391	1.09107940197219
chrIV:11136288:11136473:anr-13	-0.342663054202467	-0.949649459158942	-0.442048975123001	-0.643788977811864	-0.766387486616881	-0.860677380040675	-0.363696612116672	-1.1177098577861	-0.723060658265847
chrI:12775553:12776532:anr-14	0.357847090011913	-0.0519130607258073	-0.133450689472524	-0.279323813148627	-0.619022784823175	0.0420228482009211	-0.0861456218734403	-0.67951037464144	0.000735916368174475
chrV:12011976:12012218:anr-15	-0.77907524238213	-0.648193889976006	-0.469118875808829	-0.938408566184597	-0.579479768893097	-0.294288318699406	-0.595235582402287	-0.34171792518305	-1.07916713301544
chrX:11524985:11526635:anr-16	0.439924265354055	-0.765158932437359	-0.071890305557117	-1.18591581334533	-0.539566229940224	-0.172036770863772	-0.898414555708903	-0.1369131146828	-0.354450423666289
chrX:17697238:17697346:anr-17	1.72334011558156	1.02397301164777	1.20367594526385	0.569617980751474	0.29772419046549	1.59529330819844	1.21155906741758	0.357839952647212	0.815451076587992
chrIV:3805236:3806561:anr-18	-0.165627697118129	-0.146213843256076	-0.834695629168052	-0.123475825403991	-0.816891612342559	-0.808489629424035	-0.838654267979688	-0.572580317022003	-0.656655151823225
chrI:1916941:1917064:anr-19	1.14420416943897	0.0613924799469205	0.863326793083583	0.380346554199457	-0.0675580528714559	0.730154135755277	0.441571079798783	0.481848356244676	1.04413265272761
chrII:12178469:12178764:anr-2	0.0248861662801947	-0.570527508223701	-0.340779192687254	-0.343968808951732	-0.54543830963832	-0.548682501600782	-0.317734505643132	-0.587979850365443	-0.310020192461055
chrI:9382457:9383548:anr-20	0.0932543039568102	0.0115360134156913	-0.206342300529048	-1.00222421002749	-0.246795649410395	-0.185527330960041	-0.552695751482093	-0.119226631095751	0.0975200794706737
chrV:7007300:7007564:anr-21	-2.15498441661022	-0.693900191987441	-0.577706067941408	-0.795878328748	0.297790705853176	-0.214447495797362	-0.554940429766597	-0.647460243615436	-2.29572811941527
chrII:6099409:6099849:anr-22	-0.0940377426671131	-0.450659102931512	-0.190323318526878	-0.12260921474693	-0.574850522141625	-0.559985684498614	-0.359692855077739	-0.13301346739144	-0.71236422588139
chrV:5949199:5949388:anr-23	0.272700239882867	0.268470553168818	0.103713954811348	-0.95681179348744	-0.260575473610701	-0.327071253735451	-0.166734894693255	0.447724813413435	-0.411744671777181
chrX:1995742:1996672:anr-24	0.993816876948365	0.679075835167159	0.37908257924164	0.875068346994819	0.383803448090254	0.304180372488313	0.596206834848776	0.510024461570549	0.616573086642546
chrI:9375256:9375823:anr-25	-1.30550185286215	-0.00427937220668953	-0.24337718674655	-0.362242908765187	-0.0920414452185915	0.20733042584589	0.235035811435183	0.0668014920388141	-0.238158207972048
chrIII:2439939:2440819:anr-26	0.492519334755009	0.61427823239332	0.618065378442433	0.58160255602728	0.512676122824844	0.634675987083893	0.801631377834999	0.749948353194389	0.608936323449047
chrII:560596:560990:anr-27	-1.58131361159485	0.584309484539907	-0.258702102096885	-1.25069614603657	-0.331204722023293	0.0393227623255216	0.216848792786655	1.39070561084612	-0.231106972302242
chrIII:2439872:2440783:anr-28	0.492519334755009	0.61427823239332	0.618065378442433	0.58160255602728	0.512676122824844	0.634675987083893	0.801631377834999	0.749948353194389	0.608936323449047
chrV:12810466:12810739:anr-29	0.762166561573068	0.964086535966351	0.691544391724465	0.968413987904429	0.677692840023265	0.503421433752	0.837013898202745	0.781370521496919	0.352176437591591
chrIV:15522593:15524764:anr-3	-0.448136639013917	-0.54829609509806	-0.950703638429075	-0.544976644862625	-0.632132747533326	-0.672157267525306	-0.68083534717782	-0.636353024776325	-0.565662366409591
chrV:12439501:12440814:anr-30	0.453927563373548	-0.208221993585303	-0.736066942254867	-0.0120986620311998	0.543199416537298	0.89647066482709	-1.88358192691965	-0.148968748407861	-0.931255967973626
chrV:6003574:6006746:anr-32	5.47359185975285	3.97276131999501	3.585945652585	3.1995108145185	2.52228847826614	4.00603180672664	2.16081760138015	3.47164736901509	3.78305755974018
chrV:9371732:9371934:anr-33	-1.14569827843096	3.06726135282748	2.43795878290969	-0.117384042437752	1.43646649018437	0.460192813051941	1.68242718738751	-0.250160250288393	0.938761716464731
chrIII:8787414:8789578:anr-34	0.0391647656435041	-0.538758261480734	-0.269809488232014	-0.887825353303887	-0.751270227577276	-1.20114120626307	-0.257703091268759	-0.529997396059456	-0.493759593839612
chrII:11170720:11176247:anr-35	0.901338255504868	0.435215271614678	0.623385489774164	0.754971819330357	0.137111583628152	0.0674187848079598	0.599633996865646	0.309857755768433	0.700987750319188
chrV:7854249:7854959:anr-36	-0.376760837602954	-0.303863124144243	0.167402167646867	0.00784322783271468	0.0264168490956496	0.294393380036344	-0.285674103404877	0.377575307954685	0.101374328191768
chrV:20192729:20193439:anr-37	0.109822243200605	-0.30314287552843	-0.245734055563004	-0.391166979626074	-0.217512223708841	-0.120591692679475	0.442953131322504	-0.553685515487936	-0.314456240219663
chrI:5356231:5356728:anr-38	0.651553966065215	0.152595137261543	-0.286806710190039	-0.664350005523209	-0.0970971842250579	-0.318192492839765	-0.317432931876378	-1.18388824428665	-0.322980346255649
chrII:2421069:2423075:anr-39	1.22919909323201	0.993916320942883	0.907683720943628	0.0842024676239798	0.846031128669542	1.03666398130347	0.534518498123421	0.651382045273139	0.44106458780767
chrIV:4977095:4977288:anr-4	-0.24209162487885	-0.24046966693449	1.38301671712002	-0.635323215453843	-0.314391054936228	-0.238696272198161	-0.245909437467641	0.782998227943917	-0.231519066755273
chrI:11213846:11214634:anr-40	-1.0819141177533	-0.910311924414213	-1.30747612153719	-0.399469217065414	-1.33064995165322	-0.579184506944482	-0.874136520269114	-0.813181362127545	-1.38819985865649
chrII:4059051:4059523:anr-41	-0.728138183723892	-0.635101453485553	-0.658538834076892	0.0394143008159381	-0.717362216597578	-0.681637193661317	0.0146232462306554	-0.262020181479693	-0.458339238664205
chrI:1822400:1823043:anr-42	0.920910420566258	0.642580504543964	1.88453628944426	0.580089731926381	2.27840513464005	0.844462682771025	1.71638721177465	1.60519814684302	0.760030575593738
chrV:10951231:10951557:anr-43	1.39901419228224	-0.24046966693449	-0.327449230783	2.10816375197395	1.77596727484129	-0.238696272198161	-0.245909437467641	1.92890053145853	-0.265762353011381
chrIV:8231730:8235014:anr-44	-0.201288840578353	-0.294938789745149	0.223092412535207	-0.575608803793802	-0.732635495518398	-0.199446869954036	-0.702926002082775	-0.035760126916723	-0.192554080375478
chrI:3410344:3411465:anr-45	-0.729877841617079	-1.04098661322183	-1.33090162919807	-0.967480017916457	-0.674658509675888	-0.729087966684434	-1.0081132976352	-0.724156977746808	-0.729219666345231
chrI:11013399:11014203:anr-46	-0.30239007404095	-0.370964907783446	-1.06775400856907	-0.174016260393817	-0.429515576063823	-0.701931704837478	0.0142714524068898	-0.311751385246755	-0.815047689223075
chrIV:3201458:3203707:anr-47	-0.701387984872228	-0.288975723000067	0.00538954359053489	0.461980595449506	-0.575933862445317	-1.36597296721224	-0.618823669738359	-0.450274071086263	-0.61184538950963
chrII:2166430:2170212:anr-48	-0.579781866436231	-0.826740100561497	-0.77514614308846	-0.628428363252304	-0.847294050139891	-0.507981207858671	-0.816050762659435	-0.603221317393076	-1.12870091496334
chrX:1531976:1535983:anr-49	0.555364481619958	1.32625623951994	1.23134727989954	0.840527319828973	0.80167554245778	-0.0213075849292054	0.4970072284652	1.46309685979392	1.02724283045843
chrI:6136719:6136927:anr-5	1.82875335273342	-0.24046966693449	1.83076036546887	0.183962152248564	1.32531043224585	-0.238696272198161	-0.245909437467641	3.07480283497313	-0.231519066755273
chrIV:1629778:1629987:anr-50	0.470328498382329	-1.53469044989418	0.0412680153144353	0.398770859911597	-1.11475378034099	-1.83756285770534	-1.04821776329427	-3.79764025736091	-2.47705220009496
chrII:9237180:9239151:anr-51	0.622592886270082	1.03236206311229	1.39932065568969	0.193808739315602	0.681400954817009	0.865851480578566	0.461256798976521	0.68683066363751	0.576072375167101
chrII:10294091:10295693:anr-52	1.67137539015523	-0.933315216920168	-0.821387646102215	0.990959253869178	1.62592246738103	0.479387411805624	1.50642952319865	0.918641121965222	-0.14211747640544
chrIII:1294929:1298375:anr-53	3.04012000944334	-0.24046966693449	0.7519574883148	2.80239763342643	3.21134586693303	-0.238696272198161	2.98305946472529	0.782998227943917	2.57853349026407
chrII:5329560:5331221:anr-54	2.43443668108838	2.49497269027606	0.7519574883148	1.24861280621904	-0.314391054936228	3.17902797029302	-0.245909437467641	0.782998227943917	0.834561478565264
chrIV:16802500:16803632:anr-55	-0.207482717021869	-0.24046966693449	-0.326845388839266	0.183962152248564	-0.314391054936228	-0.238696272198161	-0.245909437467641	-0.362904075570691	0.834561478565264
chrIV:12555609:12556053:anr-56	-1.14993455704601	-0.262919462623567	-1.2514256486703	0.741919924768189	-2.33315377531098	-1.69044092738721	-1.26315387312529	0.459295843328409	-1.22864511726359
chrIV:10809557:10810538:anr-57	-1.14569827843096	-1.25523568644569	-1.29468984253771	1.18403684834665	-0.284520643383719	-1.22719052272034	-1.29020246185399	-1.34076666070494	-1.22764266043245
chrV:1197813:1198060:anr-58	0.581030904912779	-2.65625414193163	-3.54304141309271	-2.88829847313512	-1.46431038435097	-3.52494619347763	-0.0707793585809923	-1.5058356503317	-3.57737603167161
chrV:5685229:5685651:anr-6	-0.581940902448876	-0.356923666619139	-0.65354756031054	-0.0284291881089177	-0.367583568586187	-0.530565936922856	-0.854277548624645	-0.329484285445113	-0.851196848906503
chrV:11238811:11239060:anr-7	-0.457198920589335	-0.625443804805872	-1.27414860023055	-0.876957043148272	-1.23093317252334	-1.29406504688833	-0.993036508570799	-0.291804305223398	-0.913146754332947
chrIV:8959569:8960955:anr-8	-0.252820585752302	-0.796237882117142	-0.36670622132469	-0.29033563831793	-0.158623856655131	-0.508340921063944	-0.129429758623536	-0.32091363997578	-0.510221585660318
chrIII:3654943:3655233:anr-9	0.548201822436538	0.17432466840516	0.192323128361295	0.52154647374664	0.412136701937475	0.597965575994555	0.529188864169304	0.22216323227248	0.359272109608513
chrIII:13461148:13464657:ant-1.1	0.117882347369492	0.0863885856338768	0.179600953012167	0.330730087099832	0.119467350399237	0.185361023456341	0.192873475353418	0.0513211118730236	0.226629523778807
chrI:6729995:6730959:ant-1.2	1.36841643017227	2.90589509699583	2.13451484333318	1.68843302823331	2.01720426924126	2.40848706041811	1.91145798081561	2.72742777544172	2.44599617103145
chrIV:9708168:9709305:ant-1.3	0.773300801913729	2.14553670368522	1.20367594526385	-0.641425889702613	-0.578919536090697	1.59529330819844	1.3562514644981	1.82471856599746	0.171802896465834
chrIV:8459177:8460327:ant-1.4	-0.207482717021869	2.49497269027606	-0.327449230783	0.183962152248564	0.690145286759527	2.08730440842225	-0.245909437467641	4.41542258906521	-0.231519066755273
chrV:10127491:10130295:aos-1	-0.397097686056511	-0.307142294176199	-0.705082062599003	-0.288981248798301	-0.639814218301822	-0.47931358611775	-0.609428309071754	-0.329183348746048	-0.536601558851044
chrX:9336818:9342984:apa-2	0.43516280232979	-0.147372956783016	0.2210581434761	0.127542398957268	0.0700126477547745	0.259019168481211	0.06683919224152	0.111893798900298	0.264306966894833
chrIII:2583952:2597034:apb-1	0.377299259183195	-0.0488040859618877	0.284177376203804	0.155848999068697	0.308049474605478	0.254654789532711	0.231611009646801	0.12035740144812	0.320267474721829
chrI:7853749:7857852:apb-3	0.220731208524865	-0.00752768942463196	-0.0158907567050488	0.235878379898292	0.178123746218326	0.057113942889145	0.202189144848315	0.00822221957798768	0.0826029120027125
chrV:10425361:10426425:apc-10	-1.23359075924209	-0.358276079880491	-1.06394135781961	-1.1243947803086	-0.837373753451666	-1.06197082090724	-0.691052247687433	-0.836650352437191	-1.0034853438721
chrIII:4593862:4594426:apc-11	-1.18713720734739	-0.695656417588591	-0.866812677682385	-0.697179678709072	-0.752303707794167	-0.782714280566789	-0.956021848624854	-0.357308362459323	-1.22871595299429
chrII:11108158:11109583:apc-17	-0.251459132831034	-1.07999903313806	-0.635115695162714	-1.17137107601406	-0.911094761327579	-0.570816731015152	-1.2954368058408	-0.752372470350574	-0.677671446824462
chrIII:8080569:8083701:apc-2	-0.422036597596668	-0.56138199711207	-0.798815552042657	-0.553620259188806	-0.57972843727239	-0.577394209169323	-0.529650128217594	-0.722744498494128	-0.727089586049383
chrII:3532526:3546431:apd-3	0.121523255212348	-0.199291114204763	-0.0510842976482899	0.0682363613308443	-0.180884411396113	-0.0458405094597442	0.0182250065084231	-0.0428515641687182	0.00475208326027189
chrV:11675937:11685274:ape-1	0.437659918074844	-0.0834363152352878	0.186282999109314	0.250189544034942	-0.0465677261125439	0.0100801096830701	0.063930766883398	-0.0591507900203122	0.253303080365517
chrI:14406027:14417942:apg-1	0.255715646323606	-0.0249426014118641	0.0794809430773307	0.18992079106334	-0.0715931554595754	-0.00965172207306682	0.00830574294321375	-0.00902936773638486	0.110393266246905
chrI:9232068:9233560:aph-1	-0.0793904978377742	-0.192180545092381	-0.391245729090443	0.158693414833145	-0.164200719640738	-0.252407700300566	-0.0893138774578298	-0.0855516770874672	-0.292949466502552
chrI:10340996:10345654:aph-2	-0.376959573665871	-0.397887001080891	-0.654055365791572	-0.345651175551652	-0.335407343670243	-0.486684676997338	-0.369472139780663	-0.364871253270087	-0.50169321886784
chrX:5112415:5116866:apl-1	0.363919383095193	0.267462162396193	0.6225796483298	0.464764779949251	0.565949277794363	0.630781647898518	0.533220610165732	0.491454372481114	0.54491740963789
chrI:5342179:5344724:apm-1	0.79358993679517	0.645966636019101	0.652683614837054	0.749071458172767	0.331726591605471	0.506607112467726	0.56254143062747	0.577525757086689	0.751279171988162
chrX:954838:957762:apm-3	0.0216762142981611	-0.0852196364503185	-0.0148867638335609	0.227914786746218	-0.242897988102908	-0.192153326459352	-0.0130507517138664	-0.0958580518038895	-0.139459298736475
chrII:8047563:8049063:apn-1	-0.0369140703601878	0.0459342372322573	-0.14861332379496	0.00291066813229964	0.0990009384848137	0.00410184012725134	0.135678987474344	0.106336639919064	-0.172844206057739
chrI:4964666:4967089:app-1	-0.522613774621091	-0.563052725469989	-0.827558096649369	-0.728150345492313	-0.659561716392303	-0.63776871777116	-0.883527215757319	-0.596373471198632	-0.586899564356682
chrI:8050042:8055489:apr-1	0.0321830778406283	-0.461174306739216	-0.0104206770441496	-0.32117970335069	-0.433929465225977	-0.171166874576883	-0.241264953980271	-0.206734515338476	-0.12958784035258
chrV:6017969:6018886:aps-1	-0.407215414695322	-0.145473514229249	-0.718726880640789	0.047618956392907	0.0343268360395746	-0.170005901386262	-0.184365676211098	0.158394971015403	-0.410330030467675
chrX:4458271:4459264:aps-2	-0.118991214050196	-0.0176131334880148	-0.15734476235147	0.395306047348952	0.102398162171659	0.0137743811551093	-0.00642240519672137	0.173689218998822	-0.176198585103333
chrI:1154505:1156020:aps-3	-0.35811983063815	-0.0123549547346976	-0.338521762450434	0.215410254667906	-0.730140115457094	-0.699999919578099	-0.489570740070295	0.25896077051918	-0.306752117541553
chrX:11068526:11072047:apt-9	0.586514587781526	0.707041435119567	0.931052930555121	0.0468844847421122	0.958439404463172	0.646327984903898	0.777612984823792	0.488459015233038	0.830803586877244
chrII:6454973:6456539:aptf-1	-0.0933692784484527	0.557967178366984	-0.213795688717442	0.702191130534836	0.573908032560627	0.563307868906915	0.666220012959044	0.345428610694082	0.391202643299333
chrIV:13413560:13416047:aptf-2	-0.315301757399354	-0.536618060902805	-0.951214337059023	-0.519416344844129	-0.856897248226059	-0.44701863760599	-0.376013461081692	-0.827197090972826	-0.535026129618709
chrII:8594189:8596294:aptf-3	-0.472099184055977	-0.53516743121848	-0.378758200994055	-0.736093544042292	-0.803571090478611	-0.716662529821471	-1.24910759725952	-0.943951882770344	-0.785850777934879
chrII:8590983:8593010:aptf-4	-0.544812669206994	-0.78045582372316	-0.431435656654912	-0.579032339493486	-0.715142181129353	-0.328619986295345	-0.446529264891433	-0.670781054554778	-0.571869940486675
chrV:3210188:3223218:apx-1	-0.659118531592792	-0.725626753089386	-0.623441779790495	-0.514283485659971	-1.04906908386969	-0.624980065177007	-0.805673293241929	-0.443226290287176	-0.606116850583533
chrX:7568128:7569722:apy-1	0.192798680466557	-0.0156346306620285	-0.247663011888924	0.224361724054826	-0.0273963539322129	-0.229167801325529	0.00596877312198406	-0.198371402675105	-0.130469850750125
chrII:7235829:7238349:aqp-1	0.58095451294256	0.980086541226114	0.8472340428595	0.58237708025447	0.816049160884049	0.252556424702912	0.513601070853178	0.270963382278489	0.137238324204499
chrII:9768356:9769847:aqp-10	0.578812404194767	0.147571327745133	-0.0077044287451208	0.628721830879617	0.0704211377414643	-0.174856348745046	-0.0434165135812372	0.0791758002089634	0.0745574359866981
chrIII:13673279:13674746:aqp-11	0.208662920077952	0.267638577225483	0.124679534603085	0.382253780215633	0.154085868110658	-0.00367451563963145	0.226859690471811	0.133355694235979	0.0726628552247586
chrII:12203267:12209163:aqp-12	0.8432243107948	0.740177221955793	0.72393705720653	0.692973170817183	0.477702112653453	-0.0239264901583406	0.765385624279595	0.56254498912646	0.899948897663664
chrII:9258865:9261979:aqp-2	0.400326961319095	0.311524279887503	0.813490180480292	0.852209432268539	0.532330750449357	0.660448003584802	0.753147199325291	0.531714824146105	0.61094310132891
chrIV:10961228:10966459:aqp-3	2.66470679548019	0.717336296226338	1.38301671712002	3.05898706417532	-0.314391054936228	-0.238696272198161	-0.25282087312607	1.92890053145853	-0.231519066755273
chrV:9737555:9739740:aqp-4	0.197404363864913	0.664030709644436	0.55417566048635	0.566662608035758	0.652047673363108	0.461854915614329	0.544088505914251	0.539013014077845	0.480484409282702
chrV:10491742:10493268:aqp-5	0.914163235386625	1.36193628015008	0.761381583200268	0.741896382833435	1.37594114103854	0.753608283964012	1.06862013646831	1.48409095612392	0.867144585035773
chrV:10648445:10651997:aqp-6	1.09207394070696	0.358666181239763	0.453438321574689	0.390079759803004	-0.0301221025450858	0.503072854934624	0.111337769371128	0.1543030569867	0.558881795604305
chrX:3025535:3026974:aqp-7	0.465470152768791	0.745268453340966	1.11378247992772	0.580069774445415	1.04043013033913	0.957679112195747	1.02577601120719	0.84425992932215	0.863343326632628
chrX:4702122:4704970:aqp-8	0.123631598163698	0.879817348086012	0.755888077189585	0.446206705768361	0.626159663420305	0.498704412321838	0.766373321269527	0.518198110017303	0.486947704844236
chrI:9605895:9609041:aqp-9	0.0322755083273804	-0.110391422617285	-0.793676917522745	0.353807645050848	0.575593250029089	-0.162210739482003	-0.664985385598353	0.195298371622347	0.0461921076508967
chrII:9674977:9677210:arc-1	0.257006765205354	0.0217127256800452	-0.0340316046269109	0.200444061005757	0.139598644396668	0.211240492198864	0.215835408394883	-0.00916358494024609	0.132701979048427
chrI:10624463:10625387:arch-1	-0.210332436399934	-0.348031056519136	-0.826645069242726	-0.176567562400405	-0.329463802397315	-0.520053866845442	-0.545555964168553	-0.249303737329695	-0.463660144009518
chrIV:11131278:11133787:ard-1	-0.475092398523459	-0.0742357448833329	-0.397537525701714	-0.0721886132659102	-0.153887927735347	-0.0878084062863407	-0.184786115512567	-0.0828504102215115	-0.253242073676566
chrIV:7634785:7635712:arf-1.1	1.49622111967929	1.18519683142504	2.28961958586944	1.73187751331551	-0.284520643383719	0.460192813051941	-0.144470064548232	2.41054250223832	-0.161562115111914
chrIII:5716114:5717485:arf-1.2	-0.0752168165498033	0.157417790978759	0.374334127382883	0.510343940831557	0.144886152072251	0.110654928238645	0.178004350969101	0.129019467590549	0.0709609593464417
chrIV:7982525:7983925:arf-3	0.00133886775354405	0.112441070358827	0.349904386099724	0.330894197390234	0.0904376166734358	0.121899646181664	0.171477711407016	0.0642291884057664	0.0983738948480738
chrIV:16947119:16949978:arf-6	0.223070638000698	-0.0616975391021139	0.11297730462039	0.248831939464223	-0.23337561813923	-0.18609480391447	-0.154511845254446	-0.220751985112284	0.094365596061765
chrX:1786906:1788405:arg-1	-0.59261243004745	0.342069153725186	-0.378098310408968	0.222712545213913	0.876713586406543	-1.45363371020053	-1.49207533323456	0.410241440983149	1.4836122149807
chrV:16103893:16105978:argk-1	0.795412008639263	0.853818593531472	-0.064563465932963	-0.302979743809548	0.326329933475721	0.78261188674843	0.47998976831876	-0.0812538794471185	0.876979875849489
chrI:6058545:6060953:ari-1.1	0.150118570983779	-0.0109136170614905	-0.176800368377219	0.178348795165055	-0.104230848806513	-0.208044816981114	-0.0595308056742899	-0.181754463871884	-0.0618744140652906
chrI:6055946:6058424:ari-1.2	-0.284693279499103	-0.466482313018514	-0.449110346452547	-0.357199322973637	-0.423804433355619	-0.424045883335993	-0.39260126696405	-0.488377876668988	-0.424642761591317
chrI:6053784:6055821:ari-1.3	-0.447984151589615	-0.654783991946448	-0.796291297374988	-0.547252481804575	-0.648818116175687	-0.698163470601124	-0.720424431900695	-0.795401125374911	-0.760435802296553
chrIV:15524091:15528528:ari-1.4	-0.180240069786675	-0.404086742515267	-0.791986986151699	-0.341157167594672	-0.628313607641356	-0.557463848791549	-0.484425272274867	-0.574335044099178	-0.461101761356842
chrIV:5551133:5558820:ari-2	-0.00888887561276673	0.116338649679534	0.0750101825188773	0.0223249297048306	0.056725327889575	-0.149983149506863	-0.0127605218759196	0.00786489923903841	-0.0139948660842476
chrV:186168:201297:arid-1	-0.131403014239789	-0.879237781439027	-0.498442853902519	-0.646857476127674	-0.841603868634985	-0.474259514027243	-0.751860234901733	-0.607026559193348	-0.458041494703579
chrIV:12622090:12631022:ark-1	0.444794889356641	0.237506732219122	0.79006708599817	0.327177454324775	0.42193252677833	0.522111280461238	0.468329128902061	0.40573491204911	0.687141234478783
chrII:8581999:8583080:arl-1	-0.0250533488229052	0.267362441894945	-0.247485071861193	0.223332710575878	0.0926888897556052	-0.0814604271090233	-0.0194468724028803	0.114054475663847	-0.00412715598522061
chrI:2065698:2069098:arl-13	-0.0462536965738419	0.731711927221991	0.564972766680984	0.515790202780245	0.326186051520596	0.238055596122829	0.311057611038027	0.20649510309271	0.247483931254012
chrII:14606471:14608342:arl-3	0.510183904157352	0.783430837321791	0.602153018048141	0.512452050724687	0.672399284212122	0.773223150994398	0.727431433201859	0.689121840811656	0.602374821831336
chrIII:9823241:9824132:arl-5	-0.278880206936591	-0.439374501663183	-0.464978774373179	-0.13134328941372	-0.230750436166097	-0.413677677463832	-0.582018885114262	-0.401013609286257	-0.573554588299501
chrIII:4813215:4814822:arl-6	0.177925581373932	0.455026719464847	-0.114827239785318	0.544124774430689	0.586589402429113	0.39123108629695	0.609029579796122	0.826048989994939	0.482339071751007
chrIV:14798148:14799229:arl-8	0.112812123751385	0.114589391685992	0.294882532661144	0.47398241632388	0.0113542962419858	-0.0821252747922488	-0.0543718124652289	0.0187393249064665	0.0528853544338968
chrIII:5692895:5693935:arle-14	-0.233339721318358	-0.340788303846548	-0.536683934300938	-0.257153279757854	-0.72351777946139	-0.545458222219143	-0.430160218954419	-0.536889233858681	-0.481446808362939
chrII:15120300:15123345:arp-1	-0.00834525301870663	-0.100483518608581	-0.284376357588487	0.0466378629246107	-0.289819366871766	-0.11337657385271	-0.0537617380643006	-0.174337401833706	-0.153063466430766
chrIV:7900200:7902271:arp-11	-0.0298380961974072	-0.0325934655143448	-0.310592714682524	0.137765680905155	-0.285645598609065	-0.239295100152541	-0.00867108354980228	-0.2428543132275	-0.287419236750392
chrII:8035868:8037346:arp-6	-0.511656053372057	-0.580516492678449	-1.03394887306162	-0.64706317341222	-0.446040805914479	-0.717854989056881	-0.565323794547507	-0.516131800039925	-0.618837297247916
chrX:950781:954233:arr-1	-0.221459729076277	-0.502078205918434	-0.274126616801377	-0.276917379424055	-0.220931703971526	-0.231679822963227	-0.244539095577429	-0.13443414430275	-0.244496096868751
chrII:627504:628662:arrd-1	-0.506058629200022	-0.624820380827791	-0.309954443988655	-0.133342190587507	-0.57822383865097	-0.360915839302497	-0.300320845345814	-0.477056263968268	-0.650738647556236
chrII:12939990:12943936:arrd-10	-0.381459157187855	0.29343447455876	0.170421604049922	0.059990115876934	0.274080906549617	0.491818120448146	0.59049071890159	0.193470824077443	0.403651512436303
chrII:13763422:13765621:arrd-11	0.478681173934153	0.322178360805607	0.411446075681176	-0.138742569511449	-0.627383632355042	0.0857848247583803	-0.319942486376929	0.518032979739022	0.382051447518867
chrII:13766251:13768441:arrd-12	2.86417584153955	-0.24046966693449	0.7519574883148	1.24861280621904	0.690145286759527	-0.238696272198161	-0.245909437467641	0.782998227943917	-0.231519066755273
chrII:13758407:13761235:arrd-13	0.268896028729806	0.174911322287687	0.340327788835677	0.135111730709145	0.113295155387162	0.245878456452035	0.222951584592427	-0.0598439214100961	0.113226049780596
chrII:13752315:13756267:arrd-14	-0.23580943083672	0.279367016280908	0.0294316060588347	-0.531913136934115	0.0797669628326542	0.000616604105853533	0.376358305404961	-0.005489116473039	0.0100470304245898
chrIII:8930035:8936746:arrd-15	0.0190175520781285	0.487691716209093	0.404018154418763	0.407459582796832	0.743926285401855	0.745688452594775	0.603758117437479	0.56292994713743	0.418887646508126
chrIII:12484731:12488341:arrd-16	0.0836301695522323	0.897206731086559	0.938100681781994	0.702719748170124	1.07279512662748	0.854698368195184	0.771242409205722	0.691807280894891	0.734953009807112
chrIII:13626993:13630808:arrd-17	0.443450728873115	0.692067777509895	0.788156411028953	0.0491707618067184	0.719841986580753	0.797871932760375	0.676177695438994	0.443809778883097	0.740747711823689
chrV:3310122:3312117:arrd-18	0.437430917280065	0.969273234854345	0.982255525060767	0.742596398607682	0.866881946351604	0.919058757974407	1.0196170465501	0.683656286865153	0.950396844050482
chrV:3313243:3315241:arrd-19	0.198279453894004	0.0436877624581926	0.213990049396114	-0.159796665773924	-0.14875993528232	-0.068387944195711	-0.152867220337602	-0.148447328980433	0.17792100146454
chrII:9407768:9409013:arrd-2	-0.778075681065905	-0.577426806138009	-0.234402617721113	-0.431478268416377	-0.678507592920626	-0.356313712563663	-0.304158132765427	-0.802706932030956	-0.531471555675307
chrV:3410519:3412858:arrd-22	-1.32759092127918	-0.731140920004961	-1.74052417316669	-1.80465292498034	-0.390286510660761	-0.252979578308953	-0.678762323339571	-0.928957147121505	-1.4784484412478
chrX:4885950:4889575:arrd-23	-1.04690095769301	0.431276883424744	0.501059380276514	0.10993640024028	0.233315633425517	0.0209719401986539	0.453120339435904	0.742485648844528	0.412514663117864
chrX:13979068:13980515:arrd-24	2.68212534003189	2.19090572583738	2.61378578269037	2.28287066623047	2.04379675671306	1.78767653313299	2.303660173108	1.85007041857978	2.17853193381656
chrX:14033793:14037454:arrd-25	-0.00882794736877768	0.12443302829264	0.275267893287598	0.21485200195912	0.123090922680992	0.158568276541689	0.175505339314408	0.106612431761416	0.127792840064196
chrIV:2066197:2072014:arrd-26	-0.32782839069115	0.475817428759083	0.668190307711455	-0.00914483689222076	0.522603286377119	0.224554116484874	0.576291354808873	0.143886785041917	0.23477093396912
chrX:10183979:10186247:arrd-28	1.46713931172436	1.93419069263469	1.68732714532113	0.610537913905958	2.32757339075277	2.10415149980082	1.7952399465022	1.58203468930335	1.98225656701457
chrII:9412557:9414217:arrd-3	1.63277912281608	-1.07836349285243	-1.5849890378495	-0.984166846455912	0.506902451991069	-2.03133386383057	-1.62328962040183	1.24890226826819	-0.471845283656325
chrII:9837008:9838310:arrd-4	-0.235431195398913	0.0955840212371716	0.0508905611352622	0.0156316517378919	0.0581739181286446	0.101409090574402	0.157154713506747	-0.00206409545737568	-0.0441171437522953
chrII:9835220:9837024:arrd-5	0.62007629362134	1.65689918581276	1.26832830098633	0.23752492358681	1.35981625907158	0.671083377527006	1.22906326048724	-0.624561174876431	0.0514265167758052
chrII:11142738:11150390:arrd-6	0.709702465346415	0.477515048315505	0.483319178461246	0.174847817509121	0.514628656425714	0.677457733469547	0.630341376320947	0.203380504928751	0.537118426769939
chrII:12060206:12062621:arrd-7	0.172185386324709	0.647881647346495	0.780096538744598	0.146132429389844	0.927339590615024	0.965914293965561	0.711639651265002	0.407412572052312	0.867722681631914
chrII:12065084:12067568:arrd-8	2.59238886696928	2.80030593844061	1.57989968636672	2.02765686064543	2.60573887396666	1.51589341092154	1.75034723616178	2.82433421624707	2.33603373669678
chrII:12479268:12480911:arrd-9	-1.14993455704601	-0.728410452648735	-0.172622771516237	-0.0426909770146024	0.843026542548307	-0.598717365516446	1.04213379280309	-1.35691633723224	-0.128321285686948
chrII:6970667:6972235:art-1	0.189810212685773	0.111928096578698	0.286356228337859	0.110524107335095	-0.0838958180419556	0.0793571090687225	0.0829412618036202	-0.0177922401101582	0.221127032189249
chrII:10199809:10200823:arv-1	-0.671569589122913	-0.670428205311387	-0.945697982144291	-0.760841589044682	-0.437172140895824	-0.424881802431321	-0.848643899355218	-0.313824697816973	-0.956270046751816
chrI:2883545:2893718:arx-1	0.179514934152423	0.0321649487442949	-0.218074784106859	0.1612672244084	-0.0778265595980287	-0.0595517594532249	-0.0348540660273332	0.0568459875603345	-0.062349479721826
chrV:10334942:10338355:arx-2	-0.0957016605303843	-0.0530486824955167	0.0225358214886065	0.150745833915749	0.0349358564714451	-0.106869503127748	0.126797628973383	-0.0974367047964294	0.00889136096046214
chrIII:12052423:12058458:arx-3	0.374334735687719	0.0787429131645389	0.252846507857364	0.286152460109803	-0.0418168070533183	0.0589567171285585	0.230945694032183	0.012451956977237	0.285126857855967
chrIII:862305:866784:arx-4	-0.205431127549332	0.019382820541417	-0.262590900559009	0.152944207980707	-0.084564641146049	-0.114531288253322	-0.0541386999389229	-0.0969838044289607	-0.193756924225302
chrIII:12816788:12818100:arx-5	-0.0982468515107487	0.131840999672951	-0.27418610207256	0.251701346829149	-0.00447847436048245	-0.0966091169020929	0.0525986763170572	0.00443051900936852	-0.10039337005283
chrIII:4878657:4879643:arx-6	0.275433335546279	0.174172381380051	0.520120572954482	0.572988595596182	-0.140684323263976	0.0425912536208542	-0.0847865225739868	0.0498971178494156	-0.0157737235659734
chrI:3069324:3070150:arx-7	-0.470908259580472	-0.115053583511118	-0.15639836433276	0.153050489405698	-0.0902559109873035	-0.215945039734801	-0.136434140430735	-0.259494857743497	-0.356044793193663
chrI:12505027:12507569:asah-1	0.838704624317083	-0.319776128913058	0.0322081021129202	-0.255120102676493	-0.499371854652541	-0.178917015740158	-0.627961524823165	-0.622891646120005	-0.377947051841116
chrII:10139589:10141406:asah-2	-1.79128019814339	0.977455583148885	-0.670468792781489	0.287605917743188	0.974681049189763	0.654118207540244	0.946356511447453	0.236176544921394	-0.518515278291503
chrIII:4594542:4595821:asb-1	-0.849795028004635	-0.665931643461731	-1.12819326412681	-0.722715693572018	-0.809509863008873	-0.879766930609829	-0.725693843453892	-0.802875372366807	-0.884051068035085
chrX:4469765:4471476:asb-2	0.338722694004853	0.301830034116194	0.547378506901273	0.442529321066415	0.282501498434034	0.477387241709676	0.444029817332731	0.253385139947567	0.402893787257134
chrII:57669:60040:ascc-1	-0.0431351351805212	-0.113263966049526	-0.252914136256165	0.142869394011872	0.106359505854175	-0.0645783480232487	0.125010608968188	-0.186150387052177	0.109994595036188
chrIII:4197284:4202289:asd-1	-0.186485989430858	-0.44197515548517	-0.0645018945281335	-0.0376277842240071	-0.671396050835675	-0.232385494926009	-0.464660290355191	-0.335465067537742	-0.224395289369564
chrI:6877058:6892143:asd-2	0.190586181680153	0.0279277499543444	0.550064088937834	0.286564703150567	0.149225784220037	0.198977003411721	0.1407079661675	0.249021481098387	0.312920581076791
chrI:9658273:9660080:asfl-1	-1.40322979877142	-0.986561419691517	-1.56173902619262	-1.05931630381736	-0.994841974248583	-1.00011741294767	-1.08432786017734	-0.714780516173045	-1.55161268113447
chrI:8692945:8693468:asg-1	-0.96672377755454	-0.473858933737133	-1.17610736249628	-0.501252018360468	-0.596066821769538	-0.662493651350491	-0.72851779238165	-0.452995428874537	-0.926241117832433
chrX:6841257:6842149:asg-2	-0.00260268333462305	0.403617143094726	-0.13783995496453	0.166818789061752	0.578058602021691	0.340758627017744	0.410388519781585	0.503813881968864	0.163891389272519
chrII:11979837:11988972:ash-2	0.129640809863044	-0.23445458563591	0.0458104516049905	-0.0160107233403944	-0.534887099220848	-0.443561318372787	-0.222754011835297	-0.394112656713583	-0.0877288933830493
chrI:3769671:3773914:asic-1	1.2289010334204	1.30288446889317	1.51200987914714	0.574493236183464	1.37542819705326	1.500731999172	1.16979598770865	1.17668534451904	1.68195236439222
chrI:7480107:7483470:asic-2	1.34893958258557	0.658706275866256	0.872480515175072	0.546982091580737	0.365730390131717	0.397892248092258	-0.0797128958757626	-0.165562452062357	0.843183912871883
chrII:6910071:6912697:asm-1	-0.245420249922238	-0.163733706918797	-0.577985565564225	-0.200095778777706	-0.429571104673968	-0.42205167570508	-0.27052172544462	-0.333787038559459	-0.433744039166503
chrX:11321078:11324251:asm-2	-0.508941626539473	0.0545736900675902	-0.097917387626454	-0.642294835340154	0.0127632930354253	-0.158505488712516	-0.329493616355063	0.369523730953795	-0.522615485224797
chrIV:520213:523809:asm-3	0.133524895306767	0.222758735778572	-1.22647094252739	0.884741555380835	0.232269073139553	1.84671540333327	0.583608719600507	-0.188114964978624	-2.91892920399982
chrIII:8895081:8896654:asna-1	0.213311037295429	0.221000587758734	-0.134311779698569	0.408854341102921	0.180510971326603	0.10482842136599	0.198951598021064	0.133492897731653	0.19385559776818
chrV:8546127:8548880:asns-1	0.741691128806264	0.70198106466347	1.25371466165739	0.300127236426086	0.771920016920625	0.621341326657262	0.647023303678377	0.160605863821584	1.12016586917851
chrX:8748433:8750969:asns-2	0.760222233557211	0.586091589087722	1.07729319178003	0.893066408575475	1.07583627626966	1.2504072641617	1.17364586179861	1.14720363445001	1.26266192459546
chrV:19049460:19050755:asp-1	1.2516055929224	0.859412380069961	1.11847918068331	0.638819280070236	0.726817969914553	0.781559864819674	0.622302648213919	0.378753087220659	0.807109368023286
chrV:8270642:8272058:asp-12	2.09366746638859	2.98116794229105	1.94369860469231	0.309225074647273	2.97240813331289	-0.126416549740127	2.41050597153625	0.0667250229150024	2.5484466676273
chrV:8641444:8643193:asp-13	-2.24064715810366	1.26996675565749	1.24147434106123	0.743827536143625	2.15285376041847	1.98552433964649	1.67476817335138	1.83793741483498	1.11301032907345
chrX:6444187:6446664:asp-14	-0.213189173205723	2.1934251387211	2.12675658280004	0.642844694670885	2.37192449963911	2.14350628017118	2.47149547023572	2.38376604997574	1.89562848848024
chrV:19043214:19044853:asp-15	-0.207482717021869	-0.24046966693449	0.7519574883148	1.24861280621904	-0.314391054936228	-0.238696272198161	-0.245909437467641	-0.307608182472628	-0.231519066755273
chrV:19039057:19042605:asp-16	-0.207482717021869	-0.24046966693449	2.90956324262293	1.59135376297234	0.690145286759527	1.44868706357412	-0.245909437467641	-0.307608182472628	1.93488531014191
chrV:19035722:19037320:asp-17	-2.18535704585215	-1.38448315466101	-1.2514256486703	-2.54940770762847	-1.32861743361522	-2.28610070128873	-0.110510040161095	-0.21101403371763	-2.29472566258413
chrV:18730173:18731679:asp-18	-0.207482717021869	-0.24046966693449	0.7519574883148	1.87139351516002	-0.314391054936228	-0.238696272198161	2.98305946472529	-0.307608182472628	-0.231519066755273
chrV:18728702:18729374:asp-19	-0.207482717021869	-0.24046966693449	-0.327449230783	0.183962152248564	-0.314391054936228	-0.238696272198161	-0.245909437467641	-0.307608182472628	-0.231519066755273
chrV:9203076:9204734:asp-2	0.673869992488454	1.10034497384253	1.08932510240306	0.791574264655288	1.22083963820637	1.28727818893284	1.12087325649089	1.05576601605013	1.14362420156113
chrX:6791063:6792715:asp-3	1.10487785603595	0.857930111657669	1.00980146015082	0.761317818739247	0.864294859757872	0.85689478214837	0.831050980338502	0.587632200803408	0.963230482563919
chrX:13218976:13221462:asp-4	-0.282601588370034	-0.118835902494906	-0.658080622857644	0.0397460632874162	-0.13625107081607	-0.107589787385537	0.0710421304570997	-0.0263612019116664	-0.186734641046169
chrV:8272384:8274046:asp-5	0.598508711441459	0.716891850458794	0.856558928147613	0.219657804079409	0.698019723817204	0.787296184046449	0.582302778677248	0.505459229177967	0.829242653622243
chrV:8267510:8268937:asp-6	0.956840229604992	1.02563984023186	1.21268550730295	0.448898917913385	1.01277837906881	0.979196965848721	0.774165524430583	0.642039266014785	0.856206298656184
chrV:3028293:3029583:asp-7	-1.14569827843096	-0.297429723284861	-1.29468984253771	-1.55945011908114	-1.28905698507947	-1.22719052272034	-1.29020246185399	-0.250160250288393	-1.22764266043245
chrV:3024519:3027931:asp-8	-1.18030718628794	2.30676052346248	2.43795878290969	2.24868750231712	1.88712333277981	-0.631530748818828	-1.29711389751242	0.895742053226216	0.938761716464731
chrIV:6185887:6189205:asp-9	0.026035860186371	0.904053198247437	0.625242757237236	0.027947494109374	1.27674006113079	0.788693960231052	1.01324060203608	0.282081091269544	0.354191381530783
chrI:9221815:9226390:aspm-1	-0.275410028350764	-0.881600535092954	-0.579211485732443	-0.726821512288722	-0.699626073243077	-0.488847919868925	-0.523457233508102	-0.533449112347738	-0.615525062251727
chrV:10315244:10317394:asps-1	-0.40956337691709	-0.424777056283398	-0.394676175122944	-0.431662221118813	-0.497351544290158	-0.54040372837227	-0.582487960037727	-0.487855336865516	-0.635511067774937
chrII:4127836:4134978:ast-1	-0.194059066593364	0.0136040948558351	0.252101267036415	0.0726620796953245	0.413550537531127	0.339357588351331	0.465321524850948	0.172030080369585	0.267958733637616
chrII:10248990:10251169:atad-3	-0.200173204310605	0.0685766293604304	-0.103356985901507	0.0762270424940222	0.0257693519694522	0.0666290874116021	-0.0739081157164141	-0.0349654782956725	0.0684774316232044
chrX:5849103:5851971:atat-2	-0.0228875837021299	0.399679467244876	0.299073082916001	0.344407442166345	0.598445507251593	0.510027607956893	0.361438580754034	0.317304013468833	0.475090803327101
chrI:9611812:9615081:ate-1	0.270348110044968	-0.0844553859450405	-0.211877531020161	0.206906588924419	-0.0516642112017397	-0.193346743156248	0.0560578366524688	-0.105094817481329	0.029153400889632
chrII:8751985:8753940:atf-2	1.04246662293736	0.302770871564608	0.945429542885394	0.932459714864135	0.552681468690852	0.604946262735312	0.698742663547393	0.495678238312748	0.92037801742615
chrX:14809158:14810849:atf-4	1.04392126280138	0.957026387161443	1.33534816320002	1.07021162266194	0.62351336296445	0.915110885600003	0.919719525274548	0.666400429537521	1.18396632801302
chrX:12480947:12484908:atf-6	0.239198205971247	-0.291889894633568	0.360335362107555	0.100322580349977	-0.178636414875055	0.0506376209802079	-0.120103766313801	-0.0110297648898183	0.139471772774427
chrIII:4491626:4499043:atf-7	0.278498225647628	-0.092341938352532	0.157340134552922	0.276649827334619	-0.0516054008956194	-0.0432516518092093	-0.0323224189627023	-0.0718996970221238	0.105544797777766
chrV:6105606:6107530:atf-8	0.795253116386916	0.757383633847939	0.60254972817901	1.26638095732743	0.835371472977826	0.857195840142208	0.677004823451424	0.676491278016671	0.58268260619677
chrV:14194445:14197697:atfs-1	0.174643497830414	0.24973042656592	0.584907237121334	0.526698182957982	0.293540616908266	0.235223163970801	0.363775379103243	0.173486564162049	0.674449338138983
chrII:8659134:8659800:atg-10	-0.52488564538527	-0.530115802192341	-1.4293617355497	-0.631489958618878	-1.19784855812798	-0.870000848112294	-1.11869498558314	-0.811782484040756	-1.61765939141723
chrIII:8155927:8158190:atg-13	0.218228989945907	0.286117858598484	0.107269332164911	0.282695207866983	0.370871152982791	-0.0404627072255474	0.186453692750272	0.143587757164925	0.193280519319507
chrX:4459602:4462468:atg-16.1	-0.151468355056529	-0.354863313331777	-0.255857592875539	-0.259628173017765	-0.286604460498951	-0.138506774738326	-0.189683291155141	-0.298462845200689	-0.390075322963715
chrII:6450888:6453391:atg-16.2	0.436577351790867	0.0247988612024046	-0.204635932208802	0.265622316111526	0.0148962222644878	-0.0458356201088101	-0.0483249697133314	-0.0942545798697898	0.0515910452853084
chrV:8629220:8631325:atg-18	0.27060385729657	0.0401780515989674	0.228437223381792	0.263307379024088	-0.0557574790389165	-0.00049051537706159	0.0454148733201808	-0.0224492407015779	0.151484291043217
chrX:6809093:6817214:atg-2	0.511919037371227	-0.340484725900125	0.462108137590117	-0.0778694950094642	0.0378726706555203	0.222361994221606	-0.0331235814817237	0.13911997195016	0.230756971945607
chrIV:1009792:1012502:atg-3	0.583289199811961	0.182472969255997	0.0779709463533837	0.395414682167287	-0.134814963795983	0.0551150035673267	0.22469844569054	-0.120133461498539	0.23335046999083
chrI:13536891:13542395:atg-4.1	0.12483163935134	-0.0782984756809212	0.0360670499766084	0.154440807254647	-0.123901515485503	-0.113057258100835	-0.00876699804176208	-0.165926268241733	-0.0224775819052877
chrIV:11668023:11671505:atg-4.2	-0.159663945377775	-0.408908311292144	-0.431097531015452	-0.215195283646347	-0.371502704743729	-0.516289258014581	-0.203592800924385	-0.439005952860752	-0.377159861609439
chrI:1709586:1715568:atg-5	-0.0849473097114898	-0.178722814251103	-0.0753914247461351	0.209575912090974	-0.365133106280509	-0.557303797451141	-0.219936373271725	-0.296750173562186	-0.112635672553651
chrIV:11078676:11081055:atg-7	0.201126392239409	-0.31625485714093	-0.289312858460577	-0.0421817809142266	-0.446153104414181	-0.292963950515876	-0.110903242952737	-0.294132806958691	-0.18355237693859
chrV:349384:359656:atg-9	0.310474514919755	-0.232768106935874	0.102703364681611	-0.0232633598249052	-0.470985625971714	0.00420722753662017	-0.111100481540681	-0.138628958485486	0.140691877734696
chrIII:6415771:6419457:atgl-1	0.252947466457485	-0.378682109697619	-0.105265011788177	-0.0646146669666197	-0.257712869289094	-0.152201333964081	-0.16982947681956	-0.236968270396192	0.0742228900660404
chrIV:17269339:17272186:atgp-1	0.818092404513373	0.458502445175356	0.531350061735485	0.681493244446302	0.676831400913291	0.617709592000593	0.78676001664701	0.503102237025197	0.84345352588786
chrII:14640094:14644083:atgp-2	0.0321628450274937	0.211493608967552	0.509243094094345	0.139275982012008	0.592321172617192	0.666197056477078	0.471824662756545	0.403126411214421	0.512335156494258
chrI:8036942:8039768:ath-1	-0.0548870041487245	-0.128438990759526	-0.351008930263057	-0.0545458058756423	-0.526405095875951	-0.194468371340051	-0.336413300142566	-0.177887724578654	-0.278715314672727
chrIII:10881765:10893672:athp-1	-0.181461419674337	-0.458447638790104	-0.517404284092719	-0.449260807657409	-0.664698911000592	-0.358603506124547	-0.276852417561764	-0.550993914027261	-0.125850364400383
chrII:4340150:4350984:athp-2	0.162771848153979	-0.548821734731935	-0.237374785803656	-0.250330165899176	-0.418543392712041	-0.348753465445277	-0.436298542528756	-0.435120966226804	-0.154802854944777
chrIV:17046469:17048357:athp-3	-1.14764378477598	-0.456126069594444	-0.302164448339502	-0.211225009939166	-0.718870822480578	-0.0411005703931249	-0.110254427563158	-0.312741786998485	-0.518903525772768
chrIV:7882027:7900257:atic-1	0.588227304004072	1.47141326260796	1.24396383850638	1.31883056693628	1.50394908091973	1.15179231547094	1.38991986444819	1.07161701776872	1.29687042282466
chrV:9634860:9645595:atl-1	0.377218526589381	-0.4911440051947	-0.321467550890556	-0.676788411950793	-0.46816337418022	-0.175005907014889	-0.469308218493828	-0.179846236840728	-0.228208019085487
chrIV:2788691:2796812:atln-1	-0.0456241485630636	-0.150361199922356	-0.103461406425424	-0.0284766043001372	-0.0440672599989432	0.00360478968041133	0.06113012979912	-0.0104026584700687	0.0984315795898499
chrIV:14981608:14996318:atln-2	0.192254046547389	0.490925959007107	0.832461523312407	0.361931899362395	0.664795738019889	0.579910201912714	0.589809690261576	0.494955058859301	0.525739324242401
chrI:183363:208467:atm-1	0.306958460182222	-0.810414335503697	-0.281842968572617	-0.556173906640397	-0.411606307902603	-0.220075176686552	-0.619490639584618	-0.331057860683541	-0.133840809399361
chrV:12478412:12484449:atn-1	0.532933942608242	0.270891600691037	0.211330637363434	-0.0634008308984452	0.372966856392893	0.329820677514567	0.27287312102456	0.195560688965311	0.452936743609057
chrI:12652276:12654596:atp-1	0.159104812122647	0.193950134340705	0.567315453810069	0.255830312481094	0.431709479770595	0.439237122784258	0.396202305821884	0.263846498968543	0.373928452391256
chrIII:5228416:5230536:atp-2	0.16285403681884	0.124606172657588	0.444394158057864	0.318833788224822	0.275634841053693	0.33422884636616	0.261381660281618	0.191936794049333	0.306208526419731
chrI:5428446:5429861:atp-3	0.237225217133292	0.152190088837843	0.368216087739233	0.269683377776574	0.131245717617253	0.152798217461036	0.177586908697488	0.0147102485547665	0.199777736877021
chrV:6426245:6427112:atp-4	-0.0550393453501588	-0.119721609047925	0.111304664098026	0.254690159330134	0.0416865353019299	0.0717777282798654	0.117583109367484	-0.124543929757246	-0.0162776878913865
chrV:11122900:11123867:atp-5	-0.0868168349597603	0.47635260254708	0.378456173634809	0.432912251473407	0.475323374260531	0.289171123913433	0.368844926570082	0.180892649862989	0.280572313877094
chrX:14711578:14718787:atrn-1	0.213725920773195	-0.231166569283372	-0.122442725366368	-0.102539297666316	-0.259387722393637	-0.0517302990830966	-0.175478577051608	-0.152022506931014	0.0904683357636323
chrV:7193765:7196137:attf-2	0.00080239626188684	-0.370421005261492	-0.0866202599623722	0.0228930018905661	-0.52500179830193	-0.284771015951272	-0.230365653312091	-0.363741838705642	-0.190095316987274
chrIII:69845:86384:attf-3	0.0756139430203279	-0.481152565510308	-0.245779687475441	-0.341366853086667	-0.607181230911047	-0.265696146442669	-0.399933650035321	-0.40532082600432	-0.117131139254686
chrIII:6080562:6084748:attf-4	0.188225553051197	0.269445546008076	0.391293688621582	0.320451307505082	0.0479065933841193	0.176829808962502	0.164593407524126	0.106387494150708	0.349793388488029
chrX:788352:796156:attf-5	0.454007335747518	-0.359319429002632	0.439846892003071	-0.158081683086737	0.14993943859037	0.239159775653005	-0.13963547633164	0.0324286329790398	0.295100237501113
chrI:12787941:12806581:attf-6	-0.172853607211034	-0.887973620575576	-0.504615641072221	-0.792884196048503	-0.894442587205044	-0.731950912799243	-0.874593861650663	-0.703591027320894	-0.435634535880514
chrIII:10461388:10468051:atx-2	0.133380654661309	-0.41130840926228	0.173060341189435	-0.154550079707645	-0.378166357641773	0.0522193686869118	-0.291144035176909	-0.13251298360221	0.0284990839408668
chrV:15575497:15577443:atx-3	0.762621978574091	0.0896745410740952	0.153900143816034	0.515323367984974	0.023664256456747	-0.0713649768809118	0.089412388028564	0.0443179306487862	0.457217260467103
chrIV:12374680:12376121:atz-1	-0.2433934765206	-0.170800078523465	-0.323846363412229	0.175875599370614	-0.231265843735548	-0.109677698070115	0.097652434872064	0.0108083150967944	-0.296714831893251
chrIII:1495433:1495975:ave-1	-0.437997978046995	-0.638280222961944	-0.595902974669666	-0.294516185049984	-0.469966003103142	-0.974021339860577	-0.540146629327651	-0.0116738668491122	-0.874346679431859
chrI:5967245:5973320:avr-14	0.459412965317083	0.525349787698733	0.504461045198568	0.22179400644657	0.600314963987531	0.388240696564587	0.301389932756965	0.318622283674052	0.426025272587124
chrV:13498785:13511718:avr-15	-0.396471810751411	0.47787900313436	0.473653701544979	-0.0272427096935297	0.535552992275133	0.476265758067765	0.186828667771704	0.478308271419337	0.144996207455419
chrI:8513918:8517535:axl-1	-0.573699442696729	-0.0624106272981115	0.0271744671830897	-0.369558915394046	-0.357670187282354	0.0135815213139828	0.0197316442090104	-0.297334085712295	-0.481977105639004
chrIV:12126760:12127057:B0001.10	-0.351214415154109	-0.102504295903156	-0.0932596689994506	0.198018350184882	-0.637681038377985	-1.03077644281961	-0.528240427084275	-0.451765880861948	-0.448332306029225
chrIV:12133996:12134145:B0001.11	1.72649123407109	3.06726135282748	2.43795878290969	2.63469797444418	1.15085794870802	2.64363993679348	3.98771485331589	1.56605193027225	1.82711357774542
chrIV:12131738:12131888:B0001.12	-1.29034502664012	-2.65625414193163	-2.46363469399491	-1.48090686241134	-1.46431038435097	-3.52494619347763	-1.04821776329427	-3.79764025736091	-1.8334040199728
chrIV:12146480:12150977:B0001.2	0.0316420731202038	-0.444244665370713	-0.3275227066291	-0.38158824715685	-0.437300189253938	-0.433968644986714	-0.498845715189179	-0.443388766468272	-0.275433618385438
chrIV:12143430:12145735:B0001.3	0.0678127821119864	-0.28534328544488	-0.267002248574289	-0.0840471477356588	-0.29673170183918	-0.265900245904285	-0.159334459894412	-0.187515127658259	-0.0469417405291228
chrIV:12135073:12138193:B0001.4	0.242056001888088	-0.113628176807687	0.237627128986851	0.224154718643401	0.00759518158608294	-0.148403963463786	-0.0795261404155201	-0.107558505010334	-0.0536858056678373
chrIV:12141158:12143331:B0001.5	0.25218761542243	-0.284466226227348	0.117616345378494	-0.0861293097225359	-0.269208655160491	0.000135891953183643	-0.0142866355277011	-0.168359019381455	0.0779477834269929
chrIV:12151169:12154245:B0001.7	-0.66547280583052	-0.926827768802296	-0.994881957397938	-0.979118514604832	-1.15835079029533	-0.985689902512876	-1.25779406058517	-1.03004373823711	-0.975846721957014
chrIV:12138846:12141057:B0001.8	-0.407583777554767	-0.638673351724813	-0.784816493882096	-0.468282184850562	-0.78272130810759	-0.714658721372311	-0.637073258295939	-0.548205690342042	-0.621142454460514
chrI:12773658:12782341:B0019.2	0.377024117684679	-0.242180002357728	-0.215712767335935	0.0887261672266841	-0.555444582400066	-0.262033487023498	-0.217296934750508	-0.285202178556739	0.0171063377389027
chrV:10317489:10319534:B0024.11	-0.406948730563919	-0.501716060044291	-0.850562116032634	-0.648577610588061	-0.588134325005163	-0.584750894313866	-0.491405621294092	-0.543261758545654	-0.609079074550531
chrV:10320710:10322304:B0024.13	-0.363687883612284	-0.267602049951985	-0.252449415895658	-0.47865463780498	-0.572910243583446	-0.395666400673157	-0.805248906602523	-0.25096731589093	-0.863888817770033
chrV:10290042:10291719:B0024.15	0.392858197798389	-0.0115024755272327	0.533429970332987	0.0930853936667556	0.940818699577611	0.484902845556125	0.23847288392252	-0.386148688745136	0.451953751036147
chrV:10294697:10294839:B0024.17	-0.24209162487885	-0.24046966693449	-0.327449230783	-0.635323215453843	-0.314391054936228	0.356963501703353	-0.245909437467641	0.782998227943917	1.93488531014191
chrV:10328202:10328409:B0024.18	-0.207482717021869	-0.24046966693449	-0.327449230783	-0.635323215453843	1.32531043224585	-0.238696272198161	-0.245909437467641	3.44370098047063	-0.231519066755273
chrV:10287559:10289292:B0024.3	-0.474563450488905	0.0752841715641715	-0.658066269267286	-0.51132553830522	0.204219783174751	-0.0429510661408787	-0.414065104953403	-0.0815812676582836	-0.603281067539716
chrV:10297398:10298985:B0024.4	-0.0308388915334363	1.44152572634099	1.35942985269735	1.9894162766453	1.29588440450941	2.37102420116565	1.68196370104113	1.49520223766095	0.876604762766412
chrI:6027193:6028370:B0025.4	-0.410188031513049	-0.246298784810914	-0.219599347167743	0.09927094590041	-0.0916356680722562	-0.276738847899562	-0.516865819611305	-0.0777162453468314	-0.641369718798465
chrI:6024143:6025014:B0025.5	0.391566391007716	1.17122098741062	-1.20876529674663	-1.03264856556193	-2.37271422384673	-1.65762754408483	-0.298601176815166	-0.647460243615436	-0.841179132979995
chrI:6031805:6031982:B0025.6	-0.140648418866758	0.789623708091291	-0.258547317307319	-0.569492530533817	-0.244960194847968	-0.168280344151955	-0.17151865327694	-0.234010573761092	-0.194802944536879
chrI:6022266:6022337:B0025.7	-0.49456409438409	-0.931184664649858	-0.525778857774457	-0.622629704281076	-1.28306783162114	-1.29334934761843	-0.678160523226669	-0.668469422582274	-0.559886875199887
chrI:6024142:6024233:B0025.8	1.89558765088853	1.44569641010357	0.820859401790481	0.24979283716859	-0.244960194847968	0.427379429749559	-0.178430088935369	0.856595836655453	-0.160559658280771
chrII:5970096:5972658:B0034.1	0.416342515563486	1.47709898371231	1.41508400997033	0.764217355092314	0.850987093959053	0.891794803980766	1.04380779671008	0.486522677128403	0.785281832875976
chrII:5960746:5960846:B0034.10	0.793330863927284	-0.24046966693449	-0.327449230783	-0.635323215453843	0.690145286759527	-0.238696272198161	-0.245909437467641	-0.307608182472628	-0.231519066755273
chrII:5965518:5965687:B0034.11	-0.207482717021869	-0.24046966693449	-0.327449230783	-0.880688501721911	-0.314391054936228	-0.238696272198161	2.05246679280231	-0.307608182472628	-0.231519066755273
chrII:5957679:5957819:B0034.12	-0.207482717021869	-0.404227395811108	-0.327449230783	-0.635323215453843	-0.314391054936228	-0.238696272198161	-0.245909437467641	-0.307608182472628	-0.231519066755273
chrII:5972899:5972995:B0034.13	-1.73361475763109	1.30981216715472	-1.90079436520002	-0.254602164012789	-0.895278112792472	0.93249362882826	-1.95150197569392	0.617229390416681	-1.85184620184814
chrII:5958387:5958536:B0034.14	-0.207482717021869	-0.24046966693449	-0.327449230783	0.183962152248564	-0.314391054936228	-0.238696272198161	-0.245909437467641	-0.307608182472628	-0.231519066755273
chrII:5962754:5962888:B0034.15	0.793330863927284	-0.24046966693449	-0.327449230783	-0.880688501721911	-0.314391054936228	2.54041062544489	-0.245909437467641	-0.307608182472628	-0.231519066755273
chrII:5966754:5967030:B0034.16	-0.207482717021869	0.717336296226338	-0.327449230783	2.31326346018951	0.690145286759527	-0.238696272198161	-0.245909437467641	-0.307608182472628	-0.231519066755273
chrII:5950184:5950318:B0034.17	1.80872329071986	1.02397301164777	-0.158889205694224	-0.984166846455912	0.506902451991069	-2.03133386383057	-0.0995773542078151	-1.04290233876102	-0.117620128797692
chrII:5944195:5944368:B0034.2	-0.207482717021869	-0.24046966693449	-0.327449230783	-0.880688501721911	-0.314391054936228	-0.238696272198161	-0.245909437467641	-0.307608182472628	-0.231519066755273
chrII:5968059:5969531:B0034.4	0.72121965154726	1.74447553257409	1.24815479280173	0.577868489787445	1.8511379298799	2.05905608529334	1.63120023125654	1.21448564990492	1.69517334139282
chrII:5972855:5974966:B0034.5	-0.182012700317178	0.588236429823637	-1.28597766796787	0.0290678670469911	0.258684972507125	0.514424506554403	-0.185168957409063	0.671237353913655	-0.817394166793661
chrII:5961616:5962073:B0034.7	-1.5564449110099	0.272296234218217	-0.172768488768125	0.332321035667716	0.618079354964361	0.335753069204319	0.34330947475997	0.868958771937839	-0.309423060164492
chrII:5966777:5966979:B0034.8	-0.207482717021869	0.717336296226338	-0.327449230783	2.10816375197395	0.690145286759527	-0.238696272198161	-0.245909437467641	-0.307608182472628	-0.231519066755273
chrII:5965518:5965687:B0034.9	-0.207482717021869	-0.24046966693449	-0.327449230783	-0.880688501721911	-0.314391054936228	-0.238696272198161	2.05246679280231	-0.307608182472628	-0.231519066755273
chrIV:11304792:11306762:B0035.13	0.294863823696144	0.106439637280455	-0.650817351988176	0.0795428878986972	-0.408955189573399	-0.242823803229763	-0.441129165760051	0.0354857179825435	-0.119642331754199
chrIV:11296951:11298388:B0035.15	0.0317030746461367	0.257253840733318	0.130849860695179	0.228207407724929	0.258648381253986	0.159224203518281	0.318854527452409	0.113904462951294	0.165291916768507
chrIV:11320311:11320697:B0035.18	-1.70860731616485	-1.50685564388626	-1.93218453251738	-1.81645923668226	-1.0306248146551	-1.6698351294039	-2.00937822529098	-1.1151647443483	-1.92175214313256
chrIV:11298658:11298802:B0035.19	-2.18535704585215	-2.34228911782184	-0.620366419865083	-1.10734163098508	-1.32861743361522	-2.28610070128873	-2.41579770608947	-2.44752274764878	-2.29472566258413
chrIV:11295494:11295601:B0035.20	-1.1143540708154	-1.26509726776192	-1.50512606561988	-0.896210306974709	-0.984019710394568	-1.08842376354642	-1.47936950790285	-1.0776465509352	-1.34637374834207
chrIV:11327263:11327619:B0035.21	-0.134452992158992	-1.23099825346265	-0.628995707558842	-0.619726748079402	-0.629173368964519	-0.254406601218574	-0.55019718077252	-0.982073418154985	-0.704576011361314
chrIV:11315152:11315182:B0035.22	1.2815520700036	0.039921364046281	0.235148478100047	1.11471850157502	-0.174611979933137	-1.30789515362399	0.0955300161193185	0.336517076079078	-0.0855102302433655
chrIV:11314077:11315116:B0035.3	-0.787447038623524	-0.75813419962534	-0.915798965612962	-0.585757702851529	-0.420639438941559	-0.94615574001162	-0.983017390160412	-0.460275579897028	-0.801035057170137
chrI:4664498:4665347:B0041.1	-0.196350088192408	-1.32978568562275	-0.240430790213401	0.640507570819319	-1.26248455968739	-0.303918337105889	-1.88358192691965	-4.25698553599773	0.957127531455394
chrI:4660520:4660713:B0041.10	-0.207482717021869	-0.24046966693449	1.38301671712002	-0.635323215453843	-0.314391054936228	-0.238696272198161	-0.25282087312607	-0.307608182472628	-0.231519066755273
chrI:4660933:4662219:B0041.11	2.24139449883048	1.30248335783791	1.79364566823056	1.71473818349764	0.653471022415373	1.17138903725349	1.46354584039187	1.08826485780282	1.77558384581007
chrI:4650730:4650763:B0041.12	-0.647671849060635	-0.241456409500276	-0.482436751798555	-0.777299921897725	-0.298683368938667	-0.289008557569733	-0.496627194044103	-0.088389732438714	-0.281041226865927
chrI:4648264:4650770:B0041.5	-0.229985265099803	0.0552225358189957	-0.151346173534699	0.0955124332728957	0.0940291332819547	-0.081344730485986	0.0305345462879303	0.0857546858281188	-0.13600577802256
chrI:4647279:4648275:B0041.8	-0.803764890409268	-0.65015609782417	-1.17570878012102	-0.58643099263225	-0.596738760850185	-0.615652139189215	-0.944864843755663	-0.478312253398394	-0.988568445473005
chrI:4646725:4646779:B0041.9	0.349357561477248	0.455855649912922	0.176577373357074	0.0370995561171632	0.202843699392522	0.566097102869523	0.497116597251394	0.275381485086555	0.429264733025565
chrX:12023586:12023663:B0198.10	-0.207482717021869	-0.24046966693449	-0.327449230783	-0.635323215453843	-0.314391054936228	-0.238696272198161	-0.245909437467641	-0.307608182472628	-0.231519066755273
chrX:12028710:12031612:B0198.2	-0.339672786261551	0.454242017789398	0.426522093348486	-0.128521972936975	-0.00387317102639739	0.43919414096414	0.0559375611076406	0.295086166698316	0.361151148239275
chrX:12042592:12049347:B0198.3	0.0970250553307843	-0.238542070427687	0.254372572856818	-0.218231659713262	-0.174980221358664	0.130710774137161	0.0612583232028241	-0.0810622217829319	0.235049739692371
chrX:12025180:12025315:B0198.4	-0.207482717021869	-0.24046966693449	-0.327449230783	-0.880688501721911	-0.314391054936228	-0.238696272198161	-0.245909437467641	-0.307608182472628	-0.231519066755273
chrX:12049520:12049659:B0198.5	-1.14569827843096	-1.41899341532231	-1.29468984253771	-1.55945011908114	-1.28905698507947	-1.22719052272034	-1.29020246185399	-1.34076666070494	-1.22764266043245
chrX:12050248:12050463:B0198.6	-0.207482717021869	-0.24046966693449	-0.326845388839266	2.10816375197395	-0.395676701322239	1.44868706357412	-0.245909437467641	-0.362904075570691	1.47820965868742
chrX:12050215:12050430:B0198.7	-0.207482717021869	-0.24046966693449	-0.326845388839266	2.10816375197395	-0.395676701322239	1.44868706357412	-0.245909437467641	-0.307608182472628	1.47820965868742
chrX:12023586:12023663:B0198.8	-0.207482717021869	-0.24046966693449	-0.327449230783	-0.635323215453843	-0.314391054936228	-0.238696272198161	-0.245909437467641	-0.307608182472628	-0.231519066755273
chrX:12049787:12050001:B0198.9	-1.14993455704601	-2.34228911782184	-2.3308323677681	-0.665471685955585	-2.33315377531098	-2.28610070128873	-2.40888627043105	-2.44752274764878	-1.22864511726359
chrI:10713504:10718201:B0205.1	0.295737752845632	-0.530605611077377	-0.155737148776574	-0.168519994019945	-0.731002595938555	-0.322080346528071	-0.304218026260772	-0.48189916447364	-0.191799190982365
chrI:10708362:10710376:B0205.10	0.491171260115084	1.64423198574187	-1.2514256486703	-0.665471685955585	1.71967026910449	0.493006196354322	1.04213379280309	-2.44752274764878	-2.29472566258413
chrI:10730462:10730740:B0205.12	-0.801910052077828	-0.065438995407323	-0.655979055961946	-0.230665740574738	-0.229357660619079	-0.781988373987706	-0.554654870078245	0.0337960909531887	-0.815450712104256
chrI:10727754:10728808:B0205.13	1.49943449108934	4.14590728991828	2.28757245229704	3.46448597209861	3.31669724728631	2.54781506324819	3.11022863313749	3.28391703361548	3.24203920527995
chrI:10726087:10727386:B0205.14	-0.140648418866758	3.81833884849417	2.24695923394576	0.872573546109573	3.28077672702129	1.51910299162033	-0.17151865327694	0.856595836655453	2.00584471861641
chrI:10734142:10734256:B0205.16	-0.207482717021869	-0.24046966693449	-0.327449230783	-0.880688501721911	-0.314391054936228	-0.238696272198161	0.89982295983812	-0.307608182472628	-0.231519066755273
chrI:10741367:10744445:B0205.4	-0.503903264371058	-0.0727904180533331	-0.0604842676204349	0.0882279242574508	0.223700031092314	-0.124950765527537	-0.0107215180065167	0.240970701552322	-0.109283746691992
chrI:10740215:10740475:B0205.5	-0.207482717021869	0.717336296226338	-0.327449230783	1.59135376297234	2.41113242032762	3.63213418731566	3.57617905899633	2.59921040850456	1.93488531014191
chrI:10728894:10730233:B0205.8	-0.190546628711511	0.0868238034355692	-0.198265676798375	0.0666447035824687	-0.344368702872796	-0.0859618813245631	-0.223667099249758	0.251275725684326	-0.238011381488723
chrI:10720808:10723496:B0205.9	-0.0465133926964826	-0.348190443121924	-0.492922032673171	-0.328958354813284	-0.700245884408797	-0.439586453138427	-0.600181148828789	-0.465379102605064	-0.418001124605142
chrI:5964400:5967211:B0207.1	-0.144884697481807	1.48020667076486	0.863519753714155	0.667226859345039	-1.37034263146548	1.55191637492271	1.37924220164579	1.56605193027225	1.82711357774542
chrI:5959007:5959532:B0207.10	-0.144884697481807	1.48020667076486	1.94232263086822	1.57004732047371	2.64767618006321	0.460192813051941	0.52978335442332	2.04164435674082	2.03908554804138
chrI:5962952:5964183:B0207.11	-0.207482717021869	0.717336296226338	-0.327449230783	1.87139351516002	-0.314391054936228	-0.238696272198161	-0.245909437467641	-0.307608182472628	-0.231519066755273
chrI:5968740:5968963:B0207.13	0.163897524548698	0.697277973582228	0.3427359348992	-0.424143083151156	-1.02100597861753	0.671083377527006	-0.359869660725629	1.19165100568422	-0.365058842819035
chrI:5919379:5919529:B0207.14	-0.207482717021869	0.717336296226338	-0.327449230783	-0.635323215453843	-0.314391054936228	-0.238696272198161	-0.245909437467641	1.92890053145853	-0.265762353011381
chrI:5969289:5969354:B0207.15	0.890537791324327	-1.25523568644569	-1.29468984253771	0.667226859345039	-1.28905698507947	0.460192813051941	-1.29020246185399	-1.396062553803	-1.22764266043245
chrI:5955030:5957007:B0207.2	0.552155410867336	0.992637007556596	0.89999140901775	0.702543599756396	1.16907554899644	0.67957897975792	0.163426632544521	0.736456276556195	-0.190893469373654
chrI:5919054:5935416:B0207.5	0.730510533472632	-0.673831032471207	0.509878260073053	-0.632216492350624	-0.31524979332785	0.230190559686146	0.20163198160925	0.243805358918074	0.184400674532355
chrI:5935369:5936957:B0207.6	-0.400399965988774	-0.317566769921926	-0.974407846445144	-0.156356824554767	-0.420256262456201	-0.562457727784437	-0.370960626088333	-0.232046139566427	-0.58726060502173
chrI:5945562:5947640:B0207.7	0.491171260115084	1.04922594140099	1.9849829827919	0.888313141251801	-2.33315377531098	2.22334710307322	-2.41579770608947	2.53034801178268	0.225903869171684
chrI:5957440:5958359:B0207.9	-0.207482717021869	-0.24046966693449	0.7519574883148	-0.880688501721911	-0.314391054936228	-0.238696272198161	-0.25282087312607	-0.307608182472628	-0.231519066755273
chrIV:3540135:3543603:B0212.3	-0.352635907369478	-0.152695757163694	-0.199572308061143	-0.396495675145548	-0.157075211116116	-0.0168470968509016	0.189638523799187	-0.0528223914562679	-0.424391590113136
chrIV:3552128:3552353:B0212.7	-1.18030718628794	-0.297429723284861	0.41577610536531	-1.80481540534921	0.801301344698047	1.55191637492271	-0.144470064548232	0.895742053226216	1.29298687132336
chrIV:3575407:3575461:B0212.8	-0.207482717021869	-0.24046966693449	-0.327449230783	-0.635323215453843	-0.314391054936228	-0.238696272198161	0.89982295983812	-0.307608182472628	-0.231519066755273
chrIV:3546878:3546958:B0212.9	-0.207482717021869	-0.24046966693449	-0.327449230783	-0.635323215453843	-0.314391054936228	-0.238696272198161	-0.245909437467641	-0.307608182472628	-0.231519066755273
chrV:3966821:3966927:B0213.18	-2.47853820316653	-0.0630804197283802	-1.19503173092462	-1.11457348924833	-2.07367316891764	1.54731851314651	-0.658736924091715	-1.3051678537388	-2.63925211738465
chrV:3956513:3956618:B0213.21	1.39901419228224	-0.24046966693449	-0.327449230783	0.183962152248564	-0.314391054936228	-0.238696272198161	-0.245909437467641	0.782998227943917	-0.231519066755273
chrV:3959419:3959524:B0213.22	1.82875335273342	-0.24046966693449	2.17805732047008	2.494174224101	1.77596727484129	-0.238696272198161	-0.25282087312607	-0.362904075570691	0.834561478565264
chrV:3962606:3962711:B0213.23	-1.14569827843096	-1.25523568644569	-1.29468984253771	-1.80481540534921	-1.28905698507947	-0.631530748818828	-1.29020246185399	-1.34076666070494	-1.22764266043245
chrV:3969325:3969427:B0213.24	1.38618327932711	0.604008806827992	-0.306028939686778	0.305653488776307	0.606233353227099	0.697340752452895	-0.0707793585809923	-0.58068578539203	0.494305977511799
chrIV:8155193:8156587:B0218.5	0.587357108381737	0.0357037600909987	0.320575976462844	-0.415328991671536	0.979707219773447	-2.0402430729926	0.671174692892091	0.57898100726399	-0.937150531586671
chrIV:8164581:8166050:B0218.7	-0.207482717021869	0.717336296226338	0.7519574883148	0.183962152248564	-0.314391054936228	-0.238696272198161	2.72672021177386	1.92890053145853	0.834561478565264
chrV:9134254:9135421:B0222.1	0.462935072238373	1.58922395504357	1.63813110221433	0.917341636417752	1.41094737118594	1.13744839826311	1.14698410618634	1.65992431393877	1.31265211973992
chrV:9158415:9159540:B0222.10	2.53164360848542	1.48020667076486	1.94232263086822	2.13486016054802	0.801301344698047	2.19053371977084	-0.144470064548232	-0.250160250288393	-0.161562115111914
chrV:9165817:9168189:B0222.11	-0.231749057650476	0.983210427013841	0.0321103432697023	0.644311046174624	0.339449388315751	-0.268179573809288	0.608636089150873	0.901839316552572	0.0669191047350923
chrV:9156406:9156538:B0222.14	-1.14569827843096	2.30676052346248	0.41577610536531	-0.740164751378735	-0.284520643383719	-1.22719052272034	1.68242718738751	-1.396062553803	-1.22764266043245
chrV:9155529:9156779:B0222.15	0.209732542669532	1.59959255766396	0.654935062627029	0.748198519111961	0.90963350329858	0.0721361456279036	1.12565615055051	0.744715056630313	0.690485718403411
chrV:9152320:9154872:B0222.5	0.932578464661915	0.039921364046281	0.616653042206389	0.616303537450615	0.405582262243585	0.918706016662306	1.46697395622171	1.18100764804515	0.810642294081878
chrII:7755342:7756907:B0228.1	0.713561261084694	0.912270822355047	0.622210448305826	0.739962129548281	0.729042259820565	1.06726974723075	0.744617496826376	0.716054076916551	0.865328622900673
chrII:7745689:7745852:B0228.10	1.44625594322091	0.499484198476735	0.860215907259059	-0.79151995371565	1.28398727632317	0.998336954931114	0.667171466731974	1.4045555886243	1.34960751690182
chrII:7753988:7755166:B0228.6	0.35563390127393	0.503782534136199	0.307336098073461	0.722178619069249	0.509748958835146	0.180836864309324	0.299336533563711	0.421035254648931	0.212449654114532
chrII:7757189:7759044:B0228.7	-0.131306025283862	0.0161604363862644	-0.445255050288332	0.0953909953649362	0.197281564557727	-0.00069923359184054	0.163605689864248	0.03652460407311	-0.0493030147774607
chrII:7759709:7761540:B0228.8	-0.207482717021869	-0.404227395811108	-0.327449230783	1.24861280621904	0.690145286759527	-0.238696272198161	-0.245909437467641	1.92890053145853	-0.231519066755273
chrII:7762061:7763669:B0228.9	2.43443668108838	-0.404227395811108	2.17805732047008	0.183962152248564	2.65261100139748	1.44868706357412	0.89982295983812	-0.307608182472628	-0.231519066755273
chrV:5269484:5270744:B0238.11	-0.4634681768097	-0.341053206392793	-0.456512837847025	-0.0619720278978293	-0.478184122370312	-0.357819553672656	-0.400915599455777	-0.40239142420024	-0.646297875591414
chrV:5265843:5268825:B0238.12	0.435361041955804	0.634464751383351	0.564626784849933	0.0706292289186018	0.571778773116589	0.320810029641324	0.701299553096297	0.748440188513234	0.643047830159695
chrV:5240202:5240635:B0238.15	-1.35784896416223	-1.66188893724258	-1.59894883977401	-1.25548112297211	-0.235548595790791	-1.05746915188861	-1.03051546317126	-0.3890056510858	-0.133313677835945
chrV:5236478:5236627:B0238.18	0.397814721028795	-1.24679744341869	-0.792557052507947	-1.18832163173601	-1.22905575274258	-1.21548791610393	-1.28324530456221	-1.66211240864586	-0.721092097035811
chrV:5275553:5278101:B0238.9	-0.463804414376326	-0.621672005718758	-0.355473578949353	-0.653659500840979	-1.07482683694841	-1.00588389863197	-1.18930928829775	-0.761714691260061	-0.51325636824455
chrV:11741395:11741480:B0240.5	-0.207482717021869	-0.24046966693449	-0.327449230783	-0.635323215453843	-0.314391054936228	-0.238696272198161	-0.245909437467641	-0.307608182472628	-0.231519066755273
chrV:11737505:11737649:B0240.6	-1.14569827843096	-1.25523568644569	-1.29468984253771	-1.80481540534921	-1.28905698507947	0.460192813051941	-1.29020246185399	-1.34076666070494	-1.22764266043245
chrV:11738711:11738801:B0240.7	-0.207482717021869	-0.24046966693449	-0.327449230783	0.183962152248564	-0.314391054936228	-0.238696272198161	-0.245909437467641	-0.307608182472628	-0.231519066755273
chrIII:5735157:5737522:B0244.10	1.06784178400944	0.588683145035389	0.713836090429141	0.751804773141993	0.791157833029688	0.310645486656378	0.758439834537377	0.415341939192234	0.630750790853127
chrIII:5767881:5768665:B0244.11	-0.207482717021869	-0.24046966693449	-0.327449230783	0.183962152248564	2.41113242032762	1.44868706357412	-0.245909437467641	-0.307608182472628	-0.231519066755273
chrIII:5762281:5762364:B0244.13	-0.207482717021869	-0.24046966693449	-0.327449230783	-0.880688501721911	-0.314391054936228	-0.238696272198161	-0.245909437467641	-0.307608182472628	-0.231519066755273
chrIII:5755342:5755431:B0244.14	0.793330863927284	-0.24046966693449	-0.326845388839266	-0.880688501721911	-0.314391054936228	-0.238696272198161	-0.25282087312607	-0.307608182472628	0.834561478565264
chrIII:5743383:5744820:B0244.15	-1.13216770789117	0.41334044776568	0.300075582975525	-0.621779043619131	0.232269073139553	1.15081813995614	0.917306736512631	1.32668548403348	0.347799004474012
chrIII:5740965:5742822:B0244.16	-0.819665536850599	-0.197112171116546	-0.722333376432854	-0.0062301929413982	0.814513906988763	-0.887602319903738	1.1614184843368	0.0705516707465812	-0.419159815524885
chrIII:5733224:5735102:B0244.17	0.159356051042372	-0.548066814155194	-0.23180097225501	-0.491500151001799	0.0775563316645456	-0.608224364604525	0.398739916188303	-0.0795785757972515	-0.410136463925266
chrIII:5747484:5751637:B0244.4	-0.987585325408208	0.409805588333207	-0.100081414715345	0.269600592381228	-0.582840505135001	0.135573319060233	-0.860120587342672	-0.578185593239254	-0.488282618663622
chrIII:5744869:5747195:B0244.5	0.546010801407342	0.593440219931155	-1.52527417163006	-0.0688680208883243	0.33009292712517	-0.90198455546613	-0.973576585900417	-0.262619543863333	-0.433551162051067
chrIII:5738007:5740471:B0244.6	1.28272869826343	1.57339954933802	0.570382034236342	0.796352145013916	1.28745097795949	2.23823226444746	1.77413418607157	1.00145405126886	0.689492267880591
chrIII:5731500:5733177:B0244.7	2.59438797101586	0.22983423814657	0.854144308040349	-0.126416209720394	0.579411762897542	-0.426198338024613	0.292523245621518	0.725282314881781	0.833903755610807
chrIII:5730117:5731030:B0244.9	-2.47430192455148	-2.69224215802553	-1.5849890378495	-3.11346815439686	-2.75056351225423	-2.62699363773209	-2.76902201770759	-1.04290233876102	-2.63824966055351
chrV:20479373:20479505:B0250.15	-0.140648418866758	-0.168182255069536	-0.258547317307319	-0.814857816801885	-0.244960194847968	-0.168280344151955	-0.17151865327694	-0.289306466859155	-0.160559658280771
chrV:20483503:20483612:B0250.16	-0.144884697481807	0.358642978727417	-1.29468984253771	-1.55945011908114	0.350644502102608	-1.22719052272034	1.00817376841596	0.420149626757646	-0.161562115111914
chrV:20483656:20483887:B0250.17	-0.207482717021869	-0.24046966693449	-0.327449230783	-0.635323215453843	0.690145286759527	-0.238696272198161	-0.245909437467641	-0.307608182472628	-0.231519066755273
chrV:20456852:20457254:B0250.18	-0.386351158096131	-0.146699239292573	-0.335298670284941	0.48491105878402	-0.116059890964649	0.122264340240334	0.237586605362657	-0.174205409929071	-0.328433563240973
chrV:20480008:20480133:B0250.19	-2.15498441661022	0.132653660710179	-3.36637105105476	-3.53936529617579	-3.37725056554248	-3.34501087985711	-3.5275700790081	-3.55427883459263	-2.29572811941527
chrV:20493923:20497352:B0250.5	-0.0255902329617802	0.178979875168821	0.0206926118468868	0.0995425732780305	-0.0929320048860966	-0.00588043314031425	-0.0893996143471834	-0.0594985270096484	0.0360213773359829
chrV:20473021:20476061:B0250.7	0.647131032655691	0.528763654134261	0.212265565849025	0.494796703087828	-0.20590306477981	0.155245444959511	0.015345316070488	0.0583969707487912	-0.196628781393788
chrV:20469702:20470485:B0250.8	-1.10179507864924	0.041205271569951	0.242289241551568	0.23752492358681	-1.89764970517372	-0.303918337105889	-0.359869660725629	0.105871239485765	-0.532311469009995
chrII:6919679:6923736:B0252.1	0.0619286469314641	-0.0542809694090889	-0.279131356946773	-0.569452490215106	-0.0452219827872051	0.0656078086277798	0.0327944649350948	0.267268553069971	-0.0133448908624987
chrII:6916993:6917830:B0252.11	-0.207482717021869	-0.24046966693449	-0.326845388839266	0.183962152248564	-0.314391054936228	-0.238696272198161	-0.245909437467641	-0.307608182472628	-0.231519066755273
chrII:6902850:6907757:B0252.3	-0.269577154831614	0.481643568719297	0.280225678013832	0.286029490583317	1.0170524442809	0.757569424044523	0.87050272174035	0.634580239860488	0.3619810718397
chrII:6916993:6918922:B0252.5	3.13732693684038	1.72963393592012	1.7344965665144	2.0119172655032	1.43646649018437	-1.22719052272034	1.00817376841596	1.26464019872371	2.80979606249485
chrII:6916109:6916963:B0252.8	-1.00816869692054	0.751924613679596	0.629154752307402	-0.383030337484824	0.720882051201588	0.904246260469824	0.488719512908264	0.958086048779887	0.21294992366804
chrI:5263693:5268380:B0261.1	0.52164546245848	-0.072692368167043	0.181605149348008	0.300471905155652	-0.144314422760284	0.0741104137122747	0.0634968048511074	-0.140336472027615	0.3876817342686
chrI:5249723:5254209:B0261.5	0.221528028435836	-0.64590853493055	-0.187253458902602	-0.942136645653879	-0.204941991906022	-0.0882744118808469	-0.627793672972906	-0.0748300773628822	-0.07181528085642
chrI:5255446:5256945:B0261.6	0.585426494998762	-0.463409395522384	-0.344190307522417	-0.668405907317142	0.080655582706911	-0.294051243309482	-1.10151788611129	-0.882709311669213	-0.428849358794252
chrI:5269544:5270945:B0261.7	-1.14433108999828	-0.823674048343008	-1.22474052723468	-0.967169069275337	-0.87436797157162	-0.913413982884308	-1.03304449087489	-0.842296754234715	-0.883573808216361
chrI:5271264:5272041:B0261.8	-0.398734329725534	0.0174906133486176	-0.237693681868574	-0.0410321979746587	0.329188675775612	-0.0642174788451924	0.0972289947753309	0.189752013669818	-0.370682614758181
chrI:5268418:5269485:B0261.9	0.491171260115084	-0.262919462623567	0.458436457288984	1.02195967695587	-0.693452288128897	-0.598717365516446	1.23799679778201	-1.35691633723224	0.972002545889697
chrX:9431431:9432745:B0272.3	-0.23561697129775	-0.607529265755875	-0.574397761679037	-0.168621399520572	-0.601184014974517	-0.49142804159308	-0.310436447022383	-0.50407084881165	-0.469545855352767
chrX:9428430:9430424:B0272.4	-0.397149343226377	-0.722061873978214	-1.40901671666869	-0.643495399724389	-0.723160615737507	-1.00553303538334	-0.9564416472288	-0.855481813215678	-1.13846266813557
chrIV:5493991:5495252:B0273.1	1.24532548196002	0.8416479799269	1.44877800657667	0.94476171978723	0.529522688692872	1.17013389025102	0.925311317813608	0.303618108252028	1.06700420464853
chrIV:5494602:5494659:B0273.111	1.82875335273342	2.19996285093623	-0.326845388839266	0.183962152248564	-0.314391054936228	2.54041062544489	-0.25282087312607	-0.307608182472628	0.834561478565264
chrIV:5506865:5507124:B0273.112	3.43708859894226	-0.297429723284861	-0.215283123439911	0.324485902591739	-1.37034263146548	0.460192813051941	-1.29020246185399	2.04164435674082	1.58240989658689
chrIV:5509027:5509170:B0273.113	0.793330863927284	-0.24046966693449	-0.327449230783	-0.635323215453843	-0.314391054936228	-0.238696272198161	-0.245909437467641	-0.307608182472628	-0.231519066755273
chrIV:5521351:5521552:B0273.114	1.82875335273342	-0.404227395811108	-0.327449230783	-0.635323215453843	-0.314391054936228	0.356963501703353	-0.245909437467641	0.782998227943917	-0.231519066755273
chrIV:5490485:5491154:B0273.115	1.16737764962248	-0.879827917214128	0.557490726958345	-0.741663344474324	-1.08243017493557	0.217740026515729	-0.402725738663371	0.851602274941148	0.881932735437924
chrIII:7136509:7138278:B0280.11	-0.70242854744	-2.02036864829632	-0.778727294178541	-3.128495774233	-1.93937490302398	-2.90552344738318	-3.07018578427097	-3.09493355595582	-0.752524827102633
chrIII:7135023:7136149:B0280.17	0.841066278708493	-0.518904203632967	-0.321531959613361	0.0287623935579924	-0.0183002089573139	0.0525553860784261	-0.0321521480804086	-0.272850592836785	0.00213862515023231
chrIII:7108048:7108196:B0280.19	-0.207482717021869	-0.24046966693449	-0.327449230783	-0.880688501721911	-0.314391054936228	-0.238696272198161	-0.245909437467641	-0.307608182472628	-0.231519066755273
chrIII:7124663:7128382:B0280.2	0.156541017885729	-0.145849704117622	0.994295557191738	0.634166530333394	0.431156016766751	0.604319608231312	1.11726483036625	-0.200732019657425	0.469214680960456
chrIII:7108048:7108196:B0280.20	-0.207482717021869	-0.24046966693449	-0.327449230783	-0.880688501721911	-0.314391054936228	-0.238696272198161	-0.245909437467641	-0.307608182472628	-0.231519066755273
chrIII:7142168:7142889:B0280.21	-0.874676082746971	-1.78601934473984	-1.47471362785924	-0.996187781488723	-1.55688345239437	-1.30789515362399	-1.27916497788608	-1.13642828745796	-0.321116856504814
chrIII:7141561:7142111:B0280.22	-0.0464916289471679	0.491618299996346	0.51772641401874	0.249126657844273	0.390337181914874	0.484159473275127	-0.0925611205347522	0.718930109673448	0.477942552114877
chrIII:7110301:7111893:B0280.7	0.405836224360469	0.44223445349513	0.282947097558247	0.211880692314172	0.969248696385052	0.211596152014202	0.451826700277289	0.532015700177631	0.463664507651036
chrIII:7120904:7122895:B0280.9	-0.323211696103769	-0.206397377862723	-0.466653875086161	-0.150187178505041	-0.356708274886046	-0.261819413172263	-0.359118990919405	-0.223050587386941	-0.346828597975671
chrII:2313066:2314927:B0281.1	1.64616145678258	-1.38448315466101	0.174674183484976	-0.322730729202286	1.71967026910449	1.13162354120245	-0.110510040161095	-0.21101403371763	-0.128321285686948
chrII:2307040:2308381:B0281.3	1.67790000017056	1.36767372787883	1.65465155793159	0.287605917743188	1.06685528073322	0.348317792290943	1.71353430140115	0.605074690418892	1.61457190229605
chrII:2297846:2298842:B0281.4	1.80872329071986	0.29262746434027	0.572616716458629	1.56281546221046	-1.66474152417246	0.152113259910966	-1.62328962040183	1.50374225616182	0.62847854792032
chrII:2299853:2300946:B0281.5	-0.49421154035363	-0.628279388476843	-0.643307002055764	-0.15508881781215	-0.787337116788086	-0.596571328031535	-0.722706945740474	-0.549852201454055	-1.06868130714988
chrII:2301307:2302430:B0281.6	-1.52054033224073	-1.13523209219066	-1.21413845266318	-1.39397797692342	-0.765594177314902	-0.259845610684284	-0.20905536305864	-0.185549272305562	-1.82424620696587
chrII:2311489:2312847:B0281.8	0.793330863927284	-0.24046966693449	-0.327449230783	0.183962152248564	0.690145286759527	-0.238696272198161	-0.25282087312607	-0.307608182472628	-0.231519066755273
chrIII:4379320:4381041:B0284.3	-0.311738511049364	-0.239851719936967	-0.590278773556016	-0.100109614694359	-0.403025281837107	-0.118885293031359	-0.290760056404504	0.0974329309261561	-0.455995152470534
chrIII:4392674:4392729:B0284.7	-0.144884697481807	-1.25523568644569	-1.29468984253771	-1.55945011908114	-1.28905698507947	-1.22719052272034	-1.29020246185399	-1.34076666070494	-1.26188594668856
chrIII:4357997:4358057:B0285.14	-0.175257326723739	-0.168182255069536	-0.258547317307319	-0.569492530533817	-0.244960194847968	-0.168280344151955	-0.17151865327694	-0.234010573761092	2.36006987347504
chrIII:4360098:4360248:B0285.15	0.860165162082396	-0.168182255069536	0.820859401790481	0.24979283716859	-0.244960194847968	0.427379429749559	1.64846716300037	-0.234010573761092	-0.194802944536879
chrIII:4362460:4362677:B0285.16	-2.15074813799517	-2.50604684669846	-2.3308323677681	-0.665471685955585	-2.33315377531098	-2.28610070128873	-2.41579770608947	-2.44752274764878	-1.22864511726359
chrIII:4357714:4357818:B0285.17	1.46584849043736	-0.168182255069536	1.89966227894455	0.24979283716859	1.84539813492955	-0.168280344151955	-0.17151865327694	2.00249814017006	-0.160559658280771
chrIII:4341976:4343336:B0285.3	-0.32591544890199	-0.0600338873274484	-0.333999652401497	-0.193072521863081	-0.407754216879042	0.0800906376362298	0.106712552932191	0.171568314623152	-0.266073387604421
chrIII:4352245:4355972:B0285.6	0.338201798354819	0.668697224688824	0.780336462117577	0.579309868938562	-0.0235932670256003	0.0913307443815867	0.13757005545689	0.811701739975872	0.812380853705738
chrII:4378657:4386357:B0286.1	0.0745455384213848	0.327937088232757	0.553766094204741	0.434585494741711	0.468460192277177	0.399820557221432	0.526965798625946	0.357818506701987	0.412485968618044
chrX:1896661:1897343:B0294.1	-0.755857709337259	1.8618039500842	1.91709317557231	0.641682469996478	1.62559014626877	1.19725030780722	1.35147897176317	1.29728141169816	1.08733211225159
chrX:1892186:1893272:B0294.3	3.36759705123219	2.46097948322762	2.28961958586944	1.73187751331551	1.88712333277981	1.09881015790007	3.20613945358153	2.56810810684475	2.03908554804138
chrX:17178538:17178992:B0302.2	0.408023638346134	-0.763038762170764	-1.70858975208643	-3.16369099452356	-0.80709464622486	-0.206087292089002	-0.432427269435819	-2.07883172442398	-0.188847480892539
chrX:17176489:17176777:B0302.4	-1.2964438316993	-2.74660494882562	-0.877438118969105	-1.24723324483286	-2.16764092180312	-1.1227551962791	-1.34043346179654	-0.587065468615032	-1.86574267793372
chrX:17193299:17195137:B0302.5	0.0554126920745014	0.718552930282089	0.913325614223991	0.370761095435427	0.890612217592636	0.652833793704903	0.492777942033929	0.434302268560488	0.357405036053588
chrX:17173932:17174046:B0302.7	-0.114512068239877	-0.728410452648735	-0.620366419865083	-0.322730729202286	-0.242795445533458	-0.598717365516446	1.8494913142816	-1.35691633723224	-1.22864511726359
chrIII:8703291:8710112:B0303.11	0.387989730173196	0.534250740559104	0.978111338111859	0.365349756068455	0.998016614671369	0.915878559734525	0.55778311820674	0.693229409240801	0.836247256211282
chrIII:8713992:8716184:B0303.14	-0.028712040218814	-0.390326626256008	-0.185679917022408	-0.291199210521571	-0.78114605144067	-0.272160328203269	-0.125703982237367	-0.443283320244987	-0.0458420931965456
chrIII:8705108:8706345:B0303.16	4.23292991957058	3.47574550273882	3.988366119777	1.87139351516002	3.21134586693303	4.72385774918643	3.87936404473805	3.9999526999128	3.03520914171855
chrIII:8708876:8709101:B0303.17	-1.13216770789117	0.583821598451023	-0.778727294178541	-3.128495774233	-0.218387769455885	-2.30986367348166	-1.24328853233523	-1.33401726849323	-1.20920047855712
chrIII:8686117:8688166:B0303.3	0.160157824533124	-0.168069149552633	-0.202616182603539	0.14877531899112	-0.267796525850804	-0.300596524339597	-0.185753723156609	-0.419737741229489	-0.0645142140418506
chrIII:8689941:8693473:B0303.4	0.5878161390914	-0.123885406072218	0.213231422662812	0.107089600264204	-0.000463619564519532	0.116182798984326	0.0393231464330382	-0.106193233160416	0.264304535745914
chrIII:8693637:8699521:B0303.7	0.530365477667722	0.234574187113162	0.384697919423141	0.11720730217668	-0.142036058688976	0.0688304517561204	-0.00807612880338339	-0.0926064997195783	0.232879522307692
chrII:4514888:4514999:B0304.10	-0.522089368895012	0.48566152849962	-0.834167060094648	-0.720577819794764	0.246257118530012	0.595688559450972	0.0881683454057917	0.0474405588120072	-0.216953398516372
chrII:4523621:4524589:B0304.2	-0.848039179118031	-0.677634412839627	-1.52055911312987	-0.949027258154063	-1.02699354353062	-1.16607807044112	-1.19903881508293	-0.931467538932609	-1.12071580038966
chrII:4522462:4523283:B0304.4	-0.708222973773463	-0.261353026286445	-0.784188607012666	-0.71112858443425	-0.421582322097992	-1.06954023709662	-0.778817479013503	-0.580158924382397	-0.777061268069987
chrX:493191:497510:B0310.1	0.53209629744621	0.666268083679047	0.828799887019374	0.681167264586118	0.896854765103326	0.370938183203939	0.518377839322514	0.49476842314014	0.608937781025486
chrX:503918:503986:B0310.10	0.793330863927284	-0.24046966693449	0.7519574883148	-0.635323215453843	-0.314391054936228	-0.238696272198161	-0.245909437467641	-0.307608182472628	0.834561478565264
chrX:505007:505118:B0310.11	0.920910420566258	-1.38448315466101	-2.3308323677681	0.194079259799324	-2.41443942169699	-0.598717365516446	0.563743378810456	-0.21101403371763	0.515326894435211
chrX:503918:503986:B0310.12	0.793330863927284	-0.24046966693449	0.7519574883148	-0.635323215453843	-0.314391054936228	-0.238696272198161	-0.245909437467641	-0.307608182472628	0.834561478565264
chrX:501945:506943:B0310.2	-0.449866717862645	-0.608284962238962	-0.0972774993154094	-0.403684880368632	-0.753521743593654	-0.358475599364667	-0.38005060505474	-0.703878053890789	-0.453999258422884
chrX:510673:520981:B0310.3	1.0302235965374	0.87898733754681	-0.062347361525972	0.882927059813468	0.703957297337103	-0.271104953803506	0.173138354382143	0.605782988784573	-0.413242616707185
chrX:530550:531009:B0310.6	-1.47242887471422	0.40400327031584	-0.241189416946701	-0.335954654185613	0.136287408625698	0.236925150552248	0.391056398034827	0.385141025782801	0.0632301625452783
chrX:498839:498977:B0310.7	-0.207482717021869	-0.24046966693449	-0.327449230783	-0.635323215453843	-0.314391054936228	-0.238696272198161	-0.245909437467641	-0.362904075570691	0.834561478565264
chrX:507066:507210:B0310.8	-1.47348834360233	-2.85599988690215	-2.6643957569473	-2.04881750042639	-0.578919536090697	-2.62699363773209	-2.76902201770759	-2.80381862622361	-2.63824966055351
chrX:498839:498976:B0310.9	-0.207482717021869	-0.24046966693449	-0.327449230783	-0.635323215453843	-0.314391054936228	-0.238696272198161	-0.245909437467641	-0.362904075570691	0.834561478565264
chrII:11518483:11519571:B0334.10	-0.838157248653309	-1.99983930817491	-0.518202832861735	-1.04295252398993	-2.76719898451734	-0.805041437973136	-1.0053836778849	-1.17325221350882	-0.935737921521713
chrII:11484682:11484752:B0334.12	0.793330863927284	-0.24046966693449	0.7519574883148	1.87139351516002	-0.395676701322239	-0.238696272198161	-0.25282087312607	-0.307608182472628	-0.265762353011381
chrII:11488301:11489619:B0334.13	0.0392275140232849	0.89143291931603	0.324060116992629	0.0278713005986089	0.904564050325899	0.563184880145942	0.398920119142537	0.523568802148884	0.0383275061045297
chrII:11508749:11508815:B0334.16	-0.207482717021869	-0.24046966693449	0.7519574883148	1.24861280621904	-0.314391054936228	-0.238696272198161	-0.245909437467641	-0.307608182472628	-0.231519066755273
chrII:11493041:11493183:B0334.17	1.49622111967929	0.824133968752585	-1.29468984253771	-1.55945011908114	0.801301344698047	2.19053371977084	-1.29020246185399	-1.34076666070494	-0.161562115111914
chrII:11518847:11518922:B0334.18	-0.24209162487885	-0.24046966693449	-0.327449230783	-0.635323215453843	-0.314391054936228	-0.238696272198161	-0.245909437467641	-0.307608182472628	-0.231519066755273
chrII:11492516:11492666:B0334.19	0.793330863927284	-0.24046966693449	-0.327449230783	-0.635323215453843	-0.314391054936228	-0.238696272198161	-0.245909437467641	-0.307608182472628	-0.231519066755273
chrII:11499642:11500464:B0334.20	-0.24209162487885	0.717336296226338	0.7519574883148	-0.880688501721911	0.690145286759527	1.44868706357412	-0.245909437467641	-0.307608182472628	-0.231519066755273
chrII:11489600:11493008:B0334.3	0.291722200558931	-0.165284596298604	-0.226351663039247	-0.00201245069691316	-0.0677786451317988	-0.139576722411075	-0.109156194308477	-0.302631402055513	-0.163796605415539
chrII:11495691:11496663:B0334.4	-0.131441861368442	-0.173639130673891	-0.312075635001025	0.0619740554371675	-0.178443793356607	-0.362434260444465	-0.378317980795892	-0.0981008883740205	-0.485411620937046
chrII:11497664:11499625:B0334.5	0.0130219993420168	-0.216557901554598	0.125963838831577	0.0267215508973359	-0.198178582820886	0.0100494916744398	-0.00174807415476532	0.0190951566932789	-0.00317171370297193
chrII:11510672:11513890:B0334.6	0.104790930297595	0.451259395865773	0.115953044306172	0.214683754328084	0.0715047923339313	0.358669844426655	0.124353392202665	0.401699266001537	0.301995242403167
chrIII:5709842:5710509:B0336.12	0.666325530591025	0.583821598451023	0.300075582975525	-2.30921040653059	1.81695201475769	-1.21814011161089	-0.764898118342595	0.656375606987443	-0.752524827102633
chrIII:5694035:5694784:B0336.13	-0.94295313061289	-0.662214162645907	-0.868227762461622	-0.637967876187023	-0.590938440449664	-0.577111400013734	-0.904550270997053	-0.326207365704737	-1.10285519203271
chrIII:5719646:5719782:B0336.14	-0.24209162487885	-0.24046966693449	0.7519574883148	-0.880688501721911	-0.314391054936228	-0.238696272198161	-0.245909437467641	1.45330810498996	-0.231519066755273
chrIII:5719646:5719782:B0336.15	-0.24209162487885	-0.24046966693449	0.7519574883148	-0.880688501721911	-0.314391054936228	-0.238696272198161	-0.245909437467641	1.45330810498996	-0.231519066755273
chrIII:5720417:5720561:B0336.16	2.22891924011342	0.789623708091291	2.53072150774977	0.872573546109573	-0.244960194847968	-0.168280344151955	2.12685757699301	-0.234010573761092	2.00584471861641
chrIII:5694728:5697366:B0336.7	-0.388782679679411	-0.587161792915768	-0.305722579173164	-0.257085871335714	-0.303045016305222	-0.509726358238219	-0.354599803306449	-0.383037428179863	-0.484144521708793
chrX:1590077:1590155:B0344.3	-1.14569827843096	-1.25523568644569	-1.29468984253771	-1.80481540534921	-1.37034263146548	1.55191637492271	-1.29020246185399	-1.34076666070494	-0.161562115111914
chrX:1589665:1589742:B0344.4	-1.14993455704601	-1.38448315466101	-2.33022852582437	-1.73012233992606	-1.32861743361522	-2.28610070128873	-1.26315387312529	-1.35691633723224	-2.29472566258413
chrX:1590497:1590583:B0344.5	-1.14569827843096	-1.41899341532231	-1.29408600059398	0.324485902591739	-1.28905698507947	2.19053371977084	0.52978335442332	-1.34076666070494	-1.22764266043245
chrV:48921:49619:B0348.1	-0.207482717021869	0.717336296226338	-0.327449230783	0.183962152248564	-0.314391054936228	-0.238696272198161	-0.245909437467641	-0.307608182472628	-0.231519066755273
chrV:8360:8970:B0348.10	0.363366570608066	-0.0787069392695886	0.690032889900414	0.517564675774493	0.623550874999786	-0.0936031664377445	1.46702759121011	0.695521823558206	0.88656339286543
chrV:45309:46923:B0348.2	0.255980762582492	-1.09901469788022	0.295805491154767	0.167902215925602	0.33009292712517	-0.448878338443494	-0.342518155021837	-0.343278836836931	0.479800140857907
chrV:1662:6632:B0348.5	0.361858329979604	0.691443668577007	0.662312254824593	0.702830872167985	0.847453849881852	0.795571633042151	0.760394365910141	0.710851729663976	0.845039536916771
chrV:39258:39364:B0348.8	-1.08918929856215	-2.43702632537587	-0.187748761016521	-2.30264590629693	0.0251632530579517	-1.27335767436575	-0.387876302872506	-0.909725758593214	-4.4631349531436
chrV:12524:13369:B0348.9	-1.14993455704601	-2.34228911782184	-1.2514256486703	-1.73012233992606	1.19258314655828	0.493006196354322	-0.110510040161095	0.157884111779868	0.760030575593738
chrIV:5974022:5974258:B0350.67	0.793330863927284	-0.24046966693449	-0.326845388839266	0.183962152248564	-0.314391054936228	-0.238696272198161	-0.245909437467641	-0.307608182472628	-0.231519066755273
chrIV:5977443:5977576:B0350.68	-0.175257326723739	0.789623708091291	1.4519186305957	2.56000490902103	-0.326245841233979	0.427379429749559	-0.178430088935369	0.856595836655453	-0.194802944536879
chrIV:5964252:5964420:B0350.69	-0.24209162487885	-0.24046966693449	-0.327449230783	0.806742861189547	-0.314391054936228	-0.238696272198161	-0.245909437467641	-0.307608182472628	-0.231519066755273
chrIV:5976097:5976247:B0350.70	0.233615350741033	-0.0293734896903716	-0.193052026366124	-0.631197683379174	0.0389013539634219	0.481639469546092	-0.0213425990730487	0.0887838947833068	0.38034118895468
chrIV:5979444:5979593:B0350.71	0.451013905204757	-0.0535858461169122	0.440070813798318	-0.579601943978466	0.0853753261187927	0.573820933104572	0.0258233646610057	0.478580238952613	0.509591696858874
chrIV:5967105:5967297:B0350.73	-0.207482717021869	-0.24046966693449	-0.327449230783	-0.635323215453843	-0.395676701322239	-0.238696272198161	-0.245909437467641	0.782998227943917	-0.231519066755273
chrIV:5986889:5987169:B0350.74	-0.0743616363293704	-0.578362242165967	-1.99007233427468	-1.63138347824994	-2.70883831440397	0.53638312963005	-2.06772001000734	-3.96587060626552	-0.895280105685845
chrIV:5972575:5972721:B0350.75	-0.207482717021869	-0.24046966693449	-0.327449230783	0.183962152248564	-0.314391054936228	-0.238696272198161	-0.245909437467641	-0.307608182472628	-0.231519066755273
chrIV:5985444:5985560:B0350.76	-0.0743616363293704	-1.69992593420341	-2.6211315630799	0.0560478846615196	-3.71337465609972	-0.555340432240718	-3.89461726194308	-2.81996830275091	-1.18470313094937
chrIV:5980160:5980274:B0350.77	0.394307374318209	0.0181756108593862	0.420241330802597	-0.880021188307045	0.0829830680021882	0.437495991723963	-0.0424806580679955	0.314006623381908	0.516319631132795
chrIV:5977018:5977318:B0350.78	-0.114512068239877	-2.34228911782184	-1.2514256486703	-2.54940770762847	-0.242795445533458	-1.69044092738721	-1.26315387312529	-2.50281864074685	-1.22864511726359
chrIV:5980618:5980754:B0350.79	-2.18535704585215	-2.50604684669846	-2.3308323677681	-2.54940770762847	-2.41443942169699	-2.28610070128873	-1.26315387312529	-2.50281864074685	-2.29472566258413
chrIV:5973826:5973962:B0350.80	-0.207482717021869	-0.24046966693449	-0.326845388839266	-0.880688501721911	-0.314391054936228	-0.238696272198161	-0.245909437467641	-0.307608182472628	-0.231519066755273
chrIV:5964199:5964356:B0350.81	-0.24209162487885	-0.24046966693449	-0.327449230783	0.183962152248564	-0.314391054936228	-0.238696272198161	-0.245909437467641	-0.307608182472628	-0.231519066755273
chrIV:5977393:5977529:B0350.82	-0.140648418866758	-0.168182255069536	-0.258547317307319	2.37909414510954	1.39474129233411	0.427379429749559	-0.17151865327694	0.856595836655453	-0.160559658280771
chrIV:5986952:5987099:B0350.83	-1.1097841251355	-0.794425967035882	-3.69993444023396	-3.03877508897371	-2.70883831440397	-1.35990313568006	-3.89461726194308	-3.91057471316745	-2.63925211738465
chrIV:5974016:5974252:B0350.84	0.793330863927284	-0.24046966693449	-0.326845388839266	0.183962152248564	-0.314391054936228	-0.238696272198161	-0.245909437467641	-0.307608182472628	-0.231519066755273
chrIV:5981715:5981795:B0350.85	-0.776687127521574	-4.33952378698088	-1.55745467542611	-5.01869026606836	-2.44087961581256	-0.942819882658591	-1.42059604265969	-1.70246784706585	-1.47244662695807
chrIII:555949:576447:B0353.1	0.260751466039503	0.269901889133541	0.651395038503077	0.594203191894923	0.316697145944579	0.547045229906983	0.55264970027768	0.384113428814152	0.655288962305748
chrIII:551007:551069:B0353.2	-0.24209162487885	-0.24046966693449	-0.327449230783	-0.880688501721911	-0.314391054936228	0.356963501703353	-0.245909437467641	-0.307608182472628	-0.231519066755273
chrIII:7277598:7281217:B0361.11	-1.24798202236996	-2.97096330355954	-1.68480193425217	0.112171587284756	-0.0455961805469371	-1.50550701656788	-2.22154297564868	-0.311448412110661	-0.0798085681944229
chrIII:7278468:7278531:B0361.13	-0.207482717021869	-0.404227395811108	-0.327449230783	-0.880688501721911	-0.314391054936228	-0.238696272198161	-0.245909437467641	-0.307608182472628	-0.231519066755273
chrIII:7299489:7299531:B0361.14	0.111335540841961	0.395978556144349	0.100807420495826	-0.0590869318567453	0.109147085888571	0.475582145517849	0.0342879220957258	-0.138878360651936	0.238937605962905
chrIII:7293631:7308355:B0361.2	0.252162149862989	0.215575307750106	-0.0529765780958472	0.179616787636341	0.111525445733058	0.141281715709287	0.0625786922472779	0.00458022593941552	-0.0110747859056725
chrIII:7281461:7283959:B0361.3	0.0178164467024661	-0.0726953076979472	-0.332696576466002	0.115398165695169	-0.00196815716669106	-0.244342477475799	-0.268246640482396	-0.115109397205588	-0.261151615610673
chrIII:7258993:7268488:B0361.4	0.229516043889202	0.882893081242266	0.915886279568867	0.431342169414908	0.48471615239742	0.569640433510936	0.420185440527073	0.250384453739703	0.598694892525199
chrIII:7275500:7277274:B0361.6	-0.497832067164115	-0.291208191007919	-0.506919998684192	-0.236311070694952	-0.436834791440508	-0.449337611293578	-0.312720868031775	-0.404146503971848	-0.480156058458509
chrIII:7298347:7299631:B0361.9	0.514686336735446	0.664035197121053	0.307980113564818	0.428582854937117	0.719105371219504	0.65549479096577	0.53307277597246	0.26281841986229	0.391419892626069
chrV:13130358:13130478:B0365.10	-1.18030718628794	1.48020667076486	0.863519753714155	-1.55945011908114	-1.28905698507947	-1.22719052272034	-1.29020246185399	-1.34076666070494	-1.26188594668856
chrV:13114170:13114307:B0365.8	-0.207482717021869	-0.24046966693449	-0.327449230783	-0.635323215453843	-0.314391054936228	-0.238696272198161	-0.245909437467641	0.782998227943917	0.834561478565264
chrV:13131872:13133565:B0365.9	0.0290259623117481	0.44278884177164	0.246825957722217	0.743334023862382	0.669116396646821	0.449401904397592	0.533991334950839	0.527493873536555	0.204710300298451
chrI:10074951:10077749:B0379.1	0.740539971635114	1.05055903588404	1.12059399807	-0.0319153890846069	0.621924669313296	0.360876425291812	0.427991317918199	0.615947798605148	-0.242997904398947
chrI:10102229:10102353:B0379.11	-0.207482717021869	-0.24046966693449	-0.327449230783	0.183962152248564	1.32531043224585	-0.238696272198161	-0.245909437467641	-0.307608182472628	-0.231519066755273
chrI:10092661:10092778:B0379.12	-0.24209162487885	-0.24046966693449	-0.327449230783	-0.635323215453843	-0.314391054936228	0.356963501703353	-0.245909437467641	-0.307608182472628	-0.231519066755273
chrI:10103537:10103626:B0379.13	-0.207482717021869	-0.24046966693449	-0.327449230783	0.183962152248564	-0.314391054936228	-0.238696272198161	-0.245909437467641	-0.307608182472628	-0.231519066755273
chrI:10070882:10071900:B0379.2	-2.73866461719529	-2.97817461145715	-2.93693689043041	-0.385008806805204	-2.94391124471973	-2.90552344738318	-3.06327434861254	-3.09493355595582	-1.85284865867928
chrI:10097316:10097775:B0379.6	-0.24209162487885	-0.24046966693449	-0.327449230783	-0.635323215453843	-0.314391054936228	-0.238696272198161	3.2051106257665	0.782998227943917	-0.231519066755273
chrI:10072577:10074399:B0379.7	-0.24209162487885	1.37340899823862	1.38301671712002	2.10816375197395	-0.314391054936228	1.44868706357412	0.89982295983812	1.45330810498996	3.38943429657719
chrI:10066792:10066869:B0379.8	-0.207482717021869	-0.24046966693449	-0.327449230783	0.183962152248564	-0.314391054936228	-0.238696272198161	-0.245909437467641	-0.307608182472628	-0.231519066755273
chrI:10095270:10095536:B0379.9	-0.207482717021869	-0.24046966693449	-0.327449230783	1.24861280621904	-0.314391054936228	-0.238696272198161	-0.245909437467641	-0.307608182472628	-0.231519066755273
chrV:15598930:15599862:B0391.14	0.270593772763076	0.14642003582919	-0.515870116545208	-0.0728057646709831	0.115970960405476	-0.0434851819102857	-0.546237228684462	0.415725484649388	0.0690174834012186
chrIII:4757946:4758087:B0393.10	-0.207482717021869	-0.24046966693449	-0.327449230783	0.183962152248564	-0.314391054936228	-0.238696272198161	-0.245909437467641	-0.307608182472628	-0.231519066755273
chrIII:4763409:4763556:B0393.11	-0.207482717021869	-0.24046966693449	-0.326845388839266	0.183962152248564	-0.314391054936228	-0.238696272198161	-0.25282087312607	-0.307608182472628	-0.231519066755273
chrIII:4754235:4754352:B0393.12	-0.24209162487885	-0.24046966693449	-0.327449230783	-0.635323215453843	-0.314391054936228	-0.238696272198161	-0.245909437467641	-0.307608182472628	-0.265762353011381
chrIII:4767010:4767148:B0393.13	-0.207482717021869	-0.24046966693449	1.38301671712002	0.183962152248564	-0.314391054936228	-0.238696272198161	-0.245909437467641	-0.307608182472628	-0.231519066755273
chrIII:4774928:4775118:B0393.14	-2.55435094781946	-2.07596346270342	0.0960135127874861	-4.52932288472312	-0.610001892428376	-1.62481416078245	-2.3478776573152	-1.49937634266566	-0.975190929745989
chrIII:4766569:4766719:B0393.15	-0.207482717021869	-0.24046966693449	-0.327449230783	-0.880688501721911	-0.314391054936228	-0.238696272198161	-0.245909437467641	-0.307608182472628	1.93488531014191
chrIII:4757200:4759728:B0393.3	-0.362921677248524	-0.822784706640165	-0.736694245553684	-0.678180646319168	-1.00670298234712	-0.718608975603243	-0.865415637166498	-0.865537551781522	-0.614720152458612
chrIII:4759679:4763609:B0393.4	-0.465453966457481	-0.538373703345231	0.202488728177359	-0.477876526510199	-1.05966963366266	-0.870596407552674	-0.841020260103547	-1.47256488734456	-0.946768355620737
chrIII:4765767:4776342:B0393.5	0.341407662322821	0.203307555891519	0.525409170707694	0.339103490793005	0.587316293384682	0.539907696706438	0.477083000771175	0.480911913333942	0.645877173352307
chrIII:4780129:4781987:B0393.6	-0.828294259434991	-1.20695521708846	-1.01342461790345	-1.02554569360325	-1.48319821664021	-1.1194334020831	-1.44703409578664	-0.768974630759582	-0.523747050264689
chrIII:4776186:4778098:B0393.7	-0.172020796935788	0.217500620277039	0.40086141670748	0.419644289727689	0.312394085486707	0.281355962185564	0.561631058336999	0.308608027563669	0.490583241752336
chrIII:4749323:4750286:B0393.8	-0.525206063042704	-0.195210656699984	-0.626788774992487	-0.172807964755973	-0.568109777272454	-0.34751649014878	-0.823093905735245	-0.209042619166185	-1.06233525496769
chrIII:4778389:4780157:B0393.9	0.982844053092493	1.53017610994109	1.53080937577423	1.2806958996004	1.65467445925069	1.42633053349328	1.30564108205097	1.14893556539622	0.981373467495553
chrX:16042598:16042692:B0395.10	0.641111597218372	-2.47153658603716	-2.2875681739007	-3.78473058244386	-2.37271422384673	-3.34501087985711	-0.0765500157739581	0.197030328350631	-0.095080456261982
chrX:16035035:16039231:B0395.3	0.5965356597122	-0.224832748146505	0.324974473450417	0.239428108017163	0.0421379080482896	0.0585869793737118	0.182885910952433	-0.0846531298729003	0.150959000061276
chrX:16019554:16019704:B0395.7	0.209732542669532	0.478028865626511	-0.38002312471805	-0.55322237167244	-0.369830982635521	-0.13817902504024	0.185588162154945	0.029109536008642	0.278529411053922
chrX:16029269:16029326:B0395.8	-0.207482717021869	-0.24046966693449	-0.327449230783	-0.635323215453843	-0.314391054936228	-0.238696272198161	-0.245909437467641	-0.307608182472628	-0.231519066755273
chrX:16029269:16029326:B0395.9	-0.207482717021869	-0.24046966693449	-0.327449230783	-0.635323215453843	-0.314391054936228	-0.238696272198161	-0.245909437467641	-0.307608182472628	-0.231519066755273
chrV:19576045:19576076:B0399.3	-0.0967452190850399	-0.537742093586423	-1.22647094252739	-2.30921040653059	-2.94391124471973	-2.90552344738318	-3.07018578427097	-3.09493355595582	-1.20920047855712
chrX:7033986:7034180:B0403.10	-1.18030718628794	-1.25523568644569	-0.215283123439911	-1.80481540534921	1.43646649018437	-1.22719052272034	-1.29020246185399	-1.34076666070494	-1.22764266043245
chrX:7037214:7037344:B0403.11	-2.96218008902763	-3.3836847850596	-1.00915753921419	-3.34865483937043	-3.17611045800893	-3.14101704597281	-2.16632875220612	-2.25046131154357	-0.989835999718111
chrX:7037402:7037603:B0403.12	-1.14569827843096	-1.25523568644569	-1.29408600059398	0.324485902591739	-1.28905698507947	1.55191637492271	-1.29020246185399	-1.34076666070494	-1.22764266043245
chrX:7037407:7037611:B0403.13	-0.140648418866758	-0.168182255069536	-0.257943475363585	1.31444349113906	-0.244960194847968	2.6108265534911	-0.17151865327694	-0.234010573761092	-0.160559658280771
chrX:7061132:7063330:B0403.3	0.661766605787575	0.889824533096048	1.23227509803841	0.485622008356114	0.938114598101527	1.17723092986442	1.16179404276038	0.84176968324844	1.01856452924932
chrX:7057723:7061190:B0403.5	0.997374278637017	1.44900004649143	1.284659789114	0.728681834454153	1.18886313256097	0.98019461844471	0.998291560466082	0.660880876620826	0.949189403204127
chrX:7071390:7075350:B0403.6	0.948207137230271	2.3118139812615	1.74798828768472	1.551391055072	2.2347383745903	1.58510105454419	1.80994325853194	1.49520223766095	1.60608096576642
chrX:7063376:7063518:B0403.8	-0.207482717021869	-0.24046966693449	-0.327449230783	-0.880688501721911	-0.314391054936228	-0.238696272198161	-0.245909437467641	-0.307608182472628	-0.231519066755273
chrX:7067768:7067909:B0403.9	0.808699771371796	-2.02036864829632	0.4833911634319	0.16283185816366	-0.503996310932241	-2.90552344738318	-1.24328853233523	-3.09493355595582	1.72092338759617
chrX:2894572:2894809:B0410.1	-1.73361475763109	1.82509398959231	1.33621810820592	0.810048489957686	1.27636586337106	-0.159229933042508	-1.94459054003549	1.39423354843379	-0.14211747640544
chrX:2890611:2891491:B0410.3	-0.635186900544733	0.939354271085217	0.978253934740041	0.833428734117638	1.12894228753443	0.928411683804068	0.804863574516115	0.781607057704991	0.614115334148338
chrX:2896160:2896292:B0410.4	-0.24209162487885	-0.24046966693449	0.7519574883148	-0.635323215453843	-0.314391054936228	1.44868706357412	-0.245909437467641	-0.307608182472628	-0.231519066755273
chrIII:794398:794526:B0412.6	-2.73866461719529	-2.97817461145715	-1.85753017133261	-0.621779043619131	-1.93937490302398	0.512200795108006	-3.06327434861254	0.482194912067414	-0.108876646980475
chrIII:794741:794867:B0412.7	0.442810058758685	0.342069153725186	-0.138180726413949	0.565453501967212	0.876713586406543	0.915324541366505	1.18428076592364	1.18724559900026	0.616011390824985
chrI:5782087:5782152:B0414.10	-1.14569827843096	-1.25523568644569	-1.29468984253771	-1.55945011908114	-1.28905698507947	-1.22719052272034	-1.29020246185399	0.895742053226216	-1.26188594668856
chrI:5780980:5781129:B0414.11	-0.207482717021869	-0.404227395811108	-0.327449230783	-0.635323215453843	-0.395676701322239	-0.238696272198161	0.89982295983812	-0.362904075570691	0.834561478565264
chrI:5778430:5778493:B0414.12	-2.73866461719529	-2.97817461145715	-2.93693689043041	-3.128495774233	-2.94391124471973	-2.90552344738318	-1.91754195130679	-3.15022944905388	-2.91892920399982
chrX:9273014:9274672:B0416.10	0.396560821789	-1.10604714032342	0.206660854648486	0.0923059024214986	0.226303360591506	0.0223597213893237	-0.305471475883237	0.0804895120564146	0.416529212829016
chrX:9282032:9283126:B0416.11	-0.207482717021869	-0.24046966693449	-0.327449230783	0.806742861189547	-0.314391054936228	-0.238696272198161	-0.245909437467641	-0.307608182472628	-0.231519066755273
chrX:9299146:9300155:B0416.2	-0.207482717021869	0.717336296226338	1.83076036546887	-0.635323215453843	-0.314391054936228	-0.238696272198161	0.89982295983812	-0.307608182472628	-0.231519066755273
chrX:9291646:9293648:B0416.3	-0.494557585722929	-0.237288040996695	-0.528452913647242	0.0562297431249308	0.344158065925548	-0.417376544531263	-0.728901461552783	-0.317709376834765	-1.04526011047398
chrX:9278952:9279947:B0416.4	-1.11333686131423	-0.250666285549488	-0.776303086324105	-0.721557091096707	-0.522643390522273	-0.300770300668718	-0.581587573077074	-0.240960440112119	-0.768670794044649
chrX:9268625:9270853:B0416.5	0.129433018163126	-0.260427440971901	-0.241604879975449	-0.0129754363339324	-0.392065494971706	-0.315332585477625	-0.209666897835961	-0.259526707453671	-0.201559702334261
chrX:9296946:9297934:B0416.7	0.442113269857723	1.14396454123685	0.367690641042116	-0.889403807986583	0.0892236855418093	-1.80474947440296	0.296878682718269	0.544240197377183	-0.837963980126901
chrX:9303473:9303595:B0416.8	1.92596028013046	-0.297429723284861	2.1256382113246	-0.740164751378735	-1.28905698507947	0.460192813051941	1.68242718738751	-1.34076666070494	2.39331070290001
chrX:9303215:9303403:B0416.9	1.33804380093034	-0.27724251490789	2.59833656581636	-0.69647210904228	-0.895278112792472	-0.159229933042508	0.353785690234458	0.248331244919183	0.668783329907679
chrII:297394:299831:B0432.1	-1.18748281055808	-0.29924163836612	-0.813057445995264	-0.3499402236481	-0.54111530728474	0.245232390125902	-1.17144687444122	0.131270500377548	-0.455041789238656
chrII:283886:285688:B0432.10	-0.267599700731311	-0.594160703358467	-1.04811008905118	-0.251763944706298	-0.78370683817387	-0.48350163062164	-0.6266176043353	-0.701377551645299	-0.621047685878997
chrII:293863:294706:B0432.11	-0.207482717021869	-0.24046966693449	1.83076036546887	-0.635323215453843	-0.314391054936228	-0.238696272198161	-0.245909437467641	-0.307608182472628	-0.231519066755273
chrII:264352:266077:B0432.14	0.02788264504057	1.11386911194817	1.04214521169326	0.102586033292982	0.903685502964899	0.751209227333961	1.03554398395307	0.414621535337348	0.859342148372257
chrV:18071495:18073907:B0432.16	-0.837201532493959	-0.434639842084947	-0.504870853802009	-0.373797761414024	-0.736296361847442	-0.228194263000224	-0.187473475985808	-0.0918971618562169	-0.49634319169836
chrII:289603:289658:B0432.17	-0.207482717021869	-0.24046966693449	-0.327449230783	2.65600441694281	1.32531043224585	-0.238696272198161	-0.245909437467641	0.782998227943917	-0.265762353011381
chrV:18071495:18073907:B0432.18	-0.837201532493959	-0.434639842084947	-0.504870853802009	-0.373797761414024	-0.736296361847442	-0.228194263000224	-0.187473475985808	-0.0918971618562169	-0.49634319169836
chrII:287658:287724:B0432.19	-0.144884697481807	-1.41899341532231	-1.29408600059398	-1.55945011908114	-1.37034263146548	0.460192813051941	-1.29020246185399	-1.34076666070494	-1.22764266043245
chrII:266036:273972:B0432.7	0.0436340152294794	-0.425581491228836	-0.0078083093740994	-0.179245788184872	-0.171619186681761	-0.110721164270531	-0.111173186370378	-0.287289419688859	-0.0299588849705347
chrII:276596:278736:B0432.8	-0.949412186233759	-0.992296634835852	-0.706844110757143	-0.616152824631928	-0.708412138020607	-0.879984969215566	-0.798488697483528	-0.672025712027695	-0.939946685143184
chrII:282575:283694:B0432.9	-0.0546853216166071	-0.280380519717397	-1.17310723161531	-0.585489920247945	-0.68196673179252	-0.531095535886092	-0.128349791570134	-0.762736119234673	-0.289412963912887
chrII:3039515:3039756:B0454.12	-0.207482717021869	-0.24046966693449	-0.327449230783	1.24861280621904	-0.314391054936228	-0.238696272198161	-0.25282087312607	-0.307608182472628	-0.231519066755273
chrII:3049229:3049366:B0454.13	-0.207482717021869	-0.24046966693449	-0.327449230783	0.183962152248564	-0.395676701322239	-0.238696272198161	-0.245909437467641	0.782998227943917	0.834561478565264
chrII:3036915:3037012:B0454.14	-0.207482717021869	-0.24046966693449	-0.327449230783	-0.635323215453843	-0.314391054936228	-0.238696272198161	-0.245909437467641	-0.307608182472628	-0.231519066755273
chrII:3049278:3049366:B0454.15	-0.207482717021869	-0.24046966693449	-0.327449230783	0.183962152248564	-0.395676701322239	-0.238696272198161	-0.245909437467641	0.782998227943917	0.834561478565264
chrII:3038503:3038557:B0454.16	-0.207482717021869	-0.404227395811108	1.38301671712002	-0.635323215453843	-0.314391054936228	-0.238696272198161	-0.245909437467641	-0.307608182472628	-0.231519066755273
chrII:3038503:3038557:B0454.17	-0.207482717021869	-0.404227395811108	1.38301671712002	-0.635323215453843	-0.314391054936228	-0.238696272198161	-0.245909437467641	-0.307608182472628	-0.231519066755273
chrII:3035337:3035459:B0454.18	-0.312410449343179	-1.45531559106486	0.490549994063722	-0.661403525885176	-0.171844261861579	0.135573319060233	0.48838625060043	0.869128441823895	-1.05447974381821
chrII:3036915:3037012:B0454.19	-0.207482717021869	-0.24046966693449	-0.327449230783	-0.635323215453843	-0.314391054936228	-0.238696272198161	-0.245909437467641	-0.307608182472628	-0.231519066755273
chrII:3039961:3040068:B0454.21	-0.207482717021869	-0.24046966693449	-0.327449230783	0.183962152248564	-0.314391054936228	-0.238696272198161	-0.245909437467641	0.782998227943917	-0.231519066755273
chrII:3039961:3040068:B0454.23	-0.207482717021869	-0.24046966693449	-0.327449230783	0.183962152248564	-0.314391054936228	-0.238696272198161	-0.245909437467641	0.782998227943917	-0.231519066755273
chrII:3039515:3039714:B0454.24	-0.207482717021869	-0.24046966693449	-0.327449230783	1.24861280621904	-0.314391054936228	-0.238696272198161	-0.25282087312607	-0.307608182472628	-0.231519066755273
chrII:3036835:3036904:B0454.25	-0.207482717021869	-0.24046966693449	-0.327449230783	-0.635323215453843	-0.314391054936228	-0.238696272198161	-0.245909437467641	-0.307608182472628	-0.231519066755273
chrII:3036186:3037776:B0454.26	-0.207482717021869	-0.24046966693449	1.38301671712002	2.10816375197395	1.32531043224585	-0.238696272198161	-0.245909437467641	2.85405039639819	-0.231519066755273
chrII:3038858:3040825:B0454.5	0.247306209457295	1.094019423591	-0.508420842917724	1.06811173580797	0.337933181827683	0.285689155778294	1.03466011208118	1.00145405126886	0.354053506659544
chrII:3032779:3036122:B0454.6	0.250275499971043	0.120956364446144	0.238955848744551	0.17477327537235	0.426156718539782	0.389764462044064	0.349446893993823	0.320037421991725	0.393459987599072
chrII:3040942:3043415:B0454.8	-0.947585614800125	0.273316663210082	-0.59686291424222	-0.524727263585606	1.09893057867693	0.35839476987034	0.4641531272925	0.553829263413416	0.335683522538785
chrII:8894477:8894618:B0457.10	-0.140648418866758	-0.168182255069536	-0.258547317307319	-0.569492530533817	-0.244960194847968	-0.168280344151955	-0.17151865327694	-0.234010573761092	-0.160559658280771
chrII:8893383:8893944:B0457.12	-0.207482717021869	0.717336296226338	-0.327449230783	-0.635323215453843	-0.314391054936228	-0.238696272198161	-0.245909437467641	-0.307608182472628	-0.231519066755273
chrII:8896579:8896721:B0457.13	0.793330863927284	-0.24046966693449	-0.327449230783	0.183962152248564	-0.314391054936228	-0.238696272198161	-0.245909437467641	-0.307608182472628	-0.231519066755273
chrII:8891706:8891838:B0457.14	0.793330863927284	-0.24046966693449	-0.327449230783	-0.880688501721911	-0.314391054936228	1.44868706357412	-0.245909437467641	-0.307608182472628	-0.231519066755273
chrII:8894426:8894618:B0457.15	-0.140648418866758	-0.168182255069536	-0.258547317307319	-0.569492530533817	-0.244960194847968	-0.168280344151955	-0.17151865327694	-0.234010573761092	-0.160559658280771
chrII:8901811:8902025:B0457.16	1.02917975238802	-0.332262796150901	-0.216041750173211	-0.970903372397859	0.587164202383153	0.710753490476036	0.117704714666839	0.831745022499643	0.156359011981356
chrII:8891076:8891249:B0457.17	-0.207482717021869	-0.24046966693449	-0.327449230783	-0.880688501721911	-0.314391054936228	-0.238696272198161	-0.245909437467641	-0.307608182472628	-0.231519066755273
chrII:8891540:8891876:B0457.18	0.793330863927284	-0.24046966693449	-0.327449230783	0.183962152248564	-0.314391054936228	1.44868706357412	0.89982295983812	-0.307608182472628	-0.231519066755273
chrII:8900418:8900769:B0457.19	1.70089802272734	1.95530044173261	1.77756559068015	1.30669953281312	1.10417387006844	1.48250281061299	0.0837446902797011	1.55897149598391	1.61531553599242
chrII:8924571:8926678:B0457.2	-0.244913177107212	0.8394622044504	0.467249272186769	-0.420444635917759	0.618747520698786	0.625683292281723	0.413529038804555	0.553900791369436	0.109465726341997
chrII:8910912:8912029:B0457.4	0.793330863927284	1.37340899823862	-0.327449230783	0.806742861189547	2.65261100139748	3.42181901664751	0.89982295983812	1.45330810498996	0.834561478565264
chrII:8922422:8924373:B0457.6	0.935440358036164	1.07108014155873	1.11494968848203	1.0893514750003	0.666503712755812	0.838531595335005	0.703259903537337	0.987382660362542	1.28014683148477
chrII:8894051:8894174:B0457.8	-0.207482717021869	-0.24046966693449	-0.327449230783	-0.880688501721911	-0.314391054936228	-0.238696272198161	-0.245909437467641	-0.307608182472628	-0.231519066755273
chrII:8899594:8899744:B0457.9	-0.140648418866758	0.789623708091291	-0.258547317307319	-0.814857816801885	-0.244960194847968	1.51910299162033	-0.17151865327694	0.856595836655453	0.905520887039767
chrV:18329111:18331179:B0462.4	0.376685658796203	0.98236221977473	1.02634868757395	1.06005582354941	-0.194312414490571	-0.355013417738998	1.03797699312132	0.576511680387327	1.27814220153874
chrV:18322214:18323331:B0462.5	2.03507960862205	0.41334044776568	1.47323362491453	1.30242255610625	0.232269073139553	-0.126416549740127	0.387745714621595	0.287477461489946	0.534771533141684
chrV:18317749:18317832:B0462.6	-0.207482717021869	-0.24046966693449	-0.327449230783	-0.635323215453843	-0.314391054936228	-0.238696272198161	-0.25282087312607	-0.307608182472628	-0.231519066755273
chrIII:9462988:9465477:B0464.6	-0.255900318202078	-0.437675469372977	-0.446944600938677	-0.237067651195365	-0.592925525166003	-0.431172642405939	-0.537764579776581	-0.540838944787368	-0.450515760915506
chrIII:9465766:9467189:B0464.9	-0.309398583823928	-0.306459977993858	-0.726000522407438	-0.47887873612294	-0.550130821552504	-0.497519231472327	-0.337026675152803	-0.382376610378625	-0.380717477379179
chrIV:6953570:6953645:B0478.23	-0.24209162487885	-0.24046966693449	-0.327449230783	-0.880688501721911	-0.314391054936228	-0.238696272198161	-0.245909437467641	-0.307608182472628	-0.231519066755273
chrIV:6958982:6959120:B0478.25	-0.207482717021869	-0.24046966693449	-0.327449230783	0.183962152248564	-0.314391054936228	-0.238696272198161	0.89982295983812	-0.307608182472628	-0.231519066755273
chrIV:6953570:6953645:B0478.26	-0.24209162487885	-0.24046966693449	-0.327449230783	-0.880688501721911	-0.314391054936228	-0.238696272198161	-0.245909437467641	-0.307608182472628	-0.231519066755273
chrIV:6963715:6964654:B0478.3	0.147565811396948	0.926461098376553	0.884752680294657	0.612278499914377	0.79097546463586	0.773118513934335	0.780605164106432	0.766654154076103	0.62137392322822
chrII:11358204:11358331:B0491.10	-0.207482717021869	-0.24046966693449	-0.327449230783	-0.635323215453843	-0.314391054936228	-0.238696272198161	0.89982295983812	-0.307608182472628	0.834561478565264
chrII:11343720:11345620:B0491.5	0.228424507305887	-0.0697649828332762	0.108445619720371	0.192775508598047	-0.130824207759713	0.0718637978046854	0.136723537488651	-0.16086108558877	0.167642396468048
chrII:11345942:11348343:B0491.6	0.843716388781833	0.497229049888324	0.530760783124441	0.537632018205783	0.426602153138037	0.394447367978056	0.440001171530024	0.366666398937938	0.676638001252997
chrII:11350191:11351373:B0491.7	-0.399416460208431	-0.42359071606167	-0.732316247949772	-0.161887669557264	-0.263012001611741	-0.295743866769056	-0.00945234868725358	-0.137952346169879	-0.382043270330618
chrII:11329193:11329338:B0491.9	-0.36994695488493	0.754790635225251	-2.13254558260101	-0.864685673909517	-0.680761326033265	-0.413783454697114	-0.219440295462021	0.358861464935378	-0.231106972302242
chrII:7716008:7716154:B0495.13	-0.24209162487885	-0.24046966693449	-0.327449230783	-0.880688501721911	-0.314391054936228	1.44868706357412	-0.245909437467641	-0.307608182472628	-0.231519066755273
chrII:7716773:7716884:B0495.14	-0.207482717021869	-0.24046966693449	-0.327449230783	1.87139351516002	-0.314391054936228	-0.238696272198161	-0.245909437467641	-0.307608182472628	-0.231519066755273
chrII:7717240:7717382:B0495.15	-0.286759603546847	0.418428351088569	0.752292585090911	-0.492039758856314	0.00339181314619773	0.403251154341226	-0.51004771942618	-1.26602163716804	0.644561315514791
chrII:7725435:7725543:B0495.16	-0.207482717021869	2.49497269027606	-0.327449230783	-0.635323215453843	-0.314391054936228	-0.238696272198161	-0.245909437467641	-0.307608182472628	0.834561478565264
chrII:7725586:7725701:B0495.17	-0.207482717021869	-0.24046966693449	1.83076036546887	0.183962152248564	-0.314391054936228	-0.238696272198161	-0.245909437467641	-0.307608182472628	0.834561478565264
chrII:7716232:7716381:B0495.18	-0.24209162487885	-0.24046966693449	-0.327449230783	-0.635323215453843	-0.314391054936228	-0.238696272198161	-0.245909437467641	-0.307608182472628	-0.231519066755273
chrII:7725250:7725396:B0495.19	-0.283608485057313	0.132653660710179	0.217334535408651	-2.72007992847338	-1.28689223576496	-0.565903982214064	-0.858125415508319	0.498442059899172	0.548567723860177
chrII:7724748:7724892:B0495.20	2.22891924011342	0.789623708091291	2.24695923394576	0.872573546109573	3.28077672702129	1.51910299162033	-0.178430088935369	-0.234010573761092	-0.160559658280771
chrII:7716015:7716162:B0495.21	-0.24209162487885	-0.24046966693449	-0.327449230783	-0.880688501721911	-0.314391054936228	1.44868706357412	-0.245909437467641	-0.307608182472628	-0.231519066755273
chrII:7719218:7719365:B0495.22	0.793330863927284	-0.24046966693449	-0.327449230783	-0.635323215453843	-0.395676701322239	-0.238696272198161	-0.245909437467641	-0.307608182472628	-0.231519066755273
chrII:7695934:7698494:B0495.5	-0.0181303465733828	-0.164921545606447	-0.348211396515818	-0.278921301499452	-0.251724097299887	-0.232973985709771	-0.0994920847592023	-0.0997062247047636	-0.145558317430381
chrII:7701930:7705233:B0495.7	0.199235803931293	-0.311688987813029	-0.371388163290425	-0.224268494163581	-0.311987758949068	-0.202375655106721	-0.288172619385439	-0.243262369269035	-0.100742223990276
chrII:7705532:7707483:B0495.8	-0.284690857289588	-0.219049815060588	-0.413005621409431	-0.0937238076524122	-0.31757652057453	-0.112114721467377	-0.168690704640135	-0.211265421590411	-0.29322986088999
chrII:7707585:7708725:B0495.9	-0.448750322939079	-0.250919923551805	-0.35608205478994	-0.109453199903787	-0.207133128959283	-0.237593410448639	-0.365970802377373	-0.152543799970322	-0.429440235246573
chrIV:7446289:7447466:B0496.1	0.0918047289058397	-0.228409201962272	-0.577706067941408	-0.101644447295523	0.979720816568291	-3.34501087985711	-0.858125415508319	1.16875193694521	1.00524337531466
chrIV:7433543:7433958:B0496.11	0.364448099129924	0.40798004553846	0.814352239921852	-0.0893839631243077	0.660202991512715	0.602743319206898	0.403599408030721	0.178137530274073	0.689492270699089
chrIV:7428609:7428756:B0496.12	-0.207482717021869	-0.24046966693449	-0.327449230783	-0.635323215453843	0.690145286759527	-0.238696272198161	-0.245909437467641	-0.307608182472628	-0.231519066755273
chrIV:7445368:7445504:B0496.13	-0.40769322555426	-0.794425967035882	-0.280210228315389	-1.11457348924833	-0.537194338240436	-3.09024404239896	-3.88770582628465	-1.6740659992363	0.0669191047350923
chrIV:7451625:7451770:B0496.14	2.66470679548019	-0.24046966693449	-0.326845388839266	-0.880688501721911	-0.314391054936228	0.356963501703353	-0.245909437467641	-0.307608182472628	-0.231519066755273
chrIV:7422605:7422739:B0496.15	-0.140648418866758	-0.168182255069536	-0.257943475363585	1.65718444789236	-0.244960194847968	-0.168280344151955	-0.178430088935369	0.856595836655453	-0.194802944536879
chrIV:7453496:7453638:B0496.16	2.16208494195831	-0.24046966693449	-0.327449230783	-0.635323215453843	-0.314391054936228	0.356963501703353	-0.245909437467641	-0.307608182472628	-0.231519066755273
chrIV:7420986:7421115:B0496.17	0.793330863927284	3.32152654297368	3.09287882307931	-0.635323215453843	1.32531043224585	0.356963501703353	3.2051106257665	0.782998227943917	1.93488531014191
chrIV:7453423:7453567:B0496.18	2.16208494195831	-0.24046966693449	-0.327449230783	-0.635323215453843	-0.314391054936228	-0.238696272198161	-0.245909437467641	-0.307608182472628	-0.231519066755273
chrIV:7428466:7428881:B0496.19	-0.207482717021869	-0.24046966693449	-0.327449230783	0.183962152248564	1.77596727484129	-0.238696272198161	-0.245909437467641	-0.307608182472628	-0.231519066755273
chrIV:7447855:7449169:B0496.2	0.233005787363672	0.145404570613141	0.526782085104465	0.648371390416491	-0.000995535579783567	-1.000411286072	0.222379058749797	0.322428281193493	0.13870659458375
chrIV:7419117:7420075:B0496.6	-0.837432386005435	-0.794425967035882	-1.99007233427468	-1.63138347824994	-0.987851180835874	-0.90679691865742	-2.74197342897889	0.27447179076931	-0.895280105685845
chrV:8776569:8779318:B0507.1	0.713544989910639	0.367762673988522	0.731230081409222	0.586813575239455	0.777590326414726	0.655304895030154	0.699813713029222	0.580550969086146	0.766982407309939
chrV:8767323:8767375:B0507.13	-0.207482717021869	-0.24046966693449	0.7519574883148	-0.635323215453843	0.690145286759527	-0.238696272198161	0.89982295983812	-0.307608182472628	-0.231519066755273
chrV:8779603:8779796:B0507.14	3.46985916989451	0.717336296226338	-0.327449230783	0.183962152248564	-0.314391054936228	-0.238696272198161	3.57617905899633	-0.307608182472628	1.47820965868742
chrV:8774331:8776630:B0507.2	0.303683905480318	0.361965412881654	0.0425092300869221	0.0837725632115333	0.647385740684937	0.422902235467158	0.530379566583276	0.442028136204895	0.29967303472166
chrV:8768908:8770876:B0507.3	0.0102906222990009	-0.402043070128636	0.143083334074756	-0.272434323153545	-0.393409654355599	-0.0902757256398329	-0.218468568556567	-0.258250323795906	-0.210989576113374
chrV:8754969:8755759:B0507.4	-0.207482717021869	0.717336296226338	-0.326845388839266	-0.635323215453843	-0.314391054936228	-0.238696272198161	-0.245909437467641	-0.362904075570691	-0.231519066755273
chrV:8753694:8754873:B0507.5	-0.207482717021869	-0.404227395811108	1.38301671712002	0.183962152248564	-0.314391054936228	-0.238696272198161	-0.245909437467641	-0.307608182472628	-0.231519066755273
chrV:8746157:8750185:B0507.6	2.44980558853289	2.41451436462203	0.647372537976739	1.14869774470582	1.41306013739104	-1.21814011161089	2.34774706906429	-0.188114964978624	-1.85284865867928
chrV:8757311:8758718:B0507.7	-0.104734265571301	1.72835002839645	1.65141959361269	0.423224764267862	1.49162420148737	1.59529330819844	2.12041399788363	1.82471856599746	0.62847854792032
chrV:8760621:8763194:B0507.8	0.347930439903987	1.45405639564281	-0.0735685018468762	-0.653869951698122	1.22551799317792	1.25945862121523	0.850731598881549	0.983927884386111	-0.617335595102352
chrV:8764887:8766038:B0507.9	0.285422637437579	0.342069153725186	-2.08796041636826	-0.841938108756562	0.635235005336683	-0.36191014832976	-2.16632875220612	0.23606074606312	-2.09015983129476
chrI:10648599:10654237:B0511.11	-0.532635402564098	-0.269126326568549	-0.42222869025956	-0.462538610538017	-0.0775144776175796	-0.233584902363782	-0.223049167747816	-0.111980489048501	-0.371180487976458
chrI:10654297:10666945:B0511.12	0.288232464469452	-0.536934051103767	-0.0825114279410396	-0.351201515257961	-0.385043332126976	-0.0222111340035076	-0.310421984803161	-0.129584862850527	0.00579153924948976
chrI:10669867:10670017:B0511.15	-0.140648418866758	-0.168182255069536	1.89966227894455	-0.569492530533817	1.84539813492955	-0.168280344151955	-0.17151865327694	-0.234010573761092	-0.160559658280771
chrI:10636291:10636441:B0511.16	1.78723649255496	1.17122098741062	0.365673732448903	0.566989404573329	0.559482599600195	1.02739190279147	-2.38183768170234	0.354595932957057	1.00524337531466
chrI:10643028:10643724:B0511.17	-1.14569827843096	-1.25523568644569	-0.215283123439911	-1.80481540534921	0.801301344698047	-1.22719052272034	-1.29711389751242	0.420149626757646	-1.22764266043245
chrI:10661815:10661907:B0511.18	0.049005186183631	-0.261663772096846	-0.393805358594098	-1.1137272799622	-0.790481642878079	-0.252346452188822	-0.901139451849859	-0.0505151109910159	0.041103357178159
chrI:10633278:10634078:B0511.19	-1.22355767566	-0.833151754590292	-1.37304406734074	-1.16017346445233	-0.974541639616595	-0.896046261188976	-1.4370400953185	-0.675638472700787	-1.19650743272839
chrI:10625387:10628387:B0511.6	0.5357498459965	0.318026547301583	0.0668616987541499	0.388116764034528	0.00686290675189553	0.130509565897783	0.182676769050865	0.101867918351456	0.305838344699078
chrI:10631645:10633150:B0511.7	-0.642099415063375	-0.550435772559356	-1.03011400127975	-0.384371498810893	-0.508169738903667	-0.73323879373356	-0.628441686231433	-0.503786005255393	-0.901647866068456
chrIV:13880137:13881546:B0513.4	-1.7074784070042	-1.08035842046749	0.907556079461916	0.959434620803985	0.699981154950563	0.78780522476488	0.79277417223856	0.521341128638177	0.653840385444494
chrIV:13867053:13867506:B0513.90	-0.207482717021869	-0.24046966693449	-0.327449230783	0.183962152248564	-0.314391054936228	-0.238696272198161	-0.245909437467641	-0.307608182472628	-0.231519066755273
chrIII:8678482:8678573:B0523.6	-0.24209162487885	-0.24046966693449	-0.327449230783	-0.880688501721911	0.690145286759527	-0.238696272198161	-0.245909437467641	-0.307608182472628	-0.231519066755273
chrIII:1918531:1918708:B0524.10	-0.207482717021869	0.717336296226338	-0.327449230783	-0.635323215453843	-0.314391054936228	-0.238696272198161	-0.25282087312607	-0.307608182472628	1.47820965868742
chrIII:1894056:1899877:B0524.2	-0.207482717021869	-0.24046966693449	-0.326845388839266	1.87139351516002	-0.314391054936228	-0.238696272198161	-0.245909437467641	-0.307608182472628	0.834561478565264
chrIII:1887557:1889691:B0524.3	1.49622111967929	-1.25523568644569	0.863519753714155	1.87827072979913	0.801301344698047	0.460192813051941	2.16081760138015	-1.34076666070494	0.938761716464731
chrIII:1883606:1886218:B0524.4	0.938677269721095	-2.02036864829632	-0.778727294178541	-0.385008806805204	-2.94391124471973	-2.90552344738318	-0.090644699371044	-3.09493355595582	1.2361508657547
chrIII:1891382:1893890:B0524.5	-0.207482717021869	-0.24046966693449	1.83076036546887	-0.635323215453843	1.77596727484129	1.44868706357412	-0.25282087312607	0.782998227943917	-0.265762353011381
chrIII:1900773:1905640:B0524.6	0.0961977305800004	-0.492076060143033	-0.130519170795182	-0.128126216212836	-0.483484600424631	-0.27133217541279	-0.349159484907484	-0.552873625977693	-0.136199418002964
chrIII:1904455:1904510:B0524.7	0.890537791324327	-1.25523568644569	-1.29408600059398	-0.740164751378735	-1.28905698507947	-1.22719052272034	0.52978335442332	-1.396062553803	-1.22764266043245
chrIII:1904455:1904510:B0524.8	0.890537791324327	-1.25523568644569	-1.29408600059398	-0.740164751378735	-1.28905698507947	-1.22719052272034	0.52978335442332	-1.396062553803	-1.22764266043245
chrIII:1887735:1887818:B0524.9	-0.207482717021869	-0.24046966693449	-0.327449230783	0.806742861189547	-0.314391054936228	-0.238696272198161	-0.245909437467641	-0.307608182472628	-0.231519066755273
chrIV:108972:112054:B0545.4	0.162836341822679	0.45976081523202	0.907886560075863	0.484830859202346	0.60553817265554	0.328407248106561	0.453294791757962	0.266639993262751	0.500875483123704
chrIV:3378483:3382841:B0546.3	0.912235265034568	0.489028497528176	0.862591066108847	0.53564139476829	0.328363852776029	0.329168421502252	0.305596155556145	0.170253876088055	0.744144968926318
chrIV:3382949:3384581:B0546.4	0.523324675399933	0.788586325020956	0.849034711474504	0.875187139924019	0.421212696696111	0.282818052234875	0.473952039178406	0.380074073079407	0.603376069062177
chrIV:3387979:3390099:B0546.5	0.890537791324327	-0.297429723284861	-1.29408600059398	1.57004732047371	1.15085794870802	-0.631530748818828	-1.29711389751242	1.82089191816588	0.938761716464731
chrIV:5646001:5646233:B0547.2	-0.207482717021869	-0.24046966693449	-0.327449230783	-0.635323215453843	-0.314391054936228	-0.238696272198161	-0.245909437467641	-0.307608182472628	-0.231519066755273
chrV:438400:438674:B0554.1	1.39901419228224	-0.24046966693449	0.7519574883148	1.87139351516002	0.690145286759527	1.44868706357412	-0.245909437467641	3.2695202855506	-0.231519066755273
chrV:434197:436726:B0554.2	2.93101013969467	1.44569641010357	2.53072150774977	2.37909414510954	-0.244960194847968	0.427379429749559	-0.17151865327694	0.856595836655453	1.54916906716193
chrV:429143:433574:B0554.4	-1.35568317972352	1.29315169507729	-0.378098310408968	1.46827396309588	1.84644469521551	-0.0104536619130583	1.57737486607935	0.0413432954856515	-0.101484138437425
chrV:424439:426574:B0554.5	-2.96218008902763	-3.21992705618298	-0.138180726413949	-0.40006816372707	-3.17611045800893	-1.45363371020053	-2.16632875220612	-3.34106772196011	-3.15624037661529
chrV:437545:441023:B0554.7	0.65912520798651	-1.23116131471349	-0.0976292584722341	0.021632221155262	-1.0606492785889	0.25113775037143	-0.580472932129545	0.0573419995391685	-0.249425581576867
chrX:9171561:9172204:B0563.1	-0.373299404725899	-0.411836424793275	-0.511460421872451	-0.36644408619467	-0.390875379844248	-0.377237042460347	-0.711310866811094	-0.694777238472561	-0.628515730044793
chrX:9166822:9167256:B0563.10	-0.207482717021869	-0.24046966693449	-0.327449230783	-0.880688501721911	-0.314391054936228	-0.238696272198161	-0.245909437467641	0.782998227943917	-0.231519066755273
chrX:9133181:9133264:B0563.12	0.793330863927284	-0.24046966693449	-0.327449230783	-0.880688501721911	-0.314391054936228	-0.238696272198161	-0.245909437467641	-0.307608182472628	0.834561478565264
chrX:9133181:9133264:B0563.13	0.793330863927284	-0.24046966693449	-0.327449230783	-0.880688501721911	-0.314391054936228	-0.238696272198161	-0.245909437467641	-0.307608182472628	0.834561478565264
chrX:9139975:9140112:B0563.14	2.43443668108838	-0.24046966693449	-0.327449230783	-0.635323215453843	-0.314391054936228	-0.238696272198161	-0.245909437467641	-0.307608182472628	0.834561478565264
chrX:9141337:9141517:B0563.15	-0.207482717021869	-0.24046966693449	-0.327449230783	-0.880688501721911	-0.314391054936228	-0.238696272198161	-0.245909437467641	-0.307608182472628	-0.231519066755273
chrX:9137734:9137807:B0563.16	-2.15074813799517	-1.38448315466101	-2.33022852582437	-0.665471685955585	-2.33315377531098	-1.69044092738721	-1.26315387312529	-0.21101403371763	0.225903869171684
chrX:9139975:9140112:B0563.17	2.43443668108838	-0.24046966693449	-0.327449230783	-0.635323215453843	-0.314391054936228	-0.238696272198161	-0.245909437467641	-0.307608182472628	0.834561478565264
chrX:9172577:9173318:B0563.18	-0.207482717021869	1.83889998826378	0.7519574883148	2.10816375197395	1.77596727484129	2.54041062544489	1.57407637880967	2.29779867695602	1.47820965868742
chrX:9146147:9147649:B0563.5	2.93101013969467	3.93825105933371	1.89966227894455	3.44374479908001	2.48056328041588	4.20412243849663	3.05745024891599	0.856595836655453	2.36006987347504
chrX:9137926:9145656:B0563.6	0.172677946669312	-0.134456701614472	0.296303779146591	0.0391296924781045	0.0233007841780354	-0.146112238488671	0.0694617388151897	-0.263218820328954	-0.0478939708179521
chrX:9152415:9154316:B0563.7	0.282907675029028	0.904807000769236	0.791396710561746	0.49245881951905	0.729408478391828	0.477337416463629	0.355573207920127	0.323577786912824	0.608270210629603
chrX:9173684:9174490:B0563.8	-1.02656772805793	-0.639326216699327	-1.0752049820121	-1.04229175650641	-0.927827642557355	-0.969564545313721	-0.6836709466585	-0.641768298070668	-0.706977987961462
chrX:9168538:9169094:B0563.9	-0.207482717021869	2.49497269027606	-0.327449230783	-0.635323215453843	-0.395676701322239	2.08730440842225	-0.245909437467641	-0.307608182472628	0.834561478565264
chrIV:13107658:13111500:B0564.2	0.147533789894653	0.00141131372870032	-0.660631753845793	0.000969571804848939	0.0601453612055318	-0.111614377802928	0.0416116849049182	0.10659292729236	-0.347934905785661
chrIV:13130439:13133230:B0564.6	-0.094622759769108	0.51572873785942	0.676852110263783	0.220993386466168	0.250954169374438	0.463260305487966	0.420883108863729	0.147617945867452	0.417716783850798
chrIV:13100714:13104646:B0564.7	-0.0325016032771126	-0.237277131092279	-0.201797203552051	-0.0601924371546544	-0.301554898612348	-0.215222609639492	-0.201310213661783	-0.161974195813875	-0.231564337887824
chrIV:13130439:13133230:B0564.9	-0.094622759769108	0.51572873785942	0.676852110263783	0.220993386466168	0.250954169374438	0.463260305487966	0.420883108863729	0.147617945867452	0.417716783850798
chrIII:9467463:9468058:baf-1	-0.869813819341613	-0.584208729912343	-0.857029731730283	-0.292426046025306	-0.537212365480073	-0.702916616743889	-0.684175436797195	-0.544862630175614	-0.99726803473278
chrI:6563628:6564451:bag-1	-0.0919337086190081	-0.227857000746221	-0.627075699163983	-0.0841618480435254	-0.176715027105942	-0.375116651818075	-0.469188635532764	-0.38241010760766	-0.526230141554999
chrI:11465141:11467612:bah-1	-2.04045971071197	0.658154296515061	-2.50179606183055	-0.418782321699132	-0.418205370829463	-1.00593873711239	0.283537973446854	-0.750383702224251	-1.42672269377504
chrI:2949597:2957910:bam-2	0.254554809751764	0.0925891717496289	0.276823442378228	-0.014294072360211	0.113383030235125	0.142800916210721	0.299952095550401	0.121040552797911	0.422971713482556
chrX:7166004:7170625:bar-1	0.589308828831855	0.254566456952027	0.720396810323766	0.245996560220669	0.425988684038195	0.547610929924714	0.444566129714213	0.345728045518959	0.641253155239298
chrIII:5612273:5614700:bas-1	-0.148377394117939	0.160140754563533	-0.0630826201047455	-0.232845427482172	0.11720570489879	0.149730452400188	0.224519030379791	-0.141026118566384	0.0484466548972702
chrIII:5614958:5617261:basl-1	3.46985916989451	1.83889998826378	2.90956324262293	3.55882487807148	0.690145286759527	2.54041062544489	-0.25282087312607	0.782998227943917	2.57853349026407
chrII:2027611:2028812:bath-1	0.0343089001461188	-0.229157077080311	-0.596260932344406	-0.6964409136022	-0.374178555159348	-0.726953856588576	-0.346108988889728	-0.984673184602009	-0.145457092515321
chrII:3375078:3376714:bath-10	-0.189552906290335	-0.319349078810128	-0.452919838347317	0.0328826070445878	-0.299899708124657	-0.306665077637431	-0.226439872125616	-0.249740689376861	-0.492102854703545
chrII:2520841:2522060:bath-13	0.721441374506891	1.51471693142616	-0.620366419865083	1.72778581131035	1.0275348454392	-1.69044092738721	1.57169481469413	0.714135831222036	1.74271306034317
chrIII:7774745:7776033:bath-15	-0.670865077228621	-0.475580337608391	-1.23235129620774	-0.893161958380732	-0.793193687030891	-0.890567255841824	-0.914791127442792	-0.847768517094818	-0.942862331346457
chrII:2035701:2039388:bath-19	0.817720331300426	-0.15352452454704	0.41035099296579	0.614467988333461	0.203822952967695	0.0844740147349391	-0.251517655145205	0.643508951264104	0.331274805434564
chrII:1921436:1922765:bath-2	-0.277221423745435	-0.722733507561843	-1.4225694135559	-0.675611443917941	-0.795643501533525	-0.863986468548439	-0.789414876789438	-0.466997973403751	-0.984449167720592
chrII:2040275:2041629:bath-20	2.11143431554342	1.29564501462636	-0.753772588035624	1.46342151388207	1.20619454534894	-1.83756285770534	0.5407151579186	0.980686407274989	1.6545400034248
chrII:2014949:2026625:bath-21	0.817742916679708	-0.125376193560499	-0.169812005285889	-0.0527575967251922	-1.08274258165717	-0.122167327001802	-0.396513910303414	-0.552059549324408	-0.110384799446727
chrII:3371309:3372145:bath-23	1.49622111967929	3.16535649997629	1.49457898251938	1.87827072979913	2.23667993678978	2.19053371977084	3.09141027330313	2.41054250223832	2.92743740932206
chrII:2044620:2045605:bath-24	0.2320274453364	-0.327511155114623	-0.319661608180099	0.242595281348752	-0.436840139911489	-0.35176932715584	0.707330855125214	0.621017244673498	-0.011195163737357
chrI:10876199:10877741:bath-25	-0.140648418866758	0.789623708091291	2.77063909174479	0.872573546109573	1.39474129233411	2.6108265534911	2.12685757699301	-0.234010573761092	-0.160559658280771
chrII:1599460:1600761:bath-26	1.2095652314361	2.20762655312646	2.07328265518065	1.18096000380029	2.13396721194857	2.16406730383625	2.34031737692806	1.94738422153354	1.9125571880363
chrII:3359132:3361415:bath-27	-0.678911353863828	-0.530201863583637	-1.30143414160954	-0.714275017627787	-0.599858586421509	-0.544182464451586	-0.957151031189611	-0.32367237040446	-0.570883174491742
chrII:3343704:3344967:bath-28	-0.845597260082123	-0.639507626440003	-1.00699441038799	-1.12080431691157	-0.500934668133938	-0.47291724878109	-0.956821098459315	-0.555013628829346	-0.941943643241249
chrII:3350251:3358981:bath-29	0.164093920990674	-0.157350183044043	-0.745880250379978	-0.26542996595072	-0.637383011706132	-0.266158476812721	-0.537255912462749	-0.268942785159046	-0.16214035790341
chrII:2029231:2030467:bath-3	-0.0788012345498517	0.227347892704567	-0.581633359466926	0.102640559532524	-0.660133553940812	-0.0633588408664098	-0.419391424303119	-0.0281062593700922	-0.378634423827447
chrII:3345217:3346378:bath-30	-0.662305068121354	-0.571590087433901	-1.10749827855687	-0.749048654798226	-0.526863016098143	-0.933436597300035	-0.883577821379846	-0.823222283976679	-0.756409458539402
chrII:3731972:3733203:bath-31	-1.7159738410085	-0.605285947527085	-0.708063261897731	-0.702971111392439	-0.634658426887785	-0.274516309982799	-0.451050975587123	-0.656135546908534	-0.988496337053665
chrII:1604665:1606143:bath-33	-0.469591587509675	0.368759391740056	0.318081161605695	0.103529540468217	-0.0309643102972239	0.512974026289352	1.06648735797905	0.205412231056933	0.218236659765009
chrI:12750035:12752161:bath-34	0.957370560900346	0.0995894412193756	-0.558054627148095	0.117013962978982	-0.771492882264502	-0.860858768133541	-0.611844037351464	-0.837786224247591	-0.00624682131855087
chrI:12751919:12759574:bath-35	1.40348191090469	0.35320465209073	0.325738181335932	0.379024179722823	0.0190744220373068	-0.23879865793666	0.0765006652858507	0.0457947038261185	0.614869362240545
chrV:15187887:15189588:bath-36	-0.681213627310613	-0.420969746849461	-0.85240033835186	-0.832728873559451	-0.821441020089293	-0.670748888560892	-0.621268098947003	-0.547340677336054	-0.835879084841454
chrIV:12068889:12074932:bath-37	-0.662278115529494	1.26379493833809	0.640231774525219	0.489538833889991	0.122378483323465	0.92789576705206	0.735823410703734	0.41988523795698	0.0375158359296008
chrII:10042779:10045270:bath-38	0.30968211223661	0.253097891730465	-0.104169534678811	0.408454209638902	0.290315324204822	0.120052185180342	0.479391711644573	0.158108197965711	0.206931052741202
chrV:13459458:13461803:bath-39	0.0807399121031484	0.178004322664163	-0.0687890587126712	0.114297474916251	0.112805834275795	-0.0277787002014556	0.160024154758184	0.00309161126535631	0.0293119299777038
chrII:1916712:1917962:bath-4	-1.00046594263827	-0.679329238542316	-0.883386352666954	-0.484556344503509	-0.714527423970015	-0.555464204259327	-0.659610086900888	-0.895962587323488	-1.2314595965358
chrI:14647781:14651456:bath-40	0.0970568154755763	-0.252063796667023	0.0924967465964704	0.0682190608816104	-0.232852017887478	-0.0921749243346078	-0.0300999559463922	-0.0779626338026054	0.161317249652433
chrIII:6720414:6722258:bath-41	-0.839726533589116	-0.782020190723328	-0.939445291897712	-0.674811150729056	-0.881247060399831	-0.924864799822008	-0.996574761422605	-0.793552743142579	-0.910358339186694
chrIII:8161446:8163383:bath-42	-0.163489143054777	-0.401171497388568	-0.430777854951439	-0.181828048055555	-0.556256953455119	-0.433795518460889	-0.562111285875046	-0.590499366938282	-0.494259353171722
chrIII:10090861:10098081:bath-43	0.0563248590690596	-0.121385633237168	-0.0720775684904767	0.290675350672235	-0.124694371341149	-0.0371042919392196	-0.0371451739169847	-0.136050094122802	-0.020277118928534
chrII:7394954:7397351:bath-44	0.389921632269934	-0.133061196877085	0.295855742394625	0.267588983393407	0.161140251873218	0.205690054949965	0.125042084316956	-0.0179953602330688	0.287297881303378
chrII:13123019:13124850:bath-45	0.926118277554942	0.789300895886545	-0.771164769528251	0.0937472815726157	-0.0705410441732004	-0.834076288417368	0.374043967618269	0.831745022499643	-1.00876694919039
chrII:1597905:1599485:bath-46	1.62060678834559	2.62515102152247	2.1778379401091	1.28736319918439	1.78500505595206	1.49449995750576	2.59326385183926	0.966493160425317	1.21081166343518
chrII:1601788:1604621:bath-47	-0.048770543010273	1.25937271663871	1.09800407363899	0.154575965011594	1.23963380449544	1.46316806963088	1.21216695001106	0.810905690479335	1.0325122280099
chrII:2030749:2031952:bath-5	-1.30885271755728	-0.756394485453864	-1.84784574408603	-0.768075622006465	-0.504345079189688	-0.780956216005534	-1.09967862893521	-0.81525795317939	-1.3712565727821
chrII:1919923:1921118:bath-7	0.926504543540936	0.756219664559484	-0.63765155069776	0.0590730592603608	0.0976066749729606	-0.530547336780563	0.406161584754827	0.582472783042309	0.218794483503638
chrII:3377088:3378834:bath-9	0.0305146929255394	-0.16764204413089	-0.351923496707062	0.155269684687967	0.020089972393676	-0.0930718133776783	0.0155982153157565	-0.0283577071590474	-0.259433757110809
chrIII:7650475:7656032:baz-2	0.0130777587166319	-0.543163685593622	-0.283945550222328	-0.356366156786383	-0.588601421333959	-0.260328521053028	-0.417793589834662	-0.21849280418987	-0.224854159696651
chrI:14371137:14376053:bbs-1	0.169721694872535	0.444088772291082	0.713166620391893	0.286051618121849	0.635469840747708	0.638050123476752	0.817509704059665	0.429237587649528	0.926275763438341
chrIV:7934032:7937749:bbs-2	0.555298751711276	0.635714127987909	0.243814068847693	0.38632335121849	0.718866189481564	0.284249868891307	0.551248386224175	0.717919313872474	0.506890459354774
chrIII:9609389:9612197:bbs-4	-0.152201600881467	0.730151825320729	0.317757833972116	0.391179961567112	0.653252730721948	0.315421392586297	0.618272721099002	0.47718240199054	0.364716766359851
chrIII:10258830:10261782:bbs-5	0.396210643114224	0.934869878122588	0.735180473569245	0.730891542770902	0.995573567845554	0.908273317300199	0.946453371293996	0.929799529661428	0.971052246196411
chrV:6762467:6765072:bbs-8	0.667633103529022	0.747875967394757	0.716756533564277	0.867260285728203	1.15687086127044	0.887299303171185	0.828285643106596	0.924000384719532	1.05738278782492
chrI:6917699:6922966:bbs-9	0.211872200623467	0.633989554795736	0.670707044928691	0.207665773903535	0.666309831480925	0.454689867635513	0.586841375127605	0.547182980545488	0.634460609664245
chrX:6201874:6204922:bca-1	0.211200154808176	0.5125331948893	0.839183845072314	0.414137835300104	0.416814809348209	0.48086933776616	0.413097719523499	0.371365304487373	0.402770465447327
chrIV:17096385:17100246:bca-2	-0.171263639715016	0.357494261518159	0.152532949614458	0.32074136890204	0.376216312375203	0.132296580095544	0.320754790571139	0.0484614227568391	0.0709456720461021
chrIII:6244671:6245828:bcas-2	-0.223980247048404	-0.268210183982217	-0.498659048711634	-0.133877389980077	-0.117655556097986	-0.349758883201784	-0.401203826451477	-0.165915043518405	-0.347389788602592
chrX:12877479:12880328:bcat-1	0.302577108795983	1.74423536003165	1.83740766868442	0.855040004644498	1.49936022902539	1.58826561179074	1.62523866607824	1.50335720497155	1.51960217513783
chrIV:11086073:11092552:bcc-1	-0.0995754653713774	0.240407501869727	0.120968218930404	-0.914262857802322	-0.871202757827158	0.510795140391227	-0.501115064589408	-1.39957096229382	-0.788493664848555
chrIII:12967575:12972498:bckd-1A	0.202956855640697	0.110224965961813	0.0272045067775588	0.12436166960663	0.14436525692544	0.189219091760474	0.221245126973148	-0.0152729499004463	0.230094731313955
chrI:7727266:7729092:bckd-1B	0.0278229319655454	0.0890029452944429	-0.16123558725252	0.0161506699756536	0.0354533633821619	0.0245204893638134	-0.0311454688834828	0.00430765028003956	0.100608506348449
chrV:6356474:6362997:bcl-11	0.338615823934145	0.577663915592131	1.19828472805886	0.13345017021667	0.79291701772521	0.783846682042019	0.518480067055532	0.38893518256556	0.820842607346493
chrIII:5926085:5926987:bcl-7	-0.855810762317235	-0.534132256692709	-0.776899847950838	-0.346940218235859	-0.578649914159291	-0.562361836024234	-0.773752101596965	-0.320732559829842	-0.934901696658376
chrII:12830706:12832720:bcmo-1	-1.51884087118313	-0.664814704626283	-1.18704206206142	-0.634258556645655	-0.446563905494122	-0.104969893245975	-0.705983786775931	-0.443082199045715	-0.835917686793863
chrII:3908490:3910837:bcmo-2	-0.412982909054753	0.310756296145906	0.478830056260854	-0.342653628010015	-0.29418050327529	-0.169739423902143	-0.283635081990699	0.259584831036635	-0.338881965956461
chrII:8571084:8572904:bcs-1	-0.68987216542696	-0.340455612933675	-0.646600178965754	-0.436301698014471	-0.156974511639003	-0.322491917016377	-0.346059822896823	-0.323918842924445	-0.465830770862694
chrIII:1037491:1046275:BE0003N10.1	-0.260848993865433	-0.530539243885251	-0.503840330019525	-0.58451808909282	-0.929940975212055	-0.487268833673278	-0.322706048010495	-0.251798307154973	-0.266471989336147
chrIII:1046260:1053242:BE0003N10.3	0.410396645213475	0.0432739828570835	0.144820240495313	0.250741810703747	-0.199857447529004	0.144707163209048	0.306963650440556	-0.0410278287169892	0.398322318777627
chrIII:1052383:1052588:BE0003N10.4	0.793330863927284	-0.24046966693449	-0.327449230783	0.806742861189547	-0.314391054936228	-0.238696272198161	-0.245909437467641	-0.307608182472628	0.834561478565264
chrIII:1052383:1052588:BE0003N10.5	0.793330863927284	-0.24046966693449	-0.327449230783	0.806742861189547	-0.314391054936228	-0.238696272198161	-0.245909437467641	-0.307608182472628	0.834561478565264
chrIII:1056232:1060061:BE0003N10.6	1.93116813711915	1.56508229700266	0.264977755702142	1.30669953281312	0.58956896493939	-0.413783454697114	0.0837446902797011	0.749656454666104	-1.04200777861536
chrIII:12787642:12789520:BE10.1	0.793330863927284	-0.24046966693449	2.17805732047008	3.37791411415999	-0.314391054936228	-0.238696272198161	-0.245909437467641	0.782998227943917	0.834561478565264
chrIII:12808025:12811650:BE10.3	-0.273999948727611	-0.582560077263832	-0.706673489268433	-0.451361266520433	-0.612981768418366	-0.34991540159066	-0.431363664039498	-0.518543492723592	-0.852075295118502
chrIII:12813540:12816798:BE10.4	0.0181025511786926	0.119047333697911	0.735922897676039	0.379086303256563	0.065870412665931	0.234706661183112	-0.386513380976011	0.248799485404057	-0.0709713173334144
chrIII:12806174:12806812:BE10.5	-3.24793879249016	-0.754466713025236	-1.98823483617276	-1.87242042070701	0.0988918823630275	-0.836021062426321	0.055429749233192	-1.37542393602593	-2.81249305266292
chrIII:12801771:12801921:BE10.7	2.7315410936353	-0.168182255069536	1.4519186305957	-0.814857816801885	0.759576146847787	-0.168280344151955	-0.17151865327694	0.856595836655453	0.905520887039767
chrIV:5661139:5664433:bec-1	0.507668659982652	0.221769620785528	0.112918005930353	0.493767494480716	0.241362303055842	0.119003935493386	0.138850459834382	0.27824275305539	0.462988823077851
chrV:19119527:19124922:bed-1	0.519450101021349	0.286552751312307	0.181600886997602	0.590097741018104	0.244928662145324	0.332658723282364	0.433319520962093	0.188558722424575	0.664872218499437
chrIII:11463664:11470832:bed-2	-0.266385019061723	-0.466096821956872	0.00374277794725445	-0.155239105584728	-0.400402449474129	-0.0819568323444608	-0.101928665036096	-0.243006057805277	-0.0946609871101729
chrIV:9916529:9921996:bed-3	0.205272918077988	0.379904198283359	0.674925239242859	0.339694419056696	0.409335116299567	0.504453376821244	0.402063450781757	0.561713630991854	0.566827435511511
chrIII:3537641:3541639:ben-1	0.218048998194978	0.362449866024192	0.292621447735882	0.397900610100143	0.417052452496821	0.345870270582314	0.376717311331316	0.343407041450542	0.539473912121863
chrIV:13108140:13109779:best-1	1.23385665543608	0.767785902867571	0.0878362261710283	0.458360532278746	0.718010642279823	0.306205079786032	0.572295505644085	0.484235320875573	0.629986080758227
chrI:14209148:14212501:best-10	-1.19507875081375	-1.43031146067119	-0.313993948230474	0.133499385243343	0.43673113396895	-0.0830396164643995	1.36323109688499	0.953490198174326	-0.557284436680593
chrI:14216707:14220624:best-11	-0.0462365993113178	-1.06969126512224	-1.63081924903031	0.720808376243462	-0.233697067938574	-1.24872978346688	-0.798332900369568	-0.306893013939947	0.105277347627802
chrV:16049491:16051700:best-12	-1.73361475763109	-1.891121180081	0.257415231051851	1.43282919889867	-1.89981445448823	-1.84661326881479	-0.798858142729732	-2.04347336211003	-1.85184620184814
chrIV:9903907:9905934:best-13	0.193271745757553	-0.108754919266866	-0.110072209238376	0.129476512499262	0.0936513095781226	0.0824931966718825	0.160211895300794	0.00923470301805221	-0.150897679225063
chrV:10557975:10560795:best-14	0.465148507910959	0.624825849664875	-0.0127752313908883	0.554539845888344	0.595472211551087	0.519248965408303	0.652713391627547	0.605825776254916	0.472276940811263
chrIV:10829550:10832248:best-15	-0.0940362309417391	0.476557212644805	0.487129906585221	-0.370120642247881	0.199357901051051	0.597146042170678	0.405537010816611	0.301975656378216	0.347069959305406
chrIV:7193358:7195834:best-16	1.46584849043736	2.81668736729627	3.32576211109983	2.37909414510954	1.39474129233411	1.51910299162033	2.80111099596456	2.00249814017006	2.00584471861641
chrIII:606930:609973:best-17	-0.855975500172876	0.195024006100494	-0.487338859831925	-0.749214778541268	-0.000514687827274257	0.250447218176917	0.198734563932359	0.0483174802233438	-0.546210994609788
chrIII:10212395:10214830:best-18	0.331662623934854	0.303095515014738	0.486922800287283	0.12357279161321	0.396539985436396	0.254016885368984	0.40265613289048	0.0247882650244296	0.379561197115197
chrIV:283646:287214:best-19	1.01234642519232	0.468457753345983	0.364157371690506	0.748353647270981	0.564508918001824	0.502141840355519	0.703007605340091	0.372583552752715	0.750594773910781
chrIV:13111519:13113082:best-2	4.37264691079639	1.91118740012874	3.60952438490384	3.707700988405	2.72204186148574	3.24944389833923	3.65056984318703	3.95103593017567	3.46039370505169
chrIV:3756223:3759940:best-20	0.202942913257259	0.711601025866552	0.335931096782505	0.106695153831697	-0.484614190631311	0.348317792290943	0.243182128006074	0.605074690418892	0.768781081952815
chrIV:15302420:15309408:best-21	-0.36909695821511	-0.537742093586423	-2.93633304848667	0.67964184716527	0.0230908116139744	-0.126416549740127	-0.393829685112766	-0.858424842024663	-2.91892920399982
chrIV:12349945:12355724:best-22	0.46338194018645	0.858062292541296	0.785198103751582	0.249203388656215	0.78955757240808	0.705853052342555	0.745037080425613	0.616462776345269	0.689655195530192
chrII:7904638:7907589:best-23	0.222228485241874	0.627742956143169	0.504376761535839	0.324628401996772	0.492169962504113	0.199716410777653	0.42240110929233	0.516374111512658	0.309054445951821
chrIII:7901032:7904473:best-24	1.02405971382542	0.811073913191762	0.620206074359513	0.12724541589375	0.505507812024948	0.52969763191442	0.227269545646752	0.25762041555309	0.775192969846069
chrI:14205716:14208662:best-25	-2.47853820316653	-2.82148962624086	-0.463525808771764	0.336087636849203	-1.6230163263222	-0.268179573809288	-0.0656173298206782	-1.00375612219026	-0.895280105685845
chrI:14200019:14204687:best-26	1.32084512624371	-1.14055740098471	-0.378098310408968	-0.219157399815578	-1.08575212823141	-0.36191014832976	-3.31206114951188	-1.10455900802896	-2.09015983129476
chrII:12984:16006:best-3	1.17907934982376	0.594534236769066	0.146295112357901	0.802008883154965	0.360117698195555	0.141684654152394	0.714868887232943	0.533603514414908	0.825047354352006
chrII:9443:11883:best-4	-0.138581810426104	0.52454605017898	0.982909074432975	0.127864691498697	0.676620039158951	0.726603832842221	0.365929032714821	0.608339383669037	0.660672923597218
chrIII:9686921:9690253:best-5	1.11383154019704	1.36450963619299	1.80216366248244	1.6741578017031	1.69205534130886	2.07622517275509	0.886001469404285	1.45627883374356	1.09671984618049
chrIV:5026512:5029078:best-6	-0.24209162487885	1.83889998826378	1.83076036546887	2.31326346018951	-0.314391054936228	-0.238696272198161	0.89982295983812	-0.307608182472628	-0.231519066755273
chrIV:11226501:11230307:best-7	-0.0209509373228302	0.84173417729844	1.28090772457894	0.303207733748132	0.825930703847724	0.711354515430355	0.681843856168073	0.231252269888514	0.161161568723553
chrI:14158505:14161664:best-8	0.45040029787267	-0.0873497938673692	-0.314373048987288	0.268003753458097	-0.113298327291783	0.191319242562999	0.268956678265518	0.337474455672065	0.450076309186206
chrIV:6560735:6565270:best-9	0.439898054083642	0.00871363385250263	0.383172269614198	0.425277250009163	0.508458852015937	0.406636576650897	0.577063835785445	0.559080303125559	0.324679083045604
chrI:4525960:4534798:bet-1	0.188214625862028	-0.170788799535	0.00833398025986481	0.0588724168251499	-0.0946519620159663	0.0454320771149442	-0.00950270369526374	-0.0294201864266926	0.191148144465976
chrX:10569272:10575720:bet-2	0.181336053106905	-0.552650319088141	-0.00615720860824193	-0.122999147708405	-0.351409255962159	-0.0447005339357359	-0.308966595297059	-0.215357105041862	-0.0628939297875416
chrV:11222748:11226018:bgal-1	0.372222404382052	0.687711160153693	0.489076974052092	0.544723188704649	0.718296494307388	0.469105857621642	0.716684565200411	0.602189106926367	0.515495333614033
chrX:6784410:6787305:bgal-2	0.763831524963813	0.421701980553318	1.01080976438425	0.379409571415567	1.32695596480266	0.768246967292334	1.02194412628558	0.426022893138485	0.446941362344194
chrIV:10472777:10478239:bgnt-1.1	-0.807059756763505	-0.543851981504673	-0.326510292063155	-0.741663344474324	-0.820738281188549	0.646042200695718	-0.51004771942618	0.436132385788738	-1.15146230152441
chrV:2115489:2118644:bgnt-1.2	-0.106513238381515	0.459289809016676	0.558918557979207	0.668644157297997	0.705946732329641	0.464304395487369	0.654413412848753	0.637833405228953	0.699252306113276
chrV:16253906:16256495:bgnt-1.3	0.649533764263886	0.753348796331102	0.606071825244943	0.73902191149635	0.730112540444067	0.685644362175031	0.665383608660936	0.739657799323453	0.806928425360404
chrV:4760973:4764179:bgnt-1.4	-0.207482717021869	-0.24046966693449	1.83076036546887	2.9360441691305	-0.314391054936228	3.17902797029302	2.05246679280231	1.45330810498996	1.93488531014191
chrX:13228503:13232359:bgnt-1.5	-0.114512068239877	0.0981434000488846	0.174674183484976	1.02195967695587	-0.242795445533458	0.844462682771025	1.23799679778201	0.157884111779868	-0.584996937141435
chrI:12294300:12296348:bgnt-1.6	-0.207482717021869	-0.24046966693449	-0.327449230783	2.494174224101	1.32531043224585	-0.238696272198161	-0.245909437467641	0.782998227943917	-0.231519066755273
chrI:12374204:12376649:bgnt-1.7	0.793330863927284	-0.24046966693449	-0.327449230783	1.24861280621904	-0.314391054936228	-0.238696272198161	-0.245909437467641	-0.307608182472628	-0.231519066755273
chrI:12444581:12446511:bgnt-1.8	-0.207482717021869	-0.24046966693449	0.7519574883148	1.87139351516002	-0.314391054936228	-0.238696272198161	-0.245909437467641	-0.362904075570691	0.834561478565264
chrIV:6565381:6572338:bicd-1	0.966130541017368	0.849327492240596	0.90897371718348	0.959234115198883	0.859532278874276	0.715254965932854	1.00680119844315	0.881728032077276	1.00428256987552
chrII:11181653:11183147:bigr-1	-0.126496397797883	-0.0808001188953741	-0.473851110036127	-0.294399747426529	-0.0812467455665782	-0.391877969720463	0.0863003243289422	-0.193672951061226	-0.843567729629421
chrV:11644759:11645370:bir-1	-0.776410029888303	-0.336621566455267	-0.400960695257443	-0.160722231793912	-0.346100990739794	-0.409099941388417	-0.553634252297051	-0.261700911098682	-0.851648032586967
chrV:13568845:13570030:bir-2	-0.258983364181735	-0.617557816901821	-0.776964638702666	-0.867231093650636	-0.723104486033043	-0.393311714089414	-0.657144113014801	-0.587693901022498	-0.545077995028216
chrII:14101262:14102866:bkip-1	-0.365579892390161	0.502064180149064	0.0783328512108943	0.265419973958265	0.624492064619607	0.187796680157685	0.0962960186315578	0.459460096699879	-0.0807161104849408
chrII:10708764:10712156:bli-1	-0.158643581040454	-0.326362599543673	0.0875377157761771	-0.129120732746341	0.28396954947538	0.312855208434954	-0.329072516440297	0.538288770200824	-0.408405020601927
chrII:5651393:5652449:bli-2	-0.922220684741542	-1.23116131471349	-1.52372909062751	-0.837918724599648	-0.971110051867729	-0.266264094636478	-0.239917530070118	-1.66437660170471	-0.725821135508066
chrI:146485:154855:bli-3	0.559805876404702	0.344746848823977	0.71499686945453	0.179604052963476	0.576762381781488	0.596997012955986	0.499164706979355	0.440753356755294	0.692080190690974
chrI:6342230:6356680:bli-4	0.445772000148333	0.0851113418243386	0.284467490533202	-0.0477516588653148	0.13385683394007	0.236654827809305	0.127611296262531	0.112397412171782	0.342269650302395
chrIII:13427640:13429752:bli-5	-0.0351700436365209	0.275557939133627	-0.155882913114361	0.112927370251115	0.0838333141635816	-0.369222745324429	-0.0463688696395974	0.120005148645905	-0.117296196336192
chrIV:6377064:6378195:bli-6	-2.15074813799517	-0.262919462623567	-0.172622771516237	-1.73012233992606	-1.32861743361522	-2.28610070128873	1.8494913142816	-0.6866064601862	-2.29472566258413
chrI:10409301:10414773:blmp-1	0.575769433668997	0.230743387250521	0.773268725522454	0.414679648641284	0.270495272162396	0.488013357707901	0.0994979834381552	0.304430752848356	0.659720486372375
chrIII:10211001:10211946:blos-1	-0.890152154535232	-0.461615298629314	-0.492609044786768	-0.109023113398166	-0.256755144820403	-0.425439160842387	-0.415915926792038	-0.102869177564684	-0.720242960322164
chrIV:6334212:6335213:blos-2	-0.463076521261228	-0.521874745112407	-0.405545866033205	-0.00266576517140189	-0.231006142256191	-0.242070765293552	-0.202213293466916	-0.211474444268357	-0.449488618304228
chrII:6245743:6246351:blos-4	-1.33135197624637	-0.725421854808073	-1.0988754579384	-0.870336454591395	-0.723053992402459	-0.865242988172911	-1.39086761537127	-0.762613125712207	-1.29248843366457
chrIV:3580969:3582909:blos-7	-0.233000414074886	-0.156470183555246	-0.730281285893859	-0.222197661621787	-0.189696482253946	-0.453564902981067	-0.425287109662218	-0.177793513762269	-0.591716072220724
chrX:15429920:15431198:blos-8	-0.737664794814023	-0.667104493139289	-0.966072198438615	-0.457343106258718	-0.45424765131835	-0.722232001750159	-0.803103752541297	-0.320835827274471	-0.677626446617889
chrI:14797659:14798705:blos-9	-0.668386323452143	-0.417050511507506	-0.691805419097958	-0.250842069401724	-0.437508316869669	-0.536877691714315	-0.496479470023272	-0.236722267826779	-0.546488220736337
chrV:14453301:14456998:bmk-1	-0.161285170056443	-0.684614635912919	-0.629743380637246	-0.623303514072099	-0.633165453500245	-0.351866787670755	-0.383115282984785	-0.579027439061517	-0.622640148936146
chrII:5358694:5359469:bmy-1	-0.499147735927398	-0.243155440151403	-0.522376438791715	-0.0707244806833358	-0.143999677892204	-0.381905205946238	-0.429191793075217	-0.152765355119607	-0.571405243212538
chrV:12275569:12277046:bnc-1	-0.644759201534056	-0.598741659120034	-0.354114404009972	-0.341314985763467	-0.881387793899859	-0.982379953400611	-0.637382047198167	-0.742336804630257	-0.569978099642425
chrII:6274114:6279699:bpl-1	0.544994757864244	0.190168596078548	0.299798977964179	0.0635136612933153	0.374556253792782	0.345644617002321	0.171037003245129	0.129144911740371	0.333719387042285
chrII:4420254:4422319:bpnt-1	-0.220499739728373	0.11507496061615	-0.346737407033537	0.185496738542844	-0.0133292053980179	0.0632249174662316	0.112431127964354	0.0254920144397357	0.0106584663991353
chrX:13598448:13599687:bra-1	0.118084819664803	0.0507302031890081	-0.0513474720684274	0.613350169478212	-0.0563141255527642	-0.175609642043733	-0.0590241287605755	0.0491201924478936	0.0729412380129155
chrIII:911260:912243:bra-2	-0.325439104687474	-0.270839440967597	-0.406926982339977	0.0193995846013683	-0.59943173134101	-0.292468425845473	-0.458147225971636	-0.298528678404097	-0.491573414496273
chrII:5390231:5393190:brap-2	-0.0489054012787938	-0.347674004357868	-0.303567629182078	-0.232507440185112	-0.165922756674126	-0.246302353458879	-0.0361933113030138	-0.015580553094033	-0.0479876649918677
chrIII:3853092:3862958:brc-1	-0.237978788563554	-0.641526782547404	-0.445993127021684	-0.157044596855344	-0.514542142156443	-0.460210640962619	-0.310756258761421	-0.364060866920413	-0.394948059167403
chrIII:6900567:6903106:brc-2	-0.22038765826236	-0.478977136269585	-0.661071539671882	-0.185181862939952	-0.423283653722899	-0.708666406159359	-0.429860136458586	-0.502472105538249	-0.59260856199792
chrIII:6885203:6889504:brd-1	-0.376067441748795	-0.726464555919627	-0.903616889986368	-0.667307738596097	-0.535124865768399	-0.453844181555088	-0.615481111403027	-0.708311807765301	-0.705452928180274
chrIV:8987129:8990444:bre-1	0.470424368681066	0.669096882784609	0.191680153833256	0.667175274862986	0.697039941818515	0.432296387771296	0.656801944565957	0.525980541355822	0.61449929355777
chrIII:13133932:13139626:bre-2	1.26743194207695	0.727504762147785	1.02761094988731	1.00449682259913	0.402741978440287	0.474776691958383	0.709892814590798	0.590287947705224	1.07757462877702
chrIII:9470553:9485451:bre-3	0.0669633217379652	0.370576410467054	0.447480312963687	-0.0775912022705227	0.124127061206957	0.227833559452043	0.167044691140013	-0.0817909488318333	0.40872434165253
chrI:1621313:1628486:bre-4	0.20813493269903	0.464985311117832	0.37127187326899	0.28736314492463	0.259709175870388	0.191891274791055	0.357877179067324	0.136796630393911	0.284575643963175
chrIV:12049849:12051215:bre-5	-0.321552492898566	-0.239250952191287	-0.563656898096428	-0.17666297987641	-0.289017143435024	-0.397387083264757	-0.41481029404544	-0.226792143692904	-0.60817785770894
chrII:7305860:7308738:brf-1	0.10613077660036	-0.340830037503739	-0.186072746111174	-0.199907296443295	-0.395131562138907	-0.19377146121199	-0.299284280215231	-0.224713991418856	-0.0776662995907348
chrIV:3807636:3819330:bris-1	0.115652150137769	-0.280496614006512	0.254300076790999	0.0471200172687064	-0.079898231817715	0.142659895818591	0.185615850007105	-0.032887980330559	0.296215728917565
chrI:5186925:5189238:bro-1	0.614774012535905	0.381913527384298	0.443829681273156	0.754603696708602	0.418064964006668	0.299395812356368	0.47670693087211	0.308017531790899	0.602011260812612
chrIII:12020551:12025325:brp-1	1.24334700929477	1.12053417296136	1.48515562052385	1.00098089991233	1.03726652519251	1.11786620222272	1.03455019200432	0.925439926470341	1.23364307265417
chrII:1059661:1060802:btb-10	-0.714886633483766	-0.676494000864948	-0.703867877396718	-0.363329609394424	-0.816926740616874	-0.462804765677982	-0.492205132484479	-0.583341664116957	-1.05536157596532
chrII:1023692:1024784:btb-11	-1.18180037263742	-0.606059230543338	-0.716922138060033	-0.370549214641076	-0.710964678801726	-0.517981711702911	-0.59159759924256	-0.764203164974754	-1.20482215895507
chrII:1655216:1656148:btb-12	0.0463409328363148	-0.629188979542395	-0.436588804986013	-0.174824012234439	-0.886656013374585	-0.449643009617143	-0.511884728771384	-0.815323403686938	-0.701966040626507
chrII:1653774:1654732:btb-13	0.625778198271272	-0.324903020601217	-0.286718632787734	0.22520201523467	-1.03887577266449	-0.396261251497169	-0.394838725366585	-0.41474267187646	-0.154211217179355
chrII:12383462:12384692:btb-14	-0.0627690657731758	0.06113663484408	-0.0391264567445886	0.0210661902422335	0.758011231248102	0.244232073034271	0.41367465342873	-0.13643627868695	-0.835202129011356
chrII:3296884:3298258:btb-16	2.03279516490663	1.87979145863057	1.94593197940629	1.7879851434722	2.02058464977198	2.75799656414799	2.23450830734739	2.21597196897178	1.09671984618049
chrII:3295404:3296658:btb-17	1.82875335273342	3.61653638231351	2.17805732047008	2.10816375197395	2.41113242032762	2.54041062544489	4.13570329768948	2.59921040850456	2.57853349026407
chrII:3298213:3299590:btb-18	-0.24209162487885	2.96046368030123	0.7519574883148	0.806742861189547	1.77596727484129	-0.238696272198161	2.05246679280231	2.59921040850456	2.57853349026407
chrII:14520867:14522137:btb-19	-1.26049272894097	-0.881765865968645	-1.43887231440855	-0.946932624887927	-0.75774938673281	-1.15952073902044	-1.43455191713605	-0.737783149513581	-1.20667904781306
chrII:6401948:6403104:btb-2	2.86417584153955	2.74439995543131	1.83076036546887	3.8670482873969	3.49695440840939	3.98359067373236	2.98305946472529	1.45330810498996	3.22218167038623
chrII:14522384:14523522:btb-20	-0.616641258992454	-0.60599826741424	-0.219191652123447	-0.230409293521366	-0.47006014102836	-0.144969010943474	-0.487800277993532	-0.350839488385235	-1.07169007678154
chrII:3299824:3300676:btb-22	-0.207482717021869	-0.24046966693449	2.46181959427409	2.10816375197395	1.32531043224585	0.356963501703353	-0.25282087312607	-0.307608182472628	-0.231519066755273
chrII:2032315:2033243:btb-4	-0.0334546474685507	-0.0527819534374635	-0.761946838149951	0.0491900051499485	-0.255070059158263	0.0550332190851564	-0.595357411204717	0.0966496408666	-0.186069522281046
chrIII:59868:61166:btb-5	-0.489411687398793	0.358524929866681	-0.837612939286192	-1.03438968658261	0.379827580442373	0.828356351252771	-0.0987292525236953	0.212972882605237	0.710266670663376
chrII:1715161:1716497:btb-6	0.189091468913573	-0.186261581748511	-0.374022899401483	0.082320716542201	-0.647310290039806	-0.392415117098848	-0.273990199639582	-0.484289009205302	-0.438299460863002
chrII:1713237:1714397:btb-7	-0.250958797278503	-0.958847289398483	-0.426830967356152	0.0646482267456696	-0.590014193831358	0.247421934911281	-0.870294423640446	-0.694348967294905	-0.85015665760995
chrII:1722769:1724186:btb-8	-0.0653218239959371	-0.67901940755839	-0.785575606150004	-0.517544108189965	-0.923695574474646	-0.468175450196139	-0.456157978499304	-0.758920111496234	-0.995961199292
chrII:1728505:1730065:btb-9	0.198201825457675	0.112399101843004	0.101690369905985	-0.129460727565418	-0.89916292634477	-0.323698431692373	-0.210133634266812	-0.494749934960287	-0.163923109373505
chrII:4905010:4911786:btbd-10	0.684824590744189	0.0540196111078259	0.428236560762972	0.246518654253224	0.0100401057411699	0.277794688710436	0.195435019920357	0.128358618219844	0.455187065796116
chrII:13200164:13215709:btf-1	0.17448422089356	-0.710085931347325	-0.584649771770399	-0.455494531939947	-0.582127305412524	-0.308917166535636	-0.475585057592107	-0.508648700835187	-0.309953634594689
chrI:7251940:7255223:bub-1	-0.223363699427478	-0.824457705926905	-0.752897453369676	-0.613960467522799	-0.739811580755745	-0.534076842294101	-0.548378875661329	-0.660010093343001	-0.654587657963098
chrII:13726061:13729605:bub-3	-0.372797112752167	-0.460743902613903	-0.716927135777228	-0.431975651536336	-0.694461529770512	-0.58289690622929	-0.489735888703131	-0.662401062720498	-0.554105558081054
chrIII:9694667:9696517:bud-31	-0.530226125936058	-0.456377194625147	-0.789044195220082	-0.14470412221166	-0.367527312712571	-0.553909612099345	-0.512445197345608	-0.506545163853308	-0.736044846830627
chrV:9022316:9024813:bus-1	-0.718138658095686	0.62807707610928	0.450520028194229	-0.301455439918228	1.18847430195635	0.83097611151505	1.52337674331498	0.787503151951497	0.424921893963998
chrIV:13256185:13259076:bus-12	0.688200923284398	0.98147327983552	0.11855352710614	0.736892083068453	0.776773299869198	0.672787558747038	0.718048276385212	0.757463194629012	0.763201212518896
chrX:15757807:15766354:bus-17	-0.146532890139442	0.322431733001154	0.332047410757248	0.585982493949018	0.444104012119741	0.401064230728286	0.464479753712065	0.454351752165482	0.255430321231074
chrV:11773719:11776636:bus-18	0.0655321954507962	0.306613431059872	0.0209011516368576	0.117449236969488	0.255756409426308	0.059238974996615	0.295185410899682	0.228303293090323	0.269175050114826
chrV:12872052:12881484:bus-19	1.00875626611749	1.24526698044619	1.31358778695777	0.679565648140951	1.02378824228812	1.06897115834743	0.818037810535497	0.861610819903808	1.25776382858076
chrIV:1699898:1702820:bus-2	0.556621658778871	0.619654891582978	0.508183073861887	0.543629899500537	0.871023494006215	0.577344835231771	0.453353226300702	0.333092587660006	0.388703543310079
chrIV:4688268:4691936:bus-4	0.530150714838446	0.680850674863354	0.787548150465039	0.805466757041935	0.771356066231531	0.632086168240639	0.577410429743471	0.429377419101967	0.697216596664849
chrX:5493759:5496015:bus-8	0.0558794113163314	0.21523446490435	0.218806503457876	0.195893498277997	0.41435912369448	0.413111458078168	0.245263660167597	0.340219328295559	0.321259107130038
chrIII:6932000:6935862:byn-1	0.18318485813559	0.160931239398488	0.164826525692537	0.455613154410922	0.049405253578047	0.00821605180733724	0.147264007145355	0.0156366250155465	0.156249953273613
chrI:13409903:13411554:C01A2.1	1.02701174960796	-0.217043239925312	0.18478332216109	0.383639322409096	-0.562955256697561	-0.312420161509589	0.0230843332304723	-0.102935253373702	-0.105305161645242
chrI:13397269:13398631:C01A2.2	0.433750920932802	0.646904868968155	0.113796859066867	0.712504969658882	0.76160865085044	0.719760625995525	0.821426008548211	0.555742955528588	0.572659358539636
chrI:13392117:13394001:C01A2.4	-0.325146819319596	0.120634229295354	-0.247071008210177	0.0539173387401148	-0.0127651177769455	0.00683204649499029	-0.135099148169351	0.00331368815448423	-0.211151730670711
chrI:13381391:13384371:C01A2.6	1.82875335273342	1.37340899823862	2.17805732047008	2.65600441694281	1.32531043224585	1.44868706357412	3.2051106257665	1.45330810498996	1.47820965868742
chrI:13408673:13408697:C01A2.8	0.834729505750112	-2.26212109302216	-3.16676329352232	-0.40006816372707	-3.25739610439494	-1.45363371020053	-0.642616486012096	0.410241440983149	-0.635610844859479
chrI:13376838:13377349:C01A2.9	0.635952901349094	0.549311337789729	0.888474459857073	-0.69647210904228	-0.895278112792472	-0.159229933042508	-0.798858142729732	0.248331244919183	-1.85184620184814
chrIV:6657980:6660436:C01B10.11	0.544681579217987	0.729788777766047	0.760994215556454	1.03537115642598	0.585705197221717	0.480273734158056	0.625406620654535	0.542000701889157	0.695612978671513
chrIV:6619467:6621352:C01B10.3	0.145021111950281	1.37119558449524	1.04814080994667	0.275883454859736	0.994144176473811	1.10704205164531	0.366559528861809	1.14209502133277	0.41280823857678
chrIV:6623689:6624533:C01B10.44	0.635952901349094	2.09539992348271	1.33621810820592	0.810048489957686	2.36218785145283	1.28395011524496	1.28437836215744	-2.04347336211003	1.76910716148432
chrIV:6645867:6646001:C01B10.45	2.04284368621229	0.468037916803944	1.20116242070515	1.29379658175626	0.162097755117435	0.564208777164071	-0.232682339172768	0.349522746799714	1.32618939221983
chrIV:6631542:6631640:C01B10.46	0.204047956459204	-0.333083061140595	-0.101377613423261	-0.500418754657334	-0.537731525789126	0.479725671623905	-0.771341697451975	-0.271400959834454	0.257729194022239
chrIV:6627241:6627326:C01B10.47	1.88841202661839	1.53136928037065	0.718721231276594	0.892381301322211	1.4666759368962	0.875840394514299	1.54598058316644	1.71361901378996	1.45437733823619
chrIV:6645511:6645749:C01B10.48	2.38729555435553	-0.0958037941521632	0.477518076893827	1.26446317893746	-0.260445288418405	0.231595945053069	0.328478441843007	0.467229250902241	0.988085313484168
chrIV:6648691:6648891:C01B10.49	-1.14569827843096	-1.25523568644569	-0.215283123439911	-1.55945011908114	-1.28905698507947	-1.22719052272034	-1.29020246185399	0.895742053226216	-0.161562115111914
chrIV:6640179:6645352:C01B10.6	0.480100940201886	0.7839560317852	1.10796340492976	0.540152386284247	0.953284082202586	0.986333248855704	0.851196773533015	0.634383471673741	0.797317129529053
chrIV:6638555:6639297:C01B10.7	-0.207482717021869	-0.404227395811108	-0.327449230783	-0.635323215453843	-0.395676701322239	-0.238696272198161	-0.245909437467641	1.92890053145853	-0.231519066755273
chrIV:6635088:6638155:C01B10.8	-0.203741743786486	-0.516700048704222	-0.766782170508153	-0.513399361158376	-0.420320402674483	-0.652645705211796	-0.667906550936976	-0.695665571528782	-0.427656755835247
chrIV:6632221:6634986:C01B10.9	-0.16445805156579	-0.283915180815868	-0.435112328388974	-0.178662137785675	-0.465706841147218	-0.483945200824466	-0.363830598511326	-0.375948701076842	-0.197262279030387
chrII:23085:23234:C01B12.10	-0.207482717021869	0.717336296226338	-0.327449230783	-0.880688501721911	-0.314391054936228	-0.238696272198161	0.89982295983812	-0.307608182472628	-0.265762353011381
chrII:24665:25446:C01B12.8	-1.11107564060687	-0.736962263784411	-1.0696447493052	-0.795657787943103	-0.396905775406419	-0.600419138877995	-0.915530676944619	-0.449860549481606	-1.26408239908292
chrII:5128:5483:C01B12.9	-0.131093790041628	-0.0583288498572431	0.346365293927207	0.237315487034492	-0.387588181824807	-0.797176163080893	-0.25066313440888	-0.337667198510607	-0.273472259138254
chrV:2392771:2394147:C01B4.6	-0.705254586219639	-0.848068811577949	-1.04055078753083	-1.14197163676551	-0.919442801063948	-0.589531497419737	-0.495821518639148	-0.55246588572925	-0.980181891621469
chrV:2385955:2390722:C01B4.7	0.345851259439059	2.55618945522755	2.39257783656272	1.58818007627215	2.34854792278908	2.63126769303496	2.74791485120432	2.70767598106226	2.77918155522053
chrV:2382232:2384422:C01B4.8	-1.42534886520556	0.563388658248448	-1.06963033143407	-1.14582089088399	0.757543628809792	-0.644811273549246	0.432638424962011	-0.136366481485187	-0.557284436680593
chrV:8796629:8796928:C01B7.10	1.39901419228224	-0.24046966693449	-0.327449230783	0.806742861189547	1.77596727484129	2.89186711186159	0.89982295983812	-0.362904075570691	0.834561478565264
chrV:8808204:8808351:C01B7.11	0.837799558110808	0.227880146634928	0.583079230046232	-0.340285819767516	-0.0272773354900087	0.948272600357599	0.46699851558248	0.776701558026636	0.802521341445683
chrV:8822413:8822477:C01B7.13	-0.140648418866758	-0.168182255069536	-0.257943475363585	-0.569492530533817	-0.326245841233979	-0.168280344151955	-0.178430088935369	-0.289306466859155	0.905520887039767
chrV:8782993:8783291:C01B7.14	1.89558765088853	1.91118740012874	-0.258547317307319	-0.569492530533817	-0.244960194847968	-0.168280344151955	-0.17151865327694	2.6728080172161	-0.160559658280771
chrV:8820985:8821096:C01B7.16	-0.207482717021869	-0.24046966693449	0.7519574883148	-0.635323215453843	-0.314391054936228	-0.238696272198161	-0.245909437467641	-0.307608182472628	-0.231519066755273
chrV:8863959:8864652:C01B7.7	-0.127117848326971	-0.27724251490789	1.96727733701114	1.15278944671099	-0.260112967306145	2.02421719069903	1.02803910920601	-0.897571058595426	1.20291003632973
chrV:8783168:8783391:C01B7.8	1.46584849043736	1.91118740012874	-0.258547317307319	-0.569492530533817	-0.244960194847968	-0.168280344151955	-0.17151865327694	-0.234010573761092	-0.160559658280771
chrV:8796367:8796557:C01B7.9	2.86417584153955	1.37340899823862	-0.327449230783	1.87139351516002	1.77596727484129	2.08730440842225	2.05246679280231	1.45330810498996	1.47820965868742
chrII:13771574:13779021:C01B9.1	0.800981989845259	0.753859496817283	1.23571193377645	0.21288708974898	1.32748942348744	1.2258396781068	0.888002582369037	0.7723026225777	0.998557218902572
chrII:13770920:13771109:C01B9.4	-0.144884697481807	2.13627937277714	1.49457898251938	-1.80481540534921	-0.284520643383719	-0.631530748818828	-1.29020246185399	1.56605193027225	-0.161562115111914
chrII:13788896:13789046:C01B9.6	-0.207482717021869	-0.24046966693449	-0.327449230783	1.24861280621904	-0.314391054936228	-0.238696272198161	-0.245909437467641	-0.307608182472628	-0.231519066755273
chrII:13771025:13771320:C01B9.7	-0.140648418866758	1.91118740012874	0.820859401790481	-0.814857816801885	0.759576146847787	2.15772033646846	-0.17151865327694	2.6728080172161	-0.194802944536879
chrX:7435601:7438118:C01C10.2	0.953556385160839	0.690300098952499	0.496280267047174	0.582884335747185	0.721480344439003	0.461757731159321	0.491738776157061	0.735201896976951	0.436949930665395
chrX:7427353:7427504:C01C10.5	-0.207482717021869	-0.24046966693449	-0.327449230783	-0.635323215453843	-0.314391054936228	-0.238696272198161	-0.245909437467641	-0.307608182472628	-0.231519066755273
chrX:3715096:3718566:C01C4.2	0.666325530591025	0.222758735778572	1.87451461217106	1.57022346888743	0.731130026675927	-2.90552344738318	-1.24328853233523	0.287477461489946	0.853322563440463
chrX:3696902:3713357:C01C4.3	0.24499323384411	0.436563681571431	0.694084751125569	-0.0255878145061645	0.442456927182247	0.536847151328521	0.459338831639598	-0.00242797535375048	0.254458614847374
chrX:3703308:3703396:C01C4.4	-0.207482717021869	-0.24046966693449	-0.327449230783	-0.635323215453843	-0.314391054936228	-0.238696272198161	-0.25282087312607	-0.307608182472628	-0.231519066755273
chrX:3697754:3697852:C01C4.5	-0.207482717021869	-0.24046966693449	-0.327449230783	-0.880688501721911	-0.314391054936228	-0.238696272198161	-0.245909437467641	-0.307608182472628	-0.231519066755273
chrX:3703308:3703396:C01C4.6	-0.207482717021869	-0.24046966693449	-0.327449230783	-0.635323215453843	-0.314391054936228	-0.238696272198161	-0.25282087312607	-0.307608182472628	-0.231519066755273
chrII:4295100:4298950:C01F1.3	0.399996846487026	0.129649863589274	0.00881242052178616	0.330504946218722	0.062893845338606	0.202716374530299	0.339489973490239	0.126941027503478	0.340920286402334
chrII:4276201:4279268:C01F1.4	-0.203207945464574	-0.335567796671215	0.359295239717486	-0.297179799416633	-0.199256963284097	-0.411312477926393	-0.341617313210711	-0.101365982439769	0.136403708943755
chrII:4279423:4281967:C01F1.5	0.530194362260889	0.962451111002502	0.862900346081428	0.527785893322362	1.24765221074553	1.05149588961001	1.11906093039069	0.872913111977506	0.603994170290672
chrII:4282194:4288211:C01F1.6	0.162122989522914	-0.1213266219961	-0.0455578825564516	-0.0933611317023692	-0.156186458937888	-0.108756122075543	-0.0139389552055622	-0.168444941053547	0.0241749393370945
chrII:4295464:4295590:C01F1.7	-0.24209162487885	-0.404227395811108	-0.327449230783	-0.880688501721911	-0.314391054936228	-0.238696272198161	-0.245909437467641	-0.307608182472628	-0.231519066755273
chrII:4295341:4295596:C01F1.8	0.270962268219678	-0.525109741185447	-0.476814300170132	-0.149430268718352	-0.404618756481844	-0.0947158488500688	0.0765040652171731	-0.371981637944737	-0.0159685679349169
chrI:4859243:4859320:C01F4.4	-0.207482717021869	-0.24046966693449	-0.327449230783	0.183962152248564	-0.314391054936228	-0.238696272198161	-0.25282087312607	0.782998227943917	-0.231519066755273
chrI:4856792:4856938:C01F4.6	2.50127097924349	-0.331939983946154	-0.258547317307319	1.65718444789236	-0.244960194847968	0.427379429749559	0.974213744028821	2.37139628566756	1.54916906716193
chrI:4856881:4857115:C01F4.7	1.82875335273342	-0.24046966693449	-0.327449230783	-0.880688501721911	-0.314391054936228	-0.238696272198161	-0.245909437467641	-0.307608182472628	-0.265762353011381
chrI:4868170:4868280:C01F4.9	-0.207482717021869	-0.24046966693449	-0.327449230783	-0.635323215453843	-0.314391054936228	-0.238696272198161	-0.245909437467641	-0.307608182472628	-0.231519066755273
chrIV:9115371:9115457:C01F6.12	-0.207482717021869	-0.24046966693449	0.7519574883148	-0.635323215453843	-0.314391054936228	-0.238696272198161	-0.245909437467641	-0.307608182472628	-0.231519066755273
chrIV:9118387:9118644:C01F6.13	-0.140648418866758	-0.168182255069536	-0.258547317307319	0.872573546109573	0.759576146847787	-0.168280344151955	0.974213744028821	-0.234010573761092	0.905520887039767
chrIV:9103869:9104191:C01F6.14	-0.694707701060269	-0.134288796033622	-0.778620061151749	-0.211470759636489	0.135359954527381	-0.347381422837694	-0.307316732762474	0.247939983936234	-0.598255492752097
chrIV:9096628:9096716:C01F6.15	-2.73866461719529	-2.97817461145715	-2.93693689043041	-3.128495774233	-1.93937490302398	-1.21814011161089	-3.06327434861254	-3.09493355595582	-0.108876646980475
chrIV:9123277:9123876:C01F6.16	-1.74056558862631	0.011265742037232	-0.647824428712315	-0.50186026173848	-0.50220803880426	-0.287744032705046	-0.410680707815262	-0.106481302408039	-1.30238836776469
chrIV:9099241:9101588:C01F6.2	-0.921064502081459	-0.19457653358975	-0.79473263158453	-0.272111727834698	-0.763219649350874	-0.743036270521542	-1.12559769883944	-0.281401307157904	-0.776696143007731
chrIV:9095753:9096237:C01F6.9	-0.858433492958162	-0.246773434985477	-0.390080995766937	-0.224615637994444	-0.251773491196365	-0.253110576134089	-0.592052808972513	-0.0922689958413734	-0.808615759866463
chrV:15099746:15104405:C01G10.1	0.464012002283205	-0.0109092256646156	0.0895388779627529	0.804721552202805	-0.986930105718738	0.736685978174986	0.389127766145316	0.508274658483676	0.0318027906125286
chrV:15080133:15082653:C01G10.10	-0.200425204805622	-0.466095948100018	-0.207205081891983	-0.137737961376034	-0.616140137610429	-0.49694713289559	-0.3560447340932	-0.563696612153113	-0.400146919296116
chrV:15105326:15105943:C01G10.14	-0.24209162487885	-0.404227395811108	0.7519574883148	1.59135376297234	-0.314391054936228	1.44868706357412	-0.245909437467641	-0.307608182472628	1.93488531014191
chrV:15086912:15087326:C01G10.15	-1.29034502664012	-0.62919048272665	-0.513855004040604	0.305653488776307	-0.587666657794779	0.345884266036193	0.262918658331131	0.679274675726449	-0.276404536941673
chrV:15092965:15094382:C01G10.16	-3.36578289885192	-1.83203770902712	-3.52918623802382	-2.03724238406842	-2.08812372061265	-2.47973050546653	-2.8799841031662	-0.831549124309963	-2.02367817244482
chrV:15090756:15091121:C01G10.17	-0.207482717021869	-0.24046966693449	-0.327449230783	0.183962152248564	1.77596727484129	-0.238696272198161	-0.245909437467641	-0.307608182472628	-0.231519066755273
chrV:15088377:15088710:C01G10.18	-1.14569827843096	-1.25523568644569	-1.29468984253771	-1.55945011908114	-1.28905698507947	-1.22719052272034	-1.29020246185399	-1.34076666070494	-1.22764266043245
chrV:15089739:15090060:C01G10.4	-0.144884697481807	0.358642978727417	-1.29408600059398	0.324485902591739	-0.284520643383719	-1.22719052272034	-1.29020246185399	-1.396062553803	-0.161562115111914
chrV:15089075:15089538:C01G10.5	-2.15498441661022	-2.47153658603716	-1.65650894509547	-2.72007992847338	-0.937335631754993	-3.34501087985711	-3.53448151466653	-0.171867817146867	-2.29572811941527
chrV:15087655:15088431:C01G10.6	-1.7074784070042	0.041205271569951	-2.893672696563	-3.29916799507791	-4.06929368133725	-3.96443362595156	-0.730938093955458	-1.96518092896851	-0.719283997677667
chrV:15085746:15086918:C01G10.7	0.397028603010478	0.114923048691013	-0.512863784162364	0.0961230124458004	-0.129027193326878	-0.239560163417264	-0.0944901262785065	-0.0643473226965256	-0.00477765492231911
chrV:15082763:15084147:C01G10.9	0.320844539032771	0.0790162514730255	-0.150076872314123	0.23399915162057	-0.380369320029367	-0.143359561434065	-0.0191419746534648	-0.24467751164065	-0.0401313890480576
chrII:14576728:14578071:C01G12.13	-1.73361475763109	-1.891121180081	-0.821387646102215	-2.38390347195374	-1.98110010087424	-1.84661326881479	-1.95150197569392	0.918641121965222	0.668783329907679
chrII:14571839:14571925:C01G12.14	1.95633290937239	-0.728410452648735	-2.33022852582437	-1.10734163098508	-2.33315377531098	-0.598717365516446	-0.110510040161095	0.157884111779868	1.32622770074833
chrII:14574216:14574409:C01G12.15	-1.14569827843096	-0.297429723284861	-1.29468984253771	-1.55945011908114	-1.28905698507947	-0.631530748818828	-1.29020246185399	0.895742053226216	-1.22764266043245
chrIII:4161236:4161956:C01G12.16	-0.46213559698242	0.373713392840825	0.359699156573164	-0.132862600134964	-0.420056898681679	-0.176060760685983	-0.432907570516302	-0.197513933376884	-1.18478960190063
chrII:14581453:14582361:C01G12.3	-0.0173665173662069	-0.609630378903329	-0.631554399745813	-0.695759580970047	-0.851317910084899	-0.598943681993105	-0.886817492203402	-0.475211542170814	-0.581688113547463
chrII:14586526:14587507:C01G12.5	-0.489411687398793	0.254096802513964	-0.206553710480972	-0.545255513345695	1.07894078846231	-0.0974218520267921	-0.0987292525236953	0.484596644815533	0.0231244894034199
chrII:14588620:14591893:C01G12.7	1.19051747844449	0.84889190825813	0.404281144771345	0.247413798148777	1.06096301764078	1.01666574691584	0.648607017518209	0.140297564699076	0.815407186599894
chrII:14579015:14580153:C01G12.9	-3.15579799755937	-1.34997289399972	-1.65650894509547	-0.101644447295523	-3.37725056554248	0.0727133626340686	-1.22919384873815	-1.31777012066148	-3.36180866473581
chrIV:6541683:6548648:C01G5.25	0.319892910168815	1.05307537459343	1.08933897906504	0.604136013154162	0.781788039364889	0.447540307762339	0.386126300755286	0.992495716858117	0.743713987061637
chrIV:6536178:6537671:C01G5.3	-0.207482717021869	-0.24046966693449	0.7519574883148	2.10816375197395	-0.314391054936228	-0.238696272198161	-0.245909437467641	-0.307608182472628	-0.231519066755273
chrIV:6531749:6535677:C01G5.4	1.82875335273342	-0.24046966693449	0.7519574883148	2.31326346018951	2.41113242032762	-0.238696272198161	-0.245909437467641	-0.307608182472628	-0.231519066755273
chrIV:6524609:6526524:C01G5.5	-0.485820431328597	-0.686813392585713	-1.53888666769684	-0.862524261086087	-0.689923593413207	-0.998364816646334	-1.38993604877562	-0.961649931885072	-0.992774341074011
chrIV:6518173:6520003:C01G5.7	0.000159373924904685	0.374472232934764	-0.131538822797184	0.215847092696662	0.152349210027264	0.17085564148715	-0.0551308077564297	0.0995453651937548	-0.0619639427193912
chrIV:6519717:6522306:C01G5.9	0.066299508736153	0.548216060868973	0.166139940934241	0.444077023295774	0.211490408903933	0.0154161335999192	0.428626339181448	0.384592041845382	0.335527182489455
chrII:9262231:9262375:C01G6.13	-0.607162271613628	-0.0630804197283802	-1.54232868592583	-1.35134372606225	-0.987851180835874	-0.555340432240718	-0.915076177043146	-3.91057471316745	0.75795682595044
chrII:9267335:9268343:C01G6.2	0.0251993790610699	0.306172854412826	-0.552279362228825	-0.337806985912144	-0.392365722390702	-0.368615057723466	-0.17390078791417	-0.210816384941093	-0.185052161193685
chrII:9269893:9271267:C01G6.3	-0.141296236446382	-0.248510908066564	-0.377922159819586	0.0620712207059866	-0.402203996845316	-0.294138239804668	-0.214592245390533	-0.281799960318629	-0.422213196528807
chrII:9271264:9273042:C01G6.4	0.3279211800717	0.221624498658863	0.587084764436365	0.564584888967295	0.109062799839661	0.132723691738523	0.182934539812059	0.233421592200561	0.244827285668369
chrII:9275023:9280098:C01G6.5	0.186633097629036	-0.425103446470005	0.156123923078421	-0.225797219103173	-0.15809637271049	-0.117740498008616	-0.305127167922386	-0.193818247082123	0.0754345602328168
chrII:9294028:9295818:C01G6.9	0.171631422904568	0.497603404048596	0.373306556897545	0.72918656434943	0.819623894287985	0.552750177584135	0.588734574600235	0.621583043711223	0.448632445520245
chrI:5272845:5274339:C01G8.1	-1.58008556681883	-1.43456130465159	-1.40915113450451	-1.41376888516368	-1.07718322311784	-1.10824552193278	-1.14300181245642	-0.890120071858227	-0.794703620571624
chrI:7201775:7201829:C01H6.10	-0.207482717021869	-0.24046966693449	-0.327449230783	0.183962152248564	-0.314391054936228	-0.238696272198161	-0.245909437467641	-0.307608182472628	-0.231519066755273
chrI:7208830:7208922:C01H6.11	1.09685458847004	1.64423198574187	1.0894956860942	1.1449025720007	1.0275348454392	0.493006196354322	1.04213379280309	0.934888269796979	0.760030575593738
chrI:7208023:7209866:C01H6.3	-0.272500005909116	0.552748702057737	0.316929897437483	0.683204931977277	0.32570678755797	0.34778914328308	0.537418631359199	0.814055012149267	0.195972714456995
chrI:7210270:7212755:C01H6.4	-1.06760615091656	0.185860988663508	-0.491790059230663	-0.309471785099176	0.887684664978891	0.236072226254699	0.263489694585457	0.399003868360442	-0.127534552217093
chrI:7227788:7229443:C01H6.8	-0.396997855847439	0.620043923239685	0.0403346441772695	0.472334413982311	0.795510746239428	0.317394493158373	0.419538456573961	0.713073329376453	0.151558768633724
chrIV:5092798:5103279:C02B10.3	0.203092006214725	0.557650892352275	0.517511457581177	0.581076253537573	0.387989059774721	0.38460442167036	0.36850792658017	0.364090050068776	0.396655423278413
chrIV:5091585:5092807:C02B10.4	-0.277512051851444	-0.211109795142805	-0.330747638267196	-0.235861018203511	-0.465569028742719	-0.307701759845588	-0.383717839276953	-0.376413489400746	-0.372823288703821
chrIV:5083302:5086887:C02B10.5	0.249445270780945	-0.512396638591168	0.0795247040633918	-0.128722556017807	-0.491289347794012	-0.0706753501816833	-0.263131525424626	-0.302255031328883	-0.0602464393148225
chrIV:5253406:5254817:C02B10.6	-0.207482717021869	-0.24046966693449	-0.327449230783	1.24861280621904	-0.314391054936228	0.356963501703353	-0.25282087312607	-0.307608182472628	-0.231519066755273
chrIV:5100346:5100464:C02B10.72	-0.144884697481807	0.824133968752585	-0.215283123439911	-1.80481540534921	-1.28905698507947	-1.22719052272034	-1.29020246185399	-1.34076666070494	0.482086065010245
chrIV:5073956:5074104:C02B10.73	-0.207482717021869	-0.24046966693449	-0.327449230783	-0.635323215453843	-0.314391054936228	-0.238696272198161	-0.245909437467641	-0.307608182472628	-0.231519066755273
chrIV:5098957:5099058:C02B10.74	-0.140648418866758	0.789623708091291	-0.258547317307319	-0.814857816801885	-0.244960194847968	-0.168280344151955	-0.178430088935369	-0.234010573761092	2.36006987347504
chrX:12675196:12675346:C02B4.10	-0.207482717021869	-0.24046966693449	-0.326845388839266	0.183962152248564	-0.314391054936228	-0.238696272198161	-0.245909437467641	-0.307608182472628	-0.231519066755273
chrX:12668237:12668370:C02B4.11	-0.207482717021869	-0.24046966693449	-0.326845388839266	0.183962152248564	-0.314391054936228	-0.238696272198161	-0.245909437467641	-0.307608182472628	-0.231519066755273
chrX:12676694:12676840:C02B4.12	-0.207482717021869	-0.24046966693449	-0.327449230783	-0.635323215453843	-0.314391054936228	-0.238696272198161	-0.245909437467641	-0.307608182472628	-0.231519066755273
chrX:12656671:12656812:C02B4.13	-0.207482717021869	-0.24046966693449	0.7519574883148	1.24861280621904	-0.314391054936228	-0.238696272198161	-0.245909437467641	-0.307608182472628	-0.231519066755273
chrX:12658475:12659847:C02B4.3	-0.207482717021869	-0.24046966693449	-0.327449230783	0.806742861189547	-0.314391054936228	-0.238696272198161	-0.245909437467641	-0.307608182472628	-0.231519066755273
chrX:12677434:12677579:C02B4.5	0.793330863927284	-0.24046966693449	-0.327449230783	-0.635323215453843	-0.314391054936228	-0.238696272198161	-0.245909437467641	-0.307608182472628	-0.231519066755273
chrX:12655296:12655587:C02B4.6	-0.207482717021869	-0.24046966693449	-0.327449230783	1.24861280621904	-0.314391054936228	-0.238696272198161	-0.245909437467641	-0.307608182472628	-0.231519066755273
chrX:12674474:12674686:C02B4.7	-0.207482717021869	-0.24046966693449	-0.327449230783	-0.880688501721911	-0.314391054936228	-0.238696272198161	-0.245909437467641	-0.307608182472628	-0.231519066755273
chrX:16209755:16209856:C02B4.8	-0.207482717021869	-0.24046966693449	-0.327449230783	-0.635323215453843	-0.314391054936228	-0.238696272198161	-0.245909437467641	-0.307608182472628	-0.231519066755273
chrX:12655301:12655446:C02B4.9	-0.207482717021869	-0.24046966693449	-0.327449230783	1.24861280621904	-0.314391054936228	-0.238696272198161	-0.245909437467641	-0.307608182472628	-0.231519066755273
chrX:8147697:8148670:C02B8.1	0.50070112762426	1.14396454123685	-0.169013422978169	0.380346554199457	0.749058789662826	0.0516606314325571	1.20573361318432	0.772628619831136	0.700893228462007
chrX:8117764:8117911:C02B8.11	-0.207482717021869	-0.24046966693449	-0.327449230783	-0.880688501721911	-0.314391054936228	-0.238696272198161	-0.245909437467641	-0.307608182472628	-0.231519066755273
chrX:8120313:8123319:C02B8.12	-0.283608485057313	1.48036257052082	0.501096809212658	0.737828222763026	-0.0165619447923092	0.711330707482202	-0.554940429766597	0.86734020539667	-0.551756107716468
chrX:8139445:8140243:C02B8.3	0.0229381826824814	-0.150832637525639	0.121703208852651	-1.00575726301395	0.258684972507125	0.680369865145608	-1.54594827571679	-1.14497482664699	0.138518177052768
chrX:8133144:8136326:C02B8.6	-0.200915784484442	-0.451836453171226	-0.357494802558568	-0.132073515984427	-0.535745274193797	-0.266533208817823	-0.346402560168989	-0.46769469443547	-0.338798158066331
chrX:8137720:8137879:C02B8.7	-0.207482717021869	-0.24046966693449	-0.327449230783	-0.635323215453843	-0.395676701322239	-0.238696272198161	-0.245909437467641	-0.362904075570691	-0.231519066755273
chrX:15553180:15553294:C02C6.11	0.908304640479164	0.188248475117277	-0.190328417296994	-0.254602164012789	-1.89981445448823	-1.84661326881479	-0.798858142729732	-2.04347336211003	-1.88608948810424
chrX:15559221:15559355:C02C6.12	-0.207482717021869	-0.24046966693449	-0.327449230783	-0.635323215453843	-0.314391054936228	-0.238696272198161	-0.245909437467641	-0.307608182472628	-0.231519066755273
chrX:15552396:15552487:C02C6.13	-1.18030718628794	-1.25523568644569	0.41577610536531	-0.740164751378735	-1.28905698507947	-1.22719052272034	1.68242718738751	-1.34076666070494	-1.26188594668856
chrX:15537664:15537700:C02C6.14	-2.50891083240846	-1.07836349285243	-0.953929809044283	0.261394571426054	-0.229362932080725	-0.939610301959803	-0.949036201430282	-0.567309912292453	-0.117620128797692
chrX:15542289:15542413:C02C6.4	-0.207482717021869	-0.24046966693449	-0.327449230783	-0.880688501721911	-0.395676701322239	-0.238696272198161	-0.245909437467641	-0.362904075570691	-0.231519066755273
chrX:15553163:15553294:C02C6.5	0.908304640479164	0.188248475117277	-0.190328417296994	-0.254602164012789	-1.89981445448823	-1.84661326881479	-0.798858142729732	-2.04347336211003	-1.88608948810424
chrX:15575554:15575757:C02C6.6	-0.140648418866758	-0.331939983946154	-0.257943475363585	-0.569492530533817	-0.244960194847968	-0.168280344151955	-0.17151865327694	-0.234010573761092	0.905520887039767
chrX:15575525:15575801:C02C6.8	-0.175257326723739	-0.331939983946154	-0.257943475363585	-0.569492530533817	-0.244960194847968	-0.168280344151955	-0.17151865327694	-0.234010573761092	0.905520887039767
chrX:15559221:15559355:C02C6.9	-0.207482717021869	-0.24046966693449	-0.327449230783	-0.635323215453843	-0.314391054936228	-0.238696272198161	-0.245909437467641	-0.307608182472628	-0.231519066755273
chrX:15296854:15297122:C02D4.10	0.793330863927284	-0.24046966693449	-0.327449230783	-0.880688501721911	-0.314391054936228	-0.238696272198161	0.89982295983812	1.92890053145853	-0.231519066755273
chrX:15288869:15289094:C02D4.11	-0.867805015247366	-1.73443619486471	-0.953929809044283	-3.11346815439686	-2.66927786586822	-0.939610301959803	-2.76902201770759	-2.85911451932167	-2.67249294680962
chrX:15291819:15291969:C02D4.12	1.51610208057523	1.80976427971146	1.48625388118254	0.57285787366313	1.42527137639752	1.37213544966527	1.58607449386415	1.06729604626401	1.76204320892193
chrX:15296891:15297122:C02D4.13	0.793330863927284	-0.24046966693449	-0.327449230783	-0.880688501721911	-0.314391054936228	-0.238696272198161	0.89982295983812	1.92890053145853	-0.231519066755273
chrX:15279468:15279548:C02D4.15	-0.140648418866758	0.789623708091291	-0.258547317307319	1.31444349113906	0.759576146847787	3.24944389833923	-0.178430088935369	2.6728080172161	-0.194802944536879
chrX:15279468:15279548:C02D4.16	-0.140648418866758	0.789623708091291	-0.258547317307319	1.31444349113906	0.759576146847787	3.24944389833923	-0.178430088935369	2.6728080172161	-0.194802944536879
chrX:15279338:15279459:C02D4.5	0.793330863927284	2.19996285093623	-0.326845388839266	0.183962152248564	-0.395676701322239	4.13370651045042	0.89982295983812	1.45330810498996	0.834561478565264
chrX:15305753:15305900:C02D4.6	-0.207482717021869	-0.24046966693449	-0.326845388839266	-0.635323215453843	-0.314391054936228	-0.238696272198161	-0.245909437467641	-0.307608182472628	-0.231519066755273
chrX:15305755:15305901:C02D4.7	-0.207482717021869	-0.24046966693449	-0.327449230783	-0.635323215453843	-0.314391054936228	-0.238696272198161	-0.245909437467641	-0.307608182472628	-0.231519066755273
chrX:15296385:15296511:C02D4.8	0.793330863927284	0.717336296226338	-0.327449230783	-0.635323215453843	-0.314391054936228	-0.238696272198161	-0.245909437467641	-0.307608182472628	-0.231519066755273
chrX:15290793:15290935:C02D4.9	-1.14569827843096	-1.25523568644569	-1.29468984253771	-1.55945011908114	-1.28905698507947	-1.22719052272034	-1.29711389751242	-1.34076666070494	-1.22764266043245
chrIII:8557334:8559196:C02D5.2	0.250246562149008	0.455991911925649	0.466769097653505	0.725938705976141	0.558160807607932	0.310344157877991	0.434735385268368	0.322345181661877	0.357204588077193
chrIII:8552554:8553839:C02D5.4	0.174532904959521	0.48602552770479	0.016236584058703	0.401005362281419	0.0299024451419218	0.104680761520363	0.303917543241439	0.1992043221579	0.267620605105021
chrIII:8570591:8570731:C02D5.5	-0.207482717021869	-0.24046966693449	-0.327449230783	-0.635323215453843	-0.314391054936228	-0.238696272198161	-0.245909437467641	-0.307608182472628	-0.231519066755273
chrV:4932393:4933042:C02E7.10	-0.207482717021869	1.83889998826378	-0.327449230783	-0.635323215453843	-0.314391054936228	0.356963501703353	0.89982295983812	-0.307608182472628	-0.231519066755273
chrV:4936997:4937147:C02E7.16	-0.207482717021869	-0.24046966693449	-0.327449230783	1.24861280621904	-0.314391054936228	-0.238696272198161	-0.245909437467641	-0.307608182472628	-0.231519066755273
chrV:4919844:4919990:C02E7.17	0.793330863927284	-0.24046966693449	0.7519574883148	-0.635323215453843	-0.314391054936228	-0.238696272198161	-0.245909437467641	1.92890053145853	-0.231519066755273
chrV:4919206:4919586:C02E7.6	0.4552936233281	1.09619147553768	1.03677761469353	0.913726630424021	1.05837121543025	0.876057662166684	1.0173123143545	0.891171214473705	0.913423262728645
chrV:4918149:4918585:C02E7.7	0.0676296107093803	1.20902086054698	0.804449668023217	0.797947945796548	0.832889106419286	1.09642347985582	0.759814411283315	1.30924317051528	0.696769761236284
chrV:4920341:4920790:C02E7.8	-1.14569827843096	3.25784306481458	2.28961958586944	2.54690458166798	3.39893220482233	3.28225728164161	1.00817376841596	3.47164736901509	3.13940937961802
chrX:3670373:3672098:C02F12.5	-1.19507875081375	1.07867048068603	-0.313993948230474	-1.48856184763729	1.07189627945528	0.330190441083649	-1.31312500227322	1.64269385310442	-1.06280799564704
chrX:3690142:3693238:C02F12.8	-0.122047970463922	-0.721709960772715	-0.366439342820415	-0.144000946934335	-0.490687015734955	-0.138573635254643	-0.574981863843435	-0.371717966202392	-0.353986624651184
chrIV:10503672:10503934:C02F4.10	1.22386938054922	-0.297429723284861	1.49457898251938	-0.740164751378735	-0.284520643383719	-1.22719052272034	-1.29020246185399	0.420149626757646	-0.161562115111914
chrIV:10499918:10500197:C02F4.11	-0.207482717021869	0.717336296226338	-0.327449230783	0.183962152248564	-0.395676701322239	1.44868706357412	-0.245909437467641	-0.307608182472628	-0.231519066755273
chrIV:10505285:10506344:C02F4.12	1.13857475487097	1.30981216715472	-0.190328417296994	1.6695994357126	2.26108761286736	-0.159229933042508	0.353785690234458	0.918641121965222	0.314558175049047
chrIV:10513887:10515228:C02F4.4	0.557895193114103	0.870118183897088	0.90908519334526	0.953162506606752	1.00246961708916	0.798781771940486	0.753309512330536	0.827168382088804	0.833658064928051
chrIV:10523461:10524145:C02F4.5	2.16208494195831	1.83889998826378	2.17805732047008	1.87139351516002	2.41113242032762	1.44868706357412	0.89982295983812	1.92890053145853	2.8232371714226
chrIV:10502283:10502394:C02F4.9	0.793330863927284	-0.24046966693449	-0.327449230783	-0.635323215453843	-0.314391054936228	-0.238696272198161	-0.245909437467641	-0.307608182472628	-0.231519066755273
chrIII:8248680:8249481:C02F5.10	-0.890068920494321	-0.962807264951319	-0.881304226050947	-0.794532669958735	-0.371822057831249	-0.836707119656793	-1.08105969335462	-0.531397561972652	-1.03800821986011
chrIII:8240871:8243029:C02F5.12	0.0316901492840559	-0.448971453181209	-0.350378925488413	-0.102671163207202	-0.0306255202051481	-0.124936692747778	-0.133218232552431	-0.157948412081744	-0.108293584932215
chrIII:8247350:8248814:C02F5.13	-1.08145605225299	-0.784319418560944	-1.08712298622056	-0.676861583528629	-0.578062602525466	-0.782501454363274	-0.71749686220357	-0.464542807391065	-0.961916541072881
chrIII:8234525:8235543:C02F5.14	-1.2361919301388	-0.469454295991461	-0.628925839943247	-0.61341853469236	0.0183591549115026	-0.413574293037501	-0.397086758864298	-0.183719558963496	-0.663852341437003
chrIII:8227862:8228045:C02F5.15	0.769580852903659	0.535335493775317	0.690032889900414	-0.204345021442682	-0.176662571605624	0.407969156697018	0.522519243589462	0.853087428164632	0.16906786360302
chrIII:8249618:8250195:C02F5.2	-0.440374658412075	0.229908855991989	0.598146366635476	-0.119888934183245	-0.178516526369081	0.2887254990484	0.346107399240239	0.768002440463649	-0.206666048453359
chrIII:8245890:8247258:C02F5.3	0.369749635902897	0.234692847745497	-0.281219107824799	0.323480914800734	-0.115493892648281	-0.0487102985317561	0.00643438464569258	0.0796724207496601	0.0854773509895045
chrIII:8236125:8236908:C02F5.5	1.04849338711364	0.496288113490321	1.64408436713541	1.72923314421388	0.184578162741244	0.729813413541008	2.22219541860944	1.38196304957773	0.110487831858534
chrV:5872083:5875528:C02G6.2	1.25424200979115	1.21970709208633	0.906180105637829	0.888313141251801	0.633848281022728	-0.598717365516446	0.260558393068734	1.12960572037445	1.15897507455737
chrV:5881051:5882498:C02G6.3	-0.0826405101428896	0.41068395661913	0.558650477442838	0.861037309735603	0.67310808095517	0.483382771148059	0.156481749049966	0.430635403578221	0.309819506345989
chrV:5873300:5873450:C02G6.5	0.860165162082396	-0.168182255069536	-0.258547317307319	-0.569492530533817	-0.244960194847968	-0.168280344151955	-0.17151865327694	-0.234010573761092	-0.160559658280771
chrV:7388389:7389871:C02H6.1	-1.73361475763109	1.50039387914183	-1.90019052325628	0.810048489957686	-0.895278112792472	-1.84661326881479	0.724854123464287	-2.04347336211003	0.314558175049047
chrV:7386627:7387855:C02H6.3	0.793330863927284	2.49497269027606	-0.327449230783	-0.635323215453843	-0.314391054936228	-0.238696272198161	0.89982295983812	-0.307608182472628	-0.231519066755273
chrX:11257360:11260551:C03A3.1	0.188014048680179	0.319387726383556	0.116179234676006	0.596197870983561	0.235837465163899	0.0811702688658596	0.263846801040399	0.422799983824327	0.217277185285663
chrX:11262847:11266324:C03A3.2	0.227006576633628	0.273522519618819	0.445543004364133	0.0608834918569796	0.210424105163411	0.217395783170423	0.102828176316194	0.149134626934971	0.234797563317064
chrX:11267320:11269070:C03A3.3	-0.354249640008107	0.357514979715912	0.226554337039645	0.0622177870095042	0.464035391952654	-0.159261465154532	0.0682404740127517	0.573811383363059	-0.362259221321331
chrX:11241790:11242014:C03A3.4	-0.207482717021869	-0.24046966693449	-0.327449230783	-0.635323215453843	-0.314391054936228	-0.238696272198161	-0.245909437467641	-0.307608182472628	-0.231519066755273
chrX:11270889:11271006:C03A3.5	0.860165162082396	0.789623708091291	-0.257943475363585	0.872573546109573	0.759576146847787	2.15772033646846	-0.178430088935369	-0.234010573761092	-0.160559658280771
chrX:11272305:11272478:C03A3.6	1.72649123407109	-1.25523568644569	-1.29468984253771	0.947266611532722	0.350644502102608	-1.22719052272034	1.93876644033894	0.895742053226216	-0.161562115111914
chrX:11248068:11248268:C03A3.7	-0.207482717021869	-0.24046966693449	-0.327449230783	0.183962152248564	-0.314391054936228	-0.238696272198161	-0.245909437467641	-0.307608182472628	-0.231519066755273
chrX:11252575:11252667:C03A3.8	-0.207482717021869	-0.24046966693449	-0.327449230783	-0.635323215453843	-0.314391054936228	-0.238696272198161	-0.245909437467641	-0.307608182472628	1.93488531014191
chrX:11266982:11267582:C03A3.9	-0.276135065910527	0.287045580766659	0.114254599333671	0.064198314502076	0.343917474652923	-0.150910856976841	0.0930386604532892	0.652430030735816	-0.326967732029102
chrV:5178337:5192543:C03A7.13	0.796000844384832	-0.233236849608297	0.669869584622821	0.171201689501385	0.275898071728831	0.404306105659736	0.570379981231495	0.0705903393585664	0.53595230184984
chrV:5160619:5160766:C03A7.15	1.39901419228224	-0.404227395811108	1.38301671712002	-0.880688501721911	-0.314391054936228	0.356963501703353	1.57407637880967	-0.362904075570691	0.834561478565264
chrV:5181911:5183717:C03A7.2	0.635496586778505	-1.17195334248287	-0.158718859903568	-1.36159393788241	-0.438881475246688	0.409623497508339	0.223351732898952	-0.848142827964458	-0.0473251186642635
chrX:6374750:6375592:C03B1.1	-1.36898812191004	-1.49701609754705	-1.22389128624691	-0.760319539670801	-1.01893353717355	-0.148820729192597	-0.965410794984961	-2.01648184553706	-2.22924646056534
chrX:6357746:6357878:C03B1.10	2.43203873937805	1.64423198574187	2.67957689279432	2.37727964954217	1.19258314655828	0.493006196354322	0.820082631761886	1.4613520199009	1.32622770074833
chrX:6335278:6338051:C03B1.13	-0.474954319810119	-0.608336431867098	-0.604354341546714	-0.387869791905637	-0.620134123226199	-0.381361019248536	-0.44183994516603	-0.795942060072871	-0.462094500313132
chrX:6359334:6360758:C03B1.14	-0.29289032790907	0.560986122751619	-0.279233788153944	0.128767939579651	0.294124020835494	-0.959197055408087	0.336262421895386	-0.622159442128312	-1.25593048304422
chrX:6371375:6371464:C03B1.16	-0.207482717021869	-0.24046966693449	-0.327449230783	-0.880688501721911	-0.314391054936228	-0.238696272198161	0.89982295983812	-0.307608182472628	-0.231519066755273
chrX:6373647:6374767:C03B1.17	-0.36909695821511	-2.02036864829632	0.4833911634319	0.565814505396169	-1.30420975753765	1.31676349854734	-1.91754195130679	-2.00432714553927	0.347799004474012
chrX:6370019:6373383:C03B1.2	-1.09504043608978	1.53809759014632	-0.210860804086922	0.23203548060624	0.54065601123699	0.435589778937372	1.47458004326221	0.53004695052751	1.47451902266562
chrX:6366012:6366831:C03B1.3	-0.207482717021869	2.49497269027606	0.7519574883148	0.183962152248564	0.690145286759527	1.44868706357412	2.72672021177386	2.59921040850456	2.28911046500054
chrX:6364495:6365717:C03B1.4	0.834729505750112	0.637078993065012	1.64408436713541	1.57803251780021	0.760622707133748	2.00704810323727	-0.0830922473189436	0.0413432954856515	1.21081166343518
chrX:6355584:6358037:C03B1.5	1.1868299271739	1.19093483762245	1.32126848486171	1.51783426584648	1.13467168045837	0.896699439086383	0.722829381634533	1.11368322526614	1.01358296617736
chrX:6350315:6352075:C03B1.6	-0.24209162487885	-0.404227395811108	1.38301671712002	-0.635323215453843	0.690145286759527	-0.238696272198161	0.89982295983812	2.59921040850456	0.834561478565264
chrX:6341813:6345842:C03B1.7	-0.867840817119282	-0.781539894304011	-0.646982105181501	-0.814085842030416	-0.435153578876191	-0.257125266770615	-0.37501537602042	-0.250674205962719	-0.614516270614017
chrX:6346358:6347113:C03B1.9	0.793330863927284	-0.24046966693449	-0.326845388839266	-0.880688501721911	-0.314391054936228	-0.238696272198161	-0.245909437467641	0.782998227943917	-0.231519066755273
chrIII:7716165:7716446:C03B8.2	1.89517124132283	0.491822919701615	0.0250601717071228	0.704536129656064	-0.331204722023293	0.390779248742224	0.933203537502168	0.834453891403948	0.514991704415771
chrIII:7712308:7717314:C03B8.3	1.44790422366305	0.521065143644774	0.423857228538897	1.02798094497185	0.209113611258341	0.488094331091493	0.798700752733791	0.0589170788951534	0.568834620532896
chrIII:7706861:7707011:C03B8.5	-0.24209162487885	-0.24046966693449	1.83076036546887	-0.635323215453843	0.690145286759527	-0.238696272198161	-0.245909437467641	-0.307608182472628	-0.231519066755273
chrIII:7712951:7713015:C03B8.6	-0.732801176681931	-1.891121180081	-1.90079436520002	0.368178544928194	1.06718760184548	-0.159229933042508	-1.95150197569392	-1.98817746901197	-0.785765656527599
chrIII:4109870:4110018:C03C10.10	-0.24209162487885	-0.24046966693449	-0.327449230783	-0.635323215453843	-0.314391054936228	-0.238696272198161	0.89982295983812	-0.307608182472628	-0.231519066755273
chrIII:4104944:4105085:C03C10.11	-0.140648418866758	-0.168182255069536	-0.258547317307319	-0.569492530533817	-0.326245841233979	3.24944389833923	-0.17151865327694	-0.234010573761092	-0.160559658280771
chrIII:4104732:4104878:C03C10.12	-0.207482717021869	2.74439995543131	-0.327449230783	-0.880688501721911	-0.314391054936228	-0.238696272198161	-0.245909437467641	-0.307608182472628	-0.231519066755273
chrIII:4091076:4093317:C03C10.2	-0.0329984290120599	-0.269553924777825	0.186032338460208	0.293558510756201	-0.415678562745335	-0.403308222815043	-0.379340839081202	-0.670148707624912	-0.564504924538401
chrIII:4089722:4092120:C03C10.5	0.0659483969778966	0.467585326850182	0.203208896608692	0.609208743559356	0.405110288631824	0.212556461160955	0.437160714438673	0.229154707741168	0.260821894996792
chrIII:4096044:4096913:C03C10.7	-0.194795923621052	-0.0737070047190819	-0.0171745841011896	-0.303801822697595	-0.789868033097154	-0.610478164969425	-1.07418777303847	-0.705943269894292	-0.0392669023660756
chrI:10014546:10015495:C03C11.1	-1.58131361159485	-0.0717632174723688	0.740268734884561	0.508188389386378	1.44114799681306	0.0393227623255216	0.933203537502168	0.915113184377546	0.869216859274403
chrI:10011504:10011709:C03C11.5	-0.207482717021869	1.83889998826378	2.17805732047008	-0.880688501721911	-0.314391054936228	2.08730440842225	-0.25282087312607	1.45330810498996	2.57853349026407
chrI:10001313:10001534:C03C11.6	-2.15074813799517	-0.262919462623567	0.906180105637829	-2.79477299389653	0.843026542548307	-1.69044092738721	-0.588900454153733	-2.50281864074685	0.972002545889697
chrI:10001313:10001459:C03C11.7	-1.14569827843096	0.824133968752585	1.49457898251938	-1.80481540534921	1.88712333277981	-1.22719052272034	-0.144470064548232	-1.396062553803	1.82711357774542
chrI:10011504:10011836:C03C11.8	0.793330863927284	2.19996285093623	2.46181959427409	-0.880688501721911	-0.314391054936228	2.08730440842225	0.89982295983812	1.45330810498996	2.8232371714226
chrI:9668627:9670726:C03D6.1	-0.0267468217415177	0.211325924427834	0.00177363103815171	0.332169849099669	0.0189334676977677	0.0653715397633048	-0.0127177625752853	0.0987514900638896	-0.0699756873852036
chrI:9658732:9659037:C03D6.9	-1.40896739035125	-1.05636750888689	-1.68208982294164	-1.09489774855804	-0.970121213060614	-1.00435174794271	-1.09395939444325	-0.635328887104849	-1.65443110029481
chrV:11291187:11292569:C03E10.1	-0.207482717021869	-0.24046966693449	0.7519574883148	1.87139351516002	-0.314391054936228	-0.238696272198161	-0.245909437467641	-0.307608182472628	-0.231519066755273
chrV:11286413:11288538:C03E10.3	0.995609825265011	0.748334799516916	0.82335690683439	0.141011509780036	0.587164202383153	-0.380970071394732	0.745112400848097	0.652847669399768	-0.365118769068236
chrV:11281582:11281725:C03E10.8	0.890537791324327	0.358642978727417	-1.29468984253771	-1.80481540534921	-1.28905698507947	-1.22719052272034	-1.29020246185399	-1.34076666070494	-1.22764266043245
chrV:11281950:11282097:C03E10.9	-0.207482717021869	-0.24046966693449	-0.327449230783	-0.635323215453843	2.12552387885126	1.44868706357412	-0.245909437467641	-0.307608182472628	-0.231519066755273
chrX:5394507:5397400:C03F11.2	0.332269276985092	0.636278408048616	0.319605176718923	-0.096282197595714	0.864921141589622	0.0727614429728306	0.502376077362867	-0.0225158647067589	0.430607590528126
chrX:5401418:5406443:C03F11.4	0.626274655219225	0.7967689248105	0.945529734364543	0.490778308291378	0.92085577227879	0.421206653344194	0.987509517313828	1.12554462188839	0.46976605432009
chrX:5381313:5381525:C03F11.5	-0.207482717021869	-0.24046966693449	-0.327449230783	-0.635323215453843	-0.314391054936228	-0.238696272198161	-0.245909437467641	-0.307608182472628	-0.231519066755273
chrX:5397448:5397575:C03F11.7	2.16208494195831	0.717336296226338	-0.327449230783	-0.635323215453843	-0.314391054936228	-0.238696272198161	-0.245909437467641	0.782998227943917	1.47820965868742
chrX:8521913:8522901:C03G5.14	-0.140648418866758	-0.168182255069536	-0.258547317307319	-0.569492530533817	-0.244960194847968	-0.168280344151955	-0.17151865327694	-0.289306466859155	1.54916906716193
chrV:7379744:7381103:C03G6.17	0.450718618859458	0.693721777170286	0.561586186344185	0.234933586562196	0.879593485804165	1.01590956028883	1.03141058984872	0.916645966797004	0.73548999271237
chrV:7356023:7356784:C03G6.21	-0.140648418866758	-0.168182255069536	-0.258547317307319	0.872573546109573	0.759576146847787	-0.168280344151955	-0.17151865327694	2.6728080172161	-0.160559658280771
chrV:7357431:7358912:C03G6.6	1.49622111967929	-1.41899341532231	1.49457898251938	0.667226859345039	2.97294532086158	-1.22719052272034	1.68242718738751	1.82089191816588	-1.26188594668856
chrX:15689448:15696427:C03H12.1	-0.0866023438967923	-0.366692448159865	-0.143086908357436	-0.151551721855793	-0.143379671725622	-0.147366396734905	-0.127122526827008	-0.0824010163800419	-0.133643981850021
chrX:15693460:15693608:C03H12.2	-0.0647376695941278	-0.202560907381703	-0.325147857772015	-0.390888368567059	-0.735729758253433	-0.920570049329553	-0.560382337367996	-0.916230762189532	-0.355796170836418
chrX:15693459:15693609:C03H12.3	-0.131160601182423	-0.22220291412519	-0.393625678463363	-0.45631386418168	-0.731859200303767	-0.990552565798633	-0.597766223040028	-0.904577939272019	-0.426318822599871
chrII:395097:395894:C03H5.10	-0.198535582338697	-0.166036912494591	0.719786186349942	-1.05137649752626	-0.817793429639999	-0.50659855239314	-0.271511451496099	0.0129414476561055	0.126570599453005
chrII:386087:387949:C03H5.3	-0.686332785940479	-0.433558747906071	-0.937715322761498	-0.327174815788863	-0.25063235454002	-0.36392648444744	-0.351267198513919	-0.301936746961807	-0.650673403436904
chrII:375249:375835:C03H5.4	-0.448065380424397	-1.55135092197162	-0.310483252342377	0.502928445815326	-0.473993335538414	-0.597063024705125	-0.285606135093185	-0.117363857779522	0.407876981148502
chrII:382306:385358:C03H5.5	0.131978685604621	0.110064048792757	0.272432314212431	0.0646479584041129	0.196823520406472	0.287617831290566	-0.0730552917144305	-0.120962601584566	0.120277669838491
chrII:396361:399421:C03H5.6	0.876286669317686	0.987038080668494	1.18662000583906	0.320893502630878	1.05848336027543	0.823954597324697	0.846661441028609	0.750708341938338	1.02775179254895
chrII:380572:382257:C03H5.7	-0.544692245765365	-0.303631707082869	-0.00985189359427042	0.0144057443170008	-0.395776007381977	-0.277566596145659	-0.253854987328027	-0.374330194734819	-0.0881167380389659
chrII:368532:368618:C03H5.8	-0.544251228691052	-0.262919462623567	-1.2514256486703	-2.54940770762847	-2.33315377531098	0.0398999793316864	-2.40888627043105	0.934888269796979	-0.584996937141435
chrII:378650:380361:C03H5.9	-0.0391004183804783	-0.634160224691621	0.159881004178819	-0.568865575922806	-0.22585959316122	0.127793849546545	-0.158929235134101	-0.589992861031778	0.70945198588829
chrX:13660505:13662980:C04A11.1	0.492657757065061	0.836766349610056	1.11003725760061	0.183843598949784	0.568368868948795	0.623764521200085	0.432879472971171	0.149076376316197	0.662701263933969
chrX:13665957:13668830:C04A11.2	-0.346313121977066	-0.516638330554987	0.0469115371487479	-0.202628468234458	-0.451701800762593	-0.0793403078451139	-0.251117957978957	-0.317249270270002	-0.169583886347627
chrX:13664588:13665382:C04A11.5	0.247306209457295	1.2533027830352	1.14867744532226	0.745988084838599	1.03006860549298	0.422734177491664	0.896003705445301	0.936614855772853	0.612041212913023
chrX:13657650:13657855:C04A11.6	-0.207482717021869	-0.24046966693449	-0.327449230783	-0.880688501721911	-0.314391054936228	-0.238696272198161	-0.245909437467641	-0.307608182472628	-0.231519066755273
chrX:13672222:13672315:C04A11.7	-0.207482717021869	-0.24046966693449	-0.327449230783	0.183962152248564	-0.314391054936228	-0.238696272198161	-0.245909437467641	-0.307608182472628	-0.231519066755273
chrX:13675845:13675985:C04A11.8	-0.207482717021869	-0.24046966693449	-0.327449230783	-0.635323215453843	-0.314391054936228	-0.238696272198161	0.89982295983812	-0.307608182472628	0.834561478565264
chrII:6833789:6834006:C04A2.10	0.793330863927284	0.717336296226338	-0.327449230783	-0.880688501721911	-0.314391054936228	-0.238696272198161	-0.245909437467641	-0.307608182472628	0.834561478565264
chrII:6853080:6853295:C04A2.11	-1.76822366548807	-1.891121180081	-1.90079436520002	-1.31925281798326	-1.89981445448823	-1.25095349491328	0.353785690234458	-2.04347336211003	-0.14211747640544
chrII:6834140:6834326:C04A2.12	-0.207482717021869	-0.24046966693449	-0.327449230783	0.806742861189547	-0.314391054936228	-0.238696272198161	-0.245909437467641	-0.307608182472628	-0.265762353011381
chrII:6833777:6834000:C04A2.13	0.793330863927284	0.717336296226338	-0.327449230783	-0.635323215453843	-0.314391054936228	-0.238696272198161	-0.245909437467641	-0.307608182472628	0.834561478565264
chrII:6834744:6834957:C04A2.14	1.82875335273342	-0.24046966693449	-0.326845388839266	1.59135376297234	-0.395676701322239	-0.238696272198161	-0.25282087312607	0.782998227943917	-0.231519066755273
chrII:6852278:6853488:C04A2.15	0.0560214321564545	-0.243308782225646	0.718994485546866	0.412830961836632	-0.871239667975821	-0.878337016253275	-0.0988148459189814	-0.246059374071529	-0.366288906209988
chrII:6843239:6843363:C04A2.16	-0.207482717021869	-0.404227395811108	-0.326845388839266	1.24861280621904	-0.314391054936228	-0.238696272198161	0.89982295983812	-0.362904075570691	-0.265762353011381
chrII:6832856:6832989:C04A2.8	-0.207482717021869	-0.404227395811108	-0.327449230783	-0.635323215453843	-0.395676701322239	-0.238696272198161	-0.245909437467641	0.782998227943917	-0.265762353011381
chrII:6835586:6835693:C04A2.9	1.82875335273342	1.37340899823862	1.83076036546887	-0.880688501721911	0.690145286759527	0.356963501703353	2.05246679280231	0.782998227943917	-0.265762353011381
chrX:12280776:12282557:C04B4.1	-0.207482717021869	1.37340899823862	1.38301671712002	3.2787851258838	1.77596727484129	1.44868706357412	0.89982295983812	-0.307608182472628	-0.231519066755273
chrX:12283280:12285316:C04B4.2	-0.807408005720204	-0.695420236545735	-1.03136619337202	-1.28101134187078	-1.10981129421333	-1.40940974381112	-1.12980368633326	-0.38143511529723	-0.544020277171913
chrX:12291494:12293267:C04B4.4	0.220783292171673	1.61393690134824	1.64375075026753	1.10934496162878	1.52700704018978	-0.394382809417874	1.9858499620089	2.08001696713468	0.367243643180486
chrX:12287658:12288354:C04B4.5	-0.207482717021869	-0.24046966693449	-0.327449230783	-0.635323215453843	-0.314391054936228	-0.238696272198161	-0.245909437467641	-0.307608182472628	-0.231519066755273
chrX:12275041:12275677:C04B4.6	-0.207482717021869	-0.24046966693449	-0.327449230783	1.24861280621904	-0.314391054936228	-0.238696272198161	-0.245909437467641	-0.307608182472628	-0.231519066755273
chrX:14020588:14022394:C04C11.1	1.06556107416905	1.29590336962673	0.936970599838428	0.479075947371175	0.997640918044535	0.874066485374619	0.76746692384711	1.09147313608003	1.06731749658881
chrX:14032182:14032317:C04C11.10	-0.24209162487885	-0.24046966693449	1.38301671712002	0.183962152248564	0.690145286759527	1.44868706357412	0.89982295983812	0.782998227943917	0.834561478565264
chrX:14044445:14044699:C04C11.11	-0.207482717021869	-0.24046966693449	-0.327449230783	0.806742861189547	-0.314391054936228	-0.238696272198161	-0.245909437467641	0.782998227943917	-0.231519066755273
chrX:14042891:14043079:C04C11.12	-0.207482717021869	-0.24046966693449	-0.326845388839266	-0.635323215453843	-0.314391054936228	-0.238696272198161	-0.245909437467641	-0.307608182472628	-0.231519066755273
chrX:14032182:14032317:C04C11.13	-0.24209162487885	-0.24046966693449	1.38301671712002	0.183962152248564	0.690145286759527	1.44868706357412	0.89982295983812	0.782998227943917	0.834561478565264
chrX:14042817:14043079:C04C11.14	-0.207482717021869	-0.24046966693449	-0.326845388839266	-0.635323215453843	-0.314391054936228	-0.238696272198161	-0.245909437467641	-0.307608182472628	-0.231519066755273
chrX:14019961:14020123:C04C11.15	-0.207482717021869	-0.24046966693449	0.7519574883148	-0.635323215453843	-0.314391054936228	-0.238696272198161	0.89982295983812	-0.307608182472628	-0.231519066755273
chrX:14024566:14024708:C04C11.16	-0.140648418866758	-0.331939983946154	-0.257943475363585	0.872573546109573	-0.244960194847968	-0.168280344151955	-0.17151865327694	-0.234010573761092	-0.194802944536879
chrX:14019961:14020110:C04C11.17	-0.207482717021869	-0.24046966693449	0.7519574883148	-0.635323215453843	-0.314391054936228	-0.238696272198161	0.89982295983812	-0.307608182472628	-0.231519066755273
chrX:14039815:14040019:C04C11.19	-0.207482717021869	-0.24046966693449	-0.327449230783	0.806742861189547	-0.314391054936228	-0.238696272198161	-0.245909437467641	-0.307608182472628	-0.231519066755273
chrX:14039582:14039751:C04C11.20	-0.207482717021869	-0.24046966693449	-0.327449230783	0.183962152248564	-0.314391054936228	-0.238696272198161	-0.245909437467641	-0.307608182472628	-0.231519066755273
chrX:14024487:14024761:C04C11.21	-1.76822366548807	-2.05487890895761	-0.821387646102215	0.990959253869178	-1.89981445448823	-1.84661326881479	-1.95150197569392	-1.98817746901197	-0.785765656527599
chrX:14047506:14047696:C04C11.22	-0.207482717021869	-0.24046966693449	-0.327449230783	-0.635323215453843	-0.314391054936228	-0.238696272198161	-0.245909437467641	-0.307608182472628	-0.231519066755273
chrX:14018616:14019323:C04C11.23	-0.255760647421242	0.427642662940154	0.437178713943023	0.510978417406967	0.296649245374302	0.234144985385767	0.235604069840898	0.472891493563259	0.000183268822662823
chrX:14015202:14015483:C04C11.25	-0.70242854744	-0.898804956258874	-0.14766806537332	0.442871610351343	-1.30420975753765	0.512200795108006	-0.764898118342595	-0.858424842024663	-1.85284865867928
chrX:14045455:14045598:C04C11.5	-0.24209162487885	1.83889998826378	-0.327449230783	-0.635323215453843	1.77596727484129	-0.238696272198161	-0.245909437467641	-0.362904075570691	-0.231519066755273
chrX:14030193:14030307:C04C11.6	-1.42534886520556	-0.197112171116546	-1.27745639578789	-2.55321250160777	-2.23377379573096	-0.644811273549246	-4.54900534012458	-2.7970692340119	-2.16313182722369
chrX:14046350:14046575:C04C11.7	-0.207482717021869	-0.24046966693449	-0.327449230783	-0.635323215453843	-0.314391054936228	-0.238696272198161	-0.245909437467641	-0.307608182472628	-0.231519066755273
chrX:14015935:14016023:C04C11.8	-0.207482717021869	-0.404227395811108	-0.327449230783	-0.880688501721911	-0.314391054936228	-0.238696272198161	-0.245909437467641	-0.307608182472628	-0.231519066755273
chrX:14030135:14030311:C04C11.9	-1.19507875081375	-0.197112171116546	-1.06963033143407	-2.55321250160777	-2.23377379573096	0.067076220253661	-4.54900534012458	-2.32147680754333	-2.16313182722369
chrIV:3423758:3423842:C04C3.10	-0.207482717021869	-0.24046966693449	-0.327449230783	0.183962152248564	-0.314391054936228	-0.238696272198161	-0.245909437467641	-0.307608182472628	-0.231519066755273
chrIV:3424245:3424384:C04C3.11	-0.207482717021869	-0.24046966693449	-0.327449230783	-0.635323215453843	-0.314391054936228	-0.238696272198161	-0.245909437467641	-0.307608182472628	-0.231519066755273
chrIV:3424159:3424362:C04C3.12	-0.207482717021869	-0.24046966693449	-0.327449230783	-0.635323215453843	-0.314391054936228	-0.238696272198161	-0.245909437467641	-0.307608182472628	-0.231519066755273
chrIV:3395880:3396552:C04C3.14	0.793330863927284	0.717336296226338	-0.327449230783	-0.635323215453843	-0.314391054936228	0.356963501703353	2.05246679280231	-0.307608182472628	-0.231519066755273
chrIV:3394360:3394619:C04C3.4	2.66470679548019	0.717336296226338	2.46181959427409	1.24861280621904	2.12552387885126	3.42181901664751	-0.245909437467641	2.59921040850456	-0.231519066755273
chrIV:3419812:3422607:C04C3.6	-2.18535704585215	-0.728410452648735	-1.2514256486703	0.888313141251801	0.633848281022728	0.844462682771025	0.563743378810456	1.73752375628798	-1.22864511726359
chrIV:3432871:3433487:C04C3.7	-0.207482717021869	-0.24046966693449	-0.327449230783	0.183962152248564	-0.314391054936228	1.44868706357412	-0.245909437467641	-0.307608182472628	-0.231519066755273
chrIV:3428038:3428534:C04C3.9	-0.127117848326971	1.50039387914183	0.888474459857073	0.990959253869178	2.54669615434371	0.479387411805624	0.353785690234458	1.76313169393129	1.20291003632973
chrIII:8510339:8510479:C04D8.2	-0.140648418866758	-0.331939983946154	-0.258547317307319	-0.569492530533817	-0.244960194847968	-0.168280344151955	-0.178430088935369	-0.289306466859155	-0.194802944536879
chrIII:8506545:8506695:C04D8.3	2.86417584153955	1.83889998826378	-0.327449230783	0.183962152248564	0.690145286759527	2.89186711186159	-0.245909437467641	-0.362904075570691	-0.231519066755273
chrIII:8509736:8509878:C04D8.4	0.890537791324327	-0.297429723284861	-1.29468984253771	0.947266611532722	-1.28905698507947	-1.22719052272034	1.00817376841596	-1.34076666070494	-1.22764266043245
chrIII:8506844:8506992:C04D8.5	2.10190444803425	-1.25523568644569	-0.215283123439911	-1.55945011908114	-1.37034263146548	-0.631530748818828	-0.144470064548232	1.26464019872371	-0.161562115111914
chrV:3369080:3369922:C04E12.2	0.793330863927284	2.96046368030123	0.7519574883148	0.183962152248564	0.690145286759527	1.44868706357412	-0.245909437467641	0.782998227943917	-0.231519066755273
chrV:3362774:3368344:C04E12.4	1.49622111967929	0.358642978727417	2.69795901407182	1.73187751331551	0.350644502102608	1.55191637492271	1.37924220164579	0.420149626757646	0.482086065010245
chrV:3358566:3361093:C04E12.5	1.89558765088853	0.789623708091291	3.84944196889886	3.00187485405052	2.72204186148574	1.51910299162033	1.64846716300037	4.29430274719928	2.00584471861641
chrV:5914093:5917891:C04E6.11	-0.339970141809635	-0.405779054974346	-0.546974172256139	-0.615314447695996	-0.358009286941366	-0.423558297507606	-0.299941503742673	-0.121814624675858	-0.352481898691159
chrV:5918061:5919835:C04E6.12	-0.434652130374711	0.323894023781578	-0.332860074707877	0.629515053260749	0.46431881258579	0.417652092364017	0.236104980250063	0.377377852967874	0.162239315107477
chrV:5912725:5913804:C04E6.13	0.218791645504934	0.855801777080284	0.603153912381537	0.10993640024028	1.14401526639301	1.05742582525395	0.512516422679485	0.987025369332251	1.12211904902932
chrV:5907389:5909785:C04E6.4	-0.207482717021869	1.83889998826378	-0.327449230783	1.24861280621904	-0.395676701322239	1.44868706357412	0.89982295983812	-0.307608182472628	-0.231519066755273
chrV:5902132:5904843:C04E6.5	-0.175257326723739	-0.168182255069536	0.820859401790481	0.872573546109573	-0.244960194847968	-0.168280344151955	-0.17151865327694	2.6728080172161	0.905520887039767
chrV:5893311:5895208:C04E6.7	0.42419120179844	0.225220783745451	0.580956908859021	0.592566997654064	-0.0938448562223008	-0.0834723990403344	0.399932764417427	0.159737848727379	0.503177738667411
chrV:5882562:5883835:C04E6.8	-1.96136650807848	-0.23505743381718	1.04800152174631	0.222712545213913	0.760622707133748	-3.14101704597281	-1.01368491924193	-0.434249130982918	0.110487831858534
chrX:358091:360198:C04E7.1	0.793330863927284	-0.24046966693449	0.7519574883148	2.494174224101	2.65261100139748	2.54041062544489	-0.245909437467641	2.59921040850456	1.93488531014191
chrX:334577:347217:C04E7.3	0.33002959305153	0.0364849786909069	0.651161777123208	0.120360412196297	0.437724223518792	0.44399770564647	0.483079361379553	0.371070573068406	0.407307441162662
chrX:360778:362965:C04E7.5	-0.36909695821511	-2.02036864829632	-2.93633304848667	0.884741555380835	-1.93937490302398	-1.21814011161089	-1.91754195130679	-0.858424842024663	-0.108876646980475
chrX:353235:353341:C04E7.7	-0.140648418866758	-0.331939983946154	-0.258547317307319	-0.814857816801885	-0.244960194847968	-0.168280344151955	-0.17151865327694	0.856595836655453	-0.160559658280771
chrI:5726308:5729310:C04F1.1	2.7315410936353	-0.168182255069536	0.820859401790481	0.872573546109573	-0.244960194847968	-0.168280344151955	-0.17151865327694	-0.234010573761092	2.00584471861641
chrI:5722398:5722547:C04F1.4	1.02822391609908	-0.59076531788583	0.112305689863551	-1.83189569730389	-0.694470326371178	-0.143585637201882	-0.608656461624959	-0.395102914412155	0.0412781646876458
chrI:5719372:5719522:C04F1.5	2.7315410936353	2.56726010214101	2.24695923394576	1.93722420008005	2.19495473893952	-0.168280344151955	-0.17151865327694	-0.289306466859155	2.64949289873857
chrI:9673665:9678557:C04F12.1	-0.671058960488388	-0.592532639687444	-0.817834047210852	-0.678997608129861	-0.728446287754006	-0.368049069447122	-0.621383312549099	-0.623218637895624	-0.427534557419755
chrI:9694563:9695192:C04F12.12	-0.207482717021869	-0.24046966693449	-0.327449230783	0.183962152248564	-0.314391054936228	-0.238696272198161	-0.245909437467641	-0.307608182472628	-0.231519066755273
chrI:9708610:9708753:C04F12.15	-0.24209162487885	-0.24046966693449	-0.327449230783	-0.635323215453843	-0.314391054936228	-0.238696272198161	1.57407637880967	-0.307608182472628	-0.231519066755273
chrI:9704869:9705517:C04F12.16	-0.207482717021869	-0.24046966693449	-0.327449230783	0.183962152248564	0.690145286759527	-0.238696272198161	-0.245909437467641	-0.307608182472628	-0.231519066755273
chrI:9703076:9703323:C04F12.17	-0.207482717021869	-0.24046966693449	-0.326845388839266	-0.635323215453843	-0.314391054936228	0.356963501703353	-0.245909437467641	-0.307608182472628	-0.265762353011381
chrI:9690078:9690557:C04F12.5	-0.39292931491656	0.587898201263437	0.671275731691772	0.599021681337518	0.331482206408415	0.166586934157519	0.0151242370262311	0.227338065307775	-0.291424130043709
chrI:9695706:9696762:C04F12.7	-0.562239800805519	1.18687107616389	-0.210860804086922	0.297405610637063	0.973409687566409	1.11408328326009	0.458691057502297	1.55343487559345	-0.0682433090124586
chrI:9697236:9699566:C04F12.8	-0.659008335701432	0.168100390981186	0.386421470251049	-0.564954142906955	0.164197395325885	-0.132494901665589	-0.146311554933876	0.0204087301352427	-0.458360740179718
chrV:5093714:5096277:C04F5.2	-1.14993455704601	0.0981434000488846	-2.33022852582437	1.1449025720007	1.19258314655828	2.22334710307322	1.41320222603292	-0.21101403371763	-2.32896894884024
chrV:5111517:5113754:C04F5.8	-0.43070958326673	-0.221962588561605	-0.515859266996048	-0.249429766529554	-0.458092812861349	-0.40269474968563	-0.39164524739685	-0.378245371318088	-0.511368963504886
chrV:5114736:5119209:C04F5.9	0.292387869980109	-0.228486803117921	-0.0449660903107542	-0.0670710500376668	-0.195735263562471	-0.290006389537321	-0.149510940379131	-0.169819322732679	0.128207444405722
chrX:3416887:3419213:C04F6.7	-1.13216770789117	-2.97817461145715	-2.93633304848667	0.785612567104643	-0.218387769455885	-1.21814011161089	-3.06327434861254	-3.15022944905388	-2.91892920399982
chrX:3411984:3412107:C04F6.8	-0.207482717021869	-0.24046966693449	-0.327449230783	0.183962152248564	-0.314391054936228	-0.238696272198161	-0.245909437467641	-0.307608182472628	-0.231519066755273
chrX:3402010:3402726:C04F6.9	-2.40945361267928	-1.7908618442753	-0.951944349514943	-0.328102682584785	-0.690442741554657	-0.940311970507624	-0.765422850849925	-0.157228882874026	-1.41063992618057
chrIV:10115388:10118081:C04G2.10	-0.577162864095632	-0.213368868961252	-1.00859886592696	0.221059062117351	-0.769979481194039	-0.202052047001865	-0.895214950493122	-0.145296086545569	-0.39436449479698
chrIV:10114524:10115129:C04G2.14	-2.69476141741357	-2.80329734547895	-1.50733717734732	-0.814710742563433	-1.96782102319584	-1.13331874625245	-1.25055264316909	-1.2328257666127	-3.96757002427616
chrIV:10094196:10095271:C04G2.5	1.64616145678258	1.21970709208633	-0.172622771516237	1.72778581131035	0.392369699952869	-2.28610070128873	-1.26315387312529	-1.35691633723224	1.47752610485615
chrIV:10112869:10114287:C04G2.9	-2.15074813799517	-0.728410452648735	-1.2514256486703	-2.54940770762847	-0.242795445533458	1.13162354120245	-0.110510040161095	-1.35691633723224	-2.32896894884024
chrII:5101983:5102647:C04G6.10	0.385205982819654	0.848922684713357	0.781418316224608	0.516380237887705	1.00473707064078	0.761579737866989	0.954951542996173	0.561708109631758	0.497396500754886
chrII:5103340:5103834:C04G6.11	-1.14569827843096	1.18519683142504	-0.215283123439911	0.324485902591739	0.350644502102608	-0.631530748818828	-1.29020246185399	-1.34076666070494	0.482086065010245
chrII:5105156:5105231:C04G6.12	1.82875335273342	1.37340899823862	-0.327449230783	-0.635323215453843	-0.314391054936228	0.356963501703353	-0.245909437467641	-0.307608182472628	-0.231519066755273
chrII:5094244:5095458:C04G6.13	-3.51396069197266	-3.77929558940169	-3.7005382821777	-3.03877508897371	-3.79466030248573	-3.68590381630047	-2.06772001000734	-1.6740659992363	-1.538928285808
chrII:5091153:5091299:C04G6.14	1.12853974185292	0.243884238082924	0.730000954207089	-0.240425545057749	0.111501683011824	0.763698760748367	0.161729863833546	0.631668255683262	0.995498441667142
chrII:5097951:5098467:C04G6.15	0.152549987389701	0.562737044705218	0.586417513060006	0.0822592309786549	-0.117619851982677	-0.953383432631935	0.733506899459973	0.74055034165403	0.547488900144366
chrII:5093213:5094214:C04G6.2	0.266958999381781	2.00083940852769	1.26832830098633	0.959434620803985	1.40802037001251	-1.63843294533115	0.0764194275230472	1.19165100568422	1.21166054268881
chrII:5081489:5083441:C04G6.4	0.426645390850713	0.159103635801292	0.277384366078881	0.187000945765923	0.221811644352849	0.110309896031596	0.507159329182802	0.0816507808484373	0.295347655979035
chrII:5085784:5086123:C04G6.5	0.476816371293183	0.536260199168976	0.579472807168015	0.450244265152607	0.396193965350215	0.566092290160104	0.485582485376204	1.32158252680468	0.294641963524207
chrII:5098769:5100242:C04G6.6	0.586121656966662	-0.910123001607757	-0.414800734371244	-0.305525485907213	-0.956431231924291	-0.44952054214658	-0.409840789873561	-0.690423345687534	-0.239412013062133
chrII:5100411:5101801:C04G6.7	0.970128830372043	1.48080735333889	1.38694678008479	0.790539249608251	1.78562154116627	1.16756910955338	1.72249000358041	1.15625068112468	1.39526399087846
chrII:7958843:7960237:C04H4.1	0.460798630873153	2.60177036280231	-0.215283123439911	-0.117384042437752	0.350644502102608	-1.22719052272034	0.52978335442332	-0.250160250288393	0.482086065010245
chrII:7974501:7974641:C04H4.2	1.39901419228224	-0.24046966693449	-0.327449230783	0.183962152248564	-0.314391054936228	-0.238696272198161	-0.245909437467641	-0.307608182472628	-0.231519066755273
chrII:7969505:7969645:C04H4.3	-0.207482717021869	-0.24046966693449	-0.327449230783	-0.635323215453843	-0.314391054936228	-0.238696272198161	-0.245909437467641	-0.307608182472628	-0.231519066755273
chrII:7960625:7960769:C04H4.4	-0.207482717021869	-0.24046966693449	-0.327449230783	-0.635323215453843	-0.314391054936228	-0.238696272198161	-0.245909437467641	-0.307608182472628	2.57853349026407
chrII:7966313:7966428:C04H4.5	-2.15074813799517	-2.34228911782184	-2.3308323677681	-2.54940770762847	-2.33315377531098	-1.69044092738721	-2.40888627043105	-2.44752274764878	-1.22864511726359
chrII:7974495:7974641:C04H4.6	1.39901419228224	-0.24046966693449	-0.327449230783	0.183962152248564	-0.314391054936228	-0.238696272198161	-0.245909437467641	-0.307608182472628	-0.231519066755273
chrII:14534299:14535962:C04H5.1	0.0152397895791147	0.25932637602165	-0.094872698131064	0.0516779157350149	-0.273195688902901	-0.22585255803418	-0.181439460890403	-0.181057588468868	-0.139239176500694
chrII:14537990:14539162:C04H5.7	0.197990102800699	-1.04385323219114	-0.911269457120609	-0.0499228352778532	-0.537194338240436	-0.268179573809288	0.092875258840529	-1.6740659992363	-3.70533266270519
chrV:10691425:10691559:C05A2.2	-0.207482717021869	-0.24046966693449	-0.327449230783	-0.635323215453843	-0.314391054936228	-0.238696272198161	-0.245909437467641	-0.307608182472628	-0.231519066755273
chrV:10703521:10703607:C05A2.3	2.16208494195831	1.37340899823862	1.83076036546887	0.183962152248564	1.77596727484129	-0.238696272198161	1.57407637880967	1.92890053145853	0.834561478565264
chrV:10695480:10695612:C05A2.4	-0.207482717021869	0.717336296226338	-0.327449230783	-0.635323215453843	-0.314391054936228	-0.238696272198161	2.05246679280231	-0.307608182472628	-0.231519066755273
chrX:10849649:10849866:C05A9.10	3.19750743076444	-0.24046966693449	0.7519574883148	-0.635323215453843	-0.314391054936228	-0.238696272198161	-0.245909437467641	1.92890053145853	-0.265762353011381
chrX:10852169:10852304:C05A9.11	-0.207482717021869	-0.24046966693449	-0.327449230783	0.183962152248564	-0.314391054936228	-0.238696272198161	-0.245909437467641	-0.307608182472628	-0.231519066755273
chrX:10840283:10840374:C05A9.12	-0.207482717021869	0.717336296226338	-0.327449230783	-0.635323215453843	-0.314391054936228	-0.238696272198161	-0.245909437467641	-0.307608182472628	-0.231519066755273
chrX:10842191:10844674:C05A9.2	0.341566395061068	0.274016528393337	0.367970772037905	0.692581327073773	-0.106044989249456	0.0471463760443595	0.0162507746601727	0.0700616885153907	0.192094486593536
chrX:10846323:10846518:C05A9.3	0.460798630873153	-0.297429723284861	-1.29468984253771	1.18403684834665	-0.284520643383719	-1.22719052272034	-1.29020246185399	-1.34076666070494	-1.22764266043245
chrX:10846438:10846573:C05A9.4	-0.24209162487885	0.717336296226338	-0.327449230783	0.806742861189547	-0.314391054936228	-0.238696272198161	-0.245909437467641	-0.362904075570691	-0.231519066755273
chrX:10843929:10844060:C05A9.5	-1.1097841251355	-1.04385323219114	-1.54232868592583	-1.11457348924833	-2.07367316891764	-0.90679691865742	-3.89461726194308	-1.3051678537388	-3.70533266270519
chrX:10843932:10844063:C05A9.6	-0.78623033857919	-0.693900191987441	-1.20876529674663	-0.795878328748	-1.7375490783604	-0.565903982214064	-3.53448151466653	-0.948871975163977	-3.36180866473581
chrX:10829969:10830118:C05A9.7	1.49622111967929	1.18519683142504	0.41577610536531	-1.80481540534921	1.15085794870802	-0.631530748818828	1.68242718738751	-0.250160250288393	1.29298687132336
chrX:10852169:10852304:C05A9.8	-0.207482717021869	-0.24046966693449	-0.327449230783	0.183962152248564	-0.314391054936228	-0.238696272198161	-0.245909437467641	-0.307608182472628	-0.231519066755273
chrX:10849580:10849862:C05A9.9	3.26434172891956	-0.168182255069536	0.820859401790481	-0.569492530533817	-0.244960194847968	-0.168280344151955	-0.17151865327694	2.00249814017006	-0.194802944536879
chrIV:6841146:6841262:C05B10.14	2.66470679548019	-0.24046966693449	0.7519574883148	0.806742861189547	-0.314391054936228	1.44868706357412	-0.245909437467641	-0.307608182472628	-0.231519066755273
chrIV:6839306:6839449:C05B10.15	-1.18030718628794	-0.297429723284861	-1.29468984253771	-1.55945011908114	-1.28905698507947	-1.22719052272034	-1.29020246185399	-1.34076666070494	-1.22764266043245
chrIV:6840690:6840824:C05B10.16	1.82875335273342	-0.24046966693449	-0.327449230783	1.59135376297234	0.690145286759527	-0.238696272198161	-0.245909437467641	-0.307608182472628	0.834561478565264
chrIV:6842958:6843029:C05B10.17	-0.207482717021869	-0.24046966693449	0.7519574883148	-0.635323215453843	-0.314391054936228	1.44868706357412	-0.245909437467641	-0.307608182472628	-0.231519066755273
chrIV:6841554:6841698:C05B10.18	0.793330863927284	-0.24046966693449	2.46181959427409	1.24861280621904	-0.314391054936228	1.44868706357412	-0.245909437467641	-0.307608182472628	0.834561478565264
chrIV:6839306:6839449:C05B10.19	-1.18030718628794	-0.297429723284861	-1.29468984253771	-1.55945011908114	-1.28905698507947	-1.22719052272034	-1.29020246185399	-1.34076666070494	-1.22764266043245
chrIV:6841484:6841609:C05B10.20	-0.207482717021869	-0.24046966693449	1.38301671712002	-0.880688501721911	-0.314391054936228	1.44868706357412	-0.245909437467641	-0.307608182472628	-0.231519066755273
chrIV:6839063:6839199:C05B10.21	-0.207482717021869	-0.24046966693449	-0.327449230783	-0.635323215453843	-0.314391054936228	-0.238696272198161	-0.245909437467641	0.782998227943917	-0.231519066755273
chrIII:9987723:9988448:C05B5.1	0.109478469533794	-0.23505743381718	0.0696453379398767	-0.219157399815578	-0.209108401675223	0.915324541366505	0.510027346952094	-1.58015143449753	0.464712986717167
chrIII:10004512:10004966:C05B5.11	-0.144884697481807	1.48020667076486	1.7344965665144	-0.117384042437752	3.15745362375247	-0.631530748818828	2.35668060635906	0.420149626757646	-1.22764266043245
chrIII:9987366:9987770:C05B5.12	-2.18535704585215	-1.38448315466101	0.174674183484976	-0.665471685955585	-0.242795445533458	-0.598717365516446	0.260558393068734	-2.50281864074685	0.515326894435211
chrIII:10016677:10016878:C05B5.13	1.89558765088853	-0.331939983946154	3.32576211109983	1.93722420008005	1.84539813492955	2.6108265534911	2.12685757699301	2.6728080172161	2.64949289873857
chrIII:9995802:9995952:C05B5.14	-0.196350088192408	-1.32978568562275	-0.105007713449646	-0.827125730383665	-1.89764970517372	-3.36877385205005	-0.201377072064422	-1.59628278347101	-1.17595964913215
chrIII:9989480:9989628:C05B5.15	1.89558765088853	1.91118740012874	0.820859401790481	0.24979283716859	0.759576146847787	-0.168280344151955	0.974213744028821	2.00249814017006	2.00584471861641
chrIII:10012435:10013205:C05B5.16	-0.672055918198069	1.37883268847731	1.1571107441608	0.75433491258842	1.8226639024714	1.82224886810665	1.77021257695183	0.105871239485765	1.26939169517966
chrIII:9998541:9999335:C05B5.17	-0.207482717021869	-0.404227395811108	-0.327449230783	1.87139351516002	2.41113242032762	0.356963501703353	1.57407637880967	1.92890053145853	-0.265762353011381
chrIII:9999818:10000528:C05B5.2	-0.144884697481807	0.824133968752585	-1.29468984253771	-0.740164751378735	0.801301344698047	-1.22719052272034	-1.29020246185399	-0.250160250288393	-1.26188594668856
chrIII:9993884:9996235:C05B5.4	-0.358038969431217	-0.467581161267095	-0.456540347670141	-0.437327414602103	-0.914545699167889	-0.519364554259531	-0.261342827927179	-0.587579292165205	-0.499288412683423
chrIII:10001359:10003845:C05B5.5	1.77592773731869	1.37319199328469	0.827924608184167	0.879391589756406	1.06674906992106	0.221693077726857	0.251057898842057	0.627220610173893	0.395747820215331
chrIII:10005458:10006784:C05B5.8	1.38709326214521	1.41497322032373	1.19937951754412	1.42794985875742	1.11610954842566	0.842049527406772	1.17393451376759	1.03691595464423	1.19991282805091
chrII:9922218:9930846:C05C10.2	0.137535258978011	-0.471910803344652	-0.253345499831185	-0.388280846569932	-0.49965797952545	-0.273123119690203	-0.423055007499313	-0.347672461838979	-0.205195132653025
chrII:9934400:9936893:C05C10.3	-0.806120537442808	0.223262864446981	0.110173976553248	0.0238051432890139	0.603439126434019	0.338639080331728	0.380446284806253	0.264087504522548	0.232354416267645
chrII:9939039:9940432:C05C10.5	-0.490292101135975	-0.977254866291638	-1.04106727876598	-0.741423457754523	-1.23041508510228	-1.22082121732867	-1.47119847267021	-1.10901888779329	-0.714717754803397
chrII:9938111:9938971:C05C10.7	-0.0788012345498517	-0.322275352052473	-0.493926575406532	-0.377920756739853	-0.192541303186052	-0.508408650713382	-0.726901285152947	-0.111198499906602	-0.300226796528922
chrII:9917117:9918004:C05C10.8	-1.18030718628794	-1.41899341532231	1.21081670871537	0.667226859345039	0.801301344698047	1.09881015790007	-1.29711389751242	0.420149626757646	-0.161562115111914
chrIV:11253984:11255719:C05C12.1	1.35749733210378	1.7986544572427	1.29613741256272	0.374743045161847	1.58386494841851	-1.0190101992367	0.854042656149023	0.630767669344134	-3.39605195099192
chrIV:11246450:11248085:C05C12.4	0.899166739368049	1.41212583807847	1.06747313583475	0.833283705918237	1.39206352807807	0.844301896864806	0.990115720691479	1.32598727223227	1.0005124323917
chrIV:11260411:11261185:C05C12.5	0.860165162082396	2.81668736729627	2.24695923394576	0.24979283716859	3.11572842590221	1.51910299162033	1.64846716300037	-0.234010573761092	-0.160559658280771
chrIV:11231653:11241468:C05C12.6	-0.193826993833004	0.0312970506582408	0.458978486580658	0.322384095001455	-0.418742558378152	0.443593222063748	0.238055414537042	-0.150354149313406	0.106750899269523
chrV:7239770:7241372:C05C8.1	-0.487043362309931	-0.260104354111663	-1.13917867037146	-0.404901044614559	-0.277082713411428	-0.552124522211572	-0.348954260882967	-0.338825329191771	-0.592232293800193
chrV:7225131:7225333:C05C8.10	1.97914421012735	1.35181914405733	1.38817283845839	1.35914074161093	0.615292769845744	0.598313282656378	0.920863063048192	0.380436081245847	1.62568841045169
chrV:7232433:7234826:C05C8.5	-0.285658212572613	-0.237883409995109	-0.286474605133097	-0.025614747755172	-0.205027162260401	-0.146931674624727	-0.0814700858235419	-0.170698094379261	-0.272082437205448
chrV:7242910:7247287:C05C8.7	0.421601248030073	0.245359990103524	0.478886647656965	0.470572032380144	0.183244855366395	0.372093037424633	0.431064867199068	0.308135596725258	0.485952840966195
chrV:7252249:7255195:C05C8.8	1.72334011558156	1.16476389122246	1.65141959361269	1.23825183262033	3.02810303216457	2.12524521298436	2.20571031172056	2.70765709342521	0.815451076587992
chrX:11160980:11164006:C05C9.1	0.598228344835588	0.526959669910995	0.215368575229734	0.597704189590523	0.316334736009432	0.393803256400336	0.253651674534965	0.276082065559998	0.51380305096402
chrX:11135782:11135925:C05C9.11	-0.207482717021869	-0.404227395811108	-0.327449230783	-0.635323215453843	-0.314391054936228	-0.238696272198161	-0.245909437467641	-0.307608182472628	-0.231519066755273
chrX:11140315:11140454:C05C9.12	-0.207482717021869	-0.24046966693449	-0.327449230783	-0.635323215453843	-0.314391054936228	-0.238696272198161	0.89982295983812	-0.307608182472628	0.834561478565264
chrX:11134950:11135078:C05C9.13	-0.207482717021869	-0.24046966693449	0.7519574883148	-0.635323215453843	-0.314391054936228	-0.238696272198161	-0.245909437467641	-0.362904075570691	-0.231519066755273
chrX:11134953:11135081:C05C9.14	-0.207482717021869	-0.24046966693449	0.7519574883148	-0.635323215453843	-0.314391054936228	-0.238696272198161	-0.245909437467641	-0.362904075570691	-0.231519066755273
chrX:11153064:11157643:C05C9.2	-0.18243295099388	1.14887465568248	1.34978046008182	1.22578504865989	1.23924686701856	1.37741271764906	1.68659220877151	1.79427830676356	1.14616791933508
chrX:11142970:11152820:C05C9.3	-0.0362843462253759	-0.0986257540935676	0.560600044292331	-0.209130257184429	-0.220105087585677	0.739788340920268	0.403599408030721	0.659088754208334	-0.277852590046496
chrX:11141892:11142040:C05C9.5	-0.207482717021869	-0.24046966693449	-0.327449230783	-0.635323215453843	-0.314391054936228	0.356963501703353	-0.245909437467641	-0.307608182472628	-0.231519066755273
chrX:11133895:11134039:C05C9.6	2.16208494195831	-0.24046966693449	0.7519574883148	-0.635323215453843	-0.314391054936228	-0.238696272198161	-0.245909437467641	-0.307608182472628	-0.231519066755273
chrX:11162907:11163010:C05C9.7	-0.207482717021869	-0.24046966693449	-0.327449230783	1.87139351516002	-0.314391054936228	-0.238696272198161	-0.245909437467641	-0.307608182472628	-0.231519066755273
chrX:11141673:11141818:C05C9.8	-0.207482717021869	-0.24046966693449	-0.327449230783	-0.635323215453843	-0.314391054936228	-0.238696272198161	-0.245909437467641	-0.307608182472628	-0.231519066755273
chrX:11141892:11142040:C05C9.9	-0.207482717021869	-0.24046966693449	-0.327449230783	-0.635323215453843	-0.314391054936228	0.356963501703353	-0.245909437467641	-0.307608182472628	-0.231519066755273
chrIII:6088682:6102862:C05D10.4	0.4789777255023	0.61763182667897	0.814773262320999	0.497738489235712	0.513915927941074	0.724834523206295	0.591124284501217	0.509242589124211	0.585925995589198
chrIII:6436607:6439966:C05D11.1	0.561291696395669	-0.207090294887477	-0.303594192655284	-0.156397398174428	-0.353680089729719	-0.282929959083832	-0.30376644233407	-0.341496544775864	-0.0379689937681247
chrIII:6443074:6444572:C05D11.13	0.304806428331456	0.409815640890188	0.364269741337275	0.28529167887966	0.616969872414015	0.508365207994924	0.674212809798881	0.414227122668268	0.433989460938495
chrIII:6410032:6412014:C05D11.5	0.424615375836234	0.102309009893674	0.00499940178523437	-0.0870497986753735	-0.229915204355003	-0.310180109144549	0.017427427368295	0.201195723972308	-0.281029298796037
chrIII:6420769:6427305:C05D11.8	0.258983802436905	-0.233115332822241	-0.0112214637353048	-0.127550227324566	-0.119185752269209	0.00758445345912494	-0.0970803804748321	-0.0384327423137956	0.143123995782459
chrII:11412252:11415772:C05D12.1	0.470891122941057	0.683888516887078	0.428510510686413	0.387574397944327	0.613391105427616	0.583552046960307	0.578914831584742	0.548732783468325	0.812491020593762
chrII:11402676:11402825:C05D12.10	-0.207482717021869	-0.24046966693449	-0.327449230783	-0.635323215453843	-0.314391054936228	-0.238696272198161	-0.245909437467641	-0.362904075570691	-0.231519066755273
chrII:11396416:11396566:C05D12.11	2.43443668108838	-0.24046966693449	-0.326845388839266	0.183962152248564	-0.314391054936228	-0.238696272198161	-0.25282087312607	-0.307608182472628	2.28911046500054
chrII:11418298:11423393:C05D12.2	0.67791810114722	1.83565877525047	1.31041843794547	1.01973843481694	1.39350330292982	1.18492264544845	0.771988197472821	0.57898100726399	0.668696858956425
chrII:11425268:11432760:C05D12.3	-0.332685020629382	-0.0120147884007667	0.0612228399292715	-0.261882842676281	0.0926689707288288	0.174199437921907	0.0857772259054717	-0.051890746846929	-0.1917376604933
chrII:11430978:11432766:C05D12.4	-0.548052702379535	-0.263700006801055	-0.360402801455116	-0.508131475163723	-0.175586992012608	-0.0812375721051429	-0.0652266751854153	-0.2832267888841	-0.5441755492799
chrII:11434220:11434958:C05D12.5	-0.469276950167707	-0.288249731697621	-0.89609593100063	-0.620898661665839	-0.568709348355408	-0.340154298591978	-0.289094653590885	-0.187236184488736	-0.623121196515471
chrII:11410090:11412280:C05D12.7	-0.117618351598863	0.461496168422528	1.0263470312003	-0.0384793189123984	0.632036586599734	0.493771097688805	-0.113205903730687	0.0930913870649131	0.333161841764395
chrII:11398962:11399085:C05D12.8	0.793330863927284	-0.24046966693449	-0.326845388839266	-0.635323215453843	-0.314391054936228	0.356963501703353	-0.25282087312607	-0.362904075570691	-0.265762353011381
chrII:11396421:11396571:C05D12.9	2.16208494195831	-0.24046966693449	-0.326845388839266	0.183962152248564	-0.314391054936228	-0.238696272198161	-0.25282087312607	-0.307608182472628	2.28911046500054
chrIII:5597943:5600058:C05D2.10	-0.0610603575715097	-0.0483563895357188	-0.343768227201551	0.0503484152878482	-0.225183984989541	-0.0617551478083303	-0.0537258447313402	-0.173381825875009	-0.0215437218950223
chrIII:5626943:5628206:C05D2.11	-0.470757003677604	0.0475626773570728	0.0036548500562264	-0.116406560905781	0.613904817936194	0.297227612286693	0.534411436766018	0.32272126471131	0.097089540343072
chrIII:5621509:5621558:C05D2.12	-0.207482717021869	-0.24046966693449	-0.327449230783	-0.635323215453843	-0.314391054936228	-0.238696272198161	-0.245909437467641	-0.307608182472628	-0.231519066755273
chrIII:5621509:5621558:C05D2.13	-0.207482717021869	-0.24046966693449	-0.327449230783	-0.635323215453843	-0.314391054936228	-0.238696272198161	-0.245909437467641	-0.307608182472628	-0.231519066755273
chrIII:5603595:5603756:C05D2.14	0.126548529787669	-0.653439128158297	-0.522176155424194	-1.70526211140504	-0.448659714291319	-1.78555487564928	-0.994392398117077	-1.31146475557697	-0.223719068810233
chrIII:5602053:5602179:C05D2.15	-0.70242854744	-2.97817461145715	-2.93633304848667	-0.901818795806814	-1.30420975753765	-2.30986367348166	-0.393829685112766	-3.15022944905388	-0.752524827102633
chrIII:5602333:5602474:C05D2.16	-0.140648418866758	1.91118740012874	1.4519186305957	1.31444349113906	-0.326245841233979	3.24944389833923	-0.17151865327694	0.856595836655453	2.00584471861641
chrIII:5602198:5602344:C05D2.17	-1.14569827843096	0.824133968752585	0.41577610536531	1.18403684834665	0.801301344698047	1.90337286133941	1.00817376841596	-0.250160250288393	0.938761716464731
chrIII:5607508:5610346:C05D2.8	0.449112945814387	0.73913473185848	0.0589416677925814	0.407719588671152	0.0152749796939507	0.169633060751992	0.105425574972786	-0.122842259131677	-0.263838409614134
chrX:1110882:1110959:C05D9.10	-0.207482717021869	-0.24046966693449	-0.326845388839266	0.183962152248564	-0.314391054936228	-0.238696272198161	-0.245909437467641	-0.307608182472628	-0.231519066755273
chrX:1110882:1110959:C05D9.11	-0.207482717021869	-0.24046966693449	-0.326845388839266	0.183962152248564	-0.314391054936228	-0.238696272198161	-0.245909437467641	-0.307608182472628	-0.231519066755273
chrX:1107078:1107207:C05D9.12	-0.70242854744	0.41334044776568	-0.778727294178541	0.16283185816366	0.867434218625881	0.965307012130642	0.387745714621595	1.53360363626525	-0.752524827102633
chrX:1111902:1116856:C05D9.3	0.359972569478246	0.120864852693617	0.101062645401206	0.372550583742669	0.100728528821208	0.0455982482998048	0.344949140957049	0.0501897628795203	0.35158091812708
chrX:1107548:1110160:C05D9.4	-0.070565677714591	0.656681224557292	0.5805898331032	0.393938496480042	0.401602775119562	0.822382352776086	0.483899901498437	0.979492894494081	0.619413174194205
chrX:1117188:1119405:C05D9.7	-0.317891381589189	-0.449520577483306	-0.526042945933134	-0.0115385400172275	-0.294693964078709	-0.278792156752932	-0.132367046166561	-0.340647350577135	-0.348088857008203
chrX:1122421:1124308:C05D9.9	-0.00654985894036968	1.09753339791517	0.685486961637075	0.72868995958166	0.0638885553659192	0.052652672411593	0.497416141113097	-0.180906221246839	0.479932697356571
chrX:4558740:4558884:C05E11.10	-0.342553380598003	-0.424905307527677	-0.325038155787074	-0.204812718717167	-0.530388341171649	-0.123586376901904	-0.0547510197609787	-0.523719736240504	-0.231708571968371
chrX:4555498:4555642:C05E11.11	-1.13216770789117	-2.97817461145715	-2.93633304848667	-2.30921040653059	-0.503996310932241	-2.90552344738318	-3.06327434861254	-3.09493355595582	-2.95317249025592
chrX:4555942:4556374:C05E11.12	-1.73361475763109	-0.933315216920168	-0.821387646102215	-2.38390347195374	-1.89981445448823	-0.159229933042508	0.353785690234458	-1.98817746901197	-1.88608948810424
chrX:4584742:4584867:C05E11.13	-0.207482717021869	-0.24046966693449	-0.327449230783	-0.635323215453843	-0.314391054936228	-0.238696272198161	-0.245909437467641	-0.307608182472628	-0.231519066755273
chrX:4555932:4556289:C05E11.14	-1.14569827843096	-0.297429723284861	-1.29468984253771	-1.80481540534921	-1.28905698507947	0.460192813051941	1.00817376841596	-1.34076666070494	-1.26188594668856
chrX:4571840:4572061:C05E11.15	-1.14569827843096	-1.25523568644569	-1.29468984253771	-1.55945011908114	-1.28905698507947	-1.22719052272034	-1.29020246185399	0.895742053226216	0.938761716464731
chrX:4573945:4574283:C05E11.16	1.39901419228224	-0.24046966693449	-0.327449230783	-0.635323215453843	-0.314391054936228	-0.238696272198161	0.89982295983812	-0.307608182472628	-0.231519066755273
chrX:4556742:4556881:C05E11.17	-0.144884697481807	-0.297429723284861	-1.29468984253771	-0.740164751378735	-1.28905698507947	1.55191637492271	-0.144470064548232	0.420149626757646	-1.22764266043245
chrX:4584728:4584846:C05E11.18	-0.207482717021869	-0.24046966693449	-0.327449230783	-0.635323215453843	-0.314391054936228	-0.238696272198161	-0.245909437467641	-0.307608182472628	-0.231519066755273
chrX:4586916:4588178:C05E11.2	-1.73361475763109	-2.05487890895761	-1.90019052325628	-1.31925281798326	-1.89981445448823	-1.84661326881479	-1.94459054003549	-1.98817746901197	-1.85184620184814
chrX:4578240:4581726:C05E11.3	0.0241854420874684	0.236081084748198	0.107104514715795	0.320202147813203	0.324067987234882	0.0807669080288387	0.183560849787342	0.333503940233957	0.046840469388092
chrX:4562162:4563125:C05E11.6	0.839072400613727	0.913341698452142	1.21371274769944	1.09707586934172	1.66971226375953	1.70103336826643	1.57434957197292	2.33755330919882	0.56801236256665
chrX:4581587:4585679:C05E11.7	-0.10808532541977	0.155005884340868	0.41531399571683	0.430884467995093	0.232142458894264	0.16240114936748	0.398535123661555	0.370756916519105	0.141520766290525
chrX:4576405:4576536:C05E11.9	3.21809249194987	-0.297429723284861	1.49457898251938	-1.80481540534921	1.43646649018437	1.55191637492271	1.00817376841596	1.56605193027225	3.41220993116354
chrV:761625:761978:C05E4.12	0.488341013828746	-1.78095362336359	-1.16610494482296	-1.78583591729533	-4.50263300216	-2.71653772265322	-1.41728498539222	-1.49937634266566	-1.61883910986815
chrV:758586:761335:C05E4.15	-0.156472136642682	-0.233234837844679	-0.329795848864038	-0.810466797418833	-0.874548595169049	-0.403826522230103	-0.0659018039834406	-0.411005808373854	-0.673268122198507
chrV:728230:728328:C05E4.16	3.40671596970033	2.56726010214101	2.97846515609861	0.872573546109573	2.72204186148574	0.427379429749559	-0.178430088935369	-0.289306466859155	-0.160559658280771
chrV:742119:743273:C05E4.7	0.773300801913729	0.869754051882636	-0.506186160695438	1.14513446148504	0.506902451991069	0.790730604759098	2.03050488346965	1.10505614132608	0.171802896465834
chrX:12941433:12943266:C05E7.1	-0.0519704013598697	0.765061572511006	0.234521390441169	0.324146096126212	0.720910199489224	0.7022958019327	0.356100693718131	0.616586422617123	0.334491232069603
chrX:12938694:12940834:C05E7.2	0.904968379046391	1.77475968784855	1.19608159245054	0.840500473616132	1.49863277084792	1.35380265165383	1.36527861285779	1.01561675527626	1.30842268247158
chrX:12945533:12946633:C05E7.3	0.363910703604739	0.505240064486638	0.229082579858846	-0.0640495040882992	0.915457495012408	0.173867884876237	0.280948976218948	0.557179196309785	0.650898903205281
chrX:12936169:12936222:C05E7.5	-0.207482717021869	-0.24046966693449	-0.327449230783	-0.635323215453843	-0.314391054936228	-0.238696272198161	0.89982295983812	-0.307608182472628	-0.231519066755273
chrX:12936169:12936222:C05E7.6	-0.207482717021869	-0.24046966693449	-0.327449230783	-0.635323215453843	-0.314391054936228	-0.238696272198161	0.89982295983812	-0.307608182472628	-0.231519066755273
chrX:14734441:14740119:C05G5.1	0.682161516494117	0.716866172400711	0.702557601437497	0.621537198575331	0.636431116178242	0.513075074491528	0.594625313063956	0.527189491680814	0.749321086145463
chrX:14752186:14752265:C05G5.10	-0.36909695821511	-2.02036864829632	-2.93633304848667	-2.30921040653059	-0.853552914942213	-0.579522766762763	-3.06327434861254	0.482194912067414	0.702024159332644
chrX:14747297:14750441:C05G5.2	0.329626454074373	-0.320911152691656	0.0271388501291291	0.0219847170708103	-0.171431820310838	0.0451445049971562	-0.111295285324878	-0.0323446106054838	0.125974974143224
chrX:14750848:14752011:C05G5.3	-0.0857164227208062	0.639985931432032	0.419132443826187	0.4918628011109	0.813476107107512	0.610621248433702	0.742589892592706	1.13795433935253	0.692040362780464
chrX:14756067:14760963:C05G5.5	0.580235350579652	0.0075913046327133	0.0446687157547702	0.28630647636383	0.0903136750142859	-0.0940775499456584	0.136003270420799	0.0462178121817058	0.268844173446814
chrX:14743590:14744485:C05G5.7	0.895190672072137	0.665209486760325	0.576274391929539	0.660814413144334	0.768214254212446	0.990791721784133	0.611219837074177	0.777711846196206	0.908265781361161
chrX:14744541:14744678:C05G5.8	-2.73866461719529	-2.97817461145715	-2.93693689043041	-3.128495774233	-2.94391124471973	-2.90552344738318	-3.06327434861254	-3.09493355595582	-2.91892920399982
chrX:14761104:14761253:C05G5.9	-0.323090937203717	-2.00251885971246	-0.109462026105244	-0.25068203288077	-0.652745128520917	-0.200798137143838	0.258049570394937	-1.1329608558585	-0.152643826414707
chrIV:624083:624269:C05G6.4	-0.207482717021869	-0.24046966693449	-0.327449230783	1.59135376297234	-0.314391054936228	-0.238696272198161	-0.245909437467641	-0.307608182472628	-0.231519066755273
chrIV:624063:624270:C05G6.5	-0.207482717021869	-0.24046966693449	-0.327449230783	1.59135376297234	-0.314391054936228	-0.238696272198161	-0.245909437467641	-0.307608182472628	-0.231519066755273
chrIII:5653865:5653968:C05H8.3	0.62007629362134	-1.32978568562275	0.242289241551568	-0.0120986620311998	0.458502573880704	-2.27705029017928	-0.730938093955458	0.610724386820362	-0.365058842819035
chrIII:5653994:5654130:C05H8.4	1.22386938054922	1.48020667076486	1.7344965665144	0.324485902591739	0.801301344698047	-1.22719052272034	-1.29711389751242	-0.250160250288393	-0.161562115111914
chrII:10570374:10570435:C06A1.10	-0.207482717021869	-0.24046966693449	-0.327449230783	-0.635323215453843	-0.314391054936228	-0.238696272198161	-0.245909437467641	-0.307608182472628	-0.231519066755273
chrII:10574650:10574840:C06A1.12	-1.0935000020672	-1.02774216527483	-0.704986583921856	-0.880922438607533	-0.420378182444477	-0.922746716811651	-0.395304935784028	-0.245279816914436	-0.615459768973194
chrII:10570614:10572089:C06A1.2	0.258787084645099	0.944830728166834	0.95155726603178	0.668280523022069	0.899601497654392	0.509939086331224	0.432042266429987	0.732534996863128	0.414062572947455
chrII:10572246:10574067:C06A1.3	-2.15074813799517	-0.728410452648735	0.458436457288984	-0.0426909770146024	-0.693452288128897	-2.28610070128873	1.41320222603292	0.459295843328409	-1.22864511726359
chrII:10564111:10564678:C06A1.6	-4.10187717117279	0.0978976682232789	-2.14843320858813	0.0652229795700953	-0.163230058152891	0.330190441083649	0.432638424962011	-0.250424639089058	-1.06280799564704
chrII:10564890:10565401:C06A1.7	-0.544251228691052	-0.728410452648735	-2.3308323677681	-2.54940770762847	-2.33315377531098	-2.28610070128873	-2.40888627043105	-1.35691633723224	-1.22864511726359
chrII:10560716:10560934:C06A1.8	-0.79019819347902	-1.08780795623909	-1.33913969987298	-1.36419993364415	-0.787104856010246	-0.347254996299336	-0.477713577927149	-0.717691997059666	-0.24134935619184
chrII:10562951:10563064:C06A1.9	-0.207482717021869	-0.24046966693449	-0.327449230783	-0.635323215453843	-0.314391054936228	-0.238696272198161	-0.245909437467641	-0.307608182472628	-0.231519066755273
chrIV:17406916:17407044:C06A12.17	-0.207482717021869	-0.24046966693449	-0.327449230783	-0.635323215453843	-0.314391054936228	-0.238696272198161	-0.245909437467641	-0.307608182472628	-0.231519066755273
chrIV:17421785:17421835:C06A12.18	-0.207482717021869	-0.404227395811108	-0.327449230783	-0.635323215453843	-0.314391054936228	-0.238696272198161	-0.245909437467641	-0.307608182472628	-0.231519066755273
chrIV:17439609:17440101:C06A12.19	0.793330863927284	-0.24046966693449	0.7519574883148	1.24861280621904	-0.314391054936228	-0.238696272198161	-0.245909437467641	-0.362904075570691	1.47820965868742
chrIV:17438394:17439169:C06A12.20	1.72649123407109	-1.25523568644569	-0.215283123439911	-0.740164751378735	-1.28905698507947	1.55191637492271	-1.29020246185399	0.895742053226216	0.938761716464731
chrIV:17427722:17429602:C06A12.3	0.167110895958752	0.887729716775037	0.563408601929645	-0.00414912401930024	0.686506890453863	1.00394525249367	0.877944805741586	0.184522391011614	0.311220852837743
chrIV:17437337:17438233:C06A12.8	-0.207482717021869	-0.24046966693449	-0.327449230783	-0.635323215453843	-0.314391054936228	-0.238696272198161	-0.25282087312607	-0.307608182472628	-0.231519066755273
chrI:6004656:6007597:C06A5.12	-0.217624629317231	-0.692448487697343	-0.743706268427654	-0.826029502345047	-0.435195398909722	-1.36094254142102	-1.46026594222548	-0.89523430615057	-1.08257371301603
chrI:6006263:6007334:C06A5.2	0.834046060397589	-1.15013385110453	0.00236770760330408	-0.212000006668631	-0.0694822564294275	-0.522527048938337	-1.55536957162756	-0.964609905619498	-0.86203927626088
chrI:5986491:5990583:C06A5.3	0.393430682428058	0.0889587773698364	0.0467341710262458	0.159038377248593	0.0341118656798774	0.0332042434921492	0.0539645592515285	-0.0742962991487905	0.262840514439085
chrI:6008077:6009547:C06A5.8	-0.958975982317737	-0.658541234112789	-1.74151267998928	-1.29684696861161	-0.145960707378854	-0.816957243425788	-0.958872896529555	-0.55387146240306	-0.586237634835857
chrIV:7851255:7851362:C06A6.10	-0.140648418866758	2.27225026280119	0.820859401790481	2.37909414510954	2.19495473893952	0.427379429749559	1.64846716300037	2.00249814017006	2.00584471861641
chrIV:7851255:7851362:C06A6.11	-0.140648418866758	2.27225026280119	0.820859401790481	2.37909414510954	2.19495473893952	0.427379429749559	1.64846716300037	2.00249814017006	2.00584471861641
chrIV:7849610:7849778:C06A6.12	0.860165162082396	-0.168182255069536	-0.257943475363585	1.31444349113906	-0.244960194847968	-0.168280344151955	1.64846716300037	2.00249814017006	-0.160559658280771
chrIV:7849636:7849778:C06A6.13	0.860165162082396	-0.168182255069536	-0.258547317307319	1.31444349113906	-0.244960194847968	-0.168280344151955	1.64846716300037	-0.234010573761092	-0.160559658280771
chrIV:7845655:7845868:C06A6.14	-0.207482717021869	-0.24046966693449	-0.327449230783	-0.635323215453843	-0.314391054936228	-0.238696272198161	-0.245909437467641	-0.307608182472628	-0.231519066755273
chrIV:7846629:7854224:C06A6.2	0.114255196812467	-0.280482473620161	0.197314294138659	0.20474428782808	-0.061126448697258	0.0503361777347416	-0.102036158619554	-0.0109634267958787	0.0799222347345698
chrIV:7826322:7829291:C06A6.4	0.0882273166440585	-0.213323213475305	-0.492884270085233	-0.149360666145783	-0.138485192572234	-0.32180849498536	-0.34985336831926	-0.262551790397608	-0.258927972975435
chrIV:7837264:7840974:C06A6.7	0.945497678774591	0.498558694879913	0.229416001453872	0.187191599565865	0.223469967479018	0.370776030857125	0.570698471655629	1.02315626797895	0.941378699220857
chrIV:7841503:7841651:C06A6.9	-0.207482717021869	-0.24046966693449	-0.327449230783	1.24861280621904	1.77596727484129	-0.238696272198161	-0.25282087312607	2.85405039639819	-0.231519066755273
chrII:7797009:7797130:C06A8.13	-0.207482717021869	-0.24046966693449	-0.327449230783	-0.635323215453843	-0.314391054936228	-0.238696272198161	-0.245909437467641	-0.307608182472628	-0.231519066755273
chrII:7794452:7794602:C06A8.14	-0.207482717021869	-0.24046966693449	-0.327449230783	1.24861280621904	-0.314391054936228	-0.238696272198161	-0.245909437467641	-0.307608182472628	-0.231519066755273
chrII:7794477:7794627:C06A8.15	-0.207482717021869	-0.24046966693449	-0.327449230783	1.24861280621904	-0.314391054936228	-0.238696272198161	-0.245909437467641	-0.307608182472628	-0.231519066755273
chrII:7772463:7772603:C06A8.16	-1.14569827843096	-1.25523568644569	-1.29468984253771	-0.117384042437752	-1.37034263146548	0.460192813051941	-1.29711389751242	1.56605193027225	0.482086065010245
chrII:7795434:7795582:C06A8.17	-0.207482717021869	-0.24046966693449	0.7519574883148	0.183962152248564	-0.314391054936228	-0.238696272198161	-0.245909437467641	-0.307608182472628	-0.231519066755273
chrII:7772498:7773914:C06A8.6	-0.0370768906460112	0.823078860330527	1.6684071392678	1.09677389602239	1.02491013172094	1.01374219486652	0.980957228500371	0.794351012357172	1.07454719915306
chrII:7765544:7772017:C06A8.8	0.517353862217311	0.679721114222016	0.585348128774265	0.80827150825335	0.802573057961921	0.521748512686854	0.416132676345891	0.944920732183086	0.511496506270482
chrV:13902794:13903886:C06B3.1	0.793330863927284	0.717336296226338	-0.327449230783	1.24861280621904	0.690145286759527	-0.238696272198161	0.89982295983812	-0.362904075570691	2.57853349026407
chrV:13931524:13932198:C06B3.16	-2.73866461719529	-2.97817461145715	-2.93693689043041	-1.24455975256011	-1.93937490302398	-1.21814011161089	-0.764898118342595	0.957787338535984	-2.91892920399982
chrV:13907985:13908967:C06B3.6	2.03901952820871	1.80700871583773	1.35774143424845	1.96559786877618	1.54547675827514	1.11733683424461	1.33949050843625	1.6386717711344	1.78489327234205
chrV:13909685:13911585:C06B3.7	4.83621530621521	2.82686233545071	2.33227993779311	2.98230332581399	2.35483541459082	-0.598717365516446	3.24009947796866	2.68074142478993	2.84303689191981
chrV:15499166:15499266:C06B8.13	-0.207482717021869	-0.24046966693449	-0.327449230783	-0.635323215453843	-0.314391054936228	-0.238696272198161	-0.245909437467641	-0.307608182472628	-0.231519066755273
chrV:15505196:15505284:C06B8.15	-0.207482717021869	-0.24046966693449	-0.327449230783	-0.635323215453843	-0.314391054936228	-0.238696272198161	-0.245909437467641	-0.307608182472628	1.47820965868742
chrV:15476060:15478749:C06B8.2	0.772151220984193	0.368214941741645	0.261482994096226	0.777978878305669	0.650792632439436	0.371638651658533	0.415702168962635	0.235138686217203	-0.334460474173666
chrV:15484053:15484637:C06B8.3	-0.207482717021869	-0.24046966693449	-0.327449230783	0.183962152248564	1.77596727484129	2.08730440842225	-0.245909437467641	-0.307608182472628	-0.231519066755273
chrV:15498733:15511421:C06B8.7	0.52406124483873	-0.502143641375014	0.123991266689408	-0.392106725721533	-0.117843293210443	0.305986624296987	-0.156739778038439	0.0641546182175336	0.249126201083383
chrII:9375844:9377258:C06C3.10	0.775572858828797	0.690068716964144	-0.233226722537611	0.513686578427425	0.423246238884691	0.243216893428174	0.575929557401836	0.544388916350106	0.0906365157872468
chrII:9375106:9375848:C06C3.12	1.55824412114586	1.70980012186108	1.39203479138513	0.425084669148613	0.827180056516929	0.967530723577039	1.06252437595331	1.01794472903783	1.257628402267
chrII:9376070:9376310:C06C3.14	0.394024354444868	0.383173413958545	-1.03208239859951	-0.0322093824669987	0.225342208049819	0.184066052194739	0.771009053803881	0.28395894830443	-0.146311216813532
chrII:9369086:9372485:C06C3.3	0.569084036223889	0.735910131066558	0.546729729991016	0.307324425460567	0.51693321161259	0.93098981224002	0.772737031263212	0.499305592256811	0.65086235950266
chrII:9373290:9374896:C06C3.4	0.787058075143234	0.701652493396721	-0.0727521600290832	0.688035319086279	0.460568593284196	0.226857777353666	0.575934440714007	0.673679658800632	0.542220533306943
chrII:9385540:9395483:C06C3.7	1.29175033994976	0.456748987411163	0.65396145754594	0.13078563188306	-0.125751410653279	-0.21001041992738	0.267084277598637	-0.177610743190007	0.99676073793713
chrII:9376454:9378242:C06C3.9	0.975556873990941	0.501338008133014	0.262747295826663	0.72199702596046	0.533042405484626	0.0157717039233538	0.550637234644788	0.78604858114056	-0.130013480002254
chrV:16009455:16009750:C06C6.12	-0.207482717021869	-0.24046966693449	0.7519574883148	-0.635323215453843	-0.314391054936228	-0.238696272198161	-0.245909437467641	-0.307608182472628	-0.231519066755273
chrV:15992149:15995607:C06C6.7	-1.11956192780408	-1.34997289399972	-2.2875681739007	1.15935394694464	-0.201070247683198	0.525819579656705	-0.0765500157739581	-0.647460243615436	-2.29572811941527
chrV:15997135:15997769:C06C6.8	-1.76822366548807	1.50039387914183	1.51953368866229	0.810048489957686	0.825709020775621	2.02421719069903	1.02803910920601	-0.227261181549387	1.60185453529336
chrV:15996170:15996755:C06C6.9	-2.15074813799517	-2.34228911782184	-2.3308323677681	-2.54940770762847	-1.32861743361522	-1.69044092738721	-1.26315387312529	0.157884111779868	-1.22864511726359
chrIII:8605831:8606622:C06E1.1	-0.285378696135542	-0.426631199055022	-0.325507696713779	0.122125720544807	-0.441468401378135	-0.591860496913298	-0.486489304543897	-0.418846854811989	-0.7139070477518
chrIII:8614761:8616381:C06E1.11	0.421283851673408	-0.178777454300256	0.108879123427783	0.160158365890912	0.353559658370381	0.341286404259993	0.28017496077858	-0.537712920989689	-0.0122491925348137
chrIII:8576120:8576317:C06E1.13	-0.207482717021869	-0.24046966693449	-0.327449230783	1.24861280621904	0.690145286759527	-0.238696272198161	-0.25282087312607	-0.307608182472628	-0.231519066755273
chrIII:8584302:8584425:C06E1.14	0.789414033042055	0.787811793010031	0.122638385887497	-0.126416209720394	1.62748469551559	0.665525223846156	0.822084267512554	0.482919273537511	1.25568939303518
chrIII:8576171:8576319:C06E1.15	-0.207482717021869	-0.24046966693449	-0.327449230783	0.183962152248564	0.690145286759527	-0.238696272198161	-0.245909437467641	-0.307608182472628	-0.231519066755273
chrIII:8591238:8593720:C06E1.7	-0.384784342277123	0.313413798860782	-0.859741974568427	-0.462226806781336	-0.453172735487096	-0.558104456562683	0.104951312030087	-0.96451015330156	-0.868513666677152
chrIII:8606500:8609783:C06E1.9	-0.292548337262023	-0.349039183000204	-0.236236396520645	-0.15301102695613	-0.405358915317716	-0.319248530848962	-0.252433730204524	-0.410638076480945	-0.479170042711273
chrX:8872932:8874848:C06E2.1	0.0224406658768386	0.271903120167667	0.156114655637395	0.208214109466791	0.323429558822144	0.0316392624043489	-0.0579988064831077	0.358062680327666	-0.104227351077125
chrX:8889084:8889189:C06E2.12	-0.207482717021869	-0.24046966693449	-0.327449230783	-0.635323215453843	-0.314391054936228	-0.238696272198161	-0.245909437467641	-0.362904075570691	-0.231519066755273
chrX:8876081:8876164:C06E2.14	-0.207482717021869	-0.24046966693449	-0.327449230783	-0.635323215453843	-0.314391054936228	-0.238696272198161	-0.245909437467641	-0.307608182472628	-0.231519066755273
chrX:8879648:8880406:C06E2.2	-0.207482717021869	-0.24046966693449	-0.327449230783	-0.635323215453843	-0.314391054936228	-0.238696272198161	-0.245909437467641	-0.307608182472628	-0.231519066755273
chrX:8857055:8857954:C06E2.5	-1.3545821000218	-0.898329577693641	-1.07886311029523	-0.722132451258721	-0.820923356051989	-0.621122773707745	-0.914818316616811	-0.595887879932157	-1.27566304789754
chrX:8861257:8861692:C06E2.9	-4.41002736969215	-0.0234004183800226	-1.23967760422011	-2.2680438774524	-1.31951905602034	-0.444167080027542	-4.93051781823369	-0.306893013939947	-2.52704652535169
chrIV:7283256:7283871:C06E4.1	-1.14569827843096	-1.25523568644569	-1.29468984253771	0.947266611532722	-1.28905698507947	-0.631530748818828	-1.29020246185399	-1.34076666070494	-1.22764266043245
chrIV:7275873:7276076:C06E4.15	0.793330863927284	-0.24046966693449	-0.327449230783	-0.635323215453843	-0.314391054936228	-0.238696272198161	-0.245909437467641	-0.307608182472628	-0.231519066755273
chrIV:7276736:7276872:C06E4.17	-0.207482717021869	0.717336296226338	0.7519574883148	-0.635323215453843	-0.314391054936228	-0.238696272198161	-0.25282087312607	-0.307608182472628	-0.231519066755273
chrIV:7276382:7276595:C06E4.18	-0.207482717021869	-0.404227395811108	-0.327449230783	-0.635323215453843	-0.314391054936228	-0.238696272198161	-0.245909437467641	-0.307608182472628	-0.231519066755273
chrIV:7280961:7281103:C06E4.19	-2.47430192455148	-2.69224215802553	0.364790652104803	-2.04881750042639	-1.02957637868614	-2.03133386383057	-2.76902201770759	-2.80381862622361	-0.471845283656325
chrIV:7276960:7283236:C06E4.2	-0.332334818383198	0.130003541989559	0.474814478831174	0.396770192893122	0.218246192479311	0.287873536579844	0.140484133837405	0.5865158527341	0.058921833799942
chrIV:7275208:7275415:C06E4.20	-0.207482717021869	-0.24046966693449	-0.327449230783	-0.635323215453843	-0.314391054936228	-0.238696272198161	-0.245909437467641	-0.307608182472628	-0.231519066755273
chrIV:7260874:7262133:C06E4.3	1.1689473841129	1.44241757496483	0.300075582975525	0.565814505396169	0.867434218625881	0.965307012130642	1.06199913359315	-0.858424842024663	-0.398299672244001
chrIV:7254989:7255909:C06E4.5	0.793330863927284	-0.24046966693449	-0.327449230783	-0.635323215453843	-0.314391054936228	1.44868706357412	2.05246679280231	-0.307608182472628	2.57853349026407
chrIV:7257131:7258248:C06E4.6	2.49844073295715	1.76414419658141	2.07933814757683	2.02124020089552	1.82774829204461	0.493006196354322	0.820082631761886	0.714135831222036	1.32622770074833
chrIV:7284118:7285875:C06E4.8	-1.96136650807848	0.886506258220266	0.940622150740117	-0.841938108756562	1.27040015082301	-1.45363371020053	-0.0830922473189436	0.410241440983149	0.754136011980693
chrIV:5839476:5844005:C06E7.2	0.308497074053835	0.864608962858488	0.762503603511701	0.63551508466448	0.696198326906266	0.4873038870239	0.628964241715057	0.59817646162397	0.626073081132294
chrIV:5850823:5859978:C06E7.4	0.246839246126735	0.179874601787902	0.572375121689471	0.228740749613127	0.242051789653173	0.493479158708539	0.471584300907031	0.203973510495778	0.515337579611549
chrIV:5865857:5867299:C06E7.88	0.0739675018975389	0.325072230348931	0.0139194056686705	0.582383118529258	0.586011186454432	0.248619068703063	0.28477870502551	0.521626030378015	0.100423960376673
chrIV:5862948:5863087:C06E7.89	-0.207482717021869	-0.24046966693449	0.7519574883148	-0.880688501721911	-0.314391054936228	-0.238696272198161	-0.245909437467641	-0.307608182472628	-0.231519066755273
chrIV:5860904:5861042:C06E7.90	-0.207482717021869	-0.24046966693449	-0.327449230783	-0.880688501721911	-0.314391054936228	-0.238696272198161	-0.245909437467641	-0.307608182472628	-0.265762353011381
chrIV:5834275:5834425:C06E7.92	-0.207482717021869	-0.24046966693449	-0.326845388839266	0.183962152248564	-0.314391054936228	-0.238696272198161	-0.25282087312607	-0.307608182472628	-0.231519066755273
chrIV:5858331:5858616:C06E7.93	-2.61673610040099	-2.97096330355954	-3.84301153050403	-3.17489774576196	-3.85694164389255	-1.05240079954525	-2.22154297564868	-4.06275757505392	-2.78597979031416
chrIV:5839697:5839754:C06E7.94	-0.207482717021869	-0.24046966693449	-0.327449230783	-0.635323215453843	0.690145286759527	0.356963501703353	0.89982295983812	-0.307608182472628	-0.265762353011381
chrIV:5832890:5833059:C06E7.95	-0.207482717021869	-0.24046966693449	-0.327449230783	-0.880688501721911	-0.314391054936228	-0.238696272198161	-0.245909437467641	-0.307608182472628	-0.231519066755273
chrIII:7002300:7005450:C06E8.5	-0.778346734356382	0.918846935978688	0.975803514392345	-0.834333504945464	0.400475796103445	0.506062732141774	0.277890164530767	0.0580152860851181	-0.374618108934507
chrIII:6994160:6994299:C06E8.6	-0.207482717021869	-0.24046966693449	-0.327449230783	-0.635323215453843	-0.314391054936228	2.89186711186159	-0.245909437467641	-0.307608182472628	-0.231519066755273
chrIII:6994708:6994920:C06E8.7	-0.207482717021869	-0.24046966693449	-0.327449230783	-0.635323215453843	-0.314391054936228	-0.238696272198161	-0.245909437467641	0.782998227943917	-0.231519066755273
chrX:16633362:16637673:C06G1.1	0.314049112874316	0.687843039065123	0.632400444168645	0.373741064034664	0.693786286106611	0.575473553373552	0.631601927579738	0.416955633006931	0.854641601805887
chrX:16643438:16643588:C06G1.10	0.342499263673929	-0.147049467760346	0.149703591851331	-0.894482798234308	-0.700117013870837	0.162825922032585	0.120943416600835	-0.249285147362278	0.613976009533374
chrX:16619320:16619411:C06G1.11	-0.24209162487885	-0.24046966693449	-0.326845388839266	-0.635323215453843	0.690145286759527	-0.238696272198161	-0.25282087312607	-0.307608182472628	2.8232371714226
chrX:16615871:16616020:C06G1.12	-1.21785543980001	-0.799242889052583	0.223085079235128	-1.72605417985565	-0.0557533825887852	-1.30760672922724	-0.664257582363759	-2.09298604225136	-1.9428316050989
chrX:16627126:16627264:C06G1.13	-0.207482717021869	-0.24046966693449	1.83076036546887	-0.635323215453843	-0.314391054936228	-0.238696272198161	-0.245909437467641	-0.307608182472628	-0.231519066755273
chrX:16629834:16629977:C06G1.14	-0.207482717021869	-0.24046966693449	-0.327449230783	-0.880688501721911	-0.314391054936228	-0.238696272198161	-0.245909437467641	-0.307608182472628	-0.231519066755273
chrX:16618285:16618374:C06G1.15	-0.207482717021869	0.717336296226338	0.7519574883148	1.59135376297234	-0.395676701322239	-0.238696272198161	-0.245909437467641	-0.307608182472628	3.38943429657719
chrX:16620992:16621138:C06G1.16	2.93101013969467	1.44569641010357	2.77063909174479	1.93722420008005	1.39474129233411	3.24944389833923	4.6280082479003	2.6728080172161	2.36006987347504
chrX:16621630:16621771:C06G1.17	-0.0967452190850399	-3.14193234033377	-0.778727294178541	0.442871610351343	-0.218387769455885	0.512200795108006	0.583608719600507	-3.15022944905388	0.347799004474012
chrX:16621806:16622739:C06G1.2	0.0727861279498461	0.0873524186602044	0.35539140156308	0.152378982634038	0.216404904182548	0.276755873207517	0.389292013236613	0.0724219192619512	0.203857784153885
chrX:16647193:16647336:C06G1.7	-0.24209162487885	-0.404227395811108	-0.327449230783	0.183962152248564	0.690145286759527	-0.238696272198161	1.57407637880967	-0.307608182472628	1.93488531014191
chrX:16646333:16646531:C06G1.8	1.46584849043736	3.22333280415329	0.820859401790481	1.93722420008005	-0.244960194847968	1.51910299162033	-0.17151865327694	3.95103593017567	3.61169210915951
chrX:16626869:16627004:C06G1.9	1.39901419228224	0.717336296226338	-0.327449230783	0.183962152248564	-0.314391054936228	-0.238696272198161	-0.245909437467641	-0.307608182472628	2.57853349026407
chrIV:7036125:7036468:C06G3.3	-0.241748583278682	-0.921834616969438	-0.356783316090144	-0.487029142731999	-0.0283762603215025	-1.01735585842538	-0.0353790025979438	-0.0393173153596314	0.128853646849197
chrIV:7017625:7020210:C06G3.6	0.65517559001997	0.542620131783897	0.222952003366831	0.534111737148649	0.505373157246281	0.393306969218863	0.56364612885323	0.499801424211565	0.4954743396897
chrIV:7031309:7032719:C06G3.8	-1.2232823069951	-0.710793803715942	-0.825808006719237	-0.701949706491021	-0.35769204550049	-0.827524388487911	-0.903809479814524	-0.406559982234405	-1.12491385559012
chrIII:7977215:7977812:C06G4.4	0.240683312966956	0.406864595435042	1.04793885989198	0.78099206852853	0.230755645785458	0.11856997214602	0.31857682068024	0.0234576943236555	0.356442899475011
chrIII:8004390:8006002:C06G4.6	-0.351581129580942	0.455862110761786	-0.15822784893244	0.0816477186027761	-0.349594731559841	-0.00499260288140332	-0.671521693197617	0.118157953932574	-0.350304715766823
chrX:16507843:16522841:C06G4.7	-0.0167268030562842	-0.843699879301516	-0.288228397522377	-0.148647797622807	-0.366580084397667	-0.369787927489801	-0.230943157694989	-0.14611705875711	-0.259185424268254
chrV:11137344:11137546:C06H2.10	-0.207482717021869	-0.24046966693449	-0.327449230783	1.24861280621904	-0.314391054936228	-0.238696272198161	-0.245909437467641	-0.307608182472628	-0.231519066755273
chrV:11125221:11127316:C06H2.2	0.234460485862457	0.0883995038943492	-0.355414305755087	0.244103852575225	0.172389281825491	-0.0976540726410691	-0.0957785509248808	-0.0623151814925393	-0.112280245897993
chrV:11143061:11144794:C06H2.7	-0.719243149972938	-0.872489065453243	-0.968298750595273	-1.15099497126083	-0.663859123432051	-0.685410947173173	-1.09423279602019	-0.908612009438125	-0.917529337488507
chrV:11133874:11134086:C06H2.9	-0.207482717021869	-0.24046966693449	-0.327449230783	-0.880688501721911	-0.314391054936228	-0.238696272198161	-0.245909437467641	-0.307608182472628	-0.231519066755273
chrV:17893882:17894059:C06H5.11	-0.207482717021869	-0.24046966693449	-0.327449230783	-0.635323215453843	-0.314391054936228	-0.238696272198161	-0.245909437467641	-0.307608182472628	-0.231519066755273
chrV:17894784:17894985:C06H5.12	-0.207482717021869	-0.24046966693449	-0.327449230783	0.183962152248564	-0.314391054936228	-0.238696272198161	-0.245909437467641	-0.307608182472628	-0.231519066755273
chrV:17879820:17888984:C06H5.6	0.222558511860556	-0.272792328648678	0.0680529489295694	0.179086271145823	0.0453246423774937	0.092990155009916	0.28313829405087	0.305386633441339	0.0743829774363951
chrV:17919025:17921745:C06H5.8	0.79819041631284	0.398694583276609	0.00906622702512182	0.519781820993662	0.157564470484014	0.707296399374779	0.460880303637683	0.174176427373575	0.586941790784121
chrX:4554367:4554582:C07A12.10	1.89558765088853	-0.168182255069536	2.24695923394576	-0.569492530533817	0.759576146847787	-0.168280344151955	-0.17151865327694	-0.234010573761092	-0.160559658280771
chrX:4550088:4550290:C07A12.11	-0.207482717021869	-0.24046966693449	-0.327449230783	-0.635323215453843	-0.314391054936228	-0.238696272198161	-0.245909437467641	0.782998227943917	-0.231519066755273
chrX:4554080:4554219:C07A12.12	-1.18030718628794	-1.25523568644569	-1.29468984253771	-1.80481540534921	-1.28905698507947	-1.22719052272034	-1.29020246185399	2.23636180731829	-1.22764266043245
chrX:4553077:4553209:C07A12.13	-0.207482717021869	-0.24046966693449	-0.327449230783	1.24861280621904	-0.314391054936228	-0.238696272198161	-0.245909437467641	-0.307608182472628	-0.265762353011381
chrX:4554288:4554572:C07A12.14	-0.36994695488493	-3.92876926672036	-1.68480193425217	-3.99418311346436	-2.8524053021968	-3.8315076971883	-2.89579639462023	-2.97215116463738	-3.8520603356347
chrX:4549096:4549369:C07A12.15	-0.207482717021869	-0.24046966693449	-0.327449230783	0.183962152248564	-0.314391054936228	-0.238696272198161	-0.245909437467641	-0.362904075570691	-0.231519066755273
chrX:4554090:4554229:C07A12.16	-0.144884697481807	-1.25523568644569	-1.29468984253771	-1.80481540534921	-1.28905698507947	-1.22719052272034	-0.144470064548232	2.23636180731829	-1.22764266043245
chrX:4549243:4549459:C07A12.17	-0.207482717021869	-0.24046966693449	-0.327449230783	-0.880688501721911	-0.314391054936228	-0.238696272198161	-0.245909437467641	-0.362904075570691	-0.231519066755273
chrX:4545702:4549948:C07A12.18	-0.86827061815734	-0.0244992781468811	-0.51338209897237	0.173447756546944	0.786814304540259	0.430007578616118	-0.520269734678362	0.193823275000727	-0.748972238247799
chrX:4524045:4524172:C07A12.19	0.551916518598945	0.591688815027013	0.543757161136332	0.106695153831697	-0.610001892428376	0.231595945053069	-0.264641152428029	0.669913885914897	-0.0618396268370163
chrX:4544846:4545689:C07A12.2	-1.49892389560396	0.280982941116371	0.388191034529434	0.0734734886060663	0.19628367023964	0.465880340867401	-0.201267738745596	0.188236814811976	-0.331551963395592
chrX:4517747:4521069:C07A12.7	0.246205577971106	0.132019660895655	0.470757250850878	0.213955378987619	0.235379850980882	0.318696363537656	0.412684200291195	0.254059389822352	0.420596973731881
chrX:4551041:4551228:C07A12.9	-0.207482717021869	-0.24046966693449	-0.327449230783	-0.635323215453843	-0.314391054936228	-0.238696272198161	-0.245909437467641	-0.307608182472628	-0.231519066755273
chrX:10172197:10174184:C07A4.2	-1.62617784754542	0.046113484713038	-0.157918652952104	0.114982100391566	0.122479166338917	0.243805299074441	0.214237757392971	-0.189749684287291	-0.458074648971012
chrX:10174982:10175896:C07A4.3	-0.207482717021869	0.717336296226338	0.7519574883148	1.87139351516002	1.32531043224585	0.356963501703353	2.72672021177386	-0.307608182472628	-0.231519066755273
chrX:10176609:10176752:C07A4.4	3.19750743076444	1.83889998826378	-0.327449230783	0.806742861189547	-0.395676701322239	1.44868706357412	-0.245909437467641	-0.307608182472628	0.834561478565264
chrX:10176605:10176744:C07A4.7	3.19750743076444	1.83889998826378	-0.327449230783	0.806742861189547	-0.395676701322239	1.44868706357412	-0.245909437467641	-0.307608182472628	0.834561478565264
chrX:10164640:10164691:C07A4.8	0.793330863927284	-0.24046966693449	-0.327449230783	-0.635323215453843	-0.314391054936228	-0.238696272198161	-0.245909437467641	-0.307608182472628	-0.231519066755273
chrX:10166784:10167063:C07A4.9	-0.207482717021869	-0.24046966693449	-0.327449230783	-0.635323215453843	-0.314391054936228	2.54041062544489	-0.245909437467641	-0.307608182472628	-0.231519066755273
chrIII:9685169:9686726:C07A9.10	-0.913245130658364	-2.43702632537587	-0.410468561619362	-1.09160203584285	-1.69582388051014	-3.80826128452399	-2.3478776573152	-0.239415881547176	0.0343978217681371
chrIII:9725282:9727539:C07A9.12	0.853124485329013	0.687526146480849	0.663981330206572	0.933833894093677	0.916077084542344	0.416895319438127	0.564435220103755	0.650959716722428	0.830734677019411
chrIII:9679657:9681306:C07A9.13	-1.49444089173785	-0.790344610068395	-0.787907351887282	-0.978879105409954	-0.044411742148148	-0.26582384259468	-0.28314110059003	-0.427930234921525	-1.25955021849501
chrIII:9717379:9717458:C07A9.14	-0.987585325408208	-2.11138829307714	-1.30346144626778	-2.00609393204333	-1.14157537067055	0.665525223846156	-0.664257582363759	-0.947083738736751	-3.04315543667554
chrIII:9699493:9699643:C07A9.15	0.793330863927284	-0.24046966693449	-0.327449230783	-0.635323215453843	-0.314391054936228	-0.238696272198161	-0.245909437467641	-0.307608182472628	-0.231519066755273
chrIII:9708844:9709069:C07A9.16	-0.572526528950091	-1.43059060339629	-0.924676988621404	-1.3849439749043	-1.22519473709646	-0.981250338943531	-0.654462395866618	-1.1027071126929	-0.668012582255807
chrIII:9681523:9682829:C07A9.5	0.358894782474233	-0.271929372812514	-0.209738009401929	0.0693041231729163	0.569507154454244	0.241712255956891	0.503643099104981	-0.0251406656153457	0.298616107152553
chrIII:9663289:9667641:C07A9.9	-0.472530416645877	-0.268876763550624	-0.264753217480666	-0.313833046059963	-0.416909131881497	-0.296111755294652	-0.312315857088003	-0.193086490722874	-0.126554206601842
chrX:9516363:9517206:C07B5.2	-0.25850053476307	0.074833868286852	0.343406957131576	0.341389172392809	0.218514458335112	-0.0198055455897977	0.333958302795965	-0.153882086901083	-0.342982987487049
chrX:9522487:9523218:C07B5.3	0.684092379745862	2.10806712355361	-0.753772588035624	0.723334489501726	0.120372557267174	-0.394382809417874	0.5407151579186	0.00896479868041053	-0.276404536941673
chrX:9529659:9536631:C07B5.4	0.330177911912748	0.4408751047463	0.573497750311306	0.31189579487819	0.571463714791758	0.266602092153654	0.498681555554178	0.22988075549144	0.363759173332555
chrX:9519021:9521756:C07B5.6	-0.000754070502604696	0.196894768961545	-0.0331428321454891	0.288580080435113	-0.362695835414496	-0.637581655793502	-0.306038256250918	0.181777614420429	-0.330120461155382
chrX:9536562:9536792:C07B5.8	0.0283387097423886	0.232519262663281	-0.0669255076069545	0.105196560736109	0.684629806419457	0.20135025033589	0.355994887120763	0.560934912133825	-0.368893796276702
chrX:9509832:9510036:C07B5.9	-2.15074813799517	-1.38448315466101	-1.2514256486703	-0.665471685955585	1.0275348454392	-0.598717365516446	0.820082631761886	-2.50281864074685	0.225903869171684
chrIV:9184846:9186025:C07C7.1	0.396560821789	0.530798374151616	0.112305689863551	0.0923059024214986	0.802347904984009	-0.329096765027379	0.776399397933185	0.180713383317111	-0.185884655839673
chrIV:9165986:9166170:C07C7.3	-0.207482717021869	-0.24046966693449	1.83076036546887	-0.635323215453843	0.690145286759527	1.44868706357412	0.89982295983812	0.782998227943917	-0.231519066755273
chrII:7399011:7400561:C07D10.1	0.642350486075104	0.523169241187325	-0.203195550689246	0.632191999855113	0.792897586720902	0.453530100761288	0.407896615099997	0.340734415121797	0.315521009088656
chrII:7381560:7383499:C07D10.5	-0.108822744236624	-0.121967806050818	-0.271330594343328	0.108757975550413	-0.206076714791657	-0.154269118755825	-0.120445202011104	-0.0750556559865352	-0.378268966952902
chrII:7379176:7379612:C07D10.6	-3.70780032346404	-1.14522721447869	-2.16355919808842	-1.33917571679099	-0.462316642452073	-0.821975553298974	-1.07594913281731	-0.687562405169071	-2.09665016837376
chrII:7379311:7381285:C07D10.7	-3.62231185030624	-0.940322450207255	-1.73751412410528	-1.09559400119444	0.0325069354900394	-0.759890662638148	-1.07531940976627	-0.602216763718319	-1.70890892031992
chrX:7344046:7344551:C07D8.5	0.793330863927284	-0.24046966693449	-0.327449230783	-0.635323215453843	-0.314391054936228	-0.238696272198161	-0.245909437467641	-0.307608182472628	-0.231519066755273
chrX:7341508:7342780:C07D8.6	0.0639610254148822	-0.00146681646460699	-0.0828490984495049	-0.29100419575044	-0.379485216780904	-0.19118260265231	0.0947149428149796	-0.233912019920805	0.0731203655021199
chrII:10346374:10347007:C07E3.10	0.667032192861917	0.769357252264111	0.553205414673514	0.818404540078734	0.655548781177024	0.51955275051404	0.527623036516164	0.97595943669951	0.646837044347622
chrII:10377998:10378135:C07E3.13	-0.207482717021869	-0.24046966693449	-0.327449230783	-0.635323215453843	-0.395676701322239	-0.238696272198161	-0.245909437467641	-0.307608182472628	-0.231519066755273
chrII:10358138:10358286:C07E3.14	-0.207482717021869	-0.24046966693449	-0.327449230783	-0.635323215453843	-0.314391054936228	-0.238696272198161	-0.245909437467641	-0.307608182472628	1.93488531014191
chrII:10382581:10382651:C07E3.15	-0.207482717021869	-0.24046966693449	-0.327449230783	-0.880688501721911	-0.314391054936228	-0.238696272198161	-0.245909437467641	-0.307608182472628	-0.231519066755273
chrII:10377998:10378135:C07E3.16	-0.207482717021869	-0.24046966693449	-0.327449230783	-0.635323215453843	-0.395676701322239	-0.238696272198161	-0.245909437467641	-0.307608182472628	-0.231519066755273
chrII:10354680:10354761:C07E3.17	0.372854323776569	1.01544611365974	1.92198659429118	0.436488238325915	0.980850766799621	1.51531619391537	1.2353385483764	0.341962057651045	0.778699063646207
chrII:10353583:10357518:C07E3.3	0.643740953529854	0.600557172202311	1.33191825843617	0.340660072438044	0.960815994645739	1.03743470400623	0.736945095787241	0.741157245547588	0.871440539659748
chrII:10360786:10362995:C07E3.4	-0.70242854744	1.2398943004633	0.4833911634319	1.57022346888743	1.95325620670765	0.965307012130642	1.54038954758578	1.43337976500455	0.702024159332644
chrII:10352262:10353463:C07E3.8	-1.24223009344474	-0.108057837012832	-1.70174549421928	-0.377672809232698	-0.592038990930726	-1.97061623453769	-1.90654774974008	0.313337244975621	-1.61291079209777
chrII:10350755:10351613:C07E3.9	0.397169334744947	0.290068192041069	-0.0908296647334792	0.277433595139636	0.510445078773871	0.0418617892424915	0.0971776060935509	0.208296692678553	-0.112991409080116
chrI:420921:423713:C07F11.2	0.580649253743212	0.653774284561891	0.7290988472929	0.105117126345741	0.49308407954743	0.323274040058164	0.727736135785437	0.191338146389176	0.9689393475493
chrIV:8175040:8175118:C07G1.10	-0.207482717021869	-0.24046966693449	-0.327449230783	2.10816375197395	-0.314391054936228	-0.238696272198161	-0.245909437467641	-0.307608182472628	-0.231519066755273
chrIV:8171831:8172056:C07G1.11	-0.24209162487885	-0.24046966693449	-0.327449230783	-0.635323215453843	-0.314391054936228	-0.238696272198161	-0.245909437467641	-0.307608182472628	-0.231519066755273
chrIV:8193173:8193373:C07G1.12	1.02798804224669	0.893069586579535	1.23024872167312	-0.761523278452432	0.6178819639351	0.999012968259929	0.487415035101576	1.0658284783364	1.2794485283447
chrIV:8181667:8181763:C07G1.13	-0.24209162487885	-0.24046966693449	0.7519574883148	-0.635323215453843	-0.314391054936228	0.356963501703353	0.89982295983812	-0.307608182472628	1.93488531014191
chrIV:8205116:8205400:C07G1.14	2.16208494195831	1.83889998826378	0.7519574883148	1.87139351516002	1.77596727484129	-0.238696272198161	-0.245909437467641	2.85405039639819	0.834561478565264
chrIV:8169963:8170203:C07G1.15	-0.672055918198069	1.69892945478013	1.68900372688186	1.22339081012897	1.35981625907158	1.56970531895961	1.52155423161335	2.14283585862135	1.08949014361624
chrIV:8209157:8210400:C07G1.6	-0.389926376399424	-0.197112171116546	0.880149358520238	-1.69366155585286	0.122378483323465	-0.248984975055605	-0.0457519890306273	0.496791549589808	-0.174456134366358
chrIV:8210953:8211828:C07G1.7	-0.457287311983678	0.219800100321357	0.530617721296738	-2.3640957167411	-1.40646030453374	-2.34732230904194	-1.02834638320669	0.0401114115126826	-1.07924533065434
chrIII:4497828:4497972:C07G2.4	2.86417584153955	-0.404227395811108	0.7519574883148	-0.635323215453843	0.690145286759527	-0.238696272198161	-0.25282087312607	1.45330810498996	1.93488531014191
chrIII:4498966:4499038:C07G2.5	0.0401944544009017	-0.252126658576334	-0.649134393606851	-0.837213964156892	-0.924937361171404	-0.307879985547978	-0.683363261871581	-0.782262084552131	-0.169868573957139
chrV:3502306:3503151:C07G3.10	-0.509866206122144	-0.76550726343748	-0.161917853298459	0.0419412586585632	0.529522688692872	-0.0792235377373383	0.299261666449947	-0.157147424476016	0.309919797337487
chrV:3518826:3518897:C07G3.13	-0.207482717021869	-0.24046966693449	-0.326845388839266	0.183962152248564	-0.395676701322239	-0.238696272198161	-0.245909437467641	-0.307608182472628	-0.265762353011381
chrV:3493633:3496943:C07G3.15	-2.12461178736828	-0.659389931326147	-0.818807989821742	-0.615214543385478	0.0251632530579517	-0.18163411249498	-2.3478776573152	-0.909725758593214	-1.61883910986815
chrV:3498121:3501763:C07G3.8	0.422304713891726	0.322178360805607	0.47018450173918	0.254362447417169	0.762585693422026	-0.157006221596112	-0.0341703669840341	-0.407116885200644	-0.921199134808592
chrII:9091107:9093684:C07H4.1	0.653890829630301	0.52163115617376	0.259952439585775	0.748209970588431	0.604831921430285	-0.209529515173542	0.529076409771327	0.663216253884965	0.587008199463005
chrII:9089466:9089802:C07H4.3	-1.14569827843096	-1.41899341532231	-0.215283123439911	-1.55945011908114	-1.28905698507947	-1.22719052272034	-1.29020246185399	-1.34076666070494	-1.22764266043245
chrII:9089723:9089822:C07H4.4	-0.207482717021869	-0.404227395811108	-0.327449230783	-0.635323215453843	-0.314391054936228	-0.238696272198161	-0.245909437467641	-0.307608182472628	-0.231519066755273
chrIII:7496576:7496654:C07H6.10	-0.144884697481807	-1.25523568644569	-0.215283123439911	-1.80481540534921	-0.284520643383719	-1.22719052272034	-1.29711389751242	0.895742053226216	0.482086065010245
chrIII:7527287:7527425:C07H6.11	-0.207482717021869	-0.404227395811108	-0.327449230783	-0.635323215453843	-0.314391054936228	-0.238696272198161	-0.245909437467641	-0.307608182472628	-0.231519066755273
chrIII:7536699:7536888:C07H6.12	0.793330863927284	-0.404227395811108	-0.326845388839266	-0.880688501721911	-0.395676701322239	-0.238696272198161	-0.245909437467641	-0.307608182472628	0.834561478565264
chrIII:7524269:7524355:C07H6.13	1.39901419228224	1.37340899823862	-0.327449230783	0.183962152248564	-0.395676701322239	-0.238696272198161	-0.245909437467641	1.45330810498996	-0.265762353011381
chrIII:7530858:7530990:C07H6.14	-0.114512068239877	-2.34228911782184	0.458436457288984	-2.54940770762847	-2.33315377531098	-2.28610070128873	-2.40888627043105	-2.44752274764878	-0.128321285686948
chrIII:7495087:7495231:C07H6.15	-0.140648418866758	0.789623708091291	-0.257943475363585	-0.569492530533817	-0.244960194847968	-0.168280344151955	-0.17151865327694	-0.234010573761092	-0.160559658280771
chrIII:7536735:7536888:C07H6.16	0.793330863927284	-0.404227395811108	-0.327449230783	-0.880688501721911	-0.314391054936228	-0.238696272198161	-0.245909437467641	-0.307608182472628	-0.231519066755273
chrIII:7494872:7495012:C07H6.17	-0.127117848326971	-1.891121180081	-0.821387646102215	-1.31925281798326	-0.895278112792472	-0.159229933042508	-1.94459054003549	-1.98817746901197	-0.785765656527599
chrIII:7532160:7532301:C07H6.18	-1.14569827843096	-0.297429723284861	-1.29468984253771	-1.55945011908114	-1.28905698507947	-0.631530748818828	-1.29020246185399	-1.34076666070494	-1.22764266043245
chrIII:7491788:7491871:C07H6.19	3.46985916989451	1.37340899823862	1.38301671712002	1.59135376297234	-0.314391054936228	1.44868706357412	0.89982295983812	2.29779867695602	1.93488531014191
chrIII:7521003:7521464:C07H6.2	-0.705342617988023	-0.597177328227007	-0.757378586076137	-0.321153464378749	-0.497918444803605	-0.53176643650513	-0.731371854084915	-0.444803251005321	-0.749392978050942
chrIII:7499676:7503241:C07H6.4	-0.1373853908267	-0.349637482514168	-0.30057355615934	-0.160662343334569	-0.126144631523232	-0.114712009351626	-0.0816470049666306	-0.265404667641104	-0.164730890163294
chrIII:7498747:7499462:C07H6.9	-1.23392410134875	-0.402133662551536	-1.29367773901863	-0.793061083778176	-0.607561214167278	-1.57861980150254	-0.44136080673059	-0.123667946920737	-1.31393689930531
chrX:17081127:17082042:C08A9.10	-2.47430192455148	0.0432001991850162	0.364790652104803	-0.361386137514929	-1.66474152417246	1.24383682178173	1.21155906741758	0.947490536719653	1.13400210688677
chrX:17089318:17089466:C08A9.12	-0.207482717021869	-0.24046966693449	-0.326845388839266	-0.635323215453843	0.690145286759527	2.08730440842225	0.89982295983812	-0.307608182472628	-0.231519066755273
chrX:17087881:17093299:C08A9.3	-1.07941149589357	-0.353270269517566	0.273728453154337	-0.149298802103015	0.32420430798704	0.00742485584758567	0.586220764170904	0.494144919537513	-0.86203927626088
chrII:8028169:8028555:C08B11.11	-0.207482717021869	-0.24046966693449	-0.327449230783	-0.880688501721911	0.690145286759527	-0.238696272198161	-0.245909437467641	-0.307608182472628	-0.231519066755273
chrII:8017570:8017701:C08B11.12	-0.000466262291505319	-0.257866004824552	-0.331176606460268	-0.472801020876123	-0.517557641480404	0.0207534609167654	-0.657247387988218	0.0541106767058464	-0.440703427798146
chrII:8028059:8028245:C08B11.13	-0.207482717021869	-0.404227395811108	-0.327449230783	-0.880688501721911	1.32531043224585	0.356963501703353	-0.245909437467641	-0.307608182472628	-0.231519066755273
chrII:8037315:8038169:C08B11.9	-0.828798620045146	-0.71205055594969	-1.07366181253595	-0.578227120117022	-0.510822659994265	-0.526746629219225	-0.515264103932217	-0.446506870272309	-0.987569244151473
chrV:10125051:10127570:C08B6.10	-0.702530603461482	0.173622268312477	0.427709106551026	-0.149471811596296	-0.2066954998371	0.159315516248897	0.124313622253403	0.165557075143728	-0.183531167833704
chrV:10107625:10109909:C08B6.11	0.923286302995286	1.6501940299067	1.28932233148211	0.95340338260158	1.65609711879132	1.48044761955335	1.37845449016423	1.63265937806807	1.62959914852173
chrV:10100155:10102016:C08B6.14	1.82875335273342	-0.24046966693449	-0.327449230783	1.59135376297234	0.690145286759527	2.54041062544489	-0.245909437467641	-0.307608182472628	-0.231519066755273
chrV:10118384:10118607:C08B6.16	-1.47348834360233	0.508691189210185	-2.66379191500357	-1.4260367914854	-1.66474152417246	-2.62699363773209	-0.470645787437644	0.773309841799624	0.62847854792032
chrV:10117111:10117411:C08B6.17	0.750925748378581	0.786002176340663	0.501373498563659	0.757710744345475	0.732829394168788	0.350083136749024	0.544146952474504	0.109235388195948	0.405975878022457
chrV:10134094:10134127:C08B6.18	-0.504477850230463	-0.689336542103983	-1.20583126083972	-1.2767345975089	-1.58667089406562	-0.669149929907463	-1.49765371656254	-1.11411586582635	-0.614862166803243
chrV:10105711:10106694:C08B6.2	-0.807059756763505	0.112220720507603	-0.42086545684809	-1.03988042382518	0.381174586166011	-0.109296991390288	0.0494765192669719	-0.204916770391274	-0.617335595102352
chrV:10109832:10112287:C08B6.3	0.673427382021136	1.23175427069797	1.00700745521561	0.87684448635604	1.45392033178108	0.668221003392895	1.20365956858928	0.923240837750292	1.48063462030702
chrV:10114628:10117413:C08B6.4	0.792729120047406	0.793971210664746	0.655291221313472	0.801698517713409	0.867752705176501	0.498457585760149	0.514823601563352	0.24610766570737	0.522681134277297
chrV:10117764:10119791:C08B6.5	0.130373776817233	0.422597778673758	-0.0912741476276329	0.261570719839781	-0.271308081093003	0.446912288321523	0.432638424962011	0.953490198174326	0.133753284534754
chrV:10123623:10124799:C08B6.6	0.491171260115084	-2.34228911782184	-0.172622771516237	-0.322730729202286	-1.32861743361522	1.93618624464179	-0.110510040161095	-2.44752274764878	-1.22864511726359
chrV:10134642:10143081:C08B6.8	-0.475980413384468	-0.429117998820036	-0.978005070516237	-0.379189432267052	-0.475257431908847	-0.583771553553457	-0.716536746853138	-0.475425679140767	-0.76640462644368
chrIII:7814701:7814791:C08C3.10	-0.207482717021869	-0.24046966693449	-0.327449230783	-0.635323215453843	-0.314391054936228	-0.238696272198161	-0.25282087312607	1.92890053145853	-0.231519066755273
chrIII:7811117:7811245:C08C3.11	-0.207482717021869	-0.24046966693449	-0.327449230783	-0.880688501721911	-0.395676701322239	0.356963501703353	-0.245909437467641	-0.307608182472628	2.28911046500054
chrIII:7803286:7803435:C08C3.6	-1.14569827843096	-1.25523568644569	-1.29468984253771	-1.55945011908114	-1.37034263146548	-1.22719052272034	-1.29020246185399	-1.34076666070494	-1.22764266043245
chrIII:7800548:7800695:C08C3.7	-0.207482717021869	-0.24046966693449	-0.327449230783	-0.880688501721911	-0.314391054936228	1.44868706357412	-0.245909437467641	-0.307608182472628	-0.231519066755273
chrIII:7806976:7807079:C08C3.8	-1.14569827843096	-1.25523568644569	-1.29468984253771	-1.55945011908114	-1.28905698507947	-1.22719052272034	-1.29020246185399	-1.34076666070494	-1.22764266043245
chrIII:7806914:7807079:C08C3.9	-1.14569827843096	-1.25523568644569	-1.29468984253771	-1.55945011908114	-1.28905698507947	-1.22719052272034	-1.29020246185399	-1.34076666070494	-1.22764266043245
chrV:8345758:8349909:C08D8.1	-0.70242854744	0.41334044776568	0.300075582975525	1.44215213429099	-0.853552914942213	1.60392435697877	-0.393829685112766	-0.188114964978624	0.853322563440463
chrV:8349107:8349187:C08D8.3	-1.14569827843096	-1.25523568644569	-1.29468984253771	-1.80481540534921	-1.28905698507947	1.09881015790007	-1.29020246185399	-1.34076666070494	-1.22764266043245
chrV:8334255:8334307:C08D8.4	0.793330863927284	-0.24046966693449	-0.327449230783	-0.635323215453843	-0.314391054936228	-0.238696272198161	-0.245909437467641	-0.307608182472628	-0.231519066755273
chrV:8343488:8343602:C08D8.5	0.793330863927284	0.717336296226338	1.38301671712002	0.183962152248564	1.77596727484129	-0.238696272198161	0.89982295983812	1.45330810498996	2.8232371714226
chrV:8348599:8348685:C08D8.6	-0.207482717021869	-0.24046966693449	-0.327449230783	1.24861280621904	-0.314391054936228	-0.238696272198161	-0.245909437467641	-0.362904075570691	-0.231519066755273
chrV:8343933:8345514:C08D8.7	-0.746131169894748	-0.351578496521469	0.385243384719795	-0.502048855775544	-0.650851544531593	-1.01318534217605	0.00366409083530055	0.238205701785144	-0.0640762414697524
chrII:1633789:1634120:C08E3.1	-1.14569827843096	1.48020667076486	2.43795878290969	2.54690458166798	1.67794507125423	2.82915106461897	1.68242718738751	2.04164435674082	0.482086065010245
chrII:1631994:1632316:C08E3.13	-0.59261243004745	2.54423044143045	1.96282302435554	1.0073234469967	2.35622213890478	1.36843075838914	2.54506008423137	1.18724559900026	1.91926197315244
chrII:1625965:1626883:C08E3.14	-0.207482717021869	-0.24046966693449	-0.327449230783	0.183962152248564	-0.314391054936228	-0.238696272198161	-0.245909437467641	-0.307608182472628	-0.231519066755273
chrII:1627478:1627883:C08E3.15	-0.207482717021869	0.717336296226338	-0.327449230783	-0.635323215453843	-0.314391054936228	0.356963501703353	-0.25282087312607	1.92890053145853	-0.231519066755273
chrV:18361085:18362502:C08E8.1	2.40166611013612	3.42832421549993	3.89210232082253	0.324485902591739	2.763767059336	1.55191637492271	0.52978335442332	2.56810810684475	2.80979606249485
chrV:18339014:18339907:C08E8.10	1.11031483072318	2.00818686531922	1.92187437353062	1.18754887137538	1.17734652378134	1.73310427222544	1.6940812201135	1.65733524637829	1.46894357633392
chrV:18351020:18352672:C08E8.11	-0.207482717021869	-0.24046966693449	-0.327449230783	2.80239763342643	-0.314391054936228	-0.238696272198161	-0.245909437467641	-0.307608182472628	-0.231519066755273
chrV:18353509:18355842:C08E8.2	-1.18030718628794	0.824133968752585	-1.29468984253771	-0.740164751378735	-1.28905698507947	-1.22719052272034	-1.29020246185399	-1.34076666070494	-1.22764266043245
chrV:18350141:18350515:C08E8.3	2.66470679548019	4.98752733950621	3.66519962582653	3.72065507091329	4.87922588087062	5.15215992336642	5.09989132519035	5.60662053615545	5.50865735641736
chrV:18371845:18373532:C08E8.4	0.396560821789	2.81028851044848	2.29404190522242	1.62601245393252	3.07603324922812	2.92126987774228	2.28558830943804	2.15154168051069	1.67572870268635
chrV:18359817:18359988:C08E8.5	0.793330863927284	0.717336296226338	-0.326845388839266	1.24861280621904	0.690145286759527	1.44868706357412	-0.245909437467641	3.2695202855506	2.57853349026407
chrV:18368242:18368422:C08E8.6	-2.15074813799517	0.39315323938871	-2.3308323677681	-0.665471685955585	1.47819168803464	-0.598717365516446	0.563743378810456	1.30378641529448	-2.29472566258413
chrV:18364857:18365037:C08E8.9	0.167617473558769	-0.25180964015481	-0.506186160695438	-2.04881750042639	1.38354617854726	0.790730604759098	-2.77593345336602	0.102999964753586	-0.117620128797692
chrII:1785262:1786309:C08F1.10	0.197355419699047	-0.152444649885389	-0.340755761929351	0.377893922070564	-0.236150212950275	-0.24868168582266	-0.113059816211918	-0.16993628492837	-0.1490469610181
chrII:1783450:1784481:C08F1.11	0.834630739907821	0.249881829446767	0.380301794900933	0.858150878445428	0.0748386091431341	0.119999860374934	0.294820735818443	0.205897828280919	0.472679850200954
chrII:1805710:1806458:C08F1.12	-2.19563090534539	-0.62738805076148	-1.40827615077723	-1.33105119532318	-0.905341710297543	-0.574576289771977	-0.577597990182228	-0.649553054322673	-0.449642643899602
chrII:1787216:1788187:C08F1.6	0.0118577818871611	-0.370323966875648	-0.512149734259028	0.0932208071012785	-0.53225726307377	-0.419728130788343	-0.40000199833749	-0.475986201961168	-0.534179566050978
chrII:1807406:1808317:C08F1.8	2.03927332126455	1.51790119524577	1.68972428553074	1.5300694674792	1.38978022321508	1.08487426198448	1.43255421503573	1.08937237002267	1.72054604221188
chrIV:13623832:13625433:C08F11.1	-0.0967452190850399	1.2398943004633	0.795711735016991	-0.17990909858964	2.24970569108711	1.4668793352654	1.06199913359315	1.09011294798095	-0.108876646980475
chrIV:13648038:13649335:C08F11.10	-1.18030718628794	-0.297429723284861	-1.29468984253771	0.324485902591739	-1.28905698507947	0.460192813051941	1.37924220164579	-1.34076666070494	-1.22764266043245
chrIV:13632076:13632703:C08F11.116	-1.14569827843096	-1.25523568644569	-1.29468984253771	-0.740164751378735	0.801301344698047	-0.631530748818828	-1.29020246185399	-0.250160250288393	-1.22764266043245
chrIV:13651013:13651512:C08F11.12	-0.207482717021869	-0.24046966693449	-0.327449230783	-0.880688501721911	-0.314391054936228	-0.238696272198161	-0.245909437467641	-0.307608182472628	-0.231519066755273
chrIV:13607435:13609892:C08F11.13	2.54522650762282	1.19375902278593	0.542664607268791	1.28418321154001	0.185106532060663	-0.227254997181469	0.48567111871786	0.0832875609869322	0.896333097021422
chrIV:13649835:13650338:C08F11.17	-0.207482717021869	-0.404227395811108	-0.327449230783	-0.880688501721911	-0.314391054936228	-0.238696272198161	-0.245909437467641	-0.362904075570691	-0.231519066755273
chrIV:13619502:13621539:C08F11.3	-0.207482717021869	2.49497269027606	2.90956324262293	1.24861280621904	2.41113242032762	-0.238696272198161	0.89982295983812	4.11401085751667	1.47820965868742
chrIV:13637274:13638666:C08F11.7	1.35298029946819	-0.578362242165967	-0.911269457120609	0.900900476923521	-0.987851180835874	-0.90679691865742	-1.5893295960147	-0.748916134296634	-0.650576424527318
chrIV:11172409:11172539:C08F8.10	-0.207482717021869	-0.24046966693449	-0.327449230783	-0.635323215453843	-0.314391054936228	1.44868706357412	-0.245909437467641	-0.307608182472628	0.834561478565264
chrIV:11166052:11166123:C08F8.11	3.9664326285008	1.91118740012874	2.77063909174479	3.5368621702153	0.759576146847787	2.6108265534911	2.80111099596456	3.14840044368467	3.46039370505169
chrIV:11163419:11163520:C08F8.12	-1.18030718628794	-1.41899341532231	-0.215283123439911	-0.740164751378735	-1.28905698507947	-1.22719052272034	0.52978335442332	-0.250160250288393	-1.22764266043245
chrIV:11149632:11149770:C08F8.13	0.793330863927284	-0.24046966693449	-0.327449230783	-0.635323215453843	2.12552387885126	-0.238696272198161	-0.245909437467641	-0.307608182472628	-0.231519066755273
chrIV:11176099:11176246:C08F8.14	-0.24209162487885	-0.24046966693449	-0.327449230783	0.806742861189547	-0.314391054936228	-0.238696272198161	-0.245909437467641	-0.307608182472628	1.93488531014191
chrIV:11159569:11160807:C08F8.15	-1.4943501525805	-0.953053700502847	-1.18730386026084	-0.817188658315374	-0.694962879165417	-0.816341624068275	-0.632746907495221	-0.592039910022992	-1.33857151366035
chrIV:11150996:11154334:C08F8.2	-0.139205343625144	-0.541307416374487	-0.755540907505881	-0.681608445853575	-0.620067749472655	-0.616703196396403	-0.576350701672622	-0.565526300149296	-0.37682120069229
chrIV:11155028:11156634:C08F8.3	-0.627396443896981	-0.894712110595289	-0.88864270463502	-1.00803928085489	-0.949042178585401	-0.608189432215654	-0.878312443808063	-0.978788768907186	-0.789148243058353
chrIV:11162751:11164622:C08F8.6	1.43969699101306	-0.284161779422594	0.265483551007052	0.479075947371175	-0.176994892717884	-0.281952704481421	0.497211995198011	-0.397695984458186	0.907104490516153
chrIV:11178076:11178595:C08F8.9	-0.094622759769108	0.0223976042062928	-0.240076885641017	0.00550529943771084	0.0740607456741249	-0.323505325330497	-0.184949659080322	0.0541926622716174	-0.324368156885174
chrII:770552:772117:C08G5.6	-1.19507875081375	-0.428659979473283	-0.313993948230474	-0.0811702369135173	0.122378483323465	1.08552963316966	-0.416820422260456	0.0705516707465812	0.745966145646866
chrII:756194:765319:C08G5.7	0.183152670071574	0.358317681693348	0.779002210743281	0.459687216223153	0.563272173845097	0.601868160490284	0.464866000365866	0.298147659193901	0.59191336774165
chrII:774111:774233:C08G5.9	-0.207482717021869	-0.24046966693449	-0.327449230783	-0.635323215453843	-0.314391054936228	-0.238696272198161	-0.245909437467641	-0.307608182472628	-0.231519066755273
chrIV:7658733:7664166:C08G9.1	0.308799085497098	0.797836243337046	0.319632809241422	0.163270938589732	0.753762834539966	0.415760255379281	0.451095597606149	0.376311501733306	0.394043924983769
chrIV:7676531:7676681:C08G9.10	-0.175257326723739	-0.168182255069536	-0.258547317307319	1.31444349113906	-0.244960194847968	-0.168280344151955	-0.17151865327694	-0.234010573761092	-0.160559658280771
chrIV:7664156:7672972:C08G9.2	0.330882023125136	0.0946324185362714	0.412717515623288	0.0469367161527752	0.604958947268002	0.756783203453395	0.4293005531336	0.613981596015001	0.669406810511003
chrIV:7657144:7657500:C08G9.4	-0.144884697481807	-0.297429723284861	-1.29468984253771	1.57004732047371	-1.28905698507947	-1.22719052272034	-0.144470064548232	-1.34076666070494	-1.26188594668856
chrIV:7661883:7661975:C08G9.5	-0.212559533563825	-2.97096330355954	-1.05374270544694	-1.25069614603657	-3.93822729027856	-3.8315076971883	-1.74315256165604	-1.45735071562527	-2.14233161019201
chrIV:7663143:7663291:C08G9.6	0.585184299539455	0.496288113490321	0.565281489981343	-1.12197786094425	-1.53640897082685	-0.36191014832976	-3.31206114951188	1.28746947026096	-2.09015983129476
chrIV:7657291:7657500:C08G9.7	0.860165162082396	0.789623708091291	-0.258547317307319	1.65718444789236	-0.244960194847968	-0.168280344151955	-0.17151865327694	-0.234010573761092	-0.194802944536879
chrIV:7672392:7672509:C08G9.8	-0.207482717021869	-0.24046966693449	-0.327449230783	-0.635323215453843	-0.314391054936228	-0.238696272198161	-0.245909437467641	-0.307608182472628	-0.231519066755273
chrIV:7679172:7679318:C08G9.9	-0.207482717021869	-0.24046966693449	-0.327449230783	-0.635323215453843	0.690145286759527	-0.238696272198161	-0.245909437467641	-0.307608182472628	0.834561478565264
chrII:9881192:9882530:C08H9.15	0.0422315721088298	0.549655955904251	0.505629467350431	0.208289100889354	0.623006539493249	0.288662814949178	0.33993629296596	0.300316822471588	0.287187054768556
chrII:9892777:9894370:C08H9.16	-0.099897889969616	-0.0586048315901633	-0.316881811210918	-0.0631594104845976	-0.0446257284253162	-0.327842299849061	-0.264472657734523	-0.109647438152003	-0.299698353798982
chrII:9861945:9862247:C08H9.18	0.860165162082396	0.789623708091291	-0.258547317307319	-0.569492530533817	-0.244960194847968	0.427379429749559	-0.17151865327694	0.856595836655453	-0.160559658280771
[truncated: 25,780 more rows]
