# Supplementary material for: Fluctuations in chromatin state at regulatory loci occur spontaneously under relaxed selection and are associated with epigenetically inherited variation in C. elegans gene expression
Source: PLoS Genet. 2023 Mar 2;19(3):e1010647. doi: 10.1371/journal.pgen.1010647 (PMC10013927; doi:10.1371/journal.pgen.1010647)
Supplement: S3 Table — File name: S3_Table.csv. (CSV) [file pgen.1010647.s012.csv]

	2	4	6	8	10	12	16	18	20
chrII:1847:5516:2L52.1	-0.327441819494998	0.262800942101988	0.787095439875638	0.715694641002821	0.41827710239903	0.837613511480518	0.727598028347457	0.847373336857365	0.658326405829406
chrII:15265685:15265757:2RSSE.4	-0.356094335328353	-0.405576457683196	-0.403808720544299	-0.609696366390466	-0.333263064886121	-0.685157120431375	-0.445814031844538	-0.681710240453627	-0.502162934663519
chrII:15279228:15279420:2RSSE.5	-0.255340518013317	-0.29506596759059	-0.30004536526546	-0.454662522432391	-0.222022060788156	-0.592081234429645	-0.34312911267105	-0.582908722056338	-0.398956182950768
chrII:15273616:15273693:2RSSE.6	0.0894255421255909	-0.182300025681377	-0.401701536491036	-0.622534927579604	0.394363894789443	0.0923475913486105	-0.108145788008571	-0.633892417469308	-0.526877335849862
chrII:15279230:15279420:2RSSE.7	-0.255340518013317	-0.29506596759059	-0.30004536526546	-0.454662522432391	-0.222022060788156	-0.592081234429645	-0.34312911267105	-0.582908722056338	-0.398956182950768
chrII:15264824:15264885:2RSSE.8	-0.255340518013317	-0.29506596759059	-0.30004536526546	-0.454662522432391	-0.222022060788156	-0.529306781218314	-0.34312911267105	-0.582908722056338	-0.398956182950768
chrIV:17480297:17483330:4R79.2	-0.227581851757331	0.306452935106436	0.892242542027046	1.24419269235506	0.202904323705025	1.01012332124718	1.00629627229719	0.505859643725082	1.02023706035728
chrIV:8366749:8375371:aagr-1	0.878067956327596	0.930820915715557	0.611438022724248	1.01568656522976	0.713157528192577	0.942708495106643	0.749376702615508	0.703960316103748	0.703031100984401
chrII:4914493:4925248:aagr-2	0.379316542122473	0.523099700961956	0.575353225010648	0.584264342473527	0.457934242811527	0.628143777703708	0.493633487215355	0.584839907617352	0.31044584992809
chrV:9725983:9729512:aagr-3	0.604583835158006	-0.134734757482221	0.16936312182475	0.100522919561224	0.153130889428838	-0.117249358838801	0.0266620983275714	-0.0688180067941445	0.18021782039062
chrX:460650:466962:aagr-4	0.424375152868667	0.377106356981138	0.748006224465862	0.564460648336194	0.569617690842342	0.501840026226048	0.578688024136799	0.573095050314261	0.408063585944733
chrIII:8756982:8761090:aak-1	-0.137826948367386	-0.243601316104496	0.412585029090284	0.128345852589636	0.19358942242335	0.0517642167405792	0.0107437241491131	-0.00509873990092677	0.133283841299886
chrX:16796086:16803404:aak-2	0.528045830403084	0.253370360096119	0.145186182205421	0.114396757653265	0.258627861113595	0.146659935836448	0.146118127601896	0.260948023070533	0.118349921837807
chrX:13755770:13758936:aakb-1	0.530770308896338	0.85554636829864	0.572833901057176	0.56319316024045	0.629506603588014	0.526293634992086	0.550812365508727	0.619814385065017	0.542911167921407
chrIII:11237142:11239199:aakb-2	0.61414381182963	-0.152696979141276	-0.328311047635938	-0.250807868316322	-0.0819193069802027	-0.527306943121119	-0.333972108782546	-0.329914290124686	-0.0323133597764617
chrIII:12537783:12575401:aakg-1	1.29636013096055	0.190978011893766	0.341930520025368	0.273142984117068	0.364726187000868	0.122870298288742	0.22221848037325	0.259125595625446	0.345309673565148
chrX:16866065:16869031:aakg-2	-0.095760343654761	0.0640507309383937	-0.0708634336079465	-0.222789794926318	0.00309830762908668	-0.132991435174367	-0.104242416139842	0.0657096148914114	0.0105338401764661
chrX:2976447:2981027:aakg-3	-0.428936509137771	0.873255010284469	0.407703318650866	0.739219127538972	-0.385246892653347	0.424750422186389	0.484894394408936	0.0796373554200379	0.239555205434668
chrX:2314895:2319338:aakg-4	0.931118877137241	1.3022174789653	1.39900084448261	1.39039615999651	1.53060007633515	1.47629373025537	1.26419004770863	1.44309650038984	1.02080086629181
chrII:9971052:9974704:aakg-5	-0.237511355249771	-0.0697624049791132	0.00341582020702438	0.0296149981152274	-0.308143360599726	-0.0570708115763767	-0.0778518582308609	-0.0338640203961233	-0.332941835528105
chrI:5107832:5110183:aap-1	0.0385996374672256	-0.52704825053478	0.017383296767328	-0.315968204730263	-0.237245854158164	-0.268390081862847	-0.247014063825971	-0.187808319532411	-0.35183196892826
chrII:11460204:11464489:aars-1	-0.485091292035966	0.388086861331858	1.20837807440179	1.00582666538345	0.473336529461652	0.96851768980524	1.08160170181238	0.958643779483153	0.746712988446916
chrI:3983182:3986581:aars-2	0.46797264889723	-0.306484497768727	-0.119921023156965	-0.227184219047076	0.137081841570318	-0.16062885275608	0.0394918149275165	-0.239824189699442	-0.11541832188763
chrIV:245113:251926:aass-1	0.187640684030906	0.0425375303794347	0.0487360641506035	0.111056093445257	0.0667599542317677	0.0619340065299562	0.0339411246359869	0.0572691015841763	-0.0244581549358777
chrIV:9599177:9601695:aat-1	0.171325089810262	0.287134161943783	0.030234583283941	-0.0565192308691681	0.290192467491933	0.0735572338391989	0.0183305778649812	0.129083520514105	0.135272971033414
chrV:9244401:9246360:aat-2	0.525494223894296	0.352097596468988	0.150042284582854	0.153250496968774	0.327072824128805	0.0424032356921748	-0.023122538434873	0.0977318465562731	0.269050627134568
chrX:2552435:2557728:aat-3	0.799784513563059	0.428052596995597	0.299817576969501	0.272891964865373	0.500248181265695	0.130360240909169	0.147008044076628	0.357627412447962	0.390907055388076
chrIV:6272528:6275721:aat-4	-0.11842679861463	0.0147338050417232	-0.0635189716215803	0.120304442820824	-0.656660411941344	-0.283622335616806	-0.0259183449291982	-0.0786666911088584	-0.471393906575809
chrI:2571768:2576020:aat-5	0.569698935130462	0.639731940517879	0.390105291137945	0.50460955931555	0.315590342691944	0.823853008256594	0.460626125956509	0.396882135771029	0.149950519984787
chrV:11466841:11470663:aat-6	-1.50453012539457	-0.00463551891555154	-0.379262975858641	-0.519169470595152	-1.87318545217751	-0.546610388303023	-0.343095852207217	-0.530144061114064	-0.9619155920674
chrII:1386869:1391639:aat-7	-0.356094335205639	0.645119021440452	-0.403808720399133	0.321527512861462	-0.333263064753319	-0.68515712039552	-0.445814031731414	3.25489419262153	1.53269782530098
chrIV:3862032:3865044:aat-8	-0.203280307643733	0.477152197072483	0.392700861227783	0.0232269935420112	0.489487119279737	0.127125976201036	0.234002250770144	0.161238818357191	0.0982680023395765
chrI:11388680:11396660:aat-9	0.154849442034953	-0.832387020331111	-0.567374598342225	-0.626641305909744	-0.524903309624516	-0.787953234261432	-0.571450168212576	-0.76682530076537	-0.354594192875643
chrI:1601837:1607220:aatf-1	0.018439135606757	-0.218079948931769	-0.10473334995614	-0.179896990461537	-0.194058098057544	-0.259182732861531	-0.11625821989281	-0.0822269051242157	-0.04867984996402
chrIII:13153816:13160284:abce-1	-0.167374930496371	-0.385492164517559	-0.485663457131894	-0.562232632203965	-0.408211340355232	-0.496010002096291	-0.383171015705092	-0.396603305721197	-0.46179176722818
chrV:12761043:12763375:abcf-1	-0.856319549507267	-0.211790926820209	0.25212437712864	0.0645679823611023	-0.289164800458799	0.0653341410637334	0.229187658338234	0.171479767948372	-0.0446443667786941
chrIII:13457686:13462238:abcf-2	0.70879145955644	0.012505134273574	2.31922521764945e-05	0.078701323105702	0.451312938337364	0.099108719117908	0.0604956417026131	-0.00181972339339635	0.282854875740336
chrIII:6173404:6176171:abcf-3	0.0216376816156767	0.219115317413159	0.393088996670127	0.320455210170038	0.359013089657023	0.392466177730586	0.364243560918819	0.351139276807324	0.262386669627999
chrII:6528930:6531610:abch-1	-0.598810149162252	0.461038019309298	0.550731575074039	0.219069571621776	0.366280834304601	0.357868888183406	0.0248270435267451	0.607309599656779	0.084651220948423
chrII:6532162:6535455:abcx-1	0.0608328005103025	0.140665798220648	0.737438288906105	0.462915891240162	-0.00369931075576965	0.372235758034552	0.460592561077491	0.332393993737151	0.50637832650338
chrI:3886072:3887085:abf-1	0.237321309047444	2.11226740727825	0.309385476995311	1.6421052592835	1.87911420758152	0.947625990011754	2.38579311532019	0.661761889250499	2.61261059927651
chrI:3885543:3885988:abf-2	-0.395945421532421	0.0158166758673082	0.0286616964785472	-0.0694940847790993	-0.947158615382028	-0.865708866313803	0.026943963067359	-0.408032464913485	0.389125422008118
chrV:15817409:15817846:abf-3	-0.136925795521752	-0.29506596759059	-0.30004536526546	-0.454662522432391	-0.222022060788156	-0.592081234429645	-0.34312911267105	0.435331214337679	0.639083858206277
chrV:20557875:20558379:abf-4	-0.255340518013317	3.20777019651778	-0.30004536526546	0.417119188279977	-0.222022060788156	1.31295117091425	-0.34312911267105	1.00437581233685	0.639083858206277
chrX:12792726:12793386:abf-5	-1.11345087217001	0.296508495434598	-1.39702051425285	-1.42789960555815	-2.36908917790443	-0.186972972526809	-0.293960842649517	-0.498852723208376	-1.3529138313765
chrX:12794117:12794870:abf-6	-0.833073571035217	0.623606928584002	-0.929108208483503	0.851103887089408	-1.51291474890626	-0.469809760463805	-0.48840588386617	0.0292402772067649	-0.276194740606318
chrI:11515126:11517108:abhd-11.1	2.3656498773556	3.92386804192504	3.17191917232395	0.961850237345675	1.4873235035349	1.8517770802407	4.40470537620506	1.97716397789899	2.80211005792111
chrI:12181045:12183297:abhd-11.2	0.380103162672681	-0.00236884803153664	-0.139815624429586	-0.124929613878561	0.00250903389862176	-0.344047726914069	-0.240319098653149	-0.1118187986046	-0.0785901578121255
chrV:7984092:7985954:abhd-12	0.133241247663063	-0.65070164978704	-0.631048427414409	-0.646455007844099	-0.573441345210744	-0.684406648080341	-0.871031785320439	-0.794611803143602	-0.511800304842556
chrIV:1027786:1030039:abhd-14	0.618492305699888	0.621907351959507	0.315690830286409	0.353744473556408	0.843952294699945	0.60627529018561	0.323749941990339	0.293439705800319	0.438668794359795
chrV:19955487:19958912:abhd-3.1	0.753467261725996	-0.282634258704594	-0.040750067995379	-0.164965937954175	0.382368473104704	-0.0157316675152953	-0.144086551403173	-0.200818707607798	-0.218676001597107
chrX:975524:978008:abhd-3.2	0.796997493499529	1.0221575226641	1.10955538506913	0.829976165487322	-0.173429536877824	1.10600902257889	-0.239521280206581	0.298435894261491	0.118958476354281
chrV:4847652:4849836:abhd-5.1	0.302058741816977	0.141870554626743	0.660246250918193	0.216414575291969	0.469893632055501	0.475812040610433	0.185575221298479	0.114729492170227	-0.201041531181327
chrV:4844684:4846984:abhd-5.2	0.512218047607359	-0.0582786808111746	0.222081925517594	-0.0452433003878833	0.883898923132138	0.296999116659644	0.261564359904807	0.118117629466214	0.040529698204285
chrIII:5690106:5692730:abi-1	-0.0431454428448621	-0.19983326025883	0.0360727025487562	-0.158416721753519	0.0340540629779774	-0.150733753007514	-0.0768455076902082	-0.0582681321041504	-0.153872448210355
chrX:10605831:10624202:abl-1	-0.398559383192625	0.458027908888238	0.979557289585716	0.877132808637759	0.511554271367064	0.881278373017517	0.973975215136384	0.913685159949312	0.602231192733934
chrIV:10206188:10214911:abt-1	-0.889663190558982	1.23631148592549	0.402604098764495	0.572862033665201	-1.48156073003435	0.967666624060018	-0.735097679463723	1.28585049517415	-0.313767329025243
chrI:2255920:2272866:abt-2	1.02426054564926	1.0171924026211	1.51229671312572	1.71087578345486	1.08359269783221	1.55369670544618	1.55044167085821	1.26390049969558	1.01387203154266
chrV:323771:330725:abt-4	-0.19989867261194	1.45238128221207	0.630875662234211	1.14593722437599	0.0470903045780296	1.42390360314813	0.870192750553541	1.05308359961952	-0.647402131813577
chrI:12011194:12018684:abt-5	-0.807903326429348	-1.02726101249533	-0.126863854091979	0.403620470347144	-1.20224885212465	0.1807599194559	0.616792778010202	-0.0103220436695936	-0.0403951968923674
chrI:2472037:2485391:abtm-1	0.352746786108377	-0.1006316789912	-0.0364254412162937	-0.101777506552353	0.0237325841125182	-0.0728109354994485	-0.160365175553179	-0.23233541408169	-0.00899452524221283
chrI:8296922:8307566:abts-1	0.164377280346128	0.400054274630742	0.704760644414218	0.777961259923512	0.555407790305127	0.696559187195031	0.682533778090664	0.640884094292264	0.467710955971523
chrX:11585674:11589757:abts-2	0.306430294048207	-0.0842025356354401	0.160585938618446	0.138377711480195	-0.540035816893391	0.0632253168330054	-0.0512755375422319	0.0695854918082276	-0.00061522486916568
chrII:6132894:6157205:abts-3	0.0369993363520849	1.0357831471731	0.904274851879305	1.1357576787534	0.601095557311063	1.11061447652707	0.846876329044844	0.878822660021429	0.507430885178437
chrX:6747295:6761738:abts-4	0.270796683021547	-0.0997433115273637	0.178906146925435	0.0603657972040021	-0.0677145947875361	-0.205318856609764	-0.0535082321172404	-0.0368908729479046	-0.16051435784571
chrV:10380339:10381826:abu-1	-0.0202993951429391	2.96233416204769	2.66986267315391	3.21689592888648	1.79787128952215	2.70603076602386	2.54625158877789	2.7090025735796	1.84355569650622
chrX:3798178:3799741:abu-10	0.74424645353527	1.74672785433005	1.39632224512764	1.80966422668347	0.700157863954108	1.47712518259583	1.08706974912188	1.19834289361725	0.371676689343646
chrII:192530:194558:abu-11	0.896547470777693	1.07807466403413	1.0665404598214	1.43997325700643	0.768713503529	1.12938621446579	1.06350522346861	0.919427788146286	0.705853157517436
chrX:450445:457648:abu-12	0.670188860607461	0.902312331639976	1.1204650817896	1.23048657835666	1.02899033901466	1.05338653117172	1.14032839942721	1.01498938340924	0.946836968955686
chrIII:6941887:6945898:abu-13	0.606146489064556	0.971502646425896	0.875675186910088	0.988527885052041	1.16497356784568	0.803084328282251	0.995762110528064	0.898591747472594	0.994953631056276
chrII:9225185:9227261:abu-14	1.07381534330528	1.27211457785226	0.985584233186674	1.36614633111474	0.971458815620274	1.03402086300695	1.12853320930425	1.07149821224181	0.931313215336614
chrV:5158622:5159907:abu-15	-1.33485217218091	-1.03935558959862	-1.04225855800069	-0.5180815550561	-2.56087810877407	-0.669662205465361	-1.0702276946866	-1.30214708048386	-2.19773147754688
chrX:1408835:1410652:abu-2	2.3656498773556	-0.29506596759059	-0.30004536526546	1.34834306740751	0.868320358488282	0.39182219484797	0.701811981676402	0.435331214337679	2.95362989079128
chrV:2274841:2275977:abu-4	-0.68462853286526	-1.96886866272987	-0.378978090971396	0.674701704038038	0.861201151005964	0.47823627980871	-0.0474281186340265	0.626458917371179	1.08511238989649
chrIV:15590696:15591772:abu-5	-1.11345087217001	-1.37733792595516	-1.39702051425285	-2.29968131627052	-2.36908917790443	0.437618707128909	-2.32505488895496	-2.44442905433266	-2.39095387253355
chrV:5160670:5161892:abu-6	-0.661145410552109	0.370231363464606	-0.304703485187011	0.115822069759153	-0.955965148525395	0.488141026598322	0.195739499407572	-0.828560294704685	0.093665184679042
chrV:5163395:5164759:abu-7	0.422578121198137	1.01107069508754	0.803356732926709	1.3785962238455	-0.0406747224436439	0.650399000509585	0.712593520324911	0.49688539502024	0.298845425186142
chrV:5163268:5194608:abu-8	0.636266757539978	1.09567645991699	1.17438845373234	1.55188213256938	0.624474277711412	1.1503034132649	0.982287383478731	0.867798232521187	0.606922208636349
chrX:8322110:8323418:abu-9	-0.191501030257303	-1.41680493128126	0.545209441707008	-0.553186046348345	-1.35117612132887	-0.552946468060782	-1.38543446034318	0.718400410012828	-1.44655840360288
chrV:10378938:10379371:AC3.12	-0.255340518013317	-0.29506596759059	-0.30004536526546	-0.514104690847558	-0.222022060788156	-0.529306781218314	2.26482743050528	-0.582908722056338	-0.398956182950768
chrV:10393880:10394029:AC3.14	-1.22393461792999	0.607839130987145	-2.50785105923367	-3.38247274670583	-0.353242961131802	-1.18338964582011	-3.36555217786434	-1.96030827773118	-1.4609649829112
chrV:10388295:10388442:AC3.15	-0.255340518013317	-0.29506596759059	0.605720200303627	0.417119188279977	-0.222022060788156	-0.529306781218314	-0.34312911267105	-0.582908722056338	-0.398956182950768
chrV:10380724:10380874:AC3.16	-0.255806193560515	2.62166721713355	2.66378832351763	2.93249135148179	2.06515336244142	2.55004864941553	2.65838724729501	2.74925326085079	1.5294971735372
chrV:10388526:10393505:AC3.5	-0.848011157711283	3.41932659424087	2.93563913997466	3.51679145407288	1.96476773290775	4.15896620938582	3.31627959302199	3.71714085783187	2.52239882063366
chrIV:5111832:5112917:AC7.3	-0.255340518013317	-0.29506596759059	-0.30004536526546	0.417119188279977	-0.222022060788156	-0.592081234429645	-0.34312911267105	1.00437581233685	-0.398956182950768
chrX:237495:239177:AC8.10	0.361750018986472	0.583523999039104	1.3163118762779	1.10431019200123	0.645398324173309	1.21478593261753	1.31334939988631	0.974114400674835	0.756980386843947
chrX:226650:227394:AC8.11	0.0232155631582797	0.246867039437585	1.01241077207652	0.881654646559301	0.197813756135584	0.722319857660272	0.913552422505509	0.456758405207092	0.06592846835625
chrX:237495:238890:AC8.3	0.449048377948201	0.36627605973483	1.37581859833646	1.0566847786232	0.675505834728929	1.19003007400334	1.28809034331935	0.976761986607059	0.597138820963394
chrX:226650:227394:AC8.4	0.0232155631582797	0.246867039437585	1.01241077207652	0.881654646559301	0.197813756135584	0.722319857660272	0.913552422505509	0.456758405207092	0.06592846835625
chrIII:13344936:13346859:acaa-2	0.201950863580473	0.00354921665273582	-0.0416505373163438	-0.145652118389319	0.283156021632626	0.106566436347024	0.0991329865231571	0.0365805682900776	0.0622356031717168
chrI:4635714:4636379:acbp-1	-0.0718676524228484	-0.165814931248994	-0.997252742920813	-0.712456440183792	-0.612528962169539	-0.608159763320277	-0.880017294578116	-0.569341974527425	-0.49659650300841
chrX:10903277:10905107:acbp-3	0.48886049661612	0.362128464042103	-0.535067252483045	-0.570783094626264	0.0817606124505323	-0.179896546496112	-0.322640838218221	-0.211724829528121	-0.203270734054901
chrIII:7308294:7309043:acbp-4	-0.497797625855925	-1.04475720334801	-0.759927521800111	-0.804757001738588	-1.13421864240329	-0.6392511692497	-0.807834130586318	-0.930815296687705	-1.25619337580648
chrIII:13639892:13641688:acbp-5	-0.144458539496906	-0.598397329520731	-0.533881310792596	-0.757472169430927	-0.383172151086659	-0.862583998988662	-0.661300381157636	-0.496826702017911	-0.482401489178903
chrII:11972309:11973732:acbp-6	0.515890307230129	0.0842522818702215	-1.13496961798904	-1.06430681924898	-0.00664031691489653	-0.314281303611265	-0.623167513282579	-0.224406363301056	-0.568986439998952
chrIII:4840183:4841070:acbp-7	1.08492179652221	0.417584567113159	0.484821393539099	0.704695067811412	0.65391275057278	0.140048316633697	0.410121033301546	0.401465454476055	0.372012540601
chrIV:9658052:9663993:acc-1	-0.32942021059081	0.675402543298608	0.366024108867419	0.354695279881594	0.295467081314706	0.605677072648716	0.414611481000037	0.275649461019331	0.34000635724545
chrIV:9016776:9019182:acc-2	0.106424037397007	1.56125623536293	1.28727767337807	1.12333005078603	0.780699885926248	1.40220049049552	0.870647325401457	1.50505548593273	0.947473440008052
chrX:4722876:4727481:acc-3	-0.0161788946536162	0.946758096766589	0.827557957918341	0.805644823211187	0.518342911567703	0.836320064261	1.03382424576944	0.428843373973118	0.585735542261043
chrIII:13480664:13484155:acc-4	-0.0305473140732989	0.540603010112792	0.23664507358297	0.633975051513546	-0.190764329145655	0.544198568167716	0.368911724858535	0.302689363360474	0.442837993755894
chrI:4103697:4108165:acd-1	1.2967676357938	1.2628859326663	1.49469812141841	2.48376240043768	2.43427536540898	0.298746308882094	1.58528001457402	1.62248570236564	2.11580056575033
chrI:4094159:4098329:acd-2	-0.0953192078980632	-0.0704929984718378	0.564671866751697	1.15994948651266	0.0935268512160384	0.403239144185096	1.13391810995389	0.489132228708754	0.597137134197407
chrX:14849274:14852631:acd-3	-0.637690804764867	0.231598219593435	0.717679281390704	1.0915648079091	0.42121457802719	0.915914512254054	0.765484834632721	0.553596747128334	0.650055208580094
chrV:8638220:8640586:acd-4	-1.46908188994431	1.04150329779241	-0.0414353336886262	0.491058472614648	0.438729061521561	0.930250682700165	0.0700420217880827	-0.116982009130659	-0.134283100592349
chrI:3655412:3662183:acd-5	0.835172310827858	1.03128008536683	1.33906344664562	1.02244628910732	0.958211157670533	0.886166571093723	1.33159240786872	1.10635156582683	0.86532124572998
chrI:6497435:6499560:acdh-1	-1.89956121955522	2.52591302979491	2.06941978995013	1.89231713930481	2.19229185088809	2.3896651870541	2.20589208560233	2.36771372864065	1.76043210951501
chrX:17213143:17214903:acdh-10	0.851126453305579	0.0304495533248216	-0.161599626581804	-0.231237465350878	0.35588655618756	-0.248090159718519	-0.105274401670572	-0.186359749851029	0.0123580687094214
chrIII:10566180:10571603:acdh-11	0.459218054136609	-0.613123428617073	-0.582034289406521	-0.715331042049533	-0.0701282262572983	-0.54849069246915	-0.53555117685179	-0.631487025855818	-0.340590193615992
chrII:7192436:7194770:acdh-12	-0.198630519758689	-0.632866432018005	-0.19616505813022	-0.508048562423437	-0.210218512555288	-0.254361072465139	-0.246420262057276	-0.335780756632942	-0.496684175247219
chrIV:8496484:8498823:acdh-13	-0.220092965781834	-0.052990696624213	-0.027953284443944	-0.164532502415371	-0.314935019707437	-0.155429989442308	-0.175606122122761	-0.274901962647237	-0.383088517506965
chrII:5544780:5547490:acdh-2	-0.96609212040075	3.99856927027722	3.52873367421389	2.9376639276758	4.33675384004085	3.3135556623447	3.70208590929014	3.73396054879678	3.70642516637207
chrI:6464196:6465709:acdh-3	-0.561814987779606	-1.51295300974268	-1.33616502910217	-1.42873453247453	-1.21798973638156	-1.39750398599373	-1.33276917600228	-1.42679767572642	-1.01574428141665
chrI:6546614:6548675:acdh-4	-0.817303025758737	-0.237118462475661	-1.20766037170696	0.333092736848359	-0.444000396892079	0.173382444511455	-0.311682324661986	-0.239062446251238	-0.478758979624753
chrI:6784853:6787139:acdh-5	1.36995895732425	-0.339873277806208	-0.422230687508451	-1.99608455648595	-1.91446753498284	0.947625990011754	0.413487211404211	0.849164741226657	-1.99899433877829
chrIII:8561135:8563026:acdh-6	0.405801264414632	0.874723518519894	0.732160843019171	0.716756143393209	0.865233499410709	1.09474376540154	0.837101038995412	0.752251815782304	0.505332022342943
chrX:17215017:17217105:acdh-7	1.04539889686567	-0.0591336234342341	-0.0465789167417052	-0.228858461394971	0.422052247432408	-0.269329588792796	-0.0231837383944088	-0.171140424902646	0.0461891575583428
chrII:5794494:5796185:acdh-8	0.822805976568945	-0.321258415791254	0.757153601042424	-0.496675726430616	1.17830098637353	0.594141549715528	0.5022145970154	-2.48988082516453	-2.39095387253355
chrII:846863:848603:acdh-9	0.575869568020075	0.679898234524443	0.184286120796257	0.21660763753888	0.998562679603247	0.529767831952224	0.492402534546704	0.367566608495922	0.489024949091055
chrV:5747722:5752033:acds-10	0.436325109519804	0.190836136885576	0.750213258371647	0.444330183519396	0.626098549534109	0.533965245908937	0.581113994253887	0.458471302750277	0.259223020503928
chrX:16367292:16373789:ace-1	0.224900251324543	0.570482466671381	0.745043131808125	0.809822509086988	0.797940408228363	0.767107255115584	0.960291952603808	0.80079555369637	0.762762965041899
chrI:3301366:3307935:ace-2	0.34615455635429	0.451793227324351	0.223339326938433	0.391953017651907	0.38775586609305	0.371747228519784	0.22014355537429	0.271591447063431	0.0204089957947183
chrII:14205628:14210214:ace-3	0.0109916305129613	0.662119906738564	0.485138364463927	0.477788353571882	0.582937305964982	0.668594718646215	0.61851251314504	0.603831299798122	0.415717092760005
chrII:14198045:14205325:ace-4	1.39627338956685	0.972245605232791	1.2478483130332	1.19257429576614	1.1289034703072	1.03175151079961	1.24725994178181	0.897216560630039	0.653514716934771
chrII:6888552:6890400:acer-1	1.04091229470143	0.88657904535322	0.791368303686792	1.02741373545928	1.25955016704906	0.88507671367563	0.794360630783579	0.614735207034657	0.78810618627129
chrI:4270695:4273336:acin-1	-0.00563450626990955	-0.485486801819659	-0.258331696006124	-0.351734001227058	-0.278468697985425	-0.389508974029611	-0.239731196776471	-0.369329672388712	-0.0217284475316972
chrX:15827017:15851771:acl-1	0.742231345799513	0.496247142952957	0.0436695948166753	0.184267494777013	0.480313337874684	0.0584390832210586	0.177418675983982	0.277504818281125	0.548038633117416
chrI:4929098:4932321:acl-11	-0.434320525462706	-0.728107556090405	-0.808237316107453	-0.85986249219411	-0.81591579224715	-0.849857121312726	-0.780149928652189	-0.876609603293884	-0.723668565080627
chrX:7439391:7442577:acl-12	0.741607312315457	0.224701555658795	0.256420418169899	0.0947557821753964	0.386079379647435	0.104167382847963	0.023295763773691	0.185222782624954	0.276707160705713
chrIV:12410466:12412220:acl-13	-0.255806193560515	-3.61109487852848	-0.713615227276277	-3.32303057829066	-0.173429536877824	-0.0199720568379413	-0.816383777077475	-3.5021410412925	-1.4609649829112
chrV:9327142:9333062:acl-14	0.206868387260873	-0.239676730568025	-0.196408408346816	-0.251009468982954	-0.110723805325396	-0.299037924543898	-0.326728125911066	-0.268971213364145	-0.257563368829452
chrV:10028149:10031092:acl-2	-0.0963808339156017	-0.317515968109365	-0.547012628926073	-0.698964515124867	-0.441250751043007	-0.59243361274344	-0.710517313119604	-0.78398131578894	-0.484132467609792
chrIV:11650714:11652023:acl-3	-0.518277125501496	-0.798104069856204	-0.742487436667808	-0.819424847907752	-0.61117241531239	-0.904069436363272	-0.912331698522577	-0.951773047043118	-0.721503649704315
chrX:2066553:2070441:acl-4	0.740581277048171	0.00225815211734182	0.206188668708402	0.00665237189892524	0.375131938495882	-0.142834574005017	0.074166017258895	0.0744161607998978	0.212525557244284
chrX:10324163:10327456:acl-5	-0.0912406186047996	0.199513357164606	0.568954630423675	0.402586846779673	0.432894587857578	0.550280037021503	0.474145701222773	0.382781582888238	0.22431956684158
chrV:5433391:5437082:acl-6	-0.30460868720058	-1.0885840195278	-0.690975980153548	-0.894462744549623	-0.890623385259092	-0.763112120158091	-0.586889674031672	-0.734915229836107	-0.940085190505836
chrII:12811887:12816462:acl-7	1.05099610975062	0.737063094823063	0.721433647077941	0.621444538110015	0.848149574509961	0.676335345505872	0.582920298775638	0.50429753107762	0.506013038135903
chrV:6450869:6453118:acl-8	0.270861130713846	-0.305615910576191	-0.402502508483762	-0.505029246573986	-0.341889228931632	-0.428239048917267	-0.406933124404225	-0.397495068031426	-0.380096548277716
chrV:6453225:6454968:acl-9	0.173825927245215	-0.496713419237098	-0.315533711480571	-0.495053891378796	-0.308281091105865	-0.544384414101244	-0.532683705803626	-0.523343294568147	-0.33568421883724
chrX:1479541:1484398:acly-1	0.970607825036855	0.727777562543094	0.840788033941067	0.628168799307865	0.931497948181399	0.831460484374383	1.29351305690791	0.925790072447065	0.417231313775416
chrV:13116487:13120187:acly-2	0.620194428898597	0.456279797502723	0.516640375526745	0.360067061168917	0.509046163951197	0.392003987765597	0.556330355743843	0.520992802918353	0.252576170746776
chrX:5092480:5097067:acn-1	0.814166472138191	0.60133540750081	0.461861567156849	0.346417052649707	0.690471584420931	0.539240094268672	0.512751131745809	0.607748921657615	0.427483955692786
chrX:11339873:11343327:aco-1	0.813162590565301	0.0829929160199594	0.0136809885645329	0.0398530419167323	0.135246442358199	-0.122842572131232	-0.033142772093222	-0.0292159000763559	-0.0508274271154924
chrIII:7973716:7977354:aco-2	0.628228338499032	0.618142366280174	0.545823023436952	0.645032067950846	0.864257552204857	0.734519723450447	0.645531581447703	0.601898981828655	0.48816775314516
chrI:12938552:12942224:acox-1.1	0.557268535407425	-0.285237164431968	-0.0818165103711677	-0.274792689685448	0.00363717325342433	-0.354021075097818	-0.198101536331928	-0.344495036588988	-0.356741332343888
chrI:12942279:12946588:acox-1.2	0.213488010881846	-0.0675298657308094	0.10045701649812	0.312095573501596	0.150786349148355	-0.498644029717186	0.246497614660662	-0.164151503756807	0.169735092840985
chrI:12946931:12951098:acox-1.3	0.228885812670852	0.272002653043622	0.12715084732558	0.641907281275796	0.580483638787757	0.670604629022338	0.762436591861167	0.146819385826348	-0.0980810599539739
chrI:12951133:12954015:acox-1.4	2.48524589704996	2.21059834145966	1.56325186498846	1.449853272319	3.05950424106151	1.4362984677926	2.58463494272732	2.39099750478797	1.61578988046037
chrIII:9586614:9592192:acox-1.5	-0.500722984504008	0.712012260983365	0.708347021773447	0.68216781799609	0.315564605593405	1.12519945637776	0.82044713332696	0.628032617066137	0.194533253625439
chrX:15834040:15838546:acox-1.6	0.218162788037001	0.125826167982482	0.0332096156352357	-0.0364499173141161	0.167516999151238	0.115097185935632	0.11623836221701	0.112549359618651	-0.212395845194018
chrIV:6245357:6248492:acox-3	-0.33645873573032	0.0386825437149883	0.552868589126217	0.329849218460894	0.0299444134820451	0.551684735627176	0.429921597989478	0.279255923109963	0.0162510082184834
chrX:3382867:3385462:acp-1	-0.237616280912044	-0.0493185598885596	-0.189857625615454	0.0132057998257859	-0.195383627464597	0.1079480196368	0.206002095266	-0.14377776046606	-0.335879036860796
chrII:8429958:8431930:acp-2	-0.572325368216116	-0.43424057550348	-0.388647895123638	0.165553596393552	-0.194448537918332	-0.303895207841168	-0.196613172047408	-0.655129335936607	0.0207463655482916
chrII:8435346:8437135:acp-3	0.166345291463039	2.05273177149021	-0.816304094729442	1.27906633108376	-0.659743613581378	-0.483510268937374	0.282901654221378	1.68790455891107	-2.39095387253355
chrII:8432772:8435105:acp-4	-0.255340518013317	2.86778853176113	-0.30004536526546	0.417119188279977	0.868320358488282	0.39182219484797	-0.34312911267105	2.54620857589817	1.22218659865562
chrX:5829375:5832027:acp-5	-0.00470141072561022	0.273113206211748	0.125153274691991	0.178565663492889	0.0563498755594706	0.123362001238563	0.201396446509325	0.103141750257964	0.198541909034099
chrIV:6424599:6426139:acp-6	-0.65224242071311	0.899137089172845	0.408678856510315	0.449293065794643	0.420208675238989	0.539909784508268	0.482662329903104	0.285246680278471	0.0766977175550565
chrIV:6428304:6431707:acp-7	0.703036847984395	1.53106561417427	0.825396880976446	0.782420304623954	0.018478175857265	0.565199525892804	1.02967637470556	0.081848195862836	0.726045516851566
chrX:4022272:4025584:acr-10	0.525014929364345	0.36252335522003	0.639538941496878	0.773881391274539	0.322716190784945	0.207763509540567	0.687907245043798	0.448997735083537	-7.06336376992067e-06
chrI:6621686:6624894:acr-11	-0.421651065007885	0.715213760682618	0.0858405076403174	0.56795804260771	0.569554509920791	0.654345626550265	0.764763813840464	0.219481062186979	-0.249771516644831
chrX:13532852:13536459:acr-12	-0.174744928893877	0.170210195735708	-0.0370862483298628	0.238455344074002	-0.20221234234569	-0.000192063284458381	-0.112117216316462	-0.0124631332289613	-0.374829785027527
chrII:8174844:8177195:acr-14	-0.519080046421274	0.511490713742472	-0.0910350294805492	-0.0223222311610026	-0.436259180458416	0.268901097937054	-0.618708021726955	-0.047065864105675	0.183420842596606
chrV:8552694:8555388:acr-15	-0.6105387595694	0.619542258484964	0.0560818993926587	0.169933738716926	-0.356679789053669	0.278041598598254	0.34994651383358	0.389048541078613	-0.0734539519400996
chrV:8561215:8564345:acr-16	-0.0928303558469108	0.322334158813467	0.207653191922498	0.122470655204424	-0.121189833877528	0.0963268230665751	0.165583298096059	-0.123289414728065	-0.0628086365015945
chrV:2608655:2615247:acr-17	-0.0606622237437398	-0.159229576168323	0.038005528679962	0.0622714334918221	-0.146233657075108	-0.0183737188863367	0.193919534319623	-0.366713882799523	0.192653135658871
chrV:15551154:15559147:acr-18	-0.283808423650125	0.0657546160315429	0.367924327325994	0.239756265458795	-0.649342989735834	-0.740153407356759	-0.0699228906121064	-0.232767206677987	-0.0164945015820895
chrI:9031243:9036695:acr-19	-0.829357870955601	0.396598637882882	0.607079466035557	0.435381517026219	0.130513582843988	0.538007324658357	0.640922865116634	0.522826474203763	0.379881557325145
chrX:6702462:6709306:acr-2	0.326574646884611	0.968021018867022	0.609434590134337	0.895329678201342	0.364486167408955	0.671505325468944	0.94671996275186	0.400381754810008	0.358953827901814
chrII:14373830:14377896:acr-20	-0.069232398034535	0.544602877404864	0.143685607520446	0.53452825745878	0.0337967105035748	0.295228977622981	0.0835833029015351	-0.147203466839966	-0.223683213486414
chrIII:6581884:6586580:acr-21	-0.820539320254713	0.641471051196886	-0.21227330468613	0.547370856034747	-0.477692911661744	0.239646282119891	-0.265871807905344	0.296724771426711	0.153660312643408
chrV:3651658:3659572:acr-23	-2.00711105708696	0.41521432321481	0.070790603726496	0.408042996355786	0.298398453587664	0.30395141155373	0.553662479178057	0.217453906381038	0.586158435054148
chrIV:15497566:15511065:acr-24	-0.170485672942813	0.961909913809246	0.544177172800859	0.681883001227535	0.86022639624131	0.915234004068244	0.636291522669276	0.752445121058222	0.579657102931389
chrIV:6464351:6468327:acr-25	0.584125519149456	0.678496798256348	1.08601570293117	1.01672097337545	0.654884285558463	0.817693819888628	0.748365650335982	0.545246802547281	0.391251994050344
chrX:6709537:6712925:acr-3	0.961341723939259	1.54933753328424	1.58226681037608	1.37968618232718	1.60895997244545	1.19852440655197	1.49490391530367	1.30637974371852	1.33544802955691
chrIII:6509445:6514768:acr-5	0.19543132595881	0.0843205248709726	0.727025937329322	0.114826099137077	-0.211864203862372	-0.0875591994353239	0.0866078816905833	0.32195406980988	0.451297040198659
chrI:4359206:4362548:acr-6	1.77176855755532	1.7722857425216	0.570510588740006	1.54941526324784	2.00131137522226	2.40758087540449	1.77291051798427	1.01446577166287	2.83429597257237
chrII:7845630:7849797:acr-7	-0.0917573609755916	-0.141487730366332	-0.0686328101396775	-0.0561682593105033	-0.057662314820123	-0.033883058429612	-0.0114186595687364	0.0608972585189547	0.101559481191002
chrX:10412724:10416661:acr-8	-0.0914746630313841	0.552288002391767	0.256209707008984	0.599420497068244	-0.0865876400240791	0.385894735954489	0.370898911221579	0.272066027231248	0.30403913728116
chrX:13642347:13646898:acr-9	0.225996205740501	0.3232999099581	0.739348102559556	0.697897218554007	0.401532453897904	0.529774945121267	0.950035868205812	0.450841865346339	0.343144131346618
chrV:6524627:6532089:acs-1	0.373282865395136	0.431830403871965	0.26579036783465	0.151468953249715	0.587814489389657	0.267892343727037	0.239485057039026	0.334228078433959	0.320336316153102
chrV:14146498:14148839:acs-10	-0.912266878666422	0.169526532049091	-0.52236850673676	0.163027073027967	0.501094257589756	-0.135602189716543	-1.39324627394837	-0.98752011216904	-0.00617330775817515
chrII:4742136:4745280:acs-11	-0.477700448337845	-0.195174423951033	0.103917930347129	-0.0279181090691153	-0.101733332213563	0.0839522709859028	0.161726607870194	0.0751075496794409	-0.209595621156928
chrV:20903976:20907433:acs-12	0.0591254774466164	1.14383748644065	1.37616045717696	1.50384934018288	0.9503710100427	1.62419061923429	1.31220911297054	1.33454140867033	1.04118781156247
chrI:511043:519805:acs-13	0.851229686650115	0.158896123875681	0.216856862758254	0.133589834218897	0.479399640470132	0.0492399414786496	0.146783544179487	0.0755478848674809	0.0715222475796274
chrV:9508131:9510429:acs-14	0.373940479495397	-0.180600684796862	-0.264979517147515	-0.348691916474838	-0.199926970028024	-0.261773312468233	-0.388806360169652	-0.17162763312519	-0.601511969868288
chrII:933017:936989:acs-15	3.1132553559482	0.409278238339261	0.738891687902337	0.580786977109628	-0.207586690530058	-0.0140160893709266	0.842771741750242	0.751929584570112	-0.339215951740749
chrI:1471226:1479923:acs-16	0.345962662336581	0.589251966240372	0.326861835317564	0.793291320672445	0.410779887748956	0.809214912679709	0.618554552807208	0.607442307706848	0.358208776586985
chrX:5937562:5942047:acs-17	0.482076013016946	0.79742442945075	0.827578124825464	0.872380017183949	1.0055002198519	0.998280828979964	0.890872326879302	0.797626429688904	0.673754644465273
chrIV:10310747:10313670:acs-18	-2.08157929653948	-2.42803340497907	-0.404279238004395	-0.496675726430616	-0.220553892788744	-2.32576822106994	-2.32505488895496	-1.47164088877052	-1.3529138313765
chrIII:3864488:3867098:acs-19	0.370233837021018	0.446121795957716	0.367364281013703	0.389557773279424	0.901540431777874	0.457276296114617	0.640774364334955	0.477308449473673	0.311430630702376
chrV:15567393:15569894:acs-2	1.56415666631949	3.07973498963313	3.08612833262705	3.45791349565973	3.98810986133965	3.16514654664976	3.05639455777731	2.59899185177927	3.05568454629796
chrIV:12392120:12398706:acs-20	0.480332594452552	0.604834395090042	0.623805169882285	0.536052341731541	0.843627053285442	0.721054773620703	0.710984554180653	0.637083357378702	0.325678379547321
chrV:3089067:3091351:acs-21	0.375997963220031	0.299257598132162	0.375644327525439	0.250349872572939	0.399761439803547	0.108676782797211	0.252438087443049	0.11308653579315	0.409219188489098
chrX:8931240:8939263:acs-22	0.228993062146633	0.053751694501743	0.262404800836654	0.18481963308468	0.261288465752891	0.170096932879829	0.223091544416717	0.0468635696881019	0.244905150351488
chrV:1969527:1974514:acs-3	-0.0224715800862194	-0.039331717038399	-0.233129355038773	-0.160492660881982	0.117019531941905	-0.0540047941816052	0.169662590176659	-0.224634775058041	-0.0322787855846988
chrIII:7167837:7170990:acs-4	0.195042403971228	0.292426890114892	0.42078097566399	0.410369996066146	0.148423484406163	0.198265364469403	0.294121834299018	0.331314612223847	0.140620316221385
chrIII:13540138:13543534:acs-5	0.279472011175045	0.444274310044046	0.270860802574301	0.391035098699642	0.38291512328394	0.34928461982978	0.419508139824302	0.306269859258401	0.189839201875826
chrII:7061998:7064777:acs-6	0.166345291463039	0.531372574823759	-1.39702051425285	-0.196888597109469	-0.659743613581378	0.260167743739621	-2.26626674656549	-0.185684882339985	-1.3529138313765
chrII:9292016:9294050:acs-7	-0.192898679298095	-0.251131810692403	0.00975954103262662	0.0675320332144489	-0.170319434744359	0.0731075269657873	-0.0639850093301426	-0.116545294331768	-0.131092189484611
chrX:16878147:16880526:acs-9	-0.447549172996617	0.153305134782686	0.332851447416049	0.398907340542237	0.392556349407796	0.262417309929415	0.563143842263297	0.356317142183138	0.633511195638797
chrIII:1116419:1142927:acsd-1	0.401730486034581	-0.0983191409918324	-0.240470949919782	-0.241520078641847	-0.17830861297862	0.00715750285369145	-0.287550138901717	-0.232467884268977	-0.160653066221396
chrV:11079166:11082415:act-1	1.00844814738621	0.795850039389688	0.4365097961302	0.667357290492191	0.499483814043929	0.53757623963668	0.40746688765836	0.586967250635637	0.456071293095784
chrV:11076736:11078154:act-2	0.709596476586998	-0.337032734444109	-0.342128169351211	-0.270997698576323	-0.0753842541384185	-0.57565840351021	-0.355926052714671	-0.366659754835746	-0.116499125845495
chrV:11069407:11073264:act-3	0.974463270247834	0.726742412262277	0.39169171164668	0.646503806205448	0.445978541490745	0.488120598334971	0.372745134623341	0.527898287465115	0.440224695269826
chrX:4960552:4964413:act-4	1.07551972913373	0.92207695953907	0.597271153666035	0.76865115052185	0.73815912728225	0.670175942154033	0.602333506790705	0.836511349225498	0.634398817398879
chrIII:13604411:13606066:act-5	0.986486253902151	1.21520619881624	0.679916107104245	0.940844427188284	0.914107011205675	0.914899152830641	0.794038912786008	0.84710661780906	0.747906067289763
chrX:6496802:6499836:actl-1	-0.345127258792059	0.0140034939862901	0.439866290438213	0.25228079343405	0.460187037779436	0.287146635150407	0.38067697487994	0.461180345977913	0.414052576203849
chrIII:4722125:4730919:acy-1	-0.188450439956377	0.870808807864719	1.21308996818618	1.26041897440046	0.775539690815939	1.15237789767634	1.1544967729051	1.10797719779866	0.920280634275181
chrV:5976028:5981513:acy-2	-0.137703838421165	0.721303702067026	0.468213636946433	0.87019402302861	0.181232103141674	0.734420703433158	0.796324327790086	0.619341207199831	0.391711277293106
chrIII:3774895:3786477:acy-3	0.0808183514108651	0.545116048587763	0.628001428205642	0.544708544624482	0.70251814125588	0.581841284072993	0.563212459621247	0.592194863490452	0.282408551438858
chrV:5624726:5630892:acy-4	0.250548671331841	0.668623744679238	1.45589631639307	1.32911837969049	0.360915392536269	1.2483716454111	0.93247915400454	0.902052246411039	0.99868027891862
chrII:7252258:7255735:ada-2	-0.395007999363279	-0.360802988295832	0.116771868284495	0.0561649133005342	-0.221390893595869	0.156120688781551	0.127736076331656	0.103279926353362	0.107922511296054
chrIV:7024210:7028144:adah-1	0.210301446522637	0.361344253448548	0.299745862967786	0.146791324409384	0.466203272415789	0.410241310570027	0.397949278395037	0.438998312142169	0.133347789669328
chrII:6891651:6893639:adal-1	-0.818120693827438	-1.5128463736531	-0.694028458243888	-0.94518816568863	-0.86974614357875	-1.11730934903223	-0.913953986296944	-1.08579786353405	-0.712081934129177
chrII:11444161:11445255:adbp-1	-0.626976090352905	-0.382211847190199	-0.276601369112212	-0.579401460009856	-0.454088222524379	-0.462561352397607	-0.365600353432524	-0.323767479836183	-0.504592571998454
chrX:4854068:4860036:add-1	0.153847974730093	0.897695642774239	1.19596617334821	0.998042021532133	0.756389409420159	1.03854213828724	1.02458906864828	0.715057582575797	0.801080996818295
chrV:12009539:12013406:add-2	-0.504890945437212	0.111128240170601	0.0981078352926782	0.104137297547603	0.0382442650734732	0.198388688488216	0.154138833971335	0.189662343861278	-0.0394679998318777
chrIV:11209308:11210831:adk-1	0.580239633959594	0.268140570519174	-0.11181804537272	0.0477567684028197	0.144899118312965	-0.158308027068775	-0.048890681318857	0.00268004171071045	0.156167520696954
chrX:13687956:13695800:adm-2	0.577489230646902	0.350981668002551	0.640454972690682	0.718468915649507	0.817960770654277	0.611722337889418	0.639682562834319	0.57939618127572	0.463761474188988
chrX:7794874:7798298:adm-4	0.171103812900446	-0.470523433769916	-0.297883941117252	-0.357805707592568	-0.000931189319709354	-0.391150064796741	-0.250878511415913	-0.455434488784391	-0.60508089274093
chrII:12497216:12502878:ador-1	0.524256121054182	-0.110228980781141	-0.219729641249985	0.649235813964013	-0.0888658529725224	-0.136448345728603	-0.151955778167723	-0.339474029118785	-0.354091135252376
chrI:1610389:1621335:adpr-1	0.328569408256405	-0.562080615078277	-0.232825303686677	-0.42368151916892	-0.178972465594016	-0.472373622184247	-0.368576500252182	-0.559628185904846	-0.183575890915162
chrI:7773179:7777652:adr-1	0.207206969652722	-0.193468048483743	0.302936405451009	0.232998302604994	0.223654407024311	0.0857904549903509	0.242758054499267	0.119993544444145	0.113403477967489
chrIII:7231038:7232882:adr-2	-0.733735156042228	-0.628735372956805	-0.204481923887263	-0.396045886299729	-0.484958330046249	-0.328536616954617	-0.157398783840142	-0.225832820265259	-0.251235926198075
chrIII:295640:298556:ads-1	0.86449369377334	0.616511962621117	0.373133077916968	0.429156525564115	0.810259795762882	0.637293738293617	0.540094830665486	0.327196160129719	0.444152203087576
chrI:7246848:7248687:adsl-1	0.139804928804947	-0.205141092474117	0.00270977107932913	-0.294432785966621	-0.00396528437487012	-0.243559448695603	-0.168322770717614	-0.151437294800797	-0.198085751027482
chrV:4818762:4823344:adss-1	1.14110205688226	0.306751259042376	0.155325624153228	0.334690607896983	0.772337490457647	0.204468026351096	0.302779724404025	0.0954088853638377	0.558177416136616
chrX:12678831:12689279:adt-1	0.939183878451356	0.904220677413728	1.16096410264384	1.22698454523696	1.17468358408575	1.14848205088561	1.23392695198193	1.08057126089131	0.778456045194175
chrX:7586109:7595414:adt-2	0.151453197962342	0.132218574399872	0.206166447312557	0.0455675413525963	0.210581059960086	0.0110036909440416	0.269862849305462	0.17084801747623	0.0962386950811584
chrX:3931630:3937897:adt-3	-0.820539320254713	0.37289187909381	0.561677653761309	0.534988537300572	-1.25754464577741	0.0690394962922005	-0.631111748130824	0.263701208679279	-0.334168636079688
chrI:7602306:7608245:aex-1	-0.116520148530028	1.77751638668032	1.84980057898412	2.03557819750508	1.64022669680626	2.28706561592081	2.28547387954247	2.02941253787039	1.78152697445674
chrX:9650997:9653116:aex-2	0.368619302232724	0.13664391057732	0.0905426018048237	0.415697734526379	0.327857649621682	0.348534746850208	-0.0757990049794432	0.127650744838858	0.00825397878151054
chrX:751144:759732:aex-3	-0.164136888216278	0.805562276918165	1.07895625853768	1.12599301895175	0.617454520372704	1.14803376131607	1.17750785064501	1.19968968197949	0.577053486321369
chrX:3729280:3731960:aex-4	-0.360055091959306	0.93967597817651	0.748809339526051	0.222182433155597	0.228774035093428	0.613623822251983	0.471799810137312	0.46520218743598	0.021939431815034
chrI:14850051:14855827:aex-5	0.496561293352126	0.721054024866159	0.756188687871497	0.878579499020883	0.830269661412073	0.971555224538054	0.800891450840589	0.506401162991475	0.540063568661483
chrI:13543064:13545188:aex-6	0.672943737641126	0.579881277016331	0.410722646217476	0.610552156766765	0.63619571496094	0.524294104499848	0.310158356475773	0.479566258482286	0.244537506143998
chrX:6631926:6635273:aexr-1	0.21676282224775	0.495351632560916	-0.190614846146524	-0.20268493381838	-0.498316075779541	0.186051943335657	0.0721602699002533	0.0233582640897698	-0.185657368254251
chrX:6627962:6631537:aexr-2	0.67786276515874	0.621074647755959	1.02992386470792	1.36950707684407	0.819670884108281	1.11531701470218	0.693437042005193	0.31993249170761	1.38738729593215
chrX:8957529:8961170:aexr-3	0.570370195640151	0.674539806205213	0.882900232827188	0.944516710941411	1.01075114621503	0.576491105375723	0.595279643707832	0.992982934795432	0.55354550095576
chrI:2160041:2209637:afd-1	1.01073635850997	0.616228406354757	0.773802880112163	0.618285150624517	0.79954151735179	0.520305694189883	0.665238446436014	0.712758007839041	0.375436200069774
chrII:6860581:6863752:aff-1	-0.36913817432851	0.586077287283581	0.56211985554423	0.477183465157706	0.49190095548497	0.65353712606879	0.482478560717784	0.618636670520231	0.715736159965301
chrIII:440266:443494:affl-1	0.676738659252057	0.538019385728374	0.0955517959179488	0.579935072032944	0.490607240652428	0.634963362111166	0.420249716076817	0.602754525329628	0.371085624533208
chrIII:434890:440142:affl-2	0.919866539144333	-0.0148452344994733	0.207055602055929	0.0396849208965854	0.435107123008896	-0.12967458170118	0.0299745004839871	0.0936054412358648	0.0327635525981089
chrIV:7244207:7245502:afmd-1	-2.04370652428076	0.647169608930545	-1.17885639919731	-0.332406408906941	-1.06313005241685	0.227294712066374	0.139677280663766	0.173076485532687	-0.355218479566067
chrIV:13509223:13513433:afmd-2	-0.00319065660282261	-0.352327965155216	-0.665304157742373	-0.86796518701084	-0.565630096133853	-0.757641645295418	-0.59190721970832	-0.902036145812157	-0.681559628189229
chrII:11519327:11527054:age-1	-0.393223289186439	-0.805166591553002	0.0829570832492082	-0.222310902674011	-0.177654597360398	-0.219533924388479	0.00201437989782773	-0.180948047952813	-0.455818943980403
chrI:13603880:13626225:agef-1	0.113011420787018	0.199024406045186	0.96081026066606	0.787892570768288	0.630833185799442	0.653908589302646	0.746499681966519	0.740426335363061	0.598330500830017
chrII:14350712:14358113:agl-1	0.555139581363152	0.444112066865539	0.563090702003287	0.616202989557417	0.608475897887905	0.713282423947012	0.683760522019356	0.552387221126001	0.212127898280276
chrIII:12793385:12798157:agmo-1	0.731569697529296	0.949211376992592	0.625891689526032	0.833359446390015	0.844685312802811	0.883768443404332	0.749545203999629	0.671504432233823	0.693694399600834
chrII:6760682:6775176:agr-1	-0.51857722249054	0.827625295772805	1.45419133965462	1.38666218126991	0.848963096208311	1.52859489666379	1.38792831639601	1.40869528525495	1.02751472748487
chrX:5289727:5303600:ags-3	0.0745767861494688	0.023218108631794	0.0197607676529661	-0.0136531381125395	-0.0758729509298425	0.0617147140293192	0.112559500016967	0.114110372954312	-0.124424430368269
chrIV:13368275:13369412:agt-1	-0.634847072966973	-0.563494756344867	-1.05945117059238	-1.27293041191459	-1.00504458311733	-0.841401694036871	-0.83936758631531	-0.769102608493747	-1.05848138397629
chrII:5371980:5373827:agt-2	-0.123366359691583	-0.0116495250250565	0.340187805266821	0.126947446483308	0.136625320561803	-0.000222822620114513	0.173592895495981	0.276584115352388	0.0836986293842793
chrII:8845597:8848902:agxt-1	0.0793041303450032	-0.0495422835933683	-0.150571283676326	-0.312562735365753	0.174671072914992	0.0390877817028707	-0.0396083599192658	-0.101992533805174	-0.265911695883238
chrV:14130594:14130674:AH10.10	0.776627394112173	-1.41680493128126	-1.35329740011053	-1.42496775706071	-1.31902656789168	-1.47407544412707	-1.38543446034318	0.00148900158147233	-0.408518362445831
chrV:14156830:14157622:AH10.2	-1.18586403451394	-1.55411609903991	-1.24637073323799	-2.38257308057106	-2.10025128471546	-1.93264322501324	-1.8729403903837	-2.05444374673078	-0.852982569051374
chrV:14137347:14137866:AH10.4	-1.15962945462678	-0.366109452257354	-1.44027311078991	1.85399276097242	0.797359163786812	1.1118605206825	-1.38543446034318	1.54332176514279	0.174584378003516
chrV:14151128:14151178:AH10.7	-0.255340518013317	-0.29506596759059	-0.30004536526546	-0.454662522432391	-0.222022060788156	0.39182219484797	-0.34312911267105	-0.582908722056338	-0.357736860609859
chrV:14139474:14139565:AH10.8	-0.237679612714074	-0.405576457583458	-0.403808720399133	0.321527512861462	-0.333263064753319	0.837572218208545	-0.38702588934195	0.336529695935111	-0.502162934672201
chrV:14151128:14151178:AH10.9	-0.255340518013317	-0.29506596759059	-0.30004536526546	-0.454662522432391	-0.222022060788156	0.39182219484797	-0.34312911267105	-0.582908722056338	-0.357736860609859
chrII:9523169:9523534:AH6.17	-0.255340518013317	-0.29506596759059	-0.30004536526546	-0.454662522432391	-0.222022060788156	0.39182219484797	-0.34312911267105	-0.582908722056338	2.63272529583855
chrII:9519054:9520216:AH6.3	-0.356094335205639	3.37504495299412	-0.490784431078503	-0.609696366266073	-0.301113511316128	1.21987528494838	1.58528001457402	0.905574293934286	-0.502162934672201
chrX:2243601:2247008:AH9.1	-0.0925146079650121	-0.679938081997253	-0.477667666627468	-0.112803081552409	0.140778582250884	-0.555839635849854	0.195153559546865	-0.523997522470644	-0.264542730903556
chrX:2259149:2260526:AH9.3	-0.194976606110984	-0.0646863392243037	0.18172795771442	0.0585417405570555	0.0689082826866508	-0.00860325378151069	0.132438513392733	0.127773947356342	0.00262634800730409
chrX:2270991:2274337:AH9.4	-0.779497386728225	-0.0983791528768724	-0.251876034345748	-0.827764998246796	-0.0136518709477261	-0.424578311412428	-0.738132896161686	-0.600787737250803	0.186569977014227
chrX:2263166:2268045:AH9.6	0.335022776633953	0.965751321373409	0.587241404694731	0.795119496438452	0.307431664366519	0.554810047486782	0.646274946737171	0.372433821265489	0.70301174732018
chrX:2243114:2244464:AH9.7	-0.0469030780528312	-0.507056753347845	-0.639492813711438	-0.121760668778671	0.0769390152935036	-0.439866885135103	0.325969513180268	-0.359428888326087	-0.040723564571852
chrX:2243482:2243586:AH9.9	-0.0546998569998821	-1.19646682141965	-2.04782235331511	-0.0213062969504837	-0.256945938418824	-0.413641963355608	-0.406737446389112	-0.910953986159426	-0.399893782257274
chrI:10193924:10197000:aha-1	-0.0209400815459482	0.351079984660339	0.368801073614405	0.292102624481631	0.299195446042048	0.44305126600676	0.383025955835572	0.457323372861246	0.219753913109598
chrI:6836468:6838140:ahcy-1	0.383217002398864	0.805063208616423	0.318391969212102	0.295023437639655	0.42022122841072	0.357666867520802	0.473238948711562	0.539283684120718	0.277139927367145
chrI:8030958:8032886:aho-3	0.254033167584722	-0.329281795304075	-0.198512845956585	-0.345742112965576	-0.0702882314700333	-0.513922530845597	-0.294861385151987	-0.336975204424775	-0.131486223437013
chrI:9522549:9531132:ahr-1	-0.354714355965886	0.528746480106737	0.44377729833724	0.53929296993632	0.314117712715169	0.65635510479481	0.614423119401955	0.624142086214395	0.514216563955378
chrV:15084058:15085382:ahsa-1	0.622813769204677	-0.657629082859772	-0.483375518819132	-0.545823092852433	0.0922134572477305	-0.570099539876583	-0.561716587564942	-0.574750886136421	-0.2769600949727
chrX:16613450:16617675:ain-1	0.633621932754174	0.394771619781467	0.391678525937966	0.252459271345017	0.489422076618843	0.355058380506611	0.344872790854371	0.494887722485307	0.255729405702226
chrI:4653472:4660153:ain-2	1.06941145730498	0.125334383616476	0.344205255519578	0.251359136257085	0.617895289269761	0.19238434794979	0.317635607995394	0.212707084546072	0.37081525795104
chrV:14012332:14013644:aip-1	1.76035135477734	0.179431953040064	0.351602663938159	0.244190475622312	0.885635024333398	0.00216254376309308	0.281165201235508	0.14880347201544	0.435255089910379
chrV:15134197:15136801:aipl-1	-0.176204451502965	-1.04996418702199	-0.961400668483898	-1.05524870380221	-0.93104231813548	-1.08493222627244	-0.966452398501569	-1.08975146818681	-0.879037886528678
chrII:6592439:6594251:aipr-1	-0.0484808241001382	0.204755976342464	0.322398455985665	0.259038047213704	0.334627694894266	0.356023536999579	0.265552199537198	0.312633223910552	0.219361726538263
chrV:8221487:8223589:air-1	-0.345749939009219	-0.833273454139462	-0.561260724515546	-0.650514845973588	-0.886777674095281	-0.725801174213512	-0.694281665003492	-0.608198719135541	-0.710073544547318
chrI:5937476:5938885:air-2	-0.687490117745956	-0.778323091639409	-0.622674953865146	-0.661762204403973	-0.837590051299726	-0.84391461125687	-0.655061134396391	-0.780285359862879	-0.631345461947604
chrX:9078944:9113614:ajm-1	0.343462013272168	1.02196299472488	1.54714174763804	1.54106419179956	1.21271276024636	1.49161198717478	1.48207202928613	1.5652041983208	1.22068598068941
chrII:7472605:7478537:aka-1	-0.69756877028975	0.477318351559496	1.75515199070438	1.55950723394575	0.599740858606915	1.5092934273821	1.52375819603096	1.48866234976829	1.02494348024801
chrIII:6353383:6366663:akap-1	0.209245955965493	0.466090565321	0.616472850716076	0.696847957220478	0.334806991000623	0.464803473879628	0.551982497137482	0.628814548135616	0.482962665670434
chrI:4137160:4138952:akir-1	0.60427636844346	-0.038777905873262	0.0739250134850092	0.0726106173161775	0.239268945737493	-0.19851413315847	-0.0626431616014836	0.0688425892371405	0.223908384933998
chrV:10248906:10252845:akt-1	-0.306906610871694	-0.225776086023177	0.104205623621604	-0.00605061794452252	-0.16963363475021	0.0264264910210001	0.0958294957860717	0.0630645040602534	0.170960308038875
chrX:14147699:14152069:akt-2	0.626202185993688	0.506451997537095	0.6663869687021	0.602761522911052	0.723863345407628	0.741221318668559	0.698301052806537	0.665346947915041	0.439097992661712
chrIII:13563345:13564937:aldo-1	1.06607109806924	1.18682575861661	0.664928801756649	0.894565948439555	0.716084480842755	0.850083098507648	0.757721491320131	0.73032479728553	0.750496872784953
chrIII:5874675:5876470:aldo-2	0.701927920922758	0.780215623527665	0.107765050524233	0.28526354911058	0.964569774215887	0.579359831716441	0.444257593879494	0.354309524694265	0.647827849807506
chrII:7658324:7662288:alfa-1	-0.10531119586628	-0.132758815586	0.313626222374896	0.231767840621644	0.062105659138517	-0.01831529144342	0.0628997337434722	0.0819156136622145	0.0809074478519252
chrX:13949109:13956259:alg-1	0.921146081889337	1.0376050056257	1.0364990757745	1.16395671615368	1.04464792290471	0.976275123462372	1.15917869315677	1.14299707188427	0.957388246412708
chrII:873171:879878:alg-2	0.448772734760747	-0.0775350676814952	-0.10451042753712	-0.0878371155826439	-0.0413527173654034	-0.280328821809354	-0.0815816711359621	-0.0946586876192371	-0.111185783485166
chrIV:11704245:11708264:alg-3	-1.27804417711834	2.23124588683474	1.34670399741595	2.06108989425792	2.19621404294909	0.664719804416067	1.44183502562717	2.26023317357414	2.04309403152333
chrIII:9887209:9891458:alg-4	1.74475581848165	1.54260104852156	-1.35329740011053	1.30926171190673	1.41636230883343	1.28931148407179	2.20867503479114	0.718400410012828	-1.44655840360288
chrI:9989801:9993976:alg-5	-0.512270426678406	-1.11126887709768	-0.362691866463705	-0.688192411543293	-0.985332618669068	-0.74679734762132	-0.565594324758974	-0.680520864834717	-0.573094681027753
chrIII:6460119:6462222:algn-1	0.160720365508872	-0.296625475071741	-0.0104464735576887	-0.257939495695412	0.0816684560629423	-0.253306388248513	-0.108339487334734	-0.142534861050643	-0.132557326640705
chrI:9960369:9961977:algn-10	0.207101401567284	-0.350073128000336	-0.248238202684358	-0.39492803808135	-0.268185978086055	-0.618462917110445	-0.302218175097346	-0.413620962235814	-0.358609248958753
chrIII:7287845:7290562:algn-11	-0.156054813963487	-0.705040909170873	-0.321767121027085	-0.489227363238997	-0.416926345623346	-0.380372346881102	-0.510124157241593	-0.519556050084081	-0.620787654206179
chrV:8035110:8039677:algn-12	1.07376232987747	0.417767276482814	0.394374631592368	0.297530489613835	0.422994724439755	0.00124353575422491	0.117292744842851	0.283103082661914	0.487304467353351
chrV:13961235:13961977:algn-13	-0.525182779226987	-0.842522184378	-1.23591917052654	-1.2497784508686	-1.12230208470021	-1.11750447541075	-1.24322156923317	-1.02597077322086	-1.13439168025009
chrIV:3800871:3803426:algn-14	-0.094629331203983	-0.81280049970243	-0.426354142748663	-0.717931644191576	-0.567677652111829	-0.639157343211468	-0.578692859334903	-0.571943011719474	-0.518550468575324
chrII:5375266:5377111:algn-2	0.0912814457380594	-0.671770668048902	-0.40169828597658	-0.520729803961463	-0.26000142661168	-0.549203473724688	-0.626456215867865	-0.618155704833696	-0.39503851237421
chrII:14127640:14132833:algn-3	0.70920773754912	-0.387959820278366	0.00424064648068319	-0.325688400628271	0.00554057110079924	-0.3613073727302	-0.271462532899137	-0.320470182214847	-0.219452022266334
chrV:4195576:4199399:algn-5	0.402321142958054	-0.334921523926283	-0.482096809422971	-0.652820151146715	-0.159481593673924	-0.607033003119727	-0.472893292806104	-0.46291401177343	-0.277313904672984
chrII:8040001:8041732:algn-6	0.0243617582634911	-0.300467639662394	-0.0806600117670982	-0.203952423813832	0.0288758016202375	-0.53693827832149	-0.324023522669836	-0.32758977370076	-0.173584921193732
chrV:19926637:19934323:algn-7	0.325625614349378	-0.186196075978044	-0.570841386205348	-0.849879222574178	-0.173614801473677	-0.597231939571485	-0.645498253809339	-0.358613517375056	-0.309934330491698
chrII:9882727:9886442:algn-8	-0.307020312225772	-0.507902471920196	-0.210058988498502	-0.355774174982172	-0.276870974699627	-0.469269970389956	-0.413720940770473	-0.506656806978832	-0.661516312605338
chrII:10584335:10587985:algn-9	0.0446627779289331	-0.303955063875272	0.0124716069488471	-0.245878894860476	-0.0777400860682633	-0.319961181392252	-0.252085351289086	-0.101858194146181	-0.204883879487601
chrIII:5077764:5080661:alh-1	0.0208428982795137	0.0211983405885873	-0.138733337462046	-0.0977011206748091	0.170855459685858	0.120457967484851	0.188580752788998	0.0234782398709219	-0.0285162980860474
chrX:7140503:7143641:alh-10	0.00899212611577806	0.0923053985561092	0.0908715822552203	-0.124639711437474	0.0436153941645033	-0.0461230612309233	0.060581652703344	0.101516643463828	-0.153493868679928
chrIII:774320:778154:alh-11	0.824026641062785	0.366561673582859	0.710190144702195	0.633108641240672	0.867749895122847	0.581389239680775	0.687200262103476	0.555816637124834	0.506017538170308
chrIII:7454080:7455980:alh-12	-0.470319346922514	-0.228689385684964	-0.40934079259108	-0.232490323319764	-0.365238559842879	-0.0734110973451253	-0.22041467837393	-0.509784880012426	-0.349849218302489
chrX:12782393:12787154:alh-13	-0.221846078023187	0.231185456622744	0.247814584932449	0.355821947052385	0.146307451447154	0.366149173359851	0.416391800867809	0.399449830120583	0.248430440148623
chrV:1644168:1647728:alh-2	-0.255340518013317	2.66434001221224	-0.30004536526546	-0.514104690847558	-0.189872507350966	-0.529306781218314	-0.34312911267105	-0.582908722056338	-0.398956182950768
chrIV:11022602:11025870:alh-3	0.523125757667055	0.358641533605602	0.608966487526829	0.49453102911715	0.747204731151448	0.587865130963535	0.555181252843164	0.510001927208534	0.483030801322183
chrV:6427207:6429914:alh-4	0.456879331328189	0.00817196311109668	0.134755555696037	0.0952404762696358	0.169476484785204	-0.0146507365138487	0.0728334438415446	0.0459232963064868	-0.103255958575658
chrV:1996099:1999581:alh-5	0.382518424969784	0.362054407942685	0.134380003232609	-0.0828328573764642	-0.017487980840161	-0.0845715810336297	-0.348445095690503	0.0742652867327115	0.0465080772362717
chrII:1306242:1309754:alh-6	1.10537235853987	0.339295380336457	0.307865948010414	0.305937378715633	0.600358139163112	0.209813623502234	0.367497684194241	0.236800335330345	0.358519233382874
chrII:13485757:13491786:alh-7	0.413688424716118	0.0538492462111516	-0.264092113141803	-0.325482191707203	0.0612997939230283	-0.0842381833925175	-0.186104259114791	-0.0732113701879196	-0.0184509061367089
chrII:11729010:11731198:alh-8	0.82072588861783	1.65757347063682	1.00215215369404	1.26643861861261	1.7171290635106	1.38788631191443	1.29176843644424	1.30377631386367	1.22444187628887
chrIII:5857208:5859186:alh-9	0.424962540026774	-0.379851872634116	-0.399364828026529	-0.451808557164524	0.0342120238593941	-0.308269870890559	-0.284465715752394	-0.478183585488787	-0.205588988723954
chrII:1412408:1420312:alkb-1	0.551317347502842	0.120610007060816	0.00829412111407295	-0.100504787845767	0.0893416316021485	-0.160775853083564	-0.118650637097143	-0.225419882009217	0.0618017576900309
chrII:12786321:12788153:alkb-7	-0.125392715081448	-0.565826103665129	-0.795555686496978	-1.18581097606241	-0.292009363691257	-0.921727930518256	-0.881380195361385	-0.935106792888537	-0.771272157774639
chrIII:3709329:3713352:alkb-8	-0.0969189396046442	-0.482947681548256	-0.106591712550681	-0.204576707910583	-0.106775627845361	-0.22278808697003	-0.210296140556387	-0.244100435935135	-0.382933342104878
chrIV:10695305:10697071:allo-1	0.0269229759951607	-0.363951271275646	-0.295906079573487	-0.330168504183209	-0.248217586650946	-0.335456438130227	-0.286164764698429	-0.373559997096507	-0.316088891648896
chrIV:8852499:8862246:alp-1	0.989921405465354	0.945228983416052	1.2010287418906	1.24580522035697	1.2377776722521	1.08628870784992	1.14989521636325	1.0837001269776	1.02584445535459
chrX:11121870:11125620:alr-1	0.0132746883903444	0.182331507473982	0.223753989833014	0.332600979198562	0.395864131494441	0.126047540346634	0.195969939593008	0.210150316750351	0.128971936838161
chrIII:9957350:9963132:alx-1	0.0223065548494347	0.114046519002442	0.617174879883353	0.620354769406816	0.26771024657193	0.496550398562924	0.668684601408197	0.525907167984313	0.260808399954061
chrIV:9108930:9109753:aly-1	-0.153370984001747	-0.246299889660482	-0.449458134866828	-0.323646055627915	-0.193294509579468	-0.263853635982862	-0.253283442679521	-0.18490404486508	-0.0677099274736802
chrIV:9147467:9148579:aly-2	-0.482623488827817	-1.20710015742689	-0.857281441747229	-1.07706177350133	-0.889705924011779	-0.924724911475062	-0.840631449498935	-0.892144276390468	-0.491135111761532
chrIV:12123288:12124807:aly-3	-0.514205374970241	-0.742061338106153	-0.77620332581268	-0.715414886377642	-0.672538784172963	-0.681676730262492	-0.639339763070108	-0.64838203779483	-0.475004879540952
chrIV:4248069:4258439:ama-1	0.651059205173289	-0.141103139909861	0.260831461812009	0.0524456712517432	0.110501708488866	0.0358449894715524	0.266149778116701	0.0570045007719851	-0.145029862012455
chrX:4733094:4738591:aman-1	-0.831323968583809	0.893198497734755	1.35946106097101	1.02863657122517	0.783541756598249	1.27490512253242	1.21999269643232	1.3116865224833	0.930984969378788
chrV:11927660:11933246:aman-2	-0.198915191614936	0.433411457175482	1.12210044537336	0.907391857276209	0.360684895537199	1.00861626584721	1.06227424827465	0.96694367321055	0.63378634845024
chrI:5325555:5330228:aman-3	-1.37476076846237	0.597440082159873	0.918646485042409	0.945142137748825	0.18033679371256	1.1054153125834	0.925780360306749	0.661657287099928	0.556262635135505
chrII:5203321:5209801:ampd-1	0.280530195483357	0.962552034411444	0.735534763169142	0.84632870029325	0.673201656674465	0.87648227139146	0.75546980251533	0.726598410617296	0.367716119543621
chrIV:9644293:9647934:amph-1	-0.227152564190945	0.303552141310628	0.613989193322875	0.500129125197451	0.247587811866115	0.645811353623935	0.49062092357749	0.593602079332927	0.354036795110389
chrX:4571436:4573914:amt-1	-2.73930010409578	-0.0601581619509476	0.0330467657536515	-0.256522175089497	0.582860019282378	0.47823627980871	0.460019734750427	1.70325292802196	0.257676433162909
chrIV:13042390:13047043:amt-2	0.486899188953838	0.00767953296322996	0.150122836627003	0.309104130919051	0.988885125444269	0.380096925317394	0.422056242573467	0.5370588455595	0.0160485623588928
chrII:8363171:8369159:amt-3	-0.247370911621948	0.974316416374432	0.473311127704454	0.532968607481993	-0.107750934095907	0.775871283620575	0.390929873796711	0.475914264037758	0.299821029911016
chrX:4565301:4569620:amt-4	0.36316975174008	2.19276779628433	1.63202203089021	1.80747503588666	1.99023507145747	2.01110989159901	2.03990992118196	1.58808603818383	1.785903553489
chrIII:3822402:3826262:amx-1	-0.198068139518398	-0.275257389266908	0.217512569473362	0.0732693315150384	-0.0139788958978928	-0.138806137657102	-0.00175368080264323	-0.0557425937672698	0.0237232743855313
chrI:12759581:12764960:amx-2	0.843162632844876	0.669173032978227	0.568635572130156	0.877948169818013	0.581809534074846	0.419547960074169	0.330252847754501	0.467847307437048	0.416646111375975
chrV:20898839:20903535:amx-3	0.0413694825588092	0.111297041011728	-0.0547151421142983	0.198201542915261	-0.163994648315059	0.369039882556884	-0.0481302692858721	0.139697218202406	-0.0762018954437775
chrIV:6770832:6779859:anat-1	-0.234378781006784	-0.683761830993328	-0.700773315357492	-0.755677093150144	-0.63340696426034	-0.779367403536129	-0.741213024003845	-0.681621691989238	-0.571333400080099
chrI:4318032:4359090:anc-1	0.493580826093544	0.181429793755737	4.19704559483191	4.0262258695752	0.77638281143382	4.05659715144106	4.10899520451194	3.81759590834863	1.58503774027315
chrV:2653078:2662981:angl-1	0.694557066673948	-0.231727331994518	-0.0635882925794728	-0.201750853577514	0.0869970954545921	-0.351222430874516	0.0306549132188416	-0.288770392692367	-0.0645544480676408
chrIII:12446352:12453202:ani-1	0.101392762010043	-0.317499164918136	-0.115129138358217	-0.213075731646033	-0.27067598256832	-0.293721149193176	-0.0985185556243424	-0.202871918442136	-0.222680026440671
chrII:6361158:6365367:ani-2	-0.689502672116268	-0.850511092516047	-0.201180428382121	-0.487483716373852	-0.799759747923294	-0.584390069826931	-0.346857908059109	-0.569688831563367	-0.64840432579503
chrV:19697559:19705212:ani-3	0.355833451399197	-0.133456367495988	-0.155379342641544	-0.0223790650551887	-0.170463426219947	-0.42126181738591	-0.14290076470114	-0.254241101006818	-0.199880464867619
chrIII:8684807:8686481:anmt-1	0.190614233329106	-0.0535644957272933	0.0983837931216845	-0.158750406304009	0.12463605993215	-0.15438139875532	-0.126455254470377	0.0246705530186901	0.105585951925356
chrIII:6154843:6157758:anmt-2	0.395244927008614	0.089553375625505	-0.171647470358493	0.0636071133102579	0.0294812289816361	0.176417924632683	-0.0228788820806887	0.0852545703187716	0.00365564966325148
chrV:9956878:9958331:anmt-3	2.03549017012134	0.211892290060172	0.714994272285843	0.717562211806733	1.14846133299327	-0.256794926418562	0.0847856875259284	0.0352323256141938	1.06194017798584
chrIII:13246564:13253700:anoh-1	0.149945828927931	1.08503922110904	1.02064475895273	1.0687843994716	0.77148477411637	1.40434843802719	1.40323475212535	1.36184734656357	0.648296534376347
chrIV:14658318:14675145:anoh-2	-0.158409371696102	0.578209949176307	0.872905538200269	0.722365538896676	0.732314800326136	0.877066447444371	0.855248460662948	0.724942219237842	0.567238601899978
chrV:12859443:12863835:anp-1	-0.253362181035727	0.778260876864806	1.29083960061016	1.20798973094653	0.678322378338704	1.14882190744663	1.25277878281997	0.889576254107293	0.934338632465445
chrIII:6451047:6451567:anr-1	-0.230067016673438	-0.468189102270738	-0.545541554063106	-0.470466431234486	-0.560963392262248	-0.809076767861211	-0.695061564474802	-0.480631639232561	-0.269575311422776
chrI:5046473:5046785:anr-10	0.54912591163539	0.927082988138554	0.192114258583015	0.594971469318009	0.708810744486173	0.410899036625561	0.341927952145966	0.300384298201958	0.61416848381612
chrIV:9700863:9701286:anr-11	-1.45697150571332	-0.288881426780148	1.17137294051897	0.865356467323186	0.0733809279725284	1.25428387249811	0.998630290802407	0.678642724716251	0.538378759375395
chrII:13770842:13771616:anr-12	-1.04025955063956	-0.527956451343215	0.877793917999645	0.279170970925724	-0.595901626362226	-0.267087086093157	0.506552258096644	-0.0767934046114031	0.387856203130944
chrIV:11136288:11136473:anr-13	-0.864810562579654	-0.622035537716137	0.617147899219329	0.0321269989429526	-0.643430136672917	0.352410961929417	0.445210551902792	0.464319245129789	-0.291514071919744
chrI:12775553:12776532:anr-14	-0.2115294253005	-0.342785381497986	0.21727407958054	0.151730922092322	0.0438434404471947	-0.415130075387476	-0.057195958912361	-0.362271785040899	0.0185290803346522
chrV:12011976:12012218:anr-15	-0.720524960477648	-0.260078535356151	0.0153471843395134	-0.071192789471739	-0.91020398971782	-0.291909205031829	-0.241737819254603	-0.00705031290414371	-0.389549876343851
chrX:11524985:11526635:anr-16	0.131900218655265	0.941396563732647	4.93246759918519	4.69934634419956	0.946412169825325	4.21189717488048	4.60532552017782	4.33399419126596	3.21874650000593
chrX:17697238:17697346:anr-17	0.0969947157333085	0.995921348212958	0.613763185277061	0.575139713109193	0.422011430213329	0.47823627980871	0.719411890529938	0.392009090369265	1.17229716218135
chrIV:3805236:3806561:anr-18	-0.37957861872027	-1.34263449181746	-1.14128279392443	-1.14921718562339	-1.17472301573209	-1.4467498777245	-1.24864416420785	-1.0862612300203	-0.745445878240171
chrI:1916941:1917064:anr-19	0.901329872305893	0.556563862509902	1.08774091507356	0.766944743355186	0.906132360561633	0.20703275403821	0.166828903563901	-0.00553611489325235	0.614763500519048
chrII:12178469:12178764:anr-2	0.240971962384397	-0.948803082994929	-0.256378977044718	-0.391901902250895	-0.214459496638391	-0.765637457584418	-0.352258196510212	-0.437381393513754	-0.181269278707728
chrI:9382457:9383548:anr-20	-0.242392838589034	-0.0359085029000094	0.312943180936639	0.423827173103797	0.466717178436972	0.524489923219365	0.469238001210349	0.622883844227304	0.0825250877964499
chrV:7007300:7007564:anr-21	-3.12194386094375	-0.479855898874047	-3.25227475953334	-2.30261316476796	-3.38700223447999	-3.24023545122415	-1.23358127126129	-1.40293801556119	-1.30048858149104
chrII:6099409:6099849:anr-22	-1.251346581601	-1.00127612844354	-0.589415735083875	-1.25910214046068	-0.631121627621924	-0.910138929559887	-1.15700543023112	-1.24220161224131	-0.816181763139641
chrV:5949199:5949388:anr-23	0.0347116463736335	0.732627558017688	0.872235620580883	0.951296532321791	1.00478654168392	0.661428066354486	0.418166608726427	-0.0828002715980969	0.530923926623622
chrX:1995742:1996672:anr-24	1.20451388049519	0.226887052289846	-0.280738240296961	0.0034760911958065	0.614729259307393	-0.104355659743623	-0.0364700465872417	0.0348548878526726	0.478483056127902
chrI:9375256:9375823:anr-25	0.149989920911056	0.522389113717377	0.261907570463809	0.360573178004498	-0.335404171382412	0.476307419931114	0.798808343490198	0.287667151951739	0.666187732244969
chrIII:2439939:2440819:anr-26	1.4211553569466	0.55273986885923	0.274427067408776	0.189493804551665	0.746591691205446	0.131011434387804	0.116562731551985	0.480864118905014	0.731658641356188
chrII:560596:560990:anr-27	-2.9443347617895	0.658120843241719	-0.369359041298432	1.1471211300889	-0.701708995918693	0.28882626090962	0.62432562711634	0.957986848170139	0.0476500381282459
chrIII:2439872:2440783:anr-28	1.4211553569466	0.55273986885923	0.274427067408776	0.189493804551665	0.746591691205446	0.134127281549802	0.116562731551985	0.483408882362519	0.731658641356188
chrV:12810466:12810739:anr-29	0.144326895025496	0.607277053686028	0.443303155293779	0.305545283063057	0.752812940769921	0.255038538475097	0.43586366633691	0.450005239206015	0.722148855878981
chrIV:15522593:15524764:anr-3	-0.21779811432804	-1.43111212030107	-0.866107353902944	-1.26048016631115	-0.950510595942929	-1.21712192302226	-0.893029116485571	-1.23654363029232	-0.896231315641695
chrV:12439501:12440814:anr-30	0.776627394112173	1.54260104852156	1.85754202573418	2.47136161184564	0.797359163786812	2.63363623658592	1.63181253792024	2.66397674113711	2.38991118893165
chrV:6003574:6006746:anr-32	0.420996376337871	1.47454112880644	2.1009648789437	2.5627692723125	2.15818696486102	2.92507197962894	2.57267789922874	2.01576820591508	-2.39095387253355
chrV:9371732:9371934:anr-33	-1.27804417711834	0.689970057906552	0.133184584981961	-0.553186046348345	-1.35117612132887	0.907008417331953	0.963129927053638	1.37802073470658	-1.44655840360288
chrIII:8787414:8789578:anr-34	-0.385850181503425	-0.719497125111675	-0.380200067152298	-0.744174502142727	-0.644762922332629	-0.902249566080033	-0.733384989904076	-0.782443321403603	-0.916550647384859
chrII:11170720:11176247:anr-35	0.650502744772538	0.740956960351089	1.01530447448123	1.15182047191974	1.00761304981104	0.673351053169779	1.02574691019848	0.636852178711645	1.16792958235844
chrV:7854249:7854959:anr-36	-0.119527347038684	0.314054172046536	0.0354128119192652	-0.264554141893861	-0.237137625467975	0.0924561399799815	-0.00731428691528297	0.338137314425556	0.300676473399234
chrV:20192729:20193439:anr-37	0.0513864625308033	-0.81979723880428	0.0797595777022208	-0.187703507433775	-0.647378633957398	0.114120207416682	-0.0683469555854426	-0.696920210141137	-0.0813653065241198
chrI:5356231:5356728:anr-38	1.96796682854253	1.59326504439824	1.02992386470792	0.975402486633643	0.918198591577888	1.32016911805272	0.740087712278353	0.372898651645662	1.29840376380341
chrII:2421069:2423075:anr-39	0.300364325912032	1.06281165833874	1.27132775040836	1.10829668545001	0.704892719469211	1.41770075463989	1.24356974943827	0.934588852632134	1.02115637440335
chrIV:4977095:4977288:anr-4	-0.255340518013317	1.81170902159723	-0.30004536526546	0.417119188279977	-0.222022060788156	-0.592081234429645	-0.34312911267105	0.435331214337679	-0.398956182950768
chrI:11213846:11214634:anr-40	-0.565258628878045	-0.929421497644178	0.0524195569144248	0.123793789154527	-0.476538989722108	-0.64570579207079	-0.783869058757416	-0.79282328201278	0.614879111503621
chrII:4059051:4059523:anr-41	-0.608443379507583	-0.118162854731223	0.11584223117218	0.345994378909014	0.12677229988555	0.115218329015361	0.272088140974362	-0.467648845785574	0.282154119659578
chrI:1822400:1823043:anr-42	1.38912480070735	0.734821094372652	-0.0846879302256801	0.592786371700781	1.17830098637353	0.734156003539475	-1.2801137946075	0.787103283222155	2.09551928140879
chrV:10951231:10951557:anr-43	-0.255340518013317	2.42947593282308	-0.38702107594483	-0.454662522432391	0.868320358488282	1.60948846732482	0.701811981676402	-0.582908722056338	-0.398956182950768
chrIV:8231730:8235014:anr-44	-0.259690949265219	-0.245353936928985	0.0716252741278977	-0.0217541812013865	-0.282895724848461	-0.140553721066646	0.0249198490958789	0.206829353031596	-0.464397958599959
chrI:3410344:3411465:anr-45	-0.447982988106312	-1.13666959749946	-1.38166129957331	-1.08275738118594	-1.33267607920222	-1.00911028033949	-0.924584949583756	-1.16372821405162	-1.32168035623369
chrI:11013399:11014203:anr-46	-0.608708933550631	-0.758855841862143	-0.964061410903827	-0.59419247559493	-0.679739211194354	-0.40505420710835	-0.794003235539621	-0.944418520706761	-0.431381027770792
chrIV:3201458:3203707:anr-47	-0.664258433477904	-0.73308891253171	-0.947703210042938	0.403704840492104	-0.000494750889607778	-1.61216178334335	-0.910203514293592	-0.662287918853652	0.0769187474012172
chrII:2166430:2170212:anr-48	-1.05212889287783	-0.810735749823143	-1.0820360389123	-0.666463299293198	-1.18393600374496	-1.15787772400708	-0.782859681216242	-1.11595882924812	-0.75010608566494
chrX:1531976:1535983:anr-49	0.721543366862047	0.280845598343569	-0.130030149867423	0.567543398387706	0.649278291166865	0.483005930003521	-0.268584265941262	0.524205482249176	0.451302989272466
chrI:6136719:6136927:anr-5	-0.255340518013317	-0.29506596759059	0.605720200303627	-0.514104690847558	-0.222022060788156	0.39182219484797	-0.284340970281585	1.40811937989982	-0.398956182950768
chrIV:1629778:1629987:anr-50	3.23302448453275	2.93673235405606	0.501956845169954	3.02849344950338	1.81527222036237	0.837572218208545	1.58528001457402	1.30931786149725	-0.502162934672201
chrII:9237180:9239151:anr-51	0.080533951861885	0.641471051196886	0.694385754160391	0.94001231043247	0.0359822937367881	0.271288448554154	0.549349672199437	0.406546773460708	0.405974513338535
chrII:10294091:10295693:anr-52	0.548989048311012	0.951070311746858	-0.422230687508451	-0.133636798230881	-0.237271524096976	0.613652184035846	-0.313273584774265	-0.527366991898447	0.0358664211948895
chrIII:1294929:1298375:anr-53	3.07912721685024	-0.29506596759059	1.18643661982704	0.417119188279977	-0.222022060788156	2.97775815965753	2.26482743050528	1.00437581233685	1.22218659865562
chrII:5329560:5331221:anr-54	-0.14532244780053	-1.37733792595516	-2.30278607982194	0.255152455920575	-1.27874675862799	-1.40463924500366	-2.32505488895496	0.286532590377605	-1.3529138313765
chrIV:16802500:16803632:anr-55	-0.255340518013317	-0.300449998730586	-0.38702107594483	-0.454662522432391	-0.222022060788156	0.39182219484797	0.701811981676402	0.435331214337679	0.639083858206277
chrIV:12555609:12556053:anr-56	0.831202628847723	1.37339642265917	1.9180527843308	1.89307411647321	0.868320358488282	1.8517770802407	2.26482743050528	-0.582908722056338	0.639083858206277
chrIV:10809557:10810538:anr-57	1.7993310532172	-0.29506596759059	-0.38702107594483	0.417119188279977	0.868320358488282	0.39182219484797	1.68796493363439	-0.582908722056338	1.63590457702241
chrV:1197813:1198060:anr-58	-0.118309708726859	-1.96886866272987	-1.37171936721985	-1.39484318750252	0.242198005959351	-2.88675101092792	-0.52613321720756	-1.43145228425126	-2.94338980770897
chrV:5685229:5685651:anr-6	-0.216172624508286	-0.556849402884655	-0.971783040136244	-0.662602934333886	-0.547383598859376	-1.06791837769905	-1.01673282891739	-0.724081173501194	-0.540376906239014
chrV:11238811:11239060:anr-7	-0.603861909085327	-1.29176805658311	-0.931159367524027	-1.17511185430685	-1.22001330958114	-1.50568328804887	-0.852917046476865	-1.20604588264468	-0.799956629790637
chrIV:8959569:8960955:anr-8	-0.345021898753103	-0.838532842135226	-0.594651633960724	-0.671035251268673	-1.05456547467567	-0.719907297514102	-0.654032111056142	-0.487800082613445	-0.373166522999638
chrIII:3654943:3655233:anr-9	0.109253081020332	-0.258173457560295	-0.50719709099987	-0.500087263472004	-0.172545217897994	-0.567631160883828	-0.534150688036423	-0.378622450954022	-0.303809067562577
chrIII:13461148:13464657:ant-1.1	0.531084126304906	0.286588520493069	-0.101952643305703	0.132927594929444	0.317774888766584	0.111310629505306	-0.000228281463916292	0.066756364296718	0.190301059342337
chrI:6729995:6730959:ant-1.2	0.778842698058211	0.0635742854314912	0.219689778056069	1.03578952168035	1.05773220656817	1.88124402131578	0.906296674438488	1.27698394399848	1.27625559659057
chrIV:9708168:9709305:ant-1.3	0.124643816267264	-0.240196674274863	0.614548258099911	-1.77780645373784	-0.515923938795062	-2.94395037749227	-0.429173000337995	0.91127375927653	-3.05977163051726
chrIV:8459177:8460327:ant-1.4	-0.191501030257303	1.92550388035826	-0.447531834541449	-1.42496775706071	-1.35117612132887	-1.47407544412707	-1.38543446034318	2.16340604829256	0.588302356370305
chrV:10127491:10130295:aos-1	-0.468725281200924	-0.841770906810465	-0.651410505240713	-0.936149385083987	-0.702007212973205	-0.737972931299676	-0.771373823846737	-0.766397013217297	-0.718789059809464
chrX:9336818:9342984:apa-2	0.52915245630617	0.371138787150656	0.49298736436872	0.462826246501014	0.482941549342779	0.425510945379479	0.516485297831161	0.50829014672166	0.43035311255316
chrIII:2583952:2597034:apb-1	0.658747774980415	0.485666883881708	0.656358308178545	0.531504937519099	0.691090197935354	0.551383144603543	0.577827346271405	0.578473792702132	0.40843929871561
chrI:7853749:7857852:apb-3	-0.280461023002265	0.119136536482783	0.601706962287765	0.423278547137216	0.223607736849221	0.523282179809648	0.566338603097527	0.528371629569202	0.486630104127095
chrV:10425361:10426425:apc-10	-0.872392500939563	-1.32609199247028	-1.92968868405357	-1.69679512004954	-1.34168391576164	-1.78648094454262	-1.57535227229258	-1.58849578756141	-1.6545914798517
chrIII:4593862:4594426:apc-11	-0.909406702761987	-0.93776990513607	-1.35957809168361	-1.5467617006675	-1.38418336213854	-1.25891340107682	-1.1991051192496	-0.964442102685592	-1.01482309409746
chrII:11108158:11109583:apc-17	-1.17346271844339	-0.511616634439414	0.478470209326347	0.239524034165071	-0.350864009535557	0.0623881991629656	0.374114883807554	0.13934318224179	-0.322987018317339
chrIII:8080569:8083701:apc-2	-1.06569485732171	-0.902259830829328	-0.256700450912884	-0.584274952821566	-0.779711021068645	-0.437539337272839	-0.352408543055218	-0.376367081615183	-0.355818454098411
chrII:3532526:3546431:apd-3	0.435938064327862	0.0787887257810573	0.501031170652469	0.233151765220192	0.482796863047554	0.410905187210626	0.477919882996318	0.428768779983344	0.525520845639486
chrV:11675937:11685274:ape-1	0.277251728980913	0.00412943249040914	0.507091941986618	0.330500940792993	0.268513775545967	0.310820207496391	0.347851865892543	0.364103396055662	0.33294222652203
chrI:14406027:14417942:apg-1	0.50747507624328	0.0663676645078269	0.0935975906349934	-0.0662083923807629	0.156104616831294	-0.0595079271583342	-0.0340769021526594	0.0293234278457688	0.0282832676734395
chrI:9232068:9233560:aph-1	0.169781912241047	-0.525407371196915	-0.578278934349363	-0.743441878602982	-0.296072272655514	-0.680606013674712	-0.668197730283913	-0.644576137385383	-0.463434147875425
chrI:10340996:10345654:aph-2	-0.789504572549699	-0.434710927425756	-0.000357341066600763	-0.201377576070296	-0.534908607918841	-0.104064982634727	-0.0766852919441207	-0.0338000380866355	-0.267267785610455
chrX:5112415:5116866:apl-1	0.703545306955853	0.885713820750865	0.843344875347402	0.881228865281281	0.964461849545822	0.962043626849839	0.914136186305559	0.958263056925716	0.727227283085269
chrI:5342179:5344724:apm-1	0.856651892485634	0.452920244220996	0.525947447762669	0.45184547520627	0.976394625686717	0.494480768864022	0.481310913887666	0.489200825461734	0.685180713744406
chrX:954838:957762:apm-3	-0.0679327975397304	-0.270261168225267	-0.310571192411467	-0.26619138445954	-0.296747120865128	-0.472359683136526	-0.470102276481497	-0.309169290637846	-0.298157705864464
chrII:8047563:8049063:apn-1	-0.678197042211013	0.127201600312165	0.713177101357455	0.54816571932331	0.108472936069616	0.836000818260645	0.730997407342967	0.650501256035668	0.391582668579214
chrI:4964666:4967089:app-1	-0.47505155179161	-1.31364648983847	-1.01891302073576	-1.20233547422137	-0.972787024502451	-1.09919449361288	-1.08719214099715	-1.289534390098	-1.29705277046805
chrI:8050042:8055489:apr-1	-1.03257428714239	0.304772731778153	1.20515861483744	1.05874544574497	0.256543090601373	0.951560528688516	0.984844645700077	1.08294680757173	0.765813608436016
chrV:6017969:6018886:aps-1	-0.123656091167913	-0.212570943300418	-0.770699612721185	-0.785030435038167	-0.379270570867804	-0.531467215162005	-0.721639910600096	-0.371970721887053	-0.518393632795612
chrX:4458271:4459264:aps-2	0.342845649483466	0.0633273571408429	-0.554178653263535	-0.432061929761357	-0.0665052460439439	-0.566797966950111	-0.610177697564331	-0.335885458857667	-0.195487529119188
chrI:1154505:1156020:aps-3	-0.311698021950686	-0.554306200995473	-1.45997691256554	-1.29899477995064	-0.772312225083804	-1.04030572592474	-1.43839156879138	-0.680534209320841	-0.611980319827179
chrX:11068526:11072047:apt-9	0.259484072399831	1.15533396992251	0.882502235024284	1.17018445825486	0.654341504601766	0.941605672140761	0.450536853013049	0.813728990740453	0.967933503428954
chrII:6454973:6456539:aptf-1	0.0059364420035794	0.744489739442907	0.271501267035143	0.287665439276535	0.346249136904499	0.374604920829113	0.170377563980493	0.434915679813972	0.418032730626169
chrIV:13413560:13416047:aptf-2	-0.493167374637695	-1.22958863578413	-0.851453288076178	-0.921576641701985	-0.82694239898274	-1.01484048423455	-0.645691232399318	-1.15098124369218	-0.605388837522973
chrII:8594189:8596294:aptf-3	-0.65092228095924	-1.40269595921854	-0.749895468748707	-0.83721044708046	-0.87450678353503	-1.42684514035767	-0.829398121104227	-0.986761286150682	-0.743591066288375
chrII:8590983:8593010:aptf-4	-0.643777792429776	-0.499205047585085	-0.192691052103847	0.186369816164076	-0.519038983724843	-0.160992808959404	0.0346301336571792	-0.158339203428321	-0.0132881215454047
chrV:3210188:3223218:apx-1	0.0804389823260365	-0.544022352740359	-0.406314062483241	-0.658683486376665	-0.587847183903558	-0.670635703677726	-0.538498465332176	-0.589493409389235	-0.358181034346129
chrX:7568128:7569722:apy-1	0.297771247194935	-0.259688276352253	-0.373646239145659	-0.35172042968179	-0.153232306371454	-0.287237957890701	-0.339323969987659	-0.424879784212379	-0.228660579883005
chrII:7235829:7238349:aqp-1	-0.089089687524082	0.0501900675752504	-0.230531481863197	0.0864857852134299	-0.0298460807206024	-0.076996487788341	-0.229836629371893	-0.25685212767273	-0.141824284077679
chrII:9768356:9769847:aqp-10	0.912417110475539	-0.221337316149119	-0.395802880513279	-0.375020327670505	0.0460125840260233	-0.670598148900821	-0.589563792050916	-0.331434778483521	-0.000869831060986404
chrIII:13673279:13674746:aqp-11	0.563775175783763	0.223333459859262	-0.210022356240281	-0.155567872463576	0.0217136588463806	-0.262705029484592	-0.325588469251398	-0.119637547595088	0.0158451368840276
chrII:12203267:12209163:aqp-12	0.825563373545476	0.372432999123863	0.361216245542886	0.417095215280388	0.66439619809043	0.27207451899546	0.264080280577873	0.341816493385271	0.250394836753725
chrII:9258865:9261979:aqp-2	1.01900746980419	1.06933583311946	0.734222499925948	0.828727162110631	1.00264353351735	0.797945051353216	0.810594420125793	1.06881454424574	0.859082035246545
chrIV:10961228:10966459:aqp-3	-1.27804417711834	-1.41680493128126	-0.447531834541449	1.12986601513038	-0.260833702052436	0.368182508005502	0.645659585962254	1.37802073470658	-1.40533908126197
chrV:9737555:9739740:aqp-4	0.299257631280602	0.19481715978355	-0.163778456714369	-0.0976202488827191	0.124977954363713	-0.0972479432266426	0.00396237692819033	-0.141606262969476	0.00988170195479192
chrV:10491742:10493268:aqp-5	0.00639276946685961	0.264407877870796	0.122036767803134	0.198817112532274	0.0608412124312913	-0.188925167991297	0.398823918299925	-0.103842410563195	-0.339477935338454
chrV:10648445:10651997:aqp-6	1.14922688602526	0.41411148210128	0.432627734362346	0.537305034441784	0.394032757365628	0.431637913617348	0.598660808030884	0.50893094819067	0.213592831546427
chrX:3025535:3026974:aqp-7	0.845907280744178	1.46230351778523	0.983880337667641	1.16255008788816	1.16752250161339	1.11634184173924	0.870962920950695	1.11782730461418	0.845605186773438
chrX:4702122:4704970:aqp-8	0.282006009650159	0.550117947600418	0.0727874223078348	0.415961558991649	0.375530730472523	0.318789217371637	0.267077065505811	0.347677508705651	0.241625388753748
chrI:9605895:9609041:aqp-9	-0.36672374781143	-1.14327772518167	-0.713456781719822	-0.911275007847827	-0.543020084565179	-0.492211242076073	-1.03635185683298	-1.01192421928369	-0.260493673333922
chrII:9674977:9677210:arc-1	0.137463516280257	-0.141660396371764	-0.0410948224131033	-0.2060889760028	0.242828177456036	-0.0788061390079423	0.0864401641486945	-0.0677403178993688	-0.164260636943455
chrI:10624463:10625387:arch-1	-0.0519071085711679	-0.654478414349395	-0.95755427063364	-0.91696294402815	-0.565712422725121	-0.832976246304193	-0.894129161835616	-0.65344577530195	-0.669529194140332
chrIV:11131278:11133787:ard-1	-0.22051202714571	-0.363160509550422	-0.950222580150416	-0.841467130150312	-0.446684685472809	-0.60806798902607	-0.728235192502123	-0.622306216895379	-0.409184783362165
chrIV:7634785:7635712:arf-1.1	0.548989048311012	-0.95764018903206	-0.422230687508451	-1.93664238807078	0.201918196695659	0.947625990011754	0.672879367183723	0.189544416532909	0.840654534940095
chrIII:5716114:5717485:arf-1.2	0.438742761529816	0.188182146238285	-0.0943198909790799	-0.037349853718208	0.0668359533047393	-0.153513494133776	-0.156937659926772	0.0382724201359784	0.167573952510688
chrIV:7982525:7983925:arf-3	0.461107255180418	0.0765716565078145	-0.274539676320064	-0.196623913064436	-0.0107072349890048	-0.263435264126052	-0.237059715789695	-0.0890031374964056	-0.0351201067378193
chrIV:16947119:16949978:arf-6	0.821186286587822	0.0257139370167047	-0.0937504605605331	-0.107514430974047	0.134281297030248	-0.330102795406664	-0.132444393762851	-0.156840427831858	0.180416036176481
chrX:1786906:1788405:arg-1	-1.12175668236806	-0.340849981518237	-1.41335571627388	-1.61992773727335	-0.143744703310906	-2.48989828237728	-0.205228411490684	-2.6265880323869	-0.461918408658659
chrV:16103893:16105978:argk-1	0.339904219710333	-0.0257408349038717	0.235391849523195	0.341863147181583	0.68370421322398	0.315513287647144	0.718622884885052	-0.0975479713615826	0.354835640249309
chrI:6058545:6060953:ari-1.1	0.0437152142187076	-0.439188790115655	-0.203961173489861	-0.36010609279849	-0.25413378587298	-0.392018904206177	-0.304230507616345	-0.296469935748903	-0.26955944247654
chrI:6055946:6058424:ari-1.2	-0.582197784335952	-0.519439723212015	-0.275043397544821	-0.427763711655208	-0.468176392362956	-0.317612722658241	-0.208445631847961	-0.376823628819607	-0.445899387517308
chrI:6053784:6055821:ari-1.3	-0.520345061656346	-0.889418144685613	-0.242268912620731	-0.42964945125153	-0.665557226243697	-0.510958410773588	-0.347777585391459	-0.443582486264795	-0.300118061120789
chrIV:15524091:15528528:ari-1.4	-0.108698999141857	-1.20818275979567	-0.773935594124179	-1.03725980240536	-0.632355066918921	-0.95196173818904	-0.849436003623089	-1.05661898896954	-0.768032872171892
chrIV:5551133:5558820:ari-2	-0.158491001420509	-0.0228000924012691	0.150641270730199	0.0445674270817066	0.0721691765646216	0.0902006164776074	-0.0196296787044634	0.0244400423945655	-0.0223386260255246
chrV:186168:201297:arid-1	0.0671273406998325	-0.586601359368331	0.203316146978139	-0.0168821368774572	-0.129802244228486	-0.0330162762220579	0.177331389835766	-0.036922172841523	-0.119053535047134
chrIV:12622090:12631022:ark-1	0.431704518082648	0.647445812821457	1.04576048073004	0.962993985121468	0.860133623836834	0.824970142019695	0.913150332340919	0.942745735492742	0.730823308013343
chrII:8581999:8583080:arl-1	0.114183387134625	-0.289325977465783	-0.608652521254183	-0.616985429262663	-0.0694951660348711	-0.283656976225559	-0.484059266032868	-0.375978693930539	-0.404816662677583
chrI:2065698:2069098:arl-13	0.323217526225203	0.32147783280936	-0.320352785211612	-0.32503955684537	0.362378335978037	-0.134385973673875	-0.0141698535243283	-0.0102611968284406	0.352156168034903
chrII:14606471:14608342:arl-3	0.695123265122533	0.651121391624961	0.451589785496543	0.437711749430379	0.691660738668425	0.463793695967648	0.456934052765622	0.580570202336342	0.546159296923913
chrIII:9823241:9824132:arl-5	-0.233653302635252	-0.621788488650152	-0.96520671195717	-1.24811610856785	-0.81005480952799	-1.04092759800788	-0.93487258076205	-0.752198475474022	-0.69354170802638
chrIII:4813215:4814822:arl-6	0.307659964250569	0.335240814779932	0.182846225884339	-0.0757433883595993	0.446878334179699	0.392251261628903	0.204694490818862	0.350029368266859	0.284287222799808
chrIV:14798148:14799229:arl-8	0.504979095683435	-0.110973726934309	-0.256855518932261	-0.302122986181798	-0.0116589686970262	-0.308198700635619	-0.38242936419458	-0.188849810106329	-0.0175968283085109
chrIII:5692895:5693935:arle-14	-0.20182531026801	-0.934451935947787	-0.720996342130034	-1.05002847915163	-0.778818331142242	-0.961099352916826	-0.967024939696383	-0.899337368531541	-0.643638853680339
chrII:15120300:15123345:arp-1	0.366739087067652	-0.283594303921913	-0.399762948945732	-0.480716387832452	-0.249323825178595	-0.437200407320976	-0.360149639523104	-0.51253546041736	-0.279712970757111
chrIV:7900200:7902271:arp-11	-0.0148823658176703	-0.0096934303182596	0.260363644891113	0.00720725488967319	0.174537855742708	-0.248157481994141	-0.0626241151995337	-0.11018178947276	0.155277909465829
chrII:8035868:8037346:arp-6	-1.01324265838919	-0.924675384923078	-0.819602906396741	-1.01293085496632	-1.03110955780591	-0.706584453747675	-0.540708520792077	-0.735723282542331	-0.888581986018523
chrX:950781:954233:arr-1	0.218530481318485	0.0852349651502044	-0.17041004303641	-0.208075488626135	-0.105335595597538	-0.172506592564571	-0.0499311297865953	-0.210226417065127	-0.0609821110769395
chrII:627504:628662:arrd-1	-0.302155912469486	-0.176206438012771	-0.0831712276024172	-0.0756527008603621	-0.261655203750675	-0.48804653539318	-0.123045734592879	-0.251859390830542	-0.110188192628061
chrII:12939990:12943936:arrd-10	0.0735528636908653	0.55036257021346	-0.0455211722313922	0.23036268049207	0.503325554569491	0.113372086737732	0.246590640485858	-0.0103582287569602	0.357701699776635
chrII:13763422:13765621:arrd-11	0.468487989585992	-1.45946885287457	0.0406456542514718	-0.918783619467331	0.792207254361469	-0.127986821103822	-0.893643903660146	-0.349772640960539	-0.603751619280535
chrII:13766251:13768441:arrd-12	-0.255340518013317	-0.29506596759059	-0.30004536526546	0.417119188279977	-0.222022060788156	1.31295117091425	-0.34312911267105	1.97716397789899	2.95362989079128
chrII:13758407:13761235:arrd-13	0.354211752909618	-0.519811962943509	-0.367262633067639	-0.388253769813319	-0.177120648551762	-0.66917709670338	-0.583530065998239	-0.608859449887333	-0.20110441730813
chrII:13752315:13756267:arrd-14	-0.0930780204552841	0.434153481558625	-0.268160525664291	-0.157689811624396	-0.310237276781372	0.0470030781827068	-0.743802080616471	-0.166207670388819	-0.389311572666335
chrIII:8930035:8936746:arrd-15	-0.0554533053676932	0.439603734644798	0.377613580142356	0.48124400341124	0.187257583306684	0.582142671552679	0.425296909425644	0.554379167275202	0.383826227758721
chrIII:12484731:12488341:arrd-16	-0.115222637098065	0.44292056152339	-0.0011872457463673	0.19153747505154	-0.264106014163652	0.117242307448744	0.140764089214677	0.346264063267591	0.350201211170893
chrIII:13626993:13630808:arrd-17	0.633944773888809	1.01195100455226	0.810490414579327	1.00900148216051	0.775909637906694	0.943083048944678	0.932721567814075	0.897133784204782	0.638480484701442
chrV:3310122:3312117:arrd-18	0.666466394748161	0.65922077915961	0.558196874416595	0.72458164704696	0.894928703830796	0.332469644711891	0.243002016108736	0.466313238530187	0.31876660814666
chrV:3313243:3315241:arrd-19	0.0303016318053622	-0.581002471799993	-0.499211417631902	-0.508837480084707	-0.231941281868973	-0.883094591924286	-0.76473328474437	-0.864109509347234	-0.675216433759055
chrII:9407768:9409013:arrd-2	-0.423357146836048	-0.639973715274315	-0.667300977170856	-0.399649748800196	-0.604256155360793	-0.892535588582401	-0.406908393723661	-0.590664258451345	-0.187612098845604
chrV:3410519:3412858:arrd-22	-1.06943240080758	-0.826608381257988	-1.07327001481033	-1.53916725600366	-1.2671810367451	-1.21227089579003	-0.945724401563586	-1.16805258088567	-1.50093473473041
chrX:4885950:4889575:arrd-23	-0.507596105261148	1.08562342114516	0.439143266606474	0.738863429591865	0.118901977369045	0.868593924255265	0.782523873556369	1.05527336085464	-0.105465724640088
chrX:13979068:13980515:arrd-24	2.79856063509405	1.81848244833764	1.82511552090792	1.37216263288364	2.60040676051677	1.12304741106951	1.78334311808669	1.65207203187415	1.22707577679788
chrX:14033793:14037454:arrd-25	0.0145899572693817	0.354079134535896	0.396824625078005	0.255153788246225	0.18122905774432	0.330822126993047	0.361440067711813	0.449108612958592	0.16866004015889
chrIV:2066197:2072014:arrd-26	0.262074268894901	0.803644161135016	0.330945175748294	0.429724467864649	0.265818537362479	0.527559756015641	0.235338985118704	0.26658206220156	0.545257959956175
chrX:10183979:10186247:arrd-28	-0.509259275772885	0.98715127368719	1.2297967699023	1.09800273139985	0.25741793939366	1.08660285762197	0.320009210429066	0.269903610814273	0.587327560042938
chrII:9412557:9414217:arrd-3	-2.73930010409578	-3.01956414175377	-1.95243578674326	-0.0771264783131524	0.038342358841661	-0.23804059290703	-0.0474281186340265	-2.00049688225044	0.40919626603308
chrII:9837008:9838310:arrd-4	-0.2054013703321	0.125825879724757	-0.0186205695422511	0.0422103033199311	-0.111167400267066	-0.0222458188665749	0.0902361032849493	0.0851925609900896	-0.0186202387278037
chrII:9835220:9837024:arrd-5	-0.522716773516113	0.868004850448792	0.715251078234693	0.388974535584042	0.0932647859477581	0.708834907980887	0.117055785939839	0.0366972196166888	0.842370457666025
chrII:11142738:11150390:arrd-6	0.920342400926021	0.891488190445303	0.592740163709751	0.889881817305275	0.559029204872832	0.666000613153417	0.957031278868421	0.343605522436586	0.40165888411588
chrII:12060206:12062621:arrd-7	0.221269863471805	1.17894831140007	0.979227048860705	1.01602633016147	1.00395209689833	1.1202395307804	1.10345145532944	1.011074576799	0.651101670707179
chrII:12065084:12067568:arrd-8	0.316165779248263	0.224352099114336	-0.603447024065094	0.470176784674056	0.740495621843889	0.724625278616265	0.174909277754366	0.166077050209804	-0.534560636959403
chrII:12479268:12480911:arrd-9	-2.08157929653948	-2.42803340497907	-0.404279238004395	-1.42789960555815	0.398449252257869	0.976444616455361	-1.2801137946075	0.920865083849184	1.22383034670511
chrII:6970667:6972235:art-1	0.463101667650193	-0.027615988070138	-0.116080090821793	-0.11554983148061	-0.0698316126446365	-0.256912352880392	-0.205130737725257	-0.0511826505523363	-0.0202561931570552
chrII:10199809:10200823:arv-1	-0.594424786328274	-0.833912967082727	-0.930650473231288	-1.08627714107012	-0.88574722847941	-0.88548261363279	-0.870353377989054	-0.79305696710701	-1.01230414581459
chrI:2883545:2893718:arx-1	0.430875150233716	-0.126502053032005	-0.295821186628852	-0.324300608968732	0.0431529406191411	-0.215108636966233	-0.199102290174352	-0.155397229897571	-0.143457512355446
chrV:10334942:10338355:arx-2	0.0914325641927608	0.0204218577632753	-0.0908130526760527	-0.142095112440438	0.0219303246147767	-0.140788946347664	-0.102703181397656	-0.00835637713388058	-0.185175544344512
chrIII:12052423:12058458:arx-3	0.829128740812499	0.107458254358558	-0.0769738988419501	-0.0818657175579293	0.330622986446566	-0.0214644656252871	-0.0151012702510821	-0.047534811408531	0.106863936753436
chrIII:862305:866784:arx-4	-0.113243476060046	-0.121855485411683	-0.26070415377335	-0.355914210774586	-0.126064426423377	-0.312830821340175	-0.306240426412365	-0.21488976896239	-0.335475321761142
chrIII:12816788:12818100:arx-5	0.35498052694671	0.0269394041129207	-0.395257226176159	-0.387590208697942	0.00846171817743312	-0.469500031859782	-0.27190817822214	-0.260814986457329	-0.139960903817938
chrIII:4878657:4879643:arx-6	0.755464648751275	0.057411337870447	-0.103640009429126	-0.0285445251943386	0.113530003706603	-0.167917944283434	-0.274101994730475	0.103889802578169	0.120471955816241
chrI:3069324:3070150:arx-7	0.00580738392382958	-0.412776083736654	-0.849971305788322	-0.871084888434167	-0.430113234613425	-0.886703137254232	-0.944657328835732	-0.601248193440515	-0.415439782449752
chrI:12505027:12507569:asah-1	0.643594431398736	-0.438622663690758	-0.902070444138415	-0.58174762956418	-0.650688779071692	-0.663507178442999	-0.986009888927854	-0.925460899724064	-0.951606278591251
chrII:10139589:10141406:asah-2	1.61291248231837	2.4448782208127	0.722195406543209	1.59079161353343	1.56018198361974	1.36647807956252	1.81407072132315	1.02997373804336	-0.535452702321102
chrIII:4594542:4595821:asb-1	-0.61195699141505	-1.24989899706974	-1.45410834217577	-1.59837916901454	-1.33640210491272	-1.51174340666512	-1.42576616452621	-1.39053967153357	-1.13285173033156
chrX:4469765:4471476:asb-2	0.910416018695943	0.678802190260415	0.364179932404129	0.484024395902192	0.694027372635448	0.422203575252396	0.418729673272919	0.401822521475217	0.5110236139498
chrII:57669:60040:ascc-1	-0.0904409381275082	-0.0830872379677546	-0.0498531561288794	-0.223522618991381	-0.0521921985146989	-0.0718847454462567	-0.0197474859997089	-0.0711859993614416	-0.159762574720369
chrIII:4197284:4202289:asd-1	0.377393131902725	-0.260178554391175	-0.144107533568563	-0.169675167966004	-0.0742003074319736	-0.444717507326449	-0.19197941703201	-0.268901664151953	-0.023545121816859
chrI:6877058:6892143:asd-2	0.47234294713305	0.53511584470131	0.612244359147584	0.576081148638285	0.597951696149819	0.51220407264447	0.449648495674095	0.63436904943563	0.454365119732729
chrI:9658273:9660080:asfl-1	-0.941535084652871	-1.02507281069267	-1.67523122808861	-1.57318051238556	-1.59182169880895	-1.41795207212089	-1.56529323075493	-1.47312095288558	-1.42878592124558
chrI:8692945:8693468:asg-1	-0.43253381569391	-0.780601493341871	-1.61580201115167	-1.47749255876794	-1.01326239905261	-1.12735028456919	-1.31662676159442	-0.925258134324254	-0.988684780069614
chrX:6841257:6842149:asg-2	0.307706155700161	0.328906397586279	-0.41429870499289	-0.252912004991863	0.19057789631039	0.082710875563195	-0.138513203174893	0.152090368041211	-0.0135216880013042
chrII:11979837:11988972:ash-2	0.3537342687639	-0.179949115237479	-0.14061162665174	-0.144600463447319	0.0610236579058628	-0.198494474822082	-0.02466831011024	-0.0327957442478447	0.10327403358335
chrI:3769671:3773914:asic-1	0.722013315278811	0.912955760043436	1.08973807733506	1.65758980397132	0.502571048740713	1.42260752124321	1.65857742829128	1.05527336085464	1.54637813592496
chrI:7480107:7483470:asic-2	1.63613150504248	1.02911611972811	1.0034682025442	1.53721905629749	1.52513550560825	1.12816173010449	1.02156067271368	1.87671654313984	0.201045522152261
chrII:6910071:6912697:asm-1	-0.733154063932548	-0.597269332371848	-0.368286687740691	-0.161098060005272	-0.38028669550996	-0.287674529743114	-0.17462646704531	-0.500925874722175	-0.372423496007955
chrX:11321078:11324251:asm-2	-0.547422497841846	0.600539258611538	0.499877217325506	0.325462697347718	-0.124774340827051	0.754225355685229	0.224619718417879	-0.00577681136307061	-0.363234774866769
chrIV:520213:523809:asm-3	1.07905821441433	-0.601950235358544	-1.65943499949241	-0.901155972977788	-2.62435462626789	-1.31284958258023	-0.739896046096606	0.416888890216474	-0.607695296808018
chrIII:8895081:8896654:asna-1	0.170730790675276	-0.19063055827141	-0.213063970264425	-0.362965832599587	0.188720251722833	-0.120509699915466	-0.155186873373367	-0.239561180611824	-0.110234455743503
chrV:8546127:8548880:asns-1	0.909128555290456	0.540509694109161	0.693749501330706	1.04386336935147	0.648029998139423	0.635524181804131	0.651246632658505	0.467784947856705	0.446435842850051
chrX:8748433:8750969:asns-2	1.85975922459192	2.14885063321688	1.5114869063096	1.72123593883062	2.61681413951956	2.27649064430665	2.12723957609285	2.27461109568595	2.11302230718955
chrV:19049460:19050755:asp-1	1.75636990394204	1.01693110356288	0.561486412050757	1.02206786462181	0.90501516693979	0.763454452913905	0.619866402603763	0.622598443970065	0.674714487878272
chrV:8270642:8272058:asp-12	0.910863481174294	0.715229528645668	0.80744543147239	1.25519138641791	-0.143744703310906	0.52497389202131	0.27347668708285	-0.0360871827044878	-1.83604735584684
chrV:8641444:8643193:asp-13	-1.60334167877942	2.48554655268589	1.70696495861787	1.65504419606883	1.89995328859222	2.46590453138233	2.25352837479482	2.09834220369551	1.49783685485964
chrX:6444187:6446664:asp-14	0.299516955752894	2.9928357766841	2.22588944093021	2.16722640237813	1.22960365898198	2.17371943996898	2.3751225940171	2.34723463401922	1.2934034237145
chrV:19043214:19044853:asp-15	-0.255340518013317	-0.29506596759059	-0.30004536526546	-0.454662522432391	-0.222022060788156	0.39182219484797	-0.34312911267105	-0.582908722056338	-0.398956182950768
chrV:19039057:19042605:asp-16	2.3656498773556	-0.29506596759059	-0.30004536526546	0.417119188279977	-0.222022060788156	0.39182219484797	0.701811981676402	0.435331214337679	2.21900731747176
chrV:19035722:19037320:asp-17	-1.3640738459019	-3.77018876585026	-3.55794184130995	-3.45598974516888	-2.62435462626789	-2.53051585505708	-3.56716553206696	-1.69398847134402	-2.60133673444029
chrV:18730173:18731679:asp-18	-0.191501030257303	-0.366109452257354	0.133184584981961	-1.42496775706071	-0.260833702052436	-1.5368498973384	-0.340493365995733	-0.567555596417703	-0.408518362445831
chrV:18728702:18729374:asp-19	-0.255340518013317	-0.29506596759059	-0.30004536526546	-0.454662522432391	-0.222022060788156	-0.592081234429645	-0.34312911267105	-0.582908722056338	-0.398956182950768
chrV:9203076:9204734:asp-2	0.578408378266361	1.21818223991855	0.768741879560405	0.95502358449513	1.01655095778577	1.07803241029391	0.880126726133858	0.857792124516141	0.512665661424361
chrX:6791063:6792715:asp-3	1.40749460930342	0.921939057082659	0.561774354891172	0.836091343134117	0.863416337504223	0.65514248091183	0.571077180299698	0.527834411547071	0.613271122985156
chrX:13218976:13221462:asp-4	0.0667302351627556	0.0463251875142058	-0.415481150171054	-0.54097949417834	-0.0158141850878039	-0.066095039801421	-0.293299552338708	-0.238441245101327	-0.30235965466102
chrV:8272384:8274046:asp-5	0.771988703474228	0.949694658280974	0.250531855827645	0.696113363124089	0.497005708934272	0.623960633059454	0.479788299172479	0.362288240780492	0.373074257489455
chrV:8267510:8268937:asp-6	1.10302438260324	1.19433842501927	0.693156494398758	1.15502626758406	0.632334236894519	0.925787441445069	0.648793987743787	0.719018341109456	0.410180068478498
chrV:3028293:3029583:asp-7	-0.255340518013317	1.81170902159723	-0.30004536526546	-0.454662522432391	-0.222022060788156	-0.592081234429645	0.701811981676402	0.435331214337679	-0.398956182950768
chrV:3024519:3027931:asp-8	-2.77974145684116	-1.53114026382793	-2.12034227671877	-1.53286253399329	-2.06028406581728	-0.678496648911858	-1.41532595229598	-0.713137919244562	-1.47984817125178
chrIV:6185887:6189205:asp-9	-0.979343017353161	-0.129754433178898	0.0257470106812058	0.200420210409736	-0.178070436968614	0.0654870975766546	0.396938403916122	0.156546616337206	0.251604314279952
chrI:9221815:9226390:aspm-1	-1.9762416222977	-0.067604907131665	1.23435203284022	1.07020017552693	-0.29884736061826	0.915964902953577	1.13130610945448	0.963781937689359	0.614038452549902
chrV:10315244:10317394:asps-1	-1.01049232836864	-0.175899510103292	0.0892937681721873	-0.0706733296497107	-0.374563261377445	0.0770166465249968	0.0184193272838897	-0.0022087830137365	-0.060220617642587
chrII:4127836:4134978:ast-1	0.20550237066544	0.55061130414159	0.321776974917108	0.143983620143718	0.432708991792352	0.405940203818641	0.292531419281664	0.403517728986043	0.259401466483
chrII:10248990:10251169:atad-3	-0.393980086459896	-0.0519759838550817	-0.110492062855327	-0.242147379428945	-0.187526267442518	0.0219640875547798	-0.160953253893372	-0.0232415722426204	-0.236217574278888
chrX:5849103:5851971:atat-2	0.247829313342583	0.594278470771272	0.137211344083055	0.303924125902002	0.598383172201628	0.239011419812397	0.423728155332269	0.179094903792353	0.358115080970335
chrI:9611812:9615081:ate-1	0.332913007681743	-0.359978332323829	0.0853777329254652	-0.220250204949456	0.104187365280331	-0.280244073031842	-0.0840933160048439	-0.148304899612068	0.0173993744351624
chrII:8751985:8753940:atf-2	1.48070911616096	0.759013904681819	0.803216088091815	0.635287408958521	1.29317085540234	0.58367688224484	0.689449399772297	0.887413336170463	0.852865887110032
chrX:14809158:14810849:atf-4	1.08635285197871	1.07157871138116	0.989892102064076	1.06836217409798	1.26734637204969	0.809472750625675	1.00369977416723	0.964204134313373	1.01931308977001
chrX:12480947:12484908:atf-6	0.462977025975359	0.19431940346119	0.600329932609765	0.532080529702392	0.462604407610671	0.264757084412694	0.416425924667208	0.547621084757261	0.38846685482217
chrIII:4491626:4499043:atf-7	0.56975310731492	0.266920064308426	0.417967761988137	0.319703800197489	0.368268184982013	0.169623774019343	0.25296360849997	0.324869250454993	0.244311373824994
chrV:6105606:6107530:atf-8	0.931216982211496	0.807818322749834	0.562303417051324	0.280842852903031	0.956676665774803	0.519898157608264	0.708596317929062	0.752836675644656	0.677153846788097
chrV:14194445:14197697:atfs-1	0.339951980484598	0.311595931151571	0.503485915865192	0.40750324298713	0.67478097765202	0.296118501598018	0.493823482141108	0.531578323675063	0.366432159464486
chrII:8659134:8659800:atg-10	0.210598053840744	-0.76144834576993	-0.754718889557596	-1.13074685042782	-0.517256153763147	-1.0426043699499	-0.950807904197823	-0.703243198936214	-0.596575632055989
chrIII:8155927:8158190:atg-13	-0.183211058504623	0.352723863619618	0.585776964025678	0.658371272024279	0.334992495439566	0.510961609280499	0.55718857515142	0.541673717338012	0.33749681272903
chrX:4459602:4462468:atg-16.1	-0.748949293614501	-0.0443987804741256	0.347338166368601	0.218568564276001	-0.115450367755213	0.25046204028658	0.318949920508863	0.387248568905407	-0.0498464714282029
chrII:6450888:6453391:atg-16.2	-0.203827849319285	-0.261491872322683	0.105394141358791	0.0449884908265681	0.0775955712332795	0.034407760753283	0.0235780599559158	0.0242229092758617	0.00429592013657121
chrV:8629220:8631325:atg-18	0.445438819597955	0.0467387851710302	0.0102996989006634	0.105499637700547	0.178500786304389	0.00996828427746837	0.0152020365172682	0.0367734600017542	0.0822122522044033
chrX:6809093:6817214:atg-2	-1.10706024643127	0.915835112021122	2.12018299650364	1.98846573345717	0.883099577393724	1.95094818977057	1.92113684278541	1.95356166361738	1.40579733114239
chrIV:1009792:1012502:atg-3	0.708424451397382	-0.221659886336317	-0.187680320332025	-0.192920156636339	0.19348282292253	-0.473650571202213	-0.167089510281881	-0.411578293410831	0.17791791979795
chrI:13536891:13542395:atg-4.1	0.566803358247296	-0.00352855655204962	-0.0541685915358292	-0.0491355326068208	0.12743565312372	-0.243216831491322	-0.122980671693078	-0.204237293740288	0.0893425959369539
chrIV:11668023:11671505:atg-4.2	-0.25080677969664	0.0183282313257137	0.315134645333444	-0.051587995792248	-0.0116685521086983	0.0754904782150187	0.168989955775039	0.201570417217505	-0.0222289770009551
chrI:1709586:1715568:atg-5	0.381101160691416	-0.332888623692547	-0.160932252895	-0.313609093860791	-0.0770151446849946	-0.460404329804303	-0.455228374112315	-0.152888819358473	0.0258801960152743
chrIV:11078676:11081055:atg-7	0.0197673837591962	-0.354577715585683	-0.189528981879923	-0.172116986130699	-0.220930777284078	-0.33898258781132	-0.204335566623998	-0.267557477669981	-0.308116819379909
chrV:349384:359656:atg-9	0.799228906832208	0.124224536836204	0.28692578431532	0.328659294918693	0.453611362119753	0.16664662223708	0.264803672645514	0.200595924404459	0.278911780407219
chrIII:6415771:6419457:atgl-1	0.481725539975473	-0.235588008142387	-0.132246023739326	-0.0902938285708639	0.194691362858666	-0.217996292369671	-0.0962299352786617	-0.169135283910039	0.147207508553332
chrIV:17269339:17272186:atgp-1	1.034863029559	0.729412802727071	0.534531423642849	0.566221065504278	0.930053552387423	0.632467512945981	0.644197984205727	0.650812060593738	0.503316140753619
chrII:14640094:14644083:atgp-2	0.320013207163942	0.708007529336632	0.573541899721076	0.638021634456208	0.585916893722369	0.689465932393748	0.701557508215489	0.638390594801485	0.435803707297963
chrI:8036942:8039768:ath-1	0.0925265460653831	-0.630040939685715	-0.820508175478592	-0.839876179432296	-0.487045618934058	-0.711346689934487	-0.781412333693762	-0.71207065145209	-0.561212542227866
chrIII:10881765:10893672:athp-1	-0.148564473452042	-0.608481468894067	-0.249781015589745	-0.445792983463286	-0.281475805104345	-0.424104632125297	-0.246702085143728	-0.493078916408855	-0.295705410554756
chrII:4340150:4350984:athp-2	0.00344235668181598	-0.500619902749543	0.606386042839183	0.25325821839463	0.285256251575489	0.176108873413702	0.381945430143024	0.278810946422686	0.33994529770159
chrIV:17046469:17048357:athp-3	-1.63637145081139	-0.785519235066933	-0.0491148283233872	-0.142185302814577	-0.55692945997076	-0.177766408127399	0.137539417164682	-0.24426766703366	-0.0040933119362555
chrIV:7882027:7900257:atic-1	0.755271480187917	1.39294029128982	0.891463758269946	1.0817016099192	1.23395625863986	0.954127962371356	0.896386959217198	0.996422567988646	1.30564036878032
chrV:9634860:9645595:atl-1	-0.616727434870388	0.626016777422507	2.53608815207907	2.22634978095739	0.178635311422572	2.32481070986341	2.36561150069374	2.12840127494387	1.34110531985208
chrIV:2788691:2796812:atln-1	0.207076162384178	0.118725586075737	0.137893333327642	-0.0248303320896633	0.243874310768133	0.180578481047907	0.150972445139095	0.184748740186632	-0.0090771118423371
chrIV:14981608:14996318:atln-2	0.1216216627051	0.9933646646099	1.35574749934064	1.54430385945606	0.728854528639609	1.41969158392099	1.39724575586283	1.33178403855233	0.937486343824097
chrI:183363:208467:atm-1	0.104773820024225	-0.364052838655547	0.670993387677624	0.457958018167985	0.283677168452969	0.41516781375062	0.607259234148873	0.338528341327979	0.128541879586127
chrV:12478412:12484449:atn-1	0.415747284080403	0.471672142409149	0.468191060902494	0.518836766981436	0.498530770571187	0.763217414873283	0.651968925432255	0.487296895881882	0.1583156179952
chrI:12652276:12654596:atp-1	0.985273289486199	0.690797523991144	0.405138156170806	0.565847422657018	0.642214903818911	0.44481045898768	0.456152919072889	0.563572936811146	0.463463528991366
chrIII:5228416:5230536:atp-2	0.675155000909317	0.504395906126952	0.252704878272628	0.372906585058199	0.488216980246008	0.319007816581093	0.270414141629419	0.338366979154475	0.328446402244549
chrI:5428446:5429861:atp-3	0.528155457393378	0.0281983116490854	-0.226543417609357	-0.0782495901826639	0.228325380725855	-0.176591278801814	-0.184710536609093	-0.0985381719277979	0.106001418152623
chrV:6426245:6427112:atp-4	0.568734656390998	0.094817949693523	-0.374592716165346	-0.155976022602891	0.0815475515409485	-0.326796922068634	-0.194613457523345	-0.133398522747358	0.119488370868807
chrV:11122900:11123867:atp-5	0.281174705791263	0.307158395833549	-0.172008255345191	-0.0668332756180447	0.180041636231423	-0.0155928113169848	-0.169496025064703	0.0153800827039797	0.196005268575704
chrX:14711578:14718787:atrn-1	0.274014304053209	0.0100686311579329	0.187869350125147	0.129135144306543	0.21859665278758	0.0526729828562999	0.210597142021772	0.09502845586737	0.077818001737425
chrV:7193765:7196137:attf-2	0.192824127789932	-0.207428574947657	-0.0957372034280415	-0.125624274384062	-0.087660250417482	-0.261922722629356	-0.0575015914910377	-0.177767724202004	0.0474030860590927
chrIII:69845:86384:attf-3	0.560695338167738	-0.299845700374648	0.0745348604279758	-0.111937430658854	0.0891811364929877	-0.262963033543235	-0.0502221890917048	-0.203705019916646	-0.0779225118918993
chrIII:6080562:6084748:attf-4	0.341500922492693	0.383104976847491	0.278564825533894	0.341970592852144	0.360114606138933	0.312504376155185	0.157875110593033	0.307128369170181	0.291019467586481
chrX:788352:796156:attf-5	-0.641449766595876	0.665809397185346	2.00100401969185	1.54375656991918	0.848700613237313	1.47037352305803	1.79296634276749	1.61741855663301	1.08426802310175
chrI:12787941:12806581:attf-6	-0.381100987887233	-0.674889497381868	0.23683144503365	-0.0213797441620741	-0.20832135569429	-0.17898840251556	0.0370851294943809	-0.0445399930779951	-0.315687201978008
chrIII:10461388:10468051:atx-2	0.71937264062886	0.15410432056331	0.269485620720914	0.265061118227618	0.261890181593558	0.0943736837847178	0.218845153694082	0.228669578143354	0.0287702661115529
chrV:15575497:15577443:atx-3	0.72444510873434	-0.351434937482124	0.0229684730359357	-0.188968891032334	0.221831957061785	-0.318703699797988	0.0214463228895643	-0.312191106898134	-0.0898761410790824
chrIV:12374680:12376121:atz-1	-0.553228314891168	-0.139782727629691	0.0568844267741014	-0.0143455515786774	-0.194958983606916	0.0201450401926498	0.0607464673870653	0.0485814980721452	0.131728340144859
chrIII:1495433:1495975:ave-1	-0.107038455187502	-0.669464901089043	-1.00479630486909	-1.27487677999157	-0.72602956460804	-0.929154971248492	-0.95682881436721	-0.700796192608335	-0.632623432994965
chrI:5967245:5973320:avr-14	0.134497763811482	0.84657624525322	1.01075165414789	1.22633628374753	0.635611705948486	1.0445739009423	0.943847847858493	0.878436781397205	0.740324924433448
chrV:13498785:13511718:avr-15	-0.592197926172718	0.205551709690556	0.253830584500702	0.49609375425116	-0.119454682872864	0.596706534829144	0.433752559234437	0.31834807640623	0.193081845432664
chrI:8513918:8517535:axl-1	-0.587114336888086	0.469970986776146	0.702852524536642	0.619276515216727	0.35733071764083	0.584329864979993	1.03023627599512	0.549394130836395	0.907752826977835
chrIV:12126760:12127057:B0001.10	0.223180423676816	-0.508480804957352	0.0926770637983646	-0.447420276529891	0.118990958523678	-1.0259840854477	-0.203391519940051	-0.569204534530745	-0.333436484158711
chrIV:12133996:12134145:B0001.11	0.776627394112173	1.0299517226632	1.99404744939035	1.60904884122787	0.358169442994177	-0.552946468060782	2.52614537588252	1.69118857557497	-1.44655840360288
chrIV:12131738:12131888:B0001.12	0.987315200476272	0.91427540666045	0.397215317704545	0.255152455920575	-0.659743613581378	-0.865813335677207	-2.32505488895496	-0.498852723208376	0.810112368338325
chrIV:12146480:12150977:B0001.2	-1.14243622862935	0.0759450700440903	1.4020319206219	1.04246366051873	-0.307861267690198	1.12847579439198	1.2295937033669	1.00512016746501	0.799630384457926
chrIV:12143430:12145735:B0001.3	0.177051420109676	-0.263139105660396	0.0313843922035201	-0.0859045707537169	-0.157171035549943	-0.0826005619956646	-0.0371414691309739	-0.00694152188716001	-0.117948502278916
chrIV:12135073:12138193:B0001.4	0.317180304950884	-0.403605283315955	-0.263301106407569	-0.438576429442236	-0.255698045000994	-0.491555872379404	-0.511110256183066	-0.301198361512022	-0.324893063868968
chrIV:12141158:12143331:B0001.5	0.442852315161685	0.109179747814777	0.386751088568445	0.256932357549703	0.24574125121759	0.115697801495064	0.325150846562818	0.289280897278927	0.279009711752073
chrIV:12151169:12154245:B0001.7	-0.697384309251855	-1.64762237861075	-0.793277909815778	-1.1369079974618	-1.07198108522974	-1.29660791889837	-0.78345041959291	-1.13732901516124	-0.791932777196644
chrIV:12138846:12141057:B0001.8	-0.479982058788227	-0.746358144589788	-0.299412539741402	-0.394698673865691	-0.539743421502192	-0.457970312224094	-0.366455424932923	-0.481792709198153	-0.456443096692109
chrI:12773658:12782341:B0019.2	-0.122455243360799	-0.138240620456421	0.482400880053277	0.422512436343454	0.159900821418364	-0.0372439600747576	0.255034711275427	0.0784443235815299	0.385147694422872
chrV:10317489:10319534:B0024.11	-0.810689605746535	-0.180650484271945	-0.116670812636302	-0.245080437284254	-0.431505544327811	-0.0216712774840338	0.031750759122761	-0.068183608023557	-0.366640554318614
chrV:10320710:10322304:B0024.13	0.287056068624099	-0.591700116190992	-0.392384214646076	-0.632092696470488	-0.336408698509098	-0.694970354853282	-0.689952876690915	-0.40034524925163	-0.238566052009546
chrV:10290042:10291719:B0024.15	-0.27461886014811	-0.438302051393727	-1.58516831114411	-0.12757184185375	-1.03777826348179	-0.557683726807483	-0.348337289313621	-0.199654927650342	-0.316885020851506
chrV:10294697:10294839:B0024.17	-0.255340518013317	-0.29506596759059	-0.30004536526546	0.961850237345675	-0.222022060788156	-0.592081234429645	-0.34312911267105	-0.582908722056338	-0.398956182950768
chrV:10328202:10328409:B0024.18	-0.255340518013317	-0.29506596759059	0.605720200303627	-0.454662522432391	-0.222022060788156	0.39182219484797	-0.34312911267105	-0.582908722056338	2.21900731747176
chrV:10287559:10289292:B0024.3	-1.00942521717412	0.0352586389232862	-0.608055649490801	-0.0320446084456026	-0.246305334170457	-0.119630125402648	-0.152766944494683	-0.373024558560358	-0.477295423006048
chrV:10297398:10298985:B0024.4	-1.34370374651454	1.16921957139961	0.657630161235089	1.7246491128028	-1.56601846487087	0.922368326951229	-0.22963350522036	1.60640573491719	-0.378826353499267
chrI:6027193:6028370:B0025.4	-0.194523941027653	-0.412642984068063	-0.262049018632637	-0.419366710617858	-0.403015465255887	-0.56070803043855	-0.287137349643059	-0.227586246615821	-0.105559184205712
chrI:6024143:6025014:B0025.5	-1.27804417711834	1.74604956807046	-1.44027311078991	1.12986601513038	-1.35117612132887	1.71250726051963	0.963129927053638	-1.58579553281172	1.39309047011551
chrI:6031805:6031982:B0025.6	-0.255340518013317	0.75562951143332	-0.30004536526546	-0.454662522432391	-0.222022060788156	-0.592081234429645	-0.284340970281585	-0.582908722056338	0.639083858206277
chrI:6022266:6022337:B0025.7	-0.529544346657263	0.00290316877837593	0.891831337585577	0.583671684129209	0.0685967688062159	-0.0232538868897676	0.449405966529257	0.575021546867688	0.549720067879307
chrI:6024142:6024233:B0025.8	-1.27804417711834	0.251657458968498	-1.35329740011053	-1.48440992547588	-1.35117612132887	0.368182508005502	-1.38543446034318	-1.58579553281172	-1.40533908126197
chrII:5970096:5972658:B0034.1	0.669716845681317	0.979687879525075	0.587256024477482	0.997418592323289	0.386707805612299	0.979987435394477	0.3666704813646	0.549028167626042	0.425097562361376
chrII:5960746:5960846:B0034.10	-0.255340518013317	-0.29506596759059	-0.30004536526546	-0.454662522432391	-0.222022060788156	-0.529306781218314	-0.34312911267105	-0.582908722056338	-0.398956182950768
chrII:5965518:5965687:B0034.11	-0.255340518013317	-0.29506596759059	-0.30004536526546	0.417119188279977	-0.222022060788156	-0.592081234429645	-0.34312911267105	-0.582908722056338	-0.398956182950768
chrII:5957679:5957819:B0034.12	-0.255340518013317	-0.29506596759059	-0.30004536526546	-0.454662522432391	-0.222022060788156	-0.592081234429645	-0.34312911267105	-0.582908722056338	-0.398956182950768
chrII:5972899:5972995:B0034.13	1.39752145298612	1.81170902159723	-0.38702107594483	-0.514104690847558	1.4873235035349	0.39182219484797	0.701811981676402	0.435331214337679	-0.357736860609859
chrII:5958387:5958536:B0034.14	-0.255340518013317	-0.29506596759059	-0.30004536526546	-0.454662522432391	-0.222022060788156	0.39182219484797	0.701811981676402	-0.582908722056338	-0.398956182950768
chrII:5962754:5962888:B0034.15	-0.136925795521752	-0.29506596759059	0.605720200303627	-0.454662522432391	-0.222022060788156	-0.592081234429645	-0.34312911267105	-0.537456951224461	-0.398956182950768
chrII:5966754:5967030:B0034.16	-0.255340518013317	-0.29506596759059	-0.30004536526546	-0.454662522432391	-0.222022060788156	-0.592081234429645	0.701811981676402	-0.582908722056338	0.639083858206277
chrII:5950184:5950318:B0034.17	-1.06727228971323	-1.33248688948906	-1.03417660993708	-1.07160215631928	-0.897804936041273	-2.25633202194653	-2.21973422321928	0.7079393459993	-1.30048858149104
chrII:5944195:5944368:B0034.2	-0.255340518013317	-0.29506596759059	-0.30004536526546	-0.454662522432391	1.4873235035349	-0.529306781218314	-0.34312911267105	-0.537456951224461	-0.398956182950768
chrII:5968059:5969531:B0034.4	-0.504804129764971	1.13793524443428	0.691935978520076	1.51686191807089	0.565831104999646	1.84647289216313	1.21280313072257	1.13886521577194	0.41932828754197
chrII:5972855:5974966:B0034.5	0.138556680094011	0.818682353352229	-0.234006701863268	0.580625210588004	0.909619590805992	0.439657714666236	0.0955619794623954	-0.00809053140207669	0.514046765804002
chrII:5961616:5962073:B0034.7	-1.12687803066433	-0.074380950383529	-0.940186309889763	-0.765898648212399	-0.335466435275248	-0.423281423627272	-0.61727037051259	-0.449200781861007	-0.341048750604222
chrII:5966777:5966979:B0034.8	-0.255340518013317	-0.29506596759059	-0.30004536526546	-0.454662522432391	-0.222022060788156	-0.592081234429645	-0.284340970281585	-0.582908722056338	-0.357736860609859
chrII:5965518:5965687:B0034.9	-0.255340518013317	-0.29506596759059	-0.30004536526546	0.417119188279977	-0.222022060788156	-0.592081234429645	-0.34312911267105	-0.582908722056338	-0.398956182950768
chrIV:11304792:11306762:B0035.13	0.599140264139472	-0.813203975383701	-0.472741997711173	-0.33129442937279	-0.307276777046887	-0.728677019288039	-1.34464890251954	-0.566839857686639	-0.733683597501936
chrIV:11296951:11298388:B0035.15	-0.372980035308369	0.207062300907357	0.560012791362899	0.505988508143949	0.153173086737372	0.5030051789773	0.398663822965855	0.499666755686639	0.359353000449706
chrIV:11320311:11320697:B0035.18	-1.25106941772623	-1.48983263688163	-2.0002208052912	-1.9957534716754	-2.03378097425862	-2.29196108412386	-1.77380423444967	-1.51036720318824	-1.70404024635305
chrIV:11298658:11298802:B0035.19	-0.356094335205639	-0.405576457583458	1.49469812141841	1.252751391989	-0.333263064753319	-0.68515712039552	-0.38702588934195	1.30931786149725	-0.502162934672201
chrIV:11295494:11295601:B0035.20	-1.13157745301645	-1.61806633595736	-0.627110034202168	-1.17612832780392	-1.64786876159556	-1.11268132738691	-0.84711138031393	-1.25385793331335	-0.714305293234821
chrIV:11327263:11327619:B0035.21	-0.947902385726019	-0.778236043167659	-1.1273225774096	-1.94943897359138	-0.793683139558428	-1.53801614169347	-1.3726885991269	-1.11300879412512	-1.8408874003096
chrIV:11315152:11315182:B0035.22	1.73773420346627	-1.15400928091329	-0.721176658318431	-0.995232466427823	0.126620250662364	-1.31399163815736	-0.808065756886324	-0.628351846557954	-0.0125554400018071
chrIV:11314077:11315116:B0035.3	-0.643351982023188	-1.19989445227166	-1.32114052386972	-1.58031054431153	-1.20381750052467	-1.38395657730939	-1.54619022422091	-1.34005562393547	-1.3923185481352
chrI:4664498:4665347:B0041.1	-0.342978106566728	-2.00373369843022	-0.729798901655333	-1.31487896572269	-2.69556972673249	-0.842571070308994	-1.85573135878168	-1.16893411191565	-0.790092375268691
chrI:4660520:4660713:B0041.10	-0.356094335205639	-0.405576457583458	-0.403808720399133	-0.550254197850906	-0.333263064753319	0.298746308882094	-0.445814031731414	-0.681710240458905	-0.502162934672201
chrI:4660933:4662219:B0041.11	0.971218827108958	0.364024238304218	1.22386219474744	0.961791215233422	1.20847296656493	0.784874270975643	0.864673796241257	0.829905690118248	1.51693297009969
chrI:4650730:4650763:B0041.12	-0.773619512658993	-0.40765625038113	-0.019990424686532	-1.00029261512615	0.0012218649492789	-0.0901101358524612	-0.428964836771991	-0.345601814290196	-0.7674444240139
chrI:4648264:4650770:B0041.5	-0.270680643955501	-0.0324730690586493	-0.0963666517124334	-0.252759393715626	-0.241199954583443	-0.149147041776088	-0.26640498226809	-0.0936375316409108	-0.28458975680875
chrI:4647279:4648275:B0041.8	-0.640500659999653	-1.10926781988326	-1.20093816049572	-1.37460471179044	-1.19156591285756	-1.09062333621086	-1.12342296050162	-1.10754613107752	-1.16962932887534
chrI:4646725:4646779:B0041.9	0.754631717602915	0.409065781642637	-0.0943037213224581	-0.134248991462291	0.520230720766722	0.019405851650351	0.131434803400093	-0.154820152045582	-0.16579982022083
chrX:12023586:12023663:B0198.10	-0.255340518013317	-0.29506596759059	-0.30004536526546	-0.454662522432391	-0.222022060788156	-0.592081234429645	0.701811981676402	-0.582908722056338	-0.398956182950768
chrX:12028710:12031612:B0198.2	-0.198455901353981	0.381116030219849	0.261339306115919	0.824313470972364	0.178275129607917	0.34839795086926	0.323489983820787	0.213530513439711	0.407567867136641
chrX:12042592:12049347:B0198.3	0.464781376520326	0.643432866297852	0.7442068730325	0.605427696770901	0.642732301147909	0.739466503591048	0.669102917192435	0.745617330032238	0.294843688001696
chrX:12025180:12025315:B0198.4	-0.255340518013317	-0.29506596759059	-0.30004536526546	-0.454662522432391	-0.222022060788156	-0.592081234429645	-0.34312911267105	-0.582908722056338	-0.398956182950768
chrX:12049520:12049659:B0198.5	1.7993310532172	-0.29506596759059	-0.30004536526546	-0.514104690847558	-0.222022060788156	-0.529306781218314	-0.34312911267105	-0.582908722056338	-0.398956182950768
chrX:12050248:12050463:B0198.6	-0.255340518013317	-0.29506596759059	-0.30004536526546	-0.454662522432391	-0.222022060788156	-0.529306781218314	-0.284340970281585	-0.537456951224461	-0.398956182950768
chrX:12050215:12050430:B0198.7	-0.255340518013317	-0.29506596759059	-0.30004536526546	-0.454662522432391	-0.222022060788156	0.39182219484797	-0.284340970281585	0.435331214337679	-0.398956182950768
chrX:12023586:12023663:B0198.8	-0.255340518013317	-0.29506596759059	-0.30004536526546	-0.454662522432391	-0.222022060788156	-0.592081234429645	0.701811981676402	-0.582908722056338	-0.398956182950768
chrX:12049787:12050001:B0198.9	-0.255340518013317	-0.29506596759059	-0.30004536526546	0.417119188279977	-0.222022060788156	-0.592081234429645	-0.34312911267105	-0.582908722056338	-0.398956182950768
chrI:10713504:10718201:B0205.1	-0.468632318689231	-0.407834549618344	0.735349170380407	0.551900372193883	0.223992143042006	0.384725349925667	0.574689089961499	0.406920671528743	0.485323903632781
chrI:10708362:10710376:B0205.10	0.776627394112173	-1.41680493128126	-0.447531834541449	1.60904884122787	2.34171929080903	1.28931148407179	-1.32664631795372	-1.58579553281172	-0.408518362445831
chrI:10730462:10730740:B0205.12	-0.428614333964039	-0.438789637466851	-1.47457669918542	-1.33382134853725	-1.10449042651846	-1.53095250495905	-1.38145562171146	-1.05720042209781	-0.961266410982386
chrI:10727754:10728808:B0205.13	2.55163531369699	3.93927032991466	3.93139117191749	3.13495774291537	3.64147077649975	3.83486491014082	4.50600598807308	4.72870230266501	2.57011953700273
chrI:10726087:10727386:B0205.14	-2.73930010409578	0.48327202235459	-1.37171936721985	-1.00835035744069	-0.47533284655687	-1.36402167232386	-1.25289401338604	-1.0277087166883	-0.908529047735785
chrI:10734142:10734256:B0205.16	0.831202628847723	-0.29506596759059	-0.30004536526546	-0.454662522432391	-0.222022060788156	-0.592081234429645	-0.284340970281585	-0.582908722056338	-0.398956182950768
chrI:10741367:10744445:B0205.4	-0.616467760519139	-0.0282432913606643	-0.379111183938236	-0.20161128753767	-0.142252899650936	0.260923003392908	-0.114823186196452	-0.0595760513586851	-0.302936250798403
chrI:10740215:10740475:B0205.5	-1.60657837477796	-0.86793811609986	-0.916441913957751	-0.40710898845726	-2.8921007822947	-1.29458547320045	-0.987048547245797	-1.36274941104193	-3.88778527663964
chrI:10728894:10730233:B0205.8	-0.942943900250509	-0.666805529552406	-0.881861722119022	-1.07140867352167	-0.750899646401009	-0.688410970184152	-1.12976119291527	-0.68938068216457	-0.545044294173476
chrI:10720808:10723496:B0205.9	-0.282250435291282	-0.744734289000725	-0.0239701839554168	-0.360571652654114	-0.259545582418385	-0.363000118886199	-0.28959253958179	-0.405727291634908	-0.310648222151954
chrI:5964400:5967211:B0207.1	-0.255340518013317	0.75562951143332	2.91079406057925	1.89307411647321	1.4873235035349	1.31295117091425	1.68796493363439	1.72128722076821	1.63590457702241
chrI:5959007:5959532:B0207.10	0.803640133185844	-0.339873277806208	1.43863217689994	-1.99608455648595	1.05625541541722	-0.512328895380981	2.52139262117081	0.661761889250499	1.03268714001103
chrI:5962952:5964183:B0207.11	-1.27804417711834	-1.41680493128126	-1.35329740011053	-1.42496775706071	0.797359163786812	-1.5368498973384	-1.38543446034318	-1.58579553281172	-1.44655840360288
chrI:5968740:5968963:B0207.13	-1.85779161492846	0.0978551210957284	0.1414789870198	0.572862033665201	0.356483869920555	0.671129327649452	0.827917769365159	-0.443385120363328	0.336236232382578
chrI:5919379:5919529:B0207.14	-0.255340518013317	-0.29506596759059	-0.30004536526546	-0.514104690847558	-0.222022060788156	-0.592081234429645	-0.284340970281585	1.72128722076821	-0.398956182950768
chrI:5969289:5969354:B0207.15	-1.81735026218307	-2.00833566805597	-0.422230687508451	-1.99608455648595	-1.94661708842003	-2.03505823398505	-1.93507717599261	-2.11465152629164	0.0358664211948895
chrI:5955030:5957007:B0207.2	-0.0195895550536023	0.109682479366937	-0.248704362237494	0.110885968396621	0.00999710973194041	-0.366022712916827	-0.659853405107365	-0.64956758259825	-1.05642758072872
chrI:5919054:5935416:B0207.5	-0.649318772777256	-0.365812312383588	1.84372787848104	1.63529881226078	-0.94884418845565	1.62266634472248	1.71852375235791	1.51384753183299	-0.276658680346397
chrI:5935369:5936957:B0207.6	-0.512377787436459	-0.80156384698147	-0.947930276781083	-0.868074378689946	-0.636935785575267	-1.00692337646899	-0.918074735438453	-0.918945683806363	-0.816903042024592
chrI:5945562:5947640:B0207.7	-2.37838085272814	-1.70288078198855	1.08428951217639	-0.0264424137679824	-2.66463443553158	-0.757694102047922	0.199724382515165	-0.00451786540522157	-1.65694126550961
chrI:5957440:5958359:B0207.9	0.831202628847723	-0.29506596759059	-0.30004536526546	-0.454662522432391	-0.222022060788156	-0.592081234429645	-0.34312911267105	-0.582908722056338	0.639083858206277
chrIV:3540135:3543603:B0212.3	-1.73074436156026	-0.00352650942271013	0.897332750811242	0.739934897546786	-0.221015996689743	0.641580835322824	0.823467250812122	0.299915087864531	0.13917943420044
chrIV:3552128:3552353:B0212.7	2.01024497528845	-0.405576457583458	1.81428942919712	1.55253852131014	2.66960943908393	1.21987528494838	-0.38702588934195	-0.636258469627029	1.85360242025371
chrIV:3575407:3575461:B0212.8	-0.255340518013317	-0.29506596759059	-0.30004536526546	-0.454662522432391	-0.222022060788156	-0.592081234429645	-0.34312911267105	-0.582908722056338	-0.398956182950768
chrIV:3546878:3546958:B0212.9	-0.255340518013317	0.75562951143332	-0.30004536526546	-0.454662522432391	-0.222022060788156	-0.592081234429645	-0.34312911267105	-0.582908722056338	-0.398956182950768
chrV:3966821:3966927:B0213.18	1.01894455764601	1.33397314358355	0.791288724925536	-0.133636798230881	1.05625541541722	0.791103147425135	0.0960168703128277	0.189544416532909	1.20207190209358
chrV:3956513:3956618:B0213.21	-0.255340518013317	-0.29506596759059	-0.38702107594483	-0.454662522432391	-0.222022060788156	-0.592081234429645	-0.34312911267105	-0.582908722056338	-0.398956182950768
chrV:3959419:3959524:B0213.22	-2.19999401903105	-2.43341743611906	0.176437181519015	-1.42789960555815	-0.659743613581378	0.734156003539475	0.5022145970154	-2.48988082516453	-1.3529138313765
chrV:3962606:3962711:B0213.23	-0.255340518013317	-0.29506596759059	-0.30004536526546	-0.514104690847558	-0.222022060788156	0.39182219484797	-0.34312911267105	0.435331214337679	-0.398956182950768
chrV:3969325:3969427:B0213.24	1.79093440093842	0.734821094372652	0.757153601042424	1.59664805263583	0.633783325932815	1.1812967198059	1.00966245039985	0.639236472789974	-0.356093112560369
chrIV:8155193:8156587:B0218.5	0.526004420380283	2.52143725866707	1.44422779551427	1.92869534052274	1.90879904114844	1.38110114649521	1.62034929602022	2.33221507301622	1.50290565302135
chrIV:8164581:8166050:B0218.7	-1.81735026218307	0.438420985888491	-1.90871267260095	-1.93664238807078	0.542580210018686	-0.512328895380981	-0.890136081645159	0.189544416532909	-1.99899433877829
chrV:9134254:9135421:B0222.1	-0.632387745574333	0.303133373681458	-0.0415908517469192	0.283595838932356	-0.247957497512352	0.274311882284026	-0.260937172035894	-0.602740786507661	-0.477521171205512
chrV:9158415:9159540:B0222.10	-0.68462853286526	0.995921348212958	-0.378978090971396	-0.0771264783131524	-0.815994859879897	-1.90284758165031	-2.87469760460438	-1.0277087166883	-0.908529047735785
chrV:9165817:9168189:B0222.11	1.01894455764601	2.11226740727825	1.30212675324377	1.88704917902805	0.542580210018686	2.07360706942858	1.65903231914171	2.50333237528613	0.0358664211948895
chrV:9156406:9156538:B0222.14	0.831202628847723	-0.29506596759059	0.605720200303627	-0.454662522432391	-0.222022060788156	0.39182219484797	2.00543527472577	-0.582908722056338	-0.357736860609859
chrV:9155529:9156779:B0222.15	0.572355235115171	0.477379599970107	0.225065367818329	0.339098877063363	0.467385146275872	0.45915775194675	0.551789045811966	0.257981213325149	-0.0683757936881782
chrV:9152320:9154872:B0222.5	1.29497678984998	1.00397747959265	1.16325010189525	1.34654118303278	0.479008870785253	1.11531701470218	0.375966700913809	1.3456868172078	0.65276472261263
chrII:7755342:7756907:B0228.1	0.365269260355256	0.447612561103232	-0.0180586946204677	0.473548215093228	0.179484061200635	0.140554885229341	-0.115819039442298	-0.00175142761296779	-0.201041531181327
chrII:7745689:7745852:B0228.10	1.39752145298612	3.35298485052542	5.9588962805298	6.00446246304519	0.868320358488282	6.34179182769352	6.33693206713555	5.59478635890068	4.48479924694833
chrII:7753988:7755166:B0228.6	0.315301203285655	0.227667090462837	0.0750113750591196	0.0640501730326801	0.184502238716901	0.0996060230560679	0.00276728129571634	0.251303320714373	0.222164876779704
chrII:7757189:7759044:B0228.7	-0.34194601850514	0.0454514242725149	-0.0248762136249629	-0.0604292705661459	-0.00486368428488364	0.10698745181596	0.0262140894569378	0.0928757902212656	-0.0821549994618277
chrII:7759709:7761540:B0228.8	-0.255340518013317	0.75562951143332	1.59846147655208	1.34834306740751	1.4873235035349	-0.592081234429645	-0.284340970281585	-0.537456951224461	-0.398956182950768
chrII:7762061:7763669:B0228.9	-1.27804417711834	-0.366109452257354	-0.447531834541449	-1.48440992547588	-1.35117612132887	0.368182508005502	-1.38543446034318	-0.567555596417703	-1.44655840360288
chrV:5269484:5270744:B0238.11	-0.37960890449396	-0.546001967748497	-0.710827062299605	-0.678270570775544	-0.648202983876495	-0.749898707779522	-0.681874469102351	-0.593599722286559	-0.474410943899903
chrV:5265843:5268825:B0238.12	0.478843448876982	0.854065907835251	0.941742408050466	1.05700853863705	0.0970839279375189	1.07506440124395	1.09681606122472	1.08647962609848	0.769327647096637
chrV:5240202:5240635:B0238.15	-0.354570822513948	-0.955448388265407	-0.775104158204632	-1.48274551732471	-1.49445204629766	-1.07868478064502	-0.800578856967714	-0.871987219235634	-0.423852354331882
chrV:5236478:5236627:B0238.18	0.723628528149714	-0.358147930478663	-0.503224853298033	-0.32010875323905	-0.138573675008807	-0.23251855642805	-0.345072215232451	-0.805308158776993	-0.609961792310911
chrV:5275553:5278101:B0238.9	-0.108802752191373	-1.20292464474753	-0.665271138838628	-0.943255596309507	-0.963037713283807	-1.25990238093583	-0.877880448378752	-0.982474542031538	-0.613402507096007
chrV:11741395:11741480:B0240.5	-0.255340518013317	0.75562951143332	-0.30004536526546	-0.454662522432391	-0.222022060788156	-0.592081234429645	-0.34312911267105	-0.582908722056338	-0.398956182950768
chrV:11737505:11737649:B0240.6	-0.255340518013317	-0.29506596759059	-0.30004536526546	0.961850237345675	-0.222022060788156	-0.592081234429645	-0.284340970281585	-0.582908722056338	-0.398956182950768
chrV:11738711:11738801:B0240.7	-0.255340518013317	-0.29506596759059	-0.30004536526546	-0.514104690847558	-0.222022060788156	-0.592081234429645	-0.34312911267105	-0.582908722056338	-0.357736860609859
chrIII:5735157:5737522:B0244.10	-0.0176805832685872	1.1149184950589	1.07064412789005	0.96597828105742	-0.567375908212215	0.751267517019627	0.717568686016725	0.662929350493076	0.592209428526272
chrIII:5767881:5768665:B0244.11	-1.27804417711834	0.251657458968498	-1.35329740011053	-1.42496775706071	-1.35117612132887	-0.552946468060782	0.963129927053638	0.974277167143612	-1.44655840360288
chrIII:5762281:5762364:B0244.13	-0.255340518013317	-0.29506596759059	-0.30004536526546	-0.454662522432391	-0.222022060788156	-0.592081234429645	0.701811981676402	-0.582908722056338	-0.398956182950768
chrIII:5755342:5755431:B0244.14	-1.27804417711834	-1.41680493128126	-1.44027311078991	-1.42496775706071	-1.35117612132887	-1.47407544412707	-0.340493365995733	-0.567555596417703	-1.44655840360288
chrIII:5743383:5744820:B0244.15	0.636300800798039	0.734821094372652	0.757153601042424	0.0480553226350827	0.837638973050504	-0.865813335677207	-0.70325129773661	0.473935442353764	-2.39095387253355
chrIII:5740965:5742822:B0244.16	0.525817055038054	0.700206845532347	0.859842468495588	0.423870256112967	0.265760183914811	0.785526786349739	0.487239515971895	0.389011620956064	0.702061216803628
chrIII:5733224:5735102:B0244.17	-0.649047251192398	0.760080565111769	0.302167747628227	0.326731777408595	-0.722468039093827	0.196743752650414	-0.418088043923979	0.238364381005091	-0.0666322853117344
chrIII:5747484:5751637:B0244.4	-3.13537247461546	-2.82015398399494	-2.26833640072124	-1.08985938401372	-1.06033909818394	-2.5779768819583	-1.05132308785838	-2.25155570506895	-1.01370494299953
chrIII:5744869:5747195:B0244.5	0.578971735345976	-0.714719978263207	1.43320919049006	1.09063273125694	0.970471336951335	0.735428122849266	0.443312376410158	0.98956795705851	0.501120251070298
chrIII:5738007:5740471:B0244.6	-0.67947150180163	-0.419207825510343	0.283494605639712	0.369513668124813	-0.105434963425749	0.0741281056682599	0.775256125283296	-0.755493229579776	-0.740611382063827
chrIII:5731500:5733177:B0244.7	0.641346213224556	0.741064448157192	0.39589067006942	0.731212023955767	0.62313982854607	0.00884656960566583	-1.46575364581933	0.0988651389779399	-0.15789097452555
chrIII:5730117:5731030:B0244.9	1.2967676357938	-0.405576457583458	-0.403808720399133	-0.609696366266073	0.75707935452312	-0.622382667184189	2.38145545423894	-0.681710240458905	-0.460943612331291
chrV:20479373:20479505:B0250.15	-2.73930010409578	-3.01956414175377	-2.85820135231235	-2.87079811569576	-2.93238059155839	-1.90284758165031	-2.87469760460438	-2.00049688225044	-1.32224702610257
chrV:20483503:20483612:B0250.16	0.803640133185844	-2.01371969919597	-1.99568838328032	-1.93664238807078	0.201918196695659	-0.130025828641148	-1.87628903360315	-0.527366991898447	-1.99899433877829
chrV:20483656:20483887:B0250.17	-0.255340518013317	-0.29506596759059	-0.30004536526546	-0.454662522432391	-0.222022060788156	0.39182219484797	-0.34312911267105	-0.582908722056338	-0.398956182950768
chrV:20456852:20457254:B0250.18	-0.315511556957231	-0.307350657641338	-1.11984544573966	-0.957151963052209	-0.604923185472771	-1.0734803002759	-0.955150784089003	-0.677496205120547	-0.592270792402194
chrV:20480008:20480133:B0250.19	1.7993310532172	-0.29506596759059	-0.30004536526546	-0.454662522432391	-0.222022060788156	-0.529306781218314	-0.284340970281585	-0.537456951224461	0.639083858206277
chrV:20493923:20497352:B0250.5	0.344159192393087	-0.145029672792772	-0.403063397677403	-0.457980433965514	-0.0634728382211	-0.396885054741478	-0.351764499123719	-0.445083308289664	-0.246300126693833
chrV:20473021:20476061:B0250.7	1.00540515693841	-0.219474545733922	0.0393789917528805	0.497051485029149	0.473356779145524	-0.274855688618501	0.19829966785057	0.0399613259174659	0.581182632886849
chrV:20469702:20470485:B0250.8	1.77176855755532	2.89056167097295	1.15122700826342	2.27354200908989	1.05625541541722	-2.03505823398505	0.892192309977745	0.661761889250499	1.61578988046037
chrII:6919679:6923736:B0252.1	-0.542385905938878	0.601198668436086	0.735423893340376	0.581749927581323	0.291582076687872	0.502479989818861	0.682638225849441	0.278649866654171	0.436748722784773
chrII:6916993:6917830:B0252.11	-0.255340518013317	-0.29506596759059	-0.30004536526546	1.34834306740751	-0.222022060788156	-0.592081234429645	-0.34312911267105	-0.582908722056338	2.21900731747176
chrII:6902850:6907757:B0252.3	0.162637207340135	0.485676636065277	0.475401981320064	0.458599782574456	0.465535292549508	0.825106525164475	0.317658125987203	0.361337220300284	0.248638702990053
chrII:6916993:6918922:B0252.5	0.21252387391981	-0.479855898874047	-3.33925047021271	-0.012331712411621	-1.67765667015693	-0.414074069813967	-1.23358127126129	-0.116982009130659	0.600339472727169
chrII:6916109:6916963:B0252.8	0.103248582710906	0.847360453215263	-0.408838031872151	0.0383885405459362	-0.0622245425660388	0.419452086153484	-0.452040591785792	0.450808795979152	0.292866307092797
chrI:5263693:5268380:B0261.1	0.382235957450543	0.0854173502895266	0.792731996259854	0.58900008827537	0.564683039801188	0.420807833010266	0.632458981214747	0.537581118823256	0.652650762145776
chrI:5249723:5254209:B0261.5	-1.6267306494334	0.771535650803804	2.50017923572103	2.2264513309967	0.395441731885169	2.21168159508819	2.34439280453716	2.1746573131753	1.36321413913081
chrI:5255446:5256945:B0261.6	-2.9443347617895	0.403597127572217	1.27072568692443	0.959354863727038	-1.48156073003435	-0.427450611806119	0.62432562711634	0.626230170480398	-0.313767329025243
chrI:5269544:5270945:B0261.7	-0.89565574678109	-1.22532552601722	-1.31864838968511	-1.6478721289557	-1.5408278851401	-1.39728629872007	-1.21010779783738	-1.29942093003944	-1.31796203177045
chrI:5271264:5272041:B0261.8	-0.589640597838323	0.378932680830874	0.174162368523892	-0.0212824864477232	-0.212071453958078	0.192751872366969	0.0859125276167837	0.425245680760981	0.105597143279805
chrI:5268418:5269485:B0261.9	-3.5455167691161	-2.85315673413607	-1.7899930387134	-3.57626594183208	-2.14531811337148	-2.64762661303909	-3.6963666519885	-1.03291807122704	-2.73119443923173
chrX:9431431:9432745:B0272.3	0.239193594791028	-0.384026959941154	-0.441799450267473	-0.509852043800707	-0.189673021017219	-0.628541551946345	-0.423270554127474	-0.472575434811877	-0.407932276818418
chrX:9428430:9430424:B0272.4	-0.104186500656865	-1.03967946861208	-1.0991772365374	-1.24036553713186	-0.819298715875952	-1.00828535842376	-1.15738013835914	-1.08691376372383	-1.23145549070787
chrIV:5493991:5495252:B0273.1	-0.193704695666921	0.097778745239675	0.399409800456041	-0.137218978882336	-0.171406114603691	-0.128236982746253	-0.215645031311754	-0.0883967503456361	0.0508954682210096
chrIV:5494602:5494659:B0273.111	2.3656498773556	0.75562951143332	2.17917789607549	0.417119188279977	-0.222022060788156	-0.592081234429645	1.68796493363439	-0.537456951224461	0.639083858206277
chrIV:5506865:5507124:B0273.112	-1.81735026218307	-0.95764018903206	-1.00294710703186	-1.93664238807078	-1.94661708842003	0.166511467769417	-0.890136081645159	-1.09641158989762	-0.960954297621247
chrIV:5509027:5509170:B0273.113	-0.255340518013317	-0.29506596759059	-0.30004536526546	-0.454662522432391	-0.222022060788156	-0.592081234429645	-0.34312911267105	0.435331214337679	-0.398956182950768
chrIV:5521351:5521552:B0273.114	-1.27804417711834	-1.41680493128126	-1.35329740011053	0.37803783277919	-1.35117612132887	-0.552946468060782	-1.38543446034318	-1.58579553281172	-0.408518362445831
chrIV:5490485:5491154:B0273.115	0.796997493499529	-0.651688898725654	1.16572818923419	1.27364664893185	1.3862739313535	0.362331009901891	-0.239521280206581	0.835941262451485	1.23088927804584
chrIII:7136509:7138278:B0280.11	-0.191501030257303	-0.366109452257354	0.545209441707008	0.37803783277919	-1.35117612132887	0.664719804416067	-1.38543446034318	-0.567555596417703	1.58512307518644
chrIII:7135023:7136149:B0280.17	0.834845260332825	0.193134601311019	0.569050493551373	0.685851149177544	0.0365887395366088	0.191202815900453	0.61724505261103	0.375805650590058	0.44938987709882
chrIII:7108048:7108196:B0280.19	-0.255340518013317	-0.29506596759059	-0.30004536526546	-0.454662522432391	-0.222022060788156	0.930648104174421	-0.34312911267105	-0.582908722056338	-0.398956182950768
chrIII:7124663:7128382:B0280.2	0.868984559025716	2.51571497051595	2.20517233055298	2.37433567248567	1.83758394068384	2.30712175267149	2.52105302427759	1.64119147001746	2.24279923273408
chrIII:7108048:7108196:B0280.20	-0.255340518013317	-0.29506596759059	-0.30004536526546	-0.454662522432391	-0.222022060788156	0.930648104174421	-0.34312911267105	-0.582908722056338	-0.398956182950768
chrIII:7142168:7142889:B0280.21	-0.0842776822688519	-2.71410925568635	0.326047553004507	0.290911089234747	0.346368324132165	1.06823427887879	-0.0968486868615287	0.336670676675034	-0.607695296808018
chrIII:7141561:7142111:B0280.22	-2.03925137827285	1.04556752988908	1.68467725476853	1.40140066380159	-0.0531720400469672	1.71608326824533	1.64727509226964	1.29373172481542	1.20531733218635
chrIII:7110301:7111893:B0280.7	-0.450762499896968	0.463945437768903	0.731905026059364	0.5719255195279	0.878658905290463	0.715081426661932	0.49126433225959	0.606620570250347	0.467644228656806
chrIII:7120904:7122895:B0280.9	-0.452302112063759	-0.490746586907593	-0.63558921950327	-0.638108998141637	-0.644341428662358	-0.54911762919918	-0.672301857569612	-0.635002318057392	-0.693291401488892
chrII:2313066:2314927:B0281.1	2.11099879248077	3.20777019651778	1.59846147655208	2.43780516553891	2.26717523765056	1.60948846732482	0.701811981676402	0.435331214337679	3.62954601465468
chrII:2307040:2308381:B0281.3	0.35409759789247	0.496465978029498	0.23874211032057	1.29000303388862	0.300253650593748	-0.0907371414156591	-0.315116789287478	-0.150476664304769	0.0673597508179092
chrII:2297846:2298842:B0281.4	-2.471668084521	-2.09217861389307	-4.37178412758671	-0.639555716540189	-2.00474756069074	-1.18373547431404	-0.57848992458486	-0.966379369258264	-0.525874728837
chrII:2299853:2300946:B0281.5	-0.281571823447129	-0.767685587795069	-1.00407112320081	-0.74761460774379	-0.820428675884961	-1.10329052839177	-0.98199186557449	-0.933986531583093	-0.529207588785822
chrII:2301307:2302430:B0281.6	-0.958049915706083	-0.312385630292217	-1.60685923153002	-1.49600268449392	-1.71677171594707	-1.6246645938463	-1.69243773251742	-1.40547290817853	-1.91337136620099
chrII:2311489:2312847:B0281.8	-0.255340518013317	-0.29506596759059	0.605720200303627	0.417119188279977	-0.222022060788156	1.31295117091425	0.701811981676402	-0.582908722056338	2.21900731747176
chrIII:4379320:4381041:B0284.3	0.123966731911587	-0.22097127093022	-0.768635177380829	-0.695140415632785	-0.336133954086297	-0.621425484468829	-0.699700103230237	-0.464622943749359	-0.304180668128985
chrIII:4392674:4392729:B0284.7	-0.255340518013317	-0.29506596759059	-0.30004536526546	-0.514104690847558	-0.222022060788156	-0.529306781218314	-0.34312911267105	-0.537456951224461	-0.398956182950768
chrIII:4357997:4358057:B0285.14	-0.255340518013317	-0.29506596759059	-0.30004536526546	-0.454662522432391	-0.189872507350966	-0.592081234429645	-0.34312911267105	-0.582908722056338	-0.357736860609859
chrIII:4360098:4360248:B0285.15	-2.73930010409578	-1.96886866272987	-2.85820135231235	-0.256522175089497	-1.87418772571915	-0.981718605584024	-2.81590946221492	-2.97328504781258	-0.587624452783056
chrIII:4362460:4362677:B0285.16	-0.255340518013317	0.75562951143332	-0.30004536526546	1.34834306740751	-0.222022060788156	0.39182219484797	-0.34312911267105	-0.582908722056338	-0.398956182950768
chrIII:4357714:4357818:B0285.17	1.39752145298612	-0.29506596759059	-0.30004536526546	2.27956694653505	-0.222022060788156	0.39182219484797	-0.34312911267105	-0.582908722056338	-0.398956182950768
chrIII:4341976:4343336:B0285.3	-1.07974441750527	-0.597835654570802	-0.987638046742456	-1.09136774021205	-0.559415161185075	-0.440075809740712	-0.809489850683893	-0.689068300034648	-0.402267909671959
chrIII:4352245:4355972:B0285.6	-0.864018118651905	0.0466988437324284	-0.286624073998086	-0.533871771270193	-0.388698798683741	-0.214217679472607	-0.847804169257183	-0.822898689458767	-0.532145830448397
chrII:4378657:4386357:B0286.1	-0.10610093645886	0.644859084315658	0.751980022445746	0.491251316367513	0.266631070846045	0.693128284914472	0.705641784220365	0.874503042230546	0.691015266947698
chrX:1896661:1897343:B0294.1	1.11794089832773	1.64970115082578	0.321408570627143	1.65556183373383	0.122360851709906	1.22168642574318	1.33216658920579	1.12065606356324	0.699920039222102
chrX:1892186:1893272:B0294.3	-1.29147279079006	-3.24983772168379	0.623382234950024	-0.271656144721643	-2.10056387508097	0.395195671950629	0.251055272494265	0.716805897174971	-1.11855544277045
chrX:17178538:17178992:B0302.2	-0.0618613595036416	-0.475060753664024	-0.326106444761378	-0.494103512509105	-0.260890887290671	-0.678496648911858	0.0663691938347526	-0.277855121872416	0.0178752982160135
chrX:17176489:17176777:B0302.4	-1.58914710550776	-1.29479775560106	-0.47436465754324	-0.515334269368967	-1.31513880425807	-1.1573199760326	-1.01122640301692	-1.41152467900398	-0.98299652270662
chrX:17193299:17195137:B0302.5	0.702075735473734	0.84537713346398	0.333866864435807	0.519254719442554	0.48518229356123	0.447975755532194	0.192407402656473	0.551448293893765	0.49311130740966
chrX:17173932:17174046:B0302.7	-0.255340518013317	1.37339642265917	-0.38702107594483	0.961850237345675	1.4873235035349	-0.529306781218314	1.68796493363439	0.435331214337679	2.44069269076762
chrIII:8703291:8710112:B0303.11	0.504513125931141	1.07900653485589	0.93823562087994	1.11950380249449	0.953838586810798	1.02969525216706	1.11624873675444	0.90764863961598	0.791231610547317
chrIII:8713992:8716184:B0303.14	-0.201281339576381	-0.728594981447781	-0.0422439615200266	0.0157552958093267	-0.0392160553439566	-0.194967482652872	0.0244466112629502	-0.147051712675464	0.243806816490523
chrIII:8705108:8706345:B0303.16	0.237321309047444	1.15451883129575	1.30212675324377	1.6421052592835	-1.94661708842003	1.32992905675159	0.672879367183723	1.16233258209505	0.618969161644236
chrIII:8708876:8709101:B0303.17	1.08829513337574	-0.366109452257354	0.864800749485722	-1.42496775706071	1.41636230883343	0.664719804416067	1.79938457970404	1.69118857557497	1.17140509681965
chrIII:8686117:8688166:B0303.3	0.369135989541659	-0.260869138529703	0.0418044569745361	-0.141569819747846	0.164565018133208	-0.114113836515426	-0.0851276586514633	-0.0381148321131005	-0.0693501695831945
chrIII:8689941:8693473:B0303.4	0.283524608894014	0.0172867446674893	0.638843684303478	0.409552109200949	0.425295284758919	0.321386339223775	0.528079535598247	0.33139556087596	0.355347475402167
chrIII:8693637:8699521:B0303.7	0.863766662077119	-0.196710830118252	0.0358040846060213	-0.0593536125087033	0.198247853616098	-0.330645453114552	-0.146112904545956	-0.194194499424895	0.0520651377260596
chrII:4514888:4514999:B0304.10	0.469390262740679	0.366217747700192	-0.274521448393232	0.0698031517316049	0.670565766919571	0.291025377720554	-0.199532716333419	-0.127443073144188	-0.73766712538323
chrII:4523621:4524589:B0304.2	-0.484886426982069	-1.50893821522093	-1.58032634751006	-2.07394069791723	-1.47611430699418	-1.83648698784679	-1.83760065469984	-1.75421962882516	-1.34456800111221
chrII:4522462:4523283:B0304.4	-0.548745447022621	-1.15817089441155	-0.778859817630826	-1.18293477482664	-0.923462538797565	-1.07142928561576	-1.00892409801714	-0.748918000879175	-0.395167248882802
chrX:493191:497510:B0310.1	0.564426463887107	0.43168267900351	0.4773853788947	0.507898239482408	0.54621618515491	0.417714196675279	0.297668964782001	0.29733751558406	0.559498857129938
chrX:503918:503986:B0310.10	-0.255340518013317	-0.29506596759059	-0.30004536526546	-0.454662522432391	-0.222022060788156	-0.592081234429645	-0.284340970281585	-0.582908722056338	-0.398956182950768
chrX:505007:505118:B0310.11	0.776627394112173	0.689970057906552	0.133184584981961	1.12986601513038	-1.35117612132887	0.368182508005502	0.645659585962254	0.405232569144437	0.588302356370305
chrX:503918:503986:B0310.12	-0.255340518013317	-0.29506596759059	-0.30004536526546	-0.454662522432391	-0.222022060788156	-0.592081234429645	-0.284340970281585	-0.582908722056338	-0.398956182950768
chrX:501945:506943:B0310.2	-0.25803755717918	-0.578444344222673	-0.440653736549302	-0.279013420986581	-0.348609659646085	-0.632145442732124	-0.279321058675075	-0.327002310286939	-0.163082177341945
chrX:510673:520981:B0310.3	-1.50235477075869	-0.200140895518402	0.39937734710685	-0.0237744622953016	0.385025281391947	0.372576473782941	0.0352895738287523	0.456552812725907	0.0840860099551627
chrX:530550:531009:B0310.6	-0.571582980952702	0.678607637398957	-0.280679014418772	0.253864941438095	-0.561024489315334	0.563325371524092	-0.516817943452106	-0.00605159020195569	-0.505735268898211
chrX:498839:498977:B0310.7	-0.255340518013317	-0.29506596759059	-0.30004536526546	-0.454662522432391	-0.222022060788156	-0.592081234429645	-0.34312911267105	-0.582908722056338	-0.398956182950768
chrX:507066:507210:B0310.8	-1.27804417711834	-1.41680493128126	-1.35329740011053	-1.42496775706071	-0.260833702052436	-1.5368498973384	-0.340493365995733	-1.58579553281172	-1.44655840360288
chrX:498839:498976:B0310.9	-0.255340518013317	-0.29506596759059	-0.30004536526546	-0.454662522432391	-0.222022060788156	-0.592081234429645	-0.34312911267105	-0.582908722056338	-0.398956182950768
chrII:11518483:11519571:B0334.10	0.574017731438363	0.182620835541345	-0.0427247071834864	-0.0656756976414224	-0.906878806118336	-0.538257146396334	0.292789429207597	-0.411316481577382	-0.385885284839997
chrII:11484682:11484752:B0334.12	-0.255340518013317	1.37339642265917	0.605720200303627	-0.454662522432391	-0.222022060788156	-0.529306781218314	-0.34312911267105	1.40811937989982	-0.357736860609859
chrII:11488301:11489619:B0334.13	0.436145050457909	0.731041840241904	-0.033324454039364	0.290777541797455	-0.378153443600446	0.324825140865653	-0.307070998301639	-0.164311911851771	-0.0258712805051539
chrII:11508749:11508815:B0334.16	-0.255340518013317	-0.29506596759059	-0.30004536526546	-0.454662522432391	-0.222022060788156	-0.592081234429645	-0.34312911267105	-0.582908722056338	-0.398956182950768
chrII:11493041:11493183:B0334.17	0.831202628847723	2.15169068635387	1.18643661982704	0.417119188279977	-0.189872507350966	1.31295117091425	-0.34312911267105	0.435331214337679	-0.398956182950768
chrII:11518847:11518922:B0334.18	-0.255340518013317	-0.29506596759059	-0.30004536526546	-0.454662522432391	-0.222022060788156	-0.592081234429645	-0.34312911267105	-0.582908722056338	-0.398956182950768
chrII:11492516:11492666:B0334.19	0.831202628847723	-0.29506596759059	-0.30004536526546	0.417119188279977	-0.222022060788156	-0.592081234429645	-0.34312911267105	-0.582908722056338	-0.398956182950768
chrII:11499642:11500464:B0334.20	1.7993310532172	1.81170902159723	-0.30004536526546	-0.514104690847558	-0.222022060788156	-0.529306781218314	-0.34312911267105	1.00437581233685	-0.398956182950768
chrII:11489600:11493008:B0334.3	0.641040218918735	-0.0633363731646655	-0.282825711263145	-0.218354555835307	-0.105309704579278	-0.193403392979739	-0.295920722256181	-0.27552264353389	-0.301630478259547
chrII:11495691:11496663:B0334.4	-0.0588670715477169	-0.639290759937268	-0.675085277897375	-0.72487491369746	-0.630888994902818	-0.855979573839168	-0.803841054764649	-0.65971201628732	-0.48660931918484
chrII:11497664:11499625:B0334.5	0.454095280901381	0.201120290926296	0.0472269436392838	0.0150235093594222	0.162698739044095	-0.118297816645447	-0.0371507118181269	0.00335076382311375	0.0195861196805924
chrII:11510672:11513890:B0334.6	0.00692731392426056	0.131745421783197	-0.337030988410835	-0.141094881239438	0.018789068116325	-0.20123994481678	-0.441915510678242	-0.242605474961219	-0.236825838422888
chrIII:5709842:5710509:B0336.12	0.526004420380283	-0.306819607067999	-2.60845316159855	-0.0264424137679824	-0.207586690530058	0.998798079755378	0.96656439167913	-0.00451786540522157	-2.65376198432575
chrIII:5694035:5694784:B0336.13	-0.425406983214169	-0.86043211501075	-1.13936371760071	-1.35603858914856	-1.21546679726843	-1.25382208206757	-1.26203495166383	-1.05015041878663	-0.934809696505067
chrIII:5719646:5719782:B0336.14	2.26489606016328	-0.405576457583458	-0.403808720399133	-0.550254197850906	-0.333263064753319	-0.68515712039552	-0.445814031731414	-0.636258469627029	-0.502162934672201
chrIII:5719646:5719782:B0336.15	2.26489606016328	-0.405576457583458	-0.403808720399133	-0.550254197850906	-0.333263064753319	-0.68515712039552	-0.445814031731414	-0.636258469627029	-0.502162934672201
chrIII:5720417:5720561:B0336.16	-1.81735026218307	-2.00833566805597	-1.90871267260095	-1.06486067735842	-1.91446753498284	0.408800080685303	-1.87628903360315	-2.11465152629164	-1.95777501643738
chrIII:5694728:5697366:B0336.7	-0.774010681402276	-0.432316842293603	-0.0484003295349777	-0.144881764747027	-0.555918253675329	-0.085590230176696	-0.0974844413847225	-0.120753032593233	-0.237767630279621
chrX:1590077:1590155:B0344.3	-0.191501030257303	-0.366109452257354	-1.35329740011053	-0.553186046348345	-1.35117612132887	-1.5368498973384	-0.340493365995733	-1.54034376197984	-0.408518362445831
chrX:1589665:1589742:B0344.4	-1.27804417711834	-1.41680493128126	-0.447531834541449	-0.00845499728264611	-1.35117612132887	-1.5368498973384	-0.340493365995733	0.405232569144437	-1.44655840360288
chrX:1590497:1590583:B0344.5	-0.356094335205639	0.645119021440452	2.80703070544558	-0.550254197850906	-0.301113511316128	0.298746308882094	-0.38702588934195	-0.636258469627029	1.53269782530098
chrV:48921:49619:B0348.1	1.39752145298612	-0.29506596759059	-0.30004536526546	-0.454662522432391	-0.222022060788156	-0.592081234429645	-0.34312911267105	0.435331214337679	0.639083858206277
chrV:8360:8970:B0348.10	-0.611437211334817	-0.403389342710661	-0.310424347401343	-0.232503660084348	0.306039993178503	-0.666812730430273	-0.769851253731258	-0.51507367139675	0.171383726239742
chrV:45309:46923:B0348.2	0.648021613047595	0.232921795771238	0.450934125506988	0.291668162587346	0.25714341884769	0.00406643561347376	0.407663027373127	-0.355438028296775	0.364370699558705
chrV:1662:6632:B0348.5	0.692842758019793	0.73347279332201	0.576968881888144	0.26391890090326	0.911870016934141	0.5833872416169	0.428268231853808	0.268521527931732	0.605759981400724
chrV:39258:39364:B0348.8	-0.372960793601691	0.628486676362233	-0.378978090971396	-1.00835035744069	-1.87418772571915	-1.36402167232386	-0.843603558298943	-0.458664118689121	0.992299006482427
chrV:12524:13369:B0348.9	-2.73930010409578	-3.02494817289377	-2.85820135231235	1.69861557920123	-2.93238059155839	-0.442892696257574	0.938724833323961	0.917867614435983	0.0882916710803505
chrIV:5974022:5974258:B0350.67	-0.255340518013317	-0.29506596759059	-0.30004536526546	0.417119188279977	-0.222022060788156	1.31295117091425	-0.34312911267105	-0.582908722056338	-0.398956182950768
chrIV:5977443:5977576:B0350.68	0.776627394112173	-0.366109452257354	0.133184584981961	-1.42496775706071	-1.35117612132887	0.664719804416067	-1.32664631795372	0.00148900158147233	-0.408518362445831
chrIV:5964252:5964420:B0350.69	-0.255340518013317	-0.29506596759059	-0.30004536526546	-0.454662522432391	-0.222022060788156	-0.592081234429645	-0.34312911267105	-0.582908722056338	-0.398956182950768
chrIV:5976097:5976247:B0350.70	-0.508908023220492	0.475477822355498	1.03777934245397	1.21543025624854	1.40885260668715	0.992624259303155	1.54714477249757	1.12423878042143	-0.0129922973734721
chrIV:5979444:5979593:B0350.71	0.272559740418353	0.950923643195816	1.66890760470863	1.38426692828738	1.20385113913091	1.35442456938872	1.62504535414837	1.44909415247851	0.799205834605335
chrIV:5967105:5967297:B0350.73	-0.255340518013317	-0.29506596759059	-0.30004536526546	-0.514104690847558	-0.222022060788156	0.930648104174421	-0.284340970281585	-0.582908722056338	1.63590457702241
chrIV:5986889:5987169:B0350.74	-1.81735026218307	-0.339873277806208	-1.00294710703186	0.797587080896654	-0.237271524096976	-0.512328895380981	-1.93507717599261	1.01446577166287	-0.3778515571719
chrIV:5972575:5972721:B0350.75	-0.255340518013317	-0.29506596759059	-0.30004536526546	-0.454662522432391	-0.222022060788156	-0.529306781218314	-0.34312911267105	-0.582908722056338	-0.398956182950768
chrIV:5985444:5985560:B0350.76	0.730448811655401	0.645119021440452	2.29619267712735	2.34221349012039	-0.301113511316128	2.29752710360128	2.38145545423894	1.87836245949643	2.98748950045401
chrIV:5980160:5980274:B0350.77	-1.04142941987359	0.35544188558539	1.22845714225145	0.809444487422558	0.463890277539174	0.856574711322885	1.18110771348385	0.976508826157683	0.00303762921084398
chrIV:5977018:5977318:B0350.78	-1.27804417711834	-1.41680493128126	-1.44027311078991	-1.42496775706071	-1.35117612132887	-1.47407544412707	-1.38543446034318	-1.58579553281172	-1.44655840360288
chrIV:5980618:5980754:B0350.79	-0.255340518013317	-0.29506596759059	-0.30004536526546	-0.454662522432391	-0.222022060788156	-0.592081234429645	-0.284340970281585	1.00437581233685	-0.398956182950768
chrIV:5973826:5973962:B0350.80	-0.255340518013317	-0.29506596759059	-0.30004536526546	1.34834306740751	-0.222022060788156	-0.592081234429645	-0.34312911267105	1.00437581233685	-0.398956182950768
chrIV:5964199:5964356:B0350.81	-0.255340518013317	-0.29506596759059	-0.30004536526546	-0.454662522432391	-0.222022060788156	-0.592081234429645	-0.34312911267105	-0.582908722056338	-0.398956182950768
chrIV:5977393:5977529:B0350.82	0.831202628847723	-0.29506596759059	0.605720200303627	-0.454662522432391	-0.222022060788156	0.930648104174421	-0.34312911267105	-0.582908722056338	-0.398956182950768
chrIV:5986952:5987099:B0350.83	-1.27804417711834	0.251657458968498	-1.44027311078991	0.922768881844889	0.358169442994177	-0.0141205587343309	-1.38543446034318	0.974277167143612	-0.408518362445831
chrIV:5974016:5974252:B0350.84	-0.255340518013317	-0.29506596759059	-0.30004536526546	-0.514104690847558	-0.222022060788156	1.31295117091425	-0.34312911267105	-0.582908722056338	-0.398956182950768
chrIV:5981715:5981795:B0350.85	-0.65761579379159	-0.268786066888963	0.789964077290411	-0.588801109323224	-1.41143582697105	0.184880046512603	0.169769174880512	0.630192571951232	-0.00617330775817515
chrIII:555949:576447:B0353.1	0.807077940197685	0.747556124569461	0.676139298971959	0.491472115432093	0.934774681432695	0.552876583077283	0.623425074525025	0.714381355507335	0.650058484302034
chrIII:551007:551069:B0353.2	-0.255340518013317	-0.29506596759059	-0.30004536526546	-0.454662522432391	-0.222022060788156	-0.592081234429645	-0.34312911267105	-0.582908722056338	-0.398956182950768
chrIII:7277598:7281217:B0361.11	-1.41025242835867	-0.0290343605987922	0.0915482359279353	0.152953283008362	-0.207586690530058	-0.757694102047922	0.389701894808235	0.864264455068272	1.24070750752473
chrIII:7278468:7278531:B0361.13	-0.255340518013317	-0.29506596759059	-0.30004536526546	-0.454662522432391	-0.222022060788156	-0.529306781218314	1.68796493363439	-0.582908722056338	-0.398956182950768
chrIII:7299489:7299531:B0361.14	0.762443235523103	0.201334628825631	0.384367764373194	-0.363896493923851	0.246876203503802	0.0380868983688557	-0.289575430299347	-0.572317195088987	0.0423082087829454
chrIII:7293631:7308355:B0361.2	0.165065968476092	-0.0851584144647235	0.230574707583781	0.0329378627504358	0.126576581052477	0.209762993312423	0.0484728963715402	0.0367219822923032	0.148150875957738
chrIII:7281461:7283959:B0361.3	-0.631220220839734	-0.359665926103741	0.00655190567449109	-0.076638159047355	-0.231198398022058	-0.0806367165870111	-0.0674911342702656	-0.0323648441655617	-0.177527197062376
chrIII:7258993:7268488:B0361.4	0.399318844005348	0.324075229484416	0.662325837185123	0.768183181000011	0.0266279383159659	0.646551421182035	0.22157668730513	0.488606814053806	0.251131234006822
chrIII:7275500:7277274:B0361.6	-0.825192502485624	-0.777996577957079	-0.552589098724018	-0.801471416888621	-0.753669655580777	-0.773011035713467	-0.56521659659478	-0.662445897667232	-0.656924706029321
chrIII:7298347:7299631:B0361.9	0.844973000280482	0.34864574661569	0.0794002211218328	-0.0226818817043275	0.454112332975548	0.166696719754419	-0.166504869663821	-0.139809839498218	0.261081602019906
chrV:13130358:13130478:B0365.10	-0.255340518013317	0.75562951143332	-0.30004536526546	-0.514104690847558	-0.189872507350966	-0.529306781218314	0.701811981676402	-0.582908722056338	-0.398956182950768
chrV:13114170:13114307:B0365.8	-0.255340518013317	-0.29506596759059	-0.30004536526546	-0.454662522432391	0.868320358488282	0.39182219484797	-0.284340970281585	-0.582908722056338	-0.398956182950768
chrV:13131872:13133565:B0365.9	0.299962292169484	0.348722065576499	-0.272723069382479	-0.259063881399507	0.346726906134687	-0.0566091578300593	-0.221078825576638	-0.0813195366528119	0.0374345311078824
chrI:10074951:10077749:B0379.1	0.708889844898118	0.991835079815972	0.480236148104992	0.84208910127101	-0.336880033281579	0.565194042980829	-0.0969050895330054	0.29490550952202	-0.324105429221796
chrI:10102229:10102353:B0379.11	-0.255340518013317	-0.29506596759059	-0.30004536526546	-0.454662522432391	-0.222022060788156	-0.529306781218314	-0.34312911267105	-0.582908722056338	-0.398956182950768
chrI:10092661:10092778:B0379.12	-1.81735026218307	-2.01371969919597	-1.90871267260095	-0.520129628292717	-1.94661708842003	-1.05115480470743	-1.93507717599261	-1.09641158989762	-1.99899433877829
chrI:10103537:10103626:B0379.13	0.831202628847723	-0.29506596759059	-0.30004536526546	-0.454662522432391	-0.222022060788156	-0.592081234429645	-0.34312911267105	-0.582908722056338	-0.398956182950768
chrI:10070882:10071900:B0379.2	-0.255340518013317	-0.29506596759059	1.59846147655208	-0.454662522432391	-0.222022060788156	0.39182219484797	0.701811981676402	-0.537456951224461	-0.398956182950768
chrI:10097316:10097775:B0379.6	-1.27804417711834	-1.41680493128126	1.53795071795546	-0.553186046348345	-1.35117612132887	-0.0141205587343309	0.645659585962254	-1.58579553281172	-1.44655840360288
chrI:10072577:10074399:B0379.7	-0.356094335205639	0.645119021440452	0.501956845169954	1.252751391989	1.37608249956973	0.837572218208545	0.599127062616038	2.59527386792778	1.53269782530098
chrI:10066792:10066869:B0379.8	-0.255340518013317	-0.29506596759059	-0.30004536526546	-0.454662522432391	-0.222022060788156	-0.592081234429645	-0.34312911267105	-0.582908722056338	-0.398956182950768
chrI:10095270:10095536:B0379.9	-0.255340518013317	-0.29506596759059	-0.30004536526546	-0.454662522432391	-0.189872507350966	-0.592081234429645	-0.34312911267105	-0.582908722056338	-0.398956182950768
chrV:15598930:15599862:B0391.14	0.108301742907742	-0.0529652852387586	0.0585628372879827	0.185034310052239	-0.0555413235523517	-0.152810514421709	0.274704853316531	0.121185444107482	-0.118918990949935
chrIII:4757946:4758087:B0393.10	-0.255340518013317	-0.29506596759059	0.605720200303627	-0.454662522432391	-0.222022060788156	-0.592081234429645	-0.34312911267105	-0.582908722056338	-0.357736860609859
chrIII:4763409:4763556:B0393.11	-0.255340518013317	0.75562951143332	-0.30004536526546	-0.514104690847558	-0.222022060788156	-0.592081234429645	-0.34312911267105	-0.582908722056338	-0.398956182950768
chrIII:4754235:4754352:B0393.12	-0.255340518013317	-0.29506596759059	-0.30004536526546	-0.454662522432391	-0.222022060788156	-0.592081234429645	-0.34312911267105	-0.582908722056338	-0.398956182950768
chrIII:4767010:4767148:B0393.13	-0.255340518013317	0.75562951143332	-0.30004536526546	-0.454662522432391	-0.222022060788156	0.39182219484797	-0.34312911267105	0.435331214337679	0.639083858206277
chrIII:4774928:4775118:B0393.14	-3.16019146666894	-2.56039939950457	-3.50059233548213	-2.45124886757829	-1.85062554776369	-1.86223000897051	-1.07577593285699	-0.583776544606076	-0.464144264095066
chrIII:4766569:4766719:B0393.15	-0.136925795521752	-0.29506596759059	-0.30004536526546	-0.454662522432391	-0.222022060788156	-0.592081234429645	-0.34312911267105	-0.582908722056338	-0.398956182950768
chrIII:4757200:4759728:B0393.3	-0.535666258871088	-1.05684730311554	-0.285549011835773	-0.532443501859642	-0.623215410907423	-0.624818025356368	-0.332299008185024	-0.543038571558454	-0.433535452063656
chrIII:4759679:4763609:B0393.4	-0.718782129908491	-0.914208955537163	-0.505481112833947	-0.714809303835566	-0.753160044872685	-0.93998900900634	-0.70069687003952	-0.479377140789301	-0.625951070369456
chrIII:4765767:4776342:B0393.5	-0.0648836587789269	0.711305456101719	1.13606760464737	0.966257838937917	1.0222145817653	1.1686088573731	1.09400504190916	1.17534357694783	0.779668178435766
chrIII:4780129:4781987:B0393.6	-0.360606418571809	-1.72248612782261	-1.05346091437248	-1.18981802274845	-1.3643830547467	-1.64496392810768	-0.994037638179586	-1.56049469507865	-1.48951291577921
chrIII:4776186:4778098:B0393.7	-0.268356634298162	0.379670151238573	0.570599150383563	0.38241675595851	0.350927101421092	0.479585997591837	0.182433619485427	0.533018436064305	0.492368613941512
chrIII:4749323:4750286:B0393.8	0.0450786666227834	-0.475534268864322	-1.20082836536195	-1.14957376122989	-0.735404280312655	-1.04454089840033	-1.2734163368849	-0.950269625428511	-0.859301782629242
chrIII:4778389:4780157:B0393.9	0.171082080751506	0.974588344347222	0.333844590026473	0.511583344749244	0.740286776855758	0.654420709531067	0.432392296335741	0.692666310842827	0.737186532246046
chrX:16042598:16042692:B0395.10	0.374817793881099	1.0299517226632	1.34670399741595	-0.553186046348345	1.13802117710984	0.368182508005502	1.44183502562717	0.405232569144437	0.909206951323035
chrX:16035035:16039231:B0395.3	0.741515413360408	0.2957251250114	0.723921908240818	0.508050808400739	0.563107982478416	0.274676197196435	0.439440689961294	0.480861436961704	0.38422079321872
chrX:16019554:16019704:B0395.7	0.390723239492665	0.392645893261043	-1.17885639919731	-2.10814846642132	-0.3818060257708	0.0669911892461539	-0.96677698702109	-0.940172475057302	-0.302917868352766
chrX:16029269:16029326:B0395.8	-0.255340518013317	-0.300449998730586	-0.30004536526546	-0.454662522432391	-0.222022060788156	-0.592081234429645	0.701811981676402	-0.582908722056338	-0.398956182950768
chrX:16029269:16029326:B0395.9	-0.255340518013317	-0.300449998730586	-0.30004536526546	-0.454662522432391	-0.222022060788156	-0.592081234429645	0.701811981676402	-0.582908722056338	-0.398956182950768
chrV:19576045:19576076:B0399.3	-0.136925795521752	1.81170902159723	0.605720200303627	-0.514104690847558	-0.189872507350966	-0.529306781218314	-0.284340970281585	1.00437581233685	-0.398956182950768
chrX:7033986:7034180:B0403.10	-0.255340518013317	-0.29506596759059	-0.30004536526546	-0.454662522432391	-0.222022060788156	-0.592081234429645	-0.284340970281585	-0.582908722056338	-0.398956182950768
chrX:7037214:7037344:B0403.11	-1.06727228971323	-1.33248688948906	-1.76579277444084	-3.17439487548032	-3.38700223447999	-3.24023545122415	-3.20588717517726	-3.39396611751735	-1.30048858149104
chrX:7037402:7037603:B0403.12	-1.27804417711834	-1.41680493128126	-0.447531834541449	-1.42496775706071	-1.35117612132887	-0.552946468060782	0.963129927053638	-1.58579553281172	-1.44655840360288
chrX:7037407:7037611:B0403.13	-1.27804417711834	-1.41680493128126	-0.447531834541449	-1.42496775706071	-1.35117612132887	-0.552946468060782	0.963129927053638	-1.58579553281172	-1.44655840360288
chrX:7061132:7063330:B0403.3	0.653022263419271	0.906106696608593	1.02254727546823	0.531006681020085	1.02799566416221	1.07319184738022	1.00812510470274	0.892646828217017	0.820350392194772
chrX:7057723:7061190:B0403.5	0.837545948601185	1.44793123101223	1.41088875394292	1.74022376466231	1.01330396675354	1.53495719961127	1.27696285673133	1.25426765022306	1.3135429937127
chrX:7071390:7075350:B0403.6	0.452070907360538	0.538109059586437	0.123687781533572	0.216918948923311	0.42673260544899	0.290869331169311	0.117819477831022	-0.362195637595882	0.062395341466184
chrX:7063376:7063518:B0403.8	-0.255340518013317	-0.29506596759059	-0.38702107594483	-0.454662522432391	-0.222022060788156	-0.592081234429645	-0.34312911267105	-0.537456951224461	-0.357736860609859
chrX:7067768:7067909:B0403.9	-2.03540071408271	0.576223611289859	-1.03417660993708	-2.30261316476796	-0.180274083525052	-0.591525033203255	-1.23358127126129	-3.34851434668547	-0.495700467745838
chrX:2894572:2894809:B0410.1	-0.547132048031605	0.0187232489653912	-1.39702051425285	-0.883168556492452	-2.33693962446724	0.860814483576758	-2.32505488895496	0.070191874790799	0.640727606255767
chrX:2890611:2891491:B0410.3	0.197158151017736	1.2507611709668	0.737187581459946	0.910315421492813	1.23269562282913	0.979888963567776	0.52809236127798	0.764419413790364	0.576625282410346
chrX:2896160:2896292:B0410.4	-0.255340518013317	-0.300449998730586	0.605720200303627	1.34834306740751	-0.222022060788156	-0.592081234429645	-0.34312911267105	-0.582908722056338	0.639083858206277
chrIII:794398:794526:B0412.6	-1.81161303247169	-1.80892551029714	-0.808009692691603	-1.53286253399329	-2.49947378660991	-2.94395037749227	-1.41532595229598	-0.846899719871591	-1.47984817125178
chrIII:794741:794867:B0412.7	-1.22207518560918	-1.25622040568231	-2.387599761099	-1.08304490620296	-2.11502952165822	-0.644660022904666	-1.52772587500013	-2.94028055526512	-1.90955542767711
chrI:5782087:5782152:B0414.10	0.831202628847723	-0.29506596759059	-0.30004536526546	-0.454662522432391	-0.222022060788156	-0.529306781218314	-0.34312911267105	-0.537456951224461	-0.398956182950768
chrI:5780980:5781129:B0414.11	-0.255340518013317	-0.29506596759059	-0.30004536526546	-0.454662522432391	-0.222022060788156	0.930648104174421	-0.34312911267105	-0.537456951224461	-0.398956182950768
chrI:5778430:5778493:B0414.12	-0.255340518013317	-0.29506596759059	-0.30004536526546	-0.454662522432391	0.868320358488282	-0.592081234429645	-0.34312911267105	-0.582908722056338	0.639083858206277
chrX:9273014:9274672:B0416.10	0.258906475082456	-0.255801395043973	-0.988498483004458	-0.414202778763374	0.672612465070915	-0.508831364495962	-0.102257156854183	-0.398585577755457	0.259267717216678
chrX:9282032:9283126:B0416.11	-0.255340518013317	-0.29506596759059	-0.30004536526546	-0.454662522432391	-0.222022060788156	-0.592081234429645	-0.34312911267105	-0.582908722056338	-0.398956182950768
chrX:9299146:9300155:B0416.2	-0.356094335205639	-0.405576457583458	-0.490784431078503	-0.550254197850906	-0.333263064753319	-0.68515712039552	-0.445814031731414	-0.681710240458905	-0.502162934672201
chrX:9291646:9293648:B0416.3	-0.437265956904904	0.240613742966337	0.204337969671432	0.403704840492104	0.37143080411456	-0.448744194361183	-0.0158706763313142	0.242026341553863	0.279805051596247
chrX:9278952:9279947:B0416.4	-0.834985338634045	-0.84054672136894	-0.341054204405772	-0.408732027121035	-1.15017711672718	-0.440110466450874	-0.660254552220721	-0.669810460923705	-0.633536232211456
chrX:9268625:9270853:B0416.5	0.300918451048095	-0.102952634768803	-0.265224991791081	-0.188065023629627	-0.112084591237202	-0.274144509371888	-0.229260614563592	-0.223648934390176	-0.150139360228902
chrX:9296946:9297934:B0416.7	0.825021280514982	1.27469264065078	0.321408570627143	0.778444813343756	-1.4020427872183	0.61738381508374	0.434044886225681	0.31993249170761	-0.790092375268691
chrX:9303473:9303595:B0416.8	0.831202628847723	-0.29506596759059	1.59846147655208	2.1001712497587	-0.222022060788156	0.39182219484797	0.701811981676402	1.00437581233685	2.21900731747176
chrX:9303215:9303403:B0416.9	-0.255340518013317	0.75562951143332	1.59846147655208	1.34834306740751	1.92651322432753	-0.592081234429645	-0.34312911267105	1.40811937989982	-0.357736860609859
chrII:297394:299831:B0432.1	0.269392854072929	-0.200140895518402	-0.0825259008233749	-0.508785809779255	-0.76042845406414	-0.296001998947771	0.213361426910117	-0.547774582645415	-0.160247206329067
chrII:283886:285688:B0432.10	-0.242919944686916	-0.804160858899413	-0.753593313960504	-1.09780718109105	-0.565752127522147	-1.33289936348853	-0.918973635102298	-0.949520120773339	-0.666700581442835
chrII:293863:294706:B0432.11	2.3656498773556	-0.29506596759059	-0.30004536526546	0.417119188279977	-0.222022060788156	-0.592081234429645	-0.34312911267105	-0.537456951224461	0.639083858206277
chrII:264352:266077:B0432.14	0.74090760949666	0.786366939246673	0.176258686044843	0.219686505384399	0.404162506883168	0.412379389922081	-0.0597411306538388	-0.345830026169058	0.529485438500586
chrV:18071495:18073907:B0432.16	-1.11958508750172	-0.417899680182879	-0.600009875453805	-0.749107990624804	-0.719557652794222	-0.294304243322508	-0.566731345667969	-0.344033023315204	-0.634859563235326
chrII:289603:289658:B0432.17	2.05642355774522	1.54260104852156	0.545209441707008	-1.42496775706071	-0.260833702052436	-1.5368498973384	-1.38543446034318	-1.58579553281172	1.17140509681965
chrV:18071495:18073907:B0432.18	-1.11958508750172	-0.417899680182879	-0.600009875453805	-0.749107990624804	-0.719557652794222	-0.294304243322508	-0.566731345667969	-0.344033023315204	-0.634859563235326
chrII:287658:287724:B0432.19	-0.255340518013317	-0.29506596759059	-0.30004536526546	0.417119188279977	-0.222022060788156	-0.592081234429645	-0.34312911267105	-0.582908722056338	-0.398956182950768
chrII:266036:273972:B0432.7	-0.0450701020050419	-0.00961927035506434	0.428793145360013	0.253180156093155	0.227682165147793	0.230127094269169	0.355784132701048	0.300792133039023	0.0706104757248078
chrII:276596:278736:B0432.8	-0.396168628702515	-0.761179045831528	-0.447480585553561	-1.03840063463212	-0.927053453459467	-0.689157502618737	-0.740703163498503	-0.786215089858762	-1.14699691269997
chrII:282575:283694:B0432.9	-0.743962901241367	-0.779212972595918	-0.844115248806631	-1.25674369639051	-0.585376225040905	-0.895504509676739	-0.716895063859188	-1.30100569432894	-0.980176449954613
chrII:3039515:3039756:B0454.12	-0.255340518013317	-0.29506596759059	-0.30004536526546	-0.454662522432391	-0.222022060788156	-0.592081234429645	-0.34312911267105	-0.582908722056338	-0.398956182950768
chrII:3049229:3049366:B0454.13	-0.136925795521752	-0.29506596759059	-0.30004536526546	-0.454662522432391	-0.222022060788156	-0.592081234429645	-0.34312911267105	-0.582908722056338	-0.398956182950768
chrII:3036915:3037012:B0454.14	-0.255340518013317	-0.29506596759059	-0.30004536526546	-0.454662522432391	-0.222022060788156	-0.592081234429645	-0.34312911267105	-0.537456951224461	-0.398956182950768
chrII:3049278:3049366:B0454.15	-0.136925795521752	-0.29506596759059	-0.30004536526546	-0.454662522432391	-0.222022060788156	-0.592081234429645	-0.34312911267105	-0.582908722056338	-0.398956182950768
chrII:3038503:3038557:B0454.16	-0.255340518013317	-0.29506596759059	-0.30004536526546	0.417119188279977	-0.222022060788156	-0.592081234429645	-0.34312911267105	-0.582908722056338	-0.357736860609859
chrII:3038503:3038557:B0454.17	-0.255340518013317	-0.29506596759059	-0.30004536526546	0.417119188279977	-0.222022060788156	-0.592081234429645	-0.34312911267105	-0.582908722056338	-0.357736860609859
chrII:3035337:3035459:B0454.18	0.467174958794642	-0.276407379325154	-0.552273362006858	0.104565642552811	0.674063135196506	0.735428122849266	0.205641527638706	0.452062588868516	0.0172367322778216
chrII:3036915:3037012:B0454.19	-0.255340518013317	-0.29506596759059	-0.30004536526546	-0.454662522432391	-0.222022060788156	-0.592081234429645	-0.34312911267105	-0.537456951224461	-0.398956182950768
chrII:3039961:3040068:B0454.21	0.831202628847723	-0.29506596759059	-0.30004536526546	-0.454662522432391	-0.222022060788156	-0.592081234429645	-0.34312911267105	-0.582908722056338	-0.398956182950768
chrII:3039961:3040068:B0454.23	0.831202628847723	-0.29506596759059	-0.30004536526546	-0.454662522432391	-0.222022060788156	-0.592081234429645	-0.34312911267105	-0.582908722056338	-0.398956182950768
chrII:3039515:3039714:B0454.24	-0.255340518013317	-0.29506596759059	-0.30004536526546	-0.454662522432391	-0.222022060788156	-0.592081234429645	-0.34312911267105	-0.582908722056338	-0.398956182950768
chrII:3036835:3036904:B0454.25	-0.255340518013317	-0.29506596759059	-0.30004536526546	-0.454662522432391	-0.222022060788156	-0.592081234429645	-0.34312911267105	-0.582908722056338	-0.398956182950768
chrII:3036186:3037776:B0454.26	-0.255340518013317	0.75562951143332	1.59846147655208	-0.514104690847558	-0.189872507350966	-0.529306781218314	0.701811981676402	0.435331214337679	-0.398956182950768
chrII:3038858:3040825:B0454.5	0.953659821716285	1.19399052251571	0.718542607428294	0.721934493426027	0.560926229162305	0.58761946365709	0.0700420217880827	1.16897399729987	0.780337628426093
chrII:3032779:3036122:B0454.6	0.77455351133933	0.394162726511314	0.0488484575556785	0.333255301219541	0.367933646039505	0.504969724010576	0.246509022126686	0.460764938916395	0.110759469947536
chrII:3040942:3043415:B0454.8	-0.211269151070766	1.33298541939435	1.21808111929213	1.12459919454787	0.0224959422797868	0.497925687371082	1.08743233175722	0.771451862125716	0.669120317328461
chrII:8894477:8894618:B0457.10	-0.255340518013317	-0.29506596759059	-0.30004536526546	-0.454662522432391	-0.222022060788156	-0.592081234429645	-0.34312911267105	-0.582908722056338	-0.398956182950768
chrII:8893383:8893944:B0457.12	2.76745947758667	-0.29506596759059	-0.30004536526546	-0.454662522432391	-0.222022060788156	-0.592081234429645	-0.34312911267105	-0.582908722056338	-0.398956182950768
chrII:8896579:8896721:B0457.13	-0.255340518013317	-0.300449998730586	-0.30004536526546	-0.514104690847558	-0.222022060788156	-0.592081234429645	-0.34312911267105	-0.582908722056338	-0.398956182950768
chrII:8891706:8891838:B0457.14	-0.255340518013317	-0.29506596759059	-0.30004536526546	-0.454662522432391	-0.222022060788156	-0.592081234429645	-0.34312911267105	-0.537456951224461	-0.398956182950768
chrII:8894426:8894618:B0457.15	-0.255340518013317	-0.29506596759059	-0.30004536526546	-0.454662522432391	-0.222022060788156	-0.592081234429645	-0.34312911267105	-0.582908722056338	-0.398956182950768
chrII:8901811:8902025:B0457.16	1.59981260707144	0.95912644312655	1.57898469774615	1.14332466403699	1.29306628024312	1.9390317434022	0.738724632654686	1.16897399729987	0.600339472727169
chrII:8891076:8891249:B0457.17	-0.255340518013317	-0.29506596759059	-0.30004536526546	-0.454662522432391	0.868320358488282	-0.592081234429645	-0.34312911267105	-0.582908722056338	-0.398956182950768
chrII:8891540:8891876:B0457.18	0.831202628847723	-0.29506596759059	-0.30004536526546	-0.454662522432391	-0.222022060788156	-0.592081234429645	-0.34312911267105	-0.537456951224461	-0.398956182950768
chrII:8900418:8900769:B0457.19	0.289153040174592	0.377570236950989	0.184731583556853	0.946954075134999	-1.00209119997803	-0.562866516033256	0.224611904003093	0.694933043689724	0.388661482268039
chrII:8924571:8926678:B0457.2	-0.726063843376435	1.25010660337614	0.307041972004795	0.72619994121368	-0.690884781402196	0.930240973120931	0.343661620520911	0.618500053096143	-0.29279046824971
chrII:8910912:8912029:B0457.4	-0.191501030257303	-0.366109452257354	-1.44027311078991	-1.48440992547588	-0.260833702052436	-0.552946468060782	0.645659585962254	-0.567555596417703	-1.44655840360288
chrII:8922422:8924373:B0457.6	1.08148017991329	0.69083990142968	0.570779891389298	0.844866038149261	0.903236851022258	0.539112545257115	1.00710086708414	0.833143523945476	0.682194486046678
chrII:8894051:8894174:B0457.8	-0.255340518013317	-0.29506596759059	-0.30004536526546	-0.454662522432391	-0.222022060788156	-0.592081234429645	-0.34312911267105	-0.582908722056338	-0.398956182950768
chrII:8899594:8899744:B0457.9	-0.255340518013317	-0.300449998730586	-0.30004536526546	0.417119188279977	-0.222022060788156	1.31295117091425	-0.34312911267105	-0.582908722056338	-0.357736860609859
chrV:18329111:18331179:B0462.4	0.878312517358091	0.21302074055992	0.0572044199610657	-0.139717260979109	0.297677325847648	0.301600714305615	0.108144977318736	0.753493668597336	0.465782853520514
chrV:18322214:18323331:B0462.5	2.66670566039435	0.645119021440452	1.81428942919712	2.34221349012039	3.35963234738458	1.75870119427483	1.58528001457402	1.87836245949643	1.53269782530098
chrV:18317749:18317832:B0462.6	-0.255340518013317	-0.29506596759059	-0.30004536526546	-0.454662522432391	1.92651322432753	-0.592081234429645	-0.284340970281585	-0.582908722056338	1.63590457702241
chrIII:9462988:9465477:B0464.6	-0.3498934152016	-0.520651078521282	-0.200838670526826	-0.310691164106387	-0.455285876440574	-0.453764791322843	-0.261501328840766	-0.356555157464905	-0.282451806762905
chrIII:9465766:9467189:B0464.9	-0.54913908227503	-0.739648049801502	-0.724551615604437	-0.952428975000911	-0.751466180915326	-0.724804249885494	-0.758544076620382	-0.817774763402398	-0.765764128815053
chrIV:6953570:6953645:B0478.23	-0.255340518013317	-0.29506596759059	1.9180527843308	-0.454662522432391	-0.222022060788156	-0.592081234429645	-0.284340970281585	-0.537456951224461	-0.398956182950768
chrIV:6958982:6959120:B0478.25	2.3656498773556	-0.29506596759059	0.605720200303627	0.417119188279977	-0.222022060788156	-0.592081234429645	-0.34312911267105	-0.537456951224461	1.22218659865562
chrIV:6953570:6953645:B0478.26	-0.255340518013317	-0.29506596759059	1.9180527843308	-0.454662522432391	-0.222022060788156	-0.592081234429645	-0.284340970281585	-0.537456951224461	-0.398956182950768
chrIV:6963715:6964654:B0478.3	0.480454314631604	0.709781972542639	0.321155909263117	0.471958601285979	0.544063969149411	-0.00306647541609859	0.166198738618178	0.158035578101108	0.397010877697939
chrII:11358204:11358331:B0491.10	1.7993310532172	-0.29506596759059	-0.38702107594483	-0.454662522432391	-0.189872507350966	0.39182219484797	2.26482743050528	0.435331214337679	-0.398956182950768
chrII:11343720:11345620:B0491.5	0.583074381231952	0.0185603987195419	-0.298037492818647	-0.210013194238201	0.15774319751946	-0.289619873211927	-0.266669514209284	-0.198853068765906	0.0662682243034432
chrII:11345942:11348343:B0491.6	0.591866187106923	0.251805991138368	0.769479067826736	0.629505985678303	0.728452216925515	0.58730673329469	0.730029990033462	0.649527962278946	0.680832426301143
chrII:11350191:11351373:B0491.7	-0.330752525964789	-0.556332953340513	-0.751697374761381	-0.931402129057859	-0.575770904726228	-0.764205533537955	-0.984153393219262	-0.717587457182542	-0.7453203429991
chrII:11329193:11329338:B0491.9	0.420996376337871	1.47454112880644	1.28381745796656	1.36577203182445	1.57883928573786	0.976444616455361	1.58652494727075	1.1553149108511	0.640727606255767
chrII:7716008:7716154:B0495.13	-0.255340518013317	-0.29506596759059	-0.30004536526546	-0.454662522432391	-0.222022060788156	0.39182219484797	-0.284340970281585	-0.582908722056338	2.95362989079128
chrII:7716773:7716884:B0495.14	-0.255340518013317	-0.29506596759059	-0.30004536526546	-0.454662522432391	1.92651322432753	-0.592081234429645	-0.34312911267105	-0.582908722056338	-0.398956182950768
chrII:7717240:7717382:B0495.15	0.420996376337871	1.3525880055985	2.16191973401593	2.81344229273212	2.69464840819034	2.14905883872138	2.52444555233536	1.61202463835211	1.80693308715446
chrII:7725435:7725543:B0495.16	-0.255340518013317	-0.29506596759059	-0.30004536526546	-0.454662522432391	-0.222022060788156	-0.592081234429645	-0.34312911267105	-0.582908722056338	-0.398956182950768
chrII:7725586:7725701:B0495.17	-0.255340518013317	-0.29506596759059	-0.30004536526546	-0.454662522432391	-0.222022060788156	-0.592081234429645	-0.34312911267105	0.435331214337679	-0.398956182950768
chrII:7716232:7716381:B0495.18	-0.255340518013317	-0.29506596759059	-0.30004536526546	-0.454662522432391	-0.222022060788156	-0.592081234429645	-0.34312911267105	-0.537456951224461	1.63590457702241
chrII:7725250:7725396:B0495.19	-1.27804417711834	1.0299517226632	0.133184584981961	1.30926171190673	0.797359163786812	0.368182508005502	1.79938457970404	-0.567555596417703	0.909206951323035
chrII:7724748:7724892:B0495.20	-0.255340518013317	-0.29506596759059	1.59846147655208	0.417119188279977	-0.222022060788156	0.930648104174421	-0.34312911267105	-0.537456951224461	-0.398956182950768
chrII:7716015:7716162:B0495.21	-0.255340518013317	-0.29506596759059	-0.30004536526546	-0.454662522432391	-0.222022060788156	0.39182219484797	-0.284340970281585	-0.582908722056338	2.95362989079128
chrII:7719218:7719365:B0495.22	-0.255340518013317	-0.29506596759059	0.605720200303627	-0.454662522432391	0.868320358488282	-0.592081234429645	-0.34312911267105	-0.582908722056338	-0.398956182950768
chrII:7695934:7698494:B0495.5	-0.6096347987108	-0.355563323815817	0.319508192045042	0.135752371401994	-0.0526039230719423	0.256197518198678	0.389944755964725	0.235767374345317	-0.0619516264679707
chrII:7701930:7705233:B0495.7	-0.0474653471576584	-0.33881552528534	-0.171788369022134	-0.242470908208089	-0.250397318020095	-0.149507509753822	-0.14947126325409	-0.247387311517109	-0.304390933520121
chrII:7705532:7707483:B0495.8	-0.629210985367669	-0.293266382012239	-0.133361983848358	-0.157503441936531	-0.32734096189658	-0.103364670356677	-0.064807584713309	-0.138800608866738	0.0316709495890274
chrII:7707585:7708725:B0495.9	-0.291879517086569	-0.607449505588519	-0.596704293972969	-0.721869905280415	-0.269960069110731	-0.461277978291183	-0.560221344862011	-0.55539323486751	-0.433759161073315
chrIV:7446289:7447466:B0496.1	0.776627394112173	0.689970057906552	0.545209441707008	1.85399276097242	1.65169638250837	-1.5368498973384	1.22252208283315	0.00148900158147233	2.04309403152333
chrIV:7433543:7433958:B0496.11	-2.61960846368214	0.710344951505356	1.87203243153777	1.84799902705476	0.515546440789758	1.63192169641777	1.70602439329618	1.98631741759739	1.43921474756577
chrIV:7428609:7428756:B0496.12	-0.255340518013317	-0.29506596759059	-0.30004536526546	-0.454662522432391	-0.222022060788156	-0.592081234429645	-0.34312911267105	-0.582908722056338	-0.398956182950768
chrIV:7445368:7445504:B0496.13	-0.442124003989193	1.02704514956511	0.451486519265815	1.44951251442525	0.0707544411935278	-0.757694102047922	0.199724382515165	0.348186017007148	-0.660120546693479
chrIV:7451625:7451770:B0496.14	-0.191501030257303	-1.41680493128126	-1.44027311078991	-1.42496775706071	-1.31902656789168	-0.0141205587343309	1.22252208283315	0.00148900158147233	-0.408518362445831
chrIV:7422605:7422739:B0496.15	1.08829513337574	-1.42218896242126	-1.44027311078991	1.46749993091059	-1.31902656789168	-0.552946468060782	-1.38543446034318	-1.54034376197984	-1.40533908126197
chrIV:7453496:7453638:B0496.16	-0.255340518013317	-0.29506596759059	-0.30004536526546	-0.454662522432391	-0.222022060788156	0.39182219484797	-0.34312911267105	-0.537456951224461	-0.398956182950768
chrIV:7420986:7421115:B0496.17	-1.27804417711834	2.23124588683474	-0.447531834541449	-0.553186046348345	-1.35117612132887	0.368182508005502	0.236369130875161	-0.567555596417703	2.58194379400258
chrIV:7453423:7453567:B0496.18	-0.255340518013317	-0.29506596759059	-0.30004536526546	-0.454662522432391	-0.189872507350966	-0.592081234429645	-0.34312911267105	-0.582908722056338	-0.398956182950768
chrIV:7428466:7428881:B0496.19	-0.255340518013317	-0.29506596759059	-0.30004536526546	-0.454662522432391	-0.222022060788156	-0.592081234429645	-0.34312911267105	-0.582908722056338	-0.398956182950768
chrIV:7447855:7449169:B0496.2	0.077086170813125	0.342616689370045	0.0985303053790598	0.348178482505074	0.461737538532286	0.867973130765881	0.481295760063983	0.106650899322384	1.08925092047516
chrIV:7419117:7420075:B0496.6	-3.16019146666894	0.0369559395875261	-0.934393363461807	-1.52002498845076	0.884763328961424	-0.941101032904225	-0.816383777077475	-0.0147319466069009	0.43986307130701
chrV:8776569:8779318:B0507.1	0.809152899132134	0.797726626941857	0.57142007821962	0.592919415146916	1.17931745439558	0.606875108718389	0.743212826504823	0.783448404482779	0.542579340698912
chrV:8767323:8767375:B0507.13	-0.255340518013317	-0.29506596759059	-0.30004536526546	-0.454662522432391	-0.222022060788156	-0.592081234429645	-0.34312911267105	0.435331214337679	-0.398956182950768
chrV:8779603:8779796:B0507.14	2.26489606016328	-0.405576457583458	2.65613096046523	1.7974824410547	2.43427536540898	1.75870119427483	-0.445814031731414	-0.681710240458905	0.535877106484844
chrV:8774331:8776630:B0507.2	-0.241293126108712	0.379304120362872	0.479510801386208	0.286884325166253	0.140733334123749	0.708887367495838	0.554899327638876	0.561607362199086	-0.0389442597964835
chrV:8768908:8770876:B0507.3	-0.043768633908427	0.019760402209134	0.00189715735107962	-0.200073045633178	0.0714553572321923	-0.0346737343318132	-0.113497873640581	0.0394929442280022	-0.200395849925805
chrV:8754969:8755759:B0507.4	-0.255340518013317	-0.29506596759059	-0.38702107594483	1.64813019672866	-0.222022060788156	-0.592081234429645	0.701811981676402	-0.582908722056338	-0.398956182950768
chrV:8753694:8754873:B0507.5	-0.255340518013317	-0.29506596759059	-0.38702107594483	1.34834306740751	-0.222022060788156	-0.592081234429645	0.701811981676402	-0.582908722056338	-0.398956182950768
chrV:8746157:8750185:B0507.6	2.3656498773556	2.42947593282308	2.59120275280054	3.21079082566258	3.3253681034898	2.97775815965753	1.68796493363439	3.92274030902327	3.71673078693955
chrV:8757311:8758718:B0507.7	0.636300800798039	0.734821094372652	1.74989487729088	0.434548152696919	0.633783325932815	0.860814483576758	1.38293280502193	1.35614788122133	-0.769811090927158
chrV:8760621:8763194:B0507.8	-2.77974145684116	-0.475060753664024	0.560495695500636	0.212687869297351	-0.14775398125647	1.61950339712575	0.556979951619991	1.62014252872163	0.735478639676355
chrV:8764887:8766038:B0507.9	-0.730807115322032	0.0984393211318458	-0.0102058307834033	0.411094250834818	0.201918196695659	-0.512328895380981	1.3996401633622	-0.123623424335483	1.35359173496375
chrI:10648599:10654237:B0511.11	-0.0935737222780133	0.279094744978293	0.208710137800971	0.0491589642761017	0.0468028030039099	0.200571186767778	0.212114824756648	0.297934842528227	0.00974919420260331
chrI:10654297:10666945:B0511.12	-0.179398977666313	0.260093378048919	0.953796033285323	0.707829407742396	0.368319454829301	0.66557123582344	0.77854703401084	0.689955249480206	0.29808140919053
chrI:10669867:10670017:B0511.15	-0.356094335205639	0.645119021440452	1.49469812141841	1.252751391989	-0.333263064753319	1.21987528494838	-0.445814031731414	0.336529695935111	1.53269782530098
chrI:10636291:10636441:B0511.16	0.849818715642616	-0.572807487809315	0.352638073532366	1.08497342162576	1.09653522468091	-0.981718605584024	-0.843603558298943	0.514124046873019	0.257676433162909
chrI:10643028:10643724:B0511.17	-1.27804417711834	-0.366109452257354	1.12592586123042	-1.42496775706071	1.65169638250837	1.71250726051963	0.963129927053638	-0.567555596417703	1.17140509681965
chrI:10661815:10661907:B0511.18	0.0610467976103837	0.55326939036192	0.910132570923886	0.493135788199367	0.591046915869893	0.549725135396863	0.662709438768738	0.759668676398552	-0.718303292646532
chrI:10633278:10634078:B0511.19	-0.763366116092792	-1.56465635688333	-1.46664150223056	-1.64340189432325	-1.68290611122802	-1.59864798272336	-1.44540453926319	-1.4537953992102	-1.56198790090705
chrI:10625387:10628387:B0511.6	-0.138965882721363	0.115841961955642	0.177815551292412	0.210979595500528	0.283562855605924	0.214746601560788	0.264332573079032	0.226515800290528	0.33646704978069
chrI:10631645:10633150:B0511.7	-0.486711306398845	-1.09637386564152	-1.14267090121837	-1.33682247885691	-1.04028900778418	-1.1956180157321	-1.09136054285372	-1.15081409124764	-0.959135805578431
chrIV:13880137:13881546:B0513.4	0.747979294794403	0.76047306878768	0.254609974762031	-0.394541521580259	0.542268927044186	0.358262460033028	0.297587795840481	-0.374682247154002	-0.483027452435641
chrIV:13867053:13867506:B0513.90	-0.255340518013317	-0.29506596759059	-0.30004536526546	-0.454662522432391	-0.222022060788156	-0.592081234429645	-0.34312911267105	-0.582908722056338	-0.398956182950768
chrIII:8678482:8678573:B0523.6	-0.255340518013317	-0.29506596759059	-0.30004536526546	-0.454662522432391	-0.189872507350966	-0.592081234429645	-0.34312911267105	-0.537456951224461	-0.398956182950768
chrIII:1918531:1918708:B0524.10	-2.19999401903105	-2.42803340497907	-2.38976179050131	-2.29968131627052	-2.36908917790443	0.0553156403890772	-2.26626674656549	-2.48988082516453	-2.39095387253355
chrIII:1894056:1899877:B0524.2	-0.255340518013317	-0.29506596759059	0.605720200303627	0.417119188279977	-0.222022060788156	1.31295117091425	-0.34312911267105	1.40811937989982	0.639083858206277
chrIII:1887557:1889691:B0524.3	-2.19999401903105	-2.42803340497907	-2.30278607982194	-0.196888597109469	-1.27874675862799	-2.38854267428127	-1.2801137946075	0.070191874790799	-0.356093112560369
chrIII:1883606:1886218:B0524.4	0.831202628847723	1.81170902159723	0.605720200303627	0.961850237345675	1.4873235035349	-0.592081234429645	0.701811981676402	1.00437581233685	0.639083858206277
chrIII:1891382:1893890:B0524.5	-2.19999401903105	-2.42803340497907	-0.816304094729442	-2.29968131627052	-2.36908917790443	-0.483510268937374	-1.2801137946075	-2.48988082516453	1.22383034670511
chrIII:1900773:1905640:B0524.6	0.406293566600273	-0.226690719532089	0.0443262718756166	0.0589833376322922	0.228886694760912	-0.106959937746049	-0.0613404479984625	-0.0999553745730246	0.0810672260250551
chrIII:1904455:1904510:B0524.7	2.01024497528845	-0.410960488723454	-0.403808720399133	-0.550254197850906	0.75707935452312	0.837572218208545	2.57143296653201	-0.636258469627029	-0.502162934672201
chrIII:1904455:1904510:B0524.8	2.01024497528845	-0.410960488723454	-0.403808720399133	-0.550254197850906	0.75707935452312	0.837572218208545	2.57143296653201	-0.636258469627029	-0.502162934672201
chrIII:1887735:1887818:B0524.9	-0.255340518013317	-0.29506596759059	-0.30004536526546	-0.454662522432391	-0.222022060788156	-0.592081234429645	-0.34312911267105	-0.582908722056338	-0.398956182950768
chrIV:108972:112054:B0545.4	0.522301969756571	0.576409369106871	0.50048567253191	0.732763623040992	0.442339577030217	0.477521433508468	0.52474964731462	0.48861616027922	0.600572440702405
chrIV:3378483:3382841:B0546.3	1.34005949075325	0.494464269839461	0.363910170774945	0.402360672554129	0.970541112598313	0.434141604358864	0.562418529483466	0.40850012959301	0.563078352898471
chrIV:3382949:3384581:B0546.4	0.942254109468237	0.443741384043329	0.150514312259267	0.161793398639601	0.719017172743116	0.17874514245051	0.253414888203945	0.257916496271306	0.557231423373003
chrIV:3387979:3390099:B0546.5	-2.37838085272814	0.205829718790368	-2.60845316159855	-0.0264424137679824	-0.207586690530058	-0.0140160893709266	-1.58260400910774	0.348186017007148	-0.660120546693479
chrIV:5646001:5646233:B0547.2	-0.255340518013317	-0.29506596759059	-0.38702107594483	-0.454662522432391	-0.222022060788156	-0.592081234429645	-0.34312911267105	-0.582908722056338	-0.398956182950768
chrV:438400:438674:B0554.1	0.822805976568945	0.296508495434598	-2.30278607982194	-1.42789960555815	-0.659743613581378	-1.40463924500366	0.0235094984418667	0.286532590377605	0.810112368338325
chrV:434197:436726:B0554.2	1.55825064271074	-1.41680493128126	-1.35329740011053	-1.42496775706071	1.13802117710984	0.368182508005502	1.22252208283315	1.54332176514279	1.90602767013917
chrV:429143:433574:B0554.4	-2.00838797500904	0.985362617577696	-1.3284667706828	-0.0206161583954234	-0.775715050616205	-0.615745110050052	-0.000895595287810171	0.179083352519381	-0.535199202897595
chrV:424439:426574:B0554.5	0.831202628847723	-0.29506596759059	-0.30004536526546	0.961850237345675	-0.222022060788156	-0.592081234429645	1.68796493363439	0.435331214337679	-0.398956182950768
chrV:437545:441023:B0554.7	0.638141418262579	-0.0753558374075305	0.256995066252763	-1.11331328587582	1.26005387729667	-0.255576009492226	0.00733723597056468	0.421953807340588	0.583862764056576
chrX:9171561:9172204:B0563.1	-0.578540858546801	-1.47930747599918	-0.961147269476338	-0.98923185025626	-0.85949783055233	-1.25987653483438	-1.55954795517046	-1.03027161865715	-0.275527135583714
chrX:9166822:9167256:B0563.10	-0.255340518013317	-0.29506596759059	1.18643661982704	-0.454662522432391	0.868320358488282	-0.592081234429645	1.2786744785473	1.40811937989982	-0.357736860609859
chrX:9133181:9133264:B0563.12	-0.255340518013317	-0.29506596759059	-0.30004536526546	-0.454662522432391	0.868320358488282	1.31295117091425	-0.34312911267105	-0.582908722056338	-0.398956182950768
chrX:9133181:9133264:B0563.13	-0.255340518013317	-0.29506596759059	-0.30004536526546	-0.454662522432391	0.868320358488282	1.31295117091425	-0.34312911267105	-0.582908722056338	-0.398956182950768
chrX:9139975:9140112:B0563.14	-0.255340518013317	-0.29506596759059	-0.30004536526546	0.417119188279977	-0.222022060788156	-0.592081234429645	-0.34312911267105	-0.537456951224461	-0.398956182950768
chrX:9141337:9141517:B0563.15	-0.255340518013317	-0.29506596759059	-0.30004536526546	-0.454662522432391	-0.222022060788156	-0.592081234429645	-0.34312911267105	-0.582908722056338	-0.398956182950768
chrX:9137734:9137807:B0563.16	-0.255340518013317	-0.300449998730586	0.605720200303627	0.417119188279977	0.868320358488282	-0.592081234429645	1.2786744785473	0.435331214337679	-0.357736860609859
chrX:9139975:9140112:B0563.17	-0.255340518013317	-0.29506596759059	-0.30004536526546	0.417119188279977	-0.222022060788156	-0.592081234429645	-0.34312911267105	-0.537456951224461	-0.398956182950768
chrX:9172577:9173318:B0563.18	0.831202628847723	3.04724284404893	-0.30004536526546	2.70740064063631	-0.222022060788156	1.31295117091425	1.2786744785473	1.00437581233685	-0.398956182950768
chrX:9146147:9147649:B0563.5	-0.442124003989193	0.409278238339261	-2.69542887227792	0.452740412329508	-0.548248703853085	-0.218868192721471	-1.00574151223684	-0.476735338122811	0.144667567051727
chrX:9137926:9145656:B0563.6	0.179003578231301	-0.214920177000959	-0.637295880711628	-0.107799858190424	-0.0465683648297216	-0.199185382647043	-0.370223868400364	-0.121510180913927	-0.106483908688512
chrX:9152415:9154316:B0563.7	-0.189257511716387	1.02072871387977	0.72211925685089	0.84355003061947	0.745373009528912	0.908183799411745	0.894136280886776	0.719129446911388	0.648038728566304
chrX:9173684:9174490:B0563.8	-0.65579960264298	-1.09799728520568	-1.73348521471964	-1.36063668118177	-1.19860238352397	-1.6016890160051	-1.22402784584318	-1.58295775211392	-0.872880957851384
chrX:9168538:9169094:B0563.9	-2.73930010409578	-1.96886866272987	-2.85820135231235	-2.81135594728059	-1.25518458067253	-2.82397655771659	-1.82975651025693	-2.00049688225044	-2.94338980770897
chrIV:13107658:13111500:B0564.2	0.220063853797956	-0.118263426245248	-0.234174244556327	-0.506931479629319	0.149330422956062	-0.278217877821004	-0.393430102509452	-0.364074010570821	-0.22178060172006
chrIV:13130439:13133230:B0564.6	0.0312139038945588	0.637154681356429	0.604279902101017	0.655704626844638	0.370891103849969	0.417130694263195	0.404777742247557	0.44834741024873	0.24242616905206
chrIV:13100714:13104646:B0564.7	-0.258867138037685	-0.0690806437935124	0.147482001835629	0.00356275864493207	0.102188497901002	0.0441959393143458	0.17918607174963	-0.0302889446234895	-0.104972189549903
chrIV:13130439:13133230:B0564.9	0.0312139038945588	0.637154681356429	0.604279902101017	0.655704626844638	0.370891103849969	0.417130694263195	0.404777742247557	0.44834741024873	0.24242616905206
chrIII:9467463:9468058:baf-1	-0.380085999382424	-0.914087527613925	-1.1931030366959	-1.13131762429428	-1.03193584071784	-1.14964787046326	-1.13007373331168	-1.0455011807704	-0.779220449765169
chrI:6563628:6564451:bag-1	0.11731546711033	-0.616512344516807	-0.709255115052101	-1.04010370875398	-0.399653199345578	-0.726458538932013	-0.738431073462811	-0.58421721194574	-0.454039829557811
chrI:11465141:11467612:bah-1	-1.45376671075134	-1.04797662842378	-0.9156568411349	-1.00841189770506	-1.53383699537062	-0.735718929825734	-1.94565592582066	-0.522320089531481	-4.00416709944793
chrI:2949597:2957910:bam-2	0.431715818691104	0.539826781436911	0.637304007638638	0.606505541582271	0.578714072108997	0.611801869177236	0.661758058329711	0.59419938726842	0.355865244854781
chrX:7166004:7170625:bar-1	0.51340876490457	0.688872536507027	0.738800336629282	0.727489872570905	0.725084462807293	0.669793847067715	0.557625173639945	0.655260986228562	0.578333613242058
chrIII:5612273:5614700:bas-1	0.00220378450669335	0.298944760561653	-0.0536373198926597	0.100335884809142	-0.0764491412845286	-0.0299735962612283	-0.134847086291257	-0.168652308761494	-0.135289428340933
chrIII:5614958:5617261:basl-1	3.87485975771181	-0.405576457583458	1.08267326469336	2.18397527111653	2.15593423368539	0.298746308882094	1.17598955948693	-0.681710240458905	1.85360242025371
chrII:2027611:2028812:bath-1	-0.71931380628563	-0.762732955439002	-0.838640579436826	-0.595983483335219	-0.635823531046771	-0.419846881843542	-0.825059844476156	-0.805439768792932	-1.12279147060661
chrII:3375078:3376714:bath-10	0.0332079100802468	-0.316114855706481	-0.328346714270733	-0.575036508845338	-0.237833492699833	-0.629173524396998	-0.375211706598741	-0.339719886913892	-0.375967943863001
chrII:2520841:2522060:bath-13	0.0784652338104934	1.06684803351704	0.722195406543209	0.0281309845995031	-1.04237100924172	0.0465376479937344	-1.05256802055511	-0.0906812379509582	-3.15341620274363
chrIII:7774745:7776033:bath-15	-0.935650731194486	-1.64940261986155	-1.12153154282074	-1.41154888842399	-1.38795802325291	-1.95704726853356	-1.34520184005264	-1.34822161419181	-1.04115155094269
chrII:2035701:2039388:bath-19	0.730049587058066	0.460372628589902	0.589572916264749	-0.0874624891623901	0.614065958469007	-1.03646548304298	0.418166608726427	-0.672038551261642	0.0979021912028717
chrII:1921436:1922765:bath-2	-0.800280223016748	-1.09547257042715	-0.998987038921574	-1.25023021539863	-0.929175836712904	-1.22750324129563	-1.32918265699013	-1.36888892385415	-1.11866358891678
chrII:2040275:2041629:bath-20	0.470303957521571	-1.00680344047843	-0.493234671654011	-0.534568437935275	-0.672682318172378	-0.9948095295902	-1.00707226633961	-0.351749662016813	-0.539618571635023
chrII:2014949:2026625:bath-21	0.575711337574441	-0.377398958858193	0.115947710997982	0.587673459544513	0.509975123026023	-0.279213514523643	0.200554221581422	-0.373204064008625	0.293111386830285
chrII:3371309:3372145:bath-23	1.39752145298612	1.81170902159723	2.39995603226102	2.70740064063631	4.13545151064317	2.879275467348	2.99158822668376	1.40811937989982	2.95362989079128
chrII:2044620:2045605:bath-24	0.530126530717332	0.821001865680624	0.474886533928539	-0.132096791040121	1.13829182509556	0.468476341109843	-0.449775528855397	0.216570771210429	0.631424659710494
chrI:10876199:10877741:bath-25	-1.27804417711834	-1.41680493128126	-1.35329740011053	-1.42496775706071	-1.31902656789168	-0.552946468060782	-1.38543446034318	0.974277167143612	-1.44655840360288
chrII:1599460:1600761:bath-26	-0.0195895550536023	2.23133436948236	1.35297538789815	1.80667245765947	1.3518971922566	1.89943101566359	1.43108101249285	1.42337674919996	1.26608583128056
chrII:3359132:3361415:bath-27	-0.647446284359192	-1.34877866628704	-1.21031510807678	-1.44013407361242	-1.8089806411291	-1.06117182490716	-0.966730761974359	-1.41929497520413	-1.29897234609417
chrII:3343704:3344967:bath-28	-1.23335742819402	-0.975871108556183	-1.23709774590926	-1.53855628055602	-1.78210523183238	-1.53161838837165	-1.37076608753094	-1.31594209714815	-1.3735699198421
chrII:3350251:3358981:bath-29	0.095866096311942	-0.912016596795366	-0.796652128751192	-0.772435924359265	-0.564557604185469	-0.656437825665986	-0.63716597961558	-1.05227948744087	-0.597984987324743
chrII:2029231:2030467:bath-3	-0.144500352408417	0.1278185448027	-0.473879204733447	-0.290478065789263	-0.378606356054953	-0.0712753369172267	-0.312302101795686	-0.860411192564074	-0.632574226348487
chrII:3345217:3346378:bath-30	-0.565310376721615	-1.14182714347593	-1.14789609833537	-1.35820887149787	-1.12121145061945	-1.43276026148433	-1.29234428179458	-1.28060590931066	-1.09648650743274
chrII:3731972:3733203:bath-31	-1.68034325585503	-0.761984481289448	-1.13200586927013	-0.792129082922512	-0.834054228698465	-0.952397959330767	-0.667932020588183	-1.13903249205604	-0.435778115554579
chrII:1604665:1606143:bath-33	-0.924467660051922	-0.162399022705449	-0.435687236383789	-0.191241953113958	-0.674544468598965	-0.482814464702159	0.155078291205985	-0.406837207854974	0.140780268934982
chrI:12750035:12752161:bath-34	1.43726733973251	-0.467423335392898	0.270270182709172	0.532334368592222	-0.670503056732063	0.00733373375132512	0.330357690966926	-0.131991076816972	-0.734629636683288
chrI:12751919:12759574:bath-35	0.161509523780485	-0.494946656327122	0.448261436283913	0.573946064501893	-0.146487754811373	0.462905621870918	0.0715281228921225	-0.139753085950231	0.257895750102839
chrV:15187887:15189588:bath-36	-0.636141549550013	-0.324287555081303	-0.3498500741585	-0.445577057876755	-0.661406525353852	-0.750474520743847	-0.484284631686019	-0.704416761422789	-0.518255828277138
chrIV:12068889:12074932:bath-37	0.596974502771546	0.145099048495442	-0.646198632535617	-0.928327529385326	-0.493121401004053	-0.308283718456344	-0.606593566426537	-0.669490610460129	0.251128567021964
chrII:10042779:10045270:bath-38	0.0540747390447633	0.30566904903498	0.263537770676045	0.0522122723829308	0.390773916709924	0.315027551944725	0.312756137279109	0.330783194785608	0.323520740090453
chrV:13459458:13461803:bath-39	0.193432489695167	-0.222737827913241	0.0150985456861797	-0.12369536975607	0.0634474509337047	-0.159837586701447	-0.201765818619722	-0.221901081259811	-0.0902522126906358
chrII:1916712:1917962:bath-4	-1.11152601803421	-1.33024488903865	-1.45440519530209	-1.57403561144546	-0.977123160396822	-1.12426947251554	-0.950807904197823	-1.18517307486117	-1.96536340947335
chrI:14647781:14651456:bath-40	0.677464825694935	-0.0508312462089057	-0.0105638760902912	-0.129389816295772	0.2680979760261	-0.241138495518154	-0.0708116672935167	-0.0913309748655456	-0.0392317839914661
chrIII:6720414:6722258:bath-41	-0.578476074882747	-1.28478915557207	-0.995201099948301	-1.37480964993723	-1.02635296740438	-1.28633737435221	-1.13264415944845	-1.15725050680555	-0.986237747961274
chrIII:8161446:8163383:bath-42	-0.160908118527279	-0.85710297704776	-0.422046758343198	-0.547727261444417	-0.572360266312625	-0.687045426299205	-0.505656738095088	-0.525551192244115	-0.36593282431384
chrIII:10090861:10098081:bath-43	0.525443963057123	-0.112056497998512	-0.0482721827861155	-0.289599559418511	0.200385906022132	-0.192563206143884	-0.200638901798198	-0.140928196671736	-0.0313044465271694
chrII:7394954:7397351:bath-44	0.472418663504002	-0.0537403268538631	0.231235930462365	0.0671477706064654	0.130764417867788	-0.234555537416888	0.0404559001346354	0.0913546132602054	-0.15392969162263
chrII:13123019:13124850:bath-45	1.06315039435067	0.450607973181134	-0.377313250593803	-0.84464565306006	0.331127483974891	-0.462298861214488	-0.0503161635153126	-0.0834528345733748	0.0278326935267904
chrII:1597905:1599485:bath-46	-1.78460029339801	-1.1991620829003	-0.170513432261095	-0.0745542643916419	-0.198677287906907	0.111539369586117	-0.0532130924018082	0.256652776904377	-0.0998480038627348
chrII:1601788:1604621:bath-47	0.141811965171376	1.53166170711763	0.767140325536441	1.20403173482588	0.95386740586322	1.38119687264096	1.09506567988868	0.92627737996278	0.393413055147692
chrII:2030749:2031952:bath-5	-1.64096719809849	-1.48070059853801	-1.64684138737798	-1.98376361939223	-1.48017783325115	-1.63107773700215	-1.53493060820005	-1.67166226328713	-1.3075764145317
chrII:1919923:1921118:bath-7	0.201954836819574	0.697341131562711	0.221851807458375	0.522058143715524	-0.292225761860582	0.345905152285025	0.36083826026433	0.212087845066841	0.719614000289971
chrII:3377088:3378834:bath-9	-0.311049177791379	-0.102713196508207	0.123691499576675	-0.152249332801272	-0.154537161178135	-0.120203097043909	-0.0869777556304682	0.0371589067991382	-0.133906576504712
chrIII:7650475:7656032:baz-2	-1.43580049607233	0.210854316548219	1.23214882107406	0.994000929469076	0.0864625559758336	1.06461326571637	1.0585408827427	1.09336202747747	0.727260855173936
chrI:14371137:14376053:bbs-1	0.535775916811037	0.750898575180033	0.359092642131306	0.334184658319549	0.987588623399427	0.451899157209718	0.433157815239601	0.406143869550604	0.394462208127681
chrIV:7934032:7937749:bbs-2	-0.75333667633411	0.81961691805621	1.38691087504653	1.30258034719752	0.935905486736335	1.50549754014719	1.36854233880282	1.23622593522688	1.24924140483227
chrIII:9609389:9612197:bbs-4	-0.366266730424117	1.02882502181963	1.10754706131984	1.00151325619935	0.980062704570093	1.07468697195532	1.1342222058467	1.12782945849169	0.562228916803254
chrIII:10258830:10261782:bbs-5	0.262237425672259	0.730241514329601	0.448583820805267	0.392604440079684	0.996917701901334	0.582956917496886	0.574639852312949	0.492588419448558	0.593140921714395
chrV:6762467:6765072:bbs-8	0.586465775710902	0.77114385730349	0.697163490938251	0.589693910281059	0.828552390282397	0.545236525964963	0.650594180334416	0.565289364738375	0.694118742498998
chrI:6917699:6922966:bbs-9	-1.28720043897998	0.60458093856849	1.33902527147406	1.24711924894677	0.53176631473012	1.32245882521785	1.17892682113553	1.20735594599475	1.01293932805736
chrX:6201874:6204922:bca-1	0.144211300824657	0.51720574523685	0.378678848354508	0.608235628747188	0.589935253329519	0.362574132798497	0.359626008606003	0.349419965600906	0.453176050113184
chrIV:17096385:17100246:bca-2	0.0712221108347708	0.184164422662853	-0.0901012778986549	-0.0138660675657371	-0.092357862240068	-0.00414927573439104	-0.0618934060470927	0.00650459437369233	-0.0941614174270979
chrIII:6244671:6245828:bcas-2	-0.48072316602116	-0.28087696537039	-0.0485206972334821	-0.379595907603665	-0.160719266552787	-0.273415603026359	-0.156577858424079	-0.158384236511846	-0.166629747753716
chrX:12877479:12880328:bcat-1	0.543123677301616	2.03078197356765	1.64029261422117	1.85591003037609	1.28774536347239	1.79471906091012	2.03590352505887	1.84438917046381	1.52392084025855
chrIV:11086073:11092552:bcc-1	-0.468047190483017	0.525439468207275	-0.466350439686789	0.451094667366903	-0.96438853193618	-0.327422726498919	-0.84314400749069	0.296617843603893	-2.15812107578836
chrIII:12967575:12972498:bckd-1A	1.03054315168197	0.330039137758098	0.173790018848813	0.176751644193811	0.561684034526356	0.108527717074044	0.307182647272241	0.111642336601163	0.448613210510653
chrI:7727266:7729092:bckd-1B	0.0307022077069868	-0.124728892331119	-0.24615623482589	-0.187061442704006	-0.183820968231298	-0.166907409996521	-0.286008290136694	-0.278418475561191	-0.307796257902406
chrV:6356474:6362997:bcl-11	0.602546313703117	1.24262309644193	1.21238764087511	1.52466775506491	0.909802025618762	1.38006138003501	1.24170506739335	1.25144539093133	0.845820986983963
chrIII:5926085:5926987:bcl-7	-0.502680223638962	-0.925050207856061	-1.33721302124668	-1.29723218434613	-1.18046926697774	-1.26615568197309	-1.28651602754323	-1.01436424513134	-1.0023549983573
chrII:12830706:12832720:bcmo-1	-1.74645723537736	-0.563323457861408	-0.936120816176929	-0.97886966980277	-0.751236039132614	-0.766487482380809	-0.348557719536118	-0.824483398982223	-0.609967258642542
chrII:3908490:3910837:bcmo-2	-0.240678730731448	0.495952692915452	5.63310865794481e-05	0.308162592169733	-0.49284333356169	-0.151447656267248	-0.307017606985171	0.222605372628135	-0.346096502860486
chrII:8571084:8572904:bcs-1	-0.400653188866674	-0.0955170099011488	-0.44361357292706	-0.495090228037839	-0.515218173627972	-0.144005529315424	-0.464136247757736	-0.20504513398201	-0.777768120436272
chrIII:1037491:1046275:BE0003N10.1	0.0809773233826917	-0.256961039223724	-0.264421697428935	-0.334948003647145	-0.191112286873162	-0.299708127697328	-0.22498525456556	-0.224845550012941	-0.175410242881355
chrIII:1046260:1053242:BE0003N10.3	1.04810631708438	0.437882885444243	0.296011260783868	0.122951948969486	0.769390789308051	0.363179113013815	0.369196795604269	0.394524045166651	0.53057135225265
chrIII:1052383:1052588:BE0003N10.4	0.730448811655401	-0.405576457583458	-0.403808720399133	2.34221349012039	-0.333263064753319	0.298746308882094	-0.38702588934195	0.336529695935111	-0.460943612331291
chrIII:1052383:1052588:BE0003N10.5	0.730448811655401	-0.405576457583458	-0.403808720399133	2.34221349012039	-0.333263064753319	0.298746308882094	-0.38702588934195	0.336529695935111	-0.460943612331291
chrIII:1056232:1060061:BE0003N10.6	1.77026456075844	-0.295268031938787	0.537991712339924	0.223320433323931	-0.127027072002674	-1.11675490341954	-0.912676465544412	-0.339329591704158	0.441550671893579
chrIII:12787642:12789520:BE10.1	-0.255340518013317	0.75562951143332	-0.30004536526546	-0.454662522432391	2.78085044304909	1.31295117091425	-0.34312911267105	-0.582908722056338	0.639083858206277
chrIII:12808025:12811650:BE10.3	-0.548328745842129	-0.706762483867638	-0.655631907743999	-0.560244664228294	-0.609715820425483	-0.880276513011016	-0.492883930715894	-0.957367668161607	-0.519253145040937
chrIII:12813540:12816798:BE10.4	0.195703100287201	0.47170230449777	0.0376029398151877	0.0635592055094414	0.000386009742411485	0.0476099007162742	-0.301625160596675	-0.0148666233656425	-0.168477906303785
chrIII:12806174:12806812:BE10.5	-3.25415211218408	-1.81662722860524	-0.814687847246412	-0.434373935472336	-4.70046054868269	-1.24341338345682	-0.595206124453029	-2.02902916569765	-0.747302651993486
chrIII:12801771:12801921:BE10.7	-0.255340518013317	-0.29506596759059	-0.30004536526546	0.961850237345675	-0.222022060788156	-0.592081234429645	-0.284340970281585	-0.582908722056338	1.63590457702241
chrIV:5661139:5664433:bec-1	0.44428027320797	-0.0491654092302658	0.090819825646114	-0.0567263057394139	0.32156359467114	-0.090199226347635	-0.0627802256939668	-0.0154778189261441	0.0091605287640842
chrV:19119527:19124922:bed-1	0.830344898821838	0.307900689749013	0.457002885546618	0.251410091401737	0.665766296205187	0.0868405719294076	0.341319697109241	0.109026907291384	0.472868159740005
chrIII:11463664:11470832:bed-2	0.430665126432272	0.298116951649137	0.151668493512344	0.0241718836919103	0.177636450959123	0.01036248147458	0.138367720575266	0.246189901511505	0.13578480836016
chrIV:9916529:9921996:bed-3	0.0450186012055485	0.714155710202827	0.75893070404788	0.736923981923932	0.77316240707594	0.741361918071952	0.760651611191447	0.759599829119047	0.730635564598218
chrIII:3537641:3541639:ben-1	0.267024172445998	0.293097677440351	0.0634720114451824	0.135877075903065	0.342640370177234	0.245995228038866	0.190845954279871	0.241193395201294	0.187941503917669
chrIV:13108140:13109779:best-1	0.366317762068735	0.368268663785072	-0.077001152395642	0.274828120189619	0.806932519354785	0.146187242148414	-0.0191563378499758	0.0554598239930083	0.184703873041152
chrI:14209148:14212501:best-10	-1.28823523569136	-1.57952928803471	0.294536397129618	0.0845710293018536	-0.229023842335276	-0.190756124237425	-0.196825929254676	0.12852375280763	0.871766049534774
chrI:14216707:14220624:best-11	-0.603955052760976	0.136362667428071	-1.13241728721144	-1.90712835670124	-1.45253405228804	-1.16113985732424	-0.316331570626149	-0.351749662016813	-1.6003657394958
chrV:16049491:16051700:best-12	-0.255340518013317	-0.29506596759059	-0.30004536526546	-0.454662522432391	-0.222022060788156	1.31295117091425	-0.284340970281585	1.40811937989982	-0.398956182950768
chrIV:9903907:9905934:best-13	0.0405966057009707	-0.235892221554841	-0.254215769677046	-0.265094284715359	-0.316884364806989	-0.406476885557982	-0.331090080228319	-0.435443357904757	-0.390132185707775
chrV:10557975:10560795:best-14	0.408989299923296	0.357928722192049	0.0447350866851203	-0.0123483048471285	0.555483313521039	0.411513952057309	0.19225525496415	0.164535079577128	0.140694213310428
chrIV:10829550:10832248:best-15	-0.179551444492408	0.563403620873893	0.115846862806981	0.303372617831024	0.247475146937227	0.249606580620408	0.114363257513626	0.405509321332474	-0.155152895784294
chrIV:7193358:7195834:best-16	-0.356094335205639	1.2628859326663	2.07541454094182	0.86625856192716	-0.333263064753319	3.06213323708094	1.90275035566541	0.905574293934286	-0.460943612331291
chrIII:606930:609973:best-17	-0.747319610809332	-0.183914652635991	-0.913135839569574	-0.477537514757413	-1.33214018597486	-0.266823006034793	-0.648592527432272	-0.406958552703731	-1.15087664256119
chrIII:10212395:10214830:best-18	0.170279082002916	0.435982087832934	0.34168035375396	0.308869048697462	0.529720689671776	0.398485186180199	0.418294438414288	0.0853455512368172	0.382604453265077
chrIV:283646:287214:best-19	0.896511168746831	0.164111991364425	0.488321811449736	0.356779347938699	0.872964408240481	0.308846575134614	0.30514086971417	0.250036827829015	0.50264200035087
chrIV:13111519:13113082:best-2	0.987315200476272	2.27609692330085	1.04455876967895	0.592786371700781	2.07564526314373	0.860814483576758	0.859764151092272	-0.185684882339985	1.09869856259266
chrIV:3756223:3759940:best-20	0.685437323801343	0.111633276806752	0.6515862452184	1.14080271793523	0.825404837028573	0.0299945448304899	0.883895795103803	0.808652414808597	0.717238673553569
chrIV:15302420:15309408:best-21	-0.108039941960413	-1.57599130029403	-3.15633614950428	-3.00588561368908	-1.48156073003435	0.0465376479937344	-0.735097679463723	-0.443385120363328	-0.313767329025243
chrIV:12349945:12355724:best-22	0.0201371009459924	0.776059286704128	0.741985843188023	0.801966004075973	0.360797262936182	0.835862177953256	0.601740284949538	0.460048315255584	0.326046963072275
chrII:7904638:7907589:best-23	-0.418513220893348	0.230611299348417	0.0925271418241329	0.133363547120927	-0.148384660042696	0.185047351152767	-0.0441609099462166	0.201792412897396	0.160906264209405
chrIII:7901032:7904473:best-24	0.541795883470866	0.941164190478375	0.74402231213723	1.02495080762638	1.1051672540014	0.974222934814487	0.46393792653069	0.697635967783619	0.545217945700059
chrI:14205716:14208662:best-25	1.69857723602488	-0.405576457583458	2.07541454094182	1.252751391989	2.66960943908393	1.75870119427483	-0.38702588934195	1.30931786149725	-0.502162934672201
chrI:14200019:14204687:best-26	1.90926504238898	2.98158339052216	-0.447531834541449	1.30926171190673	1.41636230883343	0.907008417331953	1.63181253792024	0.974277167143612	1.754507837269
chrII:12984:16006:best-3	0.816869753064567	0.375507472413606	0.547848695759287	0.301466462139824	0.515738741552877	0.362445981393225	0.524276192948108	0.478610347304532	0.0576453894517819
chrII:9443:11883:best-4	-0.201858372356124	1.34804157821001	1.00783778874499	0.94393135013769	1.05208011492845	0.947830229727591	0.852422291304135	0.583300096871651	0.427542174476303
chrIII:9686921:9690253:best-5	-0.65761579379159	1.61554630306072	1.21978075183347	1.6389820012212	0.797502459344585	1.76572807445823	1.47339246792988	1.63943568745257	1.38792968701472
chrIV:5026512:5029078:best-6	-1.27804417711834	-1.41680493128126	-1.35329740011053	1.30926171190673	-1.35117612132887	0.368182508005502	-1.38543446034318	-1.58579553281172	-1.44655840360288
chrIV:11226501:11230307:best-7	0.324526928969201	1.27823595413453	0.40254053500747	0.930795068922095	0.452820890868069	1.00460009663853	0.714487225419545	0.546127926677019	0.744474957915863
chrI:14158505:14161664:best-8	0.809280925499088	0.290462145174607	-0.272009927018306	-0.503744535930268	0.486651596705006	-0.342508100627952	-0.0431484330957711	0.136889625867087	0.218405398304535
chrIV:6560735:6565270:best-9	0.0596471283452512	0.0237344069663782	0.284261609762286	0.473129603627937	0.384629344248991	0.38996272613367	0.0978908511438153	0.425206142582323	0.360759975645503
chrI:4525960:4534798:bet-1	-0.126420187674079	0.0148135793272714	0.502569695283633	0.382800114377104	0.230168928516888	0.388310802228922	0.483268316701649	0.329545785968198	0.372243861452957
chrX:10569272:10575720:bet-2	0.0900730339093304	0.0801063895099463	0.632647592794004	0.548557166882398	0.359724813999788	0.368718090660576	0.567048870843421	0.550103620216738	0.305579556000545
chrV:11222748:11226018:bgal-1	0.0421479389321712	0.470563200995328	0.330882789425261	0.268595920828419	0.501667613403152	0.541897183918313	0.423550294090928	0.408052803803997	0.341121321957612
chrX:6784410:6787305:bgal-2	0.555300884173319	1.1677753154181	1.29298893903827	1.34101362875489	1.25564806913443	1.32322255751497	1.32147295190113	1.19582378059445	0.88547151579422
chrIV:10472777:10478239:bgnt-1.1	0.209319078957834	-0.475060753664024	0.321237007213024	0.487823443265645	-0.515923938795062	-0.0240406067068045	-0.209860057543973	-0.374682247154002	-0.745225597932258
chrV:2115489:2118644:bgnt-1.2	-0.00600173657959484	0.349140619619227	0.226973418938193	-0.0368682335413263	0.53979220040793	0.203586521063236	0.0569729766251633	0.432179539859689	0.00883432882149742
chrV:16253906:16256495:bgnt-1.3	0.723096209610879	0.683727666432477	0.640272680533035	0.450281613878218	0.796232913117995	0.469674759336567	0.714140339317248	0.539648252515804	0.747597783864462
chrV:4760973:4764179:bgnt-1.4	3.44557507827641	-0.29506596759059	1.59846147655208	-0.454662522432391	3.3253681034898	0.39182219484797	-0.284340970281585	1.00437581233685	-0.398956182950768
chrX:13228503:13232359:bgnt-1.5	0.188982615496329	-0.886552978114815	-2.50785105923367	0.163027073027967	-2.4696286928103	-1.47992694223068	-0.597070834283453	-0.771179396582235	-0.464144264095066
chrI:12294300:12296348:bgnt-1.6	-0.255340518013317	-0.29506596759059	-0.30004536526546	-0.454662522432391	-0.222022060788156	0.39182219484797	-0.34312911267105	0.435331214337679	-0.398956182950768
chrI:12374204:12376649:bgnt-1.7	0.730448811655401	-0.405576457583458	-0.403808720399133	-0.609696366266073	-0.333263064753319	0.298746308882094	-0.445814031731414	1.87836245949643	-0.502162934672201
chrI:12444581:12446511:bgnt-1.8	0.776627394112173	-1.41680493128126	-1.35329740011053	-1.42496775706071	-0.260833702052436	-1.5368498973384	-1.32664631795372	-0.567555596417703	0.909206951323035
chrIV:6565381:6572338:bicd-1	-0.454059964171481	1.15094970910909	1.98738848443438	1.85828955078164	1.31909908995404	2.07145236891497	1.97125815734991	2.05469134068616	1.7397852826373
chrII:11181653:11183147:bigr-1	-0.155851346268927	-0.451877820890172	-0.579023528159171	-0.365567520529991	-0.594445979558049	-0.342453582705617	-0.334447466596461	-0.411107156625873	-0.413382550882778
chrV:11644759:11645370:bir-1	-0.268287071377011	-0.512871566577305	-0.994475416694089	-0.845887486125054	-0.796235829478892	-1.00040968124629	-0.930849132144653	-0.658428820148259	-0.697312457371332
chrV:13568845:13570030:bir-2	-0.491849703627219	-1.16857893696567	-0.668772654064898	-1.02989428195476	-1.01953296480532	-1.07683978780224	-0.871888899486564	-1.1203219158211	-0.896906738353414
chrII:14101262:14102866:bkip-1	0.129610011304357	-0.0365772061707273	-1.02450909925948	-0.844469561846804	-0.0955674043528676	-0.739108895022713	-0.837101294260344	-0.502758864685271	-0.537769189662513
chrII:10708764:10712156:bli-1	-0.375598793047581	-0.33125459664019	-0.163722197594139	0.388790437237842	-0.617521403025168	-0.412289242502229	-0.190887479688546	-0.19475561697517	-0.64176799933809
chrII:5651393:5652449:bli-2	-0.770742282689823	0.124429704984312	0.520040262835868	0.894786212404062	0.753599573459294	0.157858512942967	0.577332398218485	-0.192185316804886	0.358586892214235
chrI:146485:154855:bli-3	0.137660636353571	0.693231255244468	0.97163915432	1.08713412029382	0.697781470065764	1.0017231685029	0.935705013180863	0.853847608848278	0.598936019900518
chrI:6342230:6356680:bli-4	0.369877136273498	0.237591883592809	0.403749080597642	0.333926612955519	0.288442493957703	0.479517688351684	0.472144316804815	0.304743024208006	0.115844452288147
chrIII:13427640:13429752:bli-5	-0.214700816072182	-0.216363884410071	-0.323839180712126	-0.564170807360762	0.0535461880332844	-0.539737738218886	-0.431856197893186	-0.248216647485297	-0.485584882174607
chrIV:6377064:6378195:bli-6	2.11099879248077	-0.300449998730586	0.605720200303627	1.64813019672866	0.868320358488282	2.05662918359125	2.00543527472577	1.72128722076821	1.95680917197514
chrI:10409301:10414773:blmp-1	0.912687476826176	0.539532430723721	0.626077276905945	0.563545096726141	1.00329861196954	0.541747590275557	0.478360182159238	0.659678531535477	0.500982449115135
chrIII:10211001:10211946:blos-1	-0.411402738062692	-0.522618368349698	-0.759428241448637	-0.781137824990804	-0.640655961265678	-0.778371360395435	-0.681762907750544	-0.52248042649704	-0.520640739790748
chrIV:6334212:6335213:blos-2	-0.162214012024206	-0.538660436517723	-0.700557203475071	-0.688239098616746	-0.344586914419278	-0.611292569890681	-0.59893848304853	-0.549221782473323	-0.597940747845679
chrII:6245743:6246351:blos-4	-0.672360575432526	-1.55851450912268	-1.96316728320301	-2.1595945886637	-1.48176599495787	-1.58748579196174	-1.4694920903398	-1.46711244786801	-1.30799687861941
chrIV:3580969:3582909:blos-7	0.219762649897206	-0.686703309402312	-0.801697215657886	-1.050143669623	-0.462889744573011	-0.999513057656608	-0.732032432679647	-0.752751093289155	-0.651557401185865
chrX:15429920:15431198:blos-8	-0.344517096027151	-0.374178185830771	-0.970271470145102	-1.09323600835508	-0.920400181470002	-0.776365282547062	-0.888442823481866	-0.712290179812983	-0.551819302098763
chrI:14797659:14798705:blos-9	-0.526932869879939	-0.478035701793117	-0.862106191511168	-0.92468976515515	-0.535469994447322	-0.776004271187809	-0.91430593670928	-0.510230576291349	-0.994251645450471
chrV:14453301:14456998:bmk-1	-1.39979828828566	-0.394617259519523	0.238754535921195	0.141269975871837	-0.542120312007922	0.208734340712935	0.309145821985745	0.0822861932086898	-0.032382444263858
chrII:5358694:5359469:bmy-1	-0.406310681517173	-0.477412884517687	-0.544837068901198	-0.662786085832093	-0.637160102072461	-0.674421548049576	-0.579571780898344	-0.462010018665935	-0.356069015123701
chrV:12275569:12277046:bnc-1	-0.862060185066707	-0.732453500368279	-0.38657376204951	-0.424414374446045	0.226451120837234	-0.0747189342969005	0.229582001270722	-0.652338437075479	-0.272251063078835
chrII:6274114:6279699:bpl-1	-0.208953688969577	0.33522229032707	0.748085028157593	0.820262904464835	0.197650424990313	0.776270108506488	0.787414511917906	0.584459336483334	0.412606939078981
chrII:4420254:4422319:bpnt-1	-0.248923849874826	-0.310915084243058	-0.505275365012239	-0.717656642344157	-0.2401032248029	-0.382733029101336	-0.387699489861783	-0.452254197133874	-0.416783001444533
chrX:13598448:13599687:bra-1	0.437184220359569	-0.37262762064191	-0.49740716802262	-0.720313145143398	-0.168296792847715	-0.662078501398256	-0.674436399158115	-0.560670862441963	-0.300141961572141
chrIII:911260:912243:bra-2	-0.0974905084267929	-0.776957786515786	-0.813256970745134	-0.808319665186191	-0.649095100526637	-0.924958348683195	-0.800623742553166	-0.878566053089462	-0.400627199804969
chrII:5390231:5393190:brap-2	-0.595926388253665	-0.395438982515129	0.177595211462801	-0.103600369020685	-0.139743823229313	0.171999579736363	0.114535942176695	0.14761449956505	-0.163010288677004
chrIII:3853092:3862958:brc-1	-0.323312573645588	-0.273565414277549	-0.0163138683451733	0.0120615892631169	-0.181775852085696	-0.35761699065746	0.0199869424531187	-0.0965109179860607	-0.0477303551037745
chrIII:6900567:6903106:brc-2	-0.309577497244727	-0.571567146688162	-0.309560019179998	-0.39630229695569	-0.609556590258523	-0.687147389203842	-0.486740963080208	-0.552967760365955	-0.378698736997289
chrIII:6885203:6889504:brd-1	-0.562060821688102	-0.776596267760366	-0.329874633530446	-0.48607637515681	-0.876820018473407	-0.713235406898915	-0.402629550237363	-0.544225047584394	-0.458519253636833
chrIV:8987129:8990444:bre-1	0.369914166288903	0.338955190931537	0.140031959570295	0.123250938689256	0.340074888344166	0.294528229202457	0.223525325031251	0.186975985609663	0.105458760243035
chrIII:13133932:13139626:bre-2	0.242090835980479	0.278122447196817	0.764783643911449	0.594734553050676	0.666181338888297	0.367317315782321	0.504108593077837	0.294926745197072	0.754396727808086
chrIII:9470553:9485451:bre-3	-0.340582673361658	0.161161929147704	-0.00415423936610894	0.124272018280479	-0.205463120179857	0.105220720565108	-0.152826481682254	-0.0837951840620197	-0.378413466691557
chrI:1621313:1628486:bre-4	0.263838450770833	-0.243429830698342	-0.260537579131366	-0.305591441214117	-0.224660907183211	-0.305632442200332	-0.264209055183176	-0.294739828136274	-0.0112736177388049
chrIV:12049849:12051215:bre-5	-0.413815503945964	-0.303112143940464	-0.31743468856152	-0.438781789517029	-0.42142471620655	-0.469154346174657	-0.524085561863708	-0.325516756229709	-0.145473583598067
chrII:7305860:7308738:brf-1	-0.605745122541271	-0.142008526194389	0.634106442643422	0.388615680171488	0.0923494607739723	0.241718738411233	0.445920008548778	0.459933175070054	0.266050123079929
chrIV:3807636:3819330:bris-1	0.862804435103279	0.266406318455047	0.395857133392381	0.231252987799627	0.616514481165412	0.201255753360697	0.355485000308966	0.28146862508839	0.315727388482651
chrI:5186925:5189238:bro-1	1.01730186534667	0.551545889081642	0.659107870267373	0.493109280727973	0.949253050761948	0.390934489823494	0.5152027656797	0.449517533489306	0.814785684368806
chrIII:12020551:12025325:brp-1	1.25654263519584	1.16253553162151	0.816229732050457	1.11875626884575	1.12967689968101	0.979395530157927	0.901853772573516	0.931283820054667	0.979615418166652
chrII:1059661:1060802:btb-10	-0.585434321363805	-0.555534614829629	-0.682680648403004	-0.554735003640561	-0.480649399707261	-0.685299146468489	-0.421542501909865	-0.753034593281395	-0.339295345019691
chrII:1023692:1024784:btb-11	-0.996814282147322	-0.725048293288415	-0.863865257077578	-0.725986236611009	-0.753774525118608	-0.95777223618825	-0.687399553282077	-0.961839712538505	-0.51585330784644
chrII:1655216:1656148:btb-12	-0.451550611979085	-1.13564544650743	-0.642343478315242	-0.515566955302989	-1.21981406345187	-0.963967228326414	-0.493670234154028	-0.823411538220098	-0.379617838110018
chrII:1653774:1654732:btb-13	0.418914903706879	-0.659290561406457	0.20252403534864	0.178831099265444	0.164513811861829	-0.264323390531744	0.0506508565760861	-0.265008200649688	0.600232489177078
chrII:12383462:12384692:btb-14	-0.387067831032977	0.417626015707449	-0.463072063674321	-1.08304490620296	0.00135621002027848	0.0208243664590683	0.547471933989583	-0.0219160585786961	-0.270925518955514
chrII:3296884:3298258:btb-16	0.42230940712922	2.07823703282801	1.05108918903511	1.87322090757414	1.94295619480067	1.32435269567619	1.73278462370939	1.27122405982363	1.33746456846628
chrII:3295404:3296658:btb-17	2.3656498773556	3.48555544298698	-0.30004536526546	0.961850237345675	1.92651322432753	2.23408014698054	1.68796493363439	2.38090754546196	-0.357736860609859
chrII:3298213:3299590:btb-18	0.237321309047444	0.951070311746858	-1.99568838328032	0.797587080896654	-0.237271524096976	0.408800080685303	-0.890136081645159	-0.123623424335483	0.0358664211948895
chrII:14520867:14522137:btb-19	-0.783808534684271	-1.25413882951339	-0.988585623277393	-1.16985879695029	-1.03064803901876	-1.10820662527103	-1.28717662469626	-1.55326441155916	-1.41270502461936
chrII:6401948:6403104:btb-2	0.420996376337871	-1.37733792595516	1.16917845776747	-2.35912348468569	1.79730413142014	-2.38854267428127	1.00966245039985	0.473935442353764	0.227009627888978
chrII:14522384:14523522:btb-20	-0.89240008728643	-0.547978006780708	-0.992109401855463	-0.933938869173504	-0.564415126957652	-1.70936942624043	-0.938313239642206	-1.29773429231237	-0.778315680788127
chrII:3299824:3300676:btb-22	0.831202628847723	1.81170902159723	-0.38702107594483	-0.454662522432391	-0.222022060788156	-0.592081234429645	0.701811981676402	0.435331214337679	-0.398956182950768
chrII:2032315:2033243:btb-4	-0.277483725893037	-0.774654801995603	-1.38311881580581	-1.29392510250431	-0.798357530333692	-0.869290697092265	-1.06412500793585	-1.26112126491635	-0.940925408628875
chrIII:59868:61166:btb-5	1.06512314010278	1.8171367789877	1.82728259771105	1.08497342162576	0.983398318646708	1.01706218913516	1.44617268670841	0.82729188774141	2.03627504190803
chrII:1715161:1716497:btb-6	0.0655800013081283	-0.631650120956087	-0.562880256125412	-0.296020495426135	-0.0571409791681228	-0.705915754970529	-0.405137155491417	-0.797072485623455	-0.205746344004379
chrII:1713237:1714397:btb-7	-0.325007882986104	-0.749509219446772	-0.931992043155927	-1.07479038244343	-0.0749187940831363	-1.06470357390059	-1.67885164158046	-1.05718294999809	-0.136604394632023
chrII:1722769:1724186:btb-8	-0.0468172393873316	-0.6432939006622	-0.721897767670542	-0.352609163259503	-0.562631174678748	-0.726121924167029	-0.369128755108304	-0.966951232857661	-0.373779525738406
chrII:1728505:1730065:btb-9	-0.0816133822047573	-0.580671209596386	-0.288782204096548	-0.432107695112565	-0.169696072503199	-0.440323688992301	-0.274832106929899	-0.712777990116836	-0.356028785451886
chrII:4905010:4911786:btbd-10	1.11606776963806	0.372180198138489	0.424983815929826	0.341631889359778	0.625520872134629	0.241627917533965	0.289136790973241	0.392209159747618	0.29152706693585
chrII:13200164:13215709:btf-1	0.0159914802022175	-0.52851427472742	0.280418630307403	-0.0111714939162746	0.101176724780891	-5.00614427571291e-05	0.138304828901343	-0.0432382425937134	-0.161600821220721
chrI:7251940:7255223:bub-1	-0.612053367350085	-0.590623110200425	-0.268491717001228	-0.390580826951897	-0.6646492162775	-0.384292437900947	-0.237418225355294	-0.460036993786374	-0.505255277173472
chrII:13726061:13729605:bub-3	0.0251653635912601	-0.814907473852931	-0.8923959750302	-0.909971692225516	-0.648525722532815	-0.900102793276033	-0.693733577955325	-0.911618482171128	-0.539537553985129
chrIII:9694667:9696517:bud-31	-0.309811730774226	-0.679399894393197	-0.857536689627721	-0.839761679480796	-0.597974793125522	-0.803026101086116	-0.713446736181221	-0.807857142417234	-0.496599840216
chrV:9022316:9024813:bus-1	-0.433246413489749	2.38399639123251	2.53285402360623	2.43129387532409	1.6014838941669	2.91096978581789	2.79731760704891	2.03961648374779	0.729873583394477
chrIV:13256185:13259076:bus-12	0.590889271014221	0.0677044743796964	-0.204427502054263	-0.324530956186212	0.581402889381345	-0.127048876593045	-0.00801582083593575	-0.220795533579185	-0.106334091293748
chrX:15757807:15766354:bus-17	0.375256037739332	0.310549749492287	-0.0100505673516287	-0.269117366341096	0.422483413965802	-0.0261924532134258	-0.0411347507849251	0.216548196694472	0.210109062565464
chrV:11773719:11776636:bus-18	0.029908875179905	0.452387296468491	0.497399350742908	0.0151046394700088	0.147417704739206	0.274521594450486	0.292799240301473	0.266277296471116	0.346190178508632
chrV:12872052:12881484:bus-19	0.922552802499863	1.0020609485571	0.831214666166824	1.1042696480413	1.03661556415155	0.790988561097675	0.888195614286318	0.937685548330823	0.818446118867725
chrIV:1699898:1702820:bus-2	1.0997044378089	0.317341774482524	0.02305540829551	0.0386807772775975	0.795442314121807	-0.0637518792196673	-0.200353921463925	-0.0557946695239677	0.0181392286330682
chrIV:4688268:4691936:bus-4	1.11690640920894	0.625692167729802	0.566249314498358	0.490459794891341	1.13274833708603	0.362420009052759	0.402060608608503	0.340240864012587	0.770976641512562
chrX:5493759:5496015:bus-8	0.417819816000079	0.401300104438382	-0.116546529367435	-0.0806033209300242	0.215148720297937	0.0647881021919686	0.13156100091009	0.0878138507920951	-0.0896365642573372
chrIII:6932000:6935862:byn-1	0.407051447939233	0.00804084516912281	-0.134775940978715	-0.153968233168165	0.0367294229462251	-0.300224421741293	-0.163638256372677	-0.103676724557939	0.0894336108038632
chrI:13409903:13411554:C01A2.1	1.71522271295291	0.3584986818708	0.700123217918157	0.579654070975194	0.731540917500605	-0.148696936788076	0.349835588584035	0.26655632231641	0.934373415520951
chrI:13397269:13398631:C01A2.2	0.581654175397648	0.307616183971621	-0.167621058336782	-0.279839283271	0.600147394867048	0.0124999624386733	-0.0756252142338713	-0.0440323201906356	0.0308351570487909
chrI:13392117:13394001:C01A2.4	-0.393221241988187	-0.328255987627706	-0.178491437483296	-0.314279325458673	-0.365814388012389	-0.171333706838514	-0.109995512247037	-0.0417111591968966	-0.0243916430458555
chrI:13381391:13384371:C01A2.6	0.776627394112173	0.689970057906552	0.545209441707008	0.922768881844889	0.358169442994177	0.368182508005502	-1.38543446034318	0.974277167143612	-1.44655840360288
chrI:13408673:13408697:C01A2.8	-1.41025242835867	-2.75357626101246	1.27553623271591	-0.478483466798027	-0.98743842464572	0.31995771660498	0.199724382515165	0.496052827439329	-1.07383852506027
chrI:13376838:13377349:C01A2.9	-0.130456264725624	-0.646801271824644	-2.60845316159855	-1.70949447524671	-1.60644156969233	-0.461156805637356	-1.58260400910774	-1.76269134455334	-2.69498130666666
chrIV:6657980:6660436:C01B10.11	0.700643263657251	0.572090641080091	0.421882336477758	0.453682105784089	0.649829448014335	0.356221243117834	0.402576875883873	0.521133865099563	0.557727160823068
chrIV:6619467:6621352:C01B10.3	-0.278796756684387	0.510395712347492	0.0210229800619008	0.575931194035511	-0.716561494652596	0.808275476693148	-0.668083837842589	0.318588345016908	-1.02490686216511
chrIV:6623689:6624533:C01B10.44	-1.65275695723474	-0.572807487809315	0.0330467657536515	-1.39484318750252	0.422011430213329	-0.685181309173459	0.719411890529938	-0.0549205511261563	-0.587624452783056
chrIV:6645867:6646001:C01B10.45	3.73682465498353	1.4945004960524	2.14396828451187	2.27354200908989	2.80447118955712	1.0876404438357	3.00930628246424	2.13512074765719	2.93351519422924
chrIV:6631542:6631640:C01B10.46	-1.1533860395378	0.122864130620846	0.125966855614876	0.347421409152476	-0.671544732443391	-0.796272667190395	-0.116501025879495	0.363476806922046	-0.0972990905856653
chrIV:6627241:6627326:C01B10.47	-1.28823523569136	0.019980406434737	0.23836359296455	0.629302078367552	0.325005684389097	1.19734838714498	0.513097771324585	0.344864468394436	-0.33384212376607
chrIV:6645511:6645749:C01B10.48	1.71048592366444	-0.0153071254848472	0.825707344612477	0.466937237287588	0.544832941194309	0.305383866016231	-0.629498993168925	-0.512076201983549	1.04472425636789
chrIV:6648691:6648891:C01B10.49	-0.255340518013317	-0.29506596759059	-0.30004536526546	0.417119188279977	-0.222022060788156	-0.592081234429645	1.68796493363439	1.40811937989982	-0.398956182950768
chrIV:6640179:6645352:C01B10.6	0.56540847913743	1.16093338667184	0.78167708154747	0.980424656790744	0.925768709688946	0.816824603535303	0.704024663394039	0.876661052444556	0.585430939290279
chrIV:6638555:6639297:C01B10.7	-0.255340518013317	0.75562951143332	1.59846147655208	-0.514104690847558	-0.222022060788156	-0.592081234429645	-0.34312911267105	0.435331214337679	-0.398956182950768
chrIV:6635088:6638155:C01B10.8	-0.426759307056541	-0.666147890339048	-0.189951103331663	-0.482646038839627	-0.799089675861885	-0.49785500108929	-0.559322582576437	-0.413623201892924	-0.743838535655199
chrIV:6632221:6634986:C01B10.9	-0.495512577312911	-0.472999011223463	-0.170287503781984	-0.205338457671299	-0.371140878066911	-0.229573083436591	-0.298344676972912	-0.155597809693285	-0.205588872532352
chrII:23085:23234:C01B12.10	-0.255340518013317	1.81170902159723	0.605720200303627	0.961850237345675	-0.222022060788156	0.39182219484797	2.26482743050528	-0.582908722056338	-0.357736860609859
chrII:24665:25446:C01B12.8	-1.02828061875482	-0.725659043039978	-1.10957534854332	-1.21392947439391	-0.97484781543883	-1.01114494131311	-0.910937772615058	-0.825488223780065	-1.13091417741869
chrII:5128:5483:C01B12.9	-0.242239821048577	-0.036115618997	0.552557911383235	0.524902460466495	0.372461018760721	0.463945671825419	0.564202105666605	0.576534120581229	0.754164191315372
chrV:2392771:2394147:C01B4.6	-0.137234481532469	-0.707557504774779	-0.863866598980892	-1.07431191169514	-0.884036528069067	-0.865621281796419	-0.821383100570865	-1.05227035588199	-0.855941904644938
chrV:2385955:2390722:C01B4.7	0.542191643365778	3.08750898712454	2.35964899369697	2.67386306611852	3.24022408242789	2.94409167697416	2.92662638070505	2.71084452418183	2.86467899737245
chrV:2382232:2384422:C01B4.8	-1.50353966015152	0.68770591375167	-0.313991049945701	-0.301921800759983	0.512176470352081	0.32454867184262	-0.473055180633402	-0.440520845191545	0.124128832570821
chrV:8796629:8796928:C01B7.10	-0.255340518013317	-0.300449998730586	-0.30004536526546	-0.454662522432391	-0.222022060788156	-0.529306781218314	2.00543527472577	2.38090754546196	-0.398956182950768
chrV:8808204:8808351:C01B7.11	-4.04389370285645	1.56424320173864	2.32114221499503	2.00945582179244	0.918198591577888	2.20521692195395	2.30310316110723	1.948963274768	1.95118627932753
chrV:8822413:8822477:C01B7.13	-0.255340518013317	-0.300449998730586	-0.30004536526546	-0.454662522432391	-0.222022060788156	-0.592081234429645	-0.34312911267105	-0.537456951224461	-0.398956182950768
chrV:8782993:8783291:C01B7.14	-0.356094335205639	-0.405576457583458	-0.403808720399133	-0.550254197850906	0.75707935452312	-0.622382667184189	1.17598955948693	-0.681710240458905	-0.460943612331291
chrV:8820985:8821096:C01B7.16	-0.255340518013317	-0.29506596759059	-0.30004536526546	-0.454662522432391	-0.222022060788156	-0.592081234429645	-0.34312911267105	-0.537456951224461	-0.398956182950768
chrV:8863959:8864652:C01B7.7	-2.19999401903105	-0.759571014729307	-0.404279238004395	0.0480553226350827	-1.27874675862799	0.437618707128909	-1.2801137946075	-2.48988082516453	-2.39095387253355
chrV:8783168:8783391:C01B7.8	-1.27804417711834	-1.41680493128126	-1.35329740011053	-1.42496775706071	-0.260833702052436	-0.552946468060782	-1.38543446034318	-0.567555596417703	-1.40533908126197
chrV:8796367:8796557:C01B7.9	-0.255340518013317	0.75562951143332	0.605720200303627	-0.514104690847558	0.868320358488282	0.930648104174421	2.99158822668376	1.72128722076821	-0.398956182950768
chrII:13771574:13779021:C01B9.1	-0.225173135669024	1.2077262351592	1.54710220625338	1.62096566018573	1.00362488252555	1.47478427089638	1.38143000364631	1.15350462795769	1.06840351359652
chrII:13770920:13771109:C01B9.4	-0.730807115322032	-2.00833566805597	-1.99568838328032	-1.99608455648595	-0.856274669143589	-1.97228378077372	-1.93507717599261	-2.06919975545976	-0.960954297621247
chrII:13788896:13789046:C01B9.6	-0.255340518013317	-0.29506596759059	-0.30004536526546	-0.454662522432391	-0.222022060788156	-0.592081234429645	-0.34312911267105	-0.582908722056338	-0.398956182950768
chrII:13771025:13771320:C01B9.7	-2.49679557521971	-2.75357626101246	-0.129229900257595	-0.478483466798027	-0.548248703853085	-2.59995205418049	-2.56875696106573	-1.76269134455334	-0.339215951740749
chrX:7435601:7438118:C01C10.2	1.031003472207	0.791151839594966	0.182975827342901	0.665682447742689	0.858835417422288	0.699038089645807	0.325145719970346	0.389435469779581	0.451302157867092
chrX:7427353:7427504:C01C10.5	0.831202628847723	-0.29506596759059	-0.30004536526546	-0.454662522432391	-0.222022060788156	-0.592081234429645	-0.34312911267105	-0.582908722056338	-0.398956182950768
chrX:3715096:3718566:C01C4.2	-2.62088538160421	-0.0601581619509476	0.201738328552013	0.222660651007994	-0.196991714833284	-0.0605896295177412	-1.25289401338604	-0.0549205511261563	1.25449715197905
chrX:3696902:3713357:C01C4.3	-0.0683327914337494	0.578065121242478	0.542386304421759	0.6426509052511	0.347671462805536	0.558083889229832	0.52197166759952	0.457772678574235	0.319026734426005
chrX:3703308:3703396:C01C4.4	-0.255340518013317	-0.29506596759059	-0.30004536526546	-0.454662522432391	-0.222022060788156	-0.592081234429645	-0.34312911267105	-0.582908722056338	-0.398956182950768
chrX:3697754:3697852:C01C4.5	-0.255340518013317	-0.29506596759059	-0.30004536526546	-0.454662522432391	-0.222022060788156	1.31295117091425	-0.34312911267105	-0.537456951224461	2.21900731747176
chrX:3703308:3703396:C01C4.6	-0.255340518013317	-0.29506596759059	-0.30004536526546	-0.454662522432391	-0.222022060788156	-0.592081234429645	-0.34312911267105	-0.582908722056338	-0.398956182950768
chrII:4295100:4298950:C01F1.3	0.643901686002501	0.291198534887726	0.177951755659246	-0.0648613718110124	0.40333886023002	0.263026006279126	0.197744051216665	0.288935569383915	0.0687773789157549
chrII:4276201:4279268:C01F1.4	0.972050175233671	0.0582060266421257	0.159350322782723	0.359778931637256	0.531096766890725	-0.0308330142485988	0.164833241982778	-0.130091724832072	0.0177282986329296
chrII:4279423:4281967:C01F1.5	0.235807516313591	0.443483843364743	-0.11446196713555	-0.016126603671317	0.332807270684288	0.354326696519618	0.138755806123314	0.0703738713551026	-0.0821085273960607
chrII:4282194:4288211:C01F1.6	0.491860790861633	-0.0738452266643981	0.027628939144617	-0.13059583045752	0.000497093575800387	-0.285065564824049	-0.161102235120867	-0.135970923303425	-0.0854635864385659
chrII:4295464:4295590:C01F1.7	-0.255340518013317	-0.29506596759059	-0.30004536526546	-0.454662522432391	-0.222022060788156	-0.592081234429645	-0.34312911267105	-0.582908722056338	-0.398956182950768
chrII:4295341:4295596:C01F1.8	0.175231449690269	-0.270105713505977	-0.352095970595633	0.102006997633559	-0.0137870909740125	-0.435865816074171	0.00675005770600331	0.182220458306332	-0.486820160311431
chrI:4859243:4859320:C01F4.4	-0.255340518013317	-0.29506596759059	0.605720200303627	-0.454662522432391	-0.222022060788156	0.39182219484797	-0.34312911267105	0.435331214337679	3.2158280362879
chrI:4856792:4856938:C01F4.6	-2.19999401903105	-0.321258415791254	-0.404279238004395	-1.42789960555815	-2.36908917790443	-1.40463924500366	-2.32505488895496	-2.48988082516453	-2.39095387253355
chrI:4856881:4857115:C01F4.7	-1.27804417711834	-1.42218896242126	0.133184584981961	-0.00845499728264611	-1.35117612132887	-1.47407544412707	-1.38543446034318	-0.567555596417703	-1.44655840360288
chrI:4868170:4868280:C01F4.9	-0.255340518013317	-0.29506596759059	-0.30004536526546	-0.454662522432391	-0.222022060788156	-0.592081234429645	-0.284340970281585	-0.582908722056338	-0.398956182950768
chrIV:9115371:9115457:C01F6.12	-0.255340518013317	-0.29506596759059	-0.30004536526546	-0.454662522432391	-0.222022060788156	-0.592081234429645	-0.34312911267105	-0.582908722056338	-0.398956182950768
chrIV:9118387:9118644:C01F6.13	-1.81735026218307	-2.00833566805597	-1.90871267260095	-1.99608455648595	-1.91446753498284	-2.03505823398505	0.672879367183723	-2.11465152629164	-1.99899433877829
chrIV:9103869:9104191:C01F6.14	-0.671661881965305	-0.253073172465562	-1.23285234179996	-1.02667191343809	-0.817053772670062	-0.72925670310629	-1.34511184007004	-1.08544757825397	-1.09187821407215
chrIV:9096628:9096716:C01F6.15	-0.255340518013317	-0.29506596759059	-0.30004536526546	0.417119188279977	-0.222022060788156	-0.592081234429645	-0.34312911267105	0.435331214337679	0.639083858206277
chrIV:9123277:9123876:C01F6.16	-0.733403816631224	-0.371756644454529	-0.967464633620717	-0.981699387797075	-1.29309860019758	-1.01076758944586	-1.41618343126016	-0.424029597609166	-0.908251645228659
chrIV:9099241:9101588:C01F6.2	-0.750600330598353	-1.54712033831667	-0.687973887500811	-0.640107164693819	-0.247629943426565	-0.929947974335937	-1.14203415261066	-0.86697231336842	-0.580229143297861
chrIV:9095753:9096237:C01F6.9	-0.327769810557152	-0.369330767235808	-1.2126472424927	-0.996169655345306	-0.930838320195277	-0.901348021956937	-0.977631702647171	-0.651928632305899	-0.757262195486075
chrV:15099746:15104405:C01G10.1	-2.19999401903105	0.91427540666045	1.48876976554619	1.59664805263583	0.120108120534283	1.89757359252164	1.76459680035211	1.04298004035294	1.09869856259266
chrV:15080133:15082653:C01G10.10	0.0806129330288571	-0.401812983481853	0.0362225816718762	-0.298779815436033	-0.0381306417439681	-0.258046101272592	-0.237493360424256	-0.392274969718114	-0.375739190396946
chrV:15105326:15105943:C01G10.14	-2.19999401903105	-0.759571014729307	-2.30278607982194	-2.35912348468569	-2.36908917790443	-0.483510268937374	-0.293960842649517	-0.498852723208376	-2.39095387253355
chrV:15086912:15087326:C01G10.15	1.01894455764601	0.0984393211318458	1.67789086518755	-1.99608455648595	2.21977622090455	0.408800080685303	-0.313273584774265	1.29609438272208	1.83747525375623
chrV:15092965:15094382:C01G10.16	-0.0572649431951807	0.715229528645668	-1.63413385245941	-1.8648716570179	-0.762747848357519	-0.351103033834148	-0.205228411490684	-0.367843860394229	-0.355343118238228
chrV:15090756:15091121:C01G10.17	-0.255340518013317	-0.29506596759059	-0.30004536526546	0.417119188279977	-0.222022060788156	0.39182219484797	-0.34312911267105	-0.582908722056338	-0.398956182950768
chrV:15088377:15088710:C01G10.18	-0.255340518013317	-0.29506596759059	1.59846147655208	-0.454662522432391	-0.222022060788156	-0.592081234429645	-0.34312911267105	-0.582908722056338	-0.398956182950768
chrV:15089739:15090060:C01G10.4	0.374817793881099	-1.41680493128126	-1.35329740011053	-1.42496775706071	1.41636230883343	-0.552946468060782	-0.340493365995733	-1.58579553281172	-1.44655840360288
chrV:15089075:15089538:C01G10.5	1.34294621825057	-1.41680493128126	0.545209441707008	-0.553186046348345	0.797359163786812	-0.552946468060782	1.22252208283315	1.54332176514279	-1.44655840360288
chrV:15087655:15088431:C01G10.6	-0.118309708726859	0.322744669885744	-0.378978090971396	-1.00835035744069	-1.87418772571915	-0.442892696257574	-0.843603558298943	-2.00049688225044	0.671394411529697
chrV:15085746:15086918:C01G10.7	0.36190034880793	-0.715615545986492	-0.572973801566374	-0.895178285992355	-0.338524321333049	-0.630224032954557	-0.514750098327947	-0.616173181814147	-0.789065435329191
chrV:15082763:15084147:C01G10.9	0.253983703642259	-0.199875498922373	-0.440978650582021	-0.531389145914203	0.0268826451676806	-0.611034670976264	-0.437609364998945	-0.485859709550755	-0.112940136081838
chrII:14576728:14578071:C01G12.13	-1.27804417711834	0.251657458968498	-0.447531834541449	1.12986601513038	-0.260833702052436	0.907008417331953	0.645659585962254	0.718400410012828	1.58512307518644
chrII:14571839:14571925:C01G12.14	-0.191501030257303	-0.366109452257354	-1.44027311078991	0.922768881844889	1.65169638250837	0.368182508005502	0.963129927053638	-0.567555596417703	0.588302356370305
chrII:14574216:14574409:C01G12.15	-0.237679612714074	-0.405576457583458	-0.403808720399133	-0.550254197850906	-0.333263064753319	-0.68515712039552	-0.38702588934195	-0.681710240458905	-0.502162934672201
chrIII:4161236:4161956:C01G12.16	-0.338046026826093	-0.555842041423097	-0.642536069036535	-0.987525643169633	-0.135497021549206	-0.830374431396931	-0.324930794364333	-0.246343195890227	-0.108109518940128
chrII:14581453:14582361:C01G12.3	0.103400603055731	-0.920310784005717	-1.13676756503754	-0.738160977568949	-1.05388562441245	-1.11536060587915	-0.986457253234854	-1.14293892276386	-0.353446609010505
chrII:14586526:14587507:C01G12.5	-2.63662746649019	-0.906693995894627	-1.02990142695473	-1.02088190336172	-1.55128749226018	-0.614843800203321	-1.56198619367267	-1.32161289349078	-1.98743743379425
chrII:14588620:14591893:C01G12.7	1.13132256035589	1.46883272196113	1.03910779271426	1.72539979635702	1.65318245329383	1.58159992616829	1.84678619721433	1.1987927583525	1.2704840591941
chrII:14579015:14580153:C01G12.9	-2.73930010409578	-3.01956414175377	-2.85820135231235	-1.93957423656822	-0.47533284655687	-0.685181309173459	-2.87469760460438	-1.43145228425126	-1.90534976655192
chrIV:6541683:6548648:C01G5.25	0.428950666824633	0.444977600325896	0.106974944723697	0.321104956025648	0.0851888570986218	0.0241434963053338	0.23110418774564	0.0091759517926847	0.238589104726887
chrIV:6536178:6537671:C01G5.3	2.3656498773556	0.75562951143332	-0.30004536526546	-0.454662522432391	1.92651322432753	-0.592081234429645	1.68796493363439	0.435331214337679	-0.398956182950768
chrIV:6531749:6535677:C01G5.4	1.34294621825057	-1.41680493128126	-0.447531834541449	-0.553186046348345	0.797359163786812	-0.0141205587343309	-1.38543446034318	-1.58579553281172	-1.44655840360288
chrIV:6524609:6526524:C01G5.5	-0.715527319064559	-1.83519228302324	-1.10288327023252	-1.4175271791627	-1.28911492306463	-1.48800985200177	-1.40307446612238	-1.62122401730212	-1.06187330477271
chrIV:6518173:6520003:C01G5.7	0.380600405287617	0.146798537116896	-0.0488851775469692	-0.121764474351202	0.385671913353914	-0.20637168487238	0.225141502297002	0.0439483708564362	0.382697645948208
chrIV:6519717:6522306:C01G5.9	-0.462675718215158	0.144494236621588	0.117620343169997	-0.101689212301617	-0.0497138977322783	0.025613548370714	0.152971436429107	0.147028300194418	0.09041390601319
chrII:9262231:9262375:C01G6.13	3.44557507827641	-0.29506596759059	1.59846147655208	1.34834306740751	2.26717523765056	1.31295117091425	3.25098038246327	2.38090754546196	1.63590457702241
chrII:9267335:9268343:C01G6.2	0.0614622964600241	-0.65069928790081	-0.552711856595316	-0.584755905692845	-0.0828539305573573	-0.890380560917164	-0.680157309197752	-0.456892256861494	-0.028336956184163
chrII:9269893:9271267:C01G6.3	-0.167438746580129	-0.346768817347553	-0.188598337187538	-0.150265411980092	-0.281571707072749	-0.276052618470657	-0.141491955324428	-0.185011166520318	-0.125922874570569
chrII:9271264:9273042:C01G6.4	0.701103048044478	0.220445133031574	0.0484532358375705	0.0688934355821184	0.304225115448509	-0.116623126405529	-0.0116024167647104	0.123489384353583	0.3080688837581
chrII:9275023:9280098:C01G6.5	-0.558753919384535	0.132235778271116	1.20498048389509	0.991042076047594	0.380089239115713	0.941643868643427	0.996429092863333	0.924148553748118	0.73185385771341
chrII:9294028:9295818:C01G6.9	-0.267256873607944	0.500680471128699	0.221285847095038	0.161147205363405	0.427034503406336	0.395436139654007	0.2828134130155	0.45942401606176	0.241149410239785
chrI:5272845:5274339:C01G8.1	-1.29256370566539	-1.40837776111519	-1.49181928441909	-2.090739457756	-1.51847978403683	-1.78268388685853	-1.31450208547814	-1.44115651063791	-1.56601735318009
chrI:7201775:7201829:C01H6.10	-0.255340518013317	-0.29506596759059	-0.30004536526546	-0.454662522432391	-0.222022060788156	-0.592081234429645	-0.34312911267105	-0.582908722056338	-0.398956182950768
chrI:7208830:7208922:C01H6.11	1.38912480070735	1.22001741313694	0.908053346022776	0.862381846798185	1.32380623423347	0.260167743739621	0.282901654221378	1.25932075593974	0.448695001184837
chrI:7208023:7209866:C01H6.3	-0.440465982253592	0.0364645818245635	0.00492723549436901	0.242954902285786	0.0905940802742734	-0.0253681001803748	-0.0950721057841501	0.102599648323711	0.274892840287933
chrI:7210270:7212755:C01H6.4	-1.3780398802461	0.822540340832348	0.169870826412906	0.136135293459866	-0.094059602305797	0.403800767091499	0.441210353252366	0.50143486075999	0.200088363757895
chrI:7227788:7229443:C01H6.8	0.0256370814238595	0.398208928701685	-0.186379668533679	-0.249812489354091	0.0176004723594239	0.0592616262928705	-0.0883606095029371	-0.0157055158717735	0.172101333940369
chrIV:5092798:5103279:C02B10.3	0.281169674307801	0.359745499721367	0.159959852214445	0.283396712501532	0.34927176383735	0.294174521592885	0.211101165943625	0.27470488120275	0.243747213281107
chrIV:5091585:5092807:C02B10.4	-0.15876827896325	-0.646658182942202	-0.593801677205331	-0.583264876204207	-0.557238347123184	-0.698336848285736	-0.500365117601566	-0.521402907267661	-0.314764708725332
chrIV:5083302:5086887:C02B10.5	0.553674302924792	-0.0419394518395731	0.313663825415774	0.170456011787616	0.149804740293224	-0.165390111315144	0.0442427666386409	0.138525912732733	0.0143997521328522
chrIV:5253406:5254817:C02B10.6	-0.255340518013317	2.42947593282308	-0.30004536526546	-0.454662522432391	-0.222022060788156	-0.592081234429645	-0.34312911267105	1.72128722076821	-0.398956182950768
chrIV:5100346:5100464:C02B10.72	-0.356094335205639	-0.405576457583458	-0.490784431078503	-0.609696366266073	-0.333263064753319	-0.68515712039552	-0.445814031731414	2.28210602705939	-0.502162934672201
chrIV:5073956:5074104:C02B10.73	-0.255340518013317	-0.29506596759059	-0.30004536526546	-0.454662522432391	-0.222022060788156	-0.592081234429645	-0.34312911267105	1.40811937989982	1.63590457702241
chrIV:5098957:5099058:C02B10.74	-0.356094335205639	0.645119021440452	-0.403808720399133	-0.550254197850906	-0.333263064753319	0.298746308882094	-0.445814031731414	0.336529695935111	-0.502162934672201
chrX:12675196:12675346:C02B4.10	-0.255340518013317	-0.29506596759059	-0.30004536526546	-0.454662522432391	-0.222022060788156	-0.592081234429645	-0.34312911267105	-0.582908722056338	-0.398956182950768
chrX:12668237:12668370:C02B4.11	-0.255340518013317	-0.29506596759059	-0.30004536526546	-0.454662522432391	-0.222022060788156	-0.592081234429645	-0.34312911267105	-0.582908722056338	-0.398956182950768
chrX:12676694:12676840:C02B4.12	-0.255340518013317	-0.29506596759059	-0.30004536526546	-0.454662522432391	-0.222022060788156	-0.592081234429645	-0.34312911267105	-0.537456951224461	-0.398956182950768
chrX:12656671:12656812:C02B4.13	-0.255340518013317	-0.29506596759059	-0.30004536526546	-0.454662522432391	-0.222022060788156	-0.592081234429645	-0.34312911267105	-0.582908722056338	-0.398956182950768
chrX:12658475:12659847:C02B4.3	-0.255340518013317	-0.29506596759059	-0.30004536526546	-0.454662522432391	-0.222022060788156	-0.592081234429645	-0.34312911267105	-0.582908722056338	0.639083858206277
chrX:12677434:12677579:C02B4.5	-0.255340518013317	-0.29506596759059	-0.30004536526546	-0.454662522432391	-0.222022060788156	-0.592081234429645	-0.34312911267105	-0.582908722056338	-0.398956182950768
chrX:12655296:12655587:C02B4.6	-0.255340518013317	-0.29506596759059	-0.30004536526546	-0.454662522432391	-0.222022060788156	-0.592081234429645	-0.34312911267105	-0.582908722056338	-0.398956182950768
chrX:12674474:12674686:C02B4.7	-0.255340518013317	-0.29506596759059	-0.30004536526546	-0.454662522432391	-0.222022060788156	-0.529306781218314	-0.34312911267105	-0.582908722056338	-0.398956182950768
chrX:16209755:16209856:C02B4.8	-0.255340518013317	-0.29506596759059	-0.30004536526546	-0.454662522432391	-0.189872507350966	-0.592081234429645	0.701811981676402	-0.582908722056338	-0.398956182950768
chrX:12655301:12655446:C02B4.9	-0.255340518013317	-0.29506596759059	-0.30004536526546	-0.454662522432391	-0.222022060788156	-0.592081234429645	-0.34312911267105	-0.582908722056338	-0.398956182950768
chrX:8147697:8148670:C02B8.1	-0.290034058727416	-0.496841447810195	-1.01003959279895	-1.36013285843408	-1.10875752048305	-0.729525245878527	-0.396339377519871	-0.828560294704685	-0.640957388640476
chrX:8117764:8117911:C02B8.11	-0.255340518013317	0.75562951143332	-0.30004536526546	-0.454662522432391	-0.222022060788156	-0.592081234429645	-0.34312911267105	-0.537456951224461	-0.398956182950768
chrX:8120313:8123319:C02B8.12	0.414353736651555	0.528123058820691	-0.747750351159389	-0.524006343421692	-0.595901626362226	-0.755759563873998	-0.479600693861344	-0.95900584347897	-1.26982177621711
chrX:8139445:8140243:C02B8.3	0.447246379454671	1.18511081634268	-0.058643746205389	0.897525908531814	-0.345300591504641	0.975507669809355	0.521137863362927	0.765020417519763	0.668108213359688
chrX:8133144:8136326:C02B8.6	-0.211007385054555	-0.294885272510381	-0.372185607678175	-0.610888134604247	-0.426760601173256	-0.590999655005119	-0.383478327685731	-0.460037842605131	-0.5153605166207
chrX:8137720:8137879:C02B8.7	-0.255340518013317	-0.300449998730586	-0.30004536526546	-0.454662522432391	-0.222022060788156	-0.592081234429645	-0.34312911267105	-0.582908722056338	-0.398956182950768
chrX:15553180:15553294:C02C6.11	-1.27804417711834	-1.41680493128126	-1.44027311078991	-1.48440992547588	1.41636230883343	-1.47407544412707	-0.340493365995733	-0.567555596417703	1.17140509681965
chrX:15559221:15559355:C02C6.12	-0.255340518013317	-0.29506596759059	-0.30004536526546	-0.454662522432391	-0.222022060788156	-0.592081234429645	-0.34312911267105	-0.537456951224461	-0.398956182950768
chrX:15552396:15552487:C02C6.13	0.831202628847723	1.37339642265917	-0.30004536526546	-0.514104690847558	-0.222022060788156	-0.529306781218314	1.68796493363439	-0.582908722056338	0.639083858206277
chrX:15537664:15537700:C02C6.14	-1.41025242835867	-0.646801271824644	-1.12197117650605	-0.233539547053475	-0.548248703853085	-0.218868192721471	-0.0195885602788573	-1.76269134455334	0.919802912572004
chrX:15542289:15542413:C02C6.4	-0.255340518013317	-0.29506596759059	-0.30004536526546	-0.454662522432391	-0.222022060788156	-0.592081234429645	-0.34312911267105	-0.582908722056338	2.44069269076762
chrX:15553163:15553294:C02C6.5	-1.15962945462678	-1.41680493128126	-1.44027311078991	-1.48440992547588	1.41636230883343	-1.47407544412707	-0.340493365995733	-0.567555596417703	1.17140509681965
chrX:15575554:15575757:C02C6.6	-0.255340518013317	-0.29506596759059	0.605720200303627	-0.454662522432391	-0.222022060788156	0.39182219484797	1.2786744785473	-0.582908722056338	-0.398956182950768
chrX:15575525:15575801:C02C6.8	-0.255340518013317	-0.29506596759059	1.59846147655208	-0.454662522432391	-0.222022060788156	0.39182219484797	1.68796493363439	-0.582908722056338	-0.398956182950768
chrX:15559221:15559355:C02C6.9	-0.255340518013317	-0.29506596759059	-0.30004536526546	-0.454662522432391	-0.222022060788156	-0.592081234429645	-0.34312911267105	-0.537456951224461	-0.398956182950768
chrX:15296854:15297122:C02D4.10	-0.136925795521752	0.75562951143332	-0.30004536526546	0.961850237345675	-0.189872507350966	0.39182219484797	-0.34312911267105	-0.582908722056338	-0.398956182950768
chrX:15288869:15289094:C02D4.11	0.730448811655401	1.70119853160436	0.501956845169954	-0.550254197850906	-0.333263064753319	1.21987528494838	0.599127062616038	2.09470317508323	0.535877106484844
chrX:15291819:15291969:C02D4.12	0.0950219699811946	0.240122024621206	0.32382893625814	0.386365355388622	-0.287875661071723	-0.538257146396334	-0.417134271371664	0.446055721881823	0.610935433976138
chrX:15296891:15297122:C02D4.13	-0.136925795521752	0.75562951143332	-0.30004536526546	0.961850237345675	-0.189872507350966	0.39182219484797	-0.34312911267105	-0.582908722056338	-0.398956182950768
chrX:15279468:15279548:C02D4.15	-0.356094335205639	-0.405576457583458	1.08267326469336	1.252751391989	2.43427536540898	0.298746308882094	2.38145545423894	1.62248570236564	0.535877106484844
chrX:15279468:15279548:C02D4.16	-0.356094335205639	-0.405576457583458	1.08267326469336	1.252751391989	2.43427536540898	0.298746308882094	2.38145545423894	1.62248570236564	0.535877106484844
chrX:15279338:15279459:C02D4.5	-1.65275695723474	-3.02494817289377	-1.37171936721985	-0.0771264783131524	-0.815994859879897	-0.685181309173459	0.719411890529938	-0.458664118689121	-0.908529047735785
chrX:15305753:15305900:C02D4.6	-0.255340518013317	-0.29506596759059	-0.30004536526546	-0.514104690847558	-0.189872507350966	-0.592081234429645	-0.34312911267105	-0.537456951224461	-0.398956182950768
chrX:15305755:15305901:C02D4.7	-0.255340518013317	-0.29506596759059	-0.30004536526546	-0.514104690847558	-0.189872507350966	-0.592081234429645	-0.34312911267105	-0.537456951224461	-0.398956182950768
chrX:15296385:15296511:C02D4.8	-0.255340518013317	-0.29506596759059	-0.30004536526546	-0.454662522432391	-0.222022060788156	-0.529306781218314	-0.34312911267105	-0.582908722056338	0.639083858206277
chrX:15290793:15290935:C02D4.9	-0.356094335205639	1.2628859326663	0.501956845169954	-0.550254197850906	-0.333263064753319	0.837572218208545	-0.445814031731414	-0.681710240458905	0.535877106484844
chrIII:8557334:8559196:C02D5.2	0.38151240081466	0.447722415116709	0.354085009550038	0.306015585497891	0.548198030142559	0.213390354489526	0.297017619341526	0.38950832875906	0.55500712666393
chrIII:8552554:8553839:C02D5.4	0.460160601280952	-0.0463151270005581	-0.124947628090671	-0.246520428555796	0.0815596086871794	-0.11026112426045	0.056468308562596	-0.112557012267722	-0.047963206122926
chrIII:8570591:8570731:C02D5.5	-0.255340518013317	-0.29506596759059	0.605720200303627	-0.454662522432391	-0.222022060788156	-0.592081234429645	-0.34312911267105	-0.582908722056338	-0.398956182950768
chrV:4932393:4933042:C02E7.10	-0.255340518013317	-0.300449998730586	-0.30004536526546	-0.454662522432391	-0.222022060788156	0.39182219484797	-0.34312911267105	1.00437581233685	-0.398956182950768
chrV:4936997:4937147:C02E7.16	-0.255340518013317	-0.29506596759059	-0.30004536526546	-0.454662522432391	-0.222022060788156	0.39182219484797	-0.34312911267105	-0.582908722056338	-0.398956182950768
chrV:4919844:4919990:C02E7.17	-0.255340518013317	-0.29506596759059	-0.30004536526546	-0.454662522432391	-0.222022060788156	-0.592081234429645	-0.34312911267105	-0.582908722056338	-0.398956182950768
chrV:4919206:4919586:C02E7.6	1.04573062921117	1.12012779722302	0.282138129786664	0.578750696200883	0.867811134904227	0.728042923649269	0.552601792094456	0.679897403643096	0.910729000399456
chrV:4918149:4918585:C02E7.7	0.40692202142598	1.16108629087115	-0.0450427458963865	0.381831149200503	0.687694217522678	0.865445898797856	0.277210852287076	0.718995266560593	0.59487945577451
chrV:4920341:4920790:C02E7.8	0.776627394112173	0.689970057906552	0.133184584981961	1.46749993091059	1.85555202962606	1.71250726051963	1.44183502562717	2.35080890026872	2.38991118893165
chrX:3670373:3672098:C02F12.5	-0.924526373747187	2.1683825300332	0.776205933306925	0.841015588614085	-3.82251412425734	1.22982285544147	-1.34780226459168	0.912658259897242	-3.72801515804786
chrX:3690142:3693238:C02F12.8	0.199630789426272	-0.0833702439220908	0.48380182845729	0.112322794082367	0.290748557224032	-0.176230540520056	0.23043607182658	0.0803365419918996	0.056911251345425
chrIV:10503672:10503934:C02F4.10	0.831202628847723	3.20777019651778	-0.30004536526546	-0.454662522432391	-0.222022060788156	-0.529306781218314	0.701811981676402	1.40811937989982	1.95680917197514
chrIV:10499918:10500197:C02F4.11	-0.356094335205639	1.70119853160436	-0.403808720399133	-0.550254197850906	-0.333263064753319	0.298746308882094	-0.38702588934195	0.905574293934286	0.535877106484844
chrIV:10505285:10506344:C02F4.12	-0.118309708726859	-0.295022241340108	-1.95243578674326	-2.81135594728059	-2.93238059155839	0.584605690849719	-2.87469760460438	-0.714540875819905	0.40919626603308
chrIV:10513887:10515228:C02F4.4	0.872084562100081	0.672924471600911	0.403071419119079	0.181385495389395	0.982724175354074	0.187723203640403	0.295455235983024	0.392621586349285	0.70959572294886
chrIV:10523461:10524145:C02F4.5	-1.27804417711834	-1.41680493128126	2.11866713747887	0.37803783277919	-1.35117612132887	-0.0141205587343309	0.645659585962254	0.718400410012828	-1.44655840360288
chrIV:10502283:10502394:C02F4.9	-0.136925795521752	-0.29506596759059	1.18643661982704	-0.454662522432391	-0.222022060788156	0.39182219484797	-0.34312911267105	-0.582908722056338	-0.398956182950768
chrIII:8248680:8249481:C02F5.10	-0.51940238589875	-0.940949777798968	-0.956079966386386	-1.00487447604265	-1.34763767647748	-1.26712809267201	-0.765791633542745	-0.880432875169159	-0.776212394454708
chrIII:8240871:8243029:C02F5.12	-0.164523918480356	-0.281109243837166	0.0473799226251979	-0.12092433364932	0.214915965320054	-0.00766940691638394	0.042875680952362	0.00712374311630824	-0.0244092053242409
chrIII:8247350:8248814:C02F5.13	-0.456380588518402	-1.1091215862325	-1.25999546972298	-1.48624247899044	-1.12474321341576	-1.49861030717452	-1.21314868200916	-1.20270960019085	-1.1936497652215
chrIII:8234525:8235543:C02F5.14	-1.2738767920827	-0.396309915042998	-1.68688325244485	-1.45106411098512	-0.783829291085946	-1.01682233085312	-1.14203686849946	-1.29390555709269	-1.55618081587931
chrIII:8227862:8228045:C02F5.15	0.24297445771782	0.771031799422943	-0.178112320758915	1.25914199304818	-1.48156073003435	0.395195671950629	1.00598962244652	1.34314157891175	1.33305695119871
chrIII:8249618:8250195:C02F5.2	-0.442311369331422	1.28780246050043	1.50718592046999	1.60660761366212	0.704949904707446	1.00752633026935	2.17141050929744	1.74344153254122	1.48383910673262
chrIII:8245890:8247258:C02F5.3	-0.0360215702710299	-0.210922359152645	-0.111167221119832	-0.160580822481163	0.0988044001319248	-0.0289493625238083	-0.095305511348493	-0.221033999534245	0.00273146815661425
chrIII:8236125:8236908:C02F5.5	-1.98922213162594	0.253639975905234	-0.317774044930286	-0.887045271621427	-0.579183995053995	0.137630217799497	0.0435986532969111	-1.73797870991483	-0.344055996203506
chrV:5872083:5875528:C02G6.2	2.11099879248077	-0.300449998730586	3.04729948423542	2.27956694653505	2.54551636937414	2.77290605630699	2.26482743050528	2.1935046934858	3.09069625217544
chrV:5881051:5882498:C02G6.3	0.137972257388193	0.555442784455587	0.185058457545023	0.23010407907723	0.436027084553898	-0.143520664328958	0.298150147470696	0.283408811818031	0.128893222108754
chrV:5873300:5873450:C02G6.5	-0.255340518013317	-0.29506596759059	-0.38702107594483	-0.454662522432391	-0.222022060788156	-0.592081234429645	-0.34312911267105	-0.582908722056338	-0.398956182950768
chrV:7388389:7389871:C02H6.1	0.831202628847723	2.66434001221224	-0.38702107594483	0.417119188279977	-0.222022060788156	2.23408014698054	1.68796493363439	1.72128722076821	-0.398956182950768
chrV:7386627:7387855:C02H6.3	-0.356094335205639	-0.405576457583458	-0.403808720399133	0.321527512861462	1.81527222036237	-0.68515712039552	-0.445814031731414	0.336529695935111	-0.502162934672201
chrX:11257360:11260551:C03A3.1	0.145591490405161	0.475513134338602	0.151915658373918	0.214632884947961	0.442839613920742	0.198199802771607	0.237749958268612	0.372522478521834	0.343175274885719
chrX:11262847:11266324:C03A3.2	0.261790817079506	-0.00176737013252278	-0.0358849590489126	0.0763604309100285	-0.0780798055914306	-0.0317421136855274	-0.116760184244321	-0.0350743802396887	0.0151993763394555
chrX:11267320:11269070:C03A3.3	0.287526295194764	0.538318808605751	-0.337232914024789	-0.396640249463431	0.125888714166198	-0.00581697520113028	-0.622365516610701	-0.0419451749247677	-0.105863267492403
chrX:11241790:11242014:C03A3.4	-0.255340518013317	-0.29506596759059	-0.30004536526546	1.34834306740751	-0.222022060788156	-0.529306781218314	-0.34312911267105	-0.582908722056338	-0.398956182950768
chrX:11270889:11271006:C03A3.5	-0.255340518013317	-0.29506596759059	-0.30004536526546	-0.454662522432391	-0.222022060788156	0.39182219484797	-0.34312911267105	-0.582908722056338	-0.398956182950768
chrX:11272305:11272478:C03A3.6	2.11099879248077	0.75562951143332	1.59846147655208	0.417119188279977	1.92651322432753	-0.592081234429645	1.2786744785473	1.40811937989982	-0.398956182950768
chrX:11248068:11248268:C03A3.7	-0.255340518013317	-0.29506596759059	-0.30004536526546	-0.454662522432391	-0.222022060788156	1.31295117091425	-0.34312911267105	0.435331214337679	2.21900731747176
chrX:11252575:11252667:C03A3.8	1.7993310532172	-0.29506596759059	-0.30004536526546	-0.454662522432391	-0.222022060788156	-0.592081234429645	-0.34312911267105	-0.582908722056338	-0.398956182950768
chrX:11266982:11267582:C03A3.9	0.143277297830311	0.521969410719299	-0.537852431271978	-0.62492562419571	0.110633837850324	0.042375466413361	-0.637603329294558	-0.149602257028511	-0.265492333744654
chrV:5178337:5192543:C03A7.13	1.45332540595793	1.24996699977023	2.02451129878762	2.09018844471683	1.739063201194	2.00647476842522	1.86481369329768	1.81917586241845	1.48318382709572
chrV:5160619:5160766:C03A7.15	-2.73930010409578	-1.96886866272987	-2.94517706299172	-1.93957423656822	-2.93238059155839	-0.981718605584024	-2.81590946221492	-3.01873681864445	-1.32224702610257
chrV:5181911:5183717:C03A7.2	2.508439851576	1.25135049831901	2.68384722922026	2.15335884748982	1.91042742898382	1.92119917513145	2.02858529748429	1.76387349700711	1.14161292454002
chrX:6374750:6375592:C03B1.1	-1.36732034102159	-2.35869918473643	-1.32366400775096	-2.0653665757051	-0.59819683356648	-0.9948095295902	-3.96553112221357	-0.755493229579776	-0.47841323656721
chrX:6357746:6357878:C03B1.10	-0.582450597303327	0.250680755256469	0.326047553004507	-0.293926582100178	0.812579097221121	0.147105302812502	-0.959208988890628	0.416888890216474	0.558510184090677
chrX:6335278:6338051:C03B1.13	-0.663862231784674	-0.218724358859992	-0.333667863337833	-0.121433360752613	-0.270961868685744	-0.388190459449357	-0.2001325088832	-0.222534582923827	-0.221276490833666
chrX:6359334:6360758:C03B1.14	-0.79547129704413	0.122749358092004	-0.318459126325781	-0.433774805453699	-0.699889524216069	-0.243086954254478	-0.560369485683838	-0.781480863326162	-0.156491579368858
chrX:6371375:6371464:C03B1.16	-0.255340518013317	-0.29506596759059	-0.30004536526546	-0.454662522432391	-0.222022060788156	-0.592081234429645	-0.34312911267105	-0.582908722056338	-0.398956182950768
chrX:6373647:6374767:C03B1.17	-3.49665664106014	-2.31747918873572	-3.27069672664266	-1.3987199026315	-1.79362810719176	-1.94142614679278	-2.72284441552249	-1.86309113583178	-1.47959467182827
chrX:6370019:6373383:C03B1.2	1.88356533410665	2.11226740727825	2.61445933727094	2.43178022809375	2.00131137522226	2.50254327901761	1.65903231914171	2.20359465281181	1.61578988046037
chrX:6366012:6366831:C03B1.3	-0.14532244780053	0.734821094372652	-2.30278607982194	-2.29968131627052	-0.220553892788744	-2.38854267428127	-1.2801137946075	0.070191874790799	-1.3529138313765
chrX:6364495:6365717:C03B1.4	0.0488433875244235	1.00705232889851	0.326047553004507	0.209463602926091	-2.00535148122128	0.77169698246822	-0.382346492019734	-0.408032464913485	-0.149724340471127
chrX:6355584:6358037:C03B1.5	0.2115719279405	0.641471051196886	0.66880966529263	0.874003915487722	0.886853791106491	0.672991979639438	0.208993293807069	0.716693220993592	0.769227373156879
chrX:6350315:6352075:C03B1.6	-1.69893553969151	-0.95764018903206	-0.422230687508451	-1.93664238807078	-1.94661708842003	-1.05115480470743	-1.93507717599261	1.16233258209505	0.840654534940095
chrX:6341813:6345842:C03B1.7	-1.99858570691257	0.157852694823635	1.15173480067544	1.10161070210433	-0.038679329329823	1.0333519169012	1.24909015172133	0.933913347392664	0.455948282771899
chrX:6346358:6347113:C03B1.9	-0.255340518013317	-0.29506596759059	1.9180527843308	-0.454662522432391	-0.222022060788156	-0.592081234429645	1.68796493363439	0.435331214337679	-0.398956182950768
chrIII:7716165:7716446:C03B8.2	2.66892096434039	2.3438236586297	1.58120331449252	0.862381846798185	0.837638973050504	-0.186972972526809	2.25520755813735	0.787103283222155	2.22065106552125
chrIII:7712308:7717314:C03B8.3	1.34513394488504	0.697112049074601	0.794652817594621	0.328939811882592	0.527427310585281	0.247294666553439	0.117819477831022	0.300446080433373	0.757615222383552
chrIII:7706861:7707011:C03B8.5	-0.356094335205639	-0.405576457583458	-0.403808720399133	-0.550254197850906	-0.333263064753319	-0.68515712039552	-0.445814031731414	-0.681710240458905	-0.460943612331291
chrIII:7712951:7713015:C03B8.6	0.831202628847723	0.75562951143332	0.605720200303627	-0.514104690847558	2.26717523765056	-0.529306781218314	-0.284340970281585	-0.537456951224461	0.639083858206277
chrIII:4109870:4110018:C03C10.10	-0.255340518013317	-0.300449998730586	-0.30004536526546	-0.454662522432391	-0.222022060788156	-0.592081234429645	0.701811981676402	-0.537456951224461	-0.398956182950768
chrIII:4104944:4105085:C03C10.11	-0.136925795521752	-0.29506596759059	1.18643661982704	-0.454662522432391	-0.222022060788156	0.39182219484797	-0.34312911267105	-0.582908722056338	-0.398956182950768
chrIII:4104732:4104878:C03C10.12	-0.136925795521752	-0.29506596759059	-0.30004536526546	0.417119188279977	-0.222022060788156	-0.529306781218314	-0.34312911267105	-0.582908722056338	-0.398956182950768
chrIII:4091076:4093317:C03C10.2	-0.179693538091596	-0.443614830680822	-0.24934567726104	-0.684665239395932	-0.230162658940617	-0.613666652852093	-0.323573466280375	-0.432816600731647	0.0425730857600391
chrIII:4089722:4092120:C03C10.5	0.306689666434356	0.497101893116799	0.241623069755709	0.092282736389446	0.601107437086273	0.348266493706007	0.344487817371505	0.393251360324286	0.529415545892569
chrIII:4096044:4096913:C03C10.7	-0.508871580991144	-0.986891375473904	-0.829250468990803	-1.18591031063721	-1.04663748681647	-0.986049671619451	-0.816140671179641	-0.925427672469667	-0.510484054022929
chrI:10014546:10015495:C03C11.1	-1.04025955063956	0.528123058820691	-0.916441913957751	-0.524006343421692	-1.83390791645545	0.00884656960566583	0.275333656090916	0.0137823220831699	-1.85292451666646
chrI:10011504:10011709:C03C11.5	-0.255340518013317	-0.29506596759059	-0.30004536526546	1.89307411647321	2.54551636937414	-0.592081234429645	-0.34312911267105	-0.537456951224461	-0.398956182950768
chrI:10001313:10001534:C03C11.6	1.2967676357938	1.70119853160436	0.501956845169954	-0.609696366266073	-0.333263064753319	1.21987528494838	2.16214251144492	0.336529695935111	-0.502162934672201
chrI:10001313:10001459:C03C11.7	1.2967676357938	1.70119853160436	0.501956845169954	-0.609696366266073	-0.333263064753319	0.298746308882094	1.90275035566541	-0.636258469627029	-0.502162934672201
chrI:10011504:10011836:C03C11.8	-0.255340518013317	-0.29506596759059	-0.30004536526546	1.89307411647321	2.54551636937414	-0.592081234429645	-0.34312911267105	-0.537456951224461	-0.398956182950768
chrI:9668627:9670726:C03D6.1	0.340968347671892	0.235594693908773	-0.389063296303979	-0.222733583458342	0.105354165619718	-0.202545518013548	-0.298868277394484	-0.0946270203682614	0.0724559943240792
chrI:9658732:9659037:C03D6.9	-0.949707321084993	-1.01357931610335	-1.87702014560934	-1.63235707962048	-1.66820619322592	-1.5206575344436	-1.74908551406343	-1.6216759157119	-1.57377151128716
chrV:11291187:11292569:C03E10.1	-0.255340518013317	-0.29506596759059	-0.30004536526546	-0.454662522432391	0.868320358488282	-0.592081234429645	-0.34312911267105	-0.582908722056338	-0.398956182950768
chrV:11286413:11288538:C03E10.3	-0.508969064546795	-0.669910502891014	-1.50066115895781	0.150469476950687	-0.940741558595793	-0.5387920465167	-0.729159999086281	-1.2205855226267	0.0437518768847099
chrV:11281582:11281725:C03E10.8	0.831202628847723	-0.29506596759059	-0.30004536526546	-0.454662522432391	-0.222022060788156	-0.529306781218314	-0.34312911267105	-0.582908722056338	-0.398956182950768
chrV:11281950:11282097:C03E10.9	-2.19999401903105	-2.42803340497907	-0.404279238004395	-2.35912348468569	-2.36908917790443	-2.32576822106994	-2.32505488895496	-2.48988082516453	-2.39095387253355
chrX:5394507:5397400:C03F11.2	0.336028288672902	0.632024144115876	0.552104072553111	0.828057975813831	0.140035404130193	0.562490010667109	0.569975762272386	0.423936249105079	0.93029483563875
chrX:5401418:5406443:C03F11.4	-1.06453446598492	0.828624059605516	1.82756625474558	1.81538745370631	1.37913662220109	2.0121292562585	1.63963705417234	1.77650436041283	0.934553803464543
chrX:5381313:5381525:C03F11.5	-0.255340518013317	-0.29506596759059	-0.30004536526546	-0.454662522432391	-0.222022060788156	-0.592081234429645	-0.34312911267105	-0.582908722056338	-0.398956182950768
chrX:5397448:5397575:C03F11.7	0.831202628847723	0.75562951143332	-0.30004536526546	-0.454662522432391	-0.222022060788156	-0.529306781218314	-0.284340970281585	-0.582908722056338	-0.357736860609859
chrX:8521913:8522901:C03G5.14	1.69857723602488	-0.410960488723454	1.49469812141841	-0.550254197850906	2.66960943908393	-0.622382667184189	-0.445814031731414	-0.681710240458905	-0.502162934672201
chrV:7379744:7381103:C03G6.17	0.048427346230583	1.06985127741485	0.177177395454258	0.569872892526679	-0.0978187397893036	0.465227809314063	0.485640816284828	0.252987347885522	0.299091701718914
chrV:7356023:7356784:C03G6.21	0.831202628847723	-0.29506596759059	-0.30004536526546	1.64813019672866	-0.222022060788156	-0.529306781218314	1.68796493363439	0.435331214337679	-0.398956182950768
chrV:7357431:7358912:C03G6.6	-2.37838085272814	-0.646801271824644	0.451486519265815	-0.778270596119173	-2.66463443553158	0.163434874018362	-1.00574151223684	-0.476735338122811	-2.69498130666666
chrX:15689448:15696427:C03H12.1	-0.151375822396841	0.0600434159889325	0.348297051784069	0.289816993309001	0.0677175319502257	0.205739233408853	0.331350269326546	0.181564038648505	0.0677624701054057
chrX:15693460:15693608:C03H12.2	-0.608231665528467	-0.485690177451093	-0.446140651565545	-0.134394245631835	0.369912944823958	-0.418189478809738	-0.255104040962399	-0.709056910790217	0.20520970031064
chrX:15693459:15693609:C03H12.3	-0.716870999126437	-0.604849791676857	-0.558025065156485	-0.212355062786627	0.274007865676511	-0.486526532420455	-0.333118013701535	-0.735372935025928	0.0939254528024276
chrII:395097:395894:C03H5.10	0.421972485046241	-0.0371715035028701	0.166143095067359	-0.744178291094419	0.242341301517125	-0.626195157750472	0.075949437664395	-0.0279554253820727	-0.50618399304813
chrII:386087:387949:C03H5.3	-0.637342177985051	-0.564169196043527	-0.833112363060284	-0.883076815483682	-0.705945986867635	-0.700348590164851	-0.672745002044317	-0.860759898524593	-0.763277040675411
chrII:375249:375835:C03H5.4	0.96161549219395	1.10103893358044	1.415257740986	1.39882844988008	1.09653522468091	-0.442892696257574	1.03688223162132	0.514124046873019	2.57222246574791
chrII:382306:385358:C03H5.5	0.113531636158501	0.612828994324664	0.525759155577905	0.479621901578312	0.131200423142346	0.54166201879979	0.546874753491864	0.408916808022457	0.427243237589211
chrII:396361:399421:C03H5.6	0.894168269641335	1.19115114953463	0.925992080873882	1.28444326770438	0.736932907595268	0.865306272785904	0.982668858080094	0.615687291156241	0.56897921640551
chrII:380572:382257:C03H5.7	-0.293526056982269	-1.14804627076607	-0.174721310174695	0.522157263914426	-0.32944001958794	-0.0443891416977124	-0.145062322403515	-0.358834556556429	0.854874064377495
chrII:368532:368618:C03H5.8	-0.255340518013317	1.81170902159723	-0.30004536526546	1.64813019672866	-0.189872507350966	1.31295117091425	-0.34312911267105	-0.582908722056338	-0.398956182950768
chrII:378650:380361:C03H5.9	-0.274063203000355	-0.628988920042332	0.31569214161778	0.441937723023915	0.23539666481152	-0.029530262690593	0.0843596607227601	0.113946849113975	0.418143593883292
chrX:13660505:13662980:C04A11.1	0.577612962547063	0.637461730941884	0.318024239440088	0.71166896652692	0.56907759729719	0.358201846242223	0.301979021796326	0.180233343943464	0.151270699969773
chrX:13665957:13668830:C04A11.2	-0.289451944530537	0.131394981407832	0.656226899689344	0.500098283957854	0.193483437771904	0.33962805427422	0.67388311172497	0.636487163680918	0.359161002431409
chrX:13664588:13665382:C04A11.5	-2.68117100149227	-0.244991931984503	0.286246359364618	0.243709706036893	0.164932047874276	0.950710766715205	0.248149206262046	-0.278021783764181	0.614763500519048
chrX:13657650:13657855:C04A11.6	-0.255340518013317	-0.29506596759059	-0.30004536526546	-0.454662522432391	-0.222022060788156	-0.592081234429645	-0.34312911267105	-0.582908722056338	-0.398956182950768
chrX:13672222:13672315:C04A11.7	-0.255340518013317	-0.29506596759059	-0.30004536526546	-0.514104690847558	0.868320358488282	-0.592081234429645	-0.34312911267105	-0.582908722056338	-0.398956182950768
chrX:13675845:13675985:C04A11.8	-0.255340518013317	-0.29506596759059	-0.30004536526546	-0.454662522432391	-0.222022060788156	1.31295117091425	-0.34312911267105	-0.582908722056338	-0.398956182950768
chrII:6833789:6834006:C04A2.10	-0.255340518013317	-0.29506596759059	-0.30004536526546	0.417119188279977	0.868320358488282	-0.529306781218314	-0.34312911267105	1.00437581233685	-0.398956182950768
chrII:6853080:6853295:C04A2.11	0.548989048311012	1.15451883129575	-1.90871267260095	-1.99608455648595	-0.856274669143589	-1.05115480470743	-1.93507717599261	-2.06919975545976	0.840654534940095
chrII:6834140:6834326:C04A2.12	-0.255340518013317	0.75562951143332	-0.30004536526546	-0.454662522432391	-0.222022060788156	-0.592081234429645	-0.34312911267105	0.435331214337679	-0.398956182950768
chrII:6833777:6834000:C04A2.13	-0.255340518013317	-0.29506596759059	-0.30004536526546	0.417119188279977	0.868320358488282	0.39182219484797	-0.34312911267105	1.00437581233685	-0.398956182950768
chrII:6834744:6834957:C04A2.14	-0.356094335205639	-0.405576457583458	-0.403808720399133	-0.550254197850906	-0.333263064753319	-0.68515712039552	-0.445814031731414	1.30931786149725	-0.502162934672201
chrII:6852278:6853488:C04A2.15	0.708239894279282	0.459227648670098	0.686361044092324	0.278868353076061	0.614609093825354	0.0515167987502129	0.813721869919093	0.433095484680502	0.866036547740056
chrII:6843239:6843363:C04A2.16	-0.255340518013317	-0.29506596759059	-0.38702107594483	-0.454662522432391	-0.189872507350966	0.39182219484797	-0.284340970281585	-0.537456951224461	-0.398956182950768
chrII:6832856:6832989:C04A2.8	-0.255340518013317	-0.29506596759059	0.605720200303627	-0.514104690847558	-0.222022060788156	-0.529306781218314	-0.284340970281585	-0.537456951224461	-0.398956182950768
chrII:6835586:6835693:C04A2.9	-1.27804417711834	-0.366109452257354	0.133184584981961	-0.553186046348345	-1.31902656789168	-0.552946468060782	0.236369130875161	-1.58579553281172	-0.408518362445831
chrX:12280776:12282557:C04B4.1	-0.191501030257303	-0.366109452257354	-1.44027311078991	-1.42496775706071	-1.35117612132887	-0.552946468060782	-0.340493365995733	-0.567555596417703	-0.408518362445831
chrX:12283280:12285316:C04B4.2	-0.580392094053967	-2.05074899536002	-1.10675672963873	-1.59709835835549	-1.40486379379839	-1.85913312754784	-1.68759505500168	-1.40597481453805	-1.64670528313124
chrX:12291494:12293267:C04B4.4	0.467174958794642	1.97228478621041	1.53202236208324	0.978611868297659	0.877918782314196	1.69107613594623	1.48315917130938	0.7079393459993	0.394544960649867
chrX:12287658:12288354:C04B4.5	-0.255340518013317	-0.29506596759059	-0.30004536526546	-0.454662522432391	-0.222022060788156	-0.592081234429645	-0.34312911267105	-0.582908722056338	-0.398956182950768
chrX:12275041:12275677:C04B4.6	-0.255340518013317	-0.29506596759059	-0.30004536526546	-0.454662522432391	-0.222022060788156	0.39182219484797	-0.284340970281585	-0.582908722056338	-0.398956182950768
chrX:14020588:14022394:C04C11.1	0.264418882618654	0.66446575495828	0.0497185699574312	0.313731304160677	0.722142374054927	0.246414606540584	0.442204493836439	0.209619199311721	0.120276753073427
chrX:14032182:14032317:C04C11.10	0.831202628847723	1.37339642265917	0.605720200303627	-0.514104690847558	-0.222022060788156	1.31295117091425	2.67411788559238	1.40811937989982	-0.398956182950768
chrX:14044445:14044699:C04C11.11	-0.255340518013317	-0.29506596759059	-0.30004536526546	0.417119188279977	0.868320358488282	-0.592081234429645	-0.34312911267105	-0.582908722056338	-0.398956182950768
chrX:14042891:14043079:C04C11.12	-0.255340518013317	0.75562951143332	-0.30004536526546	-0.454662522432391	-0.222022060788156	-0.592081234429645	0.701811981676402	-0.537456951224461	-0.398956182950768
chrX:14032182:14032317:C04C11.13	0.831202628847723	1.37339642265917	0.605720200303627	-0.514104690847558	-0.222022060788156	1.31295117091425	2.67411788559238	1.40811937989982	-0.398956182950768
chrX:14042817:14043079:C04C11.14	-0.255340518013317	0.75562951143332	-0.30004536526546	-0.454662522432391	-0.222022060788156	-0.592081234429645	0.701811981676402	-0.537456951224461	-0.398956182950768
chrX:14019961:14020123:C04C11.15	-0.136925795521752	-0.300449998730586	-0.30004536526546	-0.454662522432391	-0.189872507350966	-0.592081234429645	-0.34312911267105	-0.582908722056338	-0.357736860609859
chrX:14024566:14024708:C04C11.16	-0.356094335205639	-0.405576457583458	-0.403808720399133	-0.550254197850906	-0.333263064753319	-0.68515712039552	-0.445814031731414	-0.681710240458905	-0.502162934672201
chrX:14019961:14020110:C04C11.17	-0.136925795521752	-0.29506596759059	-0.30004536526546	-0.454662522432391	-0.189872507350966	-0.592081234429645	-0.34312911267105	-0.582908722056338	-0.357736860609859
chrX:14039815:14040019:C04C11.19	0.831202628847723	-0.29506596759059	-0.30004536526546	-0.454662522432391	-0.222022060788156	-0.592081234429645	-0.34312911267105	-0.537456951224461	-0.398956182950768
chrX:14039582:14039751:C04C11.20	0.831202628847723	-0.29506596759059	-0.30004536526546	-0.454662522432391	-0.222022060788156	-0.592081234429645	-0.34312911267105	-0.582908722056338	-0.398956182950768
chrX:14024487:14024761:C04C11.21	-1.27804417711834	-1.41680493128126	-1.35329740011053	-0.553186046348345	-1.35117612132887	-0.0141205587343309	-1.32664631795372	-1.58579553281172	-1.44655840360288
chrX:14047506:14047696:C04C11.22	-0.255340518013317	-0.29506596759059	-0.30004536526546	-0.454662522432391	-0.222022060788156	1.31295117091425	-0.34312911267105	-0.537456951224461	-0.398956182950768
chrX:14018616:14019323:C04C11.23	0.332360547823905	0.325754226439966	-0.418909530001811	-0.239781276531006	-0.179063501703035	-0.403699582097307	-0.47132092771802	0.119312995533731	-0.104212905121158
chrX:14015202:14015483:C04C11.25	1.25029860352679	-0.601950235358544	-1.078718579969	-2.58420803445651	-2.62435462626789	-0.149431993598063	0.603806459938253	-0.152155707782701	-1.28361142067142
chrX:14045455:14045598:C04C11.5	-0.255340518013317	0.75562951143332	-0.30004536526546	-0.454662522432391	-0.222022060788156	-0.592081234429645	-0.34312911267105	-0.537456951224461	-0.357736860609859
chrX:14030193:14030307:C04C11.6	-3.00352913845219	-0.479855898874047	-2.34650919396425	-3.23383704389549	-3.38700223447999	-1.71750611262008	-3.20588717517726	-0.116982009130659	-3.33534934146422
chrX:14046350:14046575:C04C11.7	-0.255340518013317	-0.29506596759059	-0.30004536526546	-0.454662522432391	-0.189872507350966	-0.592081234429645	-0.34312911267105	0.435331214337679	-0.357736860609859
chrX:14015935:14016023:C04C11.8	-0.255340518013317	-0.29506596759059	-0.30004536526546	0.417119188279977	-0.222022060788156	-0.592081234429645	-0.34312911267105	-0.582908722056338	-0.398956182950768
chrX:14030135:14030311:C04C11.9	-2.03540071408271	-0.479855898874047	-2.34650919396425	-3.23383704389549	-3.38700223447999	-1.71750611262008	-3.20588717517726	0.0167797914963705	-3.33534934146422
chrIV:3423758:3423842:C04C3.10	-0.255340518013317	-0.29506596759059	-0.30004536526546	-0.454662522432391	-0.222022060788156	-0.592081234429645	-0.34312911267105	-0.582908722056338	-0.398956182950768
chrIV:3424245:3424384:C04C3.11	-0.255340518013317	-0.29506596759059	-0.30004536526546	-0.454662522432391	0.868320358488282	-0.592081234429645	-0.34312911267105	-0.582908722056338	-0.398956182950768
chrIV:3424159:3424362:C04C3.12	-0.255340518013317	-0.29506596759059	-0.30004536526546	-0.454662522432391	0.868320358488282	-0.592081234429645	-0.34312911267105	-0.582908722056338	-0.398956182950768
chrIV:3395880:3396552:C04C3.14	-1.81735026218307	0.438420985888491	-1.99568838328032	-0.520129628292717	0.542580210018686	0.166511467769417	-1.93507717599261	-1.09641158989762	-1.99899433877829
chrIV:3394360:3394619:C04C3.4	-0.398695799045366	-3.20498668521769	-4.01884911853632	-3.00881746218652	-4.20881935093296	-2.94395037749227	-1.19601300950196	-4.12388382825828	0.100075288013707
chrIV:3419812:3422607:C04C3.6	-2.19999401903105	1.3525880055985	-1.39702051425285	1.08681434411926	0.837638973050504	0.860814483576758	1.48836754897339	0.920865083849184	0.227009627888978
chrIV:3432871:3433487:C04C3.7	-0.255340518013317	-0.29506596759059	-0.30004536526546	-0.454662522432391	-0.222022060788156	-0.592081234429645	-0.34312911267105	0.435331214337679	-0.398956182950768
chrIV:3428038:3428534:C04C3.9	-2.62088538160421	-1.96886866272987	-0.158199954785866	-0.256522175089497	0.582860019282378	-1.36402167232386	-0.843603558298943	-0.0549205511261563	-0.908529047735785
chrIII:8510339:8510479:C04D8.2	-0.255340518013317	-0.29506596759059	-0.30004536526546	0.417119188279977	-0.222022060788156	0.39182219484797	-0.34312911267105	0.435331214337679	0.639083858206277
chrIII:8506545:8506695:C04D8.3	1.39752145298612	-0.29506596759059	-0.30004536526546	-0.514104690847558	1.92651322432753	-0.592081234429645	-0.284340970281585	-0.582908722056338	-0.398956182950768
chrIII:8509736:8509878:C04D8.4	1.39752145298612	-0.29506596759059	0.605720200303627	0.417119188279977	-0.189872507350966	-0.592081234429645	-0.284340970281585	0.435331214337679	-0.398956182950768
chrIII:8506844:8506992:C04D8.5	2.58095430181577	2.66434001221224	-0.38702107594483	0.417119188279977	1.4873235035349	0.930648104174421	-0.284340970281585	1.40811937989982	-0.357736860609859
chrV:3369080:3369922:C04E12.2	-1.27804417711834	-0.366109452257354	-1.35329740011053	-1.42496775706071	-0.260833702052436	-0.552946468060782	-0.340493365995733	-0.567555596417703	-1.44655840360288
chrV:3362774:3368344:C04E12.4	-1.08643813309633	-0.91278915256596	0.933354493055775	-0.463619308374989	0.582860019282378	-0.23804059290703	-1.25289401338604	0.258247289742235	-0.908529047735785
chrV:3358566:3361093:C04E12.5	0.776627394112173	0.689970057906552	0.545209441707008	0.37803783277919	-1.31902656789168	1.4458343266584	0.645659585962254	1.19061788273042	0.588302356370305
chrV:5914093:5917891:C04E6.11	-1.00358930018547	-0.00283532370050064	0.295862345515667	0.118375139977597	-0.257183814521439	0.287546780954644	0.137274092997476	0.284070179364595	-0.282250522499685
chrV:5918061:5919835:C04E6.12	-0.308223360832157	0.0770627186908178	-0.0599136826364893	-0.658298983917837	0.255686694919881	-0.314468109850704	-0.0692865160960813	-0.0236242810982141	-0.115554864147103
chrV:5912725:5913804:C04E6.13	-0.530539135208645	0.987482140773103	-0.435010870085088	0.147831563131443	0.259463969251198	0.315316934565958	-0.564385158026474	0.308953017264225	-0.45844195944074
chrV:5907389:5909785:C04E6.4	-0.255340518013317	-0.29506596759059	2.17917789607549	0.417119188279977	-0.222022060788156	0.39182219484797	0.701811981676402	1.00437581233685	-0.398956182950768
chrV:5902132:5904843:C04E6.5	0.831202628847723	0.75562951143332	0.605720200303627	0.417119188279977	-0.222022060788156	2.5306174433911	-0.34312911267105	-0.582908722056338	-0.357736860609859
chrV:5893311:5895208:C04E6.7	0.372950290311475	0.283325625964223	0.00621394275185887	0.318933461442498	0.147558062123355	0.0905274703510441	-0.14528945515518	0.00980352778978729	0.0287466977114322
chrV:5882562:5883835:C04E6.8	0.71232223080896	0.291479655257028	-0.713615227276277	-3.32303057829066	-0.792432681924437	-0.402275123577774	-1.39324627394837	-1.24339686929982	-0.294759502012508
chrX:358091:360198:C04E7.1	0.831202628847723	-0.29506596759059	0.605720200303627	0.417119188279977	-0.222022060788156	-0.592081234429645	0.701811981676402	1.72128722076821	-0.398956182950768
chrX:334577:347217:C04E7.3	-0.90894980967455	0.610783824629346	1.4821867769873	1.29490002730864	0.663090870648384	1.44744350077234	1.53491661451238	1.39893704268006	1.06358703864633
chrX:360778:362965:C04E7.5	-0.68462853286526	-3.02494817289377	-2.85820135231235	-1.00835035744069	-0.196991714833284	-1.90284758165031	-2.81590946221492	-0.242323403102315	0.0882916710803505
chrX:353235:353341:C04E7.7	-0.255340518013317	-0.29506596759059	-0.30004536526546	-0.454662522432391	-0.222022060788156	-0.592081234429645	-0.284340970281585	1.72128722076821	2.44069269076762
chrI:5726308:5729310:C04F1.1	1.39752145298612	0.75562951143332	-0.30004536526546	1.34834306740751	-0.222022060788156	-0.592081234429645	-0.284340970281585	-0.582908722056338	-0.398956182950768
chrI:5722398:5722547:C04F1.4	0.636300800798039	-0.759571014729307	1.6680312871397	2.29699591095199	1.98838439352689	0.594141549715528	0.5022145970154	-0.185684882339985	2.09551928140879
chrI:5719372:5719522:C04F1.5	-1.3640738459019	-0.601950235358544	-2.07145985621745	-0.901155972977788	-1.56616176042864	-1.31284958258023	-3.56716553206696	-1.12494387334484	-2.60133673444029
chrI:9673665:9678557:C04F12.1	-1.23712863966519	-0.761762414960224	-0.322721180616315	-0.435956503914545	-0.975384149906289	-0.268368616208981	-0.170208692226548	-0.471200150613448	-0.620173740356312
chrI:9694563:9695192:C04F12.12	0.420996376337871	-2.42803340497907	-2.30278607982194	-2.29968131627052	-1.27874675862799	-2.38854267428127	-2.32505488895496	-2.48988082516453	-2.39095387253355
chrI:9708610:9708753:C04F12.15	-0.255340518013317	-0.29506596759059	-0.30004536526546	-0.454662522432391	-0.222022060788156	-0.592081234429645	-0.34312911267105	-0.582908722056338	-0.398956182950768
chrI:9704869:9705517:C04F12.16	-0.356094335205639	-0.405576457583458	-0.403808720399133	-0.609696366266073	-0.333263064753319	-0.68515712039552	0.599127062616038	-0.681710240458905	2.85042313906985
chrI:9703076:9703323:C04F12.17	-0.255340518013317	-0.29506596759059	0.605720200303627	-0.454662522432391	-0.222022060788156	-0.592081234429645	-0.34312911267105	-0.582908722056338	-0.398956182950768
chrI:9690078:9690557:C04F12.5	0.224074659806633	0.282478955194801	-0.562143707845823	-0.562536979010618	0.0581393833832765	-0.229401809187045	-0.217115242320333	-0.134921841593087	0.00521343484510229
chrI:9695706:9696762:C04F12.7	0.0922129427798108	1.04556752988908	-0.987660853238232	0.16174993379366	0.0796638438166801	-0.678771785940075	-0.182640276322505	-0.474954437662595	-0.0998480038627348
chrI:9697236:9699566:C04F12.8	-0.339259422349192	0.360648733517677	0.0620633478985235	0.00288439848900327	-0.795192034662178	0.247128858609789	-0.365065433454155	0.148875897737868	-0.284137826917958
chrV:5093714:5096277:C04F5.2	2.3656498773556	3.72041952237614	0.605720200303627	1.64813019672866	0.868320358488282	-0.592081234429645	0.701811981676402	2.1935046934858	1.95680917197514
chrV:5111517:5113754:C04F5.8	-0.346865097131955	-0.814528187201436	-0.908739980630968	-1.08575100834179	-0.895112165820753	-0.882761915496037	-0.70055851412319	-0.877606299448897	-0.670031709873188
chrV:5114736:5119209:C04F5.9	-0.0306937439740532	-0.169494502258352	0.158364531929497	0.0692246755194999	-0.07266246518432	-0.228981231357193	-0.0462549884004531	-0.0251716209290471	0.0306752183784953
chrX:3416887:3419213:C04F6.7	-0.255340518013317	-0.29506596759059	-0.30004536526546	1.34834306740751	-0.222022060788156	2.23408014698054	-0.34312911267105	1.97716397789899	-0.357736860609859
chrX:3411984:3412107:C04F6.8	-0.255340518013317	-0.29506596759059	-0.30004536526546	-0.454662522432391	-0.222022060788156	-0.592081234429645	-0.34312911267105	-0.582908722056338	-0.398956182950768
chrX:3402010:3402726:C04F6.9	-1.60317450231847	-0.551793375914718	-0.593315590390323	-1.14927856015997	-1.30177095122476	-1.75947329146985	-0.443793917094895	-1.13844515853667	-0.601046445980122
chrIV:10115388:10118081:C04G2.10	-0.453798774409691	-0.812850292007965	-1.27322287369388	-1.66712068407033	-1.4708898683422	-0.912497550771144	-1.08545051450105	-1.96988781071473	-1.02588314581575
chrIV:10114524:10115129:C04G2.14	-2.01650641986486	-0.882642054925833	-1.34113306520855	-2.80929258422734	0.309786509839538	-0.469809760463805	-2.20131963200263	-2.88912421947965	-0.00404424876201578
chrIV:10094196:10095271:C04G2.5	1.13447371583251	-0.759571014729307	-2.38976179050131	0.434548152696919	1.45664211809712	-1.40463924500366	-0.70325129773661	-1.47164088877052	-2.39095387253355
chrIV:10112869:10114287:C04G2.9	-0.191501030257303	1.3077369691324	-0.447531834541449	0.37803783277919	0.797359163786812	-0.552946468060782	0.645659585962254	-0.567555596417703	-1.44655840360288
chrII:5101983:5102647:C04G6.10	1.28768828093551	1.3361649443502	1.08841342969994	1.33957266534494	1.25900390045869	1.32023704267986	1.15546723598807	0.480956787856782	1.06379927991709
chrII:5103340:5103834:C04G6.11	-0.255340518013317	-0.29506596759059	0.605720200303627	1.64813019672866	-0.222022060788156	-0.529306781218314	0.701811981676402	-0.537456951224461	2.21900731747176
chrII:5105156:5105231:C04G6.12	-0.255340518013317	-0.29506596759059	-0.30004536526546	-0.454662522432391	-0.222022060788156	-0.529306781218314	-0.34312911267105	-0.582908722056338	-0.398956182950768
chrII:5094244:5095458:C04G6.13	-0.255340518013317	0.75562951143332	0.605720200303627	-0.454662522432391	0.868320358488282	2.39060298956716	2.26482743050528	0.435331214337679	1.95680917197514
chrII:5091153:5091299:C04G6.14	-0.0957042878715124	0.389920306756691	1.49348075378209	1.24497264180865	0.653328994329341	1.0694958267627	1.601094642692	1.1622138211548	0.494496986713102
chrII:5097951:5098467:C04G6.15	0.174875578065043	-0.135330491806348	-1.72949562115543	-0.576789957344803	-0.343251569562854	-0.900579746635431	-1.40868597978295	-0.385471021622405	0.173459264685205
chrII:5093213:5094214:C04G6.2	-0.557280352697458	0.0549866015663644	-1.38173426045922	-0.602305988330709	-0.546663892785412	-0.951691668831526	-0.64203263277129	-0.582049812739829	-0.844320180916967
chrII:5081489:5083441:C04G6.4	0.55637758413007	0.148899578916902	0.206891191485977	0.230222381203284	0.2646868407546	0.246335445395122	0.254117944525003	0.203716701791639	0.067567133637661
chrII:5085784:5086123:C04G6.5	-0.122904478986842	0.116790573223764	-0.0295386516906333	-0.940131899128326	0.549870921056954	-0.590340558636335	-0.237369258482864	0.168337887270884	0.271924975765299
chrII:5098769:5100242:C04G6.6	0.122034709054866	0.525216485722608	0.536521558121578	-0.0506527325289431	0.297073405317116	-0.0768147313601969	0.82745706381352	-0.868185585184078	0.840277388729712
chrII:5100411:5101801:C04G6.7	0.887609980012771	1.11555572776804	0.355872069470145	0.895219014975423	0.68865357485365	1.09588064475939	0.850450662914349	0.274598832309673	0.399508494878768
chrII:7958843:7960237:C04H4.1	-0.255340518013317	0.75562951143332	1.18643661982704	1.64813019672866	-0.222022060788156	0.930648104174421	2.00543527472577	1.00437581233685	-0.357736860609859
chrII:7974501:7974641:C04H4.2	-0.255340518013317	-0.29506596759059	-0.30004536526546	-0.454662522432391	-0.222022060788156	-0.592081234429645	-0.34312911267105	-0.582908722056338	-0.398956182950768
chrII:7969505:7969645:C04H4.3	-0.255340518013317	-0.29506596759059	-0.30004536526546	-0.454662522432391	-0.189872507350966	-0.592081234429645	-0.34312911267105	-0.582908722056338	-0.398956182950768
chrII:7960625:7960769:C04H4.4	-0.255340518013317	-0.29506596759059	-0.30004536526546	-0.454662522432391	-0.222022060788156	-0.592081234429645	-0.284340970281585	-0.582908722056338	-0.398956182950768
chrII:7966313:7966428:C04H4.5	-0.255340518013317	-0.29506596759059	-0.30004536526546	-0.454662522432391	-0.222022060788156	1.31295117091425	-0.34312911267105	-0.582908722056338	-0.398956182950768
chrII:7974495:7974641:C04H4.6	-0.255340518013317	-0.29506596759059	-0.30004536526546	-0.454662522432391	-0.222022060788156	-0.592081234429645	-0.34312911267105	-0.582908722056338	-0.398956182950768
chrII:14534299:14535962:C04H5.1	-0.111966369851264	-0.297271148396387	-0.335378840494762	-0.229498235548435	-0.264863518131549	-0.3874991481676	-0.360870788331899	-0.341161397567282	-0.218016165362367
chrII:14537990:14539162:C04H5.7	-1.41025242835867	1.14899827277305	-0.39035501200229	-0.478483466798027	-0.207586690530058	0.808630194385822	-0.0195885602788573	-1.76269134455334	1.14148828586786
chrV:10691425:10691559:C05A2.2	-0.255340518013317	-0.29506596759059	-0.38702107594483	0.417119188279977	-0.222022060788156	-0.592081234429645	-0.34312911267105	1.40811937989982	-0.398956182950768
chrV:10703521:10703607:C05A2.3	-0.255340518013317	-0.29506596759059	1.9180527843308	1.34834306740751	-0.222022060788156	1.60948846732482	-0.34312911267105	1.72128722076821	-0.357736860609859
chrV:10695480:10695612:C05A2.4	-0.255340518013317	-0.300449998730586	0.605720200303627	-0.514104690847558	-0.222022060788156	-0.592081234429645	-0.34312911267105	-0.537456951224461	0.639083858206277
chrX:10849649:10849866:C05A9.10	1.39752145298612	-0.300449998730586	-0.30004536526546	-0.454662522432391	-0.222022060788156	1.31295117091425	-0.284340970281585	0.435331214337679	0.639083858206277
chrX:10852169:10852304:C05A9.11	-0.255340518013317	0.75562951143332	-0.30004536526546	-0.454662522432391	-0.222022060788156	-0.592081234429645	-0.34312911267105	-0.537456951224461	-0.398956182950768
chrX:10840283:10840374:C05A9.12	-0.255340518013317	-0.29506596759059	-0.30004536526546	-0.454662522432391	-0.222022060788156	-0.529306781218314	-0.34312911267105	-0.582908722056338	-0.398956182950768
chrX:10842191:10844674:C05A9.2	0.616261049184784	0.0877831403372195	0.113042364634612	0.0577314647992394	0.243948380265689	-0.0680122120334112	-0.054687441117975	0.109062341759292	0.412978639123647
chrX:10846323:10846518:C05A9.3	0.831202628847723	-0.29506596759059	1.18643661982704	-0.514104690847558	-0.222022060788156	-0.592081234429645	0.701811981676402	-0.537456951224461	-0.398956182950768
chrX:10846438:10846573:C05A9.4	-0.255340518013317	-0.29506596759059	0.605720200303627	0.417119188279977	-0.222022060788156	-0.592081234429645	-0.284340970281585	0.435331214337679	-0.398956182950768
chrX:10843929:10844060:C05A9.5	0.776627394112173	0.251657458968498	-1.44027311078991	1.12986601513038	0.358169442994177	0.907008417331953	-1.32664631795372	0.718400410012828	1.17140509681965
chrX:10843932:10844063:C05A9.6	0.776627394112173	0.689970057906552	-1.44027311078991	1.12986601513038	0.358169442994177	1.1118605206825	-1.32664631795372	0.718400410012828	1.17140509681965
chrX:10829969:10830118:C05A9.7	-0.255340518013317	-0.300449998730586	2.39995603226102	2.27956694653505	1.4873235035349	2.39060298956716	1.68796493363439	1.72128722076821	-0.357736860609859
chrX:10852169:10852304:C05A9.8	-0.255340518013317	0.75562951143332	-0.30004536526546	-0.454662522432391	-0.222022060788156	-0.592081234429645	-0.34312911267105	-0.537456951224461	-0.398956182950768
chrX:10849580:10849862:C05A9.9	1.39752145298612	2.42947593282308	-0.30004536526546	-0.454662522432391	-0.222022060788156	1.31295117091425	-0.284340970281585	-0.537456951224461	1.63590457702241
chrIV:6841146:6841262:C05B10.14	0.831202628847723	-0.29506596759059	-0.30004536526546	-0.514104690847558	-0.222022060788156	-0.529306781218314	-0.34312911267105	0.435331214337679	-0.398956182950768
chrIV:6839306:6839449:C05B10.15	-0.136925795521752	-0.29506596759059	0.605720200303627	0.417119188279977	-0.222022060788156	-0.592081234429645	-0.34312911267105	-0.582908722056338	-0.398956182950768
chrIV:6840690:6840824:C05B10.16	1.7993310532172	-0.29506596759059	-0.30004536526546	0.417119188279977	-0.222022060788156	-0.592081234429645	0.701811981676402	0.435331214337679	-0.398956182950768
chrIV:6842958:6843029:C05B10.17	-0.255340518013317	-0.300449998730586	-0.30004536526546	0.417119188279977	-0.222022060788156	-0.592081234429645	-0.34312911267105	-0.582908722056338	-0.398956182950768
chrIV:6841554:6841698:C05B10.18	-0.255340518013317	-0.29506596759059	-0.30004536526546	-0.454662522432391	-0.222022060788156	-0.592081234429645	0.701811981676402	-0.582908722056338	2.95362989079128
chrIV:6839306:6839449:C05B10.19	-0.136925795521752	-0.29506596759059	0.605720200303627	0.417119188279977	-0.222022060788156	-0.592081234429645	-0.34312911267105	-0.582908722056338	-0.398956182950768
chrIV:6841484:6841609:C05B10.20	-0.255340518013317	-0.300449998730586	-0.30004536526546	-0.454662522432391	-0.222022060788156	-0.592081234429645	-0.284340970281585	-0.582908722056338	0.639083858206277
chrIV:6839063:6839199:C05B10.21	-0.255340518013317	-0.300449998730586	-0.38702107594483	0.417119188279977	-0.222022060788156	-0.592081234429645	-0.34312911267105	-0.582908722056338	-0.398956182950768
chrIII:9987723:9988448:C05B5.1	2.76745947758667	1.81170902159723	2.91079406057925	2.43780516553891	2.98470609016678	1.8517770802407	2.00543527472577	1.72128722076821	2.95362989079128
chrIII:10004512:10004966:C05B5.11	-1.65275695723474	-0.0601581619509476	-0.640103202716091	-1.00835035744069	-0.196991714833284	-0.981718605584024	-0.266741061428049	-0.0549205511261563	-1.90534976655192
chrIII:9987366:9987770:C05B5.12	-0.136925795521752	-0.29506596759059	-0.30004536526546	0.417119188279977	1.92651322432753	2.39060298956716	2.00543527472577	1.00437581233685	2.63272529583855
chrIII:10016677:10016878:C05B5.13	3.44557507827641	-0.29506596759059	2.17917789607549	2.1001712497587	1.92651322432753	0.39182219484797	2.26482743050528	1.40811937989982	0.639083858206277
chrIII:9995802:9995952:C05B5.14	0.572183002837054	-0.116753916594257	-0.347102415465235	-1.10825310626328	-0.711824541707083	-1.31284958258023	-1.21860114467014	-0.274270664286455	-0.607695296808018
chrIII:9989480:9989628:C05B5.15	-0.356094335205639	-0.410960488723454	-0.403808720399133	1.252751391989	1.81527222036237	-0.68515712039552	1.17598955948693	-0.681710240458905	-0.502162934672201
chrIII:10012435:10013205:C05B5.16	-1.24529420833328	1.06621507526417	-1.53962585719536	0.536682357547275	1.25110089790581	0.897088369359479	0.496429623247618	0.494100073319492	1.17465052691242
chrIII:9998541:9999335:C05B5.17	-0.191501030257303	-1.41680493128126	-0.447531834541449	-0.00845499728264611	0.797359163786812	-0.552946468060782	0.236369130875161	-0.567555596417703	-1.44655840360288
chrIII:9999818:10000528:C05B5.2	-0.255340518013317	-0.29506596759059	1.59846147655208	-0.514104690847558	-0.222022060788156	-0.529306781218314	1.68796493363439	-0.582908722056338	0.639083858206277
chrIII:9993884:9996235:C05B5.4	0.0473901280120299	-0.172039179851225	-0.202309441444223	-0.287042955885673	-0.0854501939137908	-0.380309742939544	-0.533387406292848	-0.347531405227699	-0.2649609697824
chrIII:10001359:10003845:C05B5.5	-1.66686399466602	0.530536971888674	0.466004379557843	0.507317159240115	-0.111780696013923	0.961937301152753	0.997530736477841	0.71242956985669	0.542056966292054
chrIII:10005458:10006784:C05B5.8	1.53453247162183	0.765663473599746	0.522974761160948	0.690739415229593	1.05076868687111	0.556153251925345	0.450002718035105	0.520736544594454	0.819846363552725
chrII:9922218:9930846:C05C10.2	-1.25761389711686	-0.213356177895547	1.00570424043964	0.906055439956413	0.0390840554684195	0.632366210880553	0.855403944794179	0.704267092072659	0.650644473391266
chrII:9934400:9936893:C05C10.3	-0.471890534924059	0.593853141263043	0.390164892011677	0.330977527818772	0.566812614290602	0.709351706878825	0.419681954656078	0.552459852519115	0.249355949193062
chrII:9939039:9940432:C05C10.5	0.0894419957211059	-1.54342218888642	-0.89769022292747	-1.42395279275659	-1.06672036816621	-1.49265065872328	-1.08532624648954	-1.35667492034745	-0.852137256768711
chrII:9938111:9938971:C05C10.7	-0.71999500509313	-0.313887342135095	-0.286080599881968	-0.762927133082006	-0.321351067789419	-1.07825857676724	-0.131037535258327	-0.526696416849761	-0.0421421582826267
chrII:9917117:9918004:C05C10.8	-0.442311369331422	-1.16433822458402	-0.934393363461807	-3.32303057829066	-1.41143582697105	-2.40105591829696	-3.36555217786434	-0.771179396582235	-1.14006038795847
chrIV:11253984:11255719:C05C12.1	0.0558615457030538	0.947820795743789	0.990134333962874	0.642209899125458	0.132924300051163	0.901156919228342	0.169769174880512	0.630192571951232	0.853581049673799
chrIV:11246450:11248085:C05C12.4	0.604515335572833	1.23765550445415	1.28136354359489	1.79711832329046	1.361988746963	1.63354518199501	1.22301615335264	1.28539810415143	1.48713724391553
chrIV:11260411:11261185:C05C12.5	-0.136925795521752	1.81170902159723	1.59846147655208	-0.454662522432391	-0.222022060788156	-0.592081234429645	0.701811981676402	0.435331214337679	1.63590457702241
chrIV:11231653:11241468:C05C12.6	-0.506319187339073	-0.465712509553338	-0.908851251100692	-0.792545348223157	-0.57117960529117	-0.594374508238343	-0.363193976220433	-0.911662139616335	-0.358237033876527
chrV:7239770:7241372:C05C8.1	-0.659695295822617	-0.582727827647877	-0.936918552881117	-1.00025654651053	-0.380808303926545	-0.657847604746136	-0.825747531907515	-0.742939337465605	-0.691877614438323
chrV:7225131:7225333:C05C8.10	1.69307494575551	0.539674633949903	1.12157847870096	1.44380692243352	0.997860923478192	0.444256264263046	0.702509209862814	0.832567536999157	1.39165917085817
chrV:7232433:7234826:C05C8.5	-0.666887599820412	-0.601753893785325	-0.224948731360489	-0.440357170570006	-0.468122557880161	-0.386171478588663	-0.246141455608441	-0.250886440167205	-0.153137636456483
chrV:7242910:7247287:C05C8.7	0.718697935439819	0.592948412523546	0.495060379133716	0.355237616748748	0.609868250564242	0.405744749905621	0.432802498127615	0.567611798782652	0.452909464602824
chrV:7252249:7255195:C05C8.8	0.987315200476272	2.20521899621352	1.389956593953	2.41738734349679	1.01745239730448	1.27298191286593	2.57267789922874	1.53180642481067	0.448695001184837
chrX:11160980:11164006:C05C9.1	0.15998293832348	0.149486748313555	-0.00286875704245204	0.115039979339139	0.354111353646504	-0.292823807648891	0.0138264645170913	-0.300729749552383	0.124196894131553
chrX:11135782:11135925:C05C9.11	-0.255340518013317	-0.29506596759059	-0.30004536526546	-0.454662522432391	-0.222022060788156	0.39182219484797	-0.34312911267105	-0.582908722056338	-0.357736860609859
chrX:11140315:11140454:C05C9.12	-0.255340518013317	-0.29506596759059	-0.30004536526546	-0.454662522432391	-0.222022060788156	-0.592081234429645	-0.34312911267105	0.435331214337679	-0.398956182950768
chrX:11134950:11135078:C05C9.13	-0.255340518013317	-0.29506596759059	-0.30004536526546	-0.454662522432391	-0.222022060788156	-0.592081234429645	2.48414037329931	-0.537456951224461	-0.398956182950768
chrX:11134953:11135081:C05C9.14	-0.255340518013317	-0.29506596759059	-0.30004536526546	-0.454662522432391	-0.222022060788156	-0.592081234429645	2.48414037329931	-0.537456951224461	-0.398956182950768
chrX:11153064:11157643:C05C9.2	-1.24967043908159	0.197695625646987	0.608254426712852	0.451094667366903	-0.0517009139568707	0.876180894054012	0.833749640180756	0.628374521293633	0.212828590215958
chrX:11142970:11152820:C05C9.3	-2.00838797500904	0.0898104598826371	2.39916504038434	2.69749898806218	-0.435053037293178	2.49629984210569	2.54827280549906	2.40628829470287	1.45844223473468
chrX:11141892:11142040:C05C9.5	-0.255340518013317	-0.29506596759059	-0.30004536526546	-0.454662522432391	-0.222022060788156	-0.592081234429645	-0.34312911267105	-0.582908722056338	-0.398956182950768
chrX:11133895:11134039:C05C9.6	-1.27804417711834	-1.41680493128126	-1.35329740011053	-1.48440992547588	-1.35117612132887	0.368182508005502	-1.38543446034318	0.00148900158147233	-1.44655840360288
chrX:11162907:11163010:C05C9.7	-0.255340518013317	-0.300449998730586	-0.30004536526546	-0.454662522432391	-0.189872507350966	-0.592081234429645	-0.34312911267105	-0.582908722056338	-0.398956182950768
chrX:11141673:11141818:C05C9.8	-0.255340518013317	-0.29506596759059	-0.30004536526546	-0.454662522432391	-0.222022060788156	-0.592081234429645	-0.34312911267105	-0.582908722056338	-0.398956182950768
chrX:11141892:11142040:C05C9.9	-0.255340518013317	-0.29506596759059	-0.30004536526546	-0.454662522432391	-0.222022060788156	-0.592081234429645	-0.34312911267105	-0.582908722056338	-0.398956182950768
chrIII:6088682:6102862:C05D10.4	0.188972559264005	0.616169741185479	0.656446072791177	0.783440548173524	0.486490203110032	0.734212099005894	0.55512720470568	0.582157552171192	0.500781179036783
chrIII:6436607:6439966:C05D11.1	0.124948722374322	-0.653363925098004	-0.234247142798958	-0.394738030274731	-0.0608829604247997	-0.390222467550785	-0.326994776967872	-0.380630412614604	-0.400916997434781
chrIII:6443074:6444572:C05D11.13	-0.319960401062232	0.8119181382796	1.22960493780498	1.06828123447174	0.698311205641403	1.20815461014487	1.33614874139191	1.20543427273438	1.25487962498978
chrIII:6410032:6412014:C05D11.5	-0.210681272657027	-0.24907693842304	-0.290310868494983	-0.474306407386913	-0.183806896814519	0.0362193477830575	-0.397771560155362	-0.238352871996382	-0.480483265342531
chrIII:6420769:6427305:C05D11.8	-0.109150787736264	0.339427851992972	0.858673433170876	0.767821710373701	0.589015558316264	0.665178175466449	0.734787997222225	0.648329341824366	0.472036778010863
chrII:11412252:11415772:C05D12.1	0.797052054480892	0.689180581559106	0.244368930841331	0.298559224131981	0.495882404987765	0.302800236686897	0.467464073576806	0.165662026952628	0.505697342364487
chrII:11402676:11402825:C05D12.10	-0.255340518013317	-0.29506596759059	-0.30004536526546	-0.454662522432391	-0.222022060788156	-0.592081234429645	-0.34312911267105	-0.537456951224461	1.22218659865562
chrII:11396416:11396566:C05D12.11	0.831202628847723	-0.29506596759059	1.9180527843308	-0.454662522432391	-0.222022060788156	-0.592081234429645	1.68796493363439	-0.537456951224461	-0.398956182950768
chrII:11418298:11423393:C05D12.2	-0.231436197625094	1.811616220465	1.80707169983004	1.79295367347597	0.11103425045722	2.01132917994401	1.66688181936643	1.9324884290121	0.296312038594059
chrII:11425268:11432760:C05D12.3	-0.953592220209339	-0.109698900064224	0.281818969125961	0.571425636737588	-0.271993911298418	0.398247363135529	0.503562034599171	0.263588148693752	0.397843062189281
chrII:11430978:11432766:C05D12.4	-1.21422181495841	-0.359208949762358	-0.032761962180019	0.237306979197405	-0.517784043602741	0.0972634504627567	0.265930495046432	-0.037257572567345	0.268417574744482
chrII:11434220:11434958:C05D12.5	-1.03651262985214	-0.989337301592998	-0.692867231536791	-0.418688979645185	-0.78493219558463	-0.336901576663081	-0.248292444121645	-0.711080278061334	-0.0977479038923591
chrII:11410090:11412280:C05D12.7	0.935731601223835	1.19736614798018	0.686764803733229	1.09873241155095	0.785692185866882	0.75952704268154	0.724318746975853	0.914031128982501	0.575828762605287
chrII:11398962:11399085:C05D12.8	2.76745947758667	-0.29506596759059	-0.30004536526546	-0.454662522432391	-0.222022060788156	1.31295117091425	-0.34312911267105	-0.537456951224461	-0.398956182950768
chrII:11396421:11396571:C05D12.9	0.831202628847723	-0.29506596759059	1.9180527843308	-0.454662522432391	-0.222022060788156	-0.592081234429645	1.68796493363439	-0.537456951224461	-0.398956182950768
chrIII:5597943:5600058:C05D2.10	0.0608689706884671	-0.409412374327502	-0.450391129000606	-0.588275110028198	-0.151964910855826	-0.548061905189762	-0.455732075935934	-0.469342003265039	-0.434295957616951
chrIII:5626943:5628206:C05D2.11	-0.487490860208856	0.21047720191547	-0.13696604655303	-0.172979051412822	-0.0459459966465631	0.314756391659606	0.303874187468918	0.126977620012142	-0.14560897707237
chrIII:5621509:5621558:C05D2.12	-0.255340518013317	-0.29506596759059	-0.30004536526546	-0.454662522432391	-0.222022060788156	-0.592081234429645	-0.34312911267105	-0.582908722056338	-0.398956182950768
chrIII:5621509:5621558:C05D2.13	-0.255340518013317	-0.29506596759059	-0.30004536526546	-0.454662522432391	-0.222022060788156	-0.592081234429645	-0.34312911267105	-0.582908722056338	-0.398956182950768
chrIII:5603595:5603756:C05D2.14	0.685437323801343	0.494536108643444	0.834672129340945	0.089187406262895	-0.307273513416572	-0.0616906482295319	1.10320873789783	-0.532347378382487	-0.279582045262566
chrIII:5602053:5602179:C05D2.15	0.831202628847723	1.37339642265917	0.605720200303627	-0.454662522432391	0.868320358488282	-0.592081234429645	1.68796493363439	1.72128722076821	-0.398956182950768
chrIII:5602333:5602474:C05D2.16	-0.136925795521752	0.75562951143332	-0.38702107594483	0.417119188279977	0.868320358488282	-0.592081234429645	-0.284340970281585	-0.582908722056338	-0.398956182950768
chrIII:5602198:5602344:C05D2.17	0.831202628847723	2.42947593282308	0.605720200303627	-0.514104690847558	2.54551636937414	-0.592081234429645	-0.284340970281585	-0.537456951224461	-0.398956182950768
chrIII:5607508:5610346:C05D2.8	0.412823147355998	0.267435281572536	0.56874142453159	0.424580695351849	0.361905802647339	0.486145956252638	0.0235312206484784	-0.00459621566204193	0.543910349385108
chrX:1110882:1110959:C05D9.10	-0.136925795521752	-0.29506596759059	-0.30004536526546	-0.454662522432391	-0.222022060788156	-0.592081234429645	0.701811981676402	-0.537456951224461	-0.398956182950768
chrX:1110882:1110959:C05D9.11	-0.136925795521752	-0.29506596759059	-0.30004536526546	-0.454662522432391	-0.222022060788156	-0.592081234429645	0.701811981676402	-0.537456951224461	-0.398956182950768
chrX:1107078:1107207:C05D9.12	-2.0686735948971	-0.939860929952191	-3.96105745687087	-1.17573490223861	-1.5705118612175	-3.70458424751408	-1.52772587500013	-1.52056274820755	-1.90955542767711
chrX:1111902:1116856:C05D9.3	0.771512352271042	0.340099404124792	0.190142411852612	-0.0858297344947783	0.471070672222309	0.243022519339355	0.0815953123625937	0.19208044144786	0.0761934531504357
chrX:1107548:1110160:C05D9.4	0.491353689764429	0.0751800993602657	0.0705358735592825	0.000781685315272536	0.454143012243311	-0.197934144109782	-0.310479904861235	0.101533337259193	0.312842009264198
chrX:1117188:1119405:C05D9.7	0.11231363970299	-0.370513865451022	-0.481250426039764	-0.606735851918135	-0.223180508084676	-0.581000162331525	-0.416733313001897	-0.432509763559314	-0.439480160105061
chrX:1122421:1124308:C05D9.9	-0.614706176834138	0.482436419419504	-0.0572247537903773	0.455494487403907	0.024918387975738	0.927762809178199	0.32190151082973	0.283861706278714	-0.339477935338454
chrX:4558740:4558884:C05E11.10	0.0743221459967475	0.213195340761646	-0.155800981587957	-0.0687952073343278	-0.0427850134658353	-0.0951803856333149	0.140501179796856	0.0650281737670401	-0.36494685686812
chrX:4555498:4555642:C05E11.11	0.831202628847723	-0.29506596759059	0.605720200303627	-0.454662522432391	-0.222022060788156	1.31295117091425	2.00543527472577	0.435331214337679	-0.398956182950768
chrX:4555942:4556374:C05E11.12	-0.255340518013317	-0.29506596759059	1.18643661982704	0.961850237345675	0.868320358488282	1.60948846732482	-0.284340970281585	1.00437581233685	0.639083858206277
chrX:4584742:4584867:C05E11.13	-0.255340518013317	-0.29506596759059	-0.30004536526546	-0.454662522432391	-0.222022060788156	-0.592081234429645	-0.34312911267105	-0.582908722056338	-0.398956182950768
chrX:4555932:4556289:C05E11.14	-0.255340518013317	-0.29506596759059	1.18643661982704	0.961850237345675	0.868320358488282	0.930648104174421	-0.284340970281585	1.00437581233685	0.639083858206277
chrX:4571840:4572061:C05E11.15	-0.356094335205639	-0.405576457583458	1.08267326469336	0.86625856192716	-0.301113511316128	0.298746308882094	0.599127062616038	-0.636258469627029	-0.460943612331291
chrX:4573945:4574283:C05E11.16	-0.191501030257303	-0.366109452257354	-1.35329740011053	-0.00845499728264611	1.85555202962606	0.664719804416067	0.963129927053638	0.405232569144437	-0.408518362445831
chrX:4556742:4556881:C05E11.17	-0.191501030257303	0.689970057906552	-0.447531834541449	-1.42496775706071	0.358169442994177	-0.0141205587343309	-1.32664631795372	0.00148900158147233	1.17140509681965
chrX:4584728:4584846:C05E11.18	-0.255340518013317	-0.29506596759059	-0.30004536526546	-0.454662522432391	-0.222022060788156	-0.592081234429645	-0.34312911267105	-0.582908722056338	-0.398956182950768
chrX:4586916:4588178:C05E11.2	1.7993310532172	-0.29506596759059	1.59846147655208	-0.454662522432391	1.92651322432753	1.60948846732482	0.701811981676402	0.435331214337679	-0.398956182950768
chrX:4578240:4581726:C05E11.3	0.214292263192812	0.260995611833908	-0.209376420534537	-0.0738962602398132	0.0975255705531716	-0.0765227762353655	-0.143022461133366	0.0574155755715867	-0.0331081149301284
chrX:4562162:4563125:C05E11.6	-0.322754100001978	0.321767966173715	-1.01016483639894	-0.164253221857595	-0.208792833695296	-0.523955447626627	0.480033659056134	-0.0048115051693281	0.210019331670893
chrX:4581587:4585679:C05E11.7	0.0929364727979674	0.502051042274928	0.359602794438979	0.238101604126108	0.559216952194636	0.226205122963224	0.514541904138005	0.0820835200461454	0.484860162668504
chrX:4576405:4576536:C05E11.9	-0.547132048031605	-0.759571014729307	-0.0846879302256801	-1.42789960555815	0.398449252257869	-0.186972972526809	-0.293960842649517	0.070191874790799	-2.39095387253355
chrV:761625:761978:C05E4.12	1.08829513337574	1.3077369691324	-0.447531834541449	2.39872381003812	-1.35117612132887	1.1118605206825	0.236369130875161	0.00148900158147233	1.39309047011551
chrV:758586:761335:C05E4.15	-1.41079292325655	-1.26662282342925	0.21099277930007	0.154018693884305	-0.80934211998632	0.0610017489338424	0.407749988905356	-0.41495743906668	-0.598049314626209
chrV:728230:728328:C05E4.16	-0.255340518013317	0.75562951143332	3.49151048010266	2.82429799560074	2.26717523765056	0.39182219484797	0.701811981676402	-0.582908722056338	-0.398956182950768
chrV:742119:743273:C05E4.7	-2.19999401903105	0.296508495434598	0.757153601042424	0.434548152696919	1.57883928573786	0.976444616455361	0.282901654221378	0.473935442353764	0.227009627888978
chrX:12941433:12943266:C05E7.1	0.0246912014209292	0.451070456339862	-0.131150338335644	0.100499355323794	0.196311419299702	0.255618257138084	-0.0429683022420717	-0.166097256879549	0.0203489751849957
chrX:12938694:12940834:C05E7.2	0.50834243453492	1.06125263631432	0.75933080727627	1.09237305232397	0.46208622516576	0.987292273515129	0.597267340358822	0.314479032669128	0.270190638137677
chrX:12945533:12946633:C05E7.3	0.936515276084221	1.09514651119596	0.225065367818329	0.622986743044061	0.801246927420424	0.664009855297294	0.170125050481782	0.6072910513692	0.36633683940849
chrX:12936169:12936222:C05E7.5	-1.27804417711834	-1.41680493128126	-1.35329740011053	-1.48440992547588	-1.35117612132887	-1.5368498973384	-1.38543446034318	-1.54034376197984	-1.44655840360288
chrX:12936169:12936222:C05E7.6	-1.27804417711834	-1.41680493128126	-1.35329740011053	-1.48440992547588	-1.35117612132887	-1.5368498973384	-1.38543446034318	-1.54034376197984	-1.44655840360288
chrX:14734441:14740119:C05G5.1	0.451187720394292	0.476343043247338	0.149133795691996	0.380688415180789	0.347687607270314	0.420122465380677	0.310093371948416	0.239918279722103	0.216312947749213
chrX:14752186:14752265:C05G5.10	-0.255340518013317	2.42947593282308	3.39269730850948	-0.514104690847558	-0.222022060788156	2.5306174433911	0.701811981676402	0.435331214337679	0.639083858206277
chrX:14747297:14750441:C05G5.2	0.102633280650335	-0.0153229941085902	0.431477868010961	0.289123320988978	0.295917978138715	0.115899800889109	0.310139201529979	0.158423773979599	0.175487551960317
chrX:14750848:14752011:C05G5.3	-0.446445988883612	0.643575719245086	0.551991404168876	0.597695540036966	0.481239616685352	0.792429361346004	0.626652176449209	0.749201621031111	0.668761776748381
chrX:14756067:14760963:C05G5.5	0.674676699914541	0.15877784545299	0.565471420331602	0.354872834519855	0.574323636687313	0.00880674695261807	0.325823430507037	0.193753748057925	0.303955972849662
chrX:14743590:14744485:C05G5.7	0.388494152283553	-0.00852946333808867	-0.494907739819833	-0.943782326122637	0.307950086821307	-0.545200611740439	-0.557767905322408	-0.268845818034616	-0.226822875964686
chrX:14744541:14744678:C05G5.8	-0.255340518013317	-0.29506596759059	0.605720200303627	-0.454662522432391	-0.222022060788156	1.31295117091425	0.701811981676402	-0.582908722056338	0.639083858206277
chrX:14761104:14761253:C05G5.9	-0.209627611103744	0.27657398680263	0.796955929046201	0.39893308972204	0.541374066853448	0.155833553326476	0.435614641020751	-0.273892720401582	1.07539106164182
chrIV:624083:624269:C05G6.4	-0.255340518013317	-0.29506596759059	0.605720200303627	-0.454662522432391	-0.222022060788156	-0.592081234429645	-0.34312911267105	0.435331214337679	-0.398956182950768
chrIV:624063:624270:C05G6.5	-0.255340518013317	-0.29506596759059	0.605720200303627	-0.454662522432391	-0.222022060788156	-0.592081234429645	-0.34312911267105	0.435331214337679	-0.398956182950768
chrIII:5653865:5653968:C05H8.3	1.36564039637106	-0.921418013815169	-2.05717731420867	-3.68900135498783	-0.320287743423589	-0.481471261400047	-0.506044062352515	-2.26683470339475	-1.34252831044411
chrIII:5653994:5654130:C05H8.4	0.822805976568945	1.0748027591293	-1.39702051425285	-2.35912348468569	-0.659743613581378	0.437618707128909	-0.70325129773661	-1.47164088877052	-0.769811090927158
chrII:10570374:10570435:C06A1.10	-0.255340518013317	-0.29506596759059	-0.30004536526546	-0.454662522432391	-0.222022060788156	-0.592081234429645	-0.34312911267105	-0.582908722056338	-0.398956182950768
chrII:10574650:10574840:C06A1.12	-0.470389149419651	-0.291782566934026	-0.268315243689874	-0.711013874447276	-1.05026254779085	-0.668136370402787	-0.586101100539681	-0.340467022779233	-0.444507464327116
chrII:10570614:10572089:C06A1.2	0.379422899131302	0.416624399762286	0.0602536859773666	0.157915960149685	0.0209539022395856	0.202327480649913	0.033362365319617	0.100534336202474	0.131971980416982
chrII:10572246:10574067:C06A1.3	-2.49679557521971	-0.646801271824644	-2.60845316159855	0.311191502012224	-1.60644156969233	0.459972170428927	-0.596451057149752	-0.789903178991203	-1.65694126550961
chrII:10564111:10564678:C06A1.6	-4.24099738381859	-0.899787330764694	-1.63976367642367	-1.0019597563815	-1.37743893355151	-2.45159353894923	-1.91843614459919	-2.02396424857354	-2.97667957535787
chrII:10564890:10565401:C06A1.7	-2.08157929653948	-1.37733792595516	-2.30278607982194	-2.35912348468569	-0.659743613581378	-0.865813335677207	-2.32505488895496	-2.44442905433266	-1.3529138313765
chrII:10560716:10560934:C06A1.8	-1.25243296562635	-0.662918223787569	-0.607766812206504	-0.557022562921201	-0.13195364303024	-0.542124538743918	-1.05711261170081	-0.669057217505977	-0.835920471547856
chrII:10562951:10563064:C06A1.9	-0.255340518013317	-0.29506596759059	-0.30004536526546	-0.454662522432391	-0.222022060788156	-0.592081234429645	0.701811981676402	-0.582908722056338	-0.398956182950768
chrIV:17406916:17407044:C06A12.17	-0.255340518013317	-0.29506596759059	-0.30004536526546	-0.454662522432391	-0.222022060788156	-0.592081234429645	-0.34312911267105	-0.582908722056338	-0.398956182950768
chrIV:17421785:17421835:C06A12.18	-0.255340518013317	-0.29506596759059	-0.38702107594483	-0.454662522432391	-0.222022060788156	-0.592081234429645	-0.34312911267105	-0.582908722056338	-0.398956182950768
chrIV:17439609:17440101:C06A12.19	-0.136925795521752	-0.29506596759059	0.605720200303627	-0.514104690847558	-0.222022060788156	1.31295117091425	0.701811981676402	-0.582908722056338	1.22218659865562
chrIV:17438394:17439169:C06A12.20	-1.27804417711834	-1.41680493128126	0.545209441707008	-0.553186046348345	0.797359163786812	-0.552946468060782	0.645659585962254	0.718400410012828	1.754507837269
chrIV:17427722:17429602:C06A12.3	0.651737313127211	0.752011829067991	0.280326816006744	0.470025270204602	0.418532505175167	0.247277387255971	0.401830001814144	0.442913393355324	0.602909340097808
chrIV:17437337:17438233:C06A12.8	-0.255340518013317	-0.29506596759059	-0.30004536526546	-0.454662522432391	-0.222022060788156	0.39182219484797	-0.34312911267105	-0.582908722056338	-0.398956182950768
chrI:6004656:6007597:C06A5.12	-0.349954504750675	-0.577647896570226	-1.0247676684847	-1.21447702419743	-0.609578637147473	-0.679766753011962	-1.08621685392848	-0.860754966395858	-0.874289368754655
chrI:6006263:6007334:C06A5.2	0.43185640952292	-2.32927655446361	-1.16008567152047	-0.434373935472336	-1.03971468998198	0.0765270481119633	-0.417134271371664	0.081848195862836	0.34873728847952
chrI:5986491:5990583:C06A5.3	0.0721662078438319	0.167794298261474	0.595254416362321	0.484362012829515	0.538525067299675	0.502679030126361	0.549952446023736	0.489603170776286	0.385888447176155
chrI:6008077:6009547:C06A5.8	-0.610376121936396	-1.54859864904973	-1.12798220316616	-1.69710857009113	-1.82699453795398	-1.23778482705542	-1.45899114114673	-1.3644656912252	-1.112089375026
chrIV:7851255:7851362:C06A6.10	-0.255340518013317	-0.300449998730586	0.605720200303627	-0.454662522432391	-0.222022060788156	-0.592081234429645	-0.284340970281585	1.40811937989982	-0.398956182950768
chrIV:7851255:7851362:C06A6.11	-0.255340518013317	-0.300449998730586	0.605720200303627	-0.454662522432391	-0.222022060788156	-0.592081234429645	-0.284340970281585	1.40811937989982	-0.398956182950768
chrIV:7849610:7849778:C06A6.12	-0.255340518013317	-0.29506596759059	-0.30004536526546	-0.454662522432391	-0.189872507350966	-0.529306781218314	-0.34312911267105	-0.582908722056338	-0.398956182950768
chrIV:7849636:7849778:C06A6.13	-0.255340518013317	-0.29506596759059	-0.30004536526546	-0.454662522432391	-0.189872507350966	-0.529306781218314	-0.34312911267105	-0.582908722056338	-0.398956182950768
chrIV:7845655:7845868:C06A6.14	-0.255340518013317	-0.29506596759059	-0.30004536526546	-0.454662522432391	0.868320358488282	-0.592081234429645	-0.34312911267105	0.435331214337679	1.22218659865562
chrIV:7846629:7854224:C06A6.2	0.216161380811981	-0.0351970936330538	0.554884273577149	0.389311622385301	0.635752292112617	0.0956841700350402	0.29804841498857	0.411170994255292	0.397848125977558
chrIV:7826322:7829291:C06A6.4	-0.487816915069193	-0.985035851544693	-0.772654471333946	-0.836503727823947	-0.7589958855256	-0.68365933781553	-0.610537593485365	-0.86233382750633	-0.722345985752055
chrIV:7837264:7840974:C06A6.7	1.25130597639622	1.8273735666135	2.12229582568538	2.12301472068419	1.88930563936529	2.03016301520838	2.25480839639289	2.02995577624037	2.01502786839799
chrIV:7841503:7841651:C06A6.9	-0.255340518013317	-0.29506596759059	-0.30004536526546	2.1001712497587	-0.222022060788156	0.39182219484797	-0.34312911267105	-0.537456951224461	2.21900731747176
chrII:7797009:7797130:C06A8.13	-0.136925795521752	0.75562951143332	-0.30004536526546	-0.454662522432391	-0.222022060788156	-0.592081234429645	-0.34312911267105	-0.582908722056338	-0.357736860609859
chrII:7794452:7794602:C06A8.14	-0.255340518013317	-0.29506596759059	-0.30004536526546	-0.454662522432391	-0.222022060788156	-0.592081234429645	-0.34312911267105	-0.582908722056338	-0.398956182950768
chrII:7794477:7794627:C06A8.15	-0.255340518013317	-0.29506596759059	-0.30004536526546	-0.454662522432391	-0.222022060788156	-0.592081234429645	-0.34312911267105	-0.582908722056338	-0.398956182950768
chrII:7772463:7772603:C06A8.16	-0.255340518013317	-0.29506596759059	1.18643661982704	2.1001712497587	0.868320358488282	0.930648104174421	0.701811981676402	0.435331214337679	-0.357736860609859
chrII:7795434:7795582:C06A8.17	-0.255340518013317	-0.29506596759059	-0.30004536526546	-0.454662522432391	-0.222022060788156	-0.592081234429645	-0.34312911267105	-0.582908722056338	-0.398956182950768
chrII:7772498:7773914:C06A8.6	0.501291848475825	0.870672525784227	0.848731474945612	0.689244900023947	1.32339451077293	0.457733593407412	0.868072643813656	0.676306112630212	0.604228307491352
chrII:7765544:7772017:C06A8.8	1.00946959974044	0.495057061434711	0.0968128042904007	0.0732224711462192	0.461935037885848	0.0434601195831464	-0.152488133285694	0.236585097873813	0.0495847440739703
chrV:13902794:13903886:C06B3.1	-0.255340518013317	-0.29506596759059	-0.30004536526546	-0.454662522432391	-0.222022060788156	-0.592081234429645	-0.34312911267105	-0.582908722056338	-0.398956182950768
chrV:13931524:13932198:C06B3.16	-2.9443347617895	-2.19375821151988	-3.15633614950428	-3.00588561368908	-3.19090629435741	-0.874591328072549	-2.03872097251309	-3.21979853590546	-3.15341620274363
chrV:13907985:13908967:C06B3.6	1.47817180754636	1.32160210630117	0.630272416353645	0.916530396508341	1.42438400200773	1.52004558151324	1.03463829268553	1.14178483824526	0.823572423563958
chrV:13909685:13911585:C06B3.7	4.15718963039149	0.251657458968498	3.52343327045238	2.47136161184564	2.70988924834762	3.13156943620435	4.87172163442057	3.63676490669925	1.90602767013917
chrV:15499166:15499266:C06B8.13	-0.255340518013317	-0.29506596759059	0.605720200303627	-0.454662522432391	-0.222022060788156	-0.592081234429645	-0.34312911267105	-0.582908722056338	-0.398956182950768
chrV:15505196:15505284:C06B8.15	-0.255340518013317	-0.300449998730586	-0.30004536526546	-0.454662522432391	-0.222022060788156	-0.592081234429645	-0.34312911267105	0.435331214337679	-0.357736860609859
chrV:15476060:15478749:C06B8.2	-0.0738422688267663	-0.515682329311946	-0.177556230506829	-0.308646388132207	0.0923581361734638	-0.226340810136687	-0.350582980420564	-0.270274020178847	-0.765339869948196
chrV:15484053:15484637:C06B8.3	-0.255340518013317	-0.29506596759059	0.605720200303627	-0.454662522432391	-0.222022060788156	-0.592081234429645	-0.34312911267105	-0.537456951224461	-0.398956182950768
chrV:15498733:15511421:C06B8.7	0.157756702140072	0.328640779650715	1.22501505362097	0.98818985979383	0.768264491876264	0.926187295058913	1.10255685812557	0.994643019555733	0.356024430388789
chrII:9375844:9377258:C06C3.10	0.779610411429619	0.205953004670538	0.0376327142517477	-0.0702821808268904	0.546563283046905	0.152584808509843	0.0801960362780269	0.0143443038935683	-0.019696132485177
chrII:9375106:9375848:C06C3.12	0.599008376568497	1.14086112986897	1.50151461421442	1.37713550187943	-0.28940097391265	1.36553570952853	1.4989124256042	1.214814507116	0.983828421442663
chrII:9376070:9376310:C06C3.14	0.726140568984229	-0.130801524291868	-0.517136873446869	-0.522317367181461	0.209178569846066	-0.0552353337835049	-0.126445089632385	-0.649028892049353	-0.254754527751897
chrII:9369086:9372485:C06C3.3	-0.830856178042294	0.942452536954425	1.0701683628478	1.07243083947707	0.416627368137552	1.10047399224584	1.32227711173396	1.17430218069794	0.353787476856659
chrII:9373290:9374896:C06C3.4	1.08837339313975	0.429453917871543	-0.216777749029093	-0.439409317885495	0.476470184140533	0.105849437549327	-0.119031079848031	-0.0993787005891165	-0.09281293136142
chrII:9385540:9395483:C06C3.7	0.656900794197634	-0.0167479505904185	0.404296421220672	0.930329637342486	0.662109027724952	0.33067078075824	0.620145529172219	0.308262207972125	0.984651422642822
chrII:9376454:9378242:C06C3.9	1.00347808269025	1.05531259916975	0.196541631483263	0.294136854737606	0.676874000063452	0.451324241766245	0.447686808343741	0.257058357067806	-0.160306981416293
chrV:16009455:16009750:C06C6.12	-0.255340518013317	-0.29506596759059	-0.30004536526546	-0.514104690847558	-0.222022060788156	-0.529306781218314	-0.34312911267105	-0.582908722056338	-0.398956182950768
chrV:15992149:15995607:C06C6.7	0.831202628847723	2.86778853176113	2.91079406057925	1.89307411647321	1.92651322432753	2.5306174433911	0.701811981676402	1.00437581233685	2.95362989079128
chrV:15997135:15997769:C06C6.8	-1.69893553969151	0.438420985888491	1.15122700826342	-0.520129628292717	0.542580210018686	0.613652184035846	0.0960168703128277	-0.527366991898447	1.03268714001103
chrV:15996170:15996755:C06C6.9	-0.255340518013317	-0.29506596759059	1.59846147655208	-0.514104690847558	-0.222022060788156	-0.592081234429645	-0.284340970281585	-0.582908722056338	2.63272529583855
chrIII:8605831:8606622:C06E1.1	0.224283581604124	-0.42798057097853	-0.571246855201976	-0.53448917854134	-0.470501002928347	-0.933684985998318	-0.715191579222297	-0.466020041823944	-0.242019272411357
chrIII:8614761:8616381:C06E1.11	-0.0382864651543086	0.41020357084883	0.286773367407776	0.412789920119881	-0.422966840374011	-0.379032858209561	-0.069533826043954	-0.684813335314177	1.07906220841885
chrIII:8576120:8576317:C06E1.13	-0.255340518013317	-0.29506596759059	-0.30004536526546	-0.454662522432391	-0.222022060788156	-0.592081234429645	-0.34312911267105	-0.582908722056338	-0.398956182950768
chrIII:8584302:8584425:C06E1.14	-1.67755439236237	0.253639975905234	-0.317774044930286	0.268611104827186	-0.712019878917643	0.769424669591155	0.18598918862074	-0.0482791359213326	-0.549850508280808
chrIII:8576171:8576319:C06E1.15	-0.255340518013317	-0.29506596759059	-0.30004536526546	-0.454662522432391	-0.222022060788156	-0.592081234429645	-0.34312911267105	-0.582908722056338	-0.398956182950768
chrIII:8591238:8593720:C06E1.7	-1.05624210874668	-0.316348928185791	-0.510563444744469	-0.212450931745585	-0.155255943913532	-0.409875067615306	-0.0698479612509605	-0.634937725022489	-0.647037932614079
chrIII:8606500:8609783:C06E1.9	-0.324148690906951	-0.477904020513206	-0.268998149467598	-0.376713209037068	-0.35945137908065	-0.399779342365493	-0.253596873572145	-0.316684144687971	-0.27076840284406
chrX:8872932:8874848:C06E2.1	-0.239907631641657	0.374822289152695	-0.35874923974731	0.0523099195216415	0.130988579794887	-0.149295230586971	-0.120559295599044	-0.36943248529315	0.0930821033628076
chrX:8889084:8889189:C06E2.12	-0.255340518013317	0.75562951143332	-0.30004536526546	-0.454662522432391	1.92651322432753	-0.592081234429645	-0.34312911267105	-0.582908722056338	-0.398956182950768
chrX:8876081:8876164:C06E2.14	-0.255340518013317	-0.29506596759059	-0.30004536526546	-0.454662522432391	-0.222022060788156	-0.592081234429645	-0.34312911267105	-0.582908722056338	-0.398956182950768
chrX:8879648:8880406:C06E2.2	-0.356094335205639	-0.405576457583458	-0.403808720399133	-0.550254197850906	-0.333263064753319	1.21987528494838	-0.445814031731414	1.30931786149725	-0.502162934672201
chrX:8857055:8857954:C06E2.5	-0.773171857073238	-0.348408304316489	-1.06850488679202	-1.03925336883506	-0.941912578500732	-0.962550191510524	-0.708827920950019	-0.656194635815252	-0.785458324970955
chrX:8861257:8861692:C06E2.9	-1.35519625540245	-0.454664611187904	-1.97557490437395	-2.31405591465164	-2.96936674037978	-1.21713097501405	-1.67762417430771	-0.829403193704625	-0.390837303479439
chrIV:7283256:7283871:C06E4.1	2.3656498773556	-0.29506596759059	0.605720200303627	-0.454662522432391	0.868320358488282	0.930648104174421	0.701811981676402	-0.582908722056338	-0.398956182950768
chrIV:7275873:7276076:C06E4.15	-0.255340518013317	-0.29506596759059	-0.38702107594483	-0.454662522432391	-0.222022060788156	-0.592081234429645	-0.34312911267105	-0.582908722056338	-0.398956182950768
chrIV:7276736:7276872:C06E4.17	-0.255340518013317	-0.29506596759059	-0.30004536526546	-0.454662522432391	-0.222022060788156	-0.592081234429645	-0.34312911267105	-0.582908722056338	-0.398956182950768
chrIV:7276382:7276595:C06E4.18	-0.255340518013317	-0.29506596759059	0.605720200303627	-0.454662522432391	-0.222022060788156	-0.592081234429645	0.701811981676402	-0.582908722056338	-0.398956182950768
chrIV:7280961:7281103:C06E4.19	-0.255340518013317	1.81170902159723	2.7598943155989	-0.514104690847558	0.868320358488282	-0.592081234429645	-0.284340970281585	-0.582908722056338	-0.398956182950768
chrIV:7276960:7283236:C06E4.2	0.276790352162393	0.449872099643203	-0.0805932681230851	-0.249728129356367	0.0881021343108042	-0.207396569930191	-0.328834532129026	0.112778755669435	0.105814414102642
chrIV:7275208:7275415:C06E4.20	-0.255340518013317	-0.29506596759059	-0.30004536526546	-0.454662522432391	-0.222022060788156	-0.592081234429645	-0.34312911267105	1.40811937989982	-0.398956182950768
chrIV:7260874:7262133:C06E4.3	-0.130456264725624	1.14899827277305	0.978150376189949	0.452740412329508	-2.66463443553158	0.586630650466211	0.96656439167913	-0.220858580992027	-0.077017806244132
chrIV:7254989:7255909:C06E4.5	-0.255340518013317	-0.29506596759059	-0.30004536526546	-0.454662522432391	-0.222022060788156	0.39182219484797	-0.34312911267105	-0.582908722056338	-0.398956182950768
chrIV:7257131:7258248:C06E4.6	-0.442311369331422	0.404390611438252	-0.713615227276277	-0.430562890319362	0.387957351555554	0.0863973542030681	0.0459765249516244	-0.418475514169865	0.43986307130701
chrIV:7284118:7285875:C06E4.8	-1.3640738459019	-1.65802974552245	-0.0859773037205403	-0.177029227135746	-3.71469704554433	-1.6093868789908	-1.53607148576152	-0.721200305781876	-0.607695296808018
chrIV:5839476:5844005:C06E7.2	0.262844377313982	1.19172883374111	1.29226499695432	1.43611306385758	1.01513101827328	1.37105213444365	1.1977207362478	1.31871592618786	1.33244234704276
chrIV:5850823:5859978:C06E7.4	0.379317141296446	0.689947832387958	0.693208060751549	0.631940110619181	0.657897910465408	0.668399620423931	0.661210714033081	0.758816717308794	0.552075946350788
chrIV:5865857:5867299:C06E7.88	0.676577027950364	0.295090545470068	-0.300955106681012	-0.356347481932008	0.364847245743219	-0.0566217209479398	-0.241986663713775	-0.14477865622505	-0.108583098538754
chrIV:5862948:5863087:C06E7.89	-0.255340518013317	-0.29506596759059	-0.30004536526546	-0.454662522432391	-0.222022060788156	-0.592081234429645	-0.34312911267105	-0.582908722056338	-0.398956182950768
chrIV:5860904:5861042:C06E7.90	-0.136925795521752	-0.29506596759059	-0.30004536526546	-0.454662522432391	-0.222022060788156	0.930648104174421	-0.34312911267105	0.435331214337679	-0.398956182950768
chrIV:5834275:5834425:C06E7.92	-0.255340518013317	-0.29506596759059	-0.30004536526546	-0.454662522432391	-0.222022060788156	-0.592081234429645	0.701811981676402	-0.582908722056338	-0.398956182950768
chrIV:5858331:5858616:C06E7.93	-1.27804417711834	-1.41680493128126	-1.44027311078991	0.37803783277919	-1.35117612132887	-1.47407544412707	-1.38543446034318	-0.567555596417703	-1.40533908126197
chrIV:5839697:5839754:C06E7.94	-0.136925795521752	-0.300449998730586	-0.38702107594483	-0.514104690847558	-0.189872507350966	1.31295117091425	-0.284340970281585	-0.537456951224461	-0.357736860609859
chrIV:5832890:5833059:C06E7.95	-0.255340518013317	-0.29506596759059	-0.30004536526546	-0.454662522432391	-0.222022060788156	-0.592081234429645	-0.34312911267105	-0.582908722056338	0.639083858206277
chrIII:7002300:7005450:C06E8.5	-1.24075523420066	0.907342171203273	0.609254615458449	1.22773897801223	-0.78093814161681	1.11316250261559	0.264172647229071	0.986450018173384	-0.325371799384187
chrIII:6994160:6994299:C06E8.6	-0.255340518013317	0.75562951143332	-0.30004536526546	0.417119188279977	0.868320358488282	-0.529306781218314	0.701811981676402	-0.582908722056338	0.639083858206277
chrIII:6994708:6994920:C06E8.7	-0.255340518013317	-0.29506596759059	-0.30004536526546	-0.454662522432391	-0.222022060788156	0.39182219484797	-0.284340970281585	-0.582908722056338	-0.398956182950768
chrX:16633362:16637673:C06G1.1	0.42818297539726	0.596592459002847	0.502965531401318	0.651748787367309	0.625780495987821	0.617654924897707	0.396654111486997	0.503511036626879	0.337616328959235
chrX:16643438:16643588:C06G1.10	1.07801657742558	1.38766183001694	0.551915938342029	0.179427028792572	1.68062868379641	0.949252415220913	0.976452166665351	1.04521451670136	0.627812594795759
chrX:16619320:16619411:C06G1.11	-0.255340518013317	-0.29506596759059	-0.30004536526546	-0.454662522432391	-0.222022060788156	-0.529306781218314	-0.34312911267105	-0.582908722056338	-0.357736860609859
chrX:16615871:16616020:C06G1.12	0.548989048311012	0.438420985888491	-0.0102058307834033	0.955825299900516	1.26011106253491	0.791103147425135	1.3996401633622	-0.123623424335483	1.35359173496375
chrX:16627126:16627264:C06G1.13	-0.255340518013317	-0.29506596759059	-0.30004536526546	-0.454662522432391	-0.222022060788156	-0.529306781218314	-0.34312911267105	-0.582908722056338	-0.398956182950768
chrX:16629834:16629977:C06G1.14	-0.255340518013317	-0.29506596759059	-0.30004536526546	-0.454662522432391	0.868320358488282	0.39182219484797	-0.34312911267105	-0.582908722056338	-0.398956182950768
chrX:16618285:16618374:C06G1.15	-0.136925795521752	2.15169068635387	1.59846147655208	0.417119188279977	1.4873235035349	0.930648104174421	0.701811981676402	1.40811937989982	3.09069625217544
chrX:16620992:16621138:C06G1.16	2.3656498773556	2.42947593282308	0.605720200303627	2.27956694653505	1.92651322432753	0.39182219484797	2.26482743050528	1.40811937989982	1.95680917197514
chrX:16621630:16621771:C06G1.17	2.48020048462345	2.93673235405606	2.80703070544558	1.7974824410547	3.05327851045559	2.43754155742523	2.73900500831581	2.09470317508323	2.52951854411712
chrX:16621806:16622739:C06G1.2	0.292742780332688	0.722016576572257	0.16718507885785	0.373309858213466	0.344015986356891	0.281817396399794	0.350473653338779	0.194012709210097	0.328526834709578
chrX:16647193:16647336:C06G1.7	-0.255340518013317	-0.29506596759059	0.605720200303627	1.34834306740751	-0.222022060788156	0.930648104174421	-0.34312911267105	-0.537456951224461	-0.398956182950768
chrX:16646333:16646531:C06G1.8	-0.255340518013317	2.42947593282308	-0.30004536526546	3.03139512888624	-0.222022060788156	1.31295117091425	0.701811981676402	-0.582908722056338	0.639083858206277
chrX:16626869:16627004:C06G1.9	-0.255340518013317	-0.29506596759059	-0.30004536526546	-0.454662522432391	-0.222022060788156	0.39182219484797	-0.284340970281585	-0.582908722056338	-0.398956182950768
chrIV:7036125:7036468:C06G3.3	-0.450987882814688	0.145099048495442	-0.0133956396250397	-0.0426494381442364	0.477810595218356	0.24966350214116	0.37955938553145	0.584926166161221	0.921416079756177
chrIV:7017625:7020210:C06G3.6	-0.432111351979145	0.720210145629192	1.14265447242561	1.07297856359636	0.666541530733183	1.31039827135415	1.17834958224365	1.24231947921955	0.882505639896112
chrIV:7031309:7032719:C06G3.8	-0.906397129992783	-1.20958141029087	-1.1370061265606	-1.46343947860115	-1.24635042640719	-0.86538364546311	-1.08686534220693	-0.990825156155726	-1.20104972630184
chrIII:7977215:7977812:C06G4.4	0.178317535974107	0.138433600024762	0.0159973827869185	-0.11423394191395	0.502087237078227	-0.0530962872891785	0.218358567634317	-0.236944426459119	-0.169508289940612
chrIII:8004390:8006002:C06G4.6	-0.343208516634746	-0.0931346255393611	-0.67921849700223	-0.225481835653152	-0.0325721931359044	0.1663932043329	-0.143055973973049	0.121863747064369	0.586766823862611
chrX:16507843:16522841:C06G4.7	-0.087745392571678	0.13654749150636	0.24911431124997	0.486700901874506	-0.00878731325983237	0.133926220811418	0.428054756430118	0.202764821632169	0.231001101588016
chrV:11137344:11137546:C06H2.10	-0.255340518013317	-0.29506596759059	1.59846147655208	-0.454662522432391	-0.222022060788156	-0.592081234429645	-0.284340970281585	-0.582908722056338	-0.398956182950768
chrV:11125221:11127316:C06H2.2	-0.36657781922069	-0.106775458569135	0.440988721888709	0.169743412198129	0.161758774599396	0.260418870243228	0.427599490185973	0.306811731166863	0.284545213121473
chrV:11143061:11144794:C06H2.7	-0.888311059760632	-1.6522882988348	-0.656967563625963	-1.3741526292658	-1.59564771020439	-1.40181628342428	-1.12067356644288	-1.44937242629797	-0.98362876187355
chrV:11133874:11134086:C06H2.9	-0.255340518013317	-0.29506596759059	-0.30004536526546	-0.454662522432391	-0.222022060788156	-0.592081234429645	-0.34312911267105	1.00437581233685	-0.398956182950768
chrV:17893882:17894059:C06H5.11	-0.255340518013317	-0.29506596759059	-0.30004536526546	-0.454662522432391	-0.222022060788156	-0.592081234429645	-0.34312911267105	-0.582908722056338	-0.398956182950768
chrV:17894784:17894985:C06H5.12	-0.255340518013317	-0.29506596759059	-0.30004536526546	-0.454662522432391	-0.222022060788156	-0.592081234429645	-0.34312911267105	-0.582908722056338	-0.398956182950768
chrV:17879820:17888984:C06H5.6	0.713964491246588	0.232479220859386	-0.072447850812396	-0.0506562094475637	0.435325394485217	0.144226933450501	0.102421439858777	0.0622950808052803	-0.0643738659229456
chrV:17919025:17921745:C06H5.8	0.411551759030796	0.318418487049359	-0.106825221263292	0.458151427294403	0.0117635946723725	-0.0226814253273138	-0.179390271600191	-0.340651679880105	0.136003280474617
chrX:4554367:4554582:C07A12.10	1.7993310532172	-0.29506596759059	-0.30004536526546	-0.514104690847558	-0.222022060788156	-0.592081234429645	-0.34312911267105	-0.582908722056338	-0.398956182950768
chrX:4550088:4550290:C07A12.11	-0.255340518013317	-0.29506596759059	-0.30004536526546	-0.454662522432391	-0.222022060788156	-0.592081234429645	-0.284340970281585	-0.582908722056338	1.63590457702241
chrX:4554080:4554219:C07A12.12	-0.255340518013317	-0.29506596759059	2.17917789607549	-0.454662522432391	-0.189872507350966	-0.592081234429645	-0.34312911267105	-0.582908722056338	-0.398956182950768
chrX:4553077:4553209:C07A12.13	-0.255340518013317	-0.29506596759059	-0.30004536526546	-0.454662522432391	-0.189872507350966	-0.529306781218314	-0.34312911267105	-0.582908722056338	-0.398956182950768
chrX:4554288:4554572:C07A12.14	1.7993310532172	-0.29506596759059	-0.30004536526546	-0.514104690847558	-0.189872507350966	-0.592081234429645	-0.34312911267105	-0.582908722056338	-0.398956182950768
chrX:4549096:4549369:C07A12.15	-0.255340518013317	-0.29506596759059	0.605720200303627	-0.454662522432391	-0.222022060788156	-0.592081234429645	-0.34312911267105	-0.582908722056338	-0.398956182950768
chrX:4554090:4554229:C07A12.16	-0.255340518013317	-0.29506596759059	2.17917789607549	-0.454662522432391	-0.189872507350966	-0.592081234429645	-0.34312911267105	-0.582908722056338	-0.398956182950768
chrX:4549243:4549459:C07A12.17	-0.255340518013317	-0.29506596759059	-0.38702107594483	-0.454662522432391	-0.222022060788156	-0.592081234429645	-0.34312911267105	-0.582908722056338	-0.398956182950768
chrX:4545702:4549948:C07A12.18	0.790563510307768	1.60610727182903	0.192996818351799	0.16878278572873	0.692614237946296	0.132574946779089	0.216524701947891	0.282309442911726	0.14349266530752
chrX:4524045:4524172:C07A12.19	-1.24873205305762	-0.337890760869472	-0.704497754622335	-0.407776321922218	-1.0524277945044	-0.360578118847153	-0.23422634310799	-0.577135129401252	-0.556539265799731
chrX:4544846:4545689:C07A12.2	-0.134051793612841	0.753364090014608	-0.803289380804172	-0.148505624472501	-0.276843921228061	0.291436885012356	0.344134847879126	0.0797590750426883	-0.298925935973354
chrX:4517747:4521069:C07A12.7	0.519248776425095	0.410866239527908	0.105611888267366	0.182343078797524	0.366288869607399	0.0182144347545959	0.255393830410028	0.19402517012823	0.172087647241251
chrX:4551041:4551228:C07A12.9	-0.255340518013317	-0.29506596759059	-0.30004536526546	-0.454662522432391	-0.222022060788156	-0.592081234429645	2.26482743050528	-0.582908722056338	-0.398956182950768
chrX:10172197:10174184:C07A4.2	-0.799915132857838	0.273117234694955	0.566198480350811	0.143770576481755	0.356801243186405	0.663846290268125	0.16685279829111	0.063891368039998	0.207478337869586
chrX:10174982:10175896:C07A4.3	0.831202628847723	2.15169068635387	1.59846147655208	-0.454662522432391	-0.222022060788156	-0.592081234429645	-0.34312911267105	0.435331214337679	-0.398956182950768
chrX:10176609:10176752:C07A4.4	1.39752145298612	1.81170902159723	-0.38702107594483	0.417119188279977	0.868320358488282	-0.592081234429645	-0.34312911267105	-0.537456951224461	-0.357736860609859
chrX:10176605:10176744:C07A4.7	0.831202628847723	0.75562951143332	-0.38702107594483	0.417119188279977	0.868320358488282	-0.592081234429645	-0.34312911267105	-0.537456951224461	-0.357736860609859
chrX:10164640:10164691:C07A4.8	-0.255340518013317	-0.29506596759059	-0.30004536526546	-0.454662522432391	-0.222022060788156	-0.592081234429645	-0.34312911267105	-0.537456951224461	-0.398956182950768
chrX:10166784:10167063:C07A4.9	-0.255340518013317	-0.29506596759059	-0.30004536526546	-0.454662522432391	2.54551636937414	0.39182219484797	-0.34312911267105	-0.537456951224461	-0.398956182950768
chrIII:9685169:9686726:C07A9.10	-0.118309708726859	0.883010392031734	0.834541321462591	0.350707215788114	0.728365267142316	-0.685181309173459	0.310121435442845	0.110380479310054	0.992299006482427
chrIII:9725282:9727539:C07A9.12	0.987146246793319	0.53242991140211	0.0563651652000946	0.0221147200002399	0.67657906291602	-0.0557597006160529	-0.151898549483017	0.364001730367104	0.0467006875286172
chrIII:9679657:9681306:C07A9.13	-0.954707799790492	0.336627391943853	-1.0651110320341	-0.824889003408248	-0.378793698928695	-0.332786032278802	-0.263978867260608	-0.476400654563973	-0.955311516233499
chrIII:9717379:9717458:C07A9.14	-1.1533860395378	-0.0719028801281562	-1.44749084015699	-2.91419054460062	-1.72973759828264	-0.796272667190395	-2.88498236946039	-2.02902916569765	-0.968988025289345
chrIII:9699493:9699643:C07A9.15	-0.255340518013317	-0.29506596759059	-0.30004536526546	-0.454662522432391	-0.222022060788156	-0.592081234429645	-0.34312911267105	-0.582908722056338	0.639083858206277
chrIII:9708844:9709069:C07A9.16	-0.847367973808732	-0.771862192707046	-0.2065082512877	-0.412403222467624	-0.47890296895031	-0.260943297727443	-0.211595949467646	-0.331153766628637	-0.85955946465337
chrIII:9681523:9682829:C07A9.5	0.560296798065475	0.391978954746937	0.59035678207362	0.364810253280893	0.599104573662128	0.709893118830455	0.848354956395236	0.851097202672078	0.5342529733923
chrIII:9663289:9667641:C07A9.9	-0.00327259649315123	0.236327170062782	-0.405779834355215	-0.264741253177401	-0.466456413269389	-0.529669566855928	-0.539219403125122	-0.188947217686582	-0.0770915895047379
chrX:9516363:9517206:C07B5.2	0.298780372570161	0.206048460130359	0.859540657456387	0.511125117868856	0.304128733208907	0.0929094106485145	0.257884323517584	0.431226845564301	0.579939894631555
chrX:9522487:9523218:C07B5.3	1.87496379440083	1.5393515325185	0.613763185277061	0.575139713109193	0.582860019282378	0.584605690849719	0.938724833323961	0.392009090369265	0.786504494405125
chrX:9529659:9536631:C07B5.4	0.415467969942895	0.477568163213263	0.468282501490866	0.321593149975961	0.0978557277273158	0.357442091269182	0.310710527287956	0.418295050976232	0.211372615025299
chrX:9519021:9521756:C07B5.6	-0.511597887847433	-0.0644703769312172	-0.244417538428392	-0.624174138333076	-0.0117709760266836	-0.690756875689598	-0.596536878555792	-0.669127168311719	-0.139094094373055
chrX:9536562:9536792:C07B5.8	-0.170995974935858	-0.346428991235349	-0.936922498140734	-0.985068828634906	-0.8424293256172	-0.95804417553616	-1.26315182579213	-0.769958796664474	-0.902857167294583
chrX:9509832:9510036:C07B5.9	1.01894455764601	-2.00833566805597	-0.422230687508451	0.797587080896654	-1.91446753498284	0.947625990011754	-1.87628903360315	0.661761889250499	-1.95777501643738
chrIV:9184846:9186025:C07C7.1	-0.285649041114665	0.681341196657343	0.0950700899675443	1.14332466403699	0.560926229162305	0.231121250553494	-0.437405831596371	0.452062588868516	0.862537618223787
chrIV:9165986:9166170:C07C7.3	-0.255340518013317	-0.29506596759059	0.605720200303627	-0.454662522432391	-0.222022060788156	0.39182219484797	-0.34312911267105	1.72128722076821	-0.398956182950768
chrII:7399011:7400561:C07D10.1	0.35375906569407	-0.0795763651643783	-0.0350055483437622	-0.165170999714287	0.423747866473639	0.210958209302161	0.257898064179341	-0.431592189937117	-0.0194605641941975
chrII:7381560:7383499:C07D10.5	-0.51307754928322	0.0398433457071416	0.349181631415735	0.233013656179158	-0.114622370809309	0.133119646679089	0.268354702303237	0.333976793564293	0.120848196647268
chrII:7379176:7379612:C07D10.6	-2.62831958107668	-0.433625597938616	-2.96826784187113	-1.43316642614066	-2.85676979446987	-1.4314189082247	-1.38616747719797	-2.5834507968164	-1.3114985628205
chrII:7379311:7381285:C07D10.7	-1.70144722864093	-0.33131336287998	-2.07468493919935	-1.39405170657621	-2.616208383772	-1.09054029627581	-1.10089082790256	-1.67017406003983	-0.832874257094178
chrX:7344046:7344551:C07D8.5	-0.255340518013317	-0.29506596759059	-0.30004536526546	0.417119188279977	-0.222022060788156	-0.529306781218314	-0.34312911267105	-0.582908722056338	-0.398956182950768
chrX:7341508:7342780:C07D8.6	0.457268780080678	-0.129473178285305	-0.446624323378449	-0.294484281026346	-0.197358807656173	-0.417932817310217	-0.16182755029296	-0.486415580028593	-0.115155241771847
chrII:10346374:10347007:C07E3.10	0.620137722161221	0.0985852872715083	-0.394008000972468	-0.570725000967672	0.51522695399994	-0.253484209426021	-0.0194613884400491	-0.0866426770964242	-0.00320369776585281
chrII:10377998:10378135:C07E3.13	0.831202628847723	-0.29506596759059	-0.30004536526546	-0.514104690847558	-0.222022060788156	-0.592081234429645	-0.34312911267105	0.435331214337679	-0.398956182950768
chrII:10358138:10358286:C07E3.14	-0.255340518013317	-0.29506596759059	-0.38702107594483	-0.454662522432391	-0.222022060788156	-0.592081234429645	-0.34312911267105	-0.582908722056338	-0.398956182950768
chrII:10382581:10382651:C07E3.15	-0.255340518013317	0.75562951143332	-0.30004536526546	-0.454662522432391	-0.222022060788156	-0.592081234429645	-0.34312911267105	-0.582908722056338	-0.398956182950768
chrII:10377998:10378135:C07E3.16	0.831202628847723	-0.29506596759059	-0.30004536526546	-0.514104690847558	-0.222022060788156	-0.592081234429645	-0.34312911267105	0.435331214337679	-0.398956182950768
chrII:10354680:10354761:C07E3.17	-0.255806193560515	1.09303544975143	2.18575072683058	2.24621139209881	1.71467363296897	1.95396860893768	2.28305348698369	1.84026865782281	1.38792968701472
chrII:10353583:10357518:C07E3.3	0.481634691918891	1.1146951300999	1.14076715391069	1.36540115499533	0.957207047685878	1.13260749572763	1.20853833925929	1.12376376434105	0.767132025080816
chrII:10360786:10362995:C07E3.4	1.69857723602488	4.07518871888583	3.64887223671369	3.19664663655272	2.15593423368539	1.96355329762537	2.57143296653201	3.06749134064537	2.98748950045401
chrII:10352262:10353463:C07E3.8	-3.49665664106014	0.134661496348737	0.402882521825209	0.580625210588004	-0.642882686715374	0.11917547843709	-0.433068170515127	-0.980878696964217	0.237395148821375
chrII:10350755:10351613:C07E3.9	0.0710859774371588	-0.467826669282715	-0.739479920937698	-0.793280080934063	-0.459510830035071	-0.603023402663196	-0.490201800483266	-0.855247652385452	-0.262558408600463
chrI:420921:423713:C07F11.2	0.104255432105864	0.304079641447392	0.519582745744172	0.707001705194806	0.777320194920798	0.58098135756417	0.626837086010544	-0.136486973982929	0.523373508175797
chrIV:8175040:8175118:C07G1.10	-0.255340518013317	-0.29506596759059	-0.30004536526546	-0.514104690847558	-0.222022060788156	-0.529306781218314	-0.34312911267105	-0.582908722056338	0.639083858206277
chrIV:8171831:8172056:C07G1.11	-0.255340518013317	-0.29506596759059	-0.30004536526546	-0.454662522432391	-0.222022060788156	1.31295117091425	-0.34312911267105	0.435331214337679	-0.398956182950768
chrIV:8193173:8193373:C07G1.12	-0.458709897348565	0.456200244968359	-0.131080480025631	0.300220025954622	0.620359355066892	0.49077951783465	0.871544226479157	0.659463409918639	-0.390837303479439
chrIV:8181667:8181763:C07G1.13	-0.255340518013317	-0.29506596759059	0.605720200303627	1.34834306740751	-0.222022060788156	0.39182219484797	-0.34312911267105	0.435331214337679	-0.398956182950768
chrIV:8205116:8205400:C07G1.14	-1.27804417711834	-0.366109452257354	1.12592586123042	-0.553186046348345	1.41636230883343	1.28931148407179	1.94928287901162	-0.567555596417703	-0.408518362445831
chrIV:8169963:8170203:C07G1.15	0.609920874760689	2.11088134095334	1.43435866614506	1.95163516451797	0.964286865824022	0.906071470685948	0.624503639324293	1.48170285789642	1.5405832809908
chrIV:8209157:8210400:C07G1.6	-2.21391875030951	-1.30261967457253	-1.95646700066153	-0.534568437935275	-1.45253405228804	-1.83998022047464	-0.262637727684912	-1.94462211072872	-1.73743210087996
chrIV:8210953:8211828:C07G1.7	-1.65275695723474	-0.295022241340108	0.0330467657536515	1.98036925557923	-0.815994859879897	1.60421735922554	0.460019734750427	0.626458917371179	1.60700979527802
chrIII:4497828:4497972:C07G2.4	-0.255340518013317	0.75562951143332	1.59846147655208	0.417119188279977	0.868320358488282	1.31295117091425	0.701811981676402	1.97716397789899	0.639083858206277
chrIII:4498966:4499038:C07G2.5	0.114956737339631	-0.0762313166573752	0.257520153496982	-0.170340662235794	0.170809283050468	-0.223219860135447	0.246007271205737	0.100432573833797	-0.134390084142441
chrV:3502306:3503151:C07G3.10	-0.507596105261148	-0.337890760869472	0.402882521825209	-0.595542588284083	-0.394773228029487	0.501478545176922	-0.433068170515127	0.286238950613498	0.147484104046686
chrV:3518826:3518897:C07G3.13	-0.356094335205639	-0.405576457583458	-0.403808720399133	-0.550254197850906	-0.333263064753319	-0.68515712039552	-0.38702588934195	0.336529695935111	-0.502162934672201
chrV:3493633:3496943:C07G3.15	-1.41025242835867	1.64481206079097	0.282794956467453	-0.478483466798027	0.85060617530919	1.24108669267126	0.707172235899619	-2.73547951011548	1.03491299544743
chrV:3498121:3501763:C07G3.8	0.757079390116931	0.576912963309302	0.6515862452184	1.41735920379946	1.41998106736117	1.03688929122604	0.624503639324293	0.808652414808597	0.428652479299237
chrII:9091107:9093684:C07H4.1	0.487872417160589	0.259812269882373	0.0597179946010964	0.0249269273010601	-0.106240664522132	0.157350070575013	-0.231284358227281	0.026737869502783	-0.0812730089699807
chrII:9089466:9089802:C07H4.3	-0.255340518013317	-0.29506596759059	-0.30004536526546	-0.454662522432391	-0.222022060788156	-0.592081234429645	-0.34312911267105	-0.537456951224461	-0.398956182950768
chrII:9089723:9089822:C07H4.4	-0.255340518013317	-0.29506596759059	-0.30004536526546	-0.454662522432391	-0.222022060788156	-0.592081234429645	-0.34312911267105	-0.582908722056338	-0.398956182950768
chrIII:7496576:7496654:C07H6.10	-1.81735026218307	-2.00833566805597	-1.90871267260095	-1.93664238807078	-1.91446753498284	-1.97228378077372	-1.93507717599261	-1.09641158989762	-1.99899433877829
chrIII:7527287:7527425:C07H6.11	-0.255340518013317	-0.29506596759059	-0.30004536526546	-0.454662522432391	0.868320358488282	0.39182219484797	-0.34312911267105	-0.582908722056338	-0.398956182950768
chrIII:7536699:7536888:C07H6.12	-0.255340518013317	-0.29506596759059	-0.30004536526546	-0.454662522432391	-0.222022060788156	-0.592081234429645	-0.34312911267105	-0.582908722056338	1.63590457702241
chrIII:7524269:7524355:C07H6.13	0.831202628847723	-0.29506596759059	-0.30004536526546	1.89307411647321	-0.189872507350966	-0.592081234429645	2.26482743050528	1.40811937989982	-0.357736860609859
chrIII:7530858:7530990:C07H6.14	-0.255340518013317	-0.29506596759059	-0.30004536526546	0.417119188279977	-0.222022060788156	1.31295117091425	-0.34312911267105	-0.582908722056338	-0.398956182950768
chrIII:7495087:7495231:C07H6.15	-0.255340518013317	-0.29506596759059	0.605720200303627	1.34834306740751	-0.222022060788156	-0.592081234429645	-0.34312911267105	-0.537456951224461	-0.398956182950768
chrIII:7536735:7536888:C07H6.16	-0.255340518013317	-0.29506596759059	-0.30004536526546	-0.454662522432391	-0.222022060788156	-0.592081234429645	-0.34312911267105	-0.582908722056338	-0.398956182950768
chrIII:7494872:7495012:C07H6.17	-0.255340518013317	-0.29506596759059	0.605720200303627	2.1001712497587	-0.222022060788156	0.39182219484797	0.701811981676402	-0.537456951224461	-0.398956182950768
chrIII:7532160:7532301:C07H6.18	-1.27804417711834	-1.41680493128126	-0.447531834541449	-1.42496775706071	-0.260833702052436	-1.5368498973384	-1.38543446034318	-1.58579553281172	-1.44655840360288
chrIII:7491788:7491871:C07H6.19	-1.15962945462678	0.689970057906552	0.545209441707008	-1.48440992547588	-0.260833702052436	0.664719804416067	0.236369130875161	0.405232569144437	0.909206951323035
chrIII:7521003:7521464:C07H6.2	-0.307707564056047	-0.826529600799554	-1.26544856677219	-1.27657394939713	-1.04253930001913	-1.05724276272269	-1.12693878186006	-0.817684092439759	-1.06309524327043
chrIII:7499676:7503241:C07H6.4	-0.787992372439965	0.0878539817157385	0.982458855369624	0.700827959791923	0.239518841136164	0.802165217494846	0.9168114536459	0.796923278324676	0.635786777578092
chrIII:7498747:7499462:C07H6.9	-1.12971802069563	-1.22627503767061	-1.22152531912926	-1.65630422575048	-1.18013268440927	-1.49508068053775	-1.29906132245707	-1.3207717684935	-2.34355469038543
chrX:17081127:17082042:C08A9.10	-0.255340518013317	2.86778853176113	2.59120275280054	2.43780516553891	1.92651322432753	2.5306174433911	2.26482743050528	3.06228701395929	1.22218659865562
chrX:17089318:17089466:C08A9.12	-0.255340518013317	-0.300449998730586	-0.30004536526546	-0.454662522432391	0.868320358488282	-0.529306781218314	2.26482743050528	0.435331214337679	-0.398956182950768
chrX:17087881:17093299:C08A9.3	-0.639779662755389	-0.557099198892444	-0.233971427723003	-0.751955657024405	0.151314059720912	0.216541501935909	0.187354685256139	0.132887881013431	0.0278326935267904
chrII:8028169:8028555:C08B11.11	1.7993310532172	-0.29506596759059	-0.30004536526546	-0.454662522432391	-0.222022060788156	-0.592081234429645	-0.34312911267105	-0.537456951224461	-0.398956182950768
chrII:8017570:8017701:C08B11.12	-0.107637040884039	-0.152847819505616	-0.0909708588509386	-0.442724051432139	-0.527462296372544	-0.298743437833004	-0.172930295233917	-0.528297150171922	-0.421440342464272
chrII:8028059:8028245:C08B11.13	-0.255340518013317	1.37339642265917	-0.30004536526546	-0.514104690847558	-0.222022060788156	0.39182219484797	-0.34312911267105	-0.582908722056338	-0.398956182950768
chrII:8037315:8038169:C08B11.9	-0.669973579239374	-0.726311876597083	-1.08831840550302	-1.24105093755131	-0.989595049365065	-0.848853642525434	-0.851999086355814	-0.8825578700291	-1.01826565242694
chrV:10125051:10127570:C08B6.10	-0.331839153387032	0.719586751394731	-0.0904027860009856	0.273898665808368	-0.282785240983601	0.478715724501769	-0.0568651566811057	0.306068786925744	0.198161749064396
chrV:10107625:10109909:C08B6.11	-0.0187558094761751	0.957390872681194	0.700365203735465	1.3644039209564	1.06156835351156	1.26868387915274	1.04020913377293	0.820096088080287	1.1364062452553
chrV:10100155:10102016:C08B6.14	-0.255340518013317	1.81170902159723	-0.30004536526546	0.417119188279977	-0.222022060788156	0.39182219484797	-0.34312911267105	-0.582908722056338	-0.398956182950768
chrV:10118384:10118607:C08B6.16	-1.15962945462678	-1.42218896242126	0.864800749485722	-0.00845499728264611	-0.260833702052436	1.1118605206825	0.645659585962254	-0.567555596417703	0.588302356370305
chrV:10117111:10117411:C08B6.17	0.594857278205732	0.14443475674088	-0.111955058215033	0.259072698375862	0.209230829740965	0.0484151932912344	-0.0298836116776224	-0.0790445128308651	0.157308630694179
chrV:10134094:10134127:C08B6.18	0.0634368479525448	-0.235055588166338	-0.184063168229791	-0.463443217161734	-0.000173411703342877	-0.162630654844533	0.153930910704311	-0.247451344258514	-0.649495575481069
chrV:10105711:10106694:C08B6.2	2.3656498773556	4.66358807635883	3.75263559184736	4.00976321616298	0.868320358488282	3.99057232878384	2.99158822668376	2.94995214346113	3.33093811916332
chrV:10109832:10112287:C08B6.3	0.203353698877093	0.717421937651784	0.90396890989829	1.06242905544618	0.855167659383683	0.889752706260055	0.932788906784939	0.81766285555901	0.768055923558152
chrV:10114628:10117413:C08B6.4	0.811940482656844	0.343195145406735	0.139549822615476	0.475233929680183	0.333063357192914	0.291739646010899	0.226703043186021	0.187390139352546	0.248664357907233
chrV:10117764:10119791:C08B6.5	-0.439908700043155	-0.760547718441337	-0.303849818928181	-0.237416262182449	-0.205333959354435	0.0765270481119633	-0.0503161635153126	-1.17835595663927	0.24951806682265
chrV:10123623:10124799:C08B6.6	-2.73930010409578	-1.96886866272987	0.0330467657536515	0.674701704038038	-0.196991714833284	-0.442892696257574	0.938724833323961	-1.0277087166883	-0.325426307286439
chrV:10134642:10143081:C08B6.8	-0.448449077633598	-0.787296451165707	-0.786715654562788	-0.952523201864319	-0.671921631012167	-0.84028633472667	-0.867057732739124	-0.669035681367812	-0.853998453209223
chrIII:7814701:7814791:C08C3.10	-0.255340518013317	-0.29506596759059	-0.30004536526546	0.417119188279977	-0.222022060788156	0.39182219484797	-0.34312911267105	-0.582908722056338	-0.398956182950768
chrIII:7811117:7811245:C08C3.11	-0.356094335205639	-0.405576457583458	-0.403808720399133	-0.550254197850906	-0.333263064753319	0.298746308882094	1.58528001457402	-0.681710240458905	0.535877106484844
chrIII:7803286:7803435:C08C3.6	-0.255340518013317	-0.29506596759059	-0.30004536526546	-0.454662522432391	-0.222022060788156	-0.592081234429645	-0.34312911267105	-0.537456951224461	-0.398956182950768
chrIII:7800548:7800695:C08C3.7	-0.255340518013317	-0.29506596759059	-0.30004536526546	-0.454662522432391	-0.222022060788156	-0.529306781218314	-0.34312911267105	-0.582908722056338	-0.398956182950768
chrIII:7806976:7807079:C08C3.8	-0.255340518013317	-0.300449998730586	-0.30004536526546	0.417119188279977	-0.189872507350966	-0.592081234429645	-0.34312911267105	-0.582908722056338	-0.398956182950768
chrIII:7806914:7807079:C08C3.9	-0.255340518013317	0.75562951143332	-0.30004536526546	0.417119188279977	-0.189872507350966	-0.592081234429645	-0.34312911267105	-0.582908722056338	-0.398956182950768
chrV:8345758:8349909:C08D8.1	-1.76588344613297	-0.805398754907437	-1.33984369171369	-1.10825310626328	-1.22549974710561	-0.531735060337896	-2.52222443771951	-1.38082063047562	0.197092816937188
chrV:8349107:8349187:C08D8.3	-0.356094335205639	-0.410960488723454	-0.403808720399133	-0.550254197850906	-0.333263064753319	-0.622382667184189	-0.445814031731414	-0.681710240458905	-0.502162934672201
chrV:8334255:8334307:C08D8.4	-0.255340518013317	-0.29506596759059	-0.30004536526546	-0.454662522432391	-0.222022060788156	-0.592081234429645	-0.34312911267105	-0.582908722056338	-0.398956182950768
chrV:8343488:8343602:C08D8.5	-0.255340518013317	-0.300449998730586	0.605720200303627	2.27956694653505	2.54551636937414	1.60948846732482	-0.34312911267105	1.72128722076821	1.63590457702241
chrV:8348599:8348685:C08D8.6	-0.255340518013317	-0.29506596759059	-0.30004536526546	-0.454662522432391	1.92651322432753	-0.529306781218314	-0.284340970281585	0.435331214337679	-0.357736860609859
chrV:8343933:8345514:C08D8.7	-0.176961723359696	0.295439310031582	0.230031894957648	-0.0557129121414853	-0.643430136672917	-0.462348603095857	-0.495772956332645	-0.294076070060789	0.103155835820583
chrII:1633789:1634120:C08E3.1	-0.255340518013317	4.10332235421284	1.9180527843308	2.57935407585619	2.26717523765056	1.8517770802407	-0.284340970281585	2.94995214346113	1.63590457702241
chrII:1631994:1632316:C08E3.13	-0.65761579379159	2.14911495991534	0.639064332310059	1.27364664893185	1.4461502173948	1.47639355018361	0.579059629967605	1.01534730269285	-0.00617330775817515
chrII:1625965:1626883:C08E3.14	-0.136925795521752	-0.29506596759059	-0.30004536526546	-0.454662522432391	-0.222022060788156	-0.592081234429645	-0.34312911267105	-0.582908722056338	-0.398956182950768
chrII:1627478:1627883:C08E3.15	-0.356094335205639	-0.405576457583458	-0.403808720399133	-0.550254197850906	-0.301113511316128	-0.68515712039552	-0.445814031731414	0.336529695935111	-0.502162934672201
chrV:18361085:18362502:C08E8.1	-1.46908188994431	1.45963546035204	1.62445591102957	1.29003086311505	-2.29665981520355	0.930250682700165	0.329434177567594	0.355235463586931	0.154303093661983
chrV:18339014:18339907:C08E8.10	0.964364847701297	1.40731343631453	0.571120977744658	0.763657903822748	0.993037711677191	0.974256475119224	1.1392589897209	1.37112084525199	0.600485500359316
chrV:18351020:18352672:C08E8.11	-0.255340518013317	-0.29506596759059	-0.30004536526546	-0.454662522432391	0.868320358488282	0.39182219484797	-0.34312911267105	0.435331214337679	1.63590457702241
chrV:18353509:18355842:C08E8.2	-0.255340518013317	-0.29506596759059	-0.30004536526546	0.417119188279977	0.868320358488282	0.39182219484797	-0.34312911267105	-0.582908722056338	-0.398956182950768
chrV:18350141:18350515:C08E8.3	-0.547132048031605	3.39990316879361	1.90079462227123	2.0180382232468	2.57715586553581	2.76214474775153	2.57267789922874	2.18106923635129	1.44551572000097
chrV:18371845:18373532:C08E8.4	0.895997298099388	2.47975472667966	1.76439605826166	1.63822854415452	1.47747704726763	1.78730467640791	2.24763956000689	2.16311240852845	0.893204423497717
chrV:18359817:18359988:C08E8.5	-0.356094335205639	-0.405576457583458	-0.403808720399133	2.00457957434019	2.43427536540898	2.14100426101466	1.58528001457402	0.336529695935111	0.535877106484844
chrV:18368242:18368422:C08E8.6	-2.03540071408271	-2.38856639965296	-1.3537679177158	-0.826658236574724	-2.29665981520355	-0.796377136553799	-0.656718774390393	-2.37572618112333	-1.30048858149104
chrV:18364857:18365037:C08E8.9	-0.14532244780053	-0.321258415791254	-0.404279238004395	-1.42789960555815	1.01745239730448	0.734156003539475	-1.2801137946075	-0.902596290771341	-0.0351885176076394
chrII:1785262:1786309:C08F1.10	0.736064446138648	-0.149703700786247	-0.12761211983432	-0.304833306603987	0.0883096389932391	-0.5139562737704	-0.466241171201735	-0.241493103995938	-0.0969450786574577
chrII:1783450:1784481:C08F1.11	1.29391410558266	0.0920101017399962	0.366007186249805	0.0677210570070093	0.796943165017358	-0.0698287459505589	0.00995168614824244	0.206766414213249	0.425373887483702
chrII:1805710:1806458:C08F1.12	-2.06295772496842	-0.375795640801868	-0.8778210162126	-0.717082779382623	-1.12745723498119	-0.602542478185923	-0.94610024009624	-0.646746614397623	-0.144147355114296
chrII:1787216:1788187:C08F1.6	0.342286672275867	-0.672918043450808	-0.817922396506302	-0.789863191727624	-0.401659145114816	-0.989070363501524	-0.875371731647029	-0.932512739435795	-0.345078251928022
chrII:1807406:1808317:C08F1.8	1.33441797743469	0.892211489681363	0.206262702503248	0.311929289074309	0.946040062005039	0.461487145315637	0.10045701464563	0.111034752577848	0.412979735365483
chrIV:13623832:13625433:C08F11.1	-3.66124994600848	0.528123058820691	0.465769061274597	0.279170970925724	0.901480960269656	0.491114658095723	-0.629498993168925	0.179083352519381	-2.26664249503325
chrIV:13648038:13649335:C08F11.10	0.831202628847723	0.75562951143332	-0.30004536526546	-0.454662522432391	1.92651322432753	-0.592081234429645	-0.284340970281585	1.40811937989982	0.639083858206277
chrIV:13632076:13632703:C08F11.116	-0.255340518013317	-0.300449998730586	-0.30004536526546	0.417119188279977	-0.222022060788156	-0.592081234429645	-0.34312911267105	-0.582908722056338	-0.398956182950768
chrIV:13651013:13651512:C08F11.12	-0.255340518013317	-0.29506596759059	-0.30004536526546	-0.454662522432391	-0.222022060788156	-0.592081234429645	-0.34312911267105	-0.582908722056338	-0.398956182950768
chrIV:13607435:13609892:C08F11.13	1.88445866045468	-0.316272704318672	0.35177028857562	0.492130438396341	0.59064022816331	0.234081344327948	0.320846021148293	0.338669201158208	0.151928966247299
chrIV:13649835:13650338:C08F11.17	-0.255340518013317	-0.29506596759059	-0.30004536526546	-0.454662522432391	-0.222022060788156	0.39182219484797	-0.34312911267105	0.435331214337679	-0.398956182950768
chrIV:13619502:13621539:C08F11.3	-0.255340518013317	1.81170902159723	1.59846147655208	2.27956694653505	0.868320358488282	2.97775815965753	1.2786744785473	3.16629285904794	-0.398956182950768
chrIV:13637274:13638666:C08F11.7	0.448009115411542	-0.91278915256596	0.201738328552013	0.467604570752546	-0.196991714833284	0.362606146930108	-2.87469760460438	-0.714540875819905	-1.32224702610257
chrIV:11172409:11172539:C08F8.10	0.831202628847723	-0.29506596759059	-0.30004536526546	-0.454662522432391	-0.222022060788156	-0.529306781218314	1.68796493363439	-0.582908722056338	-0.398956182950768
chrIV:11166052:11166123:C08F8.11	-0.255340518013317	-0.29506596759059	2.91079406057925	2.93183313795739	0.868320358488282	1.60948846732482	0.701811981676402	2.54620857589817	2.80211005792111
chrIV:11163419:11163520:C08F8.12	-0.255340518013317	-0.29506596759059	1.59846147655208	-0.454662522432391	0.868320358488282	0.930648104174421	-0.34312911267105	-0.582908722056338	0.639083858206277
chrIV:11149632:11149770:C08F8.13	0.831202628847723	-0.29506596759059	-0.30004536526546	0.417119188279977	-0.222022060788156	-0.592081234429645	-0.34312911267105	0.435331214337679	-0.398956182950768
chrIV:11176099:11176246:C08F8.14	-0.136925795521752	-0.29506596759059	-0.38702107594483	-0.514104690847558	-0.222022060788156	-0.529306781218314	1.68796493363439	1.72128722076821	-0.357736860609859
chrIV:11159569:11160807:C08F8.15	-1.6368186399858	-1.22761516622189	-1.19926440379422	-1.06055785050309	-1.52229050592817	-1.04850877818552	-0.930630124647954	-1.11273204193709	-0.866079155079369
chrIV:11150996:11154334:C08F8.2	-0.894964685481944	-0.809140060757267	-0.382188832266478	-0.660697740528294	-0.640999378705483	-0.302685960267581	-0.26670759743818	-0.49111587766953	-0.738734236546345
chrIV:11155028:11156634:C08F8.3	-0.483915305465943	-1.59113995019614	-1.17192039061058	-1.47082866277117	-1.26071388529651	-1.32049290519214	-1.14406539591588	-1.39840041912677	-1.07630160173337
chrIV:11162751:11164622:C08F8.6	-1.00943231914353	-0.959201092780206	0.932850192383765	1.26660057442987	0.963685896105158	0.472018047455397	0.330357690966926	0.96141184557396	1.84211454139833
chrIV:11178076:11178595:C08F8.9	0.529979274292304	0.26912462724947	-0.475758168521819	-0.382523507032583	0.313343000765927	0.126332079267611	-0.129447884429115	-0.161659944164517	0.0470204035355374
chrII:770552:772117:C08G5.6	-1.02109370725646	0.916890881850054	-0.317774044930286	-0.302207600286502	0.479008870785253	-0.0481005742799942	-0.0333237541732835	0.31993249170761	-0.00410333062431438
chrII:756194:765319:C08G5.7	1.03445343399966	0.938443693255136	0.540398464100584	0.676495576180188	0.761090003792686	0.597540872573725	0.649220342138018	0.687794842298313	0.812935884787245
chrII:774111:774233:C08G5.9	-0.255340518013317	-0.29506596759059	-0.30004536526546	-0.454662522432391	-0.222022060788156	-0.592081234429645	-0.34312911267105	-0.582908722056338	-0.398956182950768
chrIV:7658733:7664166:C08G9.1	0.0630693780097333	0.385885357492614	-0.237661621445278	0.116667088982615	-0.00809002942103788	0.262299461200984	-0.034718478671305	-0.14593431452639	-0.0251500689087216
chrIV:7676531:7676681:C08G9.10	-0.255340518013317	-0.29506596759059	-0.30004536526546	-0.454662522432391	-0.222022060788156	-0.592081234429645	0.701811981676402	-0.582908722056338	-0.398956182950768
chrIV:7664156:7672972:C08G9.2	-0.441426308507409	0.947234952838096	1.58173812702018	1.43813214399369	1.12461639539586	1.60851460638056	1.52596592902545	1.45271464666572	0.90141970124606
chrIV:7657144:7657500:C08G9.4	2.11099879248077	-0.300449998730586	0.605720200303627	1.34834306740751	0.868320358488282	-0.592081234429645	0.701811981676402	-0.582908722056338	-0.398956182950768
chrIV:7661883:7661975:C08G9.5	1.13447371583251	-1.37733792595516	-0.816304094729442	-0.196888597109469	-0.220553892788744	-0.186972972526809	1.00966245039985	-0.498852723208376	-2.34973455019264
chrIV:7663143:7663291:C08G9.6	0.065365358563568	-2.38856639965296	-0.552273362006858	-0.281927187509025	-2.29665981520355	0.00912170663388222	-3.20588717517726	-2.37572618112333	-0.717385841041697
chrIV:7657291:7657500:C08G9.7	2.11099879248077	-0.300449998730586	-0.38702107594483	1.34834306740751	0.868320358488282	-0.592081234429645	0.701811981676402	-0.582908722056338	-0.398956182950768
chrIV:7672392:7672509:C08G9.8	-0.255340518013317	-0.29506596759059	-0.30004536526546	-0.454662522432391	-0.222022060788156	-0.592081234429645	-0.34312911267105	-0.582908722056338	0.639083858206277
chrIV:7679172:7679318:C08G9.9	-0.255340518013317	-0.300449998730586	-0.30004536526546	1.34834306740751	-0.189872507350966	0.39182219484797	0.701811981676402	-0.537456951224461	-0.398956182950768
chrII:9881192:9882530:C08H9.15	0.534774676544205	0.476570579698294	-0.0500492860161089	0.0145317239613362	0.289827554250541	-0.14447195774992	-0.212043426326507	0.0323360266533061	0.216551875142233
chrII:9892777:9894370:C08H9.16	-0.579494704399929	-0.0466962878604984	0.566017828867668	0.39165844268504	-0.119413126352353	0.144872165589119	0.329774755905102	0.128590621976592	0.156728482806264
chrII:9861945:9862247:C08H9.18	-0.255340518013317	-0.29506596759059	-0.38702107594483	-0.514104690847558	-0.222022060788156	-0.592081234429645	-0.34312911267105	-0.582908722056338	-0.398956182950768
[truncated: 25,780 more rows]
