# Supplementary material for: Fluctuations in chromatin state at regulatory loci occur spontaneously under relaxed selection and are associated with epigenetically inherited variation in C. elegans gene expression
Source: PLoS Genet. 2023 Mar 2;19(3):e1010647. doi: 10.1371/journal.pgen.1010647 (PMC10013927; doi:10.1371/journal.pgen.1010647)
Supplement: S4 Table — File name: S4_Table.csv. (CSV) [file pgen.1010647.s013.csv]

	2	4	6	8	10	12	14	16	18	20
homt-1	-0.0619305444007908	0.865673822519908	0.176429781201876	0.249331148737046	0.234162561325737	-0.158915262771538	0.350781067895123	-0.196578569166063	0.464105297051107	-0.689925454938871
nlp-40	-0.11808987535342	-0.520843585548596	-0.437234958249605	-0.858184620498812	0.0573087734736422	-0.39834739362199	-1.47496882176039	-0.916547811343113	-1.18190771471566	0.4185471844613
rcor-1	-0.207638569074899	0.647978314698469	0.0314514108321032	0.285621556569904	-0.205602807398488	-0.247797011529539	-0.315244109896533	-0.446333049775453	-0.137805560202493	-0.00352434957066856
sesn-1	-0.805741791386884	0.12461298685213	-0.00195978001015186	-0.102027418502483	-0.655989337575647	-0.285647445299074	-0.560801897211168	0.0909858577493678	-0.186790436612573	-0.407875734377767
Y74C9A.1	0.880546616603182	0.839503141925129	1.12021326805018	1.14563976500013	0.941150333870788	0.850230698720024	1.39945480456302	0.984152100544909	1.05833398148298	0.513724103617518
Y48G1C.12	0.614019386236692	0.281028918079145	-0.0882359027834624	-0.706171943739999	0.156563744465648	-0.665877650655662	0.0446715332381174	-0.104886789351043	0.228235049098513	0.383993136063337
pgs-1	-0.238508076657295	0.203857415625209	0.305141426228005	-0.520546104208203	0.0810305200170649	0.217863182785371	-0.247315508054305	-0.235396608319445	0.0299637224352718	-0.323218233998294
Y48G1C.5	1.17946848406587	0.362380042681941	1.21138330613723	-0.212318109739926	0.12503610995367	0.0898917899354943	-0.935627139661919	0.270949702413827	0.079672700613041	0.695906691477746
csk-1	0.2243422014423	0.331586302206807	0.501045742584718	0.0513150604438042	-0.273358362705369	0.365668668157938	-0.225415324118868	0.349000585564062	0.292376599795649	0.498824000908168
Y48G1C.10	0.58298995306377	0.709092201056757	0.456602149529899	-0.387318972030813	0.396687515663321	0.113341639317979	1.44291575184031	0.313246945234193	0.967238840384613	0.110131869265494
Y48G1C.6	-0.160015676294361	0.113135460124087	0.372554114145618	0.473330072807494	0.342616548424993	0.194880349130713	-0.30272751789483	0.744690768140618	0.0870614455309104	0.688443727134406
Y48G1C.9	0.491463449267308	-0.345196196809538	0.724680786756867	1.82549337021306	0.630174468656218	-0.384422264736261	-0.734089306430369	-0.934820463693968	1.19724289763054	-0.817416908387185
Y48G1C.1	0.196903194411439	0.269213619283744	0.310689823222272	0.378576570278367	0.483941163194521	0.181856251522575	0.369941620732626	0.320006091075952	0.544253824196212	0.380035080972817
Y48G1C.8	0.0494454133189877	-0.909440957601423	0.0554271496259399	0.00892600709247632	0.171560431258839	0.625881475437833	0.762604328359991	0.333137663105384	0.696499426438251	0.454447141369131
rab-11.1	-0.548352300929082	-0.775373738606994	-0.307227611924223	-0.351651303253591	0.176131830719547	0.00526542118358111	0.473211850193555	-0.916835858236316	-0.714683814586225	-0.0270349242739012
rpl-7	-0.936618198556753	-1.39898391249973	-1.56598915680391	-0.319466923619194	-0.159626771376237	-1.22476594498797	-0.926658134248265	-1.28015602455088	-2.5100514921899	-0.362824069763884
F53G12.8	1.4300036045786	1.31431403527298	0.935854032529978	1.54908348939368	1.42150661268686	1.36235646468853	1.15314866818213	1.6685527965645	1.39424244312201	0.0370288504750418
col-45	-1.42187894267288	-0.502818490336961	-0.671384108571778	-0.194458086135679	1.08946909767268	-0.272995626093929	-0.228982059486164	-0.543911140983645	-1.087176206026	-0.00498823743714116
mex-3	-0.549078867992582	-0.887036292823757	-0.846392543090975	-0.869207348375104	-0.24961980421914	-1.05258933647632	0.234138098770203	-0.971340769606329	-0.373307399850476	-1.118249397172
F53G12.4	0.771430505720709	1.21626926619954	1.17998501114637	1.13586793101871	0.867320380488457	0.915246558272679	0.594322035098601	1.4060941217077	1.30591412597334	0.815411678595962
duox-2	-0.104159939959678	0.0987437732261717	-0.333892134102165	-0.75200093168321	-0.385365332886764	-0.827533584308604	-0.760334904414242	-0.208809744704342	-0.371049922706626	-0.474089959449334
bli-3	0.0844385353333129	-0.0689247348748976	0.00921842939474094	-0.276022675938201	-0.859890775521619	-0.630988311546029	0.530341244691066	-0.705895402109622	-0.368828416160078	-0.718923231610448
F56C11.5	-0.0154846588970285	-1.92016621984101	0.788663961108161	0.629086137098487	-0.847914371646258	-0.105067314943499	0.180492408229662	-0.860105534515446	0.916426227499508	0.345026135084042
F56C11.3	-0.225425902884921	0.0383257875374045	0.269498992537297	0.318676424144204	1.02711024147721	0.122044651240797	0.368912131786481	0.288838462894747	-0.420892418329121	0.647381612565695
atm-1	0.587765813307165	0.542429967291344	0.479418774538305	0.663389889397509	0.483634734737426	0.550206262339758	0.610958730133046	0.622109231540001	0.641379698398224	0.402657907545669
K10E9.2	1.02701610324848	0.857174066761106	0.834465533842824	0.833217329089129	0.660180468790842	0.905946612866432	0.92283410345845	0.940178029672089	1.006555447626	0.696618754500673
snpc-3.3	0.986896466428212	0.597253765263349	0.00121769992918071	0.256176061412007	0.401522673707537	0.883283292722978	0.716303460520112	0.122856098948414	0.455060681087762	0.372362854351389
Y48G1BL.8	-0.295117664076818	0.516905541531394	-0.325982279764942	-0.0789335032207426	0.51671612230417	0.0338291605907791	-0.178339298272938	-0.0309070299673257	-0.209265892464084	-0.259730160334037
Y48G1BM.4	-0.415872128309422	-0.382904335142558	0.205484512402397	0.0693447405800437	0.0626326993080371	-0.270248994595514	-0.376036864390357	-0.402805350746013	-0.274135575961974	0.355537151799042
Y48G1BM.6	0.911717419685209	0.707285780836817	1.01220899718611	0.542841942260772	0.724777910714975	0.926597251182817	1.00500791318695	1.17778155281008	1.10586449103637	0.574850608219359
Y48G1BM.7	-0.669160260536311	-0.593259534972241	-0.0959330843124292	-0.307234092910084	-0.0179328041822356	-0.468143350355435	0.828428117487103	-0.72445247925065	-0.761748728321787	0.255105350443925
snpc-3.2	0.45481105558134	0.0527098456902649	0.385446060136908	0.673972653808683	0.429817552444556	0.265726368389824	0.239358457079716	0.381970418542605	0.472029082680061	0.139628775393007
Y48G1BR.1	1.36944225581986	1.31917586474778	0.741434832511185	0.406897786893291	1.10758967112516	0.835672449078393	0.0451866844578427	1.30135874804206	1.02247201897626	0.639387891979051
ztf-3	1.14418892750007	0.284063012550759	0.909724200866758	1.19002101844124	0.438652678387726	1.36324411611912	-1.35305753414435	0.523379277854396	1.13556229426027	-0.33680983013704
C53D5.1	0.0855935276766774	-0.370009914642379	-0.487925930347212	-0.325462224067673	0.753682204672558	-0.477852972731377	-0.545302207690333	-0.71433001292008	-0.599724601398059	-0.470824842440823
C53D5.5	0.12742514927383	1.89293602490958	1.68864494104396	2.65773533521138	0.124400459372527	0.694864556759529	-0.298183873694003	0.225214585377379	-0.39841525356688	-1.97572368426573
imb-3	0.0722915744539628	-0.207583017317774	-0.318145048179534	-0.0898715869169722	0.238963813563611	-0.661212016426401	-0.188642149526387	-0.529726951672937	-0.585666596558145	-0.0055000599323873
xpo-2	0.273020039380562	-0.158688645063064	0.257062588984197	-0.0225933777872553	0.693497895132297	0.530035055349635	0.783023367085704	0.249287490443848	0.487942325491975	0.416198029676689
Y48G1A.4	-0.553507716311979	0.164652366815	-0.183691076250934	-0.385594150648622	-0.0148571542314175	0.018734612132972	-0.145381278294678	-0.206758442883805	0.169231178161523	-0.636223558897647
daf-25	0.765656352433936	0.330096940086666	0.947404852499953	0.735663877527831	1.00689655435374	0.452330469371487	-0.171423516446826	0.214132335917867	-0.00395095093303542	0.571952632176821
mbtr-1	0.451004391277504	0.3863702640494	0.0898829164558246	-0.0412742344048887	-0.192992383497297	0.00434714487757904	-0.13646056984041	-0.231334312987723	-0.482960734554063	-0.0546927666660084
Y48G1A.2	-0.0384227336667869	0.378449911593221	-0.117229335402551	-0.276022675938201	-0.456066723815149	-0.599975892933848	-0.227723490407176	-0.532020718244627	-0.4187463592155	-0.762628769782984
Y48G1A.1	1.72147592270087	1.27152152672448	1.30018225857146	1.98120481021453	1.57216837381356	2.00344501804717	0.805374382737305	1.26256408181363	0.834626755329981	2.87283501685379
rnp-8	-0.284594595797277	-0.575780539242288	0.332716889330035	0.696390872669304	0.615580482508616	-0.354909196186104	0.621901237507539	0.69517711445012	0.557531330670305	0.329997455953713
R119.2	1.06567773637956	1.27152152672448	1.76356756056798	1.23948199611872	1.08933409508127	1.81545930281452	-0.00438333694688083	1.02892062112768	2.15862425436244	0.907378123210505
R119.3	-0.528947114779942	0.281028918079145	-0.93891425014592	-2.62005024638138	-1.33791210155101	-0.812938136492073	-0.00475500152936074	-0.895737288355755	-0.497174934719169	-1.18057895572102
pqn-59	-0.712674845833263	0.276819464530537	-0.295922111022171	-0.0569758548413336	-0.445248709719895	-0.587401900717201	0.422315668905478	-0.503540524473862	-0.200213507052899	-0.693785008995166
taf-4	0.223199724019302	-0.605125741835601	-0.371594070189903	-1.71097986877216	-0.500447434734147	-0.027688952703212	-0.764571035226343	-1.09835534053422	-0.295365445311308	-0.593967778302439
R119.5	-0.560011636283334	0.0992767371165953	-0.206425891235271	0.232217665122688	-0.848708337031868	-0.143058256938422	-1.06841291716683	-0.33565587230084	-1.01608897079433	-0.180641385709593
otub-2	-0.308166344729399	-2.35641623456289	-1.1999837450303	-0.0326015360996722	-0.820656188759369	-0.0996202080169209	-0.440109477918312	0.00838635280171819	0.0980222248150739	-0.238019817150337
tol-1	0.677823766512873	0.839309003713877	0.407137689383815	1.12734835694108	0.830392884819059	0.510575428129668	0.813415983835453	0.323157305613739	0.322668598205477	0.970159539893486
W04C9.4	-0.485495444905606	-2.78985103084956	-0.342765509209052	0.409805450924541	0.129320879450581	-0.317677030886723	-0.659472776774375	-0.161219216697207	0.431715813114274	-0.229253133532037
W04C9.5	1.48628423086711	1.12680317010669	1.76660848822596	1.02642001494667	0.74568112017705	1.76011951343006	0.766928569147072	1.53631467428674	1.33847676726704	0.983224049694792
haf-4	0.0737882018605838	-0.181018227309157	0.0737912079456214	-0.0346206493577158	0.760657036063642	-0.18164757484476	0.99553268014277	-0.0284811222781288	-0.948378582776257	-0.482414573776095
Y65B4BL.3	0.462903378685231	1.24041382665008	-0.591703059552656	0.458266205884011	0.672230132176747	-0.139688550824667	0.716245177398125	0.579747292473045	0.5649778239025	-0.279431398696295
Y65B4BL.4	0.0619803616716063	0.540947452385127	0.282660612030189	0.407836102688654	0.305374555602642	0.0295487785374473	1.07080725366849	0.408083526012321	0.0929343113450142	0.326864574887065
deps-1	0.578705600060444	0.344710997354463	0.203920285251317	0.397056507047438	0.875307987246116	0.325337684901086	1.73033033431561	0.193940659490314	0.0130977055201168	0.313109399720423
Y65B4BL.7	0.196243829428707	-0.108894625382774	0.240608878568171	0.73455523403195	0.0281365910731851	-0.398049277634254	-2.52000619317077	-1.45300751417038	-0.0898470205180102	0.574789170079662
acs-13	-1.45153860361002	0.775200315272696	-0.715240218901325	-0.336095727967656	-0.0234259298304196	0.239662378495181	-0.0747924152692138	-0.100982661201524	-0.176830869942039	-1.35972953757418
psf-3	-0.257841537471953	-0.506855982048239	0.0544486957037843	0.131713060262923	-0.696254001802785	-0.930881384447779	-1.09732050058558	-0.589799729860034	-0.856447502342783	0.767887951005384
icd-2	0.480744888242802	-0.700456325557829	0.113416617682294	-0.101631013031088	0.232146789691251	-0.0107800147297903	-2.51364008793705	-0.17685355749665	0.332630315825538	0.334417042156793
wwp-1	0.11321844240674	0.277558864912934	0.298460031792184	-0.133661134883032	0.110638394770138	0.614728291718097	-0.246502576961918	-0.278040279664704	0.107364295919217	0.264951006954503
ptr-21	0.255491559923007	1.59825787858834	0.82671347144643	0.402954873123549	-0.719067498775736	0.170662595832557	0.0925159440441195	1.11901988612304	-0.219609217437656	0.23562702917009
lpr-1	1.68929505747508	-0.345196196809538	2.47206775400693	-0.911574171939526	2.49463249589579	-0.384422264736261	2.22236370993454	2.34032203077949	0.0209113370240875	1.74988176620074
Y65B4BR.1	0.321254347074429	-1.2343849511959	1.7536979211079	0.776005971587916	-0.157734363142262	1.32194446467064	1.43644348786208	0.862898270778333	1.1936801533215	1.35392741520816
hum-7	0.501259448317605	0.544188871372538	0.525255981094774	0.292982484003532	0.645028853056442	0.168362915184021	0.869052729535362	0.316147053132613	0.722130365720254	0.518905222399726
F56A6.3	0.81883303182004	0.330096940086666	0.431803539771949	0.905586149408709	1.00689655435374	0.452330469371487	1.25354547313829	0.282757870120682	1.03281534394983	0.571952632176821
eme-1	0.727722906817174	-0.0441101001521036	0.46691883324296	0.334433221559497	0.253809626070988	0.73616420820801	-0.267009885643227	-0.347947868232513	1.09093320301106	-0.947127997350825
sago-2	0.284042060361579	0.589867590436721	0.244072981777396	0.271420085433278	0.310645646592434	0.903451249230395	-0.223072617229365	0.227186667218347	0.349513485920779	-1.26661550406525
Y65B4A.6	0.33905603947855	-2.02824312186003	-0.69198769153855	0.0706172308116243	-0.259323053125895	-0.194975993725597	-0.84714815800162	-1.0701132241113	-0.783817618976288	-0.12244601391584
vps-20	-0.295117664076818	-1.2343849511959	-0.0597103875461455	0.540506001619017	-0.157734363142262	0.797742503743668	-1.78229315111264	0.612510884874993	0.557792505658607	0.0962178008180649
Y65B4A.2	-0.106882293285905	0.39213991456978	1.01107505859359	2.16046191206793	1.46698388081651	0.398251250932966	1.41450780769546	0.499743506764291	0.161982747923633	1.26069161968935
Y65B4A.7	0.669043192225813	1.08327616444075	1.66056983072486	1.86936290209729	2.00355439655745	1.61631673212008	2.09409562675464	1.91523420554698	1.53145964452211	1.28119210978652
Y65B4A.1	-0.502949141939909	-0.416043842178286	-0.265514832861789	0.299874804411305	1.11857923085145	-0.152607311303504	1.05637518138529	1.32344474518572	0.131579152740176	1.67819631244598
Y65B4A.8	-0.20249727608204	-0.370994024239761	-0.37729010269958	-0.59469332989292	-0.450102516293849	-0.598231708197661	-0.965066880183449	-0.809722451021781	0.17853842925801	-1.39229508282672
Y18H1A.14	2.22136665304363	0.382332772338121	0.746446288803299	1.2893161940089	1.48410874275664	2.48406991981226	-0.174258645376819	1.98751746881428	1.27037490825332	2.70716112425808
Y18H1A.1	2.00914791794985	1.6849707524343	1.47918192183968	1.96647958711091	0.801870970432879	1.10582934374445	1.87717403860907	1.41033933092746	1.2697007605855	1.88929099455276
Y18H1A.4	-0.45106810925151	0.0902164204098293	-0.945703417530753	-1.39380370599428	0.33728910258435	-1.32337055901679	0.816960283145216	-1.27328953816371	-1.56294421624605	-1.27538765378119
Y18H1A.2	-0.716171231877092	-0.168875727113718	0.0177707582829855	-0.045913155863376	-0.487280692230286	0.120618016712788	-0.108431425078776	-1.01235167558635	-0.0928438954695868	-1.53510815684891
hgap-1	-0.457474105980854	0.708863566877956	1.17525263252191	0.842677804323056	0.527115305488521	0.309011362480487	0.168074175810231	-0.0298761810144023	0.533866923231035	-0.290651236310973
rec-1	-0.621063176943785	0.266785496630345	-0.00761579715092381	-0.30901496251282	-0.375969026951245	-0.18978023311429	-0.783965264235083	-0.154257809018096	0.0459584708511445	-0.274608068505099
pif-1	-1.52698745568083	0.989382341557526	-0.092194740481012	0.827513908556632	0.242846111319087	-0.619364656091571	0.493624787937709	0.0919599742278957	0.181092567102411	-1.28301032246407
Y18H1A.9	-0.183958409281312	-1.00414741679716	-0.129981047416339	-0.00856185553533574	-0.83938555506835	-0.893492820049854	-0.629239455317192	-0.0292990059919419	-1.13886749122697	0.437518974580125
T06A4.1	-0.652903970168351	-0.6733693095124	0.463869711346349	-1.48862462342796	-0.512997023063999	-2.18301059667143	-0.848030518250597	0.349767251146553	-0.594740651390528	-1.51301122520112
zfh-2	-1.0950216531738	-0.108894625382774	-1.29207265724751	-1.6188223916024	-0.96652264839847	-0.936277289130855	-0.179598090448387	-1.06256725488688	-0.956762908016805	-1.42355862808225
ZC123.1	0.899014773958172	0.794306690426146	0.954520107917825	0.647417682316575	0.842582549833069	0.812354424577755	0.165263191711649	0.752487379529585	0.750728449210021	0.191466582007481
ZC123.4	-1.86146897534343	-1.90776372193178	-3.51802962277705	-2.94256334591899	-1.28566824494969	-1.87912022556681	-0.885753263408666	-1.96560418643091	-2.12643992405965	-1.72298445645053
Y95B8A.8	0.802349302365758	0.51364281288098	0.221411040893853	-0.101631013031088	0.880740900788398	0.521747723593791	0.264699485270629	0.169287453811022	0.0323633856768211	0.195620639329608
him-19	0.0448380262412315	0.57155717894357	0.00218094084426935	-0.0808881130902194	0.357569208857362	0.258987081019774	0.471139109052456	0.535117337864991	0.2069658033912	-0.0601164553668182
gpa-16	-0.102689006532708	-0.852807686371015	-0.380141483805596	-0.382962211967473	0.30226304867963	-0.0868481069417445	0.4557062334529	-0.197992238823084	-0.47088128787605	-0.735545732647542
Y95B8A.4	0.0441131731352087	0.293641040719879	0.559777339959716	0.673461004172146	1.28128759552314	0.474459313081422	1.23340217723396	0.707882420402485	-0.125498157089326	0.270695821401647
Y95B8A.3	0.449773535191283	0.351460968259728	0.714494659011238	0.849341945261155	0.589268503210807	0.445811294212267	0.115899092461227	0.228160020567194	0.395126461160431	0.523590388173448
nas-30	-0.797765793329342	1.96710993760125	2.79611688058028	3.53000430109827	3.16627739778976	1.85908634244147	2.18892363340867	5.44022546631973	5.33697835828267	5.48329082488984
mig-1	-1.02848475832119	0.679634080962591	-0.386634631415717	-0.153388772376377	-1.8075197052214	-1.06046061804137	0.149267102324235	-0.665987434989822	-0.766613742945434	-0.092975899715061
shc-1	1.68929505747508	1.40609429591775	0.227753690003219	0.425652382933895	1.62483370812787	0.787086159287795	1.87333507213518	1.49081597800966	1.19724289763054	1.39393380504864
hmbx-1	0.612284549972206	-1.08681853522221	1.4281925274589	0.521445327732438	0.769125341056047	0.918628898567172	1.46852516281848	0.759199040351479	0.0675683572072904	-2.28192118126947
C54G6.2	0.67049971253401	1.46030574712832	0.762753184550796	1.55799409189577	1.39005765085417	1.11958820286818	1.12952856548204	1.78815863443879	1.84839244045231	1.73644052819844
madf-6	-3.01063374096714	1.45212822345366	-1.5774105116014	0.498116948267689	-1.65408380078228	-1.45642244788994	-1.12251266040441	-1.31549474480785	-0.543330979476791	-1.86076270655608
mrpl-38	-0.517420558574001	-2.38945651531839	-0.801663295260001	-1.4905396318538	-0.464350003504177	-0.577042924846276	0.724834797245811	-0.792823777034043	-0.285121535856317	-0.299466300163043
spd-1	0.394094230624549	0.62055335939939	0.360557670485439	0.2858550753549	0.559826985517027	0.505479155873779	1.39819119208205	0.293055268806641	0.423291734951429	-0.464929599685978
Y34D9A.3	-0.230755417181886	0.361291452067794	0.434317888488983	0.215110150225106	0.208788804573576	1.0565688771561	0.773862259528781	0.579674822765913	0.954737386718199	0.473078397984713
Y34D9A.7	0.398572849243085	0.490278691771584	-0.304333276833314	0.162406399129451	0.282015571330735	0.316849984422713	0.780801137903961	0.227253082060156	0.331653348010933	-0.428045064651171
Y34D9A.8	1.17943733862523	0.767642012892165	1.18406427124204	1.54176981464212	1.45574039142309	0.993199578158677	2.01281716765142	1.42891187549933	1.18630331209656	1.0115548815225
vps-4	0.124229987988572	-1.36012647548787	-0.103537122349814	-0.775066632507145	-0.660431756129248	0.133709118200789	-0.74356702016626	0.0777020459904931	0.201187883323124	-0.117942007669724
gsa-1	0.746530668177987	0.438020404048347	1.06107908586527	0.932278852236825	0.510675858673874	0.920704786920011	0.216710374304165	0.824154362979246	0.821827350656672	0.779280571426101
R06A10.1	1.44780529698272	0.792085643822581	1.85143272346849	1.65529157758489	1.57112348202269	2.08441204996788	1.75223789178088	2.47186981307734	1.83510971481613	1.62269845991826
Y48G8AL.10	-0.135239578969603	-2.56356217722375	-0.548862764614276	-1.01628069101909	0.139893071646017	-0.0463661892008303	-0.235023191631889	-0.757437730543208	-1.0999650577806	-0.423604078893583
rpl-17	-0.785179626744469	-1.7954005928794	-1.16449518319781	-0.724505606273227	-0.634505417985113	-0.127197193573594	-1.00346413552591	-1.12103449047086	-1.5233371422596	-2.40875131522084
Y48G8AL.7	-0.0530037350630535	0.100543678373819	-0.40025976698823	0.0107556299172521	-0.490999453126042	-0.230436026653107	-0.259537654078434	-0.710085082358376	-0.860060334454053	0.67974246231516
haf-6	-0.797478225123774	-0.0934067563384248	0.221411040893853	-0.819667681417366	-0.25068748904104	0.0506860096629978	0.315303282091128	0.169287453811022	-0.266138502493836	0.0435863816574295
smg-2	-0.0908319064108195	0.745748156367826	-0.122711302896067	0.122831708468952	-0.352073920990944	0.306756903682094	0.973814663364075	0.381723995929038	0.0781408315417604	0.30987258501709
Y48G8AL.5	1.01838280687586	0.739615182693535	1.16393782300493	1.27355922286324	1.05784973644136	1.53245188117747	1.89587537976634	1.17547386227006	1.06268613653113	1.08170906866015
herc-1	0.389582970452576	0.417092696085502	0.0421184230673338	0.314414374255401	0.415432924711144	0.157424146150304	0.567517075826404	-0.400724897259534	0.13189866193709	-0.0679964885210612
grh-1	0.81131630974208	2.04007198650658	-1.11888339277284	1.24844291872463	-1.50765626253565	0.537147726467246	1.05567610119286	0.619488831922751	-0.106518942153646	2.07717288113779
Y48G8AR.2	0.522780450645797	-0.372283212854967	1.81173997992599	1.91298396694958	1.97975537151052	2.12696775806001	1.76567768974763	2.08582462461113	0.592368168800608	1.59151383102204
dapk-1	-0.240090311854553	-0.669910267066271	0.116930261707831	0.0446981231496402	0.0631904969696998	0.0475880197145089	0.00365513051001535	0.316147053132613	-0.492339602337241	0.456342209488885
K12C11.6	1.85448302185224	0.999189483789184	2.74796139682626	2.23499990443718	0.472324641344855	2.13844129223423	2.73707600901392	2.15229332622957	2.02642415989966	1.99371569662272
K12C11.7	-1.08505937398503	1.03726531375962	-0.0944466763536001	-0.869207348375104	-2.07631275845538	0.533207758925068	-0.252299900249054	0.0955824127292376	1.15893829619552	2.16519327774072
smo-1	0.196243829428707	-1.86018511811007	0.339341359193254	-0.120384240776708	-0.745317971727699	0.00954580323691366	0.881317716742323	-3.16919077648435	0.777068866980786	0.0380646897877607
K12C11.1	-0.578161494381867	-1.27632329188491	-0.537673878981724	0.124659578970255	0.0791722956669684	0.474638682090247	-0.414150719651418	-0.38029778522811	-0.453637451572619	-0.228566207679754
Y92H12BL.1	0.371692970538128	-0.00200715571914252	0.0184245673689822	0.880830698793765	-0.0416620413135535	0.548743805629126	0.394804319736091	0.363702750223342	0.449646255183316	-0.173158518227441
Y92H12BL.5	-0.102176880233066	-0.00133890126661109	-0.871208310828212	-0.0809757141102949	0.672819046846713	-0.216515670559595	-1.08422188128408	-0.490388627607292	-0.869079122554547	0.000179424188390243
Y92H12BL.4	0.429888921329558	-0.257414568771084	0.121119013939741	0.684126986517977	0.710971795494343	-0.2511578098843	0.822162779032221	0.968713614417752	0.0393700551133197	0.718018535809464
Y92H12BM.1	-1.09700494438238	-0.497048839816581	-0.425034609340812	-0.622963607351808	-0.0539545883921051	-1.13974230372578	-0.637166562712667	-1.4977892199164	-1.88482744449066	0.0659243893731227
Y92H12BR.7	1.17947789007494	0.636130152151429	0.258392252560685	0.45816907357027	-0.122048185408586	0.938191291826279	0.625362685983254	0.550724393182015	0.89156945740534	-0.721682220654575
set-29	-0.335901566206402	0.0862059836721838	0.432530303253043	0.263119021388313	-0.0127046218718513	-0.533629926611148	-0.365161733663206	0.242975116871595	-0.205464296238552	-0.228231437187626
Y92H12BR.2	-0.616506603785542	-0.280701753461044	-0.212688641775952	1.22868504437369e-05	0.760032341775914	0.364105247044794	0.564162414549814	0.290138792371298	-0.339495842820273	0.417093691851832
Y92H12BR.3	0.667299534672336	0.3863702640494	0.415645525460764	0.908494890831245	0.742279486612687	0.945025242728228	0.653938204158313	0.422212294871909	0.580939808126379	0.97677607760518
mrpl-15	-0.359580920390365	-0.39103381054973	-0.313127091199989	-0.00553062209158559	-0.759772240725294	-0.579491888196601	0.675904684312792	-0.927425455187768	0.216005908280607	-0.1539759577249
F37F2.2	-0.847433668499002	-1.33314482753145	-0.567299945973079	0.399226077144865	0.0103968375917167	-1.28352020553067	-0.313656317834308	-0.889269186823158	-1.38901199899572	-0.334239750550006
spe-15	0.224992362722986	0.713808879634817	-0.184998258309441	0.130074853138996	-0.359029141458294	0.163678947174835	0.039694281306987	-0.0425700244015837	-0.161999461715872	-1.00885002348229
F47G6.3	-2.18594811692952	-0.906211838493035	1.2026490952244	1.11755645310745	1.07804925793764	0.0922274512246822	-1.39543229984841	0.167045056820165	1.17344449407322	0.706535968031849
acs-16	0.0377549536811734	-0.276952629132738	0.947404852499953	0.0706172308116243	0.956540863016531	1.18807433721279	1.15064457712216	1.56161135551984	1.6717308027797	0.983229342802072
Y92H12A.5	0.681953477301423	0.598978376472231	0.62030468633339	0.424590276533773	0.908385373966799	0.910998055143641	0.535758069082693	0.833502228208393	0.536290737010478	0.296283790823476
Y92H12A.4	0.290282271572604	0.608031930173363	0.547608866534415	0.412052239622251	0.400352968868287	0.550772892041697	-0.252111592891879	0.604135363978096	0.556777606608983	0.362551017676171
Y92H12A.2	-0.0698643357570238	-2.12357370558226	-1.81075286002091	-0.58351938937538	-0.422383990817702	-1.665250930474	-0.165627335764503	-1.1153002610295	-1.27207324317542	-0.61983688241378
src-1	0.0779387296104084	0.249864784059604	-0.0665611868254188	0.309823040300826	0.376225703704719	-0.0836423515392955	0.81441326404087	0.0979890791614616	0.0682366783419352	-0.674099373522613
Y73E7A.3	0.704471388451413	0.258624253301479	0.751886225890656	-0.287508467476957	0.47678539608978	0.166218127519441	0.751133583123889	0.886570944291612	-0.289285206721794	0.36812987734335
cpx-1	0.25090401280563	-1.92016621984101	-1.17953574442362	-0.429852690734236	0.507378547241369	-0.851821836669299	0.016710564394735	1.28972331390143	0.66454446105424	0.772948064785938
Y73E7A.2	0.0181961456971252	0.437282526458936	0.302512786971117	0.0692194196449117	0.6893063323274	0.719688886587337	0.886994393885823	0.87128426971171	1.047683809565	0.579070960936345
Y73E7A.6	-1.24221835487945	0.0363704933482737	-0.00259068059315745	0.746005189301199	0.291502492820119	0.357975908533965	-0.293166095542565	-0.836806442466977	0.870149439815708	-0.529905778021825
adpr-1	0.534777468157088	0.000955706608980264	0.348835977394063	-0.242060567999248	0.238744977587094	0.485076852162277	-0.756668680703021	0.380557560546296	0.172418787562052	-0.00624958108558067
Y73E7A.1	-2.16899431406953	-1.08681853522221	-1.2326923701731	-0.87839565954673	-0.63835478180052	-2.97303784859556	-0.598963300459903	-1.16307235989	-3.23481183943294	-2.28192118126947
Y73E7A.8	-0.112328659465048	-0.237956692293033	0.512936315747959	0.252425687660277	0.508985604361012	0.628782148048951	0.483045277233363	0.777017517156275	0.53855944115308	0.849658928160028
mab-20	-2.70608704745381	-1.35915057815751	-1.27205745147857	0.0425842564024788	-1.10417295421354	0.0211097758424054	0.154807686532502	-0.982796294863721	-1.01434881268282	-0.950659093746471
Y71G12B.23	-0.295117664076818	0.516905541531394	1.25677082435425	-0.0789335032207426	-0.157734363142262	0.797742503743668	-0.0364650119032808	-0.236995167894833	-0.780288789629493	0.0962178008180649
Y71G12B.35	0.937872618903585	1.06074921678759	1.38333898092433	1.01048053048078	1.04192663695005	1.48224347851301	1.27703067005157	1.28669649595899	1.65375871036946	1.49379154186651
drag-1	-0.61497052455159	-0.906211838493035	-0.877031105648441	-1.61976070739776	0.665228374552732	-2.62793087191399	1.01827927267548	0.400688517506121	0.406386095950531	0.350588006879748
Y71G12B.31	1.45853869395003	-0.345196196809538	1.11012738816946	1.04509188777365	1.84603838479864	1.95859458331185	0.70608270257441	0.277997757157846	0.0209113370240875	0.935037069982192
ubc-3	-1.04690888407802	-0.980322212512198	-0.476278152510507	-0.159311504660809	0.298263886726078	-0.372795448293251	0.498279953866174	-0.388376827468256	-1.48787740201456	-0.759411405292742
Y71G12B.13	-0.0351716127575413	-0.000209291358311929	-0.0262042724641557	-0.0162154237044166	0.915500374485924	-0.135110034710554	1.11782102919181	0.213723580474447	-0.449055004966531	0.125930960027606
atg-5	-0.00933394832950089	-0.0628606978468667	-1.46582284241136	-0.146516838989432	0.0631904969696998	-0.223411806241168	-2.47763142746671	-0.620863574432445	-0.741138556474431	0.178221993562238
tln-1	-2.75112086004881	-1.83255028218918	-2.75854502405623	-3.29758262893441	-2.76817601358537	-3.43490528577726	-1.78193774188696	-3.1174324191916	-4.19493675185225	-3.05236107768987
mppa-1	1.01466933507785	0.0649978471281289	0.53521965159509	0.583863167635941	0.651024555616013	0.481521320595429	0.831620898721609	0.836803726443952	0.620806512402501	0.430259169129154
Y71G12B.10	0.586078185890012	0.0288519487532238	0.179454755693596	0.108384680798174	-0.166125408250417	-0.222208342156438	-1.50892653636716	-0.375268474345709	-0.986455973625076	-0.311613504072221
lin-65	0.350444034868652	-0.355310525430595	0.204450932070696	0.0488039970905218	-0.184634159404614	0.121817025563518	-0.958558522742448	-0.328962819879963	0.192041100111242	0.402950691361471
ddx-27	0.00921116511248571	-0.319023672222238	0.0897988596234397	0.408804951666877	0.906660087556931	0.360113805747644	0.704956534927818	0.847676622380383	0.330627284204877	0.0541400811475547
Y71G12B.6	1.24561421101949	1.6849707524343	1.47918192183968	-0.151398068554537	1.93329936026232	1.10582934374445	1.14071978872639	2.77540369285018	1.2697007605855	1.88929099455276
Y71G12B.5	-0.127628562260505	0.232259434494473	-0.248373008084363	0.466050732463382	0.417572001434147	-0.13081113611756	0.397477951063957	0.865843705968148	0.133908939942193	-0.0111552804298795
pghm-1	1.23558656188895	0.937146509306071	0.355019869758555	0.325830065198366	-0.144462571870679	0.734673488198211	0.320104211559154	-0.266057176894279	0.165899456451035	-0.843431148014029
Y71G12B.30	0.229856712685553	-0.6733693095124	1.27572961264037	0.468041436285223	0.481662216407657	0.845294748709697	-0.417232398572502	1.05922043053621	-0.106518942153646	0.783615637834853
chaf-2	-1.50813113991204	0.338154318819305	-1.1219821475217	-0.858184620497541	-0.36312480655468	-1.77706960594891	-0.345666161102464	-0.881898623002224	-0.624407500321178	-0.306059182413081
C53H9.3	0.339777198382462	0.42216479515848	0.0947026478992146	-0.319466923619194	0.613827791424646	0.552480792779764	-0.0856133846631776	0.51123368603959	0.657835569875816	0.523324222078445
C53H9.2	0.528657113038111	-0.524645148335224	0.0899310264617879	-0.1781042591446	0.206904627694148	0.172489946671336	0.530973272278373	-0.305353508483904	-0.619873198322527	0.265447857460563
rpl-27	0.582861083656183	1.45212822345366	0.320275397058164	1.11755645310745	1.07804925793764	0.400374473467134	0.0447397091563681	1.50058195617929	-1.03155268871367	-1.86076270655608
egl-30	0.611531880171355	0.792285645740143	0.676229625289309	0.615485596386755	0.3239160649257	1.09162537906024	0.668434599676831	0.120529346535149	0.479319286436943	0.112076972524683
emr-1	0.287641463817583	-0.669910267066271	0.333130585623117	0.860629713840231	0.722614772320507	-0.377165882583747	0.445816769141459	0.358311185733413	-0.0830664398534781	0.518905222399726
nlp-12	0.723942697621845	-0.0911334581258369	0.892882937885196	-0.15461722358615	0.291353146393536	0.125884414458293	-0.71155061628352	-2.56483191917285	-1.84595253451986	-2.18681836637252
tag-96	-1.81280213275936	0.845078654234257	-0.380104008894793	-1.61976070739776	0.403598772491212	-0.284914023865879	0.208521552991295	0.400688517506121	-1.03155268871367	0.706535968031849
M01D7.9	-0.179078498492822	-1.64783417690571	-0.643243566364511	1.40456436004506	-0.864930477965527	0.415310332690706	1.0741984452436	0.378524759237601	0.308522846280145	-0.135967674958384
scm-1	0.310518912145272	1.17816656196136	-0.263055522896479	0.33537153735486	0.638711050452831	0.126534653289247	0.700905341179912	-0.321536632268341	-0.225717338624387	-0.1539759577249
tub-2	-0.980006108805699	0.884837068311139	0.12122711642082	1.18110358867064	1.16394340812509	-0.169001379508745	0.735050102780317	-0.0482715508991036	-1.85587527576389	-2.18746429945223
Y71G12A.4	0.485960414062049	0.516905541531394	0.170944816988706	1.15994550645878	1.75797875374172	-0.226705434443977	0.0886769775702304	-1.05937312946314	0.0173485927150469	0.387048461317429
trpp-10	-0.108886626857094	0.125671894595593	0.194477834447615	0.0527097978842227	0.299376878279794	0.55872573167242	0.162545582880701	0.390294026297287	0.598361562495743	0.148947543618373
hex-4	-0.236011865591647	1.08633333576714	0.736102141554354	-0.547427536587716	-0.898719632675814	-0.619669713782186	-0.714591620072121	0.190928057749894	0.0281597672619757	-0.568098674191099
Y51F10.4	0.0730439162560402	0.522489156936049	-0.146013137138017	-0.869207348375104	-0.721019839567755	-0.246525943673799	-0.666097994947403	-0.433326539805643	-0.373307399850476	-0.303404700953451
spe-48	0.321254347074429	-1.2343849511959	0.721025281532163	0.980005324611981	-0.157734363142262	0.259514492247067	0.82513122745291	0.320211870423924	0.841297939466702	0.0962178008180649
Y51F10.11	-1.70815889771784	-0.370009914642379	-1.46903210913853	-1.16043114266476	-0.797416675590716	-0.00679125880058414	-1.12971483147012	-1.36994119545314	-1.14749935817671	-0.730067295393894
Y51F10.2	-0.531361710559542	0.176418364726907	0.10504679514816	-0.25157815253485	-0.396550468230831	-0.372795929384778	-0.20373788861459	-0.998167486275644	-0.788570270706822	-0.929850103415685
gap-3	-0.234066126435758	-0.149481449763368	-0.0315991677264103	-0.312269167895766	-0.706463252498321	-0.163415273253992	-0.1862840154038	-0.179286732869845	-0.0133838419498194	0.170921486336582
crtc-1	0.229856712685553	-0.6733693095124	-0.418503986819887	1.52698026411795	0.0688413330227439	0.160006251376685	-0.111576268367918	-0.863050969705262	0.843198133273677	-0.322059718883058
Y20F4.4	0.746068504068452	0.771579721815055	0.747300816160424	0.703290928509473	0.356370024392453	0.225679604960398	0.139722450371458	0.460261215125285	0.148376123215811	-0.19977002234993
Y20F4.8	-0.0574368679701304	0.148076559373259	0.549123856584844	0.446330145688755	-0.175053910568995	0.26091367056971	-0.6167451982235	0.19895825373779	0.268273166462914	0.172461427814516
Y20F4.5	0.321508409543199	0.118382543283082	0.58719454806453	0.163696013558637	0.576120452550758	-0.144548976948221	1.15539152363584	0.449537809906191	0.383017249941315	-0.335548800738052
Y20F4.9	-0.100526449013385	0.212487137414824	0.0291981861628671	0.304158934338881	0.33241957576835	-0.182490538277999	0.128174587944614	0.384292871973154	0.157801344293102	-0.0125974820721145
Y37E3.1	0.220494533576362	0.597253765263349	1.14537083484598	1.47275210863222	0.929204038347665	0.712417774009833	0.277996624826071	0.676360010313029	0.255172538955073	-0.164361625940511
rpb-10	0.792165137466179	0.82306532788908	0.982911892131699	0.433968700901378	-1.07998099475052	0.321016709871777	-1.58529658500725	0.56371252999645	0.594700086542521	0.136854702774465
arl-13	-0.674629408939169	0.575933115847712	0.760647580290483	0.187838700818682	-1.13880048895061	1.45782690095938	1.31683905308734	3.10640243740887	2.58207525900059	1.91188441327278
Y37E3.8	0.612284549972206	-1.08681853522221	1.16192063524011	-0.87839565954673	0.356304457671135	0.740555994118581	-1.33541755034258	-2.37589058074181	-0.882148718220032	1.30826292506943
phb-1	-1.6230908817162	-0.543398770595029	-1.52601479475453	-0.306402613344681	-0.274293577318253	-1.21298766915064	-0.934926440783712	-1.04031747830588	-1.15355941096494	0.362533460375351
eif-2alpha	-0.927726166220186	-0.411525398326011	-1.65550665496123	-0.481061781698552	-1.52785230358263	-1.12586322686979	-0.927496510010296	-1.37283281964622	-0.862928327468752	-0.470205292926788
Y37E3.11	-1.40496692978194	-1.7689245621268	-1.63711820533443	-0.815016390421581	-0.807097858293078	-1.6265966734342	-1.37919466075807	-2.08816720680022	-2.01874288009138	-1.31999479574999
iglr-3	-0.216768710340523	-0.559091814299694	0.475291066143836	0.589848492471283	1.15815713300487	0.584243296248044	1.14229770999817	0.49950793968318	0.279423666346156	-0.531638219753418
npp-13	-0.0281711103835321	0.255107824559131	-0.0259709039903556	0.248452481609816	0.463930410285054	0.0911060111597857	0.551146055521358	0.0084496672945772	-0.00359091631355546	0.207714903257962
Y37E3.17	-0.0705869574984434	0.605042413500262	0.350717800991761	0.193481089618255	-0.210679514015384	0.166564683310611	0.0393909220316631	0.066425846688695	0.242427269215534	0.334823700596839
Y37E3.30	0.887071248288677	0.484939539671343	0.849862697632721	0.31525437951502	-0.376244811098759	0.477943784393	-0.323272804388236	0.522074801789374	1.21833899427371	1.14049529734708
afd-1	-0.2305528771489	-0.0313408045324723	0.246960319893172	0.417974932527422	-0.124477296325412	0.0833695049341124	-0.272175862498088	0.209914772963859	0.359033350732187	0.139561397688157
W03F11.5	1.24060091218341	0.74301762181506	2.2629124890065	1.99748049968022	1.72745826580061	2.28533165263277	1.87964174849996	2.69855646222137	2.16557800726922	2.33989576345531
abt-2	-0.61497052455159	-0.906211838493035	0.58654728927696	0.0586176252747253	-1.65408380078228	1.83241749252595	0.587481152997385	0.957895555824877	-2.8959941006897	-1.86076270655608
Y39G10AL.1	1.02805102233829	0.467919684159006	0.395620511433716	1.23685445705854	0.534408000666275	0.7577885987353	0.974809462784183	1.02356408437044	0.873999448379142	0.736227481871588
cdk-7	-0.320875032066069	-2.16733433490558	-0.172121918015214	-0.319564700428455	0.305807415391131	-0.351675881945473	-0.468371838052076	0.142153986897503	0.331467294872866	-0.381120143317666
Y39G10AR.11	0.479495117143074	-0.0571211497940994	-0.201307721056036	-0.614350355366331	-0.898236749129226	-1.16300205841855	-0.878005563425795	-1.01975730094433	-1.23220543208079	-0.353549827439923
tpxl-1	-0.33262502579977	-0.0847890464621558	0.251289411253496	0.11582982533703	0.288141329025772	-0.0428366116630668	-0.00151601206734317	-0.051751916375507	0.173075493171888	-0.4514722271432
epg-2	-1.16836451821933	-1.51649052682083	-1.23527226792724	-1.74052215347338	-1.2158495748955	-0.597635033391781	-0.310561925520455	-1.28670602966771	-1.06594035474073	-1.18319813964982
icp-1	0.472585834051381	0.554881220910313	0.649413698895501	0.710263346409473	0.14977586846821	0.255039997830292	0.367881327111802	0.41404189292233	0.426684556955055	0.261597596766542
Y39G10AR.9	0.579823237049046	0.292240536225417	0.479190633730216	-0.620348523566567	-0.931468742501956	0.58011575803809	0.0373874523859078	-0.351141993656247	0.0340205143506831	1.35810386272687
nsun-4	0.249373309540192	0.408300025694245	-0.0124080751333877	0.429599406157236	1.05244645105203	0.451276308202733	0.960031906843104	0.793067759940798	0.537566989454575	0.666276425032695
tbca-1	0.775878389567999	1.35429071786147	-1.76898454823221	-0.73781722603693	1.87980476420142	0.398251250932966	-0.919996931426093	0.839463494966128	0.471398421031291	0.801794884622907
eif-2gamma	-0.264653444384187	-0.0911334581258369	-0.251809909004084	0.2725117824627	-0.364090571752534	-0.193959051653188	0.120114660865934	0.0668926604582877	-0.160317158673056	-0.188470568210605
ekl-7	0.0290564619638536	0.367311628112757	0.765680619271145	0.429298324545139	1.08805960953766	0.740508959830258	2.08669157599801	1.36136546399894	0.541468441888511	0.597088003725273
mcm-4	0.518717002532773	0.583534637353928	0.488923951408094	-0.435194919265266	-0.0655274077379546	0.365668668157938	0.487686801258679	0.105591182319794	0.182849068820681	-0.305526234076637
Y39G10AR.32	-0.585547058235568	-1.08681853522221	-0.735765273419456	1.98120481021453	0.0946748556096148	-0.252879525456883	-0.598963300459903	1.02892062112768	0.49407098451911	1.89483997369946
Y39G10AR.16	0.491463449267308	-0.345196196809538	1.11012738816946	-0.911574171939526	2.35786334553801	-0.384422264736261	1.13688082225251	-0.225367284304308	-0.667198514345484	2.49960916176655
ugt-31	-0.578661688892009	0.0120454973385487	-0.242570166998653	-0.379667620270817	-0.325540473732448	-0.116172306018851	-0.31173841367087	-0.120983487942473	-0.0545749905158626	0.316845530684648
zeel-1	0.363413421192464	0.865673822520884	0.99330375903492	0.84979244932878	0.195893894723996	0.402433894448184	0.131552962743747	0.306786472297984	0.398824644647777	0.36812987734335
nekl-1	-1.3831647154852	0.401827453942352	0.0527841607135978	-0.118303840786018	-0.675158315305857	0.00905285416649328	0.638715795824531	0.898846832779127	0.998929595615472	0.482416995710955
sydn-1	2.07245257819179	-0.372283212854967	-0.085945928733572	-1.02301871236834	-1.00422234690445	-1.92578552550876	-0.416785423271028	-1.1153002610295	-1.65076742143733	-0.61983688241378
dot-1.1	0.879249134927955	0.779288355241328	0.451018998656081	0.167131101961015	0.0602495134126403	0.699947070686874	0.84800566478506	0.639018211003651	0.642247781394	0.319033429136039
zwl-1	-0.557016357172833	-0.284192228435865	-0.242721499933	-0.101161312850563	-0.555523677537342	-0.267347410869731	-0.609435495647531	-0.289936201280169	0.100442408817096	0.134051896009213
F23C8.13	-1.35359054314841	-0.6733693095124	0.778802515886718	1.24844291872463	1.64533892858114	-1.01150217264737	-1.1209501576946	0.349767251146553	-0.106518942153646	1.43039425948632
F23C8.5	-0.40162825067226	-0.205222115277053	0.102855729017108	-0.737743345625777	0.0408889942915648	0.11472034720521	-0.577963108503721	-0.826063264746024	-0.350136124485971	-0.332427700507593
did-2	-1.52904867689734	-1.72497580451602	-1.29208246550561	-0.600672621948712	-0.514045314009049	-0.300775087230707	-2.82415178564561	-0.211103206531667	-0.362554782566763	-0.0664284834223866
F23C8.7	0.612284549972206	1.27152152672448	1.76356756056798	2.56096089442487	0.769125341056047	1.60391739590019	0.568289069100872	1.81977112013239	1.36098687201791	0.0147056817665025
F23C8.8	0.839104638735408	1.08053334657477	-0.0600314900986178	-0.534105580254137	-0.856758385600934	-0.144548976948221	0.110869158644047	1.35317306253258	-0.193768259582497	-0.335548800738052
F23C8.9	0.118628356229513	0.118618439279093	-0.189393095786545	0.334515944773112	-1.33424620064485	0.293017737439235	-2.3094459481672	-0.253691620434308	0.770773627110512	-0.255688199275125
ubxn-1	-0.715372846918031	-0.48463501945514	-0.621429136408069	-1.09465761268278	0.617879295678946	-0.455933095869	-0.133263068708167	-0.320078050241329	-0.73042429255826	-0.224290167559789
Y74C10AL.2	-0.643793123309029	-1.01857496754542	-0.751674939808959	-0.568384164952794	-0.594265683169762	-0.331496277936298	-1.50818766275543	-0.237793040526415	-1.39523271541404	0.597030797664871
abtm-1	0.0511850686409843	-0.543327655915405	0.187172151231682	-0.00683236026456314	0.379483928310893	0.108695548371176	0.589714104371158	0.00891031630746806	0.0880832780899961	0.24482667130606
eif-3.I	0.0393490784625364	-0.411525398326011	0.277795941382282	-0.041562458705588	0.368854046000987	0.456255674710567	0.898904831156288	0.851463728109548	0.498724009355141	0.475821699280487
Y23H5B.6	0.569925607786367	0.500448984368986	0.396793503532981	0.160432399156645	0.233119504522587	0.461542259086917	-1.18207230549178	0.360507401505393	0.300666770150876	0.177993712158045
Y23H5B.5	0.797983382779105	0.427880304196137	-0.061941504014471	-0.20567004142612	-0.432652665072395	0.210016710471609	-1.9132945991354	-0.446333049775453	-0.137805560202493	-0.228566207679754
Y23H5B.3	1.00221915120692	0.338274463761324	1.02131187005679	1.4433640814172	1.19389937851608	1.49667758905754	1.47622716011758	1.33690554467238	1.40349811498008	1.05539624832981
Y23H5B.8	-0.328961459469535	-2.66178855825369	0.490627294450171	1.14239635951947	1.01359123995053	0.937449253325178	1.60065096205502	1.24368842368636	0.270788221050467	0.545634835900877
scrt-1	0.0517649357350889	-0.205222115277053	0.684060425776274	0.501135664053741	1.06094694905834	0.816995212580774	0.869342251308258	0.455380490308606	0.377907044823405	-0.733312502366522
fbp-1	0.522780450645797	0.234766356364438	0.317588253173502	0.568037237049897	-0.10217523679248	0.191545990883064	-1.39032498679014	-0.751988092947512	0.0660080521126838	0.485838474304131
ctn-1	0.636325272428298	0.516905541531394	-1.0263616857179	-2.47509888592689	0.836924876329393	0.458583062889036	-1.50937351166864	-1.05937312946314	-1.15898296789141	0.0962178008180649
spe-47	1.64694365896039	0.0992767371165953	0.962793030762354	-0.124681769243639	0.145950902439788	0.0684836499759123	-0.926538630797172	-0.191761665143526	-0.778900696213533	-0.717365866001493
Y23H5A.3	-0.348294284643363	0.101813997658552	-0.689214018614935	0.440441933458064	0.527115305488521	-0.568983285635747	0.875531100535837	-0.38099508140565	-0.0849644229842793	-0.264284481394018
Y23H5A.2	-0.328993602441936	0.512769001104428	0.0184245673689822	-0.200411091498262	-0.0958190327601674	0.288209210594369	0.974398436870965	-0.022186851533519	0.768787385903457	-0.297519054621986
cars-1	0.557513804624297	0.280800283900345	0.706955184274331	0.28832486264497	0.112486521623817	0.684216010616929	0.496045137515772	0.286243984717932	0.0700313816281725	-0.166499657922513
Y23H5A.8	0.517190121589312	0.764041846221728	0.769328036129992	0.549893233707694	1.17586874718256	0.91836939941979	1.13173613121459	0.331611061936855	0.61210269365906	0.809348247460519
F32B5.6	0.936833180906846	0.417181618043439	0.713080563659189	0.440578816153863	0.366505736724868	0.809440560915211	0.0297363818347587	0.64598828094441	0.908857050746317	0.385609178469718
F32B5.7	0.255491559923007	0.188732428828531	0.074767604709056	0.582895054970345	1.94470146561401	0.453005614659281	1.80250975744591	2.5301323485737	0.351413679727753	0.743609247994371
cpz-1	1.02194092005449	1.1239551107508	-0.0597103875461455	0.261968656225702	0.325099915590029	-0.226705434443977	-0.342121142107865	-1.05937312946314	-1.15898296789141	-0.718626895400483
lin-17	-0.00568158596040261	2.01314386513716	1.42506019270982	0.425652382933895	0.630174468656218	-1.55593068876032	2.17899120233977	2.70363419886147	-0.667198514345484	-0.902693057987334
dnj-30	0.354599063932625	-0.457559325861918	-0.080997657891459	-0.114027024039382	0.793674089773489	0.182352723212624	-0.384328406385001	0.122884144841846	0.594140115830485	0.139364798864546
Y71F9B.6	0.722061172813936	1.08350479861955	-0.186968383408545	-0.16127043126949	-0.343252862079357	-0.0771942686507667	-0.229266453692172	-1.02540599575179	-0.0960024449378299	0.817768842440894
yop-1	-0.156168965078449	-2.16733433490558	1.23870892332496	0.491089766550377	-0.910056500751295	0.468895148377853	-1.01111328189309	0.32024589823842	0.452739424339701	-0.242323740490481
Y71F9B.2	-0.142610308249837	0.476249672076122	-0.465310271295176	0.551305929234798	1.45454382659546	0.0193587577761465	1.75191708701954	0.218273173077513	-0.0621695334564059	-0.0181335510292665
lron-11	0.859365708896678	0.604737876597011	0.553934284395241	0.599836123880032	0.912843681586623	0.592605168270762	0.822684995462916	0.980770881083053	0.370932591516993	0.584481017753695
plk-2	0.916165373190105	0.643287692799256	0.811479242019492	0.708885538786908	0.551437060859267	0.847509000603047	0.490735077817985	0.753990937221323	0.597680757134377	0.597051317322331
Y71F9B.9	0.544927638039423	-0.6733693095124	0.0784231099337605	1.24844291872463	1.93329936026232	0.537147726467246	2.63386659361972	2.1720270409764	1.06981261845281	-1.42773507560097
sop-3	-0.873505586093063	0.304658180837386	-0.381930314556829	-0.917083295609558	-0.11864744011769	-0.0852110253109077	0.18429541628584	0.213597648726665	-0.377830503371157	-0.368353443431273
Y71F9B.13	0.969002338621766	1.34449637605556	2.28956777999926	1.92994251202673	1.84585061087952	1.67394484584346	0.00306306776985487	-0.394950346053419	-2.66878978015114	-3.17059287544354
W03D8.7	0.920004775791773	0.579581572539629	0.529831589038151	0.744642323943196	0.670524094796086	0.815104569172502	0.569584266722854	0.869841019645606	0.829750886382355	0.831301760583754
W03D8.3	-0.61497052455159	0.845078654234257	0.00534259251779488	-0.560821879565034	1.24706673063947	1.26373587524874	2.87368307918455	1.11014169689578	0.633000581129662	1.81221132474976
pop-1	-0.165562007877267	0.912476609943225	0.142406284285054	0.435975220480915	0.527883767694638	-0.129320416107762	-1.73111546247194	0.519085048152431	-0.0203860325146324	-0.531768748520508
Y71F9AL.10	-0.853935836231904	0.232689888871151	-0.686140756396167	-0.837997310017243	0.228137516762052	-0.0791318864611719	0.324096698736045	-0.489856951659494	-0.85882944095165	-0.409068583388649
Y71F9AL.12	0.25090401280563	0.438173842105687	-0.212884446251866	0.393586167129588	-0.199320260549111	0.497759491803349	-0.844885674961456	-0.0560494872984289	0.447600017473973	-0.642435715404912
rpl-1	1.18069546637615	1.11164104664917	0.287919169974746	0.418090097546135	0.0911773053433155	0.389566511516646	-0.063161359915552	0.501215519585876	-1.12263535771953	0.327246685449566
Y71F9AL.9	0.720647108651099	0.411442069990672	0.548804378397537	-0.532352328338791	0.555095752771584	0.905371973266359	0.737336758050826	0.826066829013756	0.650347291833349	0.471390901446364
Y71F9AL.8	-0.481581927055813	-1.72497580451602	-1.99246187145857	0.117364046437566	-0.99687959274134	-0.300775087230707	0.304252484823477	-0.984189828770019	-2.07933025611678	-0.525325218488832
dnc-5	-2.19369053825551	-2.50958388039377	-0.592864488616468	-1.46626827132808	-0.669825308771509	-1.80002027497774	-0.00238898617760552	-0.289238605176048	-1.42520452705699	-1.73860201418914
arx-1	-0.684053328649059	0.865673822520884	-0.981165819638037	-0.989547860943352	0.0317161903608197	-1.60811710325146	-0.0621598432979158	-1.10432599015268	-0.811113711347507	0.319044393585515
Y71F9AL.7	-1.00925867557345	0.0649978471281289	-0.0512273804591003	0.995835154975762	0.177131053172317	0.0324485901911587	0.14038534090195	0.0512634798693804	0.13258480316562	-0.198078179455406
copa-1	0.622809495340576	0.608487000925316	0.640347915854339	0.354910975697708	0.359105530541494	0.555123687153175	-0.0789870954532256	0.37399830236672	0.720956076966203	0.154936141874687
gst-43	-4.30507850938303	-1.56255806389876	-1.67261936254101	-2.77386161037462	0.412360891053702	-0.593250747320332	-0.186240549531081	-0.31747181497703	-0.8249178808787	-3.16667519058379
Y71F9AL.4	-0.039253416989528	-0.0847659696073762	-0.0970517269486656	-0.601994908451465	-0.330703273749504	-0.184006604672854	-0.442572012216622	-0.335518989626273	-0.0975206549345299	-0.239714241457138
parp-1	-0.554041445823378	-0.00133890126661109	-0.293924950949214	-0.494798368902982	-0.292453705911965	-0.669916519574177	-0.745871513208165	-0.567312084307518	-0.321304365775893	0.302049245381791
Y71F9AL.3	0.98557063788788	0.498154943836631	0.974530079278255	0.621338573319103	1.39005765085417	0.235231134893201	0.393074315599365	1.17871706546075	-0.206933974722172	0.19009894745994
Y71F9AL.1	-0.186845331423593	-0.30344849630699	0.525524403638444	-0.37834475376552	0.86753409631197	0.0264754243358778	0.421658374762213	0.0876230751466025	-0.474855536981493	1.29536223146669
trap-1	-0.439409894554377	-0.431510968902867	-0.791031693641126	-2.19458218444998	-1.44717671610782	-0.656836471741356	-1.20221422061539	-1.41166742189418	-1.72437055766812	0.00749938700862603
cogc-3	-0.0392090012748893	-0.812271684496457	-0.282590872395481	0.0426581368136316	-0.441945284440726	-0.288225131301078	-0.935457758380311	-0.449677111806258	-0.838357833722853	-1.27003698265842
bam-2	1.04757576729195	1.19691715965613	1.9003413572927	0.568037237049897	1.34073853702385	0.345300067225642	0.904081450391437	0.514672124760906	-0.182790902024506	-1.02072168427271
supr-1	2.44344581922726	2.4874466329747	0.463869711346349	1.76248023408685	1.79653020990453	1.33151467540074	0.750019970988273	1.24357255189221	2.01952969388013	0.324718902768408
dnj-28	-0.912947543299957	0.853256177908914	-0.511336988169203	-0.324383593800773	0.897935378841103	-1.16196262078714	0.251200029229708	-0.353114075497216	-0.206933974722172	0.328895350287125
nduf-5	0.501259448317605	0.292240536225417	-0.0650640305054477	-0.0479196754429135	-0.0616699547340373	0.109054044107297	-0.699066797496772	0.272941726313213	-0.741138556474431	-1.57423198480714
mek-2	-0.212457363942115	0.364502073224243	0.369301571044097	-0.243322691950281	-0.203126564991346	0.257764215561673	0.00238110428900101	0.003826635036352	0.300507285193875	-0.183037215960707
Y54E10BR.4	0.565472954871956	0.149003777597424	0.438180569507517	0.520827530454062	0.679095215526435	0.410756147163273	0.823719429527835	0.632849735950502	0.438628172769638	0.102603401792169
Y54E10BR.3	-0.494149423846691	1.06560711911327	-0.257796964951923	-0.805931094212936	-2.92261305123902	-0.331444189035093	-2.7332147936433	-0.834293461614214	-0.55839304121865	0.85149417553057
Y54E10BR.5	0.808690558555984	-1.92016621984101	0.0177707582829855	0.833085490122551	-0.336089410906894	0.120618016712788	-0.108431425078776	-0.0560494872984289	0.795154098032674	-3.74645887028474
rpb-7	-0.0837718948604938	0.04795775491971	0.0563026699741204	-0.301039130212323	0.868481231959608	-0.114096458167786	0.933591367344285	-0.166199790384653	0.131757727920146	0.574037136964493
Y54E10BR.2	0.544927638039423	1.6849707524343	1.66117621405295	1.96647958711091	1.79653020990453	2.15208570572407	1.29276141482929	0.853132292608706	1.89376196520446	0.783615637834853
mod-5	1.11830333968902	1.13244478555228	1.7886998722448	2.19779844092531	1.78229070386758	2.01665155523914	1.93012933637714	2.90038093142965	2.27915950935019	1.20315236710739
ztf-23	0.166589450976812	0.438173842105687	-0.629455279880163	0.393586167129588	0.72858322391214	0.0115395651123053	0.0741558458595975	-0.720052661135281	-0.445226109324385	-1.53510815684891
pign-1	-0.751834909886273	0.39095048221439	0.0521694104248375	-0.398461893071916	-0.474613912147276	-0.331496277936298	-1.60945271719492	-0.361354492742266	-0.407660813070868	-0.325091446777079
arx-7	-0.0844930537644054	-0.0441101001521036	-0.383759514119497	-0.00646893788694839	0.253809626070988	-1.03817102256289	-0.46072269168489	-0.227229189725206	-1.83275281536725	-2.40875131522084
M01B12.4	-0.384372801004962	-0.279986723604352	0.639474524356484	0.189731479457619	-0.499815162896984	0.210299687452262	0.0953569118023966	0.170050112068137	0.0719477686392658	0.115106273109492
riok-1	-0.511274232963852	-0.436833109208046	-0.580459548824765	0.180424681460786	-0.159626771376237	-0.0532575209639124	0.110862697043081	-0.524040697659883	-0.466804044084646	-0.505769115642078
M01B12.1	-2.00540047447374	-1.35915057815751	-1.76898454823221	-0.73781722603693	-2.68067054977194	-0.77325717309109	0.247255438134682	-2.19561451571554	-0.21671143033828	-2.70311307211585
nhr-64	1.84367010737704	0.401827453942352	1.89890360858874	1.34797047372452	-0.371931889093348	-0.288225131301078	-0.935457758380311	-1.13113406460933	-2.09749058225783	-0.520309587092613
K09H9.8	-0.554890359654557	-2.28599144619952	-0.933288866231872	-0.249670711221603	-0.700196084783306	0.175874628730236	-3.48549477906366	-0.432601726298488	-1.00574564582076	-0.601792062766996
K09H9.5	-3.90391865566158	0.999189483789184	-1.76898454823221	-2.69448328575011	-2.68067054977194	0.559337787339007	-2.39290543119145	0.499743506764291	-0.21671143033828	-0.491762358680025
lpd-6	1.30762661481754	0.261694477733859	0.868637079057001	-0.418847026768	0.592780469107223	1.19174082790645	0.754305912763636	0.532599621893011	-0.0808177262763967	-0.215656071295642
K09H9.2	0.430210440098365	-1.08681853522221	1.95569295603964	0.799982673125752	1.35096369714279	1.22677592080962	0.374576263059209	1.5632550875685	0.294182842386421	1.6283632573087
vbh-1	1.09649738323689	0.406982561921746	0.672498614662956	0.289166947448047	0.235981943171543	0.500329178564821	0.2528969310583	0.600425363542783	0.747282549172383	0.282625532478423
K09H9.7	1.13300343225674	0.546482911904893	0.66136032448565	0.434446075135987	0.23214666585628	0.386912706468442	0.285214028321534	0.635873104993309	0.716812623679877	0.317316076183561
K09H9.1	-1.17079527437066	-1.7954005928794	-0.933839978662954	-1.06540776571967	-0.855710094655884	-1.03817102256289	0.512816871834221	-1.12103449047086	-0.835227290890025	-2.40875131522084
mrpl-17	0.268511317206225	0.330096940086666	-0.553726068207196	-0.855392071890409	-1.51561189465907	-0.719177954652569	-1.70874439735781	-1.2223593651822	-0.295595909739405	-0.630428232740121
Y54E10A.6	1.1534448615361	0.998521296639962	-0.476638659372449	0.126565684461439	-0.179897542528496	1.31210432176039	0.468288811207234	0.465761031913479	0.791200893062588	-0.529905778021825
dnc-6	-0.331217068689564	0.0263146882112679	-0.795155368751966	-1.38107410438812	0.259409248791835	-3.02093341036938	-1.35124328588026	0.0225402541542887	-0.703110553377635	-0.525325218488832
Y54E10A.10	-0.980006108805699	-1.21520940552662	-0.218560047194081	-0.207378790184017	0.371730539621234	-0.555773247571073	0.657034967190155	0.00817614537088792	-0.988959388265092	-0.321022386474471
Y54E10A.11	0.621809359307222	0.810906984844613	-0.442565547206967	0.992511543783813	0.571437322666042	0.742065143712343	0.42840913350049	0.810654833497117	1.18038504374216	1.49059532278202
Y54E10A.12	-1.20872871998742	0.188732428828531	-1.67261936254101	-1.09548327770214	0.412360891053702	-1.16193236459754	-0.298183873694003	-0.484238594012282	-0.219609217437656	-1.97572368426573
Y54E10A.17	1.00925225378179	0.569408896809628	1.17878897067821	1.42171031871714	1.10350056144933	1.14351452118651	0.332434816425958	1.43729311482117	0.930468336322245	1.05228842846785
fog-1	-0.866222713463077	-0.110754893581659	-0.202314499171804	-0.447981632762411	0.340531715284255	-0.629725720803224	-0.0299208676875394	0.027606486621488	-0.157889032393134	0.370129624070369
rom-5	0.687163077934778	0.00610962251607574	1.80193934309147	-0.29384781409525	1.64389649078519	-0.44330928546816	-0.319958888496225	-0.252186875203753	1.16818193795146	2.4032208591461
cdt-1	-0.504884858775849	-0.19743346704014	-0.117657436551557	0.193481089618255	-0.24089094467299	0.21627795528066	-0.223475040353841	0.553514242101076	0.00634064200151216	0.49998685834098
txl-1	-0.13795724253652	1.24621381584245	1.11317651006607	1.31230432769729	1.6949415199209	0.0136627876464727	0.356936279257438	0.729467415781903	0.756868115998355	-0.33680983013704
cogc-1	0.160473033489663	-0.542051722091276	-0.0883760843444732	-0.0911361253259214	0.38039812187605	-0.528900567022587	-0.0533274651397136	-0.376014494407862	-0.176830869942039	-0.0410512655823609
mab-31	0.115860673648407	0.50459147742977	1.23548355400894	1.00727661784647	0.0911773053433155	0.631425453616894	-0.266153516592254	1.63956604109879	1.94154609231902	0.495312760016648
zip-4	0.528585002995286	-1.35915057815751	0.763890080512351	1.61556039959742	1.00000600598498	1.29508165518031	-0.919996931426093	0.0777757849171881	0.471398421031291	0.969860959189988
nol-5	-0.268414198137362	-0.390161370152949	-0.172240634398041	0.0833903893200123	0.134920685176624	-0.254415244855185	-0.256476958569851	-0.523007140957602	-0.129239415821775	-0.275057506902251
sulp-6	-0.320031352410361	-1.46722748017653	-1.09944220313386	-1.54729614206396	-2.86553379405246	-1.35691420701955	-0.185805164583578	-1.19280398445957	-0.646077929787229	-0.33680983013704
trx-4	-0.112322395299065	0.608973396603208	0.559440540297906	-0.138003725577219	-1.59411075156025	0.171379617938757	-1.50102528510902	-0.494978688660436	-1.3994696073909	0.813577399608873
Y44E3A.4	-0.624404628363053	-3.17518020058588	-0.289718333293428	0.206085066909964	0.389339533697571	-0.456274476881433	-0.668840103394161	-0.289607736161582	-0.35177752298208	-0.883303955040995
Y44E3A.1	-2.70608704745381	1.60623905300859	0.891900349399794	1.24713090449783	1.20535427875499	0.559337787339007	2.35202768808031	0.499743506764291	0.733005645089043	-2.70311307211585
Y44E3A.6	0.152902459802617	0.43685637467551	0.0137678830922154	-0.334823091781524	0.221947707244341	0.176998235221639	0.69075789649659	-0.0227454013118639	0.214107897393346	-0.125694960267302
W05F2.7	0.636325272428298	0.516905541531394	1.00958584627302	0.261968656225702	-1.47260235663914	0.0338291605907791	0.394333107774814	1.53303009127574	1.88179000469107	0.387048461317429
enu-3.4	0.701834421133367	0.292698850348057	0.458724177581604	0.316435814123706	0.506649259576584	0.289521037228924	0.507702592011606	0.39063740541394	0.114227619386039	-0.3349282643828
W05F2.3	1.16680274321548	-0.372283212854967	0.969306746804886	0.0359201154643792	0.630854400617656	0.27017083670294	0.862410270452668	-0.86491287512616	-0.371550560287791	0.731732294096668
W05F2.6	-0.417664656946402	-0.348425315917925	-1.42652645560727	-0.063538558241318	-1.19871627682307	-0.498074703620195	-1.03569940681703	-1.17575332933003	-1.56850206787133	-0.0121720279173517
W05F2.4	-0.286894468415409	0.459332312954728	0.0653618648919125	-0.0355903183163557	0.440089336431544	0.354460095796534	0.814253232187545	1.30325315672061	0.545106489414141	0.5269816868639
cdk-2	0.106448669199697	1.06603757348995	-1.01786361917529	0.007898518971886	-0.00737209912117084	-1.00179682714453	0.311893886050308	0.4611663865237	-0.149282040474232	0.382372026278566
neto-1	1.41115135666522	1.04978119805912	1.43088298753005	1.0997567900112	1.23600356071013	1.32170267455744	1.96346437092752	1.26473195121932	1.77571077449969	1.10864252301002
sep-1	1.30790825906738	0.416052635772404	0.772812017028152	0.756269879559352	0.408800841046365	0.982085320639592	0.0831567989734929	0.746773284129372	0.720001890404896	0.0937132906251628
tag-63	0.602352494720094	0.15603465693873	0.5784126550907	0.508439785814709	0.301308071529632	0.0924191006701152	1.61357512152412	0.687225814053515	0.643925415297621	0.484201909074246
msh-6	0.575363925853288	0.0748858762891306	-0.280676374800294	0.596289397947663	0.913943428454964	0.979245854628724	0.755436858733934	0.376228618374023	0.676938674504766	0.209612789543246
Y47G6A.14	0.775878389567999	0.39213991456978	-0.571678045525608	-1.35725673087669	0.303307168643024	-1.15039864818165	-0.919996931426093	0.939475105377753	0.161982747923633	-1.59743771539794
spg-7	-0.179830559908391	-2.98221640147706	0.571712340785161	-0.125844548658698	-0.12795154823554	-0.634797352076238	-0.0485198593197855	0.00519222737798387	-0.117920828499451	-0.0965186460672669
Y47G6A.9	-0.826300882700771	-1.97600728960858	0.746446288803299	0.417680096227167	-0.169974772065825	-0.337021637264848	1.26491753251265	0.384258988678965	-0.5499838250143	0.846519771686572
crn-1	0.0506413969495344	0.756539812576891	-0.781377063844417	-0.246956549170072	-0.69310742171123	-0.328541063492828	-0.517311604098779	-0.711602701265939	0.189535698269009	-0.610362596701264
ccep-290	-0.135199843626754	0.937146509306071	-1.39236709749151	-2.53377040456289	-1.03277761592678	-0.719177954652569	-1.27794627767972	-1.38912614421745	-0.647978123594203	-0.274480271588019
Y47G6A.7	-1.20418234410144	-0.752938406440625	-1.45848414102839	-0.753406324718066	-0.165370464639772	-1.47169316763458	0.64427803267245	-0.452773482016296	-1.10691178817162	-0.79416775000621
Y47G6A.18	0.877800255797413	-1.46722748017653	1.20656942491264	0.570581513601484	-0.0731722823516383	1.27655181157506	-0.0738618404206569	0.729467415781903	1.04851307480473	-0.0459791696376763
pcaf-1	-0.112789491734205	0.473483777355365	-0.182012614457061	-0.704027852135015	0.625607768701312	0.1344571614388	0.7670982276381	-0.199365146521073	-0.319535988258165	0.201175679553849
Y47G6A.19	1.34434898043719	0.824560320142117	0.871131246240638	1.33282294793822	1.43917436724687	1.40547382633324	1.49188254991725	1.60343075605093	1.34186138094404	0.6643900399618
Y47G6A.30	1.15564498461464	1.15315653033281	1.87080480793036	1.67920909727529	1.19412245944723	2.28179013664914	0.302920906522862	2.33414696791518	1.599555672153	1.90113790382114
Y47G6A.5	3.01113557672729	1.07792118321489	3.17341552129993	2.58591909195067	2.47098069535097	2.7934722699713	2.81750843426665	3.10652549749581	3.96291965260927	3.88763879271468
rnp-6	-0.892198737273569	-0.328756207189025	-0.484122767634271	-0.724422883059611	-0.940432084560298	-1.41002510757526	-0.138723052880574	-1.32417719320856	-1.65732803400155	-0.902466820926591
rde-10	-1.34116307536152	-0.326020651140259	-0.522343416517623	1.04327621682586	-0.9250912181661	0.358570287531983	0.0919005927772773	-0.456005689742292	-0.3876474037442	-0.533800334069554
Y47G6A.21	-0.212260970319894	0.498154943836631	0.339341359193254	0.220517918669737	0.609974947159928	0.694834300569927	-0.03772380407873	0.609316759451258	0.707790361826529	-0.776780006430787
Y47G6A.33	-1.79570822615386	-1.86018511811007	0.024408554652885	-1.17932306860943	-0.96652264839847	-2.59400563984596	0.347855623536346	-0.473832754004523	-1.64487275938638	-3.63490934151808
lpd-3	-0.0824419613071318	0.109755840839906	0.0398749815765844	-0.0258757309278201	0.142239112721772	0.0222880429066016	-0.103347032321178	0.0805850187704422	0.156666194510161	-0.151740505211364
Y47G6A.31	0.519097296380677	0.882796462638213	0.78220278516417	0.295384331696177	0.206036290304769	0.754110561068262	0.790544616988789	0.736703380868943	0.719725250399076	0.873326470847101
mis-12	-1.32546017046828	-0.729891368797215	-0.79016881332279	-0.871425440762655	0.129611569752971	-1.58466257896834	0.0618908586526363	-0.665987434989822	-1.78119556887024	-0.179221354996962
Y47G6A.25	-0.97666574106702	-0.224716796881283	0.0125250880932145	0.0168594415778006	-2.15929325100914	0.473518922112609	-0.910712895259498	-0.359170536574979	0.00228653097318712	1.52104087266452
inx-22	0.156423821449708	0.163182418032254	0.207643528200652	-0.720600817690322	0.0108011225662044	0.0210317907790781	0.357645209718876	0.132031520566934	-0.249728615527587	-0.553112486645756
inx-21	-0.330555584250898	-0.168875727113718	0.221223067482295	-0.94389000609645	0.658569828564762	0.0115395651123053	1.058820944482	-0.590383953739248	0.198801063336783	0.0785494186932774
Y47G6A.32	-0.942340048284766	-1.56255806389876	-0.475312859834401	-2.77386161037462	0.275591740695919	-0.853785342355088	0.495715657653539	-2.0874970741476	-0.39841525356688	-1.97572368426573
jmjc-1	0.465492160484974	0.326438297596408	0.286367044116463	0.0455117650375999	0.118686233850377	-0.00555567394311622	0.301794115757819	0.357676190535311	-0.102455103533729	-0.0432432614172576
T28F2.2	-0.270476132881698	-1.08681853522221	1.4281925274589	0.180543168285993	-1.22019313788726	-0.252879525456883	-1.60833718978659	-1.16307235989	0.0675683572072904	-0.444191053299943
ccb-1	-0.977777968458847	-0.497048839816581	-1.82579342124673	-1.24240311219157	-2.62511142342216	-2.16419024191342	-0.563863092911161	-0.888347650938365	-1.3443835315471	-2.1454263240627
ftn-2	0.400065814878432	0.21581944487396	0.632159079701922	0.353187817600101	1.00794144614462	0.687577918417412	2.74788644415563	-0.191143156581201	0.385265511392276	0.140652740181556
rab-8	-0.276759088114855	-0.623876339530364	-1.68823393989679	-0.414954433102083	0.00563227350652423	-0.277657641713364	-0.559543159886508	-0.731816274770126	-0.70902783827942	0.278086280445217
D1037.1	0.063568861034848	1.31917586474778	0.301147175676847	0.747799946339736	-0.320839582214364	0.171379617938757	0.238899490499505	0.0622283496583207	-0.0872985514023658	0.511707578415472
msh-2	0.147857434542009	1.03541626909343	0.550407431117391	-0.350175316081368	0.364895740375694	0.403873167852763	0.620574564074352	0.0035847075650867	0.614375775078761	0.175825253302226
hus-1	-0.214218394134224	0.431391847157222	-0.183640283197448	-0.623776016147718	0.402128723149224	0.171031138931426	-0.365791703963317	0.163312210355059	0.210052706252836	-0.415445400408282
lin-59	-0.460307965263624	-1.09441086966341	-1.10259873438244	-0.151889787002857	-0.898211118830309	-1.21749264322836	0.269073654180221	-0.855276490657296	-1.10352780208965	-0.794170853890456
glh-4	0.776549354676747	0.767729207880176	0.765551998302169	0.56518234801306	0.548540124932414	0.379886487861804	0.843123582368272	0.660888618047787	0.63679088976844	0.620636415626626
larp-5	-0.384214102206981	0.209889099859082	-0.0678107008663607	-0.53718742225431	0.344422658317285	-0.0690406930528961	0.0653285995814578	0.238924727228942	-0.33622832206846	-0.211749217189242
sld-2	-0.517190962238442	0.144782802824357	-0.628074301672108	-0.326895678908279	-0.243415852842384	-0.364703885896541	0.00717124140031445	-0.0728168610433199	-0.284771489369211	-0.227898111036113
inx-13	-0.790998029948068	0.330096940086666	-0.306541090125962	-1.13392941728372	-0.0381183764551245	-1.0583373955072	0.625760341763738	0.0682372974016191	-1.27203932821317	-0.12244601391584
inx-12	-0.748241476312337	-0.108894625382774	-1.55834454946631	-1.17932306860943	-1.22815225045999	-2.10778571315491	-1.81628843404867	-0.895800475851626	-1.38326553532863	-0.530886186638249
ric-19	0.544927638039423	1.07792118321489	1.97610901859332	0.468041436285223	2.79118944937619	0.845294748709697	1.48647422087095	0.619488831922751	0.272175236108267	1.67628807927886
C32E8.5	-1.46830774108947	-1.08681853522221	1.01162169383061	-0.87839565954673	-0.63835478180052	0.0552674967855679	0.873945199305456	0.440186120245323	1.57339970353596	0.370653642918604
C32E8.4	1.10075238785849	1.96710993760125	1.82946558240853	0.0749000905594031	1.00794144614462	1.37286641575042	1.53120753982738	0.864760176199232	1.94029125026064	1.33160424649962
tppp-1	0.526407477101802	1.59530897069827	-0.511336988169203	0.0595559410700875	-0.96652264839847	0.612372609983762	-1.51063230384409	-0.0341011553910607	-0.206933974722172	0.0380646897877607
rpl-13	2.55192398711634	1.45212822345366	1.51758189976477	0.498116948267689	1.24706673063947	0.400374473467134	1.47242951685871	0.957895555824877	1.45694992788132	0.706535968031849
ptr-2	0.0339748538453084	0.547591310494063	0.488853220236739	-0.333915080583597	0.485448049062397	0.269137479761618	0.475304065302754	-0.13266948346679	0.155499452935374	0.360651814633154
C32E8.9	-0.229354876925396	0.845078654234257	0.817202493811812	-1.89804843443846	-0.911269221005667	-0.771133950556923	0.475537828834463	-0.421689444062189	1.45694992788132	0.997366628531213
unc-11	0.490185936172147	0.847192140880884	0.231629526880165	0.673637135404547	0.0633837579853453	0.377225833955989	0.724620519569667	0.627641461638185	0.913321747557219	0.48817158205219
ubr-1	1.30778858980207	0.740251727094304	0.361470321343071	0.166517698608198	0.215941446024751	0.997206878372167	0.663007119411233	0.896153878472395	0.643745562280714	0.828023665280322
npp-11	-0.409515267545178	0.546106961113402	0.157896992495753	0.813912119773518	0.612284103360489	1.01890111272055	0.599973921753813	0.532594246181008	0.267418648122261	-0.242323740490481
unc-108	0.287641463817583	-0.669910267066271	0.116930261707831	0.860629713840231	0.684346105715882	1.12249132841045	0.806535940139919	0.952987039803957	0.644976729455897	-0.358502486729662
mpc-2	0.562729330443543	-1.46722748017653	-2.68219530725306	-0.927856637224203	-1.28903619849406	-1.35691420701955	-0.616603284261674	-1.90225716384923	0.404485902143557	-1.15165452635559
F53F10.8	0.689789461200413	0.795781998047935	0.610513147531144	-0.655983954709174	-1.03927625280096	-0.593250747320332	0.244557570147014	0.225214585377379	0.225645951052086	0.591574990322192
F53F10.2	0.00849287866743254	0.267021392626356	-0.244714434195724	-0.0546178672214516	0.251831427225756	-0.147535486817005	0.404930893644026	-0.0237524916576883	-0.428006109918095	-0.0828407341846419
T03F1.6	-2.00540047447374	0.39213991456978	-1.27205745147857	-2.41619555870941	1.10635020140054	-3.49341549622976	-0.0584006920699025	-0.479431253401568	-2.56937455155119	-1.59743771539794
tfbm-1	0.221165867140753	-1.97600728960858	-0.092194740481012	-3.77914692840751	0.150233981959397	-0.337021637264848	-0.785570905785987	0.904367955358504	0.626347735592153	0.760274316404671
guk-1	0.619982637384162	1.40032464539737	1.04503698294791	0.515869476385639	-1.06911904831703	0.0115395651123053	0.44750868407283	-0.150652355125786	0.107044246663102	1.03219051773901
hcp-4	0.295643817537975	0.144109468274851	0.0963251064961831	0.144581998626561	0.189653440884698	0.0638347654617037	0.340043475382978	0.177106153516689	0.162499412464863	0.282346378201361
pgk-1	1.31849168447074	0.292240536225417	1.16393782300493	1.38964485304932	0.645028853056442	0.83411212676164	0.399614755495852	0.628032766509611	0.831657896695223	0.946827152101623
coq-4	1.58809435014958	-1.35915057815751	-0.571678045525608	0.321121601795793	1.10635020140054	-0.465110150848638	-1.65645118130877	-0.713074714087524	-0.21671143033828	1.50658543948189
uba-5	1.55620750901018	1.07215153269451	0.513978528744734	0.0520356856100545	0.580070971663579	0.555968081225251	0.336373000806445	0.853379522448329	0.929331042912691	0.162629897572153
T03F1.12	-0.13795724253652	0.284063012550759	0.0978642995727402	-0.147455154784795	0.287461397064333	0.0136627876464727	-0.31094715405709	-0.132231904678662	0.404485902143557	-0.692757791289142
C50F2.3	0.263137092588997	0.327062845615052	0.270557696490279	0.369671661304415	0.10462192720207	0.0713066603400371	0.070356254935277	-0.285374209067997	0.276664044068053	-0.872355577379462
C50F2.2	0.0556989006674786	-0.992526610586364	-0.0856099390232375	0.505243769417995	-0.0537669446919264	0.229195876176158	0.345805535614605	0.236503376857407	-0.0243951779275964	-0.166923574983015
C50F2.1	0.46611617023542	0.589867590436721	-0.494271648120515	-0.58351938937538	-1.19583855361859	-1.06242412372716	-1.08466885658556	-1.40759927548057	-0.701050346010007	0.485838474304131
fkb-5	0.809547818790255	0.0617564281407178	-0.862071570270867	-0.807826029642501	-1.11371732427569	-0.9330503068958	-0.293191173929346	-1.10876822798101	-1.59957985773736	-0.860054722728549
pbs-4	-0.508042147007361	0.188732428828531	-2.86992586524761	-1.7149227825419	0.412360891053702	-0.853785342355088	-0.92269479941376	-0.165225673906126	0.225645951052086	-3.08139904098364
mrrf-1	1.19374414702873	-1.08681853522221	0.461541229287149	-0.258956154706971	0.0946748556096148	0.541487423476612	-0.598963300459903	-0.453619180500335	0.294182842386421	1.30826292506943
T20F5.5	-2.70608704745381	-1.35915057815751	-1.27205745147857	-2.69448328575011	-0.371143316803408	-0.77325717309109	-1.22565306163068	-4.11788591595701	-1.01434881268282	-2.788389221716
T20F5.6	-0.0939354728885534	-0.159188187741146	-0.318079434227978	0.189660694516675	0.333295330820246	-0.323999423421009	0.306905867645101	0.14074147374207	0.00034589556185201	0.253915893760612
T20F5.7	0.501259448317605	-0.0628606978468667	0.2815641248387	0.571519829396846	-1.19309834456348	0.334739375763584	0.101799833531534	-0.0636565361136888	0.0896677196415116	0.747172869988249
egg-4	0.824459359884794	0.129302884823715	0.589442278353751	0.39843288103692	-0.138408332379544	0.377800306225631	-0.612551328493989	0.231784689218773	0.376601824123579	0.0477628291761463
lrp-2	-0.887041818508636	-0.862874066175092	-0.098431468023712	-1.44616066754979	-0.0456653042743536	-0.200356265917503	-0.190084380914492	-0.855764838980378	-0.166229384743115	-1.93309536407897
F47B3.3	-1.22507135503156	-2.24833933254387	-0.739967413881181	0.256035038634119	-0.635792944478848	-0.73214722285461	0.24116197353967	-0.994424178454247	-5.41382212631002	-3.25110168078061
F47B3.6	-1.72673652731857	1.6849707524343	-2.31618989547945	-1.21033689638726	-1.50765626253565	0.160006251376685	-0.848030518250597	-1.91895430248569	-1.2828505027601	-1.42773507560097
F47B3.1	-0.876577261133345	-1.2343849511959	-1.52328878247155	-1.13787233105347	0.51671612230417	-3.2550107798251	-0.77291926178596	-3.00908176298923	-0.780288789629493	-0.259730160334037
F28H1.4	-0.807568866265968	-1.35915057815751	-0.305406153306811	-1.35725673087669	0.111690961928883	-2.32190707220571	-0.489198811747998	-0.982796294863721	-1.39304299094473	-0.135814397527923
aars-2	-0.0306245318042063	0.334132535388869	0.166271799325796	-0.0245439949362366	0.0443833777402262	-0.0809238707054515	-0.489147989983243	-0.0712234367311757	0.119939759634338	0.185022669256567
F28H1.1	0.229856712685553	-0.6733693095124	0.463869711346349	-1.48862462342796	1.47632145587931	0.845294748709697	1.29276141482929	0.349767251146553	-0.106518942153646	-1.51301122520112
unc-73	-0.325405577027589	0.281028918079145	0.33517592257408	-1.22020925910221	0.316171413271451	0.0194108466773509	0.895481092188245	-0.556017300153918	-0.614261888923331	0.480698644262367
cyb-2.2	0.795079818749958	0.50459147742977	0.415929438862188	-0.114027024039382	-0.568246970007492	-0.328541063492828	0.2191426457839	0.295127381658369	0.541917912123806	0.913823734079591
H31G24.3	-1.02071792539042	0.891112581770164	-3.87950180995966	0.366582160577419	-0.876215315109152	0.191735692095064	-0.616603284261674	-1.19280398445957	-0.419463444608098	-2.90410850472496
H31G24.1	-0.971162705861761	0.664471957505078	-1.93307177612606	0.521445327732438	0.356304457671135	-0.252879525456883	0.938357580451083	0.606952899280574	-0.194038866850461	0.370653642918604
let-504	-0.771273530478507	-0.804483036259544	-1.12731547455321	0.357911231693779	-0.623500397400296	-0.705226308981095	-0.362689803697445	-0.42975344819476	-0.391457914841663	-0.297519054621986
E01A2.2	2.16080530428489	1.3654153496077	0.963845929996608	2.1114087177785	0.720787500902515	2.14388839916081	1.680069241395	1.73349929335602	1.42043298873328	1.6201706772371
E01A2.5	0.776990616959826	-1.08681853522221	1.01162169383061	0.180543168285993	-0.225533898415608	0.918628898567172	0.65333275663441	0.255833998889325	-1.37037042745691	-1.09096967495141
akir-1	0.466913743156739	0.443314236998533	0.337580555243564	0.493330781638564	0.995389843745311	0.34074592100136	-0.340783601419732	0.444454532055717	0.506884784810008	0.169645675982513
E01A2.1	1.79163588790193	-1.35915057815751	1.12255555393465	-0.298317903043966	-1.68601131030029	1.56975967495702	0.484340751771114	0.0777757849171881	0.32373248260528	0.801794884622907
R12E2.8	0.0269198307082767	1.96710993760125	1.82946558240853	2.03156615027258	3.16627739778976	0.687577918417412	0.936627576314357	2.07757839705105	1.94029125026064	1.97838286815108
egg-5	1.51946319341047	1.01380354105698	0.811425463382988	0.58797627547465	0.454713212927057	1.01991094391134	0.0676994316232434	0.905341308707351	0.814657135578178	0.718251990171284
R12E2.11	-1.35359054314841	-0.6733693095124	1.47918192183968	-0.151398068554537	2.05815981196605	-0.326213675314359	1.21945794502778	0.0307543310403966	0.843198133273677	-1.42773507560097
mrps-6	0.749298362510372	0.136989672736317	0.265171321637292	-0.27741741337862	-0.412110402685843	0.409419748172871	-0.288379028721437	-0.273754856795668	0.802361470436428	-0.43395066238976
rpn-8	-0.927726166220186	-1.01857496754542	-0.56968064759568	-0.568384164952794	0.00822036658501539	-0.964776690463753	-0.309217149920364	-0.90792486102382	-0.620073644588923	-0.325091446777079
R12E2.13	1.4504547985431	0.918471157516263	0.9041586817262	0.547801534151705	0.185287887855912	0.490565472396827	0.819894131908871	1.12429077536276	1.02112162851924	0.584077977516683
suco-1	0.339643884367605	1.25777070178385	0.0900653833877294	-0.0869057899274712	-0.637674849839083	0.576710720903799	0.474166632733832	0.259706322909792	0.377417964926059	-0.246611027326538
R12E2.1	-0.443800171735203	-0.186950488018992	-0.245516017483219	-0.549613652566031	0.296782824194803	-0.12130548615142	0.304167184736876	-0.376014494407862	-0.509026585872065	-0.638744403475991
ppw-1	0.435997195807686	0.968330446620127	0.458985560132009	0.582321462593007	0.141713346399896	0.682069199405813	-0.861145285779266	0.840193613498018	0.628916225238882	0.76080504696469
cas-2	-0.813714716115896	0.135739418416855	-0.601399536276168	-0.613715063479927	-0.834948110541086	-0.617513032183463	-1.68355223753899	-0.804577923806238	-0.183836147256978	-0.813667372586788
C18E3.5	0.196243829428707	-1.86018511811007	0.339341359193254	0.499055264063051	0.687560866423993	0.773459146389803	-0.258336246749776	0.469263886071093	0.707790361826529	-1.06761066693015
hop-1	-0.100731582718378	0.853256177908914	-1.87327735400668	-1.17932306860943	-0.233493010988335	-0.11570625880753	0.556856159434291	-0.240189293318568	-0.468541198779923	-1.06761066693015
swsn-2.2	-0.471382946196919	-1.15314773673869	-0.668186341934528	-0.255171056408654	-0.0740334376859254	-0.242743910115198	-0.885650111312264	-0.388266494990436	-1.1108327261823	-0.598644213341302
C18E3.9	-0.0484170525960752	-0.473910178801056	-0.408794122454625	-0.434756067192357	0.771612928440477	-0.183414016315846	-0.309835148444169	0.143797639260079	0.058734927334307	-0.259160794661978
ndx-7	-0.186805952593793	-0.977059483861783	-0.735110908428447	0.0938020243517847	0.40761707629805	-0.149704185761238	0.395032187967246	-0.0417145485241579	0.0288322024297396	-0.318790584768644
exoc-7	-0.0516808847764209	-0.605125741835601	0.510779627976333	0.406897786893291	-0.820656188759369	0.609987117422105	-0.440109477918312	0.214474490729225	-0.295365445311308	-1.24074639995391
tufm-2	0.446979577577817	0.0649978471281289	0.281984411097516	0.390221317304986	0.26779214218773	0.536940363962752	0.14038534090195	0.16418826204803	0.163724900868833	-0.25405418085627
cogc-5	-0.876577261133345	0.516905541531394	1.13759611516046	0.540506001619017	-0.890764000552397	0.944802989580079	0.82513122745291	-0.740360209356986	0.39604277097696	0.845945196383874
C43E11.12	0.15104524488155	0.589867590436721	-0.179338843580146	-0.0970094096663104	0.0774326157273029	0.0223919957528366	0.167627200508757	-0.117002612896749	-0.0957416825689633	1.1326170959556
met-1	0.101259786410382	-0.334556196381395	-0.0307927884477137	-0.193239514760055	0.340632290230571	0.117572889674279	0.4660702452773	-0.221757736773345	-0.0369991178280559	-0.312809297172601
mus-81	0.544927638039423	-0.6733693095124	1.04507440810551	1.76248023408685	-1.50765626253565	2.27733776776851	1.36133223139744	-0.359685928243108	0.581590909215925	0.783615637834853
C43E11.9	0.201972678160038	0.45580575077233	0.159081378120907	0.0592099800021409	0.453426478011229	-0.000521362599749225	-0.20867565369289	-0.289238605176048	-0.582707589035147	-1.01761688009095
cdc-6	0.204169868611625	0.476249672076122	0.383521632113934	-0.135445158563607	0.563664009824145	0.43823394321292	0.955225231084099	0.364168211593761	0.583190256241377	0.405703479247036
acin-1	0.664455645108434	-0.328756207189025	0.903193578345834	-0.458058715982416	0.385870152320256	0.799239428857965	1.20904345741127	0.579772292681627	0.825230311336082	0.203208535791321
Y47D9A.1	-1.33578885074429	1.24621381584245	-0.784509398593495	0.13108219060852	-2.86553379405246	-1.35691420701955	0.662592409462022	0.28973581716844	1.2183634821888	1.05969618708024
anc-1	1.09572543596867	1.2115868788602	1.2842129537501	1.60139382567113	0.968561218621029	1.13813594012304	0.00689999663962467	0.969223371476936	0.805980953013928	0.0485668040238505
acr-6	-1.35359054314841	1.07792118321489	-1.75910153138826	-0.151398068554537	-1.25581160284061	1.33151467540074	-1.58448476813328	0.853132292608706	0.581590909215925	1.43039425948632
ZK973.8	1.03617897344343	0.376593663952528	0.598139213204397	0.436555051089489	0.420539578242488	0.64002051602851	0.782887497085989	0.768652516530374	0.49299449293299	0.782791065727945
pdp-1	-0.190083299984917	-0.0503423804976854	-0.103132222489595	-0.528409640242777	0.686277140495487	-0.0843610904426122	0.0663353492596486	-0.00602656631979978	-0.581022130756402	-0.476052605741948
ZK973.9	2.29858399606627	0.21581944487396	2.21491218382112	1.41212664543282	0.265126866368003	0.687577918417412	2.01143219427295	-0.191143156581201	1.94029125026064	0.225928889781705
lpd-5	0.738277251315166	-1.86018511811007	-0.361038046759703	1.03117238564857	0.142997072328401	-0.11570625880753	-0.03772380407873	-0.134112765802686	-0.0898470205180102	-2.52923398480016
cec-10	0.236818703140003	0.134793932211639	-0.345629532472761	-0.0497931664559964	-0.136796731279632	0.10000860177155	0.187653973267469	0.0200890668831593	0.0530205584202329	0.180009099986308
ZK973.11	-0.620473559756848	-0.0441101001521036	0.0328113195087995	-0.00646893788694839	-0.442889211270971	-0.812485690906607	-2.17071650508668	-1.12103449047086	-0.6564212547608	-0.656297336851461
ZK973.1	0.0204198895988397	0.334656526639186	-0.332324928874308	0.19316278750083	0.750882490763158	-0.09974418228717	-0.378941619452177	0.157659570220497	-0.0698131046701882	0.0882982546854307
dhc-1	0.338022871127226	0.265963412949259	0.164944277059118	0.189356580635993	0.182203284164813	-0.256659351975614	-0.31026669907066	-0.0831466449276287	-0.0223058617879866	0.338896413414345
C41D11.3	0.504483265370082	0.30521968358131	0.500352382004446	0.249878723063384	-0.0201977686310372	0.651346951112252	0.768578790624371	0.332534968092029	0.692471215074229	0.0731204368851874
eif-3.H	0.993644482084692	-0.53470095347223	-0.0757695271401688	-0.0141707412527041	1.09750618744586	0.175874628730236	0.0921859706473318	0.578876600605468	0.10886683286063	-0.00409892487336541
cps-6	0.204895728093005	0.594568014630665	0.0771127568789463	0.997861983699081	-0.176023598156195	0.243978081361489	0.197276790098404	-0.137859366982165	0.874806875497536	-0.560876725660613
C41D11.9	0.682411313630251	1.03724223690484	0.70303485458609	0.0359201154643792	1.34073853702385	0.417231322539351	0.625324956816235	0.936639846608008	0.592368168800608	0.0849536724452029
cmt-1	0.0797625486202205	0.216015758669675	0.485984795378051	-0.070550042886524	-0.559215257722557	0.126534653289247	-0.797003815452567	-0.120196738320484	-0.581631474063932	0.239803476688808
eri-7	-0.528947114779942	-0.326020651140259	0.00515701206311187	-2.62005024638138	-0.122048185408586	-0.812938136492073	-0.904991095246967	-0.271653568386295	0.228235049098513	-0.934685135928483
eri-6	1.05220056392649	0.799230978030159	1.03114529470256	0.771259420984299	0.387721586469465	0.789391675543475	0.533336831911083	0.83382496016297	1.04504382433772	0.56947330694717
C41D11.6	0.251588177647353	0.924745593458279	0.46690010449699	0.274093105132518	-0.411354939607508	0.0383349754606285	-0.267597921327376	2.35255335330443e-05	0.586519613626849	-0.268194984808527
gcy-28	-0.434598913964788	-0.0450995305899301	-0.142100516319433	-0.870789879211004	-0.310278360153051	-0.300134377711406	-0.194630997630976	-0.297654991910555	-0.345865296912022	0.202224379171738
mrpl-19	0.546040578959082	0.0992767371165953	0.358784726865936	0.764334786708206	0.635177129166841	0.579377436681364	0.385351300797856	0.357053381871436	0.243043777740648	-0.340289750220229
Y119C1B.5	-2.55142215135619	1.6849707524343	-1.75910153138826	0.468041436285223	-1.25581160284061	0.160006251376685	-0.417232398572502	-2.78532236994674	0.581590909215925	-1.51301122520112
bet-1	-0.270203464336594	-0.551034435567056	-0.637219677406328	-0.489751225620216	0.050804607650094	-0.548777585571002	-0.447725522547797	-0.272017808181083	-0.737497775605188	0.474569157015231
D1007.4	-0.310423831038258	-1.35915057815751	-2.46936395418517	-2.69448328575011	-1.68601131030029	-2.32190707220571	-1.92937082075278	-1.30180921496988	-1.39304299094473	-0.135814397527923
D1007.5	0.161086415771553	0.351460968259728	0.269134023042008	0.421117402560467	0.301308071529632	0.24275186128224	0.348967467875639	0.341084802745843	-0.532406145308832	0.707143500449409
rps-10	-0.315926866243517	-0.497048839816581	-0.331641694494238	-0.0611809751027928	0.167250088278666	-0.615540342798806	-1.37362081259535	-0.888347650938365	-0.605610583341117	0.340051731240044
rpl-24.1	0.931264444569527	0.562939469067301	0.733190725461757	1.14508768853833	0.941992177573286	-0.613417120264638	-0.572666015847812	-0.347947868232513	-0.494671520079153	0.158547359367086
D1007.10	0.188398381321136	0.444020817454923	-0.183319099032768	0.325814012204398	0.815769300891881	0.200871686341853	0.841954381865061	0.616890219039875	0.629325408123939	-0.141590175442945
nrd-1	-0.608034957213617	-0.0322478420058403	-0.227559513221996	-0.032009181372257	0.502442686106537	-0.414077151249294	0.351079037047473	0.274041810405255	0.0813917329482202	-0.0129103508690632
eaf-1	-0.336720103894822	-0.255824496955688	-0.321625113855201	-0.704437853453983	0.23294662559988	0.165088765304029	-1.42590756704342	0.323077036007152	0.0731933703565773	0.334231350757717
D1007.8	0.656651413644463	-1.35915057815751	-1.27205745147857	-1.35725673087669	-0.109513714741888	0.0211097758424054	-1.92937082075278	-1.30180921496988	0.32373248260528	-2.70311307211585
C44E4.5	0.505090177649963	-0.0734689390791025	0.0279967877028926	0.232254824280017	0.20850005479892	-0.101069408153263	0.278844764617294	0.032371552353682	0.276115182566448	-0.228231437187626
C44E4.8	0.443502354520007	-1.46722748017653	-1.09944220313386	-0.48835731423124	-0.0731722823516383	-1.8431341337106	0.42550709582559	-0.923082403683374	-0.646077929787229	-0.0459791696376763
ubr-4	0.278227076241566	-0.0877379543522228	0.272941931021896	0.437911614671121	0.715136664849471	0.116530383661415	-0.163264856952421	0.208037162114791	0.134089645662058	0.532414250067632
C44E4.4	0.574003619145358	0.256151661573789	0.593734608080076	0.524736115264845	0.980650324151767	0.170814901210419	0.725492741908179	0.902182441394447	0.667639902491773	0.581725442395975
acbp-1	0.582861083656183	0.845078654234257	-0.380104008894793	0.839019107714134	1.39825801196287	0.886594400158177	-0.386058410521727	0.957895555824877	-0.164636801214878	1.24326044832375
got-2.1	0.0784509391083579	0.457860564353491	-0.47863499819021	-0.101161312850563	0.39208249565021	-0.190510116135257	-0.010265983338592	-0.761773780178725	-0.436409782766912	-0.0789510192646963
Y119C1A.1	-0.358087318778918	0.398970999516398	-0.0871760458732146	0.196109572906034	-0.153716059335424	-0.159109788274719	0.609954574546925	0.138319999635636	0.485363290016504	0.247473938438467
rpl-4	1.05987436567125	0.284063012550759	0.798243705525698	-0.927856637224203	0.700282280449246	0.352822228501105	0.550649085299101	-0.483350805069911	-2.08401671445143	0.199914650154861
B0041.8	1.0319820909445	0.438173842105687	-0.479156338470662	-0.94389000609645	-1.65095740440377	-0.512662395814667	-0.329043867749822	-1.56955871390511	-0.72873154313248	0.0785494186932774
B0041.5	0.021374599833872	1.08350479861955	-0.522343416517623	-1.56111141854866	-0.604882464140877	-0.812938136492073	-0.435553121207456	-0.556017300153918	-0.614261888923331	0.658120477930258
ain-2	-0.0837718948604938	1.0101085582114	0.603301335031278	1.07312518886657	0.455660348574695	0.976914400294988	1.15574698950833	1.07872441075225	1.00483365016384	0.47108836305015
B0041.11	-0.320134983027506	0.473270362052341	0.0454286005122236	0.258416810263737	0.812588733640896	0.582957085179324	1.63818071800792	0.427768922865737	0.155808388871888	0.0331606653347196
xnp-1	-0.288224923495349	0.116467617077155	-0.00482917812555122	-0.235156504543199	-0.445483630482891	-0.236136084629847	-0.569329566848679	-0.177862784818909	0.101992142563787	0.0856039571567621
unc-57	0.596106684308826	-2.16733433490558	-0.69962234659595	-0.319564700428455	-0.0844147339814705	0.468895148377853	1.13751985942706	0.32024589823842	0.619800861977059	0.572520955728067
T04D1.2	0.338004674291393	0.131559839711871	0.580851898955164	0.443318062333981	-0.11406968145569	0.386820436102744	-0.352892886433971	0.162013276478549	0.051127610261909	0.339565297988766
chd-7	0.571985264479573	-0.570679075871131	0.130347831733934	0.68098576850626	0.774336771552411	0.237201013064453	0.729800002744025	0.465761031913479	0.750305234462503	0.931717539848189
W09C3.4	0.160424931332889	0.706326306336	-1.14543902932082	0.412157846969484	0.0533387730800984	-0.451205279180874	-1.32464251260393	-0.789729574433036	-0.327979119424762	0.0974788302170538
W09C3.3	2.56497266776893	0.21581944487396	-0.00805905891349785	0.353187817600101	1.58977980223136	0.687577918417412	2.26766178971006	0.155306996809571	1.07337536276185	0.140652740181556
W09C3.1	0.229856712685553	-0.6733693095124	1.27572961264037	1.24844291872463	-1.25581160284061	0.160006251376685	-1.1209501576946	0.0307543310403966	0.272175236108267	0.324718902768408
ugt-28	-0.585547058235568	-1.08681853522221	-0.0353858674664986	1.03548264309465	-1.96300771766388	-1.11624092723849	0.568289069100872	0.440186120245323	-0.503454539958119	0.370653642918604
mlst-8	-1.20872871998742	0.188732428828531	0.491338438337353	-0.036544449869415	0.124400459372527	-0.593250747320332	0.550213700351598	-1.10832231398174	-0.598303395699569	-0.51410036639572
let-502	-0.422484761044686	-0.268571556929943	-0.189943361388469	-0.513272981533939	0.040808740379947	0.122964115905063	0.203100335092013	-0.299675330900361	-0.236183272350441	0.259483823794335
viln-1	0.179707811711918	0.248500649221865	0.237985440709906	0.140719534738802	0.41133145230957	-0.302371084065971	0.196029997986805	-0.163564708052442	0.0550322542024548	-0.263469490322272
kca-1	0.157826056160323	0.785953925885797	0.21217823053662	0.17205027205315	-0.0435394941459906	0.509257837118922	0.509474875582589	0.622360528185871	0.689347068352114	0.00458912390073727
M04F3.3	-1.72140449837049	-1.46722748017653	0.0978642995727402	-0.48835731423124	1.02049103447447	-1.35691420701955	-1.78385565382245	-1.51181690456573	0.756868115998355	-1.15165452635559
M04F3.2	0.358710266338581	-0.0934067563384248	-0.00178260493763576	0.697748673655467	0.282502481028462	0.427827484753558	0.53745890425517	0.60402696107036	0.506843418951317	0.399534342809531
rpa-2	0.113332442680928	1.25828163131273	0.825254752371856	0.416109414368469	0.876460856129284	-0.806584755402273	-0.00238898617760552	0.186571113527657	0.73512987525242	0.0138519641802326
M04F3.4	0.241555913466354	-0.669910267066271	-0.0650640305054477	0.633884643449977	0.866233529727213	1.18750432030379	0.351311942561466	1.32554237165637	1.71965589019748	0.799477633050604
M04F3.5	0.0330112542854669	-0.739698511028874	-0.368461735440824	-0.438672728347224	-0.473370590998271	-0.856112730533556	-0.422140014254308	-0.875476725927369	-0.146443291852628	-0.408623809800218
rpl-41.2	-0.885268106678144	-2.53702293129207	-0.811532934720084	-0.969614820921128	-2.12423934511262	0.264880140740539	-0.653014367856487	-0.998167486275644	-0.788570270706822	-0.374247860150209
F54D7.2	-0.318511472132919	0.0149225638981864	-0.549153361857698	-0.538868058535785	0.434804855668422	-0.624766900837735	0.454655612469251	-0.39120805628648	-0.406880041381195	-0.335031488979085
F54D7.1	-0.139006921485071	0.0992767371165953	0.233861765599067	0.232217665122688	0.354285627801057	-0.451205279180874	-0.410696823585538	-0.726096131584345	-1.01608897079433	-0.42653520550213
tofu-4	-0.184099636308544	0.021461887745458	-0.153566418423685	0.443270753013604	0.661463620600233	0.247382021540277	0.620287958718676	-0.0898411291574741	-0.599690410757369	-0.221880837639467
htp-3	0.618940043320541	0.0378246381414579	0.162953752858828	0.637049365384779	0.313582380569225	-0.20695875466085	-0.349387861392206	0.0189176248607836	-0.185784297062802	0.0476954256770605
protein_coding	0.413289773493247	0.121296093000006	-0.0232484541123173	0.289372357605022	0.815879523517831	0.0393130604259634	0.446863588777695	0.341866939951653	0.0275196280482799	-0.102547532139307
glo-2	1.10075238785849	1.96710993760125	2.52984498836148	2.03156615027258	3.16627739778976	3.97641785883329	3.53156975357747	2.07757839705105	2.51131414742605	0.225928889781705
clec-90	-0.155497598077886	-0.228541167114544	-0.503344510005062	-0.09366794146581	0.594472387217283	-0.630890594847423	0.216064424277904	-0.654106310763459	-0.690001376051039	-0.336113302701511
pdxk-1	0.36811555454818	-0.0959136782083907	0.0529336991267217	0.37551026068402	-1.72025872975773	-0.304490195014088	-0.453913341754265	-0.199117953710049	-0.751689786652868	0.271198993800338
F25F8.1	-0.38666947921544	2.36444968446277	-0.421031899643147	-0.29384781409525	-0.0935773284630783	-0.44330928546816	-0.319958888496225	-0.598637028594525	-1.18448118326145	-0.24935396504197
F21F3.4	-0.82154990891108	1.03429332901477	0.116930261707831	-0.251919028466978	-0.0616699547340373	0.109054044107297	0.722832920158585	0.0392982656272577	0.0896677196415116	-0.158848204616288
pgal-1	-3.36682592227731	-1.08681853522221	-2.57328991474148	-1.93733448737945	-1.22019313788726	-2.53169880301077	-2.07187180022526	-1.66643740135215	-1.37037042745691	-2.28192118126947
F21F3.6	0.84648278630557	-2.28599144619952	0.698125150208894	-0.127387401965551	0.614671908713572	0.106880175882127	0.582355897964816	0.445922020257428	-0.487486201835261	0.503883293950916
F21F3.7	-1.00824202877866	-0.279986723604352	-0.492641292482165	-0.42970802538214	0.351225319167965	-0.367300839143311	-1.02359264482399	-0.971340769606329	-1.33722612893887	0.841659134863662
imb-1	1.01249850093034	0.891931911584587	0.851896047291638	0.760694805199909	0.0408889942915648	1.06784422584415	0.464147271583542	0.455380490308606	0.795616451898634	-0.0865338807150563
F28B3.5	0.529525764291655	-0.279986723604352	-0.0443751080500901	0.31201478871367	-0.569828558244362	0.37945368258249	-2.4279303280212	-0.433326539805643	-0.0638917267428189	0.175307846130933
acl-11	0.340015655403519	0.763084226158135	0.5784126550907	0.124500250943849	0.332847581830539	0.206403591691363	0.701852657619383	0.198752154668277	0.10348150235406	-0.398531856268502
dip-2	1.03672202015976	1.24494813364332	0.856301622094508	0.454693374497538	0.827772423890066	0.907978169913704	1.04066172191282	0.981722354758878	0.642791375719406	0.255568111521007
F28B3.10	-0.973489406765474	-3.59595413225098	-0.260811616686199	-0.87469424225823	-1.24950134588884	-0.611357699283588	-1.79497941819086	-1.030584414323	-1.81389991695268	0.332511804861889
F28B3.6	0.10803087871988	-0.106965077061021	0.207619075503116	0.349828166538922	0.151205622570322	0.24446659884507	-0.159721519324085	-0.319474843744756	-0.0219163679316115	-0.14541185205611
him-1	0.634167915652586	1.1385691680186	0.966978264745687	0.708763511751355	-0.0200603849140949	1.20379062881491	0.913506244059524	0.438324214824425	1.23025822792147	1.06849769474623
enu-3.3	0.841709053829751	0.511496099678853	0.524807128261741	0.220073914939967	0.544570153785216	0.488637971556653	0.746210038572644	0.364525576837878	0.537054987906181	0.0550183332173422
W03G9.2	-0.506329606080173	0.354891942713972	0.0824698077122527	0.200187725161379	-0.893545750905975	-0.160525993263206	-0.222104272859769	-0.135544736103129	-0.421459474854263	0.0119430254192256
app-1	-0.168824430678317	0.224633468545944	0.0713184712828699	0.144020111940782	0.590276213145734	0.133347730313385	0.718666527425541	0.029478843511956	-0.385272161278037	-0.728587733610906
snf-1	1.72147592270087	-1.08681853522221	1.16192063524011	-1.93733448737945	-1.22019313788726	-0.252879525456883	0.262632938896288	-0.453619180500335	0.0675683572072904	0.0147056817665025
mes-3	-2.17030087064533	0.559676740416887	-1.16718232708247	-0.995487476937464	-1.00973583961344	-1.96713726585844	-1.6170308940562	-1.32253256734523	-1.52666942214054	-0.107086975067458
dom-3	0.0125204207160352	-1.31930902934998	-0.350043840152022	0.389976816155745	0.267275707236972	-0.292787843154556	-0.21230255352964	-0.369221880535063	-0.613227140818726	-0.460542957562646
C46H11.10	-2.16899431406953	-1.08681853522221	-2.57328991474148	-2.21562221442015	0.0946748556096148	-1.8015294245715	-1.60833718978659	-0.772632100606491	-2.62969887886964	-0.444191053299943
vha-16	-0.614841655144003	0.353990966984473	0.378663448945966	-0.151819002061914	1.1783655390907	0.0129083697061348	1.29272998453967	0.241819606056844	0.187372172341361	0.449199753809022
C30F8.3	1.19215002224737	-0.345196196809538	0.724680786756867	-0.633286444898828	0.630174468656218	1.16422763437836	-1.19762391686904	0.987450936547507	1.45885012168829	1.39393380504864
ift-20	-0.652903970168351	-0.6733693095124	-0.418503986819887	-0.151398068554537	-0.512997023063999	0.160006251376685	-0.111576268367918	-1.57250414909492	-2.45918206336655	-1.51301122520112
spe-5	0.689789461200413	-1.56255806389876	0.610513147531144	-2.77386161037462	-0.236233220043445	-0.367565415664044	-2.16915400237688	-0.31747181497703	0.68091346544997	0.0226241138961814
chp-1	0.779024473838374	-1.46722748017653	1.74836523015107	1.19002101844124	1.50332531320676	1.67139113836157	1.28710333518178	1.37288533062422	1.29731202894192	0.199914650154861
pas-3	0.491340928515511	-0.416043842178286	0.434864573091169	0.578412149804619	1.26588691047517	0.922295997392436	0.156139087667681	0.72193845889113	0.672023065683737	0.313278502774995
use-1	-0.179078498492822	0.710505885040984	-1.14017066311816	-1.2454304172059	-0.864930477965527	-2.18824111039216	-0.829508174199849	-0.649941340258216	0.418050377255114	-0.381861494750921
aap-1	0.735000367380759	0.278293362030379	0.829678306949728	-0.179521370589101	0.0826437261077474	0.518703069095522	-0.661968924160849	0.465619200987654	0.656319858398044	0.529886825203525
Y110A7A.21	0.08970508883096	-0.143957752817884	0.0976453698163175	0.525582146047397	1.46428388708516	-0.21818738980252	0.999818355138474	0.304951256598116	-0.674182935811569	0.485131532926078
Y110A7A.15	0.535124565102796	-0.497048839816581	0.210154110744189	0.0520356856100545	-0.315584190453625	0.314109139125003	-0.800948406547593	0.162842493052529	0.520057880428928	0.421872350525225
elpc-1	-0.240073437949902	-0.0473728288025179	-0.639681898501733	-0.533685191485196	-1.1402794272688	-0.0754910811229079	-1.27127646191164	-0.451451311094647	-0.464791630246554	0.065530179202949
Y110A7A.9	-0.0665779232351364	0.120434946312119	-0.189005868769234	0.160269975946171	0.382402089179955	-0.018043897996076	-0.257640760496526	0.402370529440092	0.109908565065788	-0.375437047123987
mat-1	-0.533988884340013	0.224633468545944	-0.556574152827367	-0.00158770832184309	0.429389016879176	-0.00612347741985391	0.119039148747031	-0.202100042500573	-0.385272161278037	-0.287921509590321
prp-31	0.291331448503904	0.978014480856939	-0.72821211062164	0.362794794208434	-0.75899416460552	-0.170616545050312	-0.332776773018934	-0.67703788249558	-0.127439289471312	-0.106488547599755
Y110A7A.7	0.430210440098365	-1.08681853522221	-0.0353858674664986	2.09442147092737	1.7637845805277	-0.252879525456883	1.84748476282457	0.899251913731644	1.24389991781374	1.30826292506943
pfkb-1.1	0.795079818749958	-0.457559325861918	0.535104148055981	0.226875135407064	-0.568246970007492	0.182352723212624	0.0671010196810058	-0.360483800874689	-0.861028133661777	1.08801324170941
mtm-1	0.557562233449168	-0.700456325557829	1.03980156680571	1.13724799664843	1.34952948873357	-0.0107800147297903	0.496589292739292	1.1161188377437	-0.202089855743231	-0.312361579494673
tyms-1	-0.797765793329342	0.21581944487396	3.86541311439944	1.41212664543282	0.265126866368003	1.85908634244147	1.53120753982738	-0.191143156581201	2.93781677473787	1.97838286815108
unc-63	0.229856712685553	-0.6733693095124	-0.418503986819887	1.76248023408685	0.481662216407657	0.845294748709697	-0.111576268367918	-0.359685928243108	1.2697007605855	-0.322059718883058
ppw-2	0.483851582148034	0.563805126884437	0.456240962048871	0.438212639644206	-0.276878656604436	0.341653913723986	-0.0795707968408779	0.556239295156719	0.63560716731792	0.118969975710949
let-630	0.720424999261969	1.08020895330083	0.938676368140356	0.589848492471283	0.430261633279571	0.892390318490496	0.608541342065438	0.708055286494389	0.870530676126124	0.47108836305015
hcp-6	0.0316749812271771	0.431187884745452	0.279622051945004	0.391867013711233	-0.0695319364351367	0.180703881787531	-0.858508543246146	0.160393016056427	0.351824850759023	0.444603094067014
spd-5	0.491945882310546	0.62833954464156	0.515247034071902	0.312186469390959	0.726486705685124	0.328274654821093	0.574446816525627	0.508481929018431	0.597634649616386	0.204526693769344
npp-6	-0.155937987409956	-0.04824664057907	0.0577929066341181	-0.150579914881255	0.913046434276254	0.10750708830737	1.60544980248721	0.847425903956204	0.592909289263356	1.44374214414882
slx-1	0.688283159270614	0.203857415625209	0.893002578830991	0.53839272362452	0.493851403401978	0.986426128303139	1.10045100223754	0.62630271214112	1.37736969892381	-0.145796400330403
fncm-1	-0.0232514918277993	0.521373487619351	-0.192762066633943	-0.0948841488793745	0.322705696873127	0.816599227837952	0.993244468739686	0.595165504038495	0.859071872667862	0.367532184287671
sem-2	-0.00408746117904041	0.664471957505078	-0.735765273419456	0.180543168285993	-1.22019313788726	-0.630021000547445	-0.36187798682347	-2.37589058074181	0.0675683572072904	0.661484303417968
mrpl-47	1.06567773637956	-1.08681853522221	0.664993538486459	1.23948199611872	0.0946748556096148	2.17259901317739	0.938357580451083	0.759199040351479	0.672877020648334	0.661484303417968
let-363	0.462119118391773	0.0383257875374045	0.109938108541321	0.60118705082921	0.105124249740349	0.390884567134211	-0.320313058557039	0.439889026992095	0.460716961034143	0.0529077539765844
B0261.1	0.483254501112044	-0.30344849630699	0.525524403638444	-0.208422481884642	0.193083610865538	0.69559031122493	0.309715050599292	0.455582594785971	0.449594257179692	0.590571676607704
B0261.7	0.229585864027724	0.330916269901089	-1.00192906663455	-0.178768800582913	0.0237556962191382	-0.221535968107157	0.791414716984749	-0.56871170564759	-0.053534430122288	-0.728994877025017
B0261.8	1.5797267123905	0.441307217744468	0.866637816987204	0.942477021430994	0.0573087734755268	0.104046143514169	0.390788088780215	0.032371552353682	0.847138079731857	-0.228231437187626
C01G8.1	0.595159740855046	0.124182532475452	0.282907713682631	-0.547427536587716	-0.0030644705586103	0.512983449743324	0.96130903636994	0.503589875301393	0.444154077972	-0.781101589465008
cln-3.2	1.24847300515731	0.149490243357487	0.415929438862188	0.00825628521666978	0.36533965040538	0.254283978526333	0.882293425865073	0.595818387413233	0.644803212666893	0.236070307063576
dhs-1	0.384759706736547	0.465101963475107	-0.243040317127534	-0.183464284358845	-1.6304521839505	0.910422915100239	-0.312705005404636	-0.693733172699383	-0.708495883884203	-1.49864770241123
dnj-4	2.52830389150862	-0.345196196809538	2.47206775400693	-0.911574171939526	0.630174468656218	0.787086159287795	1.35008920085491	-2.14763868454578	0.0209113370240875	1.74988176620074
erm-1	-0.0275141213085074	0.194316044233186	0.405035688745482	-0.0464168125843671	-0.328118661120322	-0.207856640007291	-0.15272275249403	-0.701277034018773	0.323211667723446	-0.622892207667872
hpo-32	0.0215332986318533	0.280800283900345	0.220100116954948	-0.418437025449032	0.0696478194618182	0.551588826788202	0.242738456973395	-0.375268474345709	0.440426825950474	-0.389441249297676
let-526	0.104529283100547	0.669826938730932	0.562572875046984	-0.132102930484949	0.650988868515776	0.0171614820321031	0.616947664237601	0.452749921001613	0.29652006304246	-0.265678763922024
F48C1.5	-0.171908355229904	-0.76623775696055	-0.686996262094183	-0.429778810323084	0.922255239747631	-0.359582409143841	1.24686542509306	-0.601417832339776	-0.560103212201888	0.120909523983674
F48C1.6	0.178907105713507	-0.184884774060925	0.795082053852172	0.787975209602866	0.744371379080005	0.358495321890156	-0.639480363607484	0.406218563974954	0.657835569875816	0.358161064334305
fbxa-145	-0.901216888996205	0.0649978471281289	-0.0512273804591003	-0.271076307172717	-0.215042136544561	-0.381840081186176	-0.23857425910414	-0.531648297394151	-1.17435639441927	0.46693095324192
F55A12.5	0.837751263833357	0.50459147742977	0.0761422752472865	0.00825628521666978	0.234796062750021	0.389566511516646	-0.948109723776874	0.549156239911896	0.87764554963858	1.38798520146065
nath-10	-0.450990004776576	0.175721379186535	-0.0477574820658715	-0.073630077419684	0.251462645298055	-0.122783404884459	-0.114651891884812	-0.116814343507822	-0.377020544472672	-0.720799190049818
ppk-1	-0.627716713910529	-0.442633098400416	-0.220745023541246	-0.0423767665008841	0.102941364419858	-0.460533632225533	0.338665772763623	-0.498642108019899	-0.640923621879214	-0.180271456231805
F55A12.2	-0.971162705861761	1.27152152672448	-0.735765273419456	1.41942217796551	-1.22019313788726	-1.11624092723849	-0.36187798682347	-0.183897599724137	-0.194038866850461	-1.09096967495141
F55A12.10	-0.192894807636084	0.0263146882112679	-1.02581057328682	-3.0594524370606	-1.72990923015148	-1.84942498634532	1.12144015712284	-0.799837707414021	0.046718379916999	-3.46873070317627
frm-4	0.804057191073007	-0.575780539242288	0.415645525460764	0.201733002737244	-0.0811183548333432	0.207406577807606	-0.228908321442589	-0.333288985045697	-0.130578520699266	-0.0546927666660084
coq-1	1.64133396272778	1.24621381584245	0.551058727444464	1.19002101844124	0.815142761704462	1.59945988304786	1.09339052914012	0.523379277854396	0.268646406761473	-0.0459791696376763
C30H7.2	-0.866536090243341	-1.92016621984101	-0.97608343522431	-1.2847921655429	-0.656298164932117	-0.851821836669299	-0.986759961331113	-1.01235167558635	-1.49578994125517	-0.888329535197449
F27C1.6	-0.21807468722464	-1.14910129131068	-0.165159754357868	0.787862520660006	-0.215042136544561	-0.335532269553639	-0.096699972734483	0.0218556139704633	0.282867685377612	0.0556542426166698
atp-3	1.22486794204488	1.3654153496077	0.890330658600502	-0.00646893788694839	1.13360838428743	1.30484582548522	1.40696424462431	1.48895407258876	0.82932597895331	0.158547359367086
F27C1.2	-0.423306595477791	0.515916111093567	0.174603390877346	-0.256503356746393	0.722000221156886	-0.633871166711695	0.0893160147447853	0.495790002581542	0.154328372838252	-0.143533727503778
hil-8	1.42996171735927	0.911433651833205	0.901950999096844	1.3240998571265	1.22412168889017	1.27696616068755	1.45663331488699	1.35618717453814	1.42760130433125	1.11582882998287
let-355	-0.543900194939877	0.684352526732428	-0.716342165526437	-0.740456251931858	-0.970710293061106	0.174287634849262	-0.443475767869935	-0.0598107972022268	-0.31612665893823	-0.171207380134995
C09D4.4	0.00642671248442626	-0.0354853122761548	-0.556638592991119	0.374829539854508	0.907515571669008	-0.122783404884459	1.2302851123562	0.343076987541689	-0.0771390970533646	-0.298574239096139
rpl-19	0.297983212347119	-0.224716796881283	-0.904054641775029	0.0168594415778006	-0.294835223769563	-0.337021637264848	1.29864985438854	0.384258988678965	0.418280841683211	0.359389514545742
C09D4.2	-0.876577261133345	-1.2343849511959	-0.325982279764942	-1.13787233105347	-0.157734363142262	0.0338291605907791	-1.78229315111264	-3.00908176298923	-1.15898296789141	1.35392741520816
mrpl-24	1.5499363283389	1.45212822345366	1.02065480301112	0.839019107714134	0.665228374552732	1.83241749252595	1.08685008924363	0.167045056820165	1.80933214173612	1.24326044832375
zipt-11	0.491463449267308	-0.345196196809538	2.12543959866278	2.10403071560638	1.04299535204113	1.47237465662081	0.869864546409337	1.2571725173237	0.887827224522883	1.39393380504864
rpa-4	-0.323695949493783	0.04795775491971	-0.0484171586001061	-0.433968655343013	0.552985092850231	-0.0752411976692405	0.76430443920298	-0.44675562765106	0.221889759683767	-0.175690258601316
F59A3.2	0.0871164987341436	0.59268531112062	0.144389180440733	0.171752705325793	0.446366506005166	-0.49262274647231	0.440966984701751	0.545779406767054	0.502750807991424	-0.552087533538128
F59A3.12	0.422693152353309	0.232259434494473	0.215012293912158	0.109151298097055	-0.621244259035602	-0.49177900076416	0.616706056217797	-1.24077981562932	-0.853662962400977	-0.964796379475612
pup-3	-0.815704783608504	-0.355395857374582	-0.480873265909892	-0.478136317170207	-1.09402542127654	-1.11016339436322	-1.54635615161799	-0.485002438829366	-0.925802452658505	-0.51198928062172
tom-1	0.198253353142749	0.495746044784051	0.268469817472882	0.412708981673561	0.592317894304395	0.245741509899155	0.10137463765323	0.676816552399461	0.652891948004666	0.191822067968238
ostd-1	0.43697820347964	-0.170065159469107	0.223220465412223	0.421898124231833	0.804720481088054	-0.179979952260358	0.478648959850042	-0.348745740864095	-0.468154434541669	-0.333669221931042
M01A10.1	-0.777424241046034	-2.66178855825369	-0.972951100475231	-0.470962552358073	-0.348329819830456	-1.52217447477874	-0.644328940359078	-1.79781061010113	-1.10543148168867	-0.702985566695227
pqn-52	0.986866268575553	0.918471157516263	1.76723219973153	1.68934025061106	1.88398608273063	2.70181722762888	1.65634176774392	2.95764237306658	2.90400982764859	2.91914589103909
cey-3	-0.876848109791173	-0.230099371782409	-0.475299845845445	-0.330274144484757	0.451560368798333	-0.807316224569787	-0.716664428882885	-0.320987278581192	-1.07884447322235	-0.0397025088424681
rmh-1	0.32695042718095	0.203857415625209	0.10751491733649	0.283179889237779	0.571437322666042	0.920138048160936	0.601082065991296	-0.132441806578499	0.73512987525242	0.734837098278423
klp-15	0.268609852411432	0.0728896312165724	0.304633691864836	0.325268752925523	0.80469828065506	0.394094244419173	1.240114249417	0.510769620330787	0.0923794362421093	0.0143862235906809
M01E11.2	-0.094487814667361	-0.0401865272223503	-0.173575165515614	0.441694608866424	0.0327332761323788	0.448373182660468	-0.0447192515315148	-0.153229271491111	0.0978675632157557	-0.800359422286511
M01E11.1	1.32066921036423	0.79327507617797	1.36986865786733	0.115048821736273	0.146744867825398	0.805906514045801	-0.50653530688554	0.492765559716533	1.13570986884354	1.56891499803091
tns-1	-0.0744518828744009	-0.729891368797215	-0.701567435956086	0.806952891909828	0.0754545783063572	0.639001443019944	-0.10189098518229	0.681491584612151	1.20735520000556	1.28240196287305
ubl-5	-0.569273168710246	-2.24833933254387	-0.739967413881181	0.348652837226673	0.234005843289071	-1.90365564687867	1.17409230512861	-0.78833604052674	-0.818023414859172	-1.03975096734479
vha-10	0.803496528014039	-1.86018511811007	0.240608878568171	0.366125738932361	0.687560866423993	0.235231134893201	0.0266885770668967	0.235620425385137	-0.206933974722172	-0.13000138477932
trpp-8	0.0551667065172473	0.248123821673548	0.510742202818731	0.442928657981854	0.302262276852151	0.365483331090777	1.31146930028372	0.390801937154363	0.0672295473644776	0.719896697316127
xrep-4	-0.0555336508610841	0.051652737765293	0.0963451333439322	-0.470962552358073	-0.473190271534193	0.374392031899661	0.139354369062761	0.0115360079616916	-0.0614074948795586	-1.30067870458886
cey-2	-0.397987442562833	0.0614511484531249	-0.307227611924223	0.0254832056862423	0.101570127437112	0.0509473748590683	0.260459177750462	-0.149491698758869	-0.427380346274767	-0.505747471358285
F46F11.10	0.256833083433384	0.237039654577026	-0.221654038128416	0.3723393697451	-0.587042163173605	-0.738387567766134	-0.393260581587439	-0.413639007165217	0.183219289082012	-0.179994181941459
F46F11.8	-0.282531497491943	-0.887264927002557	-0.556413212091859	0.273467044724522	-0.0807158110166916	0.106389318920176	-0.645522510347843	-0.400530044735079	-0.714922500330373	0.121784056360672
F46F11.1	0.795079818749958	-2.20884981858921	-0.446002030735339	-0.937465881903206	-0.0684303634624872	0.453352549168301	-0.669353230201674	-0.136810320626436	0.189535698269009	0.327246685449566
F55F8.2	-0.782422227834702	0.608973396603208	0.559440540297906	-0.813003018539081	-0.161231913408561	-0.0996202080169209	-1.35915099873936	0.00838635280171819	-0.295365445311308	0.511707578415472
F55F8.3	0.286199879295331	0.323864659741084	0.675056052909196	0.386415576180885	-0.109789730735468	0.451794834509637	-0.554936275187939	0.207777511147875	0.869085555415903	0.263534410996148
cir-1	-0.182493669451644	1.19441023778616	0.215012293912158	0.528415546516513	-0.301035505010379	-0.338024924421582	0.9664547746236	-0.346974514883666	0.451623346989462	0.140878977242299
wdr-12	1.12750017601561	0.841329529905951	1.12485068438679	-0.207281657870275	-0.152009499689908	0.256469365208558	-2.39944713056253	0.180162793497533	0.433928780939102	0.806820464779362
mff-2	-0.0611441983179365	-0.0473728288025179	0.488057558879446	-0.672665123714322	-0.67710285254668	-1.02131417349068	-0.728535018070623	-0.594365553604267	-0.545620606786443	-0.407058934818696
F55F8.8	0.0857160484284734	-0.906211838493035	0.817202493811812	1.73699595794721	-0.911269221005667	0.66090906850189	1.26943736018201	1.37986327767198	1.32111043249923	-1.94603885615622
zipt-2.4	0.434535347143685	0.0748858762891306	0.447790611861643	-0.0599645580482772	0.398579649763899	0.598549952584162	1.5950002113538	0.773259193669761	0.66129720240877	-0.104170099373491
T19B4.5	0.312851010915641	0.295619898492162	0.0900653833877294	-0.146824285130392	0.688627387041472	-0.014283159606789	0.735188653500404	0.769788174281413	-0.0012762133358543	-0.246611027326538
T19B4.3	0.544927638039423	1.6849707524343	-2.31618989547945	-1.21033689638726	1.28470524916517	-0.326213675314359	1.29276141482929	-0.359685928243108	-0.106518942153646	-1.42773507560097
unc-40	0.157758590429819	0.262733226008808	-0.0205292526208921	-0.226157552645152	-0.28696659030293	-0.0848398679316934	-0.248655293349998	-0.336702081000249	-0.255460522664634	0.146159189283
npp-7	-0.0824674396455395	0.260424158449126	-0.0883760843444732	0.390221317304986	0.113343220527363	0.835976154470417	0.650764519658008	0.418217120301557	0.420918370269812	0.502778582154761
lim-7	-0.971162705861761	-1.08681853522221	-1.2326923701731	-0.87839565954673	-2.21485237735892	-1.8015294245715	0.374576263059209	-0.453619180500335	-1.37037042745691	-2.19664503166932
rpt-5	-0.517420558574001	-0.0311164533716928	-0.0677420945499169	0.627338023811645	0.286505825284396	0.447405013341369	0.170019599680651	0.150272863041574	0.664595539571007	1.09703971705423
rad-8	0.430210440098365	1.62662276079677	0.664993538486459	-0.258956154706971	0.356304457671135	-2.97303784859556	0.568289069100872	-1.16307235989	-0.882148718220032	-1.09096967495141
ccpp-1	-0.68143905953978	0.455294821243449	0.0900653833877294	-0.648688422176486	-1.69091324127444	-0.680032371184408	-0.985377176422661	-0.463258327733905	-0.442999460240848	-0.0262401896971009
hil-5	-0.648921637244974	0.401827453942352	-0.163416163201688	0.443478791462997	-0.593136565764119	-0.570568150127802	0.183491798246078	-0.394125562461219	-0.92115902165138	0.0585799654346521
cpb-3	0.353385402728	0.28871973072436	0.558650024295718	0.156233041968468	0.30435746262322	0.176747057051045	0.485536103101156	0.15893087297296	0.644633597358347	0.458298784359003
glh-3	0.11745479842977	-0.59213209505519	0.61072326464778	0.458988784965194	-0.385139076609569	0.176161689922345	-0.586534421004166	0.272963623389849	0.788463074439699	0.971487389018233
mtk-1	0.2549384740206	-0.0706834932332679	-0.174914750405583	-0.0495347454123147	0.134509587274913	-0.463975213977756	-0.312451342250537	-0.416615444849201	-0.369029037030454	-0.644968046504307
vps-51	-1.09533861768479	-0.997416496696375	-0.351649460107072	0.42409119890207	0.291153737875473	-0.748530102333799	-0.947730308599057	-0.600574935351922	-1.31795510986508	0.227033429480362
lin-35	-0.462195220560203	0.157077163703622	-0.295041712145681	0.0645216078008287	0.441491514584107	0.171198570726664	0.202440931988595	0.485648940359227	-0.0548393413316336	0.148000434836715
hmg-3	0.212094247755056	0.397258999799623	0.304655536430947	-0.134817092536481	0.427608200302197	0.564901186530498	0.587748803556932	0.265223569500647	0.575755083487183	0.78517524793734
nhr-2	-3.36280488664206	-2.78985103084956	-1.06799927423654	-1.95908221448108	-2.81832603889621	-2.02741346640738	-1.63301234029349	-2.40996507002693	-2.70081397614188	-1.27236547733911
C32F10.8	0.92162965702615	0.874824496287576	0.74545271769091	0.282446410363914	-0.118357728696563	1.1693101483057	0.627574590027836	0.0323062323239148	1.12030299021301	1.05093242099256
obr-4	1.07696827227676	1.03429332901477	0.778491221592348	0.962515847000473	0.284395173640471	0.0475880197145089	-0.767637614064923	0.399483128439342	0.722130365720254	-0.158848204616288
F33D11.8	0.191757201779128	1.03004723229098	0.550411908311452	0.865699313072669	1.00641211514491	1.53686015464844	2.40272458676224	1.83382384321435	1.2474637682374	0.829537843658076
hpo-3	0.879394380578775	0.149490243357487	0.287919169974746	-0.114027024039382	0.793674089773489	0.574127444637814	1.42123351003693	0.18220259947972	0.693997605206589	1.03203724030855
dhhc-3	-0.546321469082816	-0.233952796068446	-0.533058097754311	0.0941448396422968	-0.334217669345111	-0.775008191157349	-0.913642893667096	-0.362870310116646	-0.336489084437326	0.016172122853917
F33D11.10	0.71624968115196	-1.72497580451602	0.698996358000524	0.458266205884011	-0.00222035326968495	0.692660432344757	0.890813701639114	-0.211103206531667	1.22304994052345	1.13595238149456
vpr-1	0.526407477101802	-0.108894625382774	0.135889049993945	0.0595559410700875	-0.745317971727699	-0.936277289130855	-1.51063230384409	-0.895800475851626	0.907678503959219	-1.06761066693015
cdc-7	-0.262089713215127	-1.07710946570249	0.568995739637836	0.516809736229772	-1.62797431882827	0.0560275546307193	-2.05741463612612	-0.199287157456769	-0.118928010504356	0.48817158205219
stam-1	0.255491559923007	0.188732428828531	0.610513147531144	0.402954873123549	-0.236233220043445	1.18108448345057	0.602052220023603	-0.66859071536828	0.869673123713254	0.882405650821556
hpo-27	0.853294981311763	0.338274463761324	0.425652292678062	-0.547883958232772	0.918269763436442	0.434247616633967	0.281013205918826	0.417368503232998	0.185939724397937	0.641436353970188
B0207.5	0.636325272428298	-1.2343849511959	0.170944816988706	-1.13787233105347	-0.890764000552397	-0.226705434443977	-1.78229315111264	0.153445091388672	-0.209265892464084	0.387048461317429
B0207.6	-0.531361710559542	0.428366699874028	-0.496600130179714	-2.3694558082003	-1.90303466844185	-0.372795929384778	-1.87771201888212	-0.398107853087624	-0.492677280373436	-0.683956283623148
air-2	0.694072749330843	0.224633468545944	0.198153273535037	-0.134517233452532	0.103086878105122	0.507139096490031	0.204082836280569	0.321777857963026	0.253232430170838	0.70376591251921
Y76G2A.2	-1.72140449837049	-1.46722748017653	-2.68219530725306	-2.60623496989669	-2.61368913435742	-0.979772731928992	-0.185805164583578	-1.19280398445957	-1.59579500521455	0.199914650154861
Y76G2A.1	-0.608869890076588	-0.470059896483088	-0.276624483601135	0.0910120817209683	0.099714558053522	-0.669030528023623	0.767993027164436	-1.08098357366295	-0.373970090170025	-1.11578898883137
madf-7	-0.094400688797367	-0.231862386276598	-1.07295582243388	-0.931861359072466	-1.1342466134014	-1.00897078926033	-2.06486891208279	-1.12319648004624	-0.829650661011942	-0.6273783023586
C06A5.6	0.246976948189355	0.810451717252007	0.48688841155437	0.20865093246273	0.128261685594177	0.592177357882944	0.362586859853082	0.553387295895568	0.803780908757464	0.365817525591367
C06A5.5	-0.13795724253652	0.284063012550759	0.551058727444464	-2.60623496989669	-0.556006561083929	-0.67162570968654	0.662592409462022	-0.483350805069911	-1.59579500521455	0.768865526580871
C06A5.3	-1.09204782811893	-0.829011412873339	-1.45037829419797	-0.775658226638803	-0.0836173082859785	-0.479531597073435	1.48338459517156	-0.756724471395047	-1.52036338123454	0.346182968707809
sir-2.4	0.486247923448059	0.188732428828531	-0.271860550635092	-0.31508179526273	-1.45209713618587	0.803943008360012	-2.16915400237688	-0.31747181497703	0.089806455670002	-0.870048327547822
unc-94	1.20186578128271	1.10520451305604	-0.222776423428349	1.03117238564857	0.609974947159928	0.920519632226214	-0.258336246749776	0.235620425385137	0.560124423400519	0.684843311439227
C06A5.12	1.45471800945263	0.260424158449126	-0.204870656221867	0.2610408144128	0.0120077211293464	0.742055915630184	0.14038534090195	1.39062310284732	0.394192027223371	1.08935563078479
C06A5.8	0.0376279425390134	-0.497717026965803	-0.556326650361319	-0.476617365239717	-2.28267436782385	-0.92935133967675	-2.36674802341596	-1.09528333495576	-1.4479380182552	-0.721946425534485
rnf-1	0.0873101732098361	1.31755545426039	0.442582441001035	0.593909893066232	1.84299550742231	1.46156669467032	1.0741984452436	0.881889800699754	0.879545743445555	0.585017459139805
inst-1	0.117995040593478	-0.0689247348748976	0.00921842939474094	-0.0720233229141364	-0.0984445669150945	0.135767974907458	0.0409087232290808	0.328364500139357	0.375721857485516	-0.371621103840739
csn-2	-0.318437227628998	0.149490243357487	-3.44226196147642	0.418090097546135	-1.34170153280838	-0.540082970407162	-0.448740787530628	-0.711602701265939	-0.986795862337444	0.327246685449566
B0025.4	-1.90941529296749	0.795781998047935	-0.271860550635092	-0.655983954709174	-0.457437896714216	0.317723081668968	0.651478754791081	0.444215895071909	-0.219609217437656	1.23835361197366
vps-34	0.219702052412855	-0.0503423804976854	-0.0767599826900795	0.209255466831415	-0.519551839982297	0.0742047454310109	-0.337899414498992	-0.185643294169177	0.33934975745647	-0.0751678038830195
let-391	-0.13795724253652	0.891112581770164	-1.9818159013001	-0.48835731423124	-0.0731722823516383	0.0136627876464727	0.941348903037224	-0.689438942997418	0.268646406761473	1.41564414823234
C27A12.2	-0.0619305444004375	1.14457158870043	-0.904382149624643	-0.134608386134694	-0.486334333080969	-0.108459892257268	-0.479759297665421	-0.515591489270325	-0.10052554845851	0.16201747971247
C27A12.6	-0.460213716073152	-2.56356217722375	-0.0519356678606287	-0.502243375656879	-0.675158315305857	-0.818346991077906	-1.26499082361892	-0.23732876386367	-1.0999650577806	-0.332427700507593
C27A12.7	0.87462096998402	-2.12357370558226	0.00265544863313193	1.38396882774049	1.50586186906683	0.109084300296899	0.125956020569988	-0.276178374243807	0.648015374091436	1.30068317052268
ari-1	-0.910421056526063	0.658702306984697	0.051476424859152	-1.04339140048173	-0.348329819830456	-0.0225172637845431	-0.388099344921972	0.455582594785971	0.51615524740752	0.299741016108341
C27A12.9	0.331704169684873	0.613725487373763	0.00777415105577488	0.508890289882335	0.5989859954061	0.641841596969088	-0.403835656636757	-0.19657856916417	-0.240090814182098	0.268400382733526
mbd-2	-1.43615634301232	-0.700381422739908	-0.998382186508954	-0.00353896367311066	0.933227669568007	-1.35812254572694	-0.187720917753369	-1.1914242707642	-1.85553526489815	-0.127198431868922
ZK484.3	0.472585834051381	0.0509845506160711	-0.0243496465004079	0.405309334837975	0.228067462667648	-0.143541038241148	1.61721920439962	-0.114243382246217	-0.130156466241573	-0.844077759951369
ZK484.4	0.666742054786658	0.51364281288098	-0.00178260493763576	-0.200228176577607	0.467920017403486	1.09694237164261	0.53745890425517	0.770793740105611	0.13846591506764	0.690365003308895
haf-9	0.55154361416434	0.0263146882112679	-0.0947759627990081	-0.600672621948712	1.19299586920471	0.953195027379514	1.09520477740422	0.938081571471457	0.27333286509613	-1.63100057520674
oaz-1	0.201321623314125	-2.86519604399494	0.0180821281930513	-0.146824285130392	0.73347447294931	0.206481850106636	-0.748291862786229	-0.383711591932527	-1.40422225912144	-0.36937561325882
T27A3.6	-3.15460718718353	-0.638166022591097	-1.90023731734152	-2.10997913669356	-2.45366848244749	-2.43383984620335	-2.13455417723416	-6.11990637914501	-2.94720033017688	0.0776098156182214
T27A3.7	0.123525934411066	-0.470059896483088	-0.322689830965694	0.557551505218465	0.203493980753859	-0.794282590068067	-0.511202666559259	-0.518300077562925	0.067753156734969	-1.47173694998347
usp-5	0.582472889146298	1.07215153269451	0.398779306124804	-1.24240311219157	0.167250088278666	0.910422915100239	0.060647832808597	1.10122923302255	1.04641799711685	0.840383324588168
trak-1	-0.106882293285905	0.39213991456978	-0.886610850065977	0.760620924788757	-0.371143316803408	-1.63661857487269	0.484340751771114	-0.273343115474061	-1.88126470018161	-2.70311307211585
pept-3	-2.57474171490837	-1.64783417690571	-0.257796964951923	0.593909893066232	0.266497911863912	-1.70202118370112	1.10330927703976	0.378524759237601	-1.93461274395779	-0.672692155250285
tin-44	0.232928387725835	0.748728710943714	-0.0370945574290054	-0.209146378503943	0.156576642064557	0.166218127519441	0.0146793332412093	0.33775589727665	0.0284292003254751	0.216095619671171
chn-1	0.621206159321619	0.0522241455314176	0.0936595170824513	0.210344694659563	0.660108949536893	0.146513381934237	0.502143155762843	0.239693697425786	0.0614920173272554	0.098513671735752
T09B4.2	0.39576583596662	-0.451014912280674	-0.150518610072588	-0.314999072049115	0.480915924049414	0.011921535108833	0.265264447894306	-0.354751756696338	0.564976868544501	-0.880715900596737
pigv-1	0.370852147633077	0.278293362030379	-0.405593419701831	0.221299284060265	0.137842452592605	0.265975090220394	0.137002115117274	-0.614724013818895	-0.642746208076741	0.239056164704162
T05E7.3	-0.289339856833072	-0.882512836232002	-1.08775762395081	0.205316999601966	0.510926364349176	-0.68648692980629	0.926326129177041	-0.35478086492837	-0.831732757104125	0.36719039572023
T05E7.4	-0.38666947921544	0.00610962251607574	-0.421031899643147	-0.29384781409525	-0.0935773284630783	-0.44330928546816	-0.319958888496225	-1.46500509605557	-0.579368222698152	-0.24935396504197
ech-1.2	0.318152210096937	-0.233952796068446	-0.218125293213941	-0.264625661455792	-0.365757179646018	0.396500232866708	-1.37927950803745	0.140494731345507	0.381136079725398	-0.0181335510292665
mrpl-23	-0.818020067293779	0.546106961113402	-0.965894238814746	-0.17395688016583	0.718628298776044	-1.32411573532756	1.05637518138529	-0.630932635340849	-0.0160867856858339	-0.889102362141947
fars-1	-0.586853614811362	0.148053482518479	-0.347628211935718	-1.52760459852298	-0.0466161104426956	0.180108826045122	1.64460957541234	0.246528208606489	-0.504724948186358	0.461863901358552
rbm-5	0.333681814861322	0.522489156936049	-0.310647000268886	-0.0888058659356949	-0.193338474927626	-0.0281413982886782	0.831811161685076	0.206128232158378	0.352102583967206	0.495408178370194
rps-17	1.57848682877748	0.891112581770164	0.798243705525698	-0.927856637224203	0.700282280449246	1.59945988304786	-1.04740140393977	0.999188996558101	0.859753416541441	-0.692757791289142
T08B2.11	-0.393774417134767	0.226695341298114	0.332716889330035	0.246018010567071	-0.0456847038735772	-0.0320011247132977	-0.0720481886947826	0.352677575492635	0.0693096214334243	-0.853505645989653
T08B2.4	-1.03124215723096	-0.168875727113718	0.0177707582829855	-1.2847921655429	-0.847914371646258	-0.365601909978256	-1.58133992484413	-0.860105534515446	-0.72873154313248	-0.429432800131004
lpd-2	-0.275548528900459	0.454050564622476	-0.28078641368508	-0.063538558241318	-0.616877920736328	-0.108459892257268	-1.34135553702161	-0.155406626458241	0.14827340567868	-0.689925454933366
let-611	0.86661453951821	1.24041382665008	-0.245074904208508	-0.322135276555397	-0.00222035326968495	-0.478847991679299	0.246807203358614	-0.211103206531667	0.163805334121161	-0.279431398696295
chdp-1	-0.634701963491913	-0.237956692293033	-0.320081220276941	-0.756419282015265	-0.875895784483245	-0.499201225351292	-0.00458344128085139	-0.094778350839065	-0.267656330352753	0.18684848961366
C10G11.6	0.636325272428298	-1.2343849511959	-1.52328878247155	0.261968656225702	0.836924876329393	-0.226705434443977	0.0886769775702304	-0.0309070299673257	1.1936801533215	-0.718626895400483
pnk-1	1.22458043265887	-1.46722748017653	0.909724200866758	0.366582160577419	0.438652678387726	-0.185405782995496	0.941348903037224	1.37288533062422	1.13556229426027	1.18737650064381
ima-2	0.311451274137803	0.511135891011014	-0.285185334803851	0.229902440421395	-0.542159886618631	0.0526495153487849	0.247702413436156	-0.0562037112004295	-0.532406145308832	-0.703294066928847
hrpk-1	0.0351889294223029	1.12069238210038	0.056777177762984	0.0783091688157075	-0.25068748904104	0.77574409231734	-0.0323535299603222	-0.754686298297702	0.13846591506764	-1.23015504962756
bli-4	0.567554975514299	0.3052214833998	0.39519752485408	-0.395434588057584	-0.198423312376494	0.191927341540498	0.277594977837773	-0.0764271933617739	0.279571240929432	0.239668990229001
mut-2	0.727001336433871	0.437505654956464	0.316262453635454	0.539932409241679	0.237765816095325	0.240104138606719	-0.218054839077927	0.0850867507996003	0.286511624103482	0.265447857460563
K04F10.3	0.0751918165879359	1.35429071786147	0.310695652640628	-1.35725673087669	-1.68601131030029	0.0211097758424054	-1.92937082075278	-0.0889909941180634	-0.704933139575162	-1.59743771539794
K04F10.7	0.516392548667994	0.986140922570115	0.0180821281930513	-0.274208519978461	0.106789030954729	-0.362199767170572	0.703151686849629	-0.726211130890012	-0.0735036118627119	-1.99906500569591
ZC308.4	-0.761482825064016	-2.24833933254387	-0.523767089965895	-1.86184261703133	-4.20160901898056	-0.857399284899054	-1.96820077610837	-0.693733172699383	-0.708495883884203	-0.265292032129743
gld-2	-0.0649686724227759	0.552600794965028	0.284648299339571	0.128410380005372	0.434921382770402	0.422174098990847	0.896868916543558	0.0424042437121125	0.0930523918230069	0.0655185424277753
san-1	0.67049971253401	0.498154943836631	0.685969514537402	0.220517918669737	0.249341267743956	0.00954580323691366	-0.179598090448387	0.917077378188208	0.707790361826529	0.0380646897877607
ZC328.3	-0.876577261133345	-1.2343849511959	0.721025281532163	-1.13787233105347	-2.4672615961108	-2.08350235580105	1.36787267129393	0.862898270778333	-2.90653312854102	0.387048461317429
rbx-2	1.04207267326713	-0.6733693095124	0.0784231099337605	1.76248023408685	-1.50765626253565	-1.01150217264737	-1.58448476813328	1.24357255189221	-0.594740651390528	0.783615637834853
ncbp-1	-0.118773989361608	-1.44805193450725	-0.189573434003611	-0.405746765437683	0.139675833098584	0.0967828011343568	-1.02178485816086	-0.259915508375699	0.361516350123431	-0.547937619798696
snt-4	-2.70608704745381	-1.35915057815751	-1.27205745147857	-0.73781722603693	-1.10417295421354	-2.32190707220571	-1.65645118130877	-2.19561451571554	-1.88126470018161	-2.788389221716
T23H2.3	0.65052111533017	0.0649978471281289	0.68551859300459	0.470646506923094	0.651024555616013	0.590599772195911	0.446041471106534	0.510329273355701	0.447230334676928	0.146830621002659
npp-12	-0.807817354222048	-2.09909076722878	-0.20494991900411	-0.443073163873517	-0.453146518735623	-0.956596559868303	-0.157994381124626	-0.75009876701314	-0.655563244751932	-0.212361978716461
rab-10	-0.971162705861761	1.27152152672448	-1.93307177612606	-2.21562221442015	-1.22019313788726	1.22677592080962	-0.598963300459903	0.0497458609618182	-0.503454539958119	-2.28192118126947
knl-2	0.31391105313915	0.0504633054099035	0.337833295502362	0.0348727362135435	-0.428081032958117	-0.504203533891416	-0.787186730342495	-0.200245010806057	-0.160458063054524	-0.00952885060163534
acdh-3	0.897498418311709	-0.700456325557829	0.27297750167827	-0.418847026768	0.779405401390381	0.610722444951567	0.183966062853944	-0.232405106841689	0.464937889622875	-0.0382342376277519
cdc-25.1	-0.286006817217495	0.12461298685213	-0.936120813349429	-0.905753411948466	-0.355944708569514	-0.457673368722202	0.720516632172068	-0.442086634722053	-0.386678578745262	-0.161981914585229
K06A5.1	-0.529075925367972	0.00192382738380324	-0.455871670195421	-0.138003725577219	-1.08228579082089	-0.027688952703212	0.17816988217162	-0.163856884014805	-0.295365445311308	0.139056298630927
nmtn-1	1.57993570790802	0.424187121169044	1.03222369541525	0.34707128380781	0.943480442488303	0.384271619989101	-0.151478068667616	0.50606363065561	0.677728259235291	0.959234093614561
dbr-1	0.27163284705426	-1.31930902934998	-0.461524335493082	-1.18980435297022	-0.93273180500469	0.0396780071939091	-0.0602609274267459	-0.598485547112577	-0.186724513506906	-1.02949383398866
mdt-18	-0.0480329844750925	-0.862874066175092	-0.151584835813522	1.05034268877517	1.36820676657698	-0.828346754271435	0.988178231156094	-0.548004220243428	-0.933287782865805	0.491258264630762
uri-1	0.666469897648232	-2.53702293129207	-0.169713311467746	-0.25157815253485	-0.396550468230831	0.490565472396827	-0.241021675281839	0.174425357667049	0.346865631299547	-0.374247860150209
gly-2	-1.50825543924603	-1.35915057815751	-1.76898454823221	-2.69448328575011	-0.371143316803408	-0.77325717309109	-0.489198811747998	-0.982796294863721	-1.88126470018161	-2.70311307211585
C55B7.11	0.415409380373071	0.00192382738380324	0.125333026563744	0.552505607155916	0.541264871021612	0.107593580287101	0.850211750908673	0.857892405571544	1.05607881436509	0.867655539567574
glh-2	0.780719999154148	0.351225072263716	0.752246879338745	0.467717635091587	0.23294662559988	0.850377262637041	1.16903461021969	0.664814000608386	0.637824215863894	0.634203310508955
nuo-2	-0.125371075951646	-0.765006221910909	0.00773798094410627	-0.469388369058775	-0.315479141685902	-0.595102760810873	-0.377263208660636	-0.504195691478093	-0.611290624709958	1.01868141158257
T10E9.8	2.29858399606627	0.21581944487396	1.33253848565488	2.47106547326555	0.0132822066729614	0.687577918417412	-0.0727463130123272	2.5809434385132	-0.791066049214177	3.08405822486899
T10E9.2	-0.937087123932318	-0.683857441261308	-0.652778397783065	-0.179521370589101	-1.26064083858552	-1.07755925722679	-2.04242967232403	-0.474671140438731	0.073415318471391	-0.976673333373315
T10E9.1	-0.683740821465588	-0.328756207189025	-0.566392990128715	-0.12942751243192	-0.129212448756082	-0.131736164859022	-0.431342468677121	-0.614724013818895	0.0168404893755991	0.274115869494305
acdh-4	-0.270476132881698	-1.08681853522221	0.846987830699737	0.521445327732438	0.356304457671135	0.740555994118581	-0.904619430664487	-0.183897599724137	-0.503454539958119	-0.444191053299943
dad-1	-0.69279788451644	-0.451672524762824	-0.28761977675065	0.371306672259211	1.1048339917069	-0.492235445696914	1.48404620517035	-0.140719446549802	-0.915889796364738	0.458825937536346
tre-1	-0.931177735449979	0.133139390418349	-0.616325177714066	-0.486548342195418	-0.478830732089562	-0.409099347972134	-0.43497713791768	-0.261791864724449	0.442202913832408	-0.179386554559274
xpg-1	-0.840141402554949	-0.404784635490362	-0.368979055072775	-0.141683113368898	-0.014628427970045	-0.356985149119118	-0.397536906765168	-0.538504946513804	-0.521176394346663	0.426267413398607
F57B10.5	-0.7369309637916	0.114558516136854	-0.616133501198969	-0.654720204575062	-0.673187296077662	-0.47688565737773	-0.59411937562334	-0.664718391347812	-0.824483946267588	-0.389039753447921
bag-1	0.854752849383657	-2.35641623456289	0.65283345514448	0.1586134260394	-0.500447434734147	0.918134139664557	0.323943178033044	0.114462880317599	0.556728621258803	0.867655539567574
mei-2	-0.389953851913352	-0.436833109208046	-0.436430480556442	-0.0491653167451179	-0.642461050108529	-0.373100987075393	0.22831110551238	-0.139750626897241	-0.803592693018117	-0.0344586809305628
F57B10.4	0.118628356229513	0.955443326339212	0.202814172392876	0.221299284060265	-0.377855627777819	0.23849270593814	-0.0627994118519099	-0.0575169755001389	-0.0717233109113313	0.129002023344596
ipgm-1	0.355445213632926	0.496294675637745	0.0746530814236113	-0.661499557360787	-0.871142446196665	-0.143505794112181	-0.190397953355291	-0.0444088972035481	-0.230893307888893	0.352306507319654
let-607	0.0748402292518639	0.838846373888675	0.19316741475342	0.126565684461439	0.600185161165742	0.298667037457241	1.07340584185273	0.592302434039608	0.791200893062588	-0.0710090429553789
try-6	-0.828362103917274	-1.72497580451602	0.40215113395464	-3.0594524370606	-0.153411634593077	0.384513410102305	-0.92044516620216	-0.211103206531667	0.473221007228819	0.708030451792659
maco-1	0.272286972434821	0.261694477733859	0.596357013289057	0.697748673655467	1.12046183374735	0.653512816409846	0.0657911730611966	0.770793740105611	0.738624080749857	-0.124479692909653
ppfr-2	0.350444034868652	0.354891942713972	0.184709595438517	-0.390695325902442	-0.00216776021812476	0.286838672929292	0.121912662750156	0.263014919804405	0.456370197581532	0.332043357658487
T23B3.2	0.7879967461899	0.10345631582158	1.0237871377602	1.21334939790599	1.50087808429452	0.640995664346994	1.44426695659382	0.378524759237601	0.0656681634003161	1.07976182311909
T23B3.1	-0.561916365917282	0.432465965898023	-1.0236714731693	-1.16043114266476	-0.00520380708686243	-1.04653459000859	-1.79759826478465	-0.608253485404199	-0.232775021628013	0.175953779210643
W02D3.4	-0.267156780825182	-0.110488754748345	-0.767802844377014	-0.716350449190638	-0.803358461377621	-0.346593368018128	-0.938564000824153	-0.483593631235801	-0.388020325859296	-0.0266988948702914
smg-5	-1.5326457577307	-1.21171251472505	-1.59648992561895	-0.619404650172184	-1.05620665500146	-1.41488919168088	-1.30808845716359	-1.32856275113891	-1.66506831580317	-0.18763788645048
dhod-1	0.435532352128434	0.350697210435571	0.146691583468586	0.0591172829980361	-0.530871097793008	-0.269730070184393	-0.40023635596753	-0.449536479645123	-0.107382442369667	-0.0262069234315991
cytb-5.2	-0.592373523921273	-0.344999883013823	-0.587104649469831	0.457929960845836	1.4729348694758	-0.479983647326219	-0.0240781634666647	-0.156681739319265	-1.32467982669404	0.445078081116023
unc-37	-0.519347261661439	0.00667591815435806	-0.0370945574290054	-0.063538558241318	-0.366682562058484	0.0795258229753779	-0.3678159735025	-0.155406626458241	-0.392170507264881	0.998713919755609
fnci-1	-0.251218974464344	0.731664355890025	0.152054513679391	-0.882930639920157	-0.653404372896645	0.101730564041999	-0.778587096022956	0.0852775837913672	0.0884194406122026	0.0862886061154776
hrpf-1	0.095431807463814	-0.0628606978468667	-0.499171544239609	0.438590304266157	-0.349630386415213	0.168362915184021	-0.224896170223907	-0.17305008231533	-0.416901062438088	-0.255553712815319
gpc-2	-0.229354876925396	-0.906211838493035	-1.5774105116014	0.498116948267689	-1.90592846047732	-0.284914023865879	-1.12251266040441	0.791128776789626	0.832888723262351	0.997366628531213
calu-2	-1.26219290875954	-1.2343849511959	-2.2236681884245	-2.19681115888619	0.973694026687176	-0.534852456686429	-0.535833948149527	-2.66263160959846	0.217236734847736	-0.259730160334037
F08B6.1	-0.908696542778743	-0.370009914642379	-0.431286490427902	-0.101492314832035	-1.04402006755661	-0.885448053602545	-1.67245627531113	-0.557533214322531	-0.851606367843328	-0.552645461726004
unc-87	-2.07759667968066	-1.64783417690571	-0.0931631018210532	-1.2454304172059	-2.92261305123902	-1.70202118370112	-0.286766730358833	-0.834293461614214	-1.55591856569588	-2.1343154731203
pqn-21	-0.0392090012748893	0.597253765263349	-0.106776723282378	-0.118303840786018	-0.241388301437989	-0.570568150127802	-0.935457758380311	-0.507050344639869	-0.611743348543723	0.0585799654346521
cye-1	0.625015247209929	0.894103684597486	0.0646806749129702	0.293763849394059	0.932749018956135	0.675900507326248	0.971094519602685	0.665233418036156	1.00186129938468	0.437225401686156
C37A2.6	-0.97666574106702	-0.224716796881283	-1.78642833994127	-2.44192037353409	-2.15929325100914	-1.95195961652167	0.0628266682596136	-0.578171846269509	-0.833489258822395	-0.0253007080739794
C37A2.7	1.89283659522743	1.40609429591775	1.42506019270982	0.425652382933895	0.630174468656218	2.64388308064486	0.512369896532748	1.69690411593717	1.19724289763054	-0.902693057987334
pqn-20	0.560288126299695	-0.199861449973637	-0.197076863476482	0.241049210637359	0.666758836188062	0.170679766198623	0.0403244360020229	-0.00262221890795993	0.0978675632157557	0.0515835123593252
C37A2.8	-1.24439121635542	1.42725096694831	-0.306541090125962	-1.91433089972313	-0.841161409212639	0.452330469371487	-2.7181182866845	-1.0701132241113	-0.19271060919632	0.372298350063447
E02D9.1	-0.557016357172833	0.163182418032254	-1.26539981179752	-0.00256414930404475	-2.04230518902206	-0.117014650257606	-3.15714861337149	-0.564968034486507	-0.646193508090787	-0.680792800209335
ulp-5	0.696963013500486	0.0363704933482737	0.578614016166009	0.126565684461439	0.232923340856417	0.298667037457241	-0.650660745419154	0.0753207726299746	0.982085896261043	0.284938918196723
teg-4	-0.238508076657295	-0.151243818447075	0.159081378120907	-0.642829413464255	-0.423221916805613	-0.0598302336764733	-0.871826433774062	-0.402163387354697	-0.248872966450537	0.158965810329941
ser-3	0.938166426698421	0.561127148394897	0.228517930897866	-0.124906232863337	-0.343499078291848	-0.00635063412001199	-0.0253369556421142	-0.170322026115121	-0.111023609467049	0.231468861217965
ahcy-1	0.331295517964432	-0.168875727113718	0.644634892839837	1.01302567196935	0.338361074539539	0.319686587354757	0.128653888557656	0.622434267112566	0.595265955899984	1.11001826296446
dpf-3	0.436348783143758	0.110000729402824	0.275344796612145	-0.316393809489534	-0.135976337933843	0.247821058982799	0.0992876871700121	-0.144918125684421	0.759480635528621	-0.265292032129743
syp-4	-0.117120831821391	0.244759064409857	0.111858236771263	-0.163957793136672	-0.0281175947503021	-0.0859171824312636	-0.534145151999273	-0.447106308918694	-0.261827509448284	-0.0114169099707615
rpb-5	0.237007089947638	0.645375356756809	0.252480646464994	0.00146041040729152	0.920766046061654	0.357415564668469	0.115605451244103	0.452995656311719	0.208835194588875	0.200257273027604
sacy-1	-0.554228875215891	-0.122841799577811	0.163445833127741	-0.0607709737838236	-0.164266354652596	-0.660932995894387	-0.644632429023307	-0.40629296952154	0.0832458431057845	-0.270397733382951
glh-1	0.777568727775856	0.457780813182933	0.782745322327653	0.663700507781091	0.712891409003423	0.472222672054492	0.984210263674547	0.53211793854536	0.65570240191625	0.529215985144761
T21G5.2	2.23990428147491	-0.6733693095124	2.24238091081212	2.30738174655735	2.05815981196605	2.5030230994248	1.21945794502778	1.41033933092746	2.34902947960235	-0.322059718883058
asd-2	-0.680788004693866	0.203857415625209	-0.176293654988171	-0.642829413464255	-0.582829585611416	-1.35659071974497	-1.20135949901267	0.227743056233586	-1.30811757285283	-0.063975781045222
smg-1	0.586078185890012	0.0288519487532238	0.298629464887388	0.850107494893986	0.722189635805684	0.516739563409734	-0.377693849940647	0.151583185967774	0.505707478351504	0.147283230994224
C48B6.3	-0.66293161929889	0.330096940086666	0.355019869758555	-0.415892748897446	0.674263567286977	-0.719177954652569	-0.633939779399216	-0.266057176894279	-0.295595909739405	-0.843431148014029
C48B6.2	-1.31537613740806	-0.898428889987689	-2.31750024853426	-0.195680589481774	-1.55764734666348	-1.42825790687441	-1.16821921921087	-1.74111784711748	-1.32109061948814	-0.916824686812715
ztf-4	0.194207589422852	0.739615182693535	-0.268516339704757	0.438590304266157	1.25319803876284	0.281079967530425	-0.461981483860339	-0.351141993656247	-0.0235133923117062	0.178221993562238
cerk-1	-0.0079822119928786	-0.0734689390791025	-0.0206641246186806	-0.418685297504577	0.363785461444885	-0.128551792435517	0.0118284887741248	-0.597534891234601	-0.765913404002292	-0.346444943416583
T10B11.5	-0.585547058235568	2.07399740726488	-0.0353858674664986	-0.87839565954673	1.08933409508127	1.71299584750067	1.61039944918814	2.30313906584892	1.76215936179924	2.50018373706925
T10B11.6	0.656651413644463	1.60623905300859	0.625628457180997	0.940561106635553	0.885145524729768	0.559337787339007	0.789996881975698	0.0777757849171881	0.607237916413375	0.613912998037886
T10B11.7	-0.0215921072245205	0.40500961645624	-0.320187236563926	-0.0907852025115812	-0.272941840248456	-0.112513222866102	0.54282077530757	-0.213104384568044	-0.177662003502939	-0.601732993284357
pcbd-1	0.0546151187726361	0.258624253301479	1.09064489995217	-0.134608386134694	0.116151716673808	0.509214413140361	-0.853112135878654	0.368186696167417	0.109258176865365	1.09350332880056
T10B11.8	-0.288517915224272	-0.607258860577716	-0.345629532472761	-0.155195355933543	-1.25417943032195	0.032842304205742	-1.28525452649789	-0.855200433220053	-0.0984125018831783	-0.63483559623224
rege-1	-0.879765071472886	0.10345631582158	-0.0931631018210532	-1.86486992204566	0.129728761506129	-2.18824111039216	0.277014587033041	0.059511839131445	-1.24650289258822	-0.135967674958384
C30F12.2	-1.43765104250846	0.874824496287576	-1.69648785520432	-0.382600236352293	-0.961825686844826	-0.578408321450886	-0.937781661339702	-1.88996516791756	0.230138962327464	-1.10977428159128
C30F12.3	-1.90419976714824	-0.345196196809538	-1.11284385456516	0.425652382933895	2.61949294759953	-1.11459164317553	-0.734089306430369	-0.225367284304308	-1.23841711438864	-0.902693057987334
C30F12.4	0.866922995974927	0.194316044233186	0.351882320955672	-0.452338392825751	0.212122870815431	0.177127676969635	0.381309799192308	-0.197911992556619	-0.156329267041931	-0.0672899644023956
C30F12.5	0.0486136814698285	-1.26147196724133	-0.386446658004159	-0.127763611243812	1.22289853855857	0.52733572562394	0.230742869649879	-0.351439700683021	-0.278110463007228	-0.847725158839282
ctg-1	-0.0641990555206402	-0.669910267066271	0.22841075704889	0.0446981231496402	0.23220796967153	0.910949421496114	-0.634654416351145	-0.230423315148941	0.34343618745834	0.0185736290516019
chd-1	-0.00557695083415251	0.109332542253601	0.27699126791873	-1.02151887771023	-0.354428507939326	0.0742047454310109	-1.07435366438167	-0.209449468647862	-0.271606457648745	0.436033694245781
pdi-3	-0.00149875553431738	-0.311635228051263	0.0190882597227349	0.31436573214358	-0.305937435984534	0.26157061686845	-1.19530883639603	0.139703766658547	0.0597776891622056	-0.107249941142146
ubql-1	0.206537149133372	0.710505885040984	-1.14017066311816	-2.92380874987838	-1.59796011537566	0.00771525181953933	0.277014587033041	0.473127627064957	0.308522846280145	-1.48753685146883
W01A8.2	-0.1612619701459	1.15088323212022	-2.16954645929465	-0.31508179526273	-1.03927625280096	-0.168496845022075	0.651478754791081	0.104495906870072	-1.08652510493645	0.0226241138961814
plin-1	-0.731152977866423	0.0751145104679309	-0.199166504927827	-0.633707378406205	-1.18799771439928	-0.713429895621691	0.143659724736783	-0.594954616666563	0.114914309386406	0.115106273109492
nuo-6	0.46611617023542	1.19691715965613	0.167289311764001	0.0359201154643792	0.380659041939812	-0.16559371947981	1.26449099618178	-0.117002612896749	0.754117903482255	-0.61983688241378
tofu-5	-0.481581927055813	0.988465491502956	0.871875335372746	-0.941574781395157	0.374269730047051	-0.478847991679299	-0.0989472287859428	0.323231259909153	0.376218165639216	-1.1721038401403
kin-14	0.968476731282377	-0.906211838493035	1.78385379198357	2.29877859019622	1.53502716232065	0.66090906850189	0.781193959039047	0.791128776789626	-1.03155268871367	-1.94603885615622
F22D6.2	0.161468174348035	-2.24833933254387	-0.523767089965895	-0.622963607351808	-0.760653396182585	-1.13974230372578	-0.0644941566649142	-0.518614459750542	-0.508607741751514	0.573906608197404
nars-1	-0.922014099843432	-0.187918868532539	-0.565891242993334	-0.572894489636658	-0.842528234488869	-0.633766239940754	-0.74038693418094	-1.47971167627527	-0.771776652154219	-0.34681165842249
prpf-4	0.678484346546334	1.35577828016312	0.366439624478068	-0.134608386134694	-0.256244241320356	0.248679818105606	0.0146793332412093	0.073143011612028	-0.0564428697501076	0.268400382733526
ekl-1	-0.532843768949108	0.370964911637535	0.166455932355436	0.158795441184369	-0.628450576950161	0.206524930040249	-0.702845284369144	-0.727758153577248	-0.348150854928979	0.113882290029682
F22D6.8	-0.264257549821348	0.351460968259728	-0.107865871300162	-0.11099971902505	-0.0593256078863398	0.011921535108833	-1.09222288861542	0.257081783717403	0.172760007508317	0.741449174332593
F22D6.9	-0.460213716073152	0.597253765263349	-0.221975945902308	-0.396841186179332	-0.441945284440726	-0.649192995947679	-2.10271012794108	-1.04973674499428	-0.92115902165138	-0.0123273682683321
col-60	1.11979394706314	0.263967775946446	0.996554936185326	0.635608895898997	0.192349069039084	0.154776218747478	-0.422626782975082	-0.139195477469219	0.463744045945909	0.561256827355204
unc-14	-0.340777621384962	0.124182532475452	0.0522525091477793	-0.163488001716855	0.142992673079945	0.698899196078281	-1.63363314089317	-0.616300659117391	0.16399926264406	0.266561834045387
K10D3.4	-0.717086719964972	0.868744046953263	-0.924329001028335	0.640091801064722	-0.324292851100368	-0.209848585371759	0.339729159991486	-0.289778339675299	-0.140370773818169	0.0435863816574295
hpo-11	0.12326129953535	0.484207769641594	-0.982294208794448	0.0265514094704186	0.693623734461277	0.166466849350012	-0.644632429023307	0.713597564897244	0.133908939942193	0.635623341221586
fecl-1	0.05439857893663	-1.72497580451602	0.506870962528866	0.736803551277326	-1.31708834676656	-1.84942498634532	-0.0202090724845543	0.412980513437793	-1.39122040474721	-0.0664284834223866
crml-1	-0.40162825067226	-0.205222115277053	0.289778264670035	-0.118303840786018	0.139893071646017	-0.354513211443282	-0.436088822134064	-0.0934345567063557	0.3379737268836	0.585365769625298
xpa-1	0.711105897288317	-0.233952796068446	0.0726484020716579	-0.264625661455792	-0.273145050286328	-0.57593962051538	-0.177188643784416	0.218273173077513	0.0833842855819475	-0.500317595357501
mks-6	0.31543594387083	0.284063012550759	-1.9818159013001	0.13108219060852	-0.876215315109152	-0.411091114651784	1.02008705933861	0.523379277854396	-0.0407692663461848	-0.33680983013704
M05B5.1	-0.33148794624343	0.498154943836631	0.135889049993945	-0.559883563769672	0.348345345098408	0.848588376912505	-1.07983418416599	-0.0341011553910607	1.2988973716065	-1.06761066693015
M05B5.4	-1.52698745568083	0.382332772338121	-2.48680774589422	-0.528042070892709	-1.426263613599	-2.32910109161223	-0.910712895259498	-2.50044324651098	-3.03848644160929	-2.74463364033408
hlh-2	-2.07759667968066	-1.64783417690571	-2.33747716582476	-2.92380874987838	-0.0214625198172635	-0.331444189035093	0.395189476825788	-0.483174561222965	-0.758281183351339	0.0770352403155243
nhr-23	0.660191031455529	0.453845007298456	0.515116471077226	0.40834080115595	0.386816511469574	0.333243823388463	0.346187856818649	0.226894862873298	0.255340846737883	0.216394200374668
cnnm-4	0.668884493427832	0.636130152151429	0.33517592257408	0.117266914123825	-0.468113313783094	-0.179657723964618	1.25915296233805	-0.556017300153918	0.369740952779627	0.170990220789428
swsn-9	-0.139006921485071	0.546651383584713	0.619308367011654	0.232217665122688	-0.208290828981422	0.343161669752621	-0.80139664132366	-0.492452670898389	0.504651001798399	-0.0355275395598845
hasp-1	-0.705379250982524	-0.254557555698465	-0.571163503260275	-0.745586681344888	-0.439744363481632	-0.533760993146142	-0.411007901359196	-0.561082180089485	-0.943677626129459	-0.143701458793207
R06C7.2	-1.3769101067006	-1.64783417690571	-0.0931631018210532	0.0490083805957232	-0.0214625198172635	-2.87352960772518	-1.56596242408253	-0.834293461614214	-0.98489566853047	-2.1343154731203
wago-1	-0.263708369500424	0.666759727591011	-0.0462531851910697	-0.286313907108705	-0.130877337905139	0.186887148370858	-0.298518274601353	0.0371438608927653	-0.0293316971598943	-0.161981914585229
cpg-3	-2.15222517659008	-2.90039178403797	-1.61570149756205	-0.797898013419923	-0.29947766285755	-0.634568060061304	-0.290412778776146	-1.22087319562031	-0.86494072131161	-2.06452009243316
R06C7.6	-0.594237903780366	-2.38945651531839	-1.26504859725652	-2.10997913669356	-0.762310405633873	-1.12704888918898	0.229061393683547	-0.967942489982884	-1.46145309646277	0.696154915195303
adsl-1	0.923940304367253	-0.168875727113718	-0.212884446251866	-0.045913155863376	-0.336089410906894	0.319686587354757	1.12323332562763	0.492765559716533	1.18637296567995	1.03219051773901
lin-61	-0.748719557455156	-2.61416455890239	-0.510250309235816	0.0282183120986238	-0.0978525082432944	0.0180282794676179	-0.80139664132366	-1.4991827538227	-0.166229384743115	0.334231350757717
bub-1	0.166813053475741	0.373022542573848	0.15228423008185	-0.0217280184277191	0.286637067334764	0.259053095273353	-0.220836145601069	0.369376542333506	0.331579870062581	0.0868052422674338
ztf-15	-0.146506962419003	0.211084431562227	-0.353480190445739	-0.288674832483269	-1.40493366240991	-0.537935907283476	-0.88820986385119	-0.902006709980998	-0.669083251432147	-0.345179504026683
hint-1	-0.866536090243341	-0.168875727113718	-0.794089143011032	-0.94389000609645	-3.64027588334708	-1.27657573896756	-1.15054180516604	-2.39193667547342	-1.26917545607604	-0.642435715404912
rde-2	0.0917801150515835	0.00667591815435806	0.292924353081962	-0.754047890974453	-0.760496678143034	-0.108459892257268	-1.17757369318669	-0.115181249549119	0.646110368449373	0.506926280170535
F21C3.6	0.927355475326075	1.27152152672448	-0.350318672006868	0.521445327732438	1.08933409508127	1.07971543497321	-0.904619430664487	1.46865221974114	0.834626755329981	0.0147056817665025
ztf-2	1.43044571980309	1.1239551107508	1.00958584627302	0.776005971587916	-0.890764000552397	0.0338291605907791	1.255929347131	-0.740360209356986	0.0173485927150469	-1.36540551705195
dylt-1	-0.807656047359443	-0.449381802187261	-1.02858299392812	-1.08942764745011	-1.09047827223182	-1.43330517777239	-2.18462694126216	-1.73081188683466	-1.35726125013032	-0.341224592794523
ttx-7	-0.54118019456331	0.39213991456978	-0.305406153306811	0.556621571764693	-2.68067054977194	0.220178346484375	0.983709688017361	0.839463494966128	-0.443325915517411	-0.491762358680025
F13G3.6	0.31543594387083	1.69358846231057	-0.287582301839848	1.42552098841014	-0.0731722823516383	1.18517121167053	-0.616603284261674	0.999188996558101	-0.0407692663461848	0.60079945201379
F13G3.7	0.595183569480376	0.143720592837107	0.399086259418779	0.32490670009411	-0.576182410167124	0.386578442482683	-0.622271118498669	0.2762517235311	0.470714841737946	-0.0168704296560475
mrpl-13	1.20439226805661	0.303601072912414	0.343530111425166	0.0155474273509968	0.348369017511503	0.820842373269374	0.116002244557629	0.330548928067848	0.380315752025435	0.590571676607704
mif-3	1.24561421101949	2.04007198650658	1.47918192183968	1.52698026411795	-1.25581160284061	2.01680317273375	2.06405415940423	1.41033933092746	0.843198133273677	0.324718902768408
F13G3.10	-0.1612619701459	-1.56255806389876	0.82671347144643	-1.09548327770214	-1.03927625280096	-1.5390738396881	0.698707814330241	-0.874678853295787	-0.219609217437656	0.0226241138961814
F52A8.1	0.430210440098365	1.62662276079677	0.664993538486459	1.23948199611872	-0.63835478180052	0.541487423476612	-0.168165180781807	1.02892062112768	0.294182842386421	1.47632899963652
gpb-2	0.521257932271351	0.887101685950477	0.21250974510218	-0.441101140086812	-0.638828572065612	0.187335575849114	1.16307024208088	0.201261234807721	0.442884590687842	0.319305468351168
glb-18	1.22486794204488	1.16998903828671	1.88887236693527	1.85184957663233	1.30262585698926	2.97010260465564	0.985286171451086	2.65747304546474	3.42837570463079	2.62714533806126
gcsh-2	-0.13299245729087	-0.178682869345376	0.000326966573933254	0.23493182717422	0.364895740375694	0.612796748304321	0.214777101263376	-0.288714306885982	0.172652528173767	-1.57662872506715
kbrl-1	-0.557747587180317	-0.427445796888471	-0.714959772934161	-0.0663233006397201	-0.717646837178132	-0.661970361605114	-0.481186643961195	-0.764144362410366	-1.1615349454725	0.456967029625161
inx-14	-0.957846855846827	-0.787374756727809	-0.857503386970507	-0.54720663693272	0.166197521119921	-0.804817082567961	0.297964416131151	-0.680108422538734	-1.16997857290202	-0.00792285507397735
lars-2	0.410587709909319	-0.812271684496457	-0.163416163201688	-0.615460036369726	-0.305176134082943	-0.649192995947679	-0.164165013805372	0.0395200236416851	-0.123521639306841	-1.11800272498624
ZK524.4	0.870422108227251	0.937146509306071	0.101784629260981	0.325830065198366	0.47370658428424	0.113171028516855	1.33228362943968	1.12187975690638	1.21646328838182	0.372298350063447
T28F4.1	-0.847584206247096	-0.0311164533716928	-1.01786361917529	0.187838700818682	0.389048720590548	0.0444595348350805	0.688193963030344	-0.35309217842058	0.255322377087244	-0.0998120180496687
T28F4.4	-0.240331507661764	-0.0311164533716928	-0.702930814634918	0.007898518971886	-0.00737209912117084	-0.776111495488245	0.00623775584572446	-0.0558152748859333	-0.0235143117985644	-1.11431099638159
pbrm-1	-0.266689684390042	0.561950038629474	-0.176648631031547	0.058968445729534	0.201546600586313	-0.340377454951704	0.47980422763189	-0.556707473576836	0.0252694581206989	-0.149093238078957
goa-1	-0.095017285604943	0.465101963475107	-0.0784064539966643	1.05541472532067	0.41744544695651	-0.506461891198323	0.172591156971518	0.162842493052529	-0.416850925077833	-0.392972345693323
nas-36	-0.506613739023331	0.310001703482353	-0.194185311137411	-0.410783861802853	-0.386829306453275	-0.222413586148816	-0.151696716024744	0.55061581419115	0.486764824311139	0.106677717630263
dcp-66	0.277090559648824	0.505762577883465	0.00691176803170751	0.276197236198815	0.467177662715699	-0.118660549145959	0.679041979266532	0.165982620554137	0.571907089927143	0.0474402412381845
T25G3.1	-0.315900998849262	0.109343116920673	-0.279098169185199	-0.0938523275240882	1.07356135269439	0.688843189057243	1.35504382488089	0.957720271072062	0.294223065460895	0.422434387132725
chs-1	-0.0236433011385893	0.115119814632667	-0.174199129324339	-0.332833180828844	-0.216681874089576	0.00759040511430863	-0.477731501359452	-0.483412816237986	-0.186592222861645	0.0546846982728552
T25G3.3	-0.23692218368464	0.149879118795231	0.102855729017108	-0.396841186179332	-0.854766167825639	-0.354513211443282	0.322272985213885	-0.826063264746024	-1.29985319991329	0.372362854351389
T25G3.4	0.131504509662241	-2.32196956859842	-0.223403418874876	-0.0774336685626256	-0.540531221944468	0.0381324424224847	-0.196510501235927	-0.747057188938336	0.0413719597679546	-0.173957816869722
mans-1	-0.00580410671219912	0.798055296260524	-0.0835205406485106	-1.09996618286786	0.910244505490185	0.186552129551129	-0.110877188175487	-0.630932635340849	0.267418648122261	-0.701220475556926
D2030.2	0.534899988908883	-0.276952629132738	1.43034524810672	-0.415892748897446	-0.0381183764551245	0.859925550242655	0.625760341763738	1.20327707652143	0.880735650867047	0.909022830355347
D2030.3	-0.68797862164729	-1.97600728960858	-0.58912183723466	-0.528042070892709	-0.169974772065825	0.304364926982381	-0.109846264231192	-1.47197714701517	-0.5499838250143	-0.992179661964706
D2030.4	0.612284549972206	0.664471957505078	-0.350318672006868	-0.87839565954673	0.938142813757878	-0.630021000547445	-1.60833718978659	-0.453619180500335	-1.37037042745691	-1.09096967495141
mce-1	-0.643793123309029	0.195524170893393	-2.15243375171487	-0.174491983836277	-0.533193064110979	-1.85394209566109	0.162450581273609	-1.22693778112998	-1.48698953208772	-1.11698391457825
D2030.12	0.902713944130956	2.08610591404249	2.72034921927965	2.52545413215377	1.90159751114843	3.14075935179178	2.47439543252682	3.03814732657862	2.83150708011839	1.35392741520816
prg-1	-0.481754241010636	0.0991966298700642	0.0883392904716061	0.137034418927795	0.540337845541948	-0.171131990512096	0.769593357683611	0.192283537797911	-0.102183426396705	0.137098392996951
D2030.7	0.0278092430714255	0.0170899515106249	-0.256775096331823	-0.112479666379107	0.429999286495547	-0.263165058007461	-0.250918146781524	-0.0362555048732447	0.06863633109484	-0.110652092067008
D2030.11	0.738277251315166	-0.108894625382774	-0.361038046759703	-1.6188223916024	0.249341267743956	0.694834300569927	-0.106294620646881	-0.0341011553910607	-1.15665105014949	0.0380646897877607
D2030.8	-0.224390091679746	-0.224716796881283	-0.904054641775029	0.530896756940014	0.56305486534431	0.699204253768896	-0.109846264231192	0.747571156760955	0.626347735592153	0.669097938018681
wdr-23	0.787075001268672	-0.279986723604352	0.639474524356484	0.478841363901004	0.773456006448905	0.458078528402366	-0.123356551106386	0.879503291457798	0.624218124626753	-0.659352662105553
capg-1	0.893382697617872	0.051652737765293	0.811425463382988	0.489379111928131	-0.23346933857524	0.937449253325178	-0.213530820680983	0.759446270191104	1.0206171543451	1.32359575354107
F26A3.1	0.776990616959826	-1.08681853522221	1.54736723665269	2.71386097576713	1.22610324543905	2.09013732259123	0.938357580451083	1.36864060932951	0.834626755329981	1.12038103848441
ncbp-2	0.202460493735883	0.679398184966579	-0.70263366169702	0.0912314482248423	-0.200379478238301	-0.379339750808917	-1.15099003994211	-1.43089937443124	-0.8886586916166	0.183782961711655
rrf-1	0.710449947742357	0.566489792144752	0.638653504605275	0.338866641930899	0.356940108252278	0.63862050063756	0.000313604890851607	0.676816282650674	1.01015502674801	0.547126265615259
ego-1	0.446096483414575	0.248500649221865	0.725289403082201	0.199111067500242	0.184880005800364	0.206906900036777	0.458313620596619	0.479853206789876	0.300666770150876	0.296207218387003
F26A3.4	0.215676988343555	-0.570022307834678	-0.613661128436144	0.45166226779112	0.302343063451987	-0.266928045714046	-0.357038427355218	-0.288859219718166	-0.370601664246987	-0.141472228090393
F26A3.7	-0.826671185539857	0.571116992741958	-0.587887197815895	-0.20952997511565	1.52076431023617	-0.292340532147526	1.49154872871584	-0.19797518005249	-0.89104714717159	-0.0312113717926176
T24B1.1	1.08550921290871	0.804399707924205	0.460708059672823	1.34673275676431	0.942466339082188	-0.422528279489726	-0.622696748856685	0.484196071505423	0.880966115295145	0.220876917916109
T23G11.7	-0.318117633156302	0.592140888649309	0.35955065863075	0.470936533291618	0.0376348950751368	-0.25216764107509	-0.142102494080914	-0.157122974601325	-0.232775021628013	-1.57650019915873
rlbp-1	-0.585547058235568	-1.08681853522221	-0.735765273419456	0.180543168285993	1.08933409508127	-0.630021000547445	-0.598963300459903	0.0497458609618182	0.0675683572072904	0.661484303417968
lron-9	0.762110395885163	0.947242122721593	0.0516539051788612	0.266937180267553	0.234517125872091	-0.00679125880058414	0.594351755801765	-0.660488016063477	0.0687655203695441	-0.730067295393894
T23G11.4	-0.0954696845007729	-0.117829327217652	-0.403324831032669	-0.700686720206816	-0.782294507879867	0.113201643769589	-0.684471438959961	-0.115953544063158	-0.112532017382094	-0.428943934764862
gld-1	0.133101237170148	-0.96236009465	0.442451355982119	-0.308095437275806	-1.15517535296749	0.0555289454213145	-0.0763309769983457	-0.625398306311247	-0.655912716274316	0.808964604887059
gna-2	-1.2676959439648	0.234766356364438	-1.58009765548606	-1.6424582172081	-0.201179314146931	0.191545990883064	-0.165627335764503	-1.40759927548057	-0.962657570067759	-0.160940147347334
T23G11.11	2.09722553539268	0.968826721446047	1.814526003866	0.688830471729131	0.271437123319773	1.37946026188971	0.386200310838329	0.275259009734386	0.0693248589255601	1.52142525850246
T23G11.1	2.56159118295369	2.04288970719048	1.65261100445105	0.117364046437566	2.21851629707754	2.75546691723549	1.39419957610738	2.39262514651288	0.889215317938843	-0.816155878988196
F27D4.1	0.978805411558392	0.438173842105687	0.403217359695573	0.115048821736273	-0.487280692230286	0.65884602820939	0.628022824803903	0.352712686336368	-0.319458380648718	-0.241550913545983
lsy-22	0.244644123243437	0.203857415625209	0.754740955499638	0.0592099800021409	0.453426478011229	0.41123148025432	0.565062382857039	0.0114524005788157	0.398341226318949	-0.232041855612304
F27D4.7	-0.237758213084184	0.176418364726907	-0.426086333307496	0.163861999280845	0.034096606532519	-1.16716287831827	-1.23370552060162	-0.845921345204739	-0.709621723953702	-0.470953368349239
F27D4.4	0.324326022114711	0.794762638479621	0.347480836191954	0.321795714069961	0.395649510814655	0.222935996931545	0.461311567302967	0.869208831259723	0.489085384127639	0.278425178220193
bckd-1B	0.160473033489663	0.0649978471281289	0.188591496250942	-0.890515812012477	-0.25663896069555	0.239662378495181	-0.632088592114987	-0.376014494407862	0.253856932632454	-0.567837069773007
F27D4.8	0.968476731282377	0.845078654234257	0.817202493811812	1.35305642307635	1.39825801196287	1.7071654304815	-0.148973096885294	0.791128776789626	2.42521459457883	1.96424558242194
nsf-1	0.0348459885509266	-0.0764097348305834	0.166455932355436	-0.209634053915219	-0.628450576950161	0.0899180499844446	0.234674596015711	-0.0529541625261195	-0.0466103129314222	0.307471346759864
adr-1	0.33439485281156	-0.0622241534460981	0.0314514108321032	0.246942888226307	0.82363617646078	0.6600440466023	0.614922946027808	0.0985951533618883	0.155523853043832	0.0379105087110108
VH15N14R.1	-0.132540052665825	0.827708880778454	0.539048212024202	0.870666520249389	0.242365277421058	0.817037437680269	0.736942600924813	0.802403776900141	1.29523713368352	0.12297563633357
D2005.1	0.0873101732098361	0.10345631582158	-0.643243566364511	0.0490083805957232	0.891174970112654	-0.530512759677062	0.395189476825788	0.059511839131445	-0.0701713319817681	-0.672692155250285
D2005.3	0.0166203396598121	0.503509925062486	0.0411626004072027	-0.177817505160909	-0.443061036966371	-0.364898066751417	-0.795908032712436	-0.455958700818092	-0.00107225376281598	-0.061543236760966
D2005.4	0.00388279568808362	0.206519423885916	0.0243412824781889	0.514293344833022	0.712313715493381	-0.0953767365564192	0.467134651301821	-0.0519557365063692	-0.0630192240990434	0.69298120719078
D2005.7	-0.418150814548283	0.780737444487782	-0.500342781561522	-0.0838548684213901	-0.0831444774458571	-0.571793981541578	-0.253973733468409	-0.633834766199685	-0.125005431581844	-0.460542957562646
drh-3	-1.05721792803247	-0.654347495204	-0.412258404235005	0.079956160739824	-0.207465650698537	0.247245222799784	-0.485691078145489	-0.0360461137394181	-0.167961216689586	0.581909748331565
F30F8.1	0.154158597458796	0.409616102179265	-0.234810673128591	0.448693924004995	-0.472309116076903	0.191604095266252	0.475029500624718	-0.0917215709127923	0.488218090732468	0.150563046790552
gras-1	-0.295117664076818	0.516905541531394	1.25677082435425	0.261968656225702	1.68039283447766	-0.226705434443977	1.08556866559447	-0.0309070299673257	0.841297939466702	0.845945196383874
F30F8.9	-0.114260440856067	0.438173842105687	-0.093709737058074	-0.665352660703135	-0.199320260549111	0.580221182389513	-0.177002241646928	0.27824498699747	0.107044246663102	0.573293782672564
F30F8.10	1.1289408531205	0.855316172109862	0.949470704611681	0.727268440259894	0.633534510427634	0.694752831107124	1.04365108065734	0.890054929500801	1.08426219112907	0.662411273066956
F30F8.4	1.10482412132869	0.871264953849203	0.921259387678262	0.728665277685775	0.65518714389384	0.683665436765224	1.04058953231593	0.860749338937256	1.06703771139622	0.649981038814905
taf-5	0.635858175993158	1.24041382665008	0.787597735367227	-2.00051360922788	0.841247604878578	0.692660432344757	-0.27643866792166	1.06311523818958	0.9614427164657	-0.816155878988196
apb-3	0.960358311015534	-1.13169471755463	0.621064154917444	0.199030249795233	-0.185268562022731	0.428089853839366	-0.324391401447992	0.114008513949809	0.399692736056699	0.306882715742243
nud-2	0.0784509391083579	0.457860564353491	0.0599169597965292	-0.101161312850563	0.267222043946472	0.0860447826724213	0.370523899452843	0.205457405744228	0.264805058116411	0.356993487384376
R11A5.3	-0.181235855268534	-0.237030860982907	0.213404807885644	-0.018234079240838	0.373746935149851	0.385826717805711	0.0453293291761046	0.320904343715869	0.300241365202817	0.670655740561751
pck-2	-1.33578885074429	0.284063012550759	1.11317651006607	0.13108219060852	-0.294376959022409	-0.67162570968654	-1.04740140393977	-1.51181690456573	-0.90768515384498	0.199914650154861
F55D12.5	3.54250164547599	-0.6733693095124	1.27572961264037	1.24844291872463	1.64533892858114	2.39394464782431	1.87717403860907	1.56258547199837	2.34902947960235	1.43039425948632
F20G4.2	3.28663617486069	1.27152152672448	1.65884773199375	1.98120481021453	1.35096369714279	2.46727879768179	1.25952462692053	1.02892062112768	2.2279027595167	1.47632899963652
smgl-1	0.316324320815425	0.694929092288946	0.289120760654781	-0.161682731375525	0.707917991373868	0.33387852021463	0.359107873093207	0.401388613179489	0.137956697379111	0.0297193459397627
nmy-2	0.182311020996569	0.599860298482141	0.169634463933892	-0.589755447645476	0.235520391057056	0.518305848594658	0.127279423162549	-0.00426684655258761	0.156666194510161	0.640948941049541
T22C1.1	0.14884414250237	0.31567024845112	0.00754571155351932	-0.155997168852358	-0.463984029837369	-0.116989783285111	0.420711223523124	-0.031782839466283	-0.195422155718099	-0.270046065161249
T22C1.3	-0.23692218368464	0.149879118795231	0.102855729017108	-0.20562622404026	-0.675158315305857	-0.162973069256635	0.701232585219974	-0.188037424533712	0.377907044823405	-0.623258361006957
T22C1.4	-1.12263979161984	-1.35915057815751	-0.07475094877196	-0.73781722603693	-1.10417295421354	-0.77325717309109	0.154807686532502	-0.982796294863721	-0.704933139575162	1.12189521686217
T22C1.5	-0.424181358986627	0.281028918079145	-0.93891425014592	-0.502172590715935	-0.604882464140877	0.0194108466773509	-0.599334965042383	0.0473593517198612	-0.3876474037442	0.383993136063337
T22C1.6	-0.363180323846369	0.868744046953263	0.113416617682294	-0.541130336024052	0.0695212649841823	-0.435533917028046	-1.13317933977387	-0.410497018182606	-0.332699492721665	0.462097355720372
jph-1	0.485960414062049	-1.2343849511959	2.06863072564827	1.72172813870779	0.685733595006001	1.20533758461484	-0.178339298272938	1.95499781312284	1.95106850984533	1.49272381803534
rbg-2	0.836970662435043	0.04795775491971	0.186730501402981	0.0899568873913037	-0.977218489576997	0.106668551545639	-0.768197935063093	0.585931769025447	0.870530676126124	0.158845940070584
H05L14.3	1.30064156324175	1.30063082437703	1.48798694957829	1.27945674650246	1.68222010589565	1.50920301423111	1.8207641233017	1.56915732474426	1.77459439145801	1.73644052819844
H05L14.2	-0.133131597465764	-0.656929319891888	0.202094846100977	-0.657974658531016	-0.42349068304087	-0.0393823859674797	-0.148593681707477	-0.402901646450025	-0.10341393256145	0.215315046120401
C54G4.7	-0.324495606668241	-0.326703065980682	-0.371224174505331	0.10414820965012	0.403309149349662	-0.469290933534066	0.864861082385453	-0.532022424508764	-0.53363697187596	-0.131940798577939
dod-18	-0.754329253687766	1.24621381584245	-1.48488880454645	-2.88452269693738	-0.556006561083929	-0.979772731928992	0.763857463901506	-1.90225716384923	-2.772126565821	-1.15165452635559
cyc-1	1.13318279827	1.45212822345366	2.11922882509264	1.11755645310745	-0.329430864918923	0.886594400158177	1.26943736018201	1.25019457027595	0.633000581129662	-0.755087349838164
C54G4.9	1.68379202226982	-1.2343849511959	0.721025281532163	-2.47509888592689	-2.21541693641575	1.43102291627112	0.200620301733152	0.612510884874993	1.48532511212787	0.387048461317429
eif-2beta	0.100826663825391	0.110000729402824	-0.0016227839832699	0.671475190449814	0.527883767694638	1.41932948300686	1.02628788860628	0.652039628500472	0.619915369805033	0.573906608197404
aho-3	0.509852986560483	0.989382341557526	-0.203675235822072	-1.38298154570137	0.633068260691689	0.699204253768896	0.56219560450586	0.0105626546128446	0.418280841683211	0.572392429819651
cdc-48.3	-0.235037499179784	0.351225072263716	-0.510250309235816	0.0992881399919993	-0.327942600003907	0.686157955373541	-0.495740511119076	0.323077036007152	0.16024258981212	-0.945633513590016
ath-1	0.422980661739319	0.511135891011014	0.128047626957048	0.328499603967913	-0.661811657641117	0.413617379995385	-0.237593748939999	0.285533253400804	0.424641773953585	0.741449174332593
vacl-14	0.890190950490688	0.501839678308237	0.532329858014214	0.0490746567092991	0.404044857594755	0.392500654178456	0.744764139024085	0.0150681902275792	0.153831257303964	-0.126006758890746
apr-1	0.25763405738374	0.802477519901068	0.182624591260057	-0.0793544367281192	0.0991084344930703	0.0598694955020947	-0.435106145905982	-0.075221232208344	0.178932133412717	0.234216973052348
rme-8	0.422809872806239	0.0649978471281289	0.251411079270429	0.509325175266692	0.113343220527363	0.364914440539624	0.0670818711004433	-0.452101561592773	0.100862613977046	0.0556542426166698
F18C12.3	-0.0516808847764209	0.357025061456087	-1.33824536836166	-0.813003018539081	-2.80997466770268	-0.253374284359499	-1.50102528510902	-0.354925815280271	-0.44975253196358	-0.46628746473886
spr-4	0.191757201779128	0.551391139017554	0.752035368050478	0.451452231052492	0.269754182623125	0.403333764860311	0.40583263922454	0.458287576717399	0.6659325544702	0.244973605836406
lin-10	-0.00408746117904041	-1.08681853522221	-0.735765273419456	0.521445327732438	0.769125341056047	-0.252879525456883	1.21229556738137	0.0497458609618182	0.294182842386421	-2.19664503166932
mau-2	0.331295517964432	-0.168875727113718	-0.794089143011032	-0.429852690734236	-0.487280692230286	0.497759491803349	-0.719743685487944	-0.250663965537411	0.523038557373126	0.217345821520462
kcnl-2	-1.21135510325306	0.00610962251607574	0.91956564492523	1.04337874077817	-0.0935773284630783	-0.44330928546816	0.926500314466892	-0.252186875203753	0.679960228714577	-0.16407781544182
dhs-3	0.0267488244510999	-1.46722748017653	1.01444402944098	-2.60623496989669	1.43331191785938	-0.185405782995496	0.204894653154544	0.629455805370278	-1.21710082695264	-0.33680983013704
gla-3	0.0325394278619259	0.0748858762891306	0.00570457052974504	0.521751405578414	-0.477136630728411	0.410564237351516	-0.398366231316681	-0.010089785451574	0.332919458187874	0.23784631161763
T02E1.2	-0.114612028192139	0.277830732205178	-0.792442671704447	-0.0605288913509345	-0.611821511463509	-0.213296710407864	0.324686604763089	-0.0671593902713042	-0.261263132675172	-0.0593234952583461
fitm-2	0.534899988908883	0.330096940086666	0.274663606633203	-0.61989210192151	0.0608857008993271	0.452330469371487	0.909047669045778	0.590518488857632	0.461792446784421	0.475247123977791
ZK265.6	-0.31077541837433	0.998521296639962	0.253782341246593	-2.43081129419697	-0.646875417360023	-0.187552889233802	-0.293166095542565	-0.42804426883218	-0.230743580891593	0.0256964652436518
sre-23	1.10075238785849	1.96710993760125	2.79611688058028	0.0749000905594031	1.58977980223136	3.56882277796213	-0.0727463130123272	3.13815047683196	1.56159707199873	3.08405822486899
T01G9.2	-0.588526809848664	-0.214852753942528	-0.607220952460991	-0.121350780913345	1.4366211670944	-0.757394084666462	1.22812020186952	0.123409286544879	-0.721525572892503	0.288958854340353
kin-10	-0.32596803713352	-1.56255806389876	-0.0898662584218135	-0.655983954709174	-0.719067498775736	-1.16193236459754	1.17472462607136	-0.31747181497703	-0.8249178808787	0.0226241138961814
npp-2	0.471812250341941	-0.685331338761152	-0.394654591647254	0.00414132680638485	-0.36766279045583	-0.0712673985144164	-0.0770532673407684	-0.458090518921054	0.0832919267551953	0.801071851640733
mei-1	-0.200102147100894	0.119688268775395	-0.71715213296985	0.348726717637825	0.317652797312119	-0.174410234094579	0.426766777087627	-0.236503023117976	0.000576359989948824	-0.560315976933096
abts-1	0.129152588070049	0.57155717894357	-0.396013675284295	0.21099190048117	0.275547459315624	0.258987081019774	1.1797538912899	0.768760798550947	0.480651994518183	0.0107908783361661
F52B5.2	0.615041948881973	-1.64783417690571	0.0571358395884469	0.593909893066232	-0.190479992519094	-1.01673268636811	-2.26968018320463	-0.33092842015206	-0.55839304121865	-0.135967674958384
F52B5.3	0.465865613636285	0.821690759849041	0.268664052994714	0.542027864799444	0.532344522439563	0.351871616896796	0.5996301254216	0.501246726634966	0.733547319360935	0.0240549721585108
cep-1	-0.123074988993278	-0.345280188667624	-0.51479375181979	-1.08478075396514	-0.550195567619728	-0.169099670733458	-2.47186177851409	-0.165778037846032	-0.815043199673782	-0.488544544886651
rpl-25.2	0.464674707388416	0.376130867622573	0.367185313688148	0.21099190048117	-0.349129598933118	0.0656187835508259	-1.20283502121508	-0.390215425444265	0.16399926264406	-1.31782606975691
C34B7.1	1.68929505747508	2.01314386513716	1.42506019270982	0.425652382933895	2.20667206421462	1.95859458331185	0.512369896532748	0.277997757157846	-1.84353007495194	-0.902693057987334
mys-4	0.197737431040154	-0.416043842178286	-1.6662736447677	-1.09996618286786	-1.07907397345313	0.65345608149902	-0.541675307853583	-0.730944245752475	-0.177836520367481	-0.889102362141947
C34B7.2	-0.605174525501292	-0.268775105458081	-0.579528814556886	-0.179454463133184	0.901287435623728	-1.53162775632359	1.14418232327381	-1.00153785554632	-1.13553046559124	0.0383632704912589
rsd-6	0.252865808736911	0.351460968259728	0.269134023042008	-0.0486349049719198	0.236070021528139	0.347329299853182	0.174398943634649	0.257081783717403	0.453652526698743	-0.0287729659509007
tbcd-1	-0.263708369500424	0.12461298685213	-0.448607081330404	-0.325997327738122	-1.5538710167449	-0.683358700378491	-0.0223188915123276	-0.672309318496895	-0.186790436612573	-0.69870639487713
F16D3.5	0.478717259908368	0.313808854604079	0.356539343529678	0.849568845629768	0.329517060584863	0.206388416752509	-0.281979252129928	0.449537809906191	0.135731526139719	0.058230633675656
T19A6.1	0.956178132903071	1.15088323212022	-0.475312859834401	0.743857032569994	0.412360891053702	1.55822595854113	0.78729901398803	0.638830373310892	0.869673123713254	1.43800789408703
ser-5	-0.283739369567878	-0.66948826124508	-0.440205479725401	-0.552761628922159	-1.15105056933776	-0.763575913841431	-0.948880801118923	-0.700016908133744	-0.415421132302924	0.483067701362648
ngp-1	-0.0954999364088227	0.693255552891588	-0.148674393506123	0.352137935406039	-0.960310795059404	-0.184894656210482	-0.795959853341301	-0.0088003903522469	0.37311802415605	-0.11817729582806
nepr-1	-0.17245315732085	-2.32196956859842	-0.0731044774653756	0.306505866308235	0.347783822111633	-0.872841386566815	0.049773821329268	-0.836806442466977	-1.33484774297119	0.931717539848189
T19A6.4	-0.20936908009076	0.191775046565088	0.349594797057195	0.54747773295807	1.24805986506617	0.67794094138894	2.23933581471016	0.916027989623007	0.609482868876319	0.976632173826485
F02E9.1	-1.1121155597793	-0.906211838493035	-0.877031105648441	0.839019107714134	-1.90592846047732	-2.62793087191399	-0.691714540726311	0.957895555824877	-1.71966254008324	-1.86076270655608
lin-28	-0.295117664076818	-1.2343849511959	-0.0597103875461455	-2.47509888592689	-0.477943117167485	-1.39821385846803	1.21583104519103	-0.740360209356986	0.217236734847736	0.0962178008180649
F02E9.7	-0.0936462534963039	-0.237956692293033	-0.49937442022148	-0.329290275966414	-0.805882389135866	-0.361716569060914	-0.801080721829949	-0.392055254373712	0.22628912025892	0.234468514054855
sin-3	0.234715950638379	0.545061311769318	0.188866840398877	0.819013880008059	0.489767118823571	-0.0254724782280127	-0.154640931122291	-0.0501253530460303	0.0159615776572459	0.102828121704291
sod-2	0.321281834373268	0.536233403825747	0.265044732513983	0.967849644715984	0.288128073399999	0.0759253110092391	-0.403715170764009	-0.1450586798885	0.0208347139209475	0.377226254118763
F02E9.5	-1.33578885074429	0.284063012550759	-1.09944220313386	-1.54729614206396	1.02049103447447	-0.67162570968654	0.763857463901506	-0.689438942997418	-1.21710082695264	-0.692757791289142
F02E9.10	-0.0611441983179365	-1.26147196724133	-0.426157559868159	0.107736358725087	0.436218168289595	-0.296256090836333	0.450457569222184	-0.48610049943318	-0.814140621294016	-0.581248442448518
dpt-1	0.54672106093558	0.357025061456087	-0.140938865655051	-2.49138135121156	-0.238817832672626	-0.174749438539623	-0.764571035226343	-0.225257107884238	0.0980222248150739	-0.038365535036963
F10D11.2	-0.950854660018418	-1.16120128063977	-1.09586469256482	-0.618048814142912	-0.881911109860674	-0.911227369931973	-0.425705909701602	-1.61673381492013	-0.662861946375386	-0.037750460001931
D1081.6	0.408112863170798	-0.168875727113718	0.487494959701092	0.833085490122551	0.425356797699632	0.411067187259286	-0.50653530688554	-0.150652355125786	0.198801063336783	-1.99400489191536
D1081.9	0.791182887092514	0.308104923404492	0.518173999733008	0.339314451124601	1.03534541887469	0.215012378020501	1.8992626063672	0.550826847301731	0.224221677425679	0.122104591520483
D1081.7	0.0742485287072842	0.632638789322214	-0.0895042804098625	0.334767015221067	-0.160074456794743	0.56844567586042	0.126967756690556	0.0658297578497084	0.334209245526445	-0.442072668458312
cdc-5L	-0.792975673492242	0.0651844671889806	-0.0609676252339717	-0.777825564192668	-0.243233710742471	-0.367975917028282	-1.12740193105159	-0.658259233089933	-0.295187239768215	-0.358772807020916
sec-12	-0.344748196082534	0.226027154148891	-0.62522310906152	-0.90207454512246	-0.680512857176503	-0.308492234041041	-1.29383086995322	-0.643420496609604	-0.194528614308	0.132205672101278
K02B12.2	0.757146373133197	-0.224716796881283	-0.904054641775029	-2.44192037353409	-0.431604374127345	0.0139157564358835	-0.910712895259498	-0.164556058335997	0.418280841683211	0.113495694753205
K02B12.5	-0.238045722470195	1.11164104664917	-1.74802836201617	-2.23190467970483	-0.981067853392405	-0.328541063492828	-0.384328406385001	-1.4210558806556	-0.53152834793956	-0.3195319362019
K02B12.7	0.25090401280563	-0.168875727113718	0.856411787567296	-1.2847921655429	-0.0744598088453734	0.0115395651123053	0.0741558458595975	0.558800824263876	-0.0928438954695868	0.217345821520462
zhp-3	0.485960414062049	-1.2343849511959	-1.0263616857179	0.261968656225702	-0.477943117167485	1.32194446467064	1.33185298815967	0.153445091388672	0.0173485927150469	0.387048461317429
M04C7.2	1.04207267326713	-0.6733693095124	0.0784231099337605	-0.151398068554537	0.0688413330227439	1.33151467540074	-0.111576268367918	1.05922043053621	0.581590909215925	-0.322059718883058
gon-2	-0.470108701390599	-0.0441101001521036	-0.095198949378643	-0.445968260879912	-0.634505417985113	-0.812485690906607	-0.572666015847812	-0.0082278800306762	0.0316885966087705	-1.76197269356937
rskn-1	-0.227610531349652	-0.753076906268464	0.145632173185571	-0.0657349779611118	-0.247610872744335	-0.0687704110029456	0.00886465702901892	-0.329864550670748	-0.263297946564332	-1.18323160338413
ran-4	0.368052283521509	0.138704398810519	-0.640858327093673	-0.382303069993672	-0.28780028807151	-0.42170460665059	-0.276445346489872	-0.384134838093184	-0.459494800613276	-0.731281371349047
R05D11.5	-0.313366947460572	0.0723486157471747	-0.00225425574406298	-1.07310956908543	0.0328335526268295	-0.687486773051368	-0.937781661339702	-0.0270122223139591	-0.0217428041178042	-0.601792062766996
R05D11.9	-0.188881571429448	-0.509362903918205	-0.264327587472846	0.0880119926847911	-0.808118546860593	-0.162957134518391	0.259684317590418	-0.489856951659494	-0.26540242027185	-0.366528666279285
paxt-1	1.29602355324801	1.24317972137083	0.178035989435334	1.11118632116161	0.0695680213055555	0.279945441712107	-0.229266453692172	-0.456005689742292	0.300462447625371	0.658120477930258
R05D11.4	-1.17363083122302	-0.693664583492967	-0.403950297273321	-0.82468569025354	-0.864123991526453	-0.591004921486947	-0.808447985131797	-0.378325057835645	-0.602554282894499	0.60235419159367
snrp-27	0.69025139482562	0.580514036886467	0.427338049229772	0.150351076063231	-0.665455664372721	0.0156545543261226	-0.0190391051461831	0.040233282789846	0.423026577494604	0.0384722315998708
edc-3	0.153253570089475	-0.412962159165018	-0.524580155484066	-0.107091320913079	-0.43505220735521	-0.0464150893538263	0.200272970028777	-0.328760550746372	-0.690273086425324	0.207633977854674
F43G9.13	1.5190859552822	1.1239551107508	0.871324222941663	-1.13787233105347	-0.477943117167485	1.20533758461484	0.988913071287836	0.472458011494828	0.705458444084618	1.62040413159892
idha-1	0.00403417307493737	0.853256177908914	0.135889049993945	-1.6188223916024	0.249341267743956	-0.737208718488886	-0.179598090448387	0.469263886071093	-1.38326553532863	-0.13000138477932
lmd-1	0.945205596555068	0.710505885040984	-0.0931631018210532	0.739517713328857	1.12438800097778	0.290058270646263	1.46489826298173	-0.483174561222965	0.617938519387803	1.07976182311909
F43G9.4	0.668755682839802	0.357025061456087	0.825712432516702	-1.71097986877216	-0.0876265513492335	0.835672449078393	0.208968528292769	0.75391765228162	0.556728621258803	0.813577399608873
slc-25A42	-0.771598299604557	-1.05703343623887	-1.04521148203957	-0.174650481894465	0.759843499699527	-0.38189217008738	-0.0571917741212613	-0.276123404332884	-1.068127228363	-0.202245730518587
cfim-1	-1.37028476552862	0.391471727420557	-1.00413908795318	-1.13637249639535	-1.02336550067676	-1.61959590829261	0.364549998038726	-2.14422753114615	-0.467931855472393	-0.98880251308827
F43G9.7	-0.496398413222818	0.107420377095839	-0.466493887842782	-0.286346453768772	0.482005490636493	-0.886574771671747	0.369942972026738	-0.26029979180608	-0.342107347732442	-0.12244815694838
fer-1	1.01654621422979	1.29224774337835	1.15703730479944	-0.0749905894510006	0.73533618634576	0.976532430298459	0.358744065920569	0.752146565718553	0.592402083762855	-0.12244601391584
cpn-1	0.369198626736634	-1.86018511811007	-0.361038046759703	0.220517918669737	-0.96652264839847	0.525680305439699	-0.343379934283314	-0.603501461400556	-0.332701703397839	0.574789170079662
mfap-1	0.25090401280563	-0.168875727113718	-2.87376934388387	-2.34373099337562	-3.38843122365204	0.0115395651123053	-2.31779417472681	-1.3634705759776	-0.581065604706469	-0.241550913545983
F43G9.12	-0.190596310057054	-0.77200740748093	-0.00691128179544943	-0.298157399641462	-0.482634233674957	-0.46509231144768	-1.72935867226692	-0.526702903161253	-0.874323141176901	0.916027343883715
syx-17	1.28354765663625	-0.906211838493035	0.817202493811812	-1.89804843443846	0.403598772491212	0.886594400158177	0.866237646572586	1.9141977441128	1.69980461076115	2.34893580504166
sig-7	0.498675391234953	0.194316044233186	-0.181411343308708	0.0991910076782577	-0.597971723808334	0.238593701362423	-0.0108484661243725	-0.229439455120217	0.399785003859417	-0.114909988843591
flp-22	2.16630833949015	1.80722945752594	1.02065480301112	1.89795793554686	0.403598772491212	2.05810282418223	0.350395839360952	0.167045056820165	0.14477887189278	0.350588006879748
mrt-1	-0.0837718948604938	-0.559091814299694	-0.407082632022399	-0.178755820956272	0.599279105981401	-0.000111967146538388	0.172136460594486	-0.198905917076838	-0.208798042890726	-0.0727414846869724
syp-3	0.441016570276094	-0.0934067563384248	0.904253766740946	0.580173305861802	0.779405401390381	1.31039510905296	0.432176911593666	1.16758510194377	0.332630315825538	0.121414126882884
F39H2.3	0.369198626736634	0.498154943836631	0.024408554652885	-1.17932306860943	-1.22815225045999	-0.559135814040294	0.347855623536346	-0.353114075497216	0.0196805104569589	-0.13000138477932
K07A12.1	-0.224390091679746	0.382332772338121	0.53466939407584	-0.324042717868644	0.82468446740583	-0.619364656091571	0.00832862556155467	-0.578171846269509	-0.307129142134471	0.359389514545742
egg-6	0.0564773264663476	0.083063399963788	0.0875901156843207	-0.122426451666261	-0.521559893867554	0.0423085823733512	-0.498517078720452	0.0789504577236455	0.154555769338432	0.350279037372543
K07A12.4	0.377684874377731	0.501839678308237	0.0354027612605663	-0.281254963687076	-0.023344576831621	-0.25643957356368	-0.491059047104841	0.370662097745365	0.324905673186048	0.506335996328079
mrps-15	-0.785179626744469	-1.7954005928794	-0.095198949378643	-0.724505606273227	-1.85036933412754	-1.03817102256289	-1.434262255204	-1.32712262839837	-1.03511543302271	-1.76197269356937
asg-1	-0.192894807636084	0.988465491502956	-0.0947759627990081	-1.38107410438812	-0.00222035326968495	-0.478847991679299	-0.489647046524065	-2.01265592826584	-1.12961318068945	0.289519477729715
K07A12.5	0.390262741941805	1.35429071786147	1.7494196884915	-1.35725673087669	1.46698388081651	1.73084621136306	0.33229912566822	0.499743506764291	0.161982747923633	-0.491762358680025
pbs-7	1.42450051055378	2.23367233001617	0.461541229287149	-0.87839565954673	1.08933409508127	1.91206441814264	-0.36187798682347	0.899251913731644	0.672877020648334	0.370653642918604
F39H11.1	-0.0574970939644122	-0.132260066371726	-0.308826413582907	0.18276399647154	-0.648015760152465	-0.00525623896435099	-1.21236885848765	-0.21798722247553	0.142082263671063	-0.971592687558346
tlf-1	-0.645821651022637	-0.0734689390791025	0.394143208954575	-1.2976839434905	-0.630873778026771	-0.841776948853599	-0.201379889828279	-1.10089993269675	-0.493797863342744	-0.266670703313879
cdk-8	-0.143331467153748	-0.326020651140259	-0.291688211982772	0.117266914123825	0.238585494007386	0.279945441712107	-0.293678834837799	-1.02540599575179	-0.740029617598998	0.0527767145604707
pas-4	-0.0015237367449655	1.19973488034002	-0.229103406800255	-0.819276018171179	-0.813654431135353	0.484403620969216	0.811035496051963	-0.00133108401692794	-0.321198538760231	0.282572974698357
rpb-3	0.733819443244973	-0.542051722091276	-0.511787909702015	0.2610408144128	-0.215042136544561	0.334460834759018	0.0284420167390282	-0.57282024010008	0.224341619839301	0.274510934566239
C36B1.14	0.870033422866642	0.484207769641594	-1.08701403736867	0.401031311668444	0.373414980436054	0.0537497970036079	-0.10189098518229	-0.127973205189136	0.0310236393991058	0.279675380069484
prp-4	0.67049971253401	1.10520451305604	1.33319555270055	-1.17932306860943	1.56420926124083	1.05580216521653	0.0266885770668967	0.859704145354598	1.3959002131961	0.884497593552601
dhfr-1	-0.212260970319894	-1.86018511811007	0.521335651406532	-0.324383593800773	-1.96118188787013	-2.10778571315491	-1.51063230384409	-1.24691937624288	-0.468541198779923	-0.776780006430787
gls-1	0.268678535246909	0.293793930680756	0.326086319716114	0.185116951710139	-0.0185687277817925	0.444035307227613	0.609795130063872	0.423919790037864	0.434418310082835	0.756505662055753
C36B1.9	0.706439583270849	0.50459147742977	-0.165275257896977	-0.733466528879141	-0.981067853392405	0.51481857356109	0.823793574691651	-0.441881120489741	0.0536962028869242	-0.610362596701264
gska-3	2.15138335784521	0.00610962251607574	2.99924584579807	-0.0155600870545521	1.23107560740028	-0.884648331052951	-0.783493498934899	-0.252186875203753	1.54687611621337	-0.16407781544182
imp-1	1.39410937098157	0.655007324139115	0.627803138098081	0.401000263254072	0.480617324616782	0.780420284672805	0.515076377466319	0.606886831853698	0.658117844608069	0.47108836305015
C36B1.11	-1.24439121635542	-2.02824312186003	-0.842286632948051	-1.13392941728372	-0.520952655187416	-1.74362589284021	-0.972290147475131	-0.930060350731132	-0.405123440714375	0.016350388911345
DY3.8	-0.320875032066069	0.993481607581521	0.301926060764077	-0.6604668598749	0.497423622105273	0.871840626884141	1.296828101309	0.078520544048812	0.331467294872866	0.99103192979101
tin-13	-0.169274712028363	-0.53470095347223	-0.00225425574406298	0.452368682244792	-0.700196084783306	-1.06462824814193	0.535126838425656	-0.218081153579425	-0.779131160641631	-1.10977428159128
lmn-1	0.894894162402915	0.739615182693535	1.16393782300493	0.912421988843292	0.722614772320507	0.669090479395866	0.445816769141459	0.952987039803957	1.37210180963878	1.16568384405119
trt-1	0.591013679241375	0.188732428828531	1.10744024428479	-3.05214933741532	0.857430096782662	0.694864556759529	-0.565200149537171	1.55095758840784	1.40197751165854	-3.16667519058379
mfb-1	-3.48219862194825	-0.357158226058289	-2.04427743961227	-0.448081538874409	-0.826387609589136	-1.46429626717861	-2.34292714687629	-1.67664296921423	-1.78955870142518	-0.214649137770109
sup-17	0.349916913904797	0.175538600316538	-0.497556906086788	-0.433603963150857	-0.295817589883396	-0.536061576271844	-0.896558090410807	0.656499016863541	-0.127439289471312	0.938985236096716
F36A2.3	1.6053623130423	0.234766356364438	1.68605924362882	2.15379777112983	0.939537068963279	0.955459334035952	-1.08466885658556	-0.117002612896749	-0.826818074685674	-0.160940147347334
F36A2.2	-0.185272368008762	-1.07710946570249	-0.37001739844771	-0.144487888247931	-0.464297606654784	-1.00149637837209	-1.48474223007837	-2.12155855769824	-1.41799407697914	-0.824958328332006
cids-2	-0.185330492394764	0.0292824031299023	-0.189690338004704	-0.105223916904893	-0.0595684611527182	0.0654572606699499	0.239129241120159	-0.241686636711394	0.0318163317357923	-0.275457847163506
F36A2.7	1.10075238785849	0.21581944487396	-0.565147423004683	1.41212664543282	2.80564371837379	1.85908634244147	0.936627576314357	1.36812521766139	2.2497069233683	2.43727960321753
rps-15	-0.432175255773838	-0.276952629132738	-0.842286632948051	-0.855392071890409	-0.520952655187416	-0.719177954652569	-0.84714815800162	-0.460671655133262	-1.69854195552499	-1.73610358945803
F36A2.9	0.81883303182004	0.68519817415895	-0.553726068207196	0.905586149408709	0.322515302960847	0.204551628421384	0.789542185598665	0.348793134668025	0.826855325182907	0.262244208703882
ubr-5	0.394271140885183	-0.0866150142735628	0.198812846609634	0.0302537845551189	0.206747313631699	0.0252891229979553	-0.221886768316159	0.203516222708829	0.10637899180005	0.820505532059728
hum-1	1.26413706232752	0.376130867622573	0.736102141554354	1.30278631279369	0.740178661584668	0.866375643285476	0.334485859695907	0.848914972939479	1.52565159946795	0.537576682526812
T08G11.4	0.161468174348035	0.465101963475107	-2.05644862578158	0.157437875087601	-0.414588267808077	0.0317661202982786	-1.53740265643027	-0.213543659887237	0.0488924726396238	0.340051731240044
T08G11.1	0.900192248298754	0.61705208499885	0.646496023811563	0.436254177304081	0.661745863574581	0.723690296912988	0.17757971017781	1.01734972358675	0.729032159595596	1.18715234300323
madd-4	-2.86577191780615	0.562939469067301	0.733190725461757	1.05246988994577	-0.273871738569141	-1.29870561759765	0.424225672176432	-0.477616575628546	-0.6564212547608	-0.947127997350825
F53B6.4	-0.470108701390599	1.16998903828671	-0.933839978662954	0.735253876208863	0.551770028200684	-0.812485690906607	1.74864005796315	2.72350831001209	-2.69966870286605	-1.30307595850293
F53B6.7	1.17496880174058	0.679634080962591	0.660372929881388	-0.0607709737838236	0.92504190586519	0.41919482822514	0.461890332209584	0.865843705968148	0.0310236393991058	-0.58010615685589
cutl-7	1.21920620804165	0.636130152151429	0.258392252560685	-1.56111141854866	0.156563744465648	-0.665877650655662	-0.168536845364287	0.604566390038618	-0.875869112981082	-2.28625431243893
snpc-4	0.239349318121356	0.50459147742977	0.149657546643392	1.00727661784647	-0.453386488752276	0.389566511516646	0.107199321620979	0.451924180255918	1.04334659625405	0.851260721168749
mdt-31	-0.452258580161607	-2.35641623456289	-0.841318271608009	0.1586134260394	-1.08228579082089	-1.19919737672727	-0.385611435220253	-0.288890550732928	-0.44975253196358	-3.45209711338973
spd-2	-0.337001966156366	0.442731628839717	-0.00100005659157194	-0.533685191485196	0.104575170880696	-0.505179671287891	0.845638536134219	-0.351439700683021	-0.243117724128607	-0.0621501343606312
F32H2.10	0.118146458839976	0.330096940086666	-0.090340766210676	-0.23595256705065	0.0608857008993271	-0.0858975421251141	-0.541492027797036	0.282757870120682	0.165899456451035	0.749374465844711
thoc-3	0.498231212648582	1.08633333576714	0.486360022881941	-0.250810384971098	0.232708757153625	0.11607415405912	0.592202479720251	0.0729242391087661	-0.171728374870713	-0.380216787606079
syx-7	0.562729330443543	-1.46722748017653	-0.084129992640538	-0.147455154784795	-1.28903619849406	-0.185405782995496	-0.616603284261674	0.160067109772407	0.647340585023386	0.92089978425305
fcp-1	0.119440351574534	0.466133008736319	0.0412943265958448	-0.105993943246369	0.227698515052027	0.306351541689102	-0.176187452858915	0.418499460984914	0.0741507544098882	0.0460098326158962
rbpl-1	0.740198803428939	0.884837068311139	0.431011338449378	0.144798149554705	0.765544655705784	0.903640886182824	0.867480070127965	0.592938506448092	0.817948117048543	0.547900449702777
C31H5.4	-2.50738807126443	-2.82839995842979	-2.58263611164764	-1.20342671608065	-0.968550043477461	-2.58729347377348	-2.95765072984373	-1.91547041977074	-1.10857840387148	-1.61053335281066
C31H5.5	-0.320031352410361	-1.46722748017653	-0.784509398593495	-0.48835731423124	-0.0731722823516383	-0.67162570968654	-1.04740140393977	-1.19280398445957	-0.419463444608098	-2.98938465432511
prmt-7	0.257987085365688	-0.122841799577811	0.163445833127741	0.187513387070068	-0.301035505010379	0.465502639857677	0.598543581566132	-0.346974514883666	0.230911781531795	-0.964796379475612
snx-3	-1.1764570083739	-0.326020651140259	-1.71964991922423	-2.00061074154162	-1.91975045763775	-3.00889449870377	-2.77596122392984	-1.48447178923811	-1.56397896435065	-1.82735757737249
rad-54	0.248379563993586	0.731232101694856	0.668354315095218	0.565121205719493	-0.109408665974165	0.928980185332431	1.43732584811105	0.503589875301393	0.585659981653114	0.893524643678914
rsbp-1	1.2368972546822	1.04890288644418	1.11543445979852	0.694237767583601	0.780406778197787	1.41065310832855	1.14391407231224	1.17796990951471	1.24973965597494	1.16489168057157
chaf-1	0.105699710503013	-1.52735477697746	-0.108021194018047	0.0905883013418621	0.111974859873567	0.367198012493139	-1.00712759414429	0.227482679516655	0.691070530010585	0.0901543733230234
T06D10.3	0.866343661964344	2.13745571143715	0.974530079278255	0.839957423509497	0.142997072328401	0.43429970553517	-2.98354080360945	0.317017745000188	0.635562963299672	-1.06761066693015
mef-2	0.843328481702826	0.308158859646444	-0.446133906274567	-0.591491676082109	-0.660764992155234	-0.622352392208799	-0.435530531866066	-0.500504924219741	-0.186593887146721	0.769972455793056
gei-17	0.160424931332889	0.546651383584713	-0.321625113855201	-1.10525850810335	-0.0978525082432944	-0.259665136994227	-1.32464251260393	-0.664695907714913	-0.445066073628923	-1.0733138271536
gld-4	-0.777424241046034	-0.910498065526395	-1.14583007784745	-0.291022370511278	0.0189320004788695	-0.919347668031891	-1.12455359480465	-0.697917171427969	-0.0614074948795586	-0.124096014167962
ZK858.8	2.60220036554892	1.31755545426039	1.85608926762293	1.79845654116158	2.52287129215591	1.70342563677057	1.35748577252564	1.94246188048066	1.88602689666794	1.18271059703344
clec-91	-0.554228875215891	-0.729891368797215	-0.0597478127037481	-0.871425440762655	-0.812860465749743	-0.848918711127034	-0.48085058518838	-0.40629296952154	-1.25483545218232	-0.470052015496325
mel-26	0.168369924994812	0.251739043788809	-0.0487843084268773	0.080304614035357	-0.311707394819232	0.267070852335648	-0.57026522674471	0.23030879311222	-0.0318515116553498	0.0412126971591222
ZK858.5	0.0653790332394905	-0.0143642580987842	-0.00590976096876678	-0.88718612250693	-0.23181607504861	-0.385842227780132	0.326835237738052	0.0850927453253391	0.00830124696198603	-0.156751093286824
ZK858.6	-0.109828051497572	0.338586614888149	-0.189984576714801	-0.578312181175372	-0.381289712794162	0.463896622481303	-0.502791854927213	0.191966828744848	0.0215069217244669	0.161687967573085
ZK858.7	0.755301691752699	0.454050564622476	0.808525665809966	0.30489093685827	0.0317161903608197	1.0877223917812	0.591461914218002	0.817945410088796	0.810473017748688	-0.207741410605131
clsp-1	-0.453149550251217	-0.490217754869963	-0.609787783425668	0.424179852304002	0.476415635668704	0.021446975999439	0.757337549094128	-0.423965718747056	-0.445243900911195	-0.104945287538517
eef-2	-0.231783292635828	0.222882746639493	-0.40094608837569	-0.102537572456148	0.147028765770081	0.130819087284602	-0.230400582489234	-0.101976428282665	-0.112594541589986	-0.210866141652926
pyk-1	-2.82138227695584	-1.37170081161835	-1.79895323841344	-1.19779101292839	-2.17555270491909	-2.5171565250325	-2.11682695625886	-2.55467114758049	-1.85033756690614	-2.0428833970937
lim-9	0.615041948881973	0.710505885040984	0.195397462919801	-0.186491589373176	-0.0214625198172635	-0.530512759677062	-1.02322098024151	0.278513148825975	-0.0701713319817681	-1.02864011640239
aspm-1	0.197853736246897	0.365511722965111	0.317393913418319	-0.103253682424736	-0.0922394334725321	0.209780416228903	-0.00561934861669551	0.169697873886635	0.420386289327521	0.144776174717816
gip-2	-0.699600395559192	-0.837968270816236	-1.29984539043656	-0.915857031687305	-0.485898749290901	-0.698294559602063	-1.50849115141966	-0.875995124585672	-1.34805993547717	0.0786799474603664
aph-1	0.839446682422216	0.679634080962591	0.620662028017389	0.645990914310178	0.6572929343931	0.0537497970036079	0.813415983835453	0.438565731690906	0.854972986150762	0.467557266654504
tat-5	-0.353852071659035	-3.39877263478013	-0.225408314149953	-0.0569758548413336	0.100713028911156	-0.680460048544763	-0.0770532673407684	-0.598143392301219	-0.96727190517559	-0.0470063873437007
ent-6	0.356289964233602	-0.220679305170005	-0.676941148671615	0.156125860860797	-0.0811183548333432	0.359773596711892	0.55477498797925	0.152490714095711	0.161066438107105	-0.562674985490289
F14B4.1	2.79572903129398	0.21581944487396	3.57685254965859	3.70994448294507	2.3228094396415	2.23622781753203	1.17371288995079	2.34729997782724	2.93781677473787	4.05093717875972
hxk-1	0.406833578259706	1.42725096694831	0.431803539771949	0.439046725911213	0.90435365904759	1.37606005244544	1.46079322520047	1.20327707652143	0.392513941630165	0.262244208703882
rpoa-2	0.121371037991931	0.499891987940348	0.095481424111241	-0.137782825922223	0.672556041621018	-0.129066481151991	0.525585159708283	0.312416053504872	0.581779807551344	-0.353307450958277
prom-1	-0.6258463437282	0.998521296639962	0.312342123947213	-0.312933638531525	0.55313209488164	0.237201013064453	-0.399502657912629	0.0197692232849355	0.750305234462503	0.362766663422178
F26H9.2	-2.40146732312775	0.546106961113402	-0.580447637402158	-0.480526678028104	-0.62209606907012	-0.837895808636517	-0.0614506534080091	-1.07066423395431	-2.22108396847273	-0.701220475556926
F26H9.3	0.435765132868559	0.762192910511384	0.706149589105	0.435083048070207	0.250464701027977	0.776609329983387	-0.539704984888133	0.704336773624648	0.582945150870493	0.43394994164991
rab-5	1.42768832089333	-0.6733693095124	1.97610901859332	1.52698026411795	0.0688413330227439	1.7086561504913	0.125509045268515	1.83230705277457	1.61025653139637	2.66374992976781
uev-3	1.10214592662254	0.817167303257287	0.943298942357029	-0.249767843535345	0.424830681227293	0.982280489329338	0.700473942447892	0.927444011783818	1.24827932924572	0.543028202811389
F26H9.5	-0.885268106678144	-2.53702293129207	-0.111153528767126	-0.25157815253485	-0.0763417142056087	-0.0529524632732972	-1.87771201888212	-0.705868471824574	-0.958420678090892	0.531773214454329
lin-41	0.281683887046142	0.0312690299771165	-0.311936775827736	-1.04842078723455	0.210099717184807	-0.593350281927044	-0.0720481886947826	-0.134994743446848	-0.928215903043805	-0.206727024338187
M04C9.3	3.18134467892017	1.96710993760125	1.33253848565488	3.32600494807421	3.31746867911315	3.03059476646552	0.630971446109773	0.864760176199232	3.1166228108671	3.54295495993544
ppfr-1	0.432783793495502	0.488765556375624	0.544716078335097	0.0669842633460332	-0.0602105905634226	0.264725962712696	0.928768539296241	0.250143998255252	0.473892918795396	-0.162970922747394
rtcb-1	1.88108150730068	-0.6733693095124	2.94276031676508	1.76248023408685	1.0635005724944	2.7934722699713	0.483003695145104	2.36664151921538	3.31294820869074	2.53606961620423
F16A11.1	-0.164312796105437	-0.707042978732557	-0.764315533888267	-0.178676524439035	-1.08235575461574	-0.733175513285452	-1.69988787406545	-0.503388644153663	-0.506379991465687	-0.968867787162933
C17E4.2	-1.02071792539042	-1.46722748017653	-1.48488880454645	-0.927856637224203	0.287461397064333	-0.185405782995496	-0.185805164583578	-1.19280398445957	-0.646077929787229	-1.79843314800705
marc-3	-0.402752331615847	-0.140905982458543	-0.776041839157181	0.325043770489758	1.02406542579553	-0.294404517363824	-0.291732257313208	-0.267227722130374	-1.13611985107549	0.118008994230595
C17E4.4	0.438128129902779	-2.07731114386755	-0.291688211982772	-0.0156626110068649	-0.9250912181661	-0.665877650655662	-1.17200737109014	-0.104886789351043	0.300462447625371	-0.533800334069554
C17E4.11	-0.520855226595797	-0.812271684496457	-0.699161706023777	-2.07521951885182	-0.515550646500054	-0.818346991077906	-0.629801628175727	-0.757437730543208	-1.40938073088826	-1.83898785908443
pabp-2	0.659065687806479	0.655007324139115	0.553229766727768	0.318400374627436	0.708873563153805	0.504379806625055	0.371456028429005	0.408592590254849	0.680596156127495	0.242820715461628
C17E4.6	-0.523961084672599	0.15603465693873	-0.0662410100670707	-0.637821425272256	-0.862368640643854	-0.255497506893668	-0.237593748939999	-0.354751756696338	-0.481743048472424	0.316135834507164
nkb-1	0.937159261790534	0.0263146882112679	1.30598284910691	-0.600672621948712	-0.00222035326968495	1.49872382514728	-0.92044516620216	0.12861678167017	0.889215317938843	1.13595238149456
C17E4.10	-1.40052948878048	-0.9416057656008	-0.875201262668995	-0.632738837753018	0.323238259660146	-1.05393553434978	0.0762995739859283	-0.667749545401888	-1.21333067843451	-0.0722238095799129
mec-8	0.021374599833872	-0.326020651140259	0.850777235302083	-0.706171943739999	0.316171413271451	-0.665877650655662	-0.00475500152936074	-0.456005689742292	-0.3876474037442	0.739941097215439
skr-1	-0.0465596081476442	1.13257282062707	0.101784629260981	0.822986260782073	0.610475734642023	-0.0858975421251141	0.6832056232286	-0.460671655133262	0.0830982685225077	-2.19500032452448
calm-1	-0.323210638223753	0.234766356364438	0.0869330486386502	-0.58351938937538	-1.67867283235088	-0.754277101484705	0.0825835129752188	-0.276178374243807	0.349513485920779	-0.451770807846698
F30A10.15	-0.885268106678144	-0.785732438564781	-0.0545140888478164	0.0109619179385816	0.364895740375694	-0.372795929384778	1.9635872458801	-0.185759505145036	0.304960101971104	0.303505566865806
stl-1	-0.826300882700771	-1.97600728960858	-1.52015644772247	0.0168594415778006	0.0512299046049458	-0.47230417025516	0.299911981896046	-0.0748068048073558	-0.424216096338633	0.113495694753205
sac-1	-0.560011636283334	0.546651383584713	-0.963444737107539	-0.124681769243639	-0.848708337031868	-1.10302477404814	0.284086246358372	-1.07028541169944	-1.39478314905625	-0.517711583888119
F30A10.3	0.552205098603006	-0.168875727113718	0.122490586857212	-0.225853337710172	-0.847914371646258	-1.05089040731127	0.692435205949529	-0.150652355125786	-1.06928731394335	-0.241550913545983
stn-1	0.605205223962419	0.833744910517518	0.332716889330035	0.59562518385376	0.820928755278622	0.388665401001077	-0.11455301237514	-0.597187842203072	-0.482960734554063	0.127809174333713
F30A10.9	0.848544007522073	0.783467933946312	0.428426306758947	0.0893240069115952	-0.547741749554224	0.165432082111823	-0.279661529643255	0.50694974902724	0.814263917211451	0.477695074495627
usp-48	-0.207638569074899	-0.669273722665503	-0.0302461532106936	0.0373371957160123	-0.0720189856564236	-0.247797011529539	-0.0640860223900086	-0.550307803065376	0.0441995111980737	-0.0897698048525693
smn-1	-0.239109521037151	-0.497048839816581	-0.739967413881181	-0.622963607351808	0.0236313308719599	0.0317661202982786	-1.73111546247194	-0.359438698403485	0.179502109618057	-0.683803006192687
klp-16	0.344913184460611	0.272857132655199	0.138375747319034	0.308146290565947	0.147598191094233	0.430380573974527	0.846784379095084	0.102629229268268	0.423227972085094	0.293583399420754
C41G7.9	-0.91019014439019	-2.42120075979356	0.116930261707831	-0.487418998435877	-1.70492330530284	-0.223411806241168	-0.410142964188334	-1.1242286158946	0.435193004132023	-1.82012580459968
C41G7.3	-0.36545825714685	-0.502818490336961	-0.415644859681306	-0.371784536300414	-0.137433257147513	-0.320165089233121	-0.0322721318685081	-0.389216116612054	-0.604776415736922	-0.627035319439371
set-32	-0.550983267499936	0.521373487619351	-0.15479684268899	0.524555355960385	-0.11744915490152	-0.145985615734546	0.653938204158313	0.255445515836658	0.460528489080703	-0.154422261275832
irx-1	2.94238427735113	1.76655051121589	2.16128055855466	0.620415711491667	1.71007572087994	0.996758985484433	3.35950857637496	1.94878979958108	1.15308165595469	2.35040701206675
swah-1	0.244644123243437	-0.758293387666479	-0.0571189457943791	-0.203330090471291	0.453426478011229	-0.121296258069261	-0.620668346267537	0.307289792034964	-0.0761388069555468	0.0138519641802326
C36F7.5	-0.295117664076818	-1.2343849511959	-0.0597103875461455	-2.19681115888619	-0.890764000552397	-0.226705434443977	0.301885356172635	0.320211870423924	-2.33531452849786	-1.36540551705195
F42H11.1	1.04207267326713	1.6849707524343	0.778802515886718	-1.21033689638726	0.0688413330227439	0.160006251376685	-1.1209501576946	0.0307543310403966	0.272175236108267	-0.322059718883058
lem-3	0.0516695744732836	-0.183068538074451	-0.0838196451820152	-0.119120490642597	-0.0753216920046661	0.125910893179514	-0.230424873999826	-0.0437403026246301	-0.0916773793834623	0.496658576285473
K07A1.17	0.727722906817174	-1.7954005928794	1.51392639454007	-0.724505606273227	0.551770028200684	1.30484582548522	-0.181966198109689	0.276135851736947	1.15048625055283	1.55505337658436
K07A1.13	-1.21135510325306	0.00610962251607574	-0.978120263734333	-0.0155600870545521	1.23107560740028	0.286860092971105	0.689415000830459	0.457266304185907	-0.00814962265499488	-0.24935396504197
dut-1	0.239546296239484	0.391471727420557	0.973903083831729	0.925945371147994	0.929622178198376	1.13770961113283	1.10100424792141	0.990862089947142	0.94558797971486	1.17761135964073
K07A1.3	0.219560266321396	0.500084492158383	-0.188264706630135	0.377355502192064	-0.927889143214322	0.0157222086275227	-0.750402473345341	-0.0738878088158942	0.0674246651185851	0.251615263874364
K07A1.5	0.877079096893501	2.01314386513716	1.69133208492862	1.04509188777365	0.630174468656218	-0.384422264736261	-0.734089306430369	0.66843801644135	0.0209113370240875	-0.902693057987334
cri-1	0.400065814878432	0.21581944487396	-0.00805905891349785	0.0749000905594031	0.265126866368003	-0.0425914600218525	-0.0727463130123272	0.864760176199232	-0.18595308865088	0.225928889781705
aqp-9	-1.4248712014479	0.195524170893393	-0.303408755376884	-0.97821797728226	-0.868428028231826	-1.61208315356084	-0.059705040890433	1.1272713213963	0.246842242909873	-0.325091446777079
K07A1.15	0.612284549972206	-1.08681853522221	0.461541229287149	-0.258956154706971	-0.225533898415608	-1.8015294245715	-0.598963300459903	0.759199040351479	-2.05848027882649	-1.09096967495141
ile-1	-0.967253736618309	-1.7954005928794	-0.933839978662954	-0.724505606273227	-0.442889211270971	0.73616420820801	0.741368172568143	-0.227229189725206	0.244101428126825	-0.947127997350825
ate-1	0.866045167870655	0.918040703139584	0.560311748089535	0.735253876208863	-0.855710094655884	-0.127197193573594	-0.181966198109689	-0.617669449008711	0.519910305845653	-0.656297336851461
rba-1	1.07015607727056	0.0263146882112679	0.171495929419788	0.458266205884011	-0.322429107294908	0.142654468002057	-0.27643866792166	-0.211103206531667	0.376218165639216	-0.279431398696295
lin-53	-0.714577107095729	0.910650642131819	0.00541107749459316	0.328417134328482	-0.473190271534193	-0.234059170698878	-1.28833543863958	-0.151346803146416	-0.0614074948795586	-0.606280058496197
nra-2	0.347322316896874	0.397258999799623	0.711830074066599	0.619907721702651	0.74781695432742	0.886099465855768	0.587748803556932	0.624966079426361	1.17210811818307	0.0611076928723204
rps-19	0.352104720131131	1.80722945752594	0.00534259251779488	1.55705577610041	0.0833900184659892	0.886594400158177	1.26943736018201	-0.812129703345693	0.14477887189278	0.350588006879748
T05F1.2	0.170861688915407	-0.0847890464621558	0.0530321380117605	0.273467044724522	-0.183258706322843	0.221408477493601	-0.398366231316681	-0.0307968535472556	0.0649441677128799	0.151600856335729
hsr-9	-0.199877679745162	0.354891942713972	-0.400470587894511	-0.192009807089724	0.356084192589411	-0.135110034710554	-0.161374664531884	-0.284095570979577	0.0530205584202329	0.53595706113841
T05F1.4	0.194963804046341	-2.02824312186003	-1.00692049607892	0.439046725911213	0.674263567286977	0.52745969989419	0.280005909619181	-0.566748182649143	0.320286543103307	-2.19500032452448
T05F1.13	0.873959904926207	0.286297813023774	0.629435463299735	0.620339736608692	-0.0557436381261495	0.381553200528536	-0.295375694853879	0.450324524993931	0.559690065558837	0.675810490201215
lab-1	-1.24439121635542	1.13257282062707	-0.842286632948051	-1.13392941728372	-1.83582064868429	-0.0858975421251141	-0.171423516446826	-0.0909384639454382	-0.295595909739405	-1.73610358945803
asfl-1	-0.797478225123774	0.51364281288098	-0.40218469504571	-0.819667681417366	-0.113918338683257	0.109994880739722	-0.260904830694244	-0.123011560640047	-0.0232838196140074	-1.63103985148649
npp-14	-0.459856224941526	-0.205758562938599	-0.329379147139866	-0.26263607723303	0.275050948897857	-0.529489599263152	0.692903850542385	-0.502337414506148	-0.511575059550331	0.271067021944338
cel-1	-0.640476502381458	-0.326020651140259	-0.403168707323831	-1.56111141854866	-1.59954170361253	-0.405343055620906	-1.76658733460316	-0.662093827669799	-0.00895322548228678	-2.9330329340904
C03D6.1	1.11847998833569	1.68400263165947	3.10940446795087	1.90879909548119	1.90490374496184	1.91019917358723	-0.110877188175487	-2.87221695568848	-1.19241834629229	0.404454881160985
rpl-24.2	1.31369228185618	1.24664427021913	0.699738011186849	0.811982278662652	0.595429742165993	1.15937909065415	-0.948109723776874	0.641268392966041	0.87764554963858	1.03203724030855
C04F12.1	0.177113682817349	-1.46722748017653	0.679068996331906	-0.48835731423124	0.815142761704462	1.18517121167053	0.42550709582559	0.82407028360926	0.268646406761473	-0.692757791289142
C04F12.2	1.02043290785836	0.389028294191253	0.664911335200921	0.503596809852581	0.314607123449804	0.704424901572481	0.479818806026707	0.547228315200241	0.733023597753586	0.378044532475349
C04F12.11	0.852351674391473	0.781381043191277	0.362207088937796	0.360871629252193	0.77063419722503	0.255336158253039	0.904731606220965	0.631756494630823	0.614740368396295	0.685495922386861
rnh-1.3	0.967195153574135	0.680122022836112	1.17652985236782	1.10052345917463	1.45572589564284	0.961619153875201	1.73543248811363	1.34806755290371	1.22907939386802	0.6814902349324
fce-1	0.0267488244510999	0.891112581770164	-0.287582301839848	-0.927856637224203	-1.28903619849406	-1.35691420701955	-0.185805164583578	-2.40562220531139	-1.59579500521455	-2.90410850472496
C16C2.4	-0.609467430526775	0.357025061456087	-1.07197347614286	-0.992943200385877	-0.320839582214364	-0.174749438539623	-1.50102528510902	-0.494978688660436	-0.711359756021332	-1.05286451336888
ocrl-1	1.85195857304019	1.42725096694831	2.19955241062831	0.643046078935278	1.23515279289076	2.03143397426671	1.09519831580325	1.62524479836853	1.89000577383614	1.12202574562926
eat-16	0.102909979907144	-1.11451993286785	-1.91313104996506	-3.79294645222315	-3.5062492320124	-4.22519536609287	-2.47842984012966	-3.43406891570529	-3.09391094232296	-2.66346323255924
gfi-2	0.0647406155601251	0.546106961113402	-1.11619318022425	-0.480526678028104	-1.49189485683804	-0.460754333545956	-0.899169957730172	-0.949945555447005	-0.556530698629394	-0.242323740490481
sur-6	0.284042060361579	-0.372283212854967	1.01796765912646	1.15722375735023	-0.201179314146931	0.552513855529664	0.819037762857898	1.13344559230023	1.12249540736593	1.40363194443702
F26E4.2	0.786402621408537	-0.906211838493035	0.817202493811812	-1.89804843443846	0.403598772491212	-0.284914023865879	-0.691714540726311	-0.421689444062189	1.32111043249923	1.81221132474976
F26E4.4	1.39407543763648	1.10520451305604	0.90678225281912	0.73455523403195	-0.745317971727699	1.18105422726097	0.698730445803949	1.17871706546075	1.02895063342605	0.0380646897877607
F26E4.6	0.181313035424843	-0.0934067563384248	0.056777177762984	-0.418847026768	-0.401878770364433	0.109994880739722	0.315303282091128	0.340128103912984	0.13846591506764	-0.215656071295642
drsh-1	0.26022285154307	0.401827453942352	-1.04578986136792	0.383560296260076	-0.762154038465949	0.261780833041621	-0.935457758380311	-0.566368799277742	0.297078068283515	-0.423604078893583
tba-1	-0.265154220851629	-0.703727005251951	-0.962013541871316	0.0591172829980361	0.272171934964507	-0.780623856889845	0.222428385283977	-0.658360703873275	-0.805746631335931	-0.167463083652853
cco-1	1.2625722237679	0.798055296260524	0.369673887223213	0.0812559542209112	0.235794020043753	0.33361261538754	-0.541675307853583	0.629826305836986	0.51027333100209	1.05123350281245
hrdl-1	1.00593265054653	-2.12357370558226	0.455849876504855	0.568037237049897	-1.41704323028936	0.955459334035952	0.246365356810145	0.566906655420184	0.213673990538694	-0.299736550174519
ensa-1	-0.694249088790733	-0.488667025936323	-0.0212130440301771	-0.177206145887809	-0.297880358577466	-0.188450910034006	-0.0118608459249369	-1.1171396828175	-0.276569447511025	-0.0447181402386873
K10C3.4	-0.858532456828228	-0.105266978154683	-0.999506737023203	-0.671393409449889	-0.0873322824391971	-1.15612409620479	-0.138656639572458	-0.890002368721125	-1.13456294005629	-0.478323006508025
K10C3.5	0.214923568799942	0.378449911593221	0.145916133964778	0.190516747559295	0.381371855915931	0.358965992805481	-0.318848928342538	0.506922818742192	0.46831323906853	0.450144003900279
nhr-49	0.331355491313948	0.315925027564272	0.103091368387785	-0.360903050963435	0.288868880396575	-0.245668276169292	0.205096911560062	-0.203489760297966	0.296426081119119	0.0492205003743137
inx-20	-1.03190364166963	-1.72497580451602	-1.02581057328682	0.297304228284362	-0.99687959274134	-0.139688550824667	-0.756663322367233	-1.19027796669753	-0.214888844140752	-1.63100057520674
mom-4	0.376281699296692	-0.669910267066271	0.173569701627141	0.693803138652897	-0.272044467151148	0.334739375763584	0.0373874523859078	0.51748694708047	0.522242223587565	0.518905222399726
lsl-1	-1.24451373710721	-0.884991628789969	-0.981803905204248	-0.731188758795623	-0.74631563109805	-0.868777877812574	-0.491248917397886	-1.14455677050221	-1.25837435408668	-0.0553350648434162
ztf-11	-1.90419976714824	-0.345196196809538	0.724680786756867	1.04509188777365	-0.694478467207139	0.300866232596751	0.512369896532748	1.88125623729316	1.68546460686742	-0.817416908387185
strl-1	-1.3769101067006	-1.64783417690571	-1.14017066311816	-0.805931094212936	-0.0214625198172635	-0.153371284586502	-0.0930539243171701	-0.483174561222965	-0.758281183351339	0.85149417553057
epg-8	0.351398972294363	0.918471157516263	-0.230328237960919	0.807360675297873	0.446917489917432	0.004345545705783	0.0259946005613294	-0.185759505145036	0.387761289899632	-0.573902142263583
dsbn-1	-0.748241476312337	-0.108894625382774	0.024408554652885	-1.6188223916024	-1.96118188787013	-2.59400563984596	-0.774178053961409	-1.45300751417038	-0.206933974722172	-2.52923398480016
Y106G6A.1	0.0748402292518639	0.391471727420557	-0.00259068059315745	-0.0774336685626256	-0.441527144590016	-0.270014579819967	-0.517677547705376	0.0753207726299746	-0.089237677210479	-0.529905778021825
sqv-5	0.437259478649235	0.643420062567678	0.253782341246593	-0.0774336685626256	-0.886596350318976	-0.35670688436403	0.187058558903009	-0.35661692965483	0.576092131336724	-1.3896873149472
T24D1.2	0.588961718131185	0.4920909068086	-0.0631001449675615	-0.209507309042869	0.300271541056259	0.409419748172871	0.690888197693774	0.131834647188862	0.658860166514938	-0.0641917720721591
har-2	-0.656556332537449	-2.74937387249643	-0.472687975195966	-0.532352328338791	-0.130880818354448	-0.850491714152279	0.569568121942728	-0.238200556961611	-0.272215800956275	-0.432096173651547
T24D1.3	0.802144280335579	-0.209790569419781	0.0957282681191602	0.336182847401318	0.329952164335901	0.750816932865455	0.768530672371605	0.513073280074869	0.628518536667092	0.626661012414378
tag-179	-0.569273168710246	-0.497048839816581	0.457339088825424	0.596937198080565	-0.135976337933843	-0.615540342798806	0.530085806848108	0.424482180325075	-0.247000517693762	0.0659243893731227
mom-5	0.572530066570519	0.802962615550542	0.648571863943777	0.545043775611597	0.587767860927444	0.214228588075593	0.0989313858048284	0.183419853762509	0.888343889064113	0.74440083637335
T23D8.3	0.374718535846543	-1.56255806389876	-0.271860550635092	0.198955520099484	-0.044617013329304	0.453005614659281	0.495715657653539	0.638830373310892	0.68091346544997	-0.870048327547822
eif-3.C	-0.0278715767607785	-0.04824664057907	0.354638130680002	-0.397523577276553	-0.67046824104552	0.0654270044803468	-0.472825341197234	-0.104164572375461	-0.18936972845251	0.815664233208804
sys-1	-0.16850512429958	0.59268531112062	0.410661072659529	-0.518756627407342	-0.262027505706216	0.378071115372756	-0.00469122188294229	-0.397317233308563	-0.582805762817983	0.0268020189891369
his-67	-0.372915047239139	-0.14602733704906	-0.541904436402842	-0.642137107376456	-0.750147840202927	-1.09321834919059	0.545243932792853	-0.786064288098199	-1.15129594006659	-0.384418724060489
his-68	-0.228633718021485	-0.276952629132738	0.00839171441440705	-0.855392071890409	-0.144462571870679	-0.0858975421251141	0.533312590161559	-0.176307923365639	-0.295595909739405	0.571952632176821
alg-5	0.178226623737009	0.443314236998533	0.0520084828638622	-0.203338744100533	-0.333997564873829	0.305896657622892	0.278428166710864	-0.149590221256777	0.259599061008412	0.217265700423708
eak-6	-0.0648283969869059	0.633364257430673	1.36880243212639	0.297304228284362	-0.99687959274134	-0.139688550824667	-1.65689941608484	1.12243369282745	0.9614427164657	0.936298099381181
rae-1	0.161468174348035	-2.24833933254387	-0.331641694494238	-0.316393809489534	-0.222972061093936	-0.129320416107762	-0.370150286869498	-0.213543659887237	0.570720977265337	1.12095573523905
ercc-1	0.188090084026354	-0.0265355323329377	-0.44169698687198	-0.840677647433741	-0.223046311031178	0.0422713153404411	0.615401602140557	-0.535744951390625	-0.313994085879468	0.0384722315998708
F10G8.9	-0.510320080307841	-0.220679305170005	-0.530881100564516	0.450017363591136	-0.272734561547485	-0.185755201055876	-2.18204147565352	-0.134994743446848	-0.130578520699266	-1.80714674503539
mut-16	0.13295458025391	0.157667767032144	-0.605171168570581	-0.246018233374709	0.0105251626553874	0.357203663442479	0.249949725958841	0.0446898301171851	0.544480294293816	0.0147233683575794
scpl-1	0.260584564990459	0.191005727041119	0.369673887223213	-0.319564700428455	-0.17702686334116	0.532681186029508	0.0309970981941701	0.375797447583459	0.722686162520145	0.113624220661621
Y106G6D.1	0.62325818532519	0.549969328702966	0.52346317363163	0.201467561550834	-0.249678766738919	0.320994412845403	-0.858145596631306	0.558904280844891	0.685887285972003	0.441069044999154
Y106G6D.5	0.256833083433384	-0.370009914642379	-0.271725606431926	0.422433227902281	0.119656644616875	0.0382815294714076	-0.0613690716642283	-0.00487683353041933	-0.486543489444842	0.228258542272998
Y106G6D.7	0.0307961135938405	0.461022232170345	-0.164152048842987	0.175987916276021	-0.348946372142352	0.0498838701435703	-0.144397507857322	0.0777020459904931	0.152696364145692	-0.245622321233304
tag-72	0.102809955033975	-1.86018511811007	0.240608878568171	-1.6188223916024	-0.96652264839847	0.525680305439699	-0.106294620646881	-0.240189293318568	-0.0898470205180102	0.884497593552601
C25A1.1	0.576948018313119	0.708275211274644	0.361614622580001	0.103901775632448	-0.0369056562007531	0.460697841814596	1.63739581399266	0.648307059481526	0.867535931714444	0.67711499877876
C25A1.4	1.30889446755478	1.43584013797107	0.605603443153949	-0.600672621948712	0.374269730047051	0.692660432344757	0.358750527521536	0.579747292473045	1.16133085859839	-0.0664284834223866
fath-1	0.158220829339678	1.06285531999173	0.718374387988905	0.212110061344404	-0.212847404388502	0.742065143712343	-0.17139186702564	0.560267447593778	0.439236884919034	1.11952732089814
C25A1.16	-0.238508076657295	0.203857415625209	-0.592864488616468	-1.70176824129698	-0.86144151548565	0.112195689746655	-3.28553800629795	-0.461481841992571	-0.131786012246375	0.354535193017721
iars-2	-0.999124254002929	-0.348425315917925	-0.333939781474889	-0.287508467476957	-0.920104346948836	-0.436608679227407	-0.3678159735025	-1.03570045594986	-1.27685710906496	0.36812987734335
clec-87	-0.939845704483272	0.295619898492162	-1.63978490375647	-0.413188452207587	-0.19643739525778	0.0997013314144589	-0.197084406867977	-0.234708689663636	-0.798913595680394	-0.573289316738743
rsa-1	0.682411313630251	0.589867590436721	-0.879718249533104	1.02983952250216	0.51120262959517	0.27017083670294	0.0373648209121994	0.460830127904303	0.592368168800608	0.653904548871214
dao-5	-0.465403890833032	0.32023930009069	-0.209225872363226	-0.277092923863512	-0.789049011483061	-0.795762954705889	-1.28288596570526	-0.272664220685043	-0.737907932769595	-0.105781813634462
lid-1	0.595541499431527	1.13257282062707	0.947404852499953	1.05848623075097	0.322515302960847	1.23706702533322	0.102514470483464	0.348793134668025	0.392513941630165	-0.4425463461551
mrpl-34	0.0748402292518639	0.391471727420557	0.674602495969597	0.0279685209149208	-1.02336550067676	-0.756234506511011	-0.517677547705376	0.0197692232849355	0.432590827415234	0.821663398488624
aha-1	-0.942340048284766	-1.56255806389876	-0.271860550635092	-0.31508179526273	-2.77675007204923	-1.16193236459754	-1.15978011305019	-0.165225673906126	-0.8249178808787	-0.223269705896356
ced-12	-0.295823411913586	-2.86519604399494	-0.395150833567848	-0.209189099183522	-0.328992181493459	-0.999875837295888	-1.22246249005909	-1.71724849129165	-0.743266390389565	-1.08127153556302
csnk-1	0.557513804624297	0.0288519487532238	-0.0394895690431849	0.343884650767073	-0.272469603665971	0.250326251513495	-0.772472286484485	-0.195651746496331	-0.76951153004481	0.0290697247652667
ZC247.4	0.749298362510372	0.136989672736317	0.512356299718526	0.597234925847881	0.681552914140265	0.80558727101493	1.11787130826708	0.485693919060737	0.52924852292541	0.448783102952988
ZC247.1	0.769587583169326	0.553859224801776	0.805339551212477	0.546709825337248	0.329241523046669	0.606452375909742	-0.235390355815105	0.383098761840238	0.630707930607657	0.344358617572518
wts-1	-0.269463311383854	0.4490929165279	-0.711115912919868	-0.469388369058775	-0.720959907009711	-0.965331631608035	-0.577064735629819	-0.959050347353546	-0.717393154100776	-0.720750842604558
T20F10.2	0.781187095589289	-2.12357370558226	-0.74145662620175	0.737959508930775	0.572275248653953	-0.618994568494393	-0.74631848850964	-0.751988092947512	-1.87738190661646	-0.160940147347334
Y106G6G.2	0.400065814878432	2.57415950682066	3.72715149106809	3.70994448294507	0.265126866368003	0.687577918417412	0.200173326431678	1.36812521766139	-0.791066049214177	0.140652740181556
rps-7	1.43044571980309	1.1239551107508	1.57170362889462	0.980005324611981	0.325099915590029	0.944802989580079	0.882576508917772	0.153445091388672	0.0173485927150469	0.845945196383874
ZC434.4	1.73546133869199	1.3654153496077	1.16729823919592	-1.50490708871264	0.871978782225908	1.36415469656194	1.0384211877991	0.864870352619301	1.42043298873328	0.158547359367086
ears-1	-1.09829049345946	-0.685331338761152	-0.996301516975128	0.0338068374698824	-0.201445299036812	-0.210260425626641	-0.640834584732642	-0.574008846453883	-0.411157634274243	-0.321133729210622
aph-2	0.33905603947855	-0.276952629132738	0.190386006627685	0.735663877527831	0.73533618634576	0.373705623551611	0.396027852587818	-0.360660044721636	0.592402083762855	-0.12244601391584
ZC434.7	-1.31552822812407	0.488994190554424	-0.548578957705049	-1.10535564041709	-0.412554187433311	-0.372878287373064	-0.911084559841978	-0.923057894468951	-0.827209653583445	-0.114909988843591
ZC434.8	0.69866104654536	0.124614786670621	0.577494933696251	0.263330571166808	0.555119425184679	0.337946330970741	0.971505019318808	0.747818386600578	0.504413751322226	-0.0485933104430482
ned-8	0.829674885704043	0.544188871372538	0.817309667660788	-0.620348523566567	0.563007103514705	0.225660924163101	1.42386792710052	1.37283516498638	0.967497392077307	1.16568384405119
hpo-35	0.614178085034673	0.887849853119749	0.736996778940416	0.108384680798174	0.154083345774806	0.551588826788202	-0.0629176732311891	0.253537858025747	1.02565137677696	1.22421632624452
F45H11.5	-0.155758934940641	-0.6733693095124	1.27572961264037	-0.151398068554537	-1.50765626253565	0.160006251376685	0.319221851310177	0.0307543310403966	0.581590909215925	-1.42773507560097
mgl-2	-2.16899431406953	-1.08681853522221	-1.93307177612606	-0.87839565954673	-0.225533898415608	-0.630021000547445	-1.33541755034258	-2.72234073413258	-0.503454539958119	-2.28192118126947
cup-2	-0.544561679378542	0.0205450376908881	-0.696966162698663	0.177915629225813	0.89336234700333	-0.768174659163745	0.569614483059466	-0.430581961001497	-1.00354695311063	-0.55253230712656
tag-353	0.515353465702634	0.597253765263349	0.244909556185255	0.383560296260076	0.440839926366976	0.214168405833925	-0.00529070245596875	-0.0934345567063557	0.255172538955073	0.682071277824329
blmp-1	-0.00568158596040261	1.40609429591775	1.69133208492862	-0.633286444898828	0.0483361125694746	0.787086159287795	1.60631879629202	2.34032203077949	0.509133046260969	3.14638778341801
maph-1.2	0.394377443171733	-0.221187783466835	0.274982161694342	0.49634576471779	0.547330470659826	-0.243948171482123	0.0958687614819286	0.0759153401227451	-0.43462513324446	-0.234266891488393
Y106G6H.1	-0.585547058235568	-1.08681853522221	-1.2326923701731	1.58038415556516	-1.96300771766388	-2.97303784859556	-1.60833718978659	0.440186120245323	0.49407098451911	-2.28192118126947
pab-1	0.0918831813093158	-0.109460637713517	-0.114458818652577	-0.0477101760083759	0.194799236662313	-0.0420997362826877	0.396350694511064	-0.0301782047676745	-0.356195501075511	-0.103364266639416
rpl-30	1.19215002224737	2.36824509920944	2.47206775400693	-0.911574171939526	1.36320410606635	1.47237465662081	1.60631879629202	0.987450936547507	2.06415878512934	1.74988176620074
madf-10	-0.61497052455159	-0.906211838493035	0.320275397058164	-0.560821879565034	1.53502716232065	0.0922274512246822	1.21199207871714	-0.812129703345693	-0.164636801214878	-0.755087349838164
pdpr-1	0.384211141282347	-0.13264894180947	0.247640070506615	0.675825887607603	-0.727264379435127	0.239136319566478	0.0558871649629475	0.170574715889195	0.0764454229849993	0.0993584090240633
Y106G6H.6	0.0267488244510999	-1.46722748017653	0.26249816270361	0.366582160577419	-1.28903619849406	0.877024189428077	-2.05677529326645	0.410454495675748	1.04851307480473	0.199914650154861
sec-8	-0.155221115161227	0.201273711634553	-0.116427011771084	-0.171321983520474	0.0170755462641688	0.166466546938088	0.252189588713271	-0.228046535324402	-0.154550154707098	-0.238600761137042
Y106G6H.8	0.369198626736634	0.498154943836631	-0.222776423428349	0.621338573319103	-0.553701765013558	-0.559135814040294	0.251200029229708	0.394796186732195	0.560124423400519	-0.13000138477932
duo-3	-0.0549325989710643	-0.0354853122761548	-0.509311025509102	-0.0917098836429883	-0.439534992839588	-0.289159865464022	-0.349855045783427	-0.345863332846527	-0.0652296607478652	-0.156689447397205
Y106G6H.14	1.06567773637956	-1.08681853522221	1.4281925274589	0.521445327732438	0.577509134341906	1.22677592080962	2.29584491696081	0.440186120245323	2.8932325680639	-1.09096967495141
ska-1	-0.0611441983179365	0.66282963934205	0.287560508149283	-0.179555886246873	0.389924155158425	-0.336025676157664	-0.371040368194033	-0.594365553604267	0.262333449936332	-0.521046869427077
row-1	0.169346849886579	0.232259434494473	-2.08086823087597	0.262051379439317	-0.812860465749743	-0.197099216259763	0.375109148141412	-0.40629296952154	-0.0785038915758627	-0.179221354996962
mus-101	0.043378263932531	0.32023930009069	0.491153533589731	-0.277092923863512	0.0643497126116634	0.0860196582493061	0.025133364544794	0.109490023905506	0.145484663852333	-0.291233917032282
F37D6.3	0.975057209177161	0.688251516624201	1.04807714541188	0.899386854556696	0.56347252083051	0.767897234304822	-0.101897706104629	0.872614595259527	1.0100166558294	0.384747363603593
F37D6.4	2.99927056904633	3.37663538736106	2.21491218382112	3.09050497810531	4.07891488771968	3.40773624155609	2.18892363340867	2.9713836977967	4.73820953996329	3.73083684652046
tag-68	0.877800255797413	0.891112581770164	0.0978642995727402	0.366582160577419	0.575421828745509	0.760417309372272	0.283632809455932	-0.132231904678662	1.04851307480473	0.60079945201379
exos-3	0.144669624202469	0.210343785485211	0.242932845790438	-0.296771424634153	0.565363141863993	-0.100393208885333	-0.24818405292825	-0.166767975223614	0.0386341411450658	-0.237136741614021
F59C6.5	1.86833132074178	1.10520451305604	0.762753184550796	0.938554587056015	0.761166228483321	1.94496757041386	0.935815759440382	0.609316759451258	1.3959002131961	1.06191942722049
F59C6.12	2.00914791794985	1.07792118321489	1.47918192183968	0.468041436285223	0.481662216407657	2.39394464782431	-0.111576268367918	1.56258547199837	0.272175236108267	1.67628807927886
F59C6.14	0.0873101732098361	-1.64783417690571	-2.33747716582476	-0.465028934766491	-0.603300875904006	0.415310332690706	-1.02322098024151	-1.27402506022768	-0.217837270407779	-0.381861494750921
F59C6.1	-0.47012393164421	0.183023600272224	-0.508150895927615	-0.312837127094382	-0.971764804185573	-0.727593426874146	-0.866889529772717	-0.629252777900605	-0.550369485450049	0.130043671661019
tli-1	-3.01063374096714	-0.906211838493035	-2.774717014308	-1.89804843443846	-1.65408380078228	-0.284914023865879	-1.12251266040441	-2.02494792419751	-1.71966254008324	-1.86076270655608
F25H2.3	-1.72673652731857	-0.6733693095124	-0.418503986819887	-1.48862462342796	-1.25581160284061	-0.326213675314359	-1.1209501576946	-1.91895430248569	-1.2828505027601	-0.322059718883058
F25H2.4	-1.02609215000765	-0.326020651140259	-1.48899471468938	-1.56111141854866	-1.11670742488024	-0.812938136492073	-0.00475500152936074	-1.31770501020286	-1.02353505140709	-2.28625431243893
ndk-1	1.16680274321548	-0.372283212854967	-0.085945928733572	0.0359201154643792	0.380659041939812	0.486225775387461	-0.959526867112044	0.28858689108778	0.0660080521126838	0.572083929586032
F25H2.6	0.222331529059593	0.0763806222283573	0.224356822628294	0.0247461749468394	0.0924185871334544	0.0725491516145503	-0.094428212680468	-0.0118165923256257	0.367298087521294	0.537580729210545
F25H2.7	-0.842643517744907	0.499027384233411	-0.476024003721584	-3.02833953101648	0.0189320004788695	-0.683131901103148	-0.46683750122336	-1.08835743071147	-0.361674425028276	-0.0562069450437616
ubc-25	-1.13604746541744	-0.700381422739908	-0.37962496396804	-1.43695769370386	-0.799400936639707	-0.473765477751954	-2.38681809098055	-0.847234990649102	-0.88727059820064	0.237348754172999
pas-5	0.286287239988855	-0.151243818447075	0.209152946424417	-1.98030558669029	0.232221801340458	-0.121296258069261	-1.30262455345216	-0.652550773258037	-1.19859004187786	0.291972180106879
rla-0	0.15104524488155	0.234766356364438	-1.0300171909426	0.568037237049897	0.572275248653953	0.794372797629912	-1.08466885658556	-0.451297087192648	0.141446592011836	1.30068317052268
tct-1	0.331583027350443	0.912476609943225	0.142406284285054	0.518575109107551	0.41744544695651	0.0317661202982786	-0.715904719014055	-0.0788828611370787	0.41395535103811	-1.7894783629106
F25H2.12	1.42186991768973	-0.906211838493035	0.320275397058164	0.0586176252747253	0.0833900184659892	1.08566297080015	0.475537828834463	1.37986327767198	0.633000581129662	1.24326044832375
rtel-1	-0.297743415262913	0.484207769641594	-0.386634631415717	0.0265514094704186	-0.231022109663001	0.465502639857677	-0.295603791223953	0.241759985998688	-0.195590845780024	0.344792680722222
lst-1	-1.3769101067006	0.10345631582158	-0.257796964951923	-1.2454304172059	-0.190479992519094	-0.153371284586502	-1.02322098024151	-0.834293461614214	-0.55839304121865	0.969707681759527
T22A3.12	-0.866536090243341	-1.92016621984101	-1.17953574442362	-0.225853337710172	0.245748945179849	-3.39390725535938	-0.250305711448434	-0.469665275231941	0.447600017473973	-0.429432800131004
pash-1	-0.17516952924937	-2.35641623456289	0.185947953056917	1.02633729173305	0.833427326063094	-0.0996202080169209	0.0800251791501017	0.35452736410939	-0.370803985210461	-0.593967778302439
lam-3	0.4587411411611	0.677958574855824	0.290572164331381	0.616875355535715	-0.226086660504709	0.351128853923111	-0.431944056511813	0.229263580222912	0.184612768025155	0.134051896009213
mafr-1	0.508449465980353	0.697171110707856	0.151299562018815	0.157770765060781	0.39327782271752	0.181431399432243	0.786654686616009	0.299875281164188	0.774007707170893	-0.116351199401505
arch-1	-0.320031352410361	0.891112581770164	-3.87950180995966	-2.88452269693738	0.700282280449246	-1.8431341337106	0.0274032140188264	-0.483350805069911	-0.90768515384498	-1.79843314800705
B0511.6	0.560112504736082	0.817167303257287	0.311203057751631	-0.249767843535345	0.0120097978423805	0.338725702342538	-0.439180021044207	0.310102985448302	-0.373307399850476	0.115106273109492
cutl-14	1.88499468614255	0.00610962251607574	2.11687214763184	2.72175707345065	-0.345421988158119	2.62987694101922	0.383758870625875	1.93980610581392	1.85629178932103	2.4032208591461
B0511.7	-0.847584206247096	-0.638166022591097	-0.609537899788344	0.348800678418331	0.117488352582566	-1.12704888918898	-1.89746886359773	-0.487752977170738	-0.0235143117985644	-0.79421066414233
B0511.19	-0.186063592087647	0.782588169535942	-1.22513920737529	-0.280703881808594	0.269431102219095	-0.927836297697033	0.138890958175039	0.266058757580036	-0.256394038255297	-1.40004579090269
B0511.13	0.123525934411066	0.136989672736317	-0.188023106234431	0.815853776038274	0.026109195994194	-0.730496552416412	0.113308259160499	-0.0259051462214467	-0.0417743742399996	0.0421911309488971
mrps-30	0.488239174958277	0.370964911637535	0.752902964409626	0.741420494867948	0.397069850922671	0.692744856731293	-0.133868460809501	0.176309504051395	1.38568092006861	0.559862741132975
cdc-26	-0.295117664076818	-1.2343849511959	-1.52328878247155	0.261968656225702	0.51671612230417	0.259514492247067	0.764401619125025	0.742179592271026	0.217236734847736	0.0962178008180649
eif-3.E	-0.446029743209309	-0.982595510724785	-0.496958792005177	-0.26531473973928	-0.673187296077662	-0.507339263158337	-1.0805573746426	-0.535049683951779	-0.379228777777846	-0.148454265855232
fbxa-125	-0.785179626744469	-1.7954005928794	-3.32845298407616	-0.724505606273227	-1.85036933412754	-2.47021404162171	-2.44363614453069	-1.56076608908433	-2.21144699362917	-0.00951871519999481
B0511.11	-0.716522819213165	0.437505654956464	-0.211237974945282	0.0486408112456545	0.326556398716633	-0.30227143176564	-0.324391401447992	-0.0671593902713042	-1.14170170294824	-0.467576219472803
B0511.2	-1.0950216531738	-0.108894625382774	-0.675970851300073	-3.57548845131558	-1.54836100448521	-0.737208718488886	0.300626563997186	-2.27538547573869	-1.64487275938638	-1.06761066693015
B0511.12	0.137121999612852	-0.596517763784265	0.216634464338196	-0.178175271405694	0.0660842890051703	-0.159137866641738	0.376927234606936	-0.594931779165355	-0.238372759517047	0.0409939683186746
lonp-1	-0.241693986174717	-0.365491470790104	-0.162226136000366	0.0624027235730413	0.180043422839312	-0.943893295413246	0.412737666307944	-0.281869059213391	-0.283793278202175	-0.485703479603221
C34B2.10	-0.117224621765297	-0.59213209505519	-0.385762076594268	-0.123636268718384	0.448632966595529	-0.138375243121261	-0.349449107367733	-0.436489555999812	-0.470669674095282	-1.9895907199834
sdha-2	-0.683500280756283	-0.862874066175092	-0.963444737107539	-0.704437853453983	-0.602104945065972	-0.321131161387015	-1.32464251260393	-0.238423812644862	-0.272331914133934	-0.945633513590016
C34B2.8	-0.0876808641039458	-2.20884981858921	-0.347269550110255	0.505412480800378	-0.829876572069012	-0.328541063492828	-1.49085116761789	-0.282705359142683	-0.986795862337444	0.851260721168749
kbp-5	0.430210440098365	1.27152152672448	1.30018225857146	0.521445327732438	0.577509134341906	1.22677592080962	-0.36187798682347	-0.453619180500335	1.11813218913808	1.30826292506943
C34B2.9	2.23990428147491	2.2920203216537	1.66117621405295	0.907540759278186	1.0635005724944	3.0412511109214	2.25203930254979	2.36664151921538	1.44850679671472	1.88929099455276
B0205.1	-0.993101531137969	-0.105209890911168	-0.99726987831517	-0.229462688684015	-1.10866490531869	-0.292787843154556	-0.573891539471603	-0.166547844827772	-0.613227140818726	-0.357594183648303
B0205.9	-0.26645509724645	-0.0764097348305834	-0.155842973556124	-0.141723949579468	0.0920463174594297	-0.720622509393012	0.74769441247367	-0.533143675338266	-0.169344818799754	-1.04409782975058
B0205.8	-0.394521507895628	-1.03856053812227	0.406274809065479	-0.0143397147313992	-1.56203719736303	-0.124308733417775	-1.63301234029349	-0.946759463271778	-0.169344818799754	-0.75326716925122
B0205.12	1.16128283410557	2.03718577599089	1.37087620433375	2.0214546748332	1.94386327246255	1.45258839155448	-0.919679240167817	0.628032766509611	-0.275395158756974	-0.714450447881765
rpn-10	0.223833345493652	0.621967043383619	0.300516449796594	0.172980882898234	0.565363141863993	0.176161689922345	1.06896134969957	0.272963623389849	-0.0919754958333678	0.00875707817851551
mrpl-9	0.324011745984195	-0.0441101001521036	0.890330658600502	-0.00646893788694839	0.360153821486543	0.249944281516967	-0.697808005321323	1.25531061190281	0.82932597895331	0.310581617039266
kin-3	-0.238045722470195	0.149490243357487	-0.253876635263681	-0.553526347032346	-1.56290620947915	-0.656689850462967	-0.669353230201674	0.0614839209724131	-0.861028133661777	-0.19185162263832
B0205.6	0.382964834386601	-0.122841799577811	-0.248373008084363	-0.592888095369341	-1.44688602580543	-0.49177900076416	-3.71559141802754	-0.531326636239663	-0.195590845780024	0.407355693633063
B0205.5	0.970561541705129	1.10751986325139	0.884243117533012	0.939031961290625	0.852557336849392	1.27847302429272	1.11709828018954	1.23825557069814	1.44026994978305	0.856931162449715
daf-16	0.203400485264321	0.0865165556601886	0.283546127790503	0.0747507763589833	-0.0912335192558391	-0.570358867656188	0.251933702979647	-0.513023037636728	-0.383437169544455	-0.447092981978004
gpx-8	0.480365498692187	0.121177357886114	0.649683700729309	0.326051517436759	-0.325444711619788	0.60837681270313	-1.53737015103135	0.321454352583555	0.55653834294762	0.575774526368179
F55A3.6	1.04188552193037	0.332997189515177	0.981595127967621	0.930255072624117	0.834923701622977	0.773880197534668	1.16538183908694	0.872957785803085	1.14950596370588	0.75078977612998
F55A3.3	-0.128276392998069	0.0425175486153151	0.266346707168076	0.186211595223533	0.188453663255885	-0.293378357896666	0.015984028887768	-0.249532208085622	-0.12360903158008	-0.444253622812292
F55A3.2	-0.0480329844750925	0.351225072263716	-0.263065331154581	-0.207281657870275	-1.5231588224783	-0.520199732028984	-0.190084380914492	-0.33565587230084	-0.706673297686676	0.440614253778773
marc-6	-0.221969313071695	0.473483777355365	-0.455320557764338	0.849568845629768	-0.00571790353598439	0.0204726704175524	-0.0789870954532256	-0.46908672729727	0.135731526139719	-0.46855517051499
C35E7.8	0.824503285065981	0.931034349919995	-0.20600371788127	-0.564530329151767	0.530309235967479	0.229020467956248	0.777530500420663	0.290325736421738	0.664595539571007	1.22472003061781
C35E7.5	-0.612529769576476	0.420099081200412	-0.610520390327098	-0.208711493119587	-0.0234259298304196	0.271856292712063	-0.432287065145803	-0.100982661201524	-0.176830869942039	-0.198078179455406
C35E7.4	3.78351286733039	0.00610962251607574	2.11687214763184	-0.0155600870545521	2.22573484687193	3.45044797134254	1.55101124018665	3.49234431486757	2.34451349855791	2.93994533943801
C35E7.3	-0.0443867466716726	0.391471727420557	-0.303759682000227	1.08690734874764	0.892347616207224	-0.108928043413926	0.690444433371276	0.820852072109877	0.275825201188007	0.203118298911542
C35E7.2	-0.125614309720707	-0.224716796881283	-0.092194740481012	-0.324042717868644	0.56305486534431	-0.47230417025516	-0.910712895259498	0.575327919944431	-0.685823320396384	1.08037464864393
C35E7.11	1.03660323094394	-0.457559325861918	1.07468398358205	1.43142178350241	1.39086007827821	1.23987665621543	1.00743541533858	0.930112861709131	0.594140115830485	1.14209138166811
vet-2	-1.1121155597793	1.45212822345366	-2.21762865021682	-1.89804843443846	0.0833900184659892	1.26373587524874	0.350395839360952	0.167045056820165	-0.164636801214878	-1.86076270655608
Y37F4.7	-0.38666947921544	1.75740011524337	-0.421031899643147	-0.0155600870545521	1.64389649078519	-0.44330928546816	0.383758870625875	0.960631345648061	-0.579368222698152	-0.16407781544182
Y37F4.6	-0.926230601327809	-0.199861449973637	-0.345226024703233	-0.3783902942024	-0.57931651061197	-0.607666878961951	0.334240348474575	-0.573410646237957	-0.524052205524213	-0.185169008181338
lrk-1	-0.561506335779475	-1.2343849511959	0.374397126188015	-2.47509888592689	0.325099915590029	0.458583062889036	1.13078735765749	-0.470638628580788	-0.780288789629493	1.03382708296889
mop-25.3	-1.10958281194646	-0.191922764757127	-1.28473395586454	-1.04345011734026	0.322834833586755	-0.802087663114735	0.746939034400047	-0.601386595491919	-1.32012035609051	0.110381645335497
cpn-4	0.940511027941351	0.543061834646027	0.664397842557791	0.46644074164455	-0.330954452214794	0.769062785950849	-1.09664727948252	0.818049891123034	1.15173936399867	0.713873516443394
F49D11.10	-0.459408328006122	-0.543327655915405	-0.140603449673232	0.312602572955411	0.128444706067325	0.0120904330430596	0.273590117136992	0.125602003778952	-0.00125775496020051	0.854507054530238
tag-296	-0.0856187803289429	-0.657693077716045	-0.0576319335223531	-0.270654022533162	-0.290468919126487	-0.194895689328419	-1.32386297199539	-0.650238433511445	-0.548414811702304	0.128049850115989
prp-17	-0.466264339345309	0.0509845506160711	-0.670135627761576	0.0239054450230992	0.406928119152761	0.106687857828072	1.15128631855061	-0.057795685976226	-0.267369565671878	-1.38790760768849
Y95D11A.3	0.582861083656183	0.845078654234257	1.2026490952244	1.89795793554686	-0.911269221005667	1.7071654304815	-1.12251266040441	1.25019457027595	0.633000581129662	-1.94603885615622
Y95D11A.1	-0.820255317752472	-0.753076906268464	-0.789089414484076	-0.353027222933071	-0.575996229816259	-0.229856947408986	-2.55482588800754	-0.982870033790417	-0.730696232476237	-0.0775562466662222
impt-1	1.1843831893166	-1.35915057815751	1.59227975535275	0.940561106635553	1.6181751621399	0.966932868210174	-0.183542681543414	1.51426748601726	1.50006404321173	1.26069161968935
Y52B11A.3	-1.03190364166963	-1.72497580451602	-1.60701527004598	0.972303521246225	-0.00222035326968495	0.493591861702788	0.858119463767782	0.872046306924115	1.03072122161996	-0.279431398696295
Y52B11A.12	0.400353383083999	0.868744046953263	0.596357013289057	0.806918376252056	0.17995958572231	0.276371341319285	-0.0671920246525811	0.419674839714361	-0.140370773818169	0.522298928741813
Y52B11A.8	0.0751918165879359	-1.35915057815751	-0.571678045525608	-2.41619555870941	0.303307168643024	-0.465110150848638	-0.68291161778966	-1.30180921496988	-1.01434881268282	-0.950659093746471
dxbp-1	1.03656963806187	-1.56255806389876	0.82671347144643	0.198955520099484	0.652081824012655	0.317723081668968	1.08227687446918	0.813949086259733	0.225645951052086	0.0226241138961814
Y52B11A.10	-0.51089247438737	-0.230918701596832	-0.914398789023975	-1.06146485194993	-0.485898749290901	-0.273540657303807	-0.832766509864867	-1.02189016310192	-0.590671578953339	-0.471393165992069
Y52B11A.18	0.512276304553934	0.383408678637705	0.714069737520042	0.546633982100184	0.390033743705101	0.37358681651117	1.28651083709981	0.38678744685731	0.494097437958109	0.36982961695916
Y52B11A.19	-0.22452923185464	-0.0959136782083907	0.0529336991267217	-0.73043922386481	-0.725599490286071	-0.516032101928423	0.0539896073944925	-0.481293158822467	-0.81124283419464	-0.703294066928847
Y52B11A.11	0.546046284903108	0.234096178406648	0.807310136040467	0.477946938725567	0.0511104352864694	0.560719108468561	0.00468048540274804	0.719029457740308	0.722755836733463	0.667057561932673
hmr-1	0.706572361525346	0.378181732486637	0.578712296841683	0.283389323448229	0.628961992383681	0.961982607226682	0.887627315502871	0.648131945815317	0.58280594137437	0.357221582711184
Y52B11C.1	1.5190859552822	-1.2343849511959	0.556391418401294	0.261968656225702	0.51671612230417	0.259514492247067	0.479376795308353	0.862898270778333	0.39604277097696	0.387048461317429
F28D9.4	0.342599254201145	-0.0911334581258369	0.425383267558671	0.156426152276618	0.267235100484762	-0.303037503253671	0.444576218173965	-0.22319849649766	-0.94542985163223	0.281779612321651
rsr-1	-0.676688085750089	-0.149573571692826	-0.43680570806033	-0.0659955818884805	-0.654704939481402	-0.219449052291462	-0.342932958981839	-0.71649447705141	-0.636569975324463	-1.26243905654653
sri-5	-1.17793303992158	0.45580575077233	-0.000479505875069226	-0.301927254017809	-0.349616554746285	0.268318553293666	0.247123122852326	0.0114524005788157	-0.906945083071489	-0.632926657471233
rsy-1	-0.0648283969869059	0.0263146882112679	-0.245074904208508	-0.600672621948712	-0.99687959274134	1.55602183412636	0.0530943973169517	0.803420772721299	0.473221007228819	0.121453403162634
Y53H1A.2	1.14615072343135	0.00192382738380324	0.460708059672823	0.065995627446846	0.232582202675989	0.609987117422105	-0.558284367711059	0.82391605970726	0.805527575395993	0.919960302629929
nfya-2	0.742833522214092	-0.424086790911254	0.505250044385137	0.522272385390098	0.547566276588728	0.92522681843187	1.03983414946473	1.09783537325206	0.646390360244611	0.623611137426271
F46A8.11	-1.0950216531738	-0.108894625382774	-1.29207265724751	-0.838420909162987	-1.96118188787013	-0.936277289130855	-2.24708655372677	-0.240189293318568	-1.15665105014949	-1.42355862808225
F36D1.9	0.763962565339343	0.926459586838991	0.695452508098481	0.467857153069584	0.868329656006903	0.653669086861568	1.34900977718127	1.0647403426065	1.07583888845594	0.868914749138991
madf-2	-2.15222517659008	-2.90039178403797	-2.72440662290195	-0.404005832303406	0.353064153486316	-2.10335446955293	0.14038534090195	-0.747938953048921	-1.93174475094309	-0.712950915922715
cutl-10	1.09523787661524	0.613725487373763	0.436953421350286	0.771430360355767	0.30776792338795	0.166218127519441	1.23807572397664	0.398097284906374	1.36274337373617	0.319044393585515
Y53H1B.6	-1.20872871998742	-1.56255806389876	-0.475312859834401	-1.7149227825419	-2.03393549227261	-1.5390738396881	-1.15978011305019	-0.874678853295787	-0.219609217437656	0.42350891575511
H25P06.5	0.686939133820404	0.731232101694856	0.597840518223	1.20202062397814	0.677777962882585	0.0136106987452684	0.334485859695907	0.503589875301393	0.551374215377479	0.206360261023946
hxk-2	-0.597876617946088	0.498154943836631	-0.222776423428349	-0.838420909162987	0.142997072328401	0.00954580323691366	-0.03772380407873	0.0605017124362961	-0.468541198779923	-0.13000138477932
cdk-9	-0.614082147606995	-0.313255638538649	-0.158092762321557	0.302692319503804	0.728062811962212	0.535415907132142	0.896579025299163	0.786263921119933	0.551505264286996	-0.349169694662158
M04D5.1	0.0589292196296423	-0.230494479742371	-0.385485476388	0.173744131345987	0.308889895084197	-0.364741153867927	0.0717135994800335	0.014426547050673	-0.0904240517638277	0.089619024589404
pes-2.1	-0.971162705861761	1.62662276079677	0.230886024752298	-0.258956154706971	-1.96300771766388	-2.97303784859556	-1.33541755034258	-0.453619180500335	0.0675683572072904	-2.28192118126947
F56G4.6	-1.12241618912091	-0.0906954795275247	-0.122945401980609	0.259214904409039	0.783317027930596	-0.604368488749918	0.921195770958659	0.138738888890159	-0.824805928161961	-0.0377387001113843
F56G4.4	0.992173532962831	0.39213991456978	0.310695652640628	0.321121601795793	-0.371143316803408	-0.204575555813882	-1.92937082075278	-2.19561451571554	-0.0168232882055909	0.155016262971441
png-1	0.528585002995286	0.39213991456978	-0.305406153306811	0.940561106635553	0.76028507302603	0.966932868210174	0.411037281969608	1.03407797320511	-0.0168232882055909	0.155016262971441
aat-9	-0.440685235074577	-0.224716796881283	-0.450860213903306	0.0168594415778006	-1.426263613599	-0.0951626951645993	-0.24282946194497	0.169738415959902	-0.197601611159502	-0.533282926898261
ego-2	0.450189829870851	0.29734884724134	0.669201087805283	0.602378918030085	0.42444726717332	0.180564985358373	-0.295836265390165	0.209085778503874	0.253710556877076	-0.130677379199398
C27C7.7	0.428246370781527	-0.164504809053147	0.182345297228648	-0.280223304144265	-0.666868065376513	-0.297571730774654	-1.47820665509141	-0.504297136928573	-0.275852362118427	-0.0853194469926316
C27C7.1	-0.307396757000616	0.429987110361414	0.00570457052974504	0.08225208258545	0.398579649763899	-0.206525349343274	0.808241707616843	0.128378907799801	0.0196858133710858	0.26558879094411
K08C9.2	1.56992376078868	0.00610962251607574	0.219186238972273	-0.29384781409525	1.23107560740028	1.83550999208572	2.93147198834983	0.960631345648061	0.679960228714577	-0.24935396504197
col-65	-2.55142215135619	1.6849707524343	-2.31618989547945	-1.21033689638726	-1.50765626253565	0.845294748709697	-0.417232398572502	-0.359685928243108	-1.85406910280326	-0.322059718883058
F32B4.8	-1.90419976714824	2.01314386513716	-1.66993221865634	-0.911574171939526	-0.694478467207139	-1.55593068876032	-0.734089306430369	-2.14763868454578	-0.667198514345484	-0.902693057987334
F32B4.4	0.667299534672336	0.0312690299771165	-0.231580512702384	-0.395403539643212	0.119438628169394	0.175212663590724	0.695204707309045	0.204725244754989	0.161066438107105	0.329997455953713
dys-1	-0.094184060309234	0.239869344885586	0.367456365093954	0.400712988279894	-0.394083171189777	-0.0604155903877758	-0.244825049800051	-0.255754710452452	0.0263156218142291	0.339507493863944
F15D3.9	-1.81280213275936	-0.906211838493035	-0.380104008894793	-1.61976070739776	0.665228374552732	-0.771133950556923	0.944975802873974	-0.812129703345693	-1.71966254008324	-0.755087349838164
F15D3.6	-1.73888332276321	-0.868857383888325	-1.4684165207598	-1.02225368562404	-1.62076545815679	-1.64520060092755	-1.31443170317379	-1.54433921757398	-1.65104760539314	-0.377128808457772
timm-23	0.268047836182774	0.315925027564272	0.89857817881083	0.951997914669173	0.454874830582489	0.323013341107916	-0.780869447352548	0.156695102514119	0.445270143652788	1.27391155210046
pals-1	0.415409380373071	1.09907785424544	1.0919843247355	0.245935809293642	1.07605016082425	0.107593580287101	0.0451866844578427	0.114462880317599	0.805527575395993	-0.135071043235994
C17D12.7	-0.493635936799484	0.378449911593221	-0.161522740583468	-0.170620486460655	-0.0164228173733568	-0.0312942756566407	0.317924874246207	-0.0584643505706076	-0.296601017633221	-0.718923231610448
dhhc-7	1.66916330426244	1.80722945752594	1.02065480301112	1.11755645310745	-0.329430864918923	0.0922274512246822	0.587481152997385	1.11014169689578	1.45694992788132	1.45626336359766
W04G5.1	0.304029797999434	0.284672810635669	0.581198519130085	-0.035769942354992	-0.29438089508213	0.241667774570031	-0.872551929409722	0.232678630519949	0.195533874462228	0.67945861205858
W04G5.8	-0.652903970168351	-0.6733693095124	-0.418503986819887	1.96647958711091	1.0635005724944	-1.01150217264737	0.750019970988273	0.619488831922751	0.272175236108267	-0.322059718883058
kpc-1	-1.12263979161984	0.39213991456978	-0.886610850065977	1.24713090449783	-1.10417295421354	-1.15039864818165	-0.68291161778966	-0.479431253401568	-1.39304299094473	-2.70311307211585
scrm-4	1.0491389307421	1.08032725655068	1.4772722683416	1.01013879514987	1.07787743224224	1.0104576623665	1.66147395408201	1.13400742920136	0.419495273277127	0.486445371903797
F11A6.15	-0.657418156235225	-2.90039178403797	0.22028684705472	-0.0355763372038183	0.897627947581908	-0.806593983484432	0.377470654538382	-0.0694551986379262	-0.103032820947745	0.274510934566239
pgrn-1	-3.90391865566158	0.39213991456978	-0.886610850065977	-2.41619555870941	-0.109513714741888	-3.49341549622976	-1.92937082075278	-0.713074714087524	-2.56937455155119	-0.950659093746471
oac-19	-4.11706771478603	-1.46722748017653	-2.68219530725306	-1.54729614206396	-2.86553379405246	-1.8431341337106	-2.52030990370513	-2.40562220531139	-1.21710082695264	-1.15165452635559
F35E2.8	0.443502354520007	1.49816215098957	1.37944840228486	1.05709149331055	0.921486957120017	1.08856609634241	1.05737084600586	1.08058631617315	1.51425647252218	0.199914650154861
F35E2.9	1.19374414702873	0.664471957505078	1.01162169383061	0.799982673125752	-1.22019313788726	0.541487423476612	0.262632938896288	1.46865221974114	0.294182842386421	1.12038103848441
Y47H9B.2	2.74954344147642	1.96134028708087	2.31986205664125	0.321121601795793	-0.109513714741888	1.73084621136306	1.57828965153038	1.51426748601726	0.733005645089043	-0.135814397527923
vab-10	-0.304891466413686	0.0856043070446975	-0.469339458240214	-0.770144398197487	-0.0681959670338979	-0.58364714531835	-0.144011171429222	-0.378819727918495	-0.817298209874266	-0.484907037154108
T02G6.5	-0.144134470658327	-0.00200715571914252	-0.426936068600249	-0.0712305886060761	-0.210679514015384	-0.432662272461475	-0.522935940794752	-0.517993665982843	0.220242800257474	0.419541963465324
dhhc-2	-1.69198103205446	-1.64783417690571	-1.45510346765853	-3.20209647691908	-3.17445771093406	-2.87352960772518	-0.286766730358833	-1.27402506022768	-1.55591856569588	-3.23999082983821
Y47H9C.3	0.660354032919619	0.951966123897888	0.699738011186849	0.588012369427014	0.0911773053433155	0.0285986468700458	0.823793574691651	-0.0681847864236199	0.189535698269009	-0.458328339029085
ced-1	0.557562233449168	-2.45174681828512	0.553704274516632	1.00431847151774	-0.663508372425953	0.889728583338588	0.432176911593666	0.213586701786854	0.0323633856768211	0.121414126882884
dnj-27	-1.1712623708058	-0.53470095347223	-1.34985969986017	-0.0141707412527041	-0.825056536487044	-0.578408321450886	-1.03904671577919	-1.5709522478114	-2.18207720642721	-0.921892395006256
csp-3	0.844004889229566	1.2657518762041	-0.476024003721584	-0.208422481884642	-0.539946026544598	-0.291357179677958	0.329210623160034	0.455582594785971	0.70147602362496	-0.0562069450437616
eif-2Bbeta	-0.411551507551033	-0.370009914642379	-0.669920222560491	0.0938020243517847	0.374627348640605	-0.149704185761238	-0.0107652748437296	0.498488207931734	0.290439426487491	0.634850514277089
Y47H9C.8	-0.506478983557211	-2.42120075979356	-1.19955095019257	-0.251919028466978	-1.05632919420569	-1.63113599719397	-0.410142964188334	-1.83368179528426	-0.741138556474431	-1.17334718294821
Y47H9C.12	0.0751918165879359	-1.35915057815751	0.12870136042735	-0.73781722603693	0.303307168643024	1.19261819986646	-0.325416967913071	-0.982796294863721	0.607237916413375	1.12189521686217
Y47H9C.9	0.595008322608548	0.172535503982006	0.458499395052212	0.799820929106213	0.43145197190807	0.255044036371484	-0.0487041958164151	-0.0474962240660103	0.148426788834996	0.0877355706387563
fbxa-216	-0.470575797825739	-0.53470095347223	-0.933288866231872	-0.382600236352293	0.876301510775092	-0.11880515577416	-0.154098351917863	0.491372025810236	-0.400436982379718	-0.107047698787709
exo-3	0.98557063788788	0.498154943836631	-0.511336988169203	-0.324383593800773	0.687560866423993	0.525680305439699	0.664998123928057	0.738985466847291	0.481175876647399	0.328895350287125
R09B3.2	0.199141671707483	0.0660784886950538	-0.0955013991794856	-0.598845029161342	-0.824457124561853	-0.830056882187998	-1.03956246226352	-0.679973048982273	-0.344409466683127	0.0785826813525186
R09B3.3	-0.284274811760028	0.564175131095508	-0.661079145596634	-1.26157661221622	-0.152961851698204	0.187368526433948	0.592056742025358	-0.448535567349597	-0.263297946564332	-1.64212833845058
ubc-12	-1.1612757342166	-0.700381422739908	-0.398299179942396	-0.526458430773097	-0.12186112825162	-0.649521549221301	-1.27549857715716	-0.954613882819621	-0.962709138099793	-0.409429867478467
mag-1	-0.942639033708771	0.407811079762549	-0.534892861974282	-0.917083295609558	-0.360619338169042	-0.86404834528802	-1.14110229108346	-0.87968055774643	-1.24474639086995	-0.216319185759094
hda-3	0.509442956422676	0.457568119456036	0.18236655283211	0.177324013254379	0.0324115659149502	0.187522120446739	0.196508946165823	-0.0270405917989403	0.317189031199189	0.00534978656076239
fdps-1	0.441016570276094	-2.45174681828512	0.221411040893853	0.0783091688157075	-0.324292851100368	0.167292889718802	-0.140495494454087	0.0292345804308572	0.626687624304522	0.936258823101432
wve-1	0.257325600927023	-2.28599144619952	0.494672841009585	1.0983780010545	0.835876585384343	0.24216270887244	0.846802695181676	0.302027813100113	0.500085700507909	-0.335315346376231
R06C1.4	1.03521952883903	0.899342776206082	0.421100150375307	0.738134727124183	0.0961948601579906	-0.0673458477122622	0.448146115174269	0.596100979578361	0.170444299361729	-0.150366003944597
R06C1.6	-0.881230326846661	-0.608159836307215	-0.00678315246662211	-0.665856317424127	-0.101068803446415	-0.760888799238505	-2.81479117928543	-1.349329989539	-1.04649329492748	-0.435010321082852
hsf-1	0.48530429072647	1.07118940973651	0.532977924860503	0.187979129013539	0.386293043030393	0.476938459498835	1.9158732337762	0.41253209568949	0.746943448207034	0.0776657524314407
rga-2	-1.02071792539042	0.284063012550759	-1.09944220313386	0.13108219060852	-0.0731722823516383	-1.35691420701955	0.204894653154544	0.410454495675748	-0.0407692663461848	-0.692757791289142
Y53C10A.5	-0.748241476312337	-1.86018511811007	-0.511336988169203	-1.17932306860943	-3.53767948342852	-2.59400563984596	-2.98354080360945	-2.27538547573869	-2.82120431999283	-3.72018549111822
Y53C10A.6	0.67049971253401	-0.108894625382774	-0.511336988169203	-0.120384240776708	-0.745317971727699	0.773459146389803	0.518216305072876	0.317017745000188	-0.206933974722172	0.97567397193859
abt-5	-1.69198103205446	-1.64783417690571	-2.33747716582476	-1.86486992204566	-0.190479992519094	-0.530512759677062	0.449687519523847	-1.54374664100387	-0.758281183351339	-0.381861494750921
F58D5.5	1.01875310971495	0.10345631582158	0.0571358395884469	0.593909893066232	0.891174970112654	0.531917212746511	0.449687519523847	0.473127627064957	0.0656681634003161	-0.135967674958384
ksr-2	-0.0935817028673296	-1.36012647548787	0.039300260356324	0.24875051530715	-0.384380023102118	-0.163568867266782	0.0246053729907132	-0.64315004558858	0.0513475849469764	-0.336798699619294
hrp-2	-0.628997730428826	-1.11163225305506	0.165514242051314	0.225827318643716	0.165995387657014	-0.275385307071683	1.03503961279862	-0.0930758563462828	-0.471461104851987	-0.179419606638762
F58D5.2	0.0532719898135933	1.18298268506712	0.719022719057391	1.44546304746412	1.59070469935716	1.74233536453294	0.43703587552382	1.61185760184133	1.50709247759285	1.52235305687966
F58D5.3	0.883439606531696	0.838346880755873	0.988955642973374	0.922728045107175	0.804665780180109	0.835960962735799	0.590896354086652	1.39869162469809	1.11845674035129	0.59161886698794
clp-3	1.31250657092271	-2.74937387249643	-0.77651239319651	0.229969347877313	1.15594087615869	-1.00424579049486	0.749208154114298	-0.501153360117718	-2.00081771755021	-1.32476861509555
Y47H10A.5	1.56992376078868	2.97149925368218	1.80193934309147	1.04337874077817	-0.345421988158119	3.45044797134254	1.55101124018665	5.30853918759316	2.11789901337878	-0.16407781544182
rrf-2	0.768250481328504	0.573432342937317	0.925366841751711	0.408478439256417	0.105073430441662	0.658640252303478	-0.383543513552495	1.05345596694072	0.815222085912732	1.11536953994705
M01G12.9	-0.971162705861761	1.62662276079677	0.664993538486459	0.521445327732438	-0.225533898415608	0.541487423476612	-2.07187180022526	1.46865221974114	-0.194038866850461	1.76715966013588
abhd-11.2	0.813810653543574	0.382332772338121	0.457885724062445	0.295396786971115	0.150233981959397	0.391057231526444	0.341583161834815	0.0919599742278957	-0.0947163106164159	-0.533282926898261
R05D7.5	-0.323001698602332	0.384894566731067	-0.580699044686874	0.389976816155745	0.488480383907743	-1.07252154575342	-0.695450122869942	-0.369221880535063	-1.02250030330249	-0.214649137770109
C15C6.1	0.0285872364920413	-0.616695381548351	0.635656862465087	0.74717333103353	0.51768616740622	0.503752586173517	0.873909801902393	0.459586493695137	0.452537540444227	1.04481407266276
C15C6.3	0.404295987893408	-0.220679305170005	0.468798893250573	-0.463313643978963	-0.542587624235497	0.207406577807606	-1.80308187564743	0.152490714095711	0.409865392244295	-0.562674985490289
C15C6.4	0.735000367380759	0.278293362030379	0.938810266029779	0.0559785993797978	0.267208370955637	0.21055604685307	0.39214699489697	0.504503619727128	0.656319858398044	-0.0731862582754039
sdz-14	0.459283929810855	0.656242986167321	0.892435258968571	0.375811304323095	0.509125630136941	0.845988173851438	-0.694609561676469	1.0325367460767	0.925151059666142	0.36266507058042
F14B6.2	-2.00540047447374	-1.35915057815751	-2.46936395418517	-1.35725673087669	-0.109513714741888	-0.77325717309109	0.411037281969608	0.370074799368258	-0.443325915517411	-2.70311307211585
F14B6.3	-2.2185495335982	0.284063012550759	-0.518237506374699	-2.88452269693738	-2.61368913435742	-3.25859200948287	0.489919476971216	-2.40562220531139	-3.34334516586416	-2.90410850472496
C47F8.6	-1.52379964534129	-1.56255806389876	-4.06723236795422	-1.7149227825419	-3.02859473174427	-1.5390738396881	1.28666795023428	-4.51313351585123	0.225645951052086	-1.32894506261427
nhr-81	-1.49816479810384	-2.45174681828512	-1.38771430302486	0.384878966677982	-1.56555548253792	-0.35690907120817	0.409808108671121	-0.0707770299807689	-0.549643936301931	0.266527973032593
C47F8.1	0.462903378685231	0.0263146882112679	0.787597735367227	-0.322135276555397	-0.514045314009049	1.03181987319939	-0.489647046524065	-0.0903845280243598	0.473221007228819	1.31337421516245
glct-1	0.400065814878432	1.96710993760125	2.52984498836148	1.41212664543282	0.265126866368003	2.23622781753203	1.67308182619704	1.75856547694489	1.07337536276185	0.225928889781705
E03H4.1	0.871863571074254	1.15088323212022	1.10744024428479	0.582895054970345	-0.457437896714216	0.170662595832557	0.00747225651058141	0.728579626839532	0.225645951052086	1.01008596438514
E03H4.8	1.49688993051558	0.891931911584587	1.98401186413029	1.69535980128584	0.689483105388712	2.07096532719099	0.774536055021481	2.13758740675829	1.81019827782344	1.35982470484034
E03H4.11	-0.96058933166852	-0.862874066175092	-0.382240040348373	0.412157846969484	-0.266869980945125	-0.520199732028984	-0.995109447365323	-0.102012411614885	-2.5711147096627	-0.340289750220229
lys-9	-2.46002451696731	-1.2343849511959	-3.42097469113111	0.540506001619017	-0.890764000552397	-2.08350235580105	-0.178339298272938	-3.00908176298923	-2.90653312854102	-2.55635702337001
T27F6.1	0.0521886331139868	-0.411136522888267	-0.7712738620997	0.39366004754074	-0.0866826245189896	-0.47105990925742	-0.255695573007922	-0.165358274597063	-0.523605295655705	-0.0242043221660348
clec-12	-0.0795282685187547	-1.11390555126764	0.124962492576002	0.230310223809441	0.173544785965133	-0.0947807251680712	-0.248922926539982	0.556141809341076	-0.110803744310823	0.212285707739908
sygl-1	-0.439409894554377	0.885741068461105	-0.0278327046686827	0.103235653062266	-0.346173281220607	0.168542895804321	-0.577703294895633	0.0490005095318539	0.0678434557810454	0.352408187466691
pars-2	1.03656963806187	0.795781998047935	1.42237304882516	0.198955520099484	0.950042226142351	-0.367565415664044	0.550213700351598	-0.025172800525961	0.468500633931915	0.42350891575511
T27F6.6	0.572233985846195	0.577553526335098	0.389693897674763	0.64829855195446	1.38401850592591	0.480995261666727	0.314314235628372	0.820709440640982	0.407480340163251	0.204571416610231
T27F6.7	-0.363180323846369	0.868744046953263	-0.328669423649604	-0.418847026768	0.510758719565485	0.0506860096629978	-0.955687900638155	-0.91386205964476	0.189129011904048	-0.124479692909653
T27F6.8	1.48161578584204	0.687606047313227	1.23151070245663	0.796566302235514	0.432426385834371	1.06029043573668	0.294515311550678	0.714892636607268	1.06797030561004	0.882547321364337
K11D2.1	-0.0376909478515965	0.398970999516398	0.253732408371052	0.0307888882255669	0.686123603701194	-0.159109788274719	0.509646277393298	0.294450108633685	-0.325212561927125	-0.602430462570224
asah-1	0.748455527588399	-0.117829327217652	-3.8547320990156	-2.6145650228482	-2.52296980780144	-2.18474241600653	-0.478184771444677	-2.21556412307523	-4.3059006712216	-0.236523916089181
unc-101	0.379811540913995	0.546106961113402	0.728339360645507	0.813912119773518	-0.17702686334116	0.0254655931450877	0.698880531508698	0.078520544048812	-0.356642556496705	-0.114643426926901
K11D2.5	0.196734076196747	-1.47151370720989	0.0744310865886702	-0.497095150570797	-1.72075603679051	0.12598366520626	-0.812357024703582	0.0949054094177108	0.257244155089843	0.465019348571706
pri-2	-0.231971702632858	0.281028918079145	0.546952817301539	0.736706418963584	0.526545925688562	0.938191291826279	-0.168536845364287	0.378481156365492	0.988572298994942	0.480698644262367
W02D9.2	-0.125614309720707	-1.97600728960858	-0.450860213903306	-1.04207938625492	-0.94342933486671	0.552143767932485	1.42379184386205	0.315633454476149	0.263893755030939	0.572392429819651
hmg-20	1.27357277313269	-2.82839995842979	0.596633899724045	1.5757485640625	0.861160766660047	0.996226251146798	1.16277146370827	1.06737306025165	0.298781396570872	0.448783102952988
W02D9.4	1.66916330426244	-0.906211838493035	0.817202493811812	1.73699595794721	1.24706673063947	1.42482241165478	-1.12251266040441	0.957895555824877	0.832888723262351	1.81221132474976
W02D9.10	2.07491070510127	-0.345196196809538	3.74615792672693	3.94337102587851	3.03231383098444	2.33573605840241	3.30102487983752	4.79928761033827	3.92860019710536	3.27406809698159
dlk-1	1.10733736146037	1.2481480577166	1.53472423386916	1.74128014957686	1.60374359172668	1.47981432415991	1.08485705386961	1.1518476583789	0.683691582589473	0.0803591270577574
F33E2.5	1.10338862715401	0.57369770141824	1.1452292124773	1.0475907234507	1.15827579167964	1.21003649227705	0.455618069055995	0.787884424135984	1.34544787640871	1.37359666219058
mcrs-1	-1.57277385550677	0.163182418032254	-0.317835427763326	0.679240169588845	0.367964449741436	-0.766720161867786	0.788443329396971	-0.422053791976888	-0.737950324764469	-0.22189606514289
H28O16.1	-0.381134725192674	-0.373272643292793	-0.672607366445154	-0.563689147635345	0.409312971445402	-0.00139295798243544	0.326539429416032	-0.574034228133367	-0.377078605182836	-0.426750753402429
T26E3.7	0.993857397286478	0.993814572985779	0.98667363383528	1.00305422197779	0.558255504875863	0.895948138418403	0.119629483173567	1.23265587352663	1.02846437094419	0.00778519782591653
T26E3.8	-0.179078498492822	-1.64783417690571	-3.03785657177772	-1.2454304172059	-2.1797984714624	-0.331444189035093	0.337744195360925	-0.190875546771895	-1.93461274395779	-0.381861494750921
T26E3.5	-1.21135510325306	0.00610962251607574	-0.421031899643147	1.04337874077817	0.649237251313535	-0.44330928546816	-0.319958888496225	-0.598637028594525	1.85629178932103	0.941597541276091
T26E3.4	0.181313035424843	0.51364281288098	-0.478968365059104	-0.305630366055153	-0.324292851100368	-0.895137082704771	0.00137879191557028	0.123837448258213	-0.0808177262763967	-0.124479692909653
par-6	0.15104524488155	-0.372283212854967	0.521040562372811	0.271420085433278	-0.00956310743278995	1.441679260727	0.819037762857898	-0.117002612896749	0.534834262138218	0.394662095918142
ndx-1	2.76775536899645	3.32660048775446	3.81110574709209	3.34119657829041	1.23107560740028	1.83550999208572	1.76421961878905	2.73065660481863	1.54687611621337	2.4032208591461
sra-24	-0.38666947921544	2.71955091853506	-0.421031899643147	-0.29384781409525	-0.0935773284630783	-0.44330928546816	-0.319958888496225	-0.598637028594525	-0.579368222698152	-0.24935396504197
pfd-3	-0.681326086794982	-0.829011412873339	-0.110234408785227	-0.540158256669904	-0.880032200150138	-0.479531597073435	-0.711522436326104	-0.287335775797177	-0.753304983111849	-0.574722994810578
W02A11.1	0.43697820347964	0.12461298685213	0.261185689357177	-0.209911697552039	-1.03582049330311	-0.154563993707705	0.548217877848238	-0.0564467264130264	0.247550946940169	-0.194872819103858
vps-25	0.563003390914226	1.27909698556694	0.8889709022039	1.38593488285258	1.5167408656598	0.334460834759018	1.61329384066731	0.909719561527932	0.253856932632454	0.274510934566239
toe-4	-1.42646532622926	1.13257282062707	-2.58967360019811	-0.23595256705065	-1.25398229259755	-0.719177954652569	0.710804029297276	0.590518488857632	-1.69854195552499	-2.19500032452448
uba-2	1.29602355324801	0.88807848729855	0.958771658513643	0.81930630759022	1.67565408682058	0.433699518054685	1.21192390279889	1.36625410008756	1.25017952305269	1.48966849278125
bath-34	0.735875502402366	1.00374727052321	0.757156583715941	0.384878966677982	0.0109421130204799	0.222711933086126	0.339729159991486	0.705981633128333	0.189129011904048	-1.06208897506048
bath-35	-0.114260440856067	0.438173842105687	0.221223067482295	-0.429852690734236	0.978778582589984	0.319686587354757	0.810610095742276	0.352712686336368	-1.49578994125517	-0.429432800131004
B0019.2	-0.0407562374393415	1.06560711911327	-0.0931631018210532	-0.465028934766491	0.506218844822865	0.15477573765595	0.59818163350249	0.473127627064957	0.308522846280145	-2.1343154731203
attf-6	0.295720045441886	0.834817731340976	0.787222744887153	0.419028413341498	0.179542635357218	0.809278400663881	0.425602965857239	0.664393755978205	0.702872782165609	-0.529106479379543
gsk-3	-0.139006921485071	-2.61416455890239	-0.510250309235816	-0.826721162710035	-0.0978525082432944	-0.259665136994227	-0.588188262721256	-0.924390373183194	0.202148119140563	-0.827420007361058
nhx-8	-0.0232514918277993	-2.93412060118898	-0.484815753199957	-0.769883441841237	-0.272734561547485	-0.645358366732601	-0.671849189220914	-0.597187842203072	-0.527043413262466	-0.103778250423844
ptr-17	-0.835740251487436	0.0723486157471747	-0.70263366169702	0.605268763587055	-0.200379478238301	-0.578408321450886	-0.475265398387312	-0.432601726298488	-0.0910213092720604	-0.217101840147274
Y18D10A.9	0.468873569145186	-2.68458934726576	0.220100116954948	-1.22909149242786	0.0696478194618182	-0.585774407766213	-0.118850528968568	-0.926574236133882	-0.150680183829495	-0.471261868582857
Y18D10A.11	0.257325600927023	0.0723486157471747	0.0682595411281551	0.0912314482248423	0.294463154688349	0.970241577663732	0.559003773459684	-0.510380168030494	0.500085700507909	0.503883293950916
Y18D10A.23	0.226668902346011	0.664471957505078	-2.57328991474148	-1.93733448737945	0.577509134341906	-1.11624092723849	-0.904619430664487	-1.66643740135215	-3.23481183943294	-0.444191053299943
pad-1	-3.22992609158633e-05	-0.647236096441755	-0.2450618422524	-0.3783902942024	-0.406910630309414	0.0882180756124591	-0.456711944106164	-0.23369065803612	-0.364833549177396	-0.501728490234237
car-1	-0.623021607223198	-0.531733238553595	-0.460887296139283	0.072642837906447	-0.270503785024768	-0.395781221379493	0.562076110970397	-0.762413791205437	-0.912286145696656	-0.791040718689162
fkb-8	1.02662228894353	0.725597112357657	1.10251362309796	1.21913725507959	0.797751730903354	0.868938349896019	0.243068455427536	1.03486417073152	1.19482709482652	0.304706909921013
fkb-2	0.216739862205102	0.848607667648705	0.334700960753282	0.210842288475002	-0.724335109316218	0.036074986424163	-0.403108774303762	-0.442086634722053	0.607898052359365	0.213379905110599
pfn-1	-0.374387200645027	-0.506855982048239	-0.491139313371437	-0.736010805430728	0.0722092865671167	-0.567315318838004	-0.01183761290355	-1.27751689267819	-1.10832926878805	-0.647495829185467
Y18D10A.21	-0.231813003834877	-0.933298854538464	-0.34511050114626	-0.0956146722258908	-0.272469603665971	-0.519486327624009	-2.05166798020818	-0.801540569415759	-1.63642741754361	-1.07660563195264
F08A8.8	-0.971162705861761	-1.08681853522221	0.230886024752298	0.180543168285993	0.356304457671135	-0.630021000547445	0.568289069100872	1.14963929963498	-0.503454539958119	0.370653642918604
F08A8.5	-1.37531598191923	-0.0311164533716928	-0.436658922416122	0.007898518971886	-1.00203133859283	0.169711596879524	-0.14580387025717	0.334624984397571	0.402988315513254	0.382372026278566
fbxa-101	0.595159740855046	-0.230918701596832	0.00218094084426935	0.338376135329239	-0.285341766288164	0.165066842179541	-0.160724641127815	0.228558042095055	0.0281597672619757	-0.380216787606079
fbxa-140	0.614656709562972	0.838846373888675	-0.884964378759392	-0.445863163662214	-0.886596350318976	-0.35670688436403	-1.19340218926017	0.232117571227524	0.66543316438692	-0.173957816869722
C47B2.2	-0.787243898298454	0.401827453942352	-0.221975945902308	-1.5611822034896	-1.2998353735546	-0.162973069256635	-0.13043269192948	-0.0479845511535475	-0.233049170281809	0.682071277824329
tba-2	0.382055670875374	0.0316696694371227	0.352883838304975	-0.172308299173716	0.614797149445079	0.573574646778893	0.40194649420269	0.480514075725708	0.343112909052023	0.700850494399481
pbs-2	-1.34100437656354	-0.933298854538464	-0.34511050114626	-0.511054824041586	-0.969168441007931	-1.23759390263348	-0.377693849940647	-1.20713007340029	-0.838790035199066	-1.49511660601559
eif-6	-0.990241834831046	-0.199861449973637	-0.994797410346692	-1.0804296876688	-0.775301031056118	-1.12608071986988	-0.944955345249121	-1.30804018563656	-1.0784639973907	0.257695909990205
prx-11	1.12582775708517	-0.0419966135054765	0.110118402372187	-0.889887578582813	1.29212737351991	0.804738265433591	1.42338892105459	1.43020608440457	1.24713830776332	0.770514707314854
gale-1	-0.68797862164729	0.382332772338121	-0.450860213903306	-3.77914692840751	-1.16463401153748	-1.15759266758817	-0.394871088047865	-1.28762502565917	-0.833489258822395	-1.63895828361617
efsc-1	-0.926230601327809	-0.647236096441755	-0.81656231037636	-0.593919707959726	0.0720505287918178	-0.740294062790677	-1.00568495357701	-0.254397726131802	-0.552103880702774	-0.622937588618621
C47B2.9	-0.231971702632858	-0.326020651140259	-2.30085461598339	-0.941671913708898	-1.91975045763775	-1.15209757734671	0.567917404518392	-0.662093827669799	-1.79059344952978	-1.18057895572102
nlp-15	0.400065814878432	0.21581944487396	3.02677208511513	1.41212664543282	0.265126866368003	-0.483930505606644	2.26766178971006	2.34729997782724	1.94029125026064	0.140652740181556
smu-1	-0.486451336434735	-0.122841799577811	-0.79016881332279	0.333121207332693	-0.713856388395292	-0.197099216259763	-0.990386861167864	-0.531326636239663	0.0832458431057845	-1.6857815135738
pmr-1	0.158220829339678	0.810906984844613	0.351206773592564	0.992511543783813	-0.762437438131198	0.364923668621782	0.318778060291844	0.267968433142708	0.398341226318949	0.635107603668599
W05B5.1	1.88545844765727	-0.906211838493035	2.01450899651842	1.11755645310745	0.403598772491212	0.400374473467134	0.688746207436868	1.50058195617929	1.32111043249923	1.24326044832375
npr-14	-1.72140449837049	0.284063012550759	-0.518237506374699	-2.60623496989669	-0.876215315109152	-0.67162570968654	0.356936279257438	-0.132231904678662	0.120980468335462	0.412917565428769
nhr-85	0.636325272428298	-1.2343849511959	0.170944816988706	0.980005324611981	1.41876323241614	-2.08350235580105	-0.535833948149527	0.472458011494828	0.557792505658607	1.03382708296889
hpo-2	-1.21135510325306	0.00610962251607574	2.81725155358479	2.44321972805734	-0.0935773284630783	-0.884648331052951	-0.0470392490522201	-0.252186875203753	-1.18448118326145	-0.16407781544182
pals-2	-0.38666947921544	2.36444968446277	-0.421031899643147	-0.29384781409525	-0.0935773284630783	-0.44330928546816	-0.319958888496225	-1.46500509605557	-0.579368222698152	-0.24935396504197
pals-14	-0.0648283969869059	-1.72497580451602	0.171495929419788	0.859086860533377	-0.73524999067982	0.493591861702788	-0.183990916319481	0.323231259909153	0.163805334121161	0.121453403162634
F22G12.4	0.3523922883367	-0.253287236413732	0.0111653873380228	-0.107091320913079	0.276398227134993	0.279617066915504	-0.0588437980929642	0.414668974507572	-0.00216323505575273	-0.317461150656802
F22G12.5	0.568068149122289	1.31316978553131	0.66797908759133	1.20479193381199	0.717721277478652	0.905371973266359	0.512122840477865	0.614432801078119	0.594700086542521	0.382748522567001
clec-109	-3.01063374096714	-0.906211838493035	-2.774717014308	-1.89804843443846	0.665228374552732	-2.1865918263292	1.01827927267548	-2.37139807758828	-2.8959941006897	-1.94603885615622
ZK1225.1	-0.950159830012806	-0.39103381054973	-1.06507295793736	-1.50396877291727	-0.0411647342807683	-0.579491888196601	-1.48403153056777	-1.18711992065605	-1.64843550369542	-0.677989993444084
ZK1225.3	-0.620186050370838	-2.12357370558226	-0.179338843580146	0.0359201154643792	0.0774326157273029	-1.665250930474	-0.847583542949123	-0.985631553633467	-0.182790902024506	-0.0332598337837547
ZK1053.4	0.422832292528203	-1.64783417690571	0.195397462919801	-2.92380874987838	0.129728761506129	0.531917212746511	-0.398710054521754	0.881889800699754	0.308522846280145	0.72381386196699
ZK1053.3	1.97370999777577	0.999189483789184	1.6726360184781	1.38006042962852	2.10100944087219	2.01318923018979	1.32206005609328	1.290594005769	1.06250543081126	1.90747024134082
F44F1.6	-0.183162273129922	-1.14910129131068	0.0898590156258591	0.215433672536353	1.05822903280133	0.424223311616348	-0.0533274651397136	0.218030258904632	0.82069465453519	-0.312066114063786
F44F1.4	0.791051656375874	0.774233296849956	0.80622318811755	0.849956059417437	1.18616454453242	0.880994937144526	1.30204919835118	1.33359946260336	1.47783714929521	0.55490965852458
vet-6	0.0912288246144746	0.0789771505696202	-0.410943373629288	-0.358721854250952	-0.429514184842222	-0.304148983914456	-0.724796989847205	-0.357170842974534	-0.627138437410736	0.0192454641619476
M01E5.2	0.656651413644463	0.39213991456978	1.12255555393465	1.50234373888457	0.111690961928883	0.398251250932966	-1.92937082075278	1.20919668615395	1.06250543081126	0.400910082763978
M01E5.3	0.719934086420347	0.455294821243449	0.754828101656742	0.608935924468955	0.0722092865671167	0.370701157370136	0.786526122045864	0.0603349948917525	0.101609087207233	0.671182442806353
M01E5.4	-1.49566927266116	-0.0498797506724839	-0.940370601183879	-0.47803447668422	-0.39666765998399	0.28744028920948	-0.219927773940224	-0.294188001882243	-0.408538610440139	0.215315046120401
top-1	-0.792746933503713	0.00274315719822575	-0.263957705098127	-0.00345022210089671	-0.619599188956074	-0.219483022366571	-0.302385183609782	-0.496942211658884	-0.563083889146086	-0.489408643230112
T04D3.1	0.582861083656183	1.80722945752594	-2.774717014308	0.839019107714134	-0.911269221005667	-0.284914023865879	0.208521552991295	1.37986327767198	-1.03155268871367	-0.108308728186698
pde-1	0.519762069130183	0.485115347867552	0.533043992014304	0.826559642258679	0.669268937129312	0.486954973606818	0.615526807166005	0.668716418078863	0.340052387960595	0.39251563253591
gcy-35	0.485960414062049	0.516905541531394	3.43710171610358	2.37984631189115	2.55019162224557	2.37684600863889	2.98927528503793	4.41160367980514	3.43681574355944	2.84429299454579
T04D3.5	-1.35359054314841	-0.6733693095124	0.0784231099337605	-1.21033689638726	1.79653020990453	1.10582934374445	0.125509045268515	1.05922043053621	-0.594740651390528	2.24523895570487
W08E3.2	-0.646287994043433	1.43584013797107	-0.245074904208508	-1.38107410438812	-1.31708834676656	-0.677916562321268	-0.0989472287859428	-0.799837707414021	-0.902998695510323	-0.816155878988196
snr-2	-0.620473559756848	-1.7954005928794	-0.383759514119497	-0.445968260879912	-1.43754845074263	-3.88567191739398	0.0386462445613567	-0.769915590079616	-1.26172991820184	0.57705833343003
ola-1	-0.862088061433597	0.0301411373684298	-0.880427973023366	-1.0047654629765	-0.415048610397335	-0.942153022560044	-1.16871211729401	-1.48623412359181	-1.50076208824039	0.186986543065461
Y40B1A.1	-0.219026196649382	-0.168875727113718	-0.794089143011032	-2.34373099337562	0.0404006724098428	-0.105067314943499	-2.31779417472681	-1.80320217459106	0.973960134161897	-0.429432800131004
Y40B1A.3	-0.219026196649382	0.438173842105687	0.644634892839837	-1.72429148853586	0.72858322391214	-0.512662395814667	-0.177002241646928	-0.720052661135281	0.523038557373126	-0.642435715404912
C01A2.6	-0.00293796153199055	0.740188959637753	0.302415087962903	-0.243541105053286	-1.66011490384438	-0.0388704771749718	-0.683187986657402	-0.339570306456456	0.239929546136411	0.0384722315998708
tads-1	1.27624974908104	-2.02824312186003	0.355019869758555	0.905586149408709	1.50379947471566	1.33098726417345	0.320104211559154	1.03651029748618	0.880735650867047	0.663129010562811
oxa-1	0.704411867791143	0.148053482518479	0.534745486230517	0.905498548388634	0.814459307286896	0.15019425053338	1.18691181910486	0.400691858727079	0.731159659961867	0.363163205464797
C01A2.1	-0.306298739169029	0.912398384664351	0.92892629855593	1.09719047070609	0.590765146873726	1.68171566948036	1.05633008671573	1.67787726807084	2.03900665546213	0.562499335764566
W05H12.2	0.111130750128026	0.70803210864564	0.852266079986474	0.863782906025192	0.704036283910342	0.917349970494348	0.901178246517889	0.918501401791775	1.11837330513508	0.529262353159403
W05H12.4	1.31297112295227	-1.08681853522221	0.664993538486459	-2.21562221442015	-2.21485237735892	-1.11624092723849	-0.598963300459903	-1.66643740135215	0.982292693755992	-2.28192118126947
W05H12.1	0.102809955033975	0.498154943836631	-0.511336988169203	-0.559883563769672	0.609974947159928	0.989514085074323	1.03708081387987	1.88817024485041	1.48765702986978	1.56225102056862
slc-25A46	-0.071121292251468	0.280313888222453	0.326383472654012	0.484622412303278	-0.116955593793394	0.504890288696556	0.31582499522824	0.167448032023023	0.19706090522527	0.282572974698357
eif-3.J	0.31543594387083	1.24621381584245	0.551058727444464	1.62952034143421	0.438652678387726	0.352822228501105	0.608094366763963	-1.90225716384923	0.956756258131044	0.768865526580871
spr-5	-0.434639670126278	-0.14602733704906	-0.0164254804388641	-0.155627127667386	-0.247610872744335	-0.370782655570804	0.390991111523182	-0.358786313820957	-0.463186088697022	-0.89240094288477
Y48G10A.4	-0.221969313071695	0.313808854604079	0.691914376638757	-0.455743491281123	0.786494964967869	-0.0192969149037779	0.336300107960004	0.0342783141648833	-0.193768259582497	-0.21278421480577
Y48G10A.5	1.44761969767159	0.968826721446047	1.18279198124032	0.730688591367074	0.627976677413172	1.13601508842601	1.35625061376938	0.697226731581489	1.22533177290686	0.216095619671171
Y48G10A.3	1.10075238785849	0.21581944487396	3.23022439431444	0.0749000905594031	1.58977980223136	-0.483930505606644	1.79822381567055	0.864760176199232	-0.18595308865088	0.140652740181556
Y48G10A.2	-0.895283680755525	-0.284192228435865	-0.317835427763326	-0.720600817690322	0.0718737416249872	-1.11765755556852	-0.233700416763312	-0.803937912779525	-0.436409782766912	-0.748681869333536
Y48G10A.1	0.376281699296692	-0.0628606978468667	1.22563538704773	1.14792195881219	1.17271021769657	0.386747460569142	0.593327561537514	0.798042784346877	0.999823849639339	0.993066689780786
soem-1	0.442348396320045	0.435541670830801	0.674521984799288	0.965179349901979	1.67952966805962	0.586048497158841	1.81493448662358	0.479926626532615	-0.307965615751598	0.448863079507857
ndx-8	0.577839945840461	-0.451014912280674	-0.194251278954512	0.421117402560467	-0.661811657641117	0.278334847005072	0.364944895188239	0.956947394829712	0.482175680615974	0.316135834507164
Y87G2A.19	0.717198674976636	-0.497048839816581	1.03854378558459	0.81045512267894	0.41744544695651	0.717054617631291	0.835741937052691	0.927847221787229	0.888435384312606	1.44572708795796
Y87G2A.18	0.0546151187726361	-0.348425315917925	-0.904382149624643	-0.754047890974453	-0.0124408306372734	-0.108459892257268	-0.332977478810241	-0.371697282113011	-0.744552721119679	-0.88957973704674
Y87G2A.1	-0.0113071419174567	0.10429285319516	-0.0254784818304178	-0.256503356746393	0.64932697342209	0.125884414458293	0.833554027602969	0.570257701920441	-0.257320000262659	0.380480308215405
Y87G2A.25	-2.72481906388861	-1.97600728960858	-2.10136114448163	-0.528042070892709	-0.169974772065825	-2.32910109161223	0.256539474301276	-1.67806528494267	-0.5499838250143	-0.746285842172169
Y87G2A.2	0.00403417307493737	-0.108894625382774	-0.511336988169203	-1.17932306860943	-0.553701765013558	-0.559135814040294	0.251200029229708	0.394796186732195	0.907678503959219	0.0380646897877607
atg-4.1	-0.1612619701459	-1.56255806389876	-0.972239956588049	-1.09548327770214	-0.719067498775736	-2.02529376637914	-0.92269479941376	-0.31747181497703	0.578028164906884	0.591574990322192
aex-6	1.43648063344164	1.18883465537203	1.26706209788572	0.866983089714826	1.43786425872137	0.998151832268136	1.35001143031867	1.14065545902932	1.22544245118282	0.821297175677017
glp-4	-0.468315278494441	0.0939916824556168	0.165676687809862	0.00692540509036968	-0.430339622941118	0.338803976244748	-0.209153542572351	-0.324064867302784	-0.103892579135271	-0.195181319337476
Y87G2A.16	-1.22542294236763	-0.497717026965803	-0.15711624581543	0.176399882351623	0.997394058707561	-1.02327157851698	1.20634317749911	-0.495223701767743	-1.13852234514754	1.09987293150822
grd-15	-1.03124215723096	1.40032464539737	-0.97608343522431	-0.665352660703135	-0.656298164932117	-0.673748932220708	-2.31779417472681	-1.01235167558635	-0.445226109324385	-1.99400489191536
cyn-15	-0.0747772947290641	-0.952049452233227	-0.0745453360379455	0.828118495627982	0.955558683429956	0.752990801090625	-0.0110414490586285	0.686403290344726	-0.0125087707054978	1.10697674349926
nyn-2	0.0548649219574263	0.221209207242135	0.166258411034247	0.489864091778567	0.720325015538283	0.350727141363834	0.568279527915932	-0.207094631951096	0.446916073150344	-1.25970028145881
gpi-1	0.320844316936622	-0.370009914642379	-0.669920222560491	-0.79200164756517	0.119656644616875	0.632189426899891	-1.67245627531113	-0.117801615709069	-0.186276559296125	0.228258542272998
ubc-14	-0.706368158940466	-0.345196196809538	-0.472625715949738	1.48459121076662	2.35786334553801	1.16422763437836	1.01173883277899	-2.14763868454578	0.0209113370240875	3.00759138059083
vps-28	-0.903973480083014	-0.488667025936323	-0.610111954642075	0.213789871715818	-0.123728748190798	-1.35995933405806	0.255155429918232	-0.511250859898071	-0.60304142206626	-0.691496761890153
eipr-1	0.960073395123589	1.58594381448671	0.736323060210836	0.944263481720254	0.701888193941162	0.165432082111823	-0.00393636164540683	0.572985013574583	0.649368513957383	0.584077977516683
Y87G2A.13	-0.587796245523628	0.250321797537794	-0.595283256566848	-0.133669743885472	0.415167355925397	-0.575533775252514	-0.121215384361159	-0.354263715763622	-0.498677558971058	-0.558073760977932
agef-1	0.63781997192444	0.958274641483121	0.398495628729936	-0.0463196802706256	0.757377728483161	0.465392945660116	0.579064106839519	0.974394408206952	0.504651001798399	0.587963772829792
W09C5.1	0.0800334261740851	-2.61416455890239	0.398495628729936	0.934257058589084	0.948993935197302	0.165088765304029	0.714884366036468	-0.0588070847954851	-0.166229384743115	-0.106434873262869
unc-59	1.71159356401171	0.0288519487532238	1.74567808626641	0.888786163237583	1.28551173560424	1.57916953583331	2.9048068837648	1.66877217593432	1.36620714758783	1.78152370313464
ins-33	-0.38666947921544	0.00610962251607574	-0.421031899643147	-0.29384781409525	-0.0935773284630783	-0.884648331052951	-0.319958888496225	-0.598637028594525	-0.579368222698152	-0.24935396504197
rpl-31	-0.575285466467089	-0.184884774060925	-0.543310844939393	-0.989000286616135	-0.0201977686310372	0.0594595313824915	-0.326857133722135	-0.718655175898865	-0.977805796143897	-0.899548550055786
W09C5.7	0.412651981463305	0.918040703139584	0.813546988587108	0.612970566952811	-0.634505417985113	-0.812485690906607	-0.83968229169098	0.361505311157147	-0.347005581653143	0.158547359367086
W09C5.12	0.724952725625928	0.417472927754585	0.79143069661614	0.852931912979939	0.945929149990796	0.812100726157959	1.00074309774628	0.962006615515049	0.699065210590331	0.714563054387262
W04A4.5	-0.418929655121195	0.0311252469658117	-0.338764783372957	0.166266589685579	0.134640433811157	-0.439810756253783	-0.0531024268483919	-0.485562725055924	-0.308795628892009	-0.448881044895303
Y6B3B.3	-1.61447612082626	-2.12357370558226	-0.74145662620175	-0.787518742399444	-0.307523509562486	-1.665250930474	-0.165627335764503	-0.64591156543163	-0.583963391805845	0.394662095918142
Y6B3B.9	1.18409893957576	0.425125280886617	0.71008751902341	0.503787385017504	0.31843293346976	0.576351047375403	-0.0369294628698012	0.0417154424721317	0.529337174973313	-0.405746750603554
Y6B3B.8	1.33318854952696	0.88807848729855	0.408691193970185	1.23857055600968	0.459790170678157	-0.0771942686507667	0.70609610839994	0.550724393182015	0.940763849945036	-0.365734259502473
gpap-1	-0.331786440337119	-0.0441101001521036	-0.095198949378643	-3.46157314842582	-1.43754845074263	0.649471903663947	-0.83968229169098	-0.617669449008711	0.60271149377418	-0.947127997350825
Y6B3B.4	1.5132675520786	0.284063012550759	1.68061740369193	0.911483673047929	1.35970655580005	1.52433065252516	0.608094366763963	1.99022635695974	1.2183634821888	1.41564414823234
Y37H9A.1	0.933566876995256	0.913507655204437	0.1992330334616	0.441900177028309	0.243046147470008	0.402956657017218	0.88809169646977	-0.0103978811383415	0.256452338034312	0.164223338844854
Y37H9A.3	-0.320031352410361	0.284063012550759	1.01444402944098	0.366582160577419	1.11310316383416	0.760417309372272	0.489919476971216	0.82407028360926	0.756868115998355	1.51859292214668
Y37H9A.2	1.09360877767705	0.814944187261114	1.13950148484561	1.06532509654593	1.28580480350489	1.16868627169615	1.56249328995731	1.26949405844503	1.24768939260362	0.754331810012537
Y37H9A.5	-0.790998029948068	-0.276952629132738	-0.553726068207196	-0.23595256705065	0.674263567286977	-0.436834935825845	0.432047535722075	0.0682372974016191	-0.931483557402298	0.571952632176821
W09G3.7	-0.192894807636084	0.988465491502956	-1.02581057328682	0.458266205884011	0.374269730047051	-0.677916562321268	-0.377703722361144	-1.42392142738348	-0.0790493487586682	-1.1721038401403
tag-229	-1.00925867557345	-1.14910129131068	-1.21216731565497	-1.20773182574939	-0.948071773954697	-0.931846045528876	-2.73686084206062	-1.78563846095189	-2.28412696479789	-0.79077866114817
maea-1	0.375148723255061	0.418024766579626	0.564729713810187	0.597831393831601	0.418465138872661	0.276765283144271	-0.450549241651222	0.320438375751915	0.599182556278448	-0.0169619155440371
W09G3.6	-1.10053479840873	-0.669273722665503	-1.25924800672108	-0.494779925869505	-0.517088191385384	-0.285779045765468	-0.523218591736806	-0.699310705334267	-0.453637451572619	-0.380600465351933
W09G3.1	-0.384322931534215	0.391471727420557	0.476975987078082	-0.0774336685626256	0.645744224241329	-0.270014579819967	-1.46041846510334	0.0753207726299746	0.220177995897178	0.640886879348825
W04A8.1	-1.32044528524965	-0.271597647906884	-1.27089322316296	-0.533244508484568	-1.59529322928627	-0.640138059081364	-1.87027147922813	-1.32159258192954	-1.44681020686745	-0.582447289595326
W04A8.2	0.389977653011574	0.13223597233749	0.705072173579718	0.714056201056634	0.204612590810783	0.14567177135029	0.0769216447153135	0.159748999162129	0.468587854702614	0.464695827419414
W04A8.4	-1.09058545455675	0.705509197762978	0.194037313626004	0.0483429188409541	-0.335897423253761	0.987357645259599	0.486113457188111	0.60810741504217	1.11944913609595	0.82113504449854
W04A8.3	0.328216337528879	0.722974600486427	0.551991409109368	0.121268562424316	-0.475882392282154	0.386346913799674	-0.98159196929933	0.0471425361799081	0.362922381271733	0.394372916207508
W04A8.5	-1.33082406549864	-0.178682869345376	-0.358338506848361	0.547801534151705	-0.809371351615744	-1.40902182041852	-0.598516325158428	-0.845921345204739	-0.426116290145607	-0.196826026482318
W04A8.9	0.747344013724406	0.554360932181872	0.911556792128824	0.550845512598463	-0.299824276742401	0.582997924703961	-0.223139330232359	0.580600398279475	0.590070130138212	0.657022280259934
W04A8.6	-0.0259358599248386	0.592140888649309	-0.487925930347212	0.422433227902281	0.306281576900033	0.0821834625571918	0.378032162987499	-0.117801615709069	0.219717205628195	-0.114876881288721
taf-1	-0.030307706088379	-1.49431449622196	0.520531808338285	0.08225208258545	-0.156927876703188	0.993389279370677	0.0782072893154245	0.472568187914898	0.840103238537993	0.89392613952867
Y71A12B.2	-0.281769841161734	0.679400116343143	0.483421577431865	0.288718665706126	-0.340606084514575	1.23025987712758	-0.149177078949377	0.857461108616746	0.701155348181207	0.235751482772724
Y71A12B.3	0.0101380600045519	0.808137877676683	0.658407973646858	0.372240240177845	-0.24428977130912	1.36685323030398	-0.0939317546111962	1.04957442827891	0.90851813542839	0.389776195446095
trp-4	1.10854574534965	1.12100318091432	0.916241558673675	0.869819699399367	0.706231056920572	0.931763923442657	0.656048889971429	0.86756488534997	1.15367244667212	1.12736931323331
Y71A12B.7	0.96176612889458	0.532491739004428	0.683275907324518	0.279463875980073	0.15360193550377	0.0860647003623567	0.0315635711719442	0.363221757539609	0.236100702484363	0.2844910478512
usp-3	-0.0532892551719878	-0.210323533310205	-0.196886900446938	0.459635617188081	0.195457060014064	0.344359143042339	0.381501243663749	0.0970260125417576	-0.0813051577072306	0.442472774417437
rps-6	1.60340051711102	-1.2343849511959	1.36825131969531	1.59944482945174	-0.477943117167485	0.636655967337627	0.937074551615831	1.18191119088449	1.08415262234653	0.387048461317429
Y71A12B.10	0.903229466594405	0.669134985729019	0.739331841894308	0.58661989348374	0.532959338578124	0.504956851900909	0.659742574690648	0.734627840567463	0.759623401782525	0.479533586863553
Y71A12B.11	0.294021107614728	0.598300552686179	0.656713340670868	0.422080052795019	0.122575635044637	0.186512941104531	-0.205196177942933	0.353172468832908	0.334188914913231	0.218335298377018
gadr-5	0.476034138005973	0.26900706528768	0.540604835743846	0.520115886785488	0.310433146558972	0.239169341838858	0.400000368425858	0.421161158328604	0.190056413357533	0.398015043415964
Y71A12B.32	0.0877779831728093	0.397494895795634	0.568867231539208	0.622762470786447	1.06939161483628	0.324183679642295	0.661164037976709	0.408224013749079	-0.487487157193259	0.263656695705761
Y71A12B.15	-0.656091066980058	0.467919684159006	0.340779456011966	0.767102149526149	-0.415636558753126	0.306728649532194	0.146378522665563	-0.311506990301986	-0.152491813851163	-0.35034402550656
Y71A12B.12	0.451685574984249	-0.170065159469107	-0.138400266479218	0.238874740943962	0.0226265788134963	0.306239974430686	0.386927193171324	-0.0564467264130264	-0.805621782827888	0.0510210006886791
ZC334.4	0.158346575156927	-0.116010714631193	-0.101663604082466	-0.111574226078804	-0.657316327193865	-0.492940449449566	-1.18750045067001	-0.443348611789846	-0.359409362872646	0.47291302917934
Y71A12C.2	-0.224390091679746	0.382332772338121	-0.092194740481012	0.734896109964079	-0.582795655450738	-1.15759266758817	0.164091722699097	0.575327919944431	-0.685823320396384	0.846519771686572
gadr-6	-0.920064356965517	-0.169543914262941	-1.10737547624482	-0.305488493992669	-0.185268562022731	-1.94484156972049	-0.296792995379316	-0.497825026463931	-0.722758498865613	-0.402458918820065
fbxb-93	-0.0385320653107846	1.42322807548126	0.128047626957048	0.669401763414359	-0.542159886618631	0.413617379995385	-0.106256529702814	-0.0562037112004295	-0.0831996648852649	0.0253051740078007
fbxb-56	0.866343661964344	0.498154943836631	-0.511336988169203	0.938554587056015	-0.553701765013558	-0.936277289130855	0.731424683675281	0.469263886071093	0.311325469263329	-1.06761066693015
fbxb-101	0.689789461200413	-1.56255806389876	-0.0898662584218135	-0.655983954709174	-1.45209713618587	-0.367565415664044	-2.16915400237688	-1.10832231398174	-0.8249178808787	0.23562702917009
fbxb-100	0.785234678827777	0.522411409658007	0.995293000040047	0.83713534001309	1.1218205392918	0.932155293806925	1.07030554108219	1.20586263818461	0.905115060967089	0.470246028916367
tdpt-1	-1.03740667687489	0.706326306336	0.0518674733857881	0.0282183120986238	-1.5231588224783	0.384895380098834	-0.637614797488734	0.104075726312622	0.243043777740648	-0.717365866001493
tfg-1	-0.421860038437731	-0.0204447074330975	-0.11151219059259	0.0132226056540339	-0.813297518846176	-0.634956797098635	0.274680138063741	-1.02182951277616	-0.602117492615473	0.0323222532845667
dnj-29	-0.990573300170491	0.195524170893393	-0.353480323680394	-1.71994079137807	-0.72480927082512	-0.132427707294329	-0.442200347634142	-0.638203280247621	-0.998767822850837	0.151050346561578
Y63D3A.7	-0.0287836853650138	0.203857415625209	-0.304303923875614	0.212110061344404	0.453426478011229	-0.903189870730391	0.170283946313201	-0.944849787709106	-0.441201685354033	-0.522872516111668
Y63D3A.8	-2.0640801890651	0.465101963475107	-0.739967413881181	-3.97972027269677	-2.21229054003725	-2.16419024191342	-1.37362081259535	-1.81680214002256	-1.50613326622874	-2.1454263240627
mys-2	-0.095017285604943	-0.497048839816581	-0.987152391962415	-0.802903789198604	-0.520932463223632	0.665046532825733	0.530085806848108	-0.603983919170742	-0.168051970940643	0.253806275958143
kal-1	-0.639755343477547	0.121148438003838	-0.00192496929865475	0.603098204237859	0.794371965943995	0.0193587577761465	-0.0331744193416112	0.381578572482018	-0.166638677053256	-0.547937619798696
best-8	-0.240388805948243	0.608973396603208	1.91701339899472	1.26183726170195	0.755841406799029	1.92048856855839	1.30291742805204	1.9844997498998	1.12135946676612	1.06730982168095
C37A5.7	-1.26219290875954	0.516905541531394	-1.0263616857179	-0.0789335032207426	0.325099915590029	-0.91199393177699	1.5008558690077	-0.236995167894833	0.841297939466702	0.0962178008180649
pry-1	0.467299782826355	0.695309269446623	-0.32883302056492	0.64618287156567	1.04851596194378	0.301074179310799	1.94401625778857	0.995622202909979	0.504731381047714	0.79564915886178
ZK849.1	-2.22392375821543	-2.07731114386755	-3.18322831414963	-1.22020925910221	-0.468113313783094	-3.69418299603679	-1.33578921492506	-1.31770501020286	-2.05220067358754	0.0527767145604707
eya-1	-0.61497052455159	-0.906211838493035	-0.877031105648441	1.11755645310745	-0.329430864918923	-0.771133950556923	0.781193959039047	0.167045056820165	-1.71966254008324	-0.108308728186698
C49A1.8	0.595541499431527	-0.276952629132738	0.190386006627685	1.1974661629801	0.73533618634576	-0.194975993725597	1.53857029695497	-0.176307923365639	-0.405123440714375	-0.274480271588019
fbxb-69	0.528585002995286	0.39213991456978	0.12870136042735	0.321121601795793	1.00000600598498	-2.32190707220571	0.983709688017361	-0.713074714087524	-0.0168232882055909	-0.950659093746471
F09C3.6	1.68929505747508	2.01314386513716	0.724680786756867	2.10403071560638	-0.694478467207139	1.73290925165556	-0.734089306430369	1.2571725173237	1.45885012168829	1.39393380504864
fbxb-67	0.177113682817349	-1.46722748017653	0.798243705525698	0.570581513601484	0.700282280449246	0.635165247327829	0.811086523440666	0.82407028360926	0.859753416541441	0.92089978425305
fbxb-8	0.56253377887902	0.226695341298114	1.25428655474508	1.0694568684309	1.29003096795505	0.725218627933424	1.68680383697142	0.771264181635031	0.509722881620399	0.543000371227622
F49B2.7	-0.382679521205955	-0.110594125725761	-0.254558836667629	0.226761646459908	-0.463827546576477	-0.36774803294573	-0.33966010882156	-0.346439940458396	-0.920077130271979	0.750198893977313
F49B2.3	0.10145366735425	0.804106019937817	1.01294369981848	0.564965718055907	0.554033276040658	1.20325368445455	1.05584765609165	1.200428398798	1.47945592513217	0.700274652513921
src-2	-2.00111191278037	-2.70676537786462	0.0941595587101246	0.555900946598441	-0.425261714022186	-1.27996831628132	-0.299245156934348	-1.49476624943618	-1.27685710906496	-0.35285525675484
F49B2.6	0.557562233449168	1.00374727052321	0.113416617682294	0.580173305861802	0.125802594275696	0.926076852929465	0.21156446892262	0.495761906899272	0.587672395491207	0.636286863350194
Y105E8A.1	0.875923138251123	0.703318624650237	0.860351296950329	0.720113444873114	0.459053013621254	0.772746118904023	0.924142424256392	0.976842406722649	1.00768408177035	0.780947741857
Y105E8A.2	0.717198674976636	0.717050298622228	0.398779306124804	-0.0611809751027928	0.580070971663579	0.665046532825733	-0.495292276343009	-0.0152494182883882	0.888435384312606	0.573906608197404
Y105E8A.3	-0.502949141939909	-2.16733433490558	-1.6662736447677	-0.0410273550351405	-2.48655409630969	-0.460754333545956	-0.797904903290688	-0.730944245752475	-0.177836520367481	-0.701220475556926
bbs-1	1.02194092005449	-1.2343849511959	-0.325982279764942	1.15994550645878	2.09321371786257	1.53348637158497	1.255929347131	0.612510884874993	0.841297939466702	1.03382708296889
lev-10	0.959302616857523	0.792528751792291	1.08188046550727	0.80289017885786	0.598718267770478	0.961213598171329	1.1378914693252	1.21696185436476	1.04107628044225	0.776984268870775
eat-18	-0.396318371402319	0.465101963475107	0.819599460847809	0.0520356856100545	0.41744544695651	-0.216012720651825	1.43032190056571	0.519085048152431	0.803563314237023	0.421872350525225
Y105E8A.8	-2.4065603281952	1.15088323212022	-0.972239956588049	-0.036544449869415	-0.457437896714216	-0.168496845022075	-0.565200149537171	-1.37804389475794	-1.77463495630602	-0.223269705896356
apg-1	0.0742614925572541	0.39095048221439	-0.0301008120696064	0.0208023553475424	-0.261632696102997	0.128106887740428	0.294253902248537	0.574614940604193	-0.0490507474235133	0.389576243998587
hpo-13	0.0192475134402834	-1.11390555126764	-0.135561147569715	-0.648688422176486	0.0722092865671167	-0.314587339962876	0.624413530548241	-0.130733936373713	-0.110803744310823	0.0734893049127231
Y105E8A.11	1.10075238785849	2.57415950682066	2.79611688058028	3.32600494807421	1.58977980223136	-0.483930505606644	0.936627576314357	2.78703157644071	2.2497069233683	2.43727960321753
catp-1	0.855169132625955	0.884753884627192	0.808456367767553	1.12443222724035	1.01959864163891	0.67718330235649	1.19842371816668	1.24663519533858	0.705567085266413	0.621586148482888
Y105E8A.13	0.724183610562434	0.378530715567345	0.615219829879007	0.896591578161158	1.17560280890181	0.644446147054765	1.24742702060962	0.987437030770417	0.449810046464492	0.761665343139933
Y105E8A.14	0.25196913770663	0.258423798039737	0.352163002370476	0.659578583590649	0.632805614380478	0.864631157552889	0.50473239098343	0.838205039254771	0.815840097760264	0.0784307361396852
rps-20	0.626893892600136	-0.543327655915405	-0.166579099377128	0.0626216813380353	0.379483928310893	0.108695548371176	0.162814994184829	0.106685853785092	-0.0243477398360148	-0.347873810386704
ekl-4	0.436475821324372	1.40510486547993	-0.0835205406485106	0.578412149804619	0.612284103360489	0.402607068235649	1.00453666171328	0.72193845889113	0.672023065683737	0.928468916880168
yars-1	0.208131273914735	0.931034349919995	0.445714775750114	-0.196100834052179	0.338693029253337	0.640773310810317	0.669388535926897	0.891832022716327	0.538827810895339	0.806209056554868
Y105E8A.20	-0.407873066086593	-2.53702293129207	-0.993527226933362	-0.969614820921128	-0.716759222256054	0.004345545705783	-0.0347350077665554	0.253972093468426	-0.362067643395002	0.363707139887247
Y105E8A.28	0.331440789402508	0.588276229954064	0.626041907961067	0.447163873613413	0.134908374869693	0.537254348924208	0.367238052135551	0.574576568374894	0.687799241669832	0.709698179368729
Y105E8A.21	0.74420404271888	0.942082613993317	0.801892184879195	0.554838660391698	0.153803529215997	0.454479790635873	0.126956734026637	0.356449280312515	0.507370314207624	0.0786090117525818
exc-4	-0.525996548353664	0.263967775946446	-0.917983283255033	-0.749612594213842	0.267235100484762	0.238601466804697	0.00817133670301306	0.437782695875177	0.230901708974223	0.176566604735483
zoo-1	0.67049971253401	0.498154943836631	0.974530079278255	-0.324383593800773	0.142997072328401	-0.398049277634254	0.0874181853947812	0.0605017124362961	0.398374688718872	-0.317883271364341
rpom-1	-0.366291720168503	0.292877080626185	-0.127132189882427	-0.0552806028765413	-0.0720189856564236	0.151730610617442	-0.85798555373755	-0.586385923155617	-0.573481656925824	-0.00352434957066856
Y105E8A.25	-0.0931838993092041	-0.13264894180947	-0.232913935376061	-0.556248096140889	-0.435101924393645	-0.459203434849352	-0.523405068693791	-0.956874045542419	-0.0313423972185243	-0.935409613990864
lev-11	0.412168657755792	0.134793932211639	0.994085890044599	0.866929020743	0.6149301081288	0.419095011031089	0.458205955848258	0.600827848599229	0.406695791544383	0.180009099986308
exoc-8	-0.674629408939169	-0.0311164533716928	0.494375688071687	0.10051631756444	0.0564157335237834	0.546853071970084	-0.536503687995292	-0.0558152748859333	-0.357348934383174	0.696154915195303
bath-40	-0.397603920479395	0.369092876926371	-0.00920799023466555	-0.0261116577330383	0.588727782411201	0.269912520038939	0.196884719589521	-0.30771474342934	0.174066916552241	0.0611809868584356
riok-2	0.868388251348702	0.10345631582158	0.939509537754682	1.10794720842845	0.973196719654392	1.32628416168001	0.844465956067685	0.473127627064957	1.36776745268244	2.07538303847744
hprt-1	3.18134467892017	0.21581944487396	1.82946558240853	3.32600494807421	2.99725992508793	2.54437483977448	-0.0727463130123272	3.43044949128303	4.01714549375472	2.43727960321753
ero-1	0.462903378685231	0.0263146882112679	1.24079216323895	0.736803551277326	0.480613925462606	1.1788803590358	0.460015581961019	0.657525734205051	0.5649778239025	0.441553735401895
Y105E8B.9	1.42768832089333	-0.6733693095124	-1.11888339277284	1.24844291872463	-1.50765626253565	-2.18301059667143	-0.848030518250597	-1.57250414909492	0.843198133273677	0.324718902768408
Y54E5A.2	-0.424038381292981	0.286176499197386	-0.742727437342635	-0.137042743709075	-0.119704066157162	-0.761062429339888	-1.00876381614237	-0.0949183114597857	-0.160761522251136	-0.0296046928496177
npp-4	0.198707354204844	0.968826721446047	-0.229219952900663	0.131755780942502	-1.30506047223863	0.0344530347033862	-0.853112135878654	-0.0374028078171128	0.0693248589255601	-0.598749076547377
Y54E5A.5	-0.0390686556911756	0.991944135950471	-0.114896180148935	0.171357965965351	-0.0529330467882512	0.156284887249713	1.11287776685289	0.223892414455732	0.393254012403657	-0.408238194500292
dus-2	-0.391915808923746	-0.350671856198287	-0.357621044534814	-0.726170996346453	-1.30190570802271	-0.401665001774408	-1.46848985709325	-1.16558462311876	-0.224067633358257	-0.174807183065
Y54E5A.7	-0.371483625452327	-0.0983346456134216	-0.516028305829739	-0.378270873354368	-0.0175657849324441	-0.354952248885805	0.501003744094773	-0.233875123255329	-0.296080164109104	-0.611539977646996
Y54E5A.8	-0.363180323846369	-0.0934067563384248	0.419037549785369	0.313809138784606	1.64601886054258	-0.79267362739092	1.4825556516519	0.298956161207055	-0.474205396402779	-0.215656071295642
pbs-5	-0.584582665562595	-0.255795958102188	-0.163642693692388	-0.770927901019716	-0.154161335436353	-0.401555521571021	-0.0790729447666916	0.0788395755005389	0.191324928005131	-0.048103116841752
K05C4.2	1.29854730135525	0.546173218217795	0.346579233321778	0.32490670009411	0.678572502890583	0.794173523353851	0.383467239238988	0.414824912397946	0.56502175311974	0.704114704442141
sol-2	1.31297112295227	0.664471957505078	1.86230004119306	1.41942217796551	0.577509134341906	0.740555994118581	0.65333275663441	-0.772632100606491	1.11813218913808	2.32276190340136
K05C4.9	0.558117091256977	0.802482925780146	0.737919881437355	0.249863557822606	0.206420354026551	0.815192826653951	-0.483408243757778	0.814542971734071	1.01048091953305	0.447350664884081
K05C4.8	0.125170451036223	-0.0977924652404062	0.348528644142038	0.890466436397955	1.06476200575436	0.266785495640578	0.307835037344095	0.593442603324582	-0.289044663403871	0.657232194359959
K05C4.4	0.587954147543192	0.524533820969837	0.655523667693079	0.438906411439674	0.358781929111733	0.532422508097428	0.734037201598567	0.39730148576368	0.214848190242063	0.102730021766547
K05C4.7	-0.145952550706548	-0.397975672196181	-0.0740090844450199	-0.579772293323326	-0.496254051766071	-0.445911886093507	-0.776261258037592	-0.479504992328263	-0.572713619671991	0.309979922032172
hmp-2	0.521588275111404	1.0649101335729	-0.0680933090909133	0.41287600251165	0.240891214326817	-0.0124372116866643	0.127018754235149	0.321375733277057	0.128965562734327	0.134051896009213
K05C4.5	-0.026692240961624	0.132239911208091	0.0344406359610401	-0.166280550323987	-0.142190837300198	-0.0429541600805745	-0.582669892995116	0.0610245108677958	0.0945555014134048	0.455353760849762
K05C4.3	0.81883303182004	0.937146509306071	0.575832608040273	1.32485039782817	-0.144462571870679	0.291243932965446	0.886197779905303	1.16305169961231	0.320286543103307	0.144030702474925
mtx-1	-0.797478225123774	-2.45174681828512	-0.732203605556678	-0.305630366055153	0.282502481028462	-0.79267362739092	-0.304277338289014	0.077175300756877	-0.549643936301931	0.0435863816574295
dnj-12	0.348633477803478	0.457860564353491	0.150059924194496	0.41287600251165	-0.301629889100486	-0.0814316645347739	-0.746720233221271	0.512444664542522	0.316235894259704	-0.125190556943859
F39B2.8	-1.11071510947363	-1.42388970785859	-0.667470720853284	-0.314757274383277	-0.644636958433523	-0.0719562207579352	0.544019220208794	-1.14893454529902	-1.38044314516252	-1.38363554838912
mtcu-1	0.802349302365758	-0.0934067563384248	0.113416617682294	1.00431847151774	0.743971750430615	0.610722444951567	-0.0671920246525811	0.213586701786854	0.809346301609154	0.522298928741813
F39B2.5	0.0377549536811734	0.330096940086666	-0.090340766210676	0.0706172308116243	0.0608857008993271	-0.194975993725597	0.320104211559154	-0.460671655133262	-0.783817618976288	0.016350388911345
sur-2	0.316814276478205	-0.594899564340034	0.191797073022673	0.801783821278292	1.76687980398134	0.243797376117969	1.42411707863569	0.481623359012048	-0.407324645636522	0.359263222647774
F39B2.3	0.177113682817349	1.49816215098957	-1.09944220313386	-0.927856637224203	-2.86553379405246	-2.52842263104361	-1.35305753414435	-1.51181690456573	-0.90768515384498	-2.90410850472496
uev-1	-0.13795724253652	-1.46722748017653	-0.784509398593495	1.53092317788769	1.35970655580005	-0.411091114651784	0.714430929134028	0.160067109772407	0.268646406761473	1.30559000687277
hinf-1	0.808308799979503	0.679634080962591	-1.31766924190353	-0.153388772376377	-0.231022109663001	0.220126257583171	-0.587187147558444	0.438565731690906	0.0310236393991058	0.467557266654504
K11B4.1	0.257325600927023	0.427449849819458	0.13600736758729	0.189828611771361	-0.200379478238301	-0.11880515577416	-0.845333909737523	-0.35813402695959	0.287672868989853	0.707796997430838
blos-9	0.18048331252845	-0.910498065526395	-0.0419164899874223	-0.470962552358073	0.151486786714549	0.165468451448102	-3.92849630796571	-0.378904251321813	-0.534408584523265	-0.195003347870946
smp-1	0.79217574053868	0.478198251327338	0.643178173220479	0.39217449921067	-0.273433055143676	0.453762913235886	0.52852254993359	0.817478745328763	0.525934913699801	0.235461927770464
Y54E5B.2	0.310535786049923	-0.982595510724785	-0.0886330726182336	-0.26531473973928	-0.428341393556387	0.362156916297861	0.245569306267581	0.0890340360176811	0.589035888919665	0.220204139869588
let-49	-0.0741643734883911	-0.0959136782083907	-0.194251278954512	-0.550499042018014	-0.0593256078863398	-0.255497506893668	-1.89308951964373	-0.92728496745101	-1.2205159966784	0.128253947922144
ubc-16	0.105336441807871	0.303601072912414	-0.0905774023089955	-1.5299013801908	-0.0281210658052333	0.413247292398206	0.248985442271408	-0.478915861733439	-0.474855536981493	-0.915988481969136
eva-1	0.430210440098365	-1.08681853522221	-0.350318672006868	0.521445327732438	0.769125341056047	0.0552674967855679	-0.904619430664487	0.0497458609618182	0.294182842386421	-0.444191053299943
F32A7.4	-0.181904642921403	0.226695341298114	-1.27858807399949	0.10911520414469	-0.493939238218256	0.175212663590724	0.653938204158313	-0.813478497857843	-0.202805919226123	-0.154422261275832
maph-1.1	1.84635423546088	0.737446806836152	1.57226530365819	1.47260465346724	1.32508487385156	1.35439724483447	0.652736133584363	1.3357535542249	1.17843663464815	1.13729985407768
aex-5	0.0269198307082767	1.96710993760125	2.79611688058028	4.01651428080734	1.00794144614462	-0.483930505606644	1.79822381567055	0.155306996809571	-0.791066049214177	1.33160424649962
str-245	1.89283659522743	-0.345196196809538	2.47206775400693	3.60246886643206	1.36320410606635	2.33573605840241	2.17899120233977	1.69690411593717	0.887827224522883	-0.817416908387185
unc-54	1.10075238785849	0.21581944487396	4.52092381186762	3.53000430109827	2.58443904170302	1.37286641575042	2.40953607607972	2.07757839705105	2.2497069233683	2.43727960321753
F11C3.1	1.33030826332683	1.0945108594418	1.20153505961366	0.867832688135292	1.14282804350677	0.962905417400468	1.36860740230409	0.855468213653806	1.21523246181469	0.79001136780111
frm-1	-0.0286329744554405	0.0333479179877559	-0.00544598635950755	0.450629573034419	0.267419186912334	-0.421018144222095	-0.380538282533122	-0.0419941234418152	-0.591138237286278	-0.221416674719289
kin-1	-0.453014794785096	-0.0359325764774462	0.209017214782636	-0.138460147222275	-0.623003090367511	-0.0932719615055576	0.0127539042316188	-0.598385419773696	-0.180458984282593	0.635139916940112
ZK909.3	-0.0442443244623703	-0.731080801152605	0.638653504605275	0.119198169029675	-1.13753573776438	-0.343141656542886	-1.6011044906353	-0.115972972045716	-0.236499079469453	1.38780395320087
fbxb-70	1.10075238785849	0.21581944487396	-0.565147423004683	1.41212664543282	2.3228094396415	1.37286641575042	0.936627576314357	3.13815047683196	-0.791066049214177	0.140652740181556
ces-2	0.938745189002567	0.208825384186935	1.30527183485133	1.71187773601864	1.40106273604334	1.35896566528389	0.678326960471396	1.53236534000691	0.789389261813366	1.07081837860347
tep-1	0.902713944130956	-1.2343849511959	1.13759611516046	-0.518432826213706	-2.4672615961108	-2.08350235580105	-0.178339298272938	-1.44981338874665	-1.15898296789141	0.387048461317429
pole-1	0.268494815804804	0.557130487308024	0.290323726625748	0.151967366450335	-0.477578509958096	0.13627253392785	0.220266915134044	-0.518533648096043	-0.0208915240129976	0.207870264333051
F33H2.6	1.24561421101949	1.6849707524343	1.66117621405295	1.76248023408685	0.801870970432879	0.537147726467246	1.29276141482929	-2.78532236994674	-1.2828505027601	-1.51301122520112
dog-1	-0.643505613923018	0.474400627409935	0.0928486736288787	0.199512113458458	0.121337716397974	0.503381408723146	-0.352061065574673	0.148565283138877	0.428827636839797	-0.0526758486481155
F33H2.2	0.212073772322595	0.441307217744468	0.075324355184908	0.0327030021860654	0.691334333531211	0.308471705625703	0.268058084211231	-0.40445593466742	-0.127721495688143	-0.346444943416583
set-10	-0.96058933166852	-0.255824496955688	-0.321625113855201	-0.591221192741136	-1.26152922041678	-1.83876864188945	-0.926538630797172	-1.93891435243616	-0.637394792532419	-0.717365866001493
F33H2.8	-0.561506335779475	0.516905541531394	0.374397126188015	1.32090748405843	1.90159751114843	0.0338291605907791	-0.178339298272938	-0.0309070299673257	-1.64720467712829	-2.47108087376986
F33H2.3	0.613005708876117	0.951966123897888	0.64658464339704	0.740912450769277	-0.568246970007492	0.182352723212624	0.551034155707111	-0.0681847864236199	-0.172918282292206	-1.71603795341918
F31C3.2	0.315932696870608	0.224633468545944	0.0547886977364868	0.233912261647056	-0.00796220661420272	0.198992074247578	0.083019465612774	-0.153267287063352	0.337402789378897	0.264441844534028
F31C3.3	0.821966251114457	0.501328748779355	0.318134890507438	-0.45394054758664	0.0537791154266097	0.676218961774181	-0.0486696806018333	0.690157701995017	1.0105893150351	0.0616123510150213
zipt-1	-0.704534059116894	-0.694581433547537	-1.16481628575028	-1.04139709913069	-1.56616836049823	-1.09129709805745	-1.7979513852234	-1.51804224509488	-1.76160797719484	-0.629167203341132
psf-2	0.491463449267308	2.36824509920944	1.11012738816946	1.82549337021306	-0.694478467207139	1.73290925165556	-0.030371547308269	-0.934820463693968	-0.667198514345484	1.74988176620074
F31C3.6	0.591013679241375	-1.56255806389876	-0.705968064369253	-1.09548327770214	-0.236233220043445	-0.593250747320332	-0.728981993372098	-0.484238594012282	-1.39594077804411	0.42350891575511
2L52.1	0.0270363338371105	0.918040703139584	0.560311748089535	1.46791004176147	0.253809626070988	0.359022733117449	0.929353315713707	-0.114304407546558	0.519910305845653	1.00498026313193
C01B12.6	0.145796213325507	0.427449849819458	0.324632562967906	0.605268763587055	0.353042306652052	-0.379339750808917	0.670947097622605	0.399259872756091	0.287672868989853	0.183782961711655
C01B12.8	1.62804204830614	0.664471957505078	1.86230004119306	1.85892150095848	-0.63835478180052	1.81545930281452	-1.33541755034258	-0.183897599724137	-0.194038866850461	2.12310762128798
F23F1.4	2.99927056904633	0.21581944487396	0.632159079701922	3.09050497810531	0.0132822066729614	1.85908634244147	1.17371288995079	2.5809434385132	0.385265511392276	0.140652740181556
F23F1.5	1.76060936747619	-1.2343849511959	1.6650965437412	-0.0789335032207426	1.21341495964613	0.458583062889036	-1.07857539199054	1.36626331224049	1.29656545386459	2.04832606130082
rpt-4	-1.22984347640754	-0.388776855661575	-1.40320098283472	-0.422199344716351	-0.72850683482894	-1.38817527325784	-1.46883309933671	-1.21473786582962	-1.81658039341762	-0.310352474673232
nfyc-1	1.59789742308621	0.21581944487396	1.33253848565488	2.47106547326555	2.00260068561627	1.37286641575042	2.64662138971615	0.864760176199232	1.94029125026064	3.89890292108754
rpoa-49	-0.358384925785557	1.091257338861	-0.883561728169365	0.528415546516513	-1.29569474448203	0.322589712897023	-0.213834309345211	0.362478664505995	-0.136037798238252	-0.092975899715061
C23H3.5	0.144669624202469	-2.95047215700189	-0.517016192733398	0.0803630843056802	0.754173893232633	0.0776796955632593	0.695976342161341	0.390439063095142	0.188917023357059	0.814460475145189
sptl-1	0.775684060384031	-0.0473728288025179	0.488057558879446	-0.346382461434206	-0.948663220554661	0.0249421884889367	-1.05806808330923	-0.226406033964898	0.128635390433246	-0.153326512746621
C23H3.3	-0.106882293285905	-1.35915057815751	1.01107505859359	-1.35725673087669	-2.68067054977194	0.398251250932966	-1.22565306163068	-0.982796294863721	0.850092599293204	-0.950659093746471
egl-26	-1.02071792539042	0.284063012550759	-1.48488880454645	-1.54729614206396	-0.876215315109152	-3.69993105506767	-2.05677529326645	-0.298998683713914	-1.59579500521455	-1.79843314800705
C50D2.9	0.0751918165879359	-1.35915057815751	0.310695652640628	0.321121601795793	-0.109513714741888	0.220178346484375	-0.183542681543414	1.51426748601726	-0.0168232882055909	1.26069161968935
C50D2.7	0.321254347074429	1.9264309912912	1.25677082435425	0.261968656225702	0.973694026687176	1.43102291627112	-0.342121142107865	0.320211870423924	0.217236734847736	0.0962178008180649
C50D2.8	-0.0648283969869059	0.0263146882112679	0.787597735367227	1.26892067286284	2.02253177663339	0.00737193501174447	0.246807203358614	1.17980692566106	0.163805334121161	1.68602549494699
C50D2.10	0.189589579429114	0.0751145104679309	-0.625579804809256	-0.167167954908709	0.2736393999039	0.296991991996325	0.234138098770203	0.560490371351641	-0.490394354054637	-0.762301436019897
cwn-1	0.301391482034864	0.359431134791873	0.25224424779599	-0.0176205552539052	0.414969171130513	0.319766916018355	-0.821151531345344	0.612452507282819	0.6089212592976	0.283556333029364
T25D3.4	-0.280036495025346	0.670771482523404	-0.481511903917498	-0.195680589481774	-0.0041100801683538	0.0610831211634805	-0.633682286364269	0.00891031630746806	-0.771595550642334	-0.195839552714525
T25D3.3	1.34305844988572	1.64122459498432	2.02301893522331	2.15981411193502	1.71007572087994	2.66406316574557	0.945422778175448	1.9123358386919	2.95347442118011	2.24185136997565
mrpl-28	0.140774361981951	-0.224716796881283	0.293251860931576	0.530896756940014	-0.055114290810609	0.0139157564358835	-1.05258718162916	0.2442061152988	0.418280841683211	-0.992179661964706
etr-1	0.642941248553216	0.427449849819458	0.494672841009585	-0.0141707412527041	0.614671908713572	0.927451206205452	0.40696214735679	0.621040733206269	0.170585914785692	0.77036001034168
T01D1.8	1.34522194631464	1.39003110748782	0.949812830547717	0.4655617384167	0.189610616405096	0.293841958528828	-0.0274451881745416	0.816243789573932	0.582026480355652	0.725074891365979
chs-2	0.227818401993062	-0.829011412873339	0.16774836323164	-0.486548342195418	-1.13243353920425	-0.553027062951086	-0.39160463032291	0.203116093897953	-0.198893191245364	-0.0308931470734557
F48A11.4	-0.645566835139522	0.118382543283082	-0.0212130440301771	0.00273403595898696	-0.252321295501879	0.0204726704175524	0.32055939199831	-0.0953903932311497	-0.363618666966568	0.201175679553849
ubxn-3	1.13366469565953	1.40032464539737	0.921602473435252	0.925703288715105	1.0350599118815	1.62647754436913	-0.844885674961456	0.119069225650412	1.08348766513687	1.62489099943177
Y43H11AL.1	-0.460392942355258	-3.31038951417992	-1.41791188685165	-0.756504914621616	0.0154683745356777	-0.987199240210639	-0.454876283144761	-0.63249145802297	-0.0125087707054978	-0.571954896722525
laat-1	0.636325272428298	-1.2343849511959	0.170944816988706	0.261968656225702	-1.47260235663914	-0.226705434443977	1.21583104519103	-0.236995167894833	-0.780288789629493	-0.259730160334037
pqn-85	0.241685825082213	0.21611933918002	0.176862985777181	-0.397772586720037	-0.123941282586423	0.212128034981056	-0.262201765952522	0.308223374275837	0.464563705349611	0.307388619852365
B0432.7	-0.470547629023108	-0.470059896483088	-0.145370367462005	-0.671309594495137	1.18136952068527	-0.152896025820839	0.517543022919139	0.101403848298095	0.235919109679085	0.636664989538008
B0432.8	0.39576583596662	-0.0959136782083907	0.234927991339999	0.669401763414359	0.167724249787568	0.278334847005072	-0.867711436452613	0.228160020567194	-0.0441844360719499	-0.202962473580722
B0432.13	1.18143146122287	0.868744046953263	0.678627235783501	1.09421062122402	1.62675696123832	1.19174082790645	2.29833620005644	1.65182725543903	1.00538180256644	0.462097355720372
B0432.9	-0.38666947921544	0.00610962251607574	0.91956564492523	1.04337874077817	2.44693952354271	-0.44330928546816	-0.319958888496225	-0.598637028594525	-1.18448118326145	-0.24935396504197
B0432.10	-0.106882293285905	-1.35915057815751	-3.66667045689178	-1.35725673087669	-0.691352070828631	-0.204575555813882	0.983709688017361	-0.982796294863721	-0.21671143033828	0.400910082763978
misc-1	1.13347030765601	-1.2343849511959	-1.52328878247155	0.980005324611981	-0.890764000552397	-2.08350235580105	-0.178339298272938	0.612510884874993	-0.780288789629493	-0.718626895400483
mrpl-41	-1.02071792539042	-1.46722748017653	-1.09944220313386	-0.927856637224203	0.118443924362503	0.191735692095064	0.42550709582559	-1.90225716384923	-0.646077929787229	-0.0459791696376763
djr-1.1	0.153670793955111	-0.00695580128711546	0.131723684613683	-0.0245439949362366	1.13841744510506	0.231892020234473	2.49150750423973	0.291369123348598	0.380707879739802	-0.00927466204484619
B0432.1	1.37972722614603	-1.7954005928794	0.560311748089535	-0.724505606273227	0.720787500902515	-0.435344215816046	0.0386462445613567	0.0917837303809493	-0.211166086271058	0.695271839658988
K01A2.5	0.786402621408537	1.45212822345366	-2.774717014308	0.498116948267689	-1.90592846047732	1.26373587524874	0.0447397091563681	-0.812129703345693	0.633000581129662	0.706535968031849
K01A2.4	-0.955111665672158	0.611078998967441	0.188597408875919	-0.369544323021923	-1.23195045356172	0.525278806104678	-0.390436813320048	0.219873274765361	1.01438285073896	0.579193127583026
mps-2	-0.723895701808124	0.637771834393254	-0.0218658163893586	0.23833529712576	-0.140547709693342	1.40036605773072	1.12367852512732	1.19505145790953	1.64216856139274	0.297662491071882
K01A2.9	-0.0643613005517657	1.47905634482308	-0.0597103875461455	0.980005324611981	0.685733595006001	1.43102291627112	2.31269484086405	2.5790815330923	2.01762950007316	1.35392741520816
K01A2.12	-0.13795724253652	1.49816215098957	1.11317651006607	0.911483673047929	0.287461397064333	0.191735692095064	2.14869957453797	1.62327271652756	1.87931935092067	0.92089978425305
D1069.3	0.776990616959826	0.664471957505078	1.30018225857146	1.41942217796551	1.22610324543905	1.22677592080962	1.25952462692053	0.759199040351479	0.982292693755992	2.12310762128798
dmsr-4	-0.0641990555206402	-0.669910267066271	0.22841075704889	-0.620348523566567	0.722614772320507	-0.734305592946621	0.687413677217843	-0.0114220054544104	-0.654089337018888	0.0185736290516019
ptr-3	-1.02609215000765	-0.326020651140259	-5.08091422280919	-2.00061074154162	-1.59954170361253	-0.530595117665349	-0.229266453692172	-1.66882391059411	-2.74031052495711	-2.9330329340904
C03H5.5	-0.00580410671219912	0.191005727041119	0.616858865304447	1.30702135724097	0.497423622105273	-0.0612267113989747	0.116040785727709	-0.361211054564651	0.51027333100209	0.113624220661621
C03H5.3	-0.807920453602041	-2.32196956859842	-1.13214935684063	-1.13637249639535	-0.646875417360023	-1.13337598160157	-1.81791311497993	-0.42804426883218	-1.07324051891344	-1.63558113473974
nstp-4	-0.101355898019588	-0.227881873938455	-0.162095899881556	-0.468870664884255	-0.150952479366171	-0.135485885710553	-0.337713073601795	-0.152461765105029	-0.193361078980132	-0.375090154708213
C24H12.5	-0.159364695586034	-0.251013938201144	-0.19212134718816	0.370139122388428	0.503655407831515	-0.528774923811163	-0.612336885464247	-0.817490565833601	-0.443233200852564	0.0140162941128941
C24H12.4	0.249618463728554	0.0902164204098293	0.119680361266085	0.247760175522017	0.46783269023971	0.367826794164048	0.204785970847664	-0.0604713173118915	-0.283727355096509	-0.214649137770109
C24H12.2	0.420391713148886	0.814805550336371	0.571907106537211	0.665521752821738	0.756118430583534	0.710695839361154	0.0871792189676868	0.562280559696007	1.14499194695703	0.348164491646337
C24H12.1	0.988328036797646	0.899290105444821	0.817309667660788	1.27355922286324	0.899999557080173	1.50624779978764	0.0373874523859078	0.892645652174233	0.522242223587565	1.03800353048761
W10D9.1	0.81131630974208	2.04007198650658	0.778802515886718	1.76248023408685	1.79653020990453	0.845294748709697	0.483003695145104	1.05922043053621	1.2697007605855	1.67628807927886
W10D9.6	-1.23353034192917	-2.78985103084956	-0.497556906086788	-1.26857288174794	-1.34083252069226	-0.478763567292763	-1.00850141457373	-0.946759463271778	-0.348150854928979	0.708356148618793
W10D9.3	-0.535991413849807	-0.55433972352914	-0.633625342599365	-0.576181136163112	-1.2158495748955	-0.783550779726738	-2.30835466064424	-1.12753026832065	-0.687246176478814	1.028152573786
nfyb-1	-0.711421439728589	0.571116992741958	-0.313127091199989	-0.532352328338791	0.435443981749098	-0.77856045883857	1.54310768546184	-0.27937249966754	-1.10799159075186	-1.07887479530301
tomm-22	-0.181106213972528	-0.700456325557829	-0.40218469504571	-0.101631013031088	0.592780469107223	-0.517995607614211	0.363606095025514	0.256792028606254	0.189129011904048	-1.06208897506048
nol-1	0.367902848382312	0.522489156936049	-0.492641292482165	-0.167167954908709	0.351225319167965	0.895588184785275	0.255603048899703	0.617863604185252	0.912551691730945	0.0525432601986504
W07E6.5	0.139180237200588	0.516905541531394	-0.0597103875461455	1.59944482945174	0.836924876329393	-2.08350235580105	-0.535833948149527	-0.740360209356986	0.217236734847736	1.35392741520816
W07E6.6	1.23889173291849	0.77090474154258	0.879834161646554	1.03439398350021	0.749523604195418	1.05496757490634	1.26421753067275	0.68959741576846	0.771882908960129	0.360286146268133
W07E6.2	-0.763296261064089	-0.280215357783153	-0.491222526223903	0.08225208258545	-0.293697027060971	-0.627191875057649	-0.809304354182769	-0.324990537195609	-0.364751475985691	-0.327111690748654
prp-21	-0.142077276325111	-0.852818261038087	0.189511909528716	0.209255466831415	0.206460717664462	0.0487887868783582	-0.0929728926222926	0.176190439661165	0.237697357591603	-0.00580242520969307
T27A1.1	-1.26219290875954	-1.2343849511959	-1.0263616857179	-1.13787233105347	-0.477943117167485	-1.39821385846803	-0.535833948149527	-1.05937312946314	-0.780288789629493	-2.47108087376986
T27A1.2	0.417616766708956	-0.151754747975956	0.159168524278011	-0.9272257675698	-0.19643739525778	0.306915119718481	-0.70662068284746	0.809556405052672	0.778590454707399	0.91707626259889
T27A1.3	0.194963804046341	0.68519817415895	-0.090340766210676	-0.0749905894510006	-0.520952655187416	-0.311582873781402	0.625760341763738	0.0682372974016191	0.461792446784421	0.144030702474925
mlt-10	3.49641560427404	0.21581944487396	0.632159079701922	0.353187817600101	1.58977980223136	2.54437483977448	2.47394845722534	1.75856547694489	0.385265511392276	1.33160424649962
C09E8.1	-4.30507850938303	-1.56255806389876	-0.475312859834401	-1.09548327770214	-0.457437896714216	-1.16193236459754	0.495715657653539	0.338139367556028	-2.2628566655429	-1.32894506261427
mlt-8	1.58119372275104	1.17662745974279	0.885050002125005	0.727261839661111	0.73968324014999	0.973294655317886	1.96691926663909	1.06714938046576	0.900048130154868	0.355234008055742
W08F4.7	0.282515363858845	-0.190252518002878	0.25185899928108	0.898248028927951	1.31581287789841	-0.398514647632899	0.337604588443429	0.0968358325172998	-0.742879669943943	-0.140494247509046
cdc-37	-0.643530595133667	0.679398184966579	-0.0757695271401688	-0.0141707412527041	-2.2766936803417	-0.578408321450886	-0.108879659854844	-0.677146947065746	-0.238687247698071	-1.32277719686519
W08F4.3	-0.486451336434735	-0.122841799577811	-0.883561728169365	0.109151298097055	-0.039405902948859	0.0537497970036079	1.17730470854141	-0.0772529341074675	-0.457198069837776	-1.6857815135738
fbxb-14	0.987852606509799	0.941929232384037	1.13050222139517	0.886931542582732	1.10453677025851	1.07162398750074	1.29384403824351	1.00114537886619	1.1927822252779	0.589318792500839
W08F4.12	0.551154493379442	1.04374019345897	0.664910720539442	0.918130807358394	0.744595105365052	0.664825958963349	0.302900936891047	0.691016588754955	0.82954355975519	-0.205393622897551
W08F4.13	-1.64761416838221	1.24064972264609	-4.77145525254344	-0.94389000609645	-2.06377828778868	-0.512662395814667	-3.05424842460949	-1.3634705759776	-0.581065604706469	-3.74645887028474
fbxb-34	-1.24439121635542	-2.02824312186003	-2.20422699878552	-2.53377040456289	-3.8251391276276	-2.42891439017323	-2.44519864724049	-3.49574966581493	-5.00092215216522	-3.94745430289385
nhl-3	-1.1764570083739	-2.07731114386755	-0.291688211982772	-0.502172590715935	-2.33257134102267	-1.83738607467972	-0.00475500152936074	0.317080932496059	-1.79059344952978	-0.721682220654575
T04B8.5	-1.57163284641629	-0.146217185592746	-1.8213162337208	-1.08971973043533	-0.545067499367734	-2.05894337660507	-0.664889449676528	-2.31811428798924	-2.06092745209393	-1.58813250295964
K07E8.7	-0.770023615159091	-2.93412060118898	-1.35210334539559	-0.463313643978963	-0.493939238218256	-0.754436818333084	-0.11455301237514	-0.860140645359179	-0.766466168362158	-1.11274809894272
K07E8.10	1.56992376078868	0.00610962251607574	-0.421031899643147	3.34119657829041	-0.0935773284630783	0.286860092971105	1.12021312050855	-1.46500509605557	-0.579368222698152	-0.24935396504197
T02H6.11	-1.46830774108947	-1.08681853522221	0.461541229287149	0.521445327732438	-2.21485237735892	0.740555994118581	1.16286903261389	-0.772632100606491	0.834626755329981	0.370653642918604
thoc-1	0.857110394429772	0.457860564353491	0.840652628874838	0.852375325504614	0.267222043946472	0.844150115320384	-0.167959106245998	0.82474077473921	0.699988459899736	1.37353099935344
T02H6.1	-0.626488815452911	0.564317579640444	-0.264132166776821	-0.218215178892357	0.474189467830827	0.594286622068138	0.0370058054808061	0.410090147761048	0.573993369202543	0.274209199783689
Y39F10B.1	-0.17516952924937	0.608973396603208	-0.140938865655051	-4.44804741092474	-0.0176131560018555	0.510539058793389	1.07393237393624	-0.569446387999334	-0.711359756021332	0.0528108433490263
snt-6	-3.80071284225533	-1.72497580451602	-3.8299865127806	-3.0594524370606	-0.00222035326968495	-4.19244183439344	-2.08769753576293	-4.82873262925297	-2.07933025611678	-2.27777919685821
Y39F10A.4	0.174814249422403	-0.255469307550845	-0.0411184093355163	0.332225235350472	-0.679367083545813	-0.659208164639527	-1.01170352705377	-0.684383339925131	-0.499275801797766	0.481847220148736
F46F5.5	-2.07759667968066	0.10345631582158	-3.03785657177772	-0.805931094212936	-1.59796011537566	-2.87352960772518	-2.26968018320463	-2.25319982039354	-4.2872758651707	-3.23999082983821
acdh-9	-1.3769101067006	0.710505885040984	-0.643243566364511	0.432947915466583	0.61256304023842	1.01813713943755	1.7182049435241	1.73139585346958	0.709695336061484	-0.135967674958384
alg-2	1.78069269186396	1.45212822345366	1.36728295835527	1.35305642307635	1.07804925793764	2.2571713948242	0.866237646572586	1.11014169689578	1.80933214173612	0.997366628531213
T07D3.8	-0.129926151709811	-0.703727005251951	-0.238755017944003	0.0591172829980361	-0.706804198107007	-0.653006322949547	-1.44234673605479	-0.5859478806751	-0.805746631335931	-0.0262069234315991
T07D3.9	-3.07923303162396	0.999189483789184	-1.27205745147857	-1.35725673087669	0.623515922668247	-3.49341549622976	-0.68291161778966	-2.19561451571554	-1.88126470018161	-0.491762358680025
fbxc-33	1.42450051055378	0.664471957505078	-0.350318672006868	1.58038415556516	1.57216837381356	0.740555994118581	1.25952462692053	0.899251913731644	0.0675683572072904	-0.444191053299943
fbxc-29	-0.229354876925396	1.45212822345366	-0.877031105648441	-1.89804843443846	-1.90592846047732	-1.45642244788994	-0.386058410521727	0.400688517506121	-1.03155268871367	-0.108308728186698
fbxc-30	0.476817814767708	0.0660784886950538	0.795487519608237	1.09443806364077	0.591746368333041	0.492907685270331	0.309180142625362	0.704284121458516	1.1004421084309	0.429292042216828
fbxc-28	0.262259323304283	-0.351126541824416	-0.36700546836518	-0.0836150666889916	0.397756938204721	-0.509411787106717	0.442851773366259	0.269985818141937	-0.0250904556743893	0.0425787524331729
fbxc-32	0.462903378685231	0.633364257430673	-0.245074904208508	-3.0594524370606	-0.99687959274134	-1.16413648901231	-0.92044516620216	0.0225402541542887	-0.703110553377635	-0.525325218488832
sdz-4	0.365804907207077	0.145310664652502	-0.320842565509137	0.426965539712534	0.877703645678261	-0.160156896123844	1.57828839205579	-0.212965111952565	-0.261645491218459	-1.56105738205701
fbxc-18	-0.43496062741218	-0.0161257437463906	-0.138533133625827	-0.192641882381911	-0.969501408349349	-0.684094643254543	-0.0469872249023962	-0.693264371416765	-0.779772125088264	-0.0991169703674163
C32B5.6	0.680328314163214	0.673489837428994	0.83664201456689	1.00678763939314	0.827301996905679	0.679253126094685	1.27681627806606	0.840828497986334	0.548254152563188	0.63853542812305
fbxc-17	0.12742514927383	-1.56255806389876	0.82671347144643	-0.036544449869415	0.537221342757439	-1.5390738396881	0.550213700351598	-1.37804389475794	-0.598303395699569	-3.08139904098364
fbxc-40	0.249515620010741	-0.350671856198287	0.0146563839125657	-0.603887687090401	-0.777474605139431	0.108193483585532	0.455455067478167	-0.0915840289789934	-0.0912667918030713	0.687188306129683
fbxc-39	0.64390200499217	0.676165794988155	0.549254412552279	0.53154330941205	0.00348500686341692	0.836742943602377	-0.569329566848679	0.948107542361058	1.1156159737079	0.368233302140333
fbxc-42	-0.540996498102919	1.30237927522628	0.721699713526682	0.0373371957160123	0.162787593348216	0.592877749036493	-0.388547579698039	0.662510417786439	1.30470143101259	0.301237861089676
F45D11.7	1.59789742308621	0.21581944487396	0.632159079701922	1.41212664543282	1.00794144614462	1.85908634244147	0.630971446109773	2.07757839705105	2.2497069233683	0.225928889781705
F45D11.6	-1.42730900588497	-0.0149086805700952	-0.431286490427902	0.811838692738063	0.674671977646737	0.247205109922966	0.0837395517362637	-0.660488016063477	0.486474927444773	0.750212987836501
fbxb-30	1.83415688063607	1.1239551107508	-0.325982279764942	-0.518432826213706	1.59837108493592	-1.39821385846803	0.82513122745291	0.975823052956982	-0.470873116521835	0.632942281109966
F45D11.5	-1.1764570083739	1.37818294494078	-0.522343416517623	-1.56111141854866	-0.343252862079357	-3.69418299603679	-0.435553121207456	-0.456005689742292	-0.187759261611511	-0.365734259502473
F45D11.16	-0.561506335779475	1.1239551107508	-1.52328878247155	-2.19681115888619	-2.21541693641575	-3.2550107798251	-1.50937351166864	-1.05937312946314	-2.33531452849786	-2.55635702337001
btb-11	0.2312502514496	0.755126128592663	0.0690490706119923	0.484525279989537	0.302375503196803	0.951459184252108	-0.6167451982235	0.745202818679285	0.745581090762795	0.213896286096195
M01D1.4	0.994111578519832	-0.0441101001521036	0.890330658600502	0.480041041822121	0.360153821486543	0.249944281516967	-0.103228041808301	0.276135851736947	0.0316885966087705	-0.410403517058924
fbxb-39	-0.515420294577523	0.589867590436721	-0.494271648120515	-0.58351938937538	-1.00422234690445	-0.493742506449949	0.840945320323167	-0.361547833664007	0.534834262138218	-1.26661550406525
fbxb-45	0.1301323645115	0.755221001467789	0.252395359044684	0.658121601910905	0.63449280906077	0.903778740941138	0.384533780239237	1.13453481474206	1.11177681574584	0.238663930573846
fbxb-40	0.422832292528203	0.710505885040984	0.554062936342095	-0.805931094212936	-0.0214625198172635	0.415310332690706	-0.398710054521754	-0.0612068393758621	-1.24650289258822	0.72381386196699
K02E7.7	-0.866536090243341	-0.168875727113718	0.718150164235943	-0.94389000609645	-3.64027588334708	-0.230319376987943	-0.719743685487944	-0.860105534515446	-0.72873154313248	-0.0734848389789019
btb-10	0.95774129635322	1.03429332901477	0.4318630662482	1.6928234712827	1.05784973644136	0.872967387260186	0.511558079658772	0.892645652174233	0.246433345868738	1.20606960505469
K02E7.12	1.14578305228143	0.149490243357487	1.41747784622222	0.121472945929517	-0.0684303634624872	0.389566511516646	0.843653571503658	0.728772967761273	0.541917912123806	0.786143420516011
K02E7.4	-0.00568158596040261	-0.345196196809538	1.11012738816946	-0.633286444898828	1.62483370812787	1.47237465662081	-0.734089306430369	1.49081597800966	1.19724289763054	2.0407124267001
K02E7.3	0.508215462722878	0.0723486157471747	0.922772181194598	-0.689170034214567	0.233390535629566	-0.0401803099542842	-0.108879659854844	-0.677146947065746	0.170585914785692	-1.56867101665772
K02E7.2	0.118433968225987	-2.35641623456289	0.125333026563744	-0.138003725577219	0.112930431653503	0.657599544629801	0.17816988217162	0.525368014211352	-0.0232499046517605	0.0528108433490263
T13B5.9	-1.35359054314841	-0.6733693095124	-2.31618989547945	-0.151398068554537	0.0688413330227439	-1.74167155108664	-1.1209501576946	1.83230705277457	-0.594740651390528	1.67628807927886
lips-11	0.430210440098365	-1.08681853522221	-0.350318672006868	0.180543168285993	0.769125341056047	-2.97303784859556	-1.33541755034258	-1.16307235989	-1.37037042745691	-1.09096967495141
lips-12	0.925128048507056	0.516483610419658	0.357976448167443	0.183666634064138	0.367081268236564	0.534025786468361	-0.0278168527570215	0.362406101181694	0.419558041165127	0.188341271058276
lips-13	1.19215002224737	1.40609429591775	0.227753690003219	1.04509188777365	1.62483370812787	-1.55593068876032	1.35008920085491	1.2571725173237	0.0209113370240875	-0.817416908387185
sut-1	1.06263176458102	-0.276952629132738	1.25302578460303	1.1974661629801	1.14815706973067	0.734673488198211	0.320104211559154	1.20327707652143	0.826855325182907	0.571952632176821
eri-3	-0.127960056694454	0.264555236695775	-0.443730495350555	0.312339004634451	0.283534018306183	0.00781398390180961	-0.30971667295229	-0.0995714230637594	-0.293359655206268	0.145205595144977
taf-6.1	1.30139777786524	1.24621381584245	0.679068996331906	0.750521695448279	0.575421828745509	0.0136627876464727	0.662592409462022	0.913819537137901	1.44497796736793	0.92089978425305
W09B6.4	0.430210440098365	0.664471957505078	0.461541229287149	-0.87839565954673	0.938142813757878	-0.252879525456883	-1.60833718978659	1.14963929963498	-0.882148718220032	-0.444191053299943
pod-2	0.691217869184442	0.445004927052305	0.397062135735495	-0.321764947785126	-0.102447405185637	0.00801264453104651	-0.151696716024744	-0.0302281351783075	-0.345865296912022	0.0868619056123255
W09B6.5	0.544927638039423	-0.6733693095124	-2.31618989547945	-0.151398068554537	0.481662216407657	-1.01150217264737	1.21945794502778	0.0307543310403966	0.843198133273677	-0.322059718883058
F53A10.2	0.528585002995286	-1.35915057815751	0.475329515771497	0.0425842564024788	-0.109513714741888	0.966932868210174	-0.183542681543414	-1.30180921496988	0.161982747923633	-0.950659093746471
lin-42	0.544927638039423	-0.6733693095124	1.97610901859332	2.30738174655735	1.64533892858114	1.10582934374445	-0.848030518250597	1.70263834537853	0.581590909215925	-0.322059718883058
clec-119	0.0737708755848827	0.152600015965014	-0.223980546158131	-0.17859625303413	-0.726964344707532	-0.689856635920045	-0.332918211506618	-0.415942785239174	-0.403444342384901	-0.352680443288569
Y57G7A.5	2.07491070510127	2.36824509920944	2.88863858763523	2.72347022044614	2.49463249589579	2.64388308064486	1.35008920085491	2.80971072637736	2.96468146801696	3.39228160321055
srz-64	0.26143551904015	-1.23092590874977	-0.140377944965867	-0.414954433102083	-1.23164980072629	-0.402909703757808	-1.2352678014413	-0.817185734190326	0.0408010950152145	-0.243868165118286
Y57G7A.2	0.0743630899226823	-0.248654542346605	0.162105807444726	0.194361721305544	-0.504227871613153	0.0226027265474527	-0.542258072642076	-0.0629150862118138	-0.291268402859805	0.835706391673006
emc-2	0.05439857893663	-1.72497580451602	-0.409708767339378	-0.322135276555397	0.374269730047051	0.384513410102305	-0.92044516620216	-0.633070928378769	0.046718379916999	-0.279431398696295
alh-6	-0.0744613257228944	0.386226481038096	-0.00995762187967949	-1.67307372058655	-0.653323756675108	-0.126455318814878	-1.79105782488816	-0.988927766518078	-0.797017338128891	0.0702172631925824
fcho-1	0.302873506496307	0.577553526335098	0.00992003749814931	-0.61861291019402	0.0149935209824192	-0.273287688514395	-0.696078001184597	-0.247420866152759	0.449909742843262	0.817044364378513
vig-1	-0.675980299951472	0.525317694083642	0.500352382004446	-0.369560781776375	-0.219426671990473	0.264575083049924	-0.00569008725268582	0.0908096139024217	0.351915444263358	-0.190206915493478
jip-1	1.56400242831	1.40181220769903	1.97569309424822	0.959980555875643	1.82670729548317	1.1500834363648	1.41018218763051	1.21035775121327	1.36952395440071	1.028152573786
rog-1	-0.224390091679746	1.18480865287852	-0.73942077864416	-0.528042070892709	-1.74647236762422	0.212984327077853	-0.24282946194497	0.169738415959902	1.22511655391153	-0.746285842172169
F54D12.11	-0.78836743708401	-2.20884981858921	-1.54457605281686	-1.17296585187211	0.426412269464163	-0.656689850462967	0.90109885296852	-0.136810320626436	-1.8107452090891	0.139364798864546
F54D12.8	-0.229354876925396	-0.906211838493035	1.02065480301112	1.73699595794721	-0.329430864918923	-0.284914023865879	0.475537828834463	1.25019457027595	-0.543330979476791	-1.86076270655608
F54D12.1	-2.70608704745381	-1.35915057815751	-1.27205745147857	0.321121601795793	-0.371143316803408	-0.77325717309109	0.33229912566822	-1.69224947425338	-0.21671143033828	-1.59743771539794
Y51H7C.7	0.563450489347455	0.731232101694856	0.524325246826895	0.398294630532159	-0.224269147229381	1.10397733025391	0.592202479720251	-0.190028564047341	0.619266777041945	0.586662166284648
cogc-4	0.328022110455704	-0.0229534291215529	-0.292556192308595	0.0866509263676392	0.086260683144132	-0.0145882172974041	0.0331019948633706	-0.343187755269677	-0.349683400652205	0.404259930899842
Y51H7C.5	0.552205098603006	0.79327507617797	-0.340894715139308	0.734488326576033	0.338361074539539	-0.851821836669299	0.322366694599319	-0.469665275231941	-0.890481277814127	-1.99400489191536
nol-6	0.103082239189426	0.373096773150959	0.403724764806577	0.47016867910717	0.890531661887157	0.33190143761646	1.89029981949396	0.653773265800999	0.617476022517012	0.146461026293965
Y51H7C.3	-0.0465596081476442	0.330096940086666	-0.842286632948051	-1.91433089972313	-1.83582064868429	-0.194975993725597	-0.456448340263498	-1.2223593651822	-0.931483557402298	0.372298350063447
Y51H7C.12	0.356289964233602	0.917216365376066	0.5704369223385	0.59562518385376	0.476601955344625	0.771526439565961	0.725135669515781	0.328871401013951	0.626809835824562	-0.0546927666660084
Y51H7C.15	-0.154067984786512	0.755780376573396	1.03459714265273	0.925897905555352	0.914971036286223	1.22413208416999	0.671788218339529	0.972593151272556	0.955492443964792	0.176647145282602
emc-1	0.0215332986318533	-0.933298854538464	-0.460309723766189	-1.08348367216524	0.546256535491685	-0.116540849117721	-0.208690969092612	-0.472500534001686	-0.0148406884474102	-0.237406991625497
fgt-1	0.501259448317605	1.03429332901477	-0.0650640305054477	0.506500408601908	-2.18775758403513	-0.298541036763871	0.913638805387881	-0.620863574432445	-0.34467366391123	-0.853246850708949
fbxb-43	-0.797765793329342	2.57415950682066	0.632159079701922	0.353187817600101	1.00794144614462	0.687577918417412	0.630971446109773	-0.191143156581201	0.385265511392276	1.33160424649962
fbxb-52	-0.876577261133345	-1.2343849511959	-2.86388632703992	0.261968656225702	0.51671612230417	-1.39821385846803	0.558114951609741	0.742179592271026	-3.51164608910431	-0.718626895400483
fbxb-51	-0.894932039439874	0.489220242001753	-1.20933921692106	-1.0691162153064	-0.634986828256147	-1.05830678025447	0.101409345690196	-1.14864094073966	-0.886433520377208	-1.01552098339489
fbxb-46	0.36032791579254	1.00218058661651	0.480964337180168	1.09012915876163	0.436769829795462	0.0303599198703109	0.718477444101676	0.49885495469224	0.208818628398113	0.00763679188301306
fbxa-163	-1.12263979161984	0.999189483789184	-2.46936395418517	0.321121601795793	-2.4288258900769	0.84168080616573	-0.0584006920699025	-0.0889909941180634	0.733005645089043	-1.59743771539794
fbxa-166	0.0323807290639451	0.682164079687336	0.427697629629025	0.530633638904065	0.528610103927631	0.0713066603400371	-0.890609447110214	0.241477451245486	0.388600500513388	0.289295780739313
ZC204.17	-0.580026496717095	-2.42120075979356	-0.00224444748596141	-1.10685850327564	-0.19843910509182	0.109054044107297	0.53259795320963	0.22864247833738	-0.416901062438088	0.693094730029548
fbxb-21	0.166589450976812	0.438173842105687	-0.093709737058074	0.629086137098487	0.425356797699632	-0.512662395814667	-1.15054180516604	-0.250663965537411	-1.75739716531292	-2.64078351356683
fbxb-20	0.598485871093875	0.73991999834989	1.18088102226774	0.416801720456267	0.123852970925297	0.52171963006623	0.434363619117951	0.389123948408454	0.248332240128623	0.179691018592124
fbxb-16	0.442075447779327	1.34448357562981	1.25990315910333	0.997436180437511	0.939544948661046	0.898272824410865	1.36306223553417	0.853647684276835	1.39932965703731	0.846519771686572
fbxb-15	0.189589579429114	0.0751145104679309	0.605932729599357	-0.0142678735664456	0.801320764544029	1.03769953269666	0.297274228838472	1.04184598006348	0.655358222329967	0.39567868376037
btb-13	0.318066536734888	0.710505885040984	0.850908160387978	0.994730547715599	0.711567117592872	0.743459119660846	1.15924213277714	-1.04038159954172	0.5209356777982	0.0770352403155243
btb-12	1.45464513577372	0.323984780700591	0.954936217314602	0.807278205658441	1.30749589437571	1.61891343736543	0.650244254126224	1.10145139662084	0.664595539571007	1.14074525522677
ZC204.14	-1.12357011565052	0.195524170893393	-1.02864252040437	-1.92394014440214	-1.11503142019772	-0.385155686169457	-0.927496510010296	-0.494309073090307	-1.14643376127685	-0.395998780480064
duxl-1	-0.0407562374393415	0.10345631582158	-0.873898770899362	1.40456436004506	-2.92261305123902	0.00771525181953933	-1.99676054376062	-4.67883626209716	-0.217837270407779	-0.135967674958384
fbxb-17	0.738277251315166	0.498154943836631	0.432734274039828	0.220517918669737	0.440957474458097	0.525680305439699	0.518216305072876	0.609316759451258	0.398374688718872	-1.42355862808225
fbxb-26	0.605159590192813	0.429987110361414	-0.0184545387250254	0.047919721001279	-0.0807158110166916	0.106389318920176	0.801782849464137	0.128378907799801	0.254878687711508	0.371971693965166
fbxb-25	1.24561421101949	1.6849707524343	1.04507440810551	1.24844291872463	1.28470524916517	0.160006251376685	-0.417232398572502	1.05922043053621	0.272175236108267	2.24523895570487
fbxc-26	0.719934086420347	-0.151754747975956	0.578156920447726	-0.342118624314212	0.711226121053783	0.306915119718481	0.647511807508467	0.312732406096808	-0.586500764162338	0.704073347324982
F58E1.13	-0.717876893030634	-0.215998518369683	-0.33051998748539	-0.23799434227159	0.0909412531258603	-0.0117606136096213	-0.569224795482576	0.0224313572038829	-0.0614495103387205	-0.364089117025477
fbxb-47	-0.711583684759714	0.188732428828531	-1.67261936254101	0.198955520099484	-0.457437896714216	-0.367565415664044	0.602052220023603	-1.37804389475794	-0.598303395699569	-3.08139904098364
sdz-18	0.476157341125423	0.351460968259728	-0.706005489526855	-0.467899153391378	-0.379534361911563	-0.632638981984228	-0.38748678200704	-0.92728496745101	0.0677520203733855	0.0776099370701555
fbxa-184	-1.45206630252705	-0.142990875103872	-1.15029152339646	-0.360350841684869	-0.831348066079009	-0.732397573802078	-1.09931837359564	-0.495587709866985	-0.232809183199635	-0.0847168192487582
btb-7	-0.971162705861761	1.27152152672448	0.461541229287149	-2.21562221442015	-1.22019313788726	-1.8015294245715	-0.36187798682347	-1.66643740135215	-0.194038866850461	-2.28192118126947
btb-8	0.696963013500486	-0.570679075871131	-0.146619748861481	0.306505866308235	-1.53519046141612	-0.544692599596676	-1.31854417873368	-1.64086248968399	-0.306182120790745	-0.284011958229287
fbxb-11	0.987680916919495	0.261694477733859	0.168257673104043	-0.200228176577607	1.06418050445584	0.222711933086126	-0.349496030352033	-0.232405106841689	0.189129011904048	-0.643578000997539
ceh-82	1.28718606615456	0.585334542501574	1.10527491313743	1.26049941857008	0.882229295560981	1.37994569158805	1.31255448837752	1.36879270152954	1.0515851516462	0.978644710922729
ceh-83	-0.270476132881698	-1.08681853522221	-0.350318672006868	-0.258956154706971	-0.63835478180052	0.541487423476612	-1.60833718978659	-0.453619180500335	-0.194038866850461	2.01305347992842
F36H5.13	-2.00540047447374	-1.35915057815751	-0.571678045525608	-0.73781722603693	-2.68067054977194	-0.204575555813882	-1.92937082075278	-0.982796294863721	-1.39304299094473	0.613912998037886
F36H5.8	0.682411313630251	-2.12357370558226	0.70303485458609	-1.6424582172081	0.0774326157273029	0.27017083670294	-0.959526867112044	0.851270387187807	-0.0129404946404357	-2.37229086078316
fbxb-53	0.32695042718095	-0.758293387666479	0.718374387988905	-0.0233899086244951	-0.279603159398907	0.268318553293666	0.0583406221502793	0.456292694303854	-0.510480190508289	-0.232041855612304
F36H5.4	0.352104720131131	-0.906211838493035	-2.774717014308	-1.61976070739776	-0.329430864918923	0.0922274512246822	0.866237646572586	-1.31549474480785	-1.71966254008324	-1.94603885615622
math-27	-2.16899431406953	-1.08681853522221	0.461541229287149	-0.87839565954673	0.577509134341906	-1.11624092723849	-2.07187180022526	-2.37589058074181	-3.23481183943294	-1.09096967495141
C08F1.9	-1.75774381920589	-0.224716796881283	-1.78642833994127	-1.04207938625492	-1.74647236762422	-4.67211793966034	-0.572362527183582	-1.67806528494267	-0.833489258822395	-0.746285842172169
fbxa-3	0.430210440098365	-1.08681853522221	1.01162169383061	2.63932298339788	0.356304457671135	2.17259901317739	-0.168165180781807	2.58145883018133	1.76215936179924	1.89483997369946
math-41	-0.312104153294688	0.00315948941201012	-0.267388437134619	0.091625082435041	-0.0148387383854158	-0.445269803555611	-0.0511237767410192	-0.0960426800925155	-0.304325814949707	-0.0761953457189306
math-40	-1.21135510325306	2.36444968446277	-0.978120263734333	1.66281824561793	1.96410524481041	-0.44330928546816	1.42586925071314	0.457266304185907	-1.18448118326145	-0.24935396504197
fbxb-97	0.919659595211704	0.775549548972725	1.04595039617702	1.04013927817542	1.07018268877493	1.07114364412603	1.42753513434996	1.3315618675611	1.35870876122104	0.445698515489271
C52E2.3	0.654714809721474	0.295619898492162	0.630504809951138	-0.0292489173367266	0.642333373910301	0.306915119718481	-0.748291862786229	-0.270786809753878	0.460219152854587	-0.132623092718157
fbxb-95	-0.34248121837393	-0.470059896483088	-0.231755775116355	-0.501387322614258	-0.220494195971701	-1.15525045471467	0.897846682426603	-0.391758675436796	-0.568134490927923	-0.238381279701981
C16C4.18	-1.03979386260087	-0.0311164533716928	0.120883100830698	0.494408498680956	-0.0741278541315755	0.286318476935328	0.706672322594146	-0.633648015686986	-0.432787474282327	-0.00863563966367934
fbxb-98	0.104105585721649	0.783467933946312	0.589225877185831	0.807360675297873	-0.0763417142056087	0.0597645890731066	-0.0664531510408498	0.0035847075650867	0.0291512242522772	0.777667034246865
C16C4.17	-2.18594811692952	1.45212822345366	-0.877031105648441	-0.560821879565034	0.0833900184659892	-2.1865918263292	-1.85896691028709	-2.37139807758828	-2.2908811401264	-1.94603885615622
math-7	0.776990616959826	0.664471957505078	0.230886024752298	1.58038415556516	-0.225533898415608	-1.8015294245715	-0.904619430664487	0.440186120245323	0.0675683572072904	-0.444191053299943
math-24	-0.38666947921544	0.00610962251607574	0.219186238972273	-0.0155600870545521	-0.0935773284630783	2.40419160936293	2.28746549006933	1.67008452503772	2.11789901337878	1.58837616292756
math-31	1.6586390724219	0.999189483789184	1.32600786313395	0.556621571764693	-2.68067054977194	0.84168080616573	-1.22565306163068	0.733386967450246	0.607237916413375	0.801794884622907
bath-4	-2.49639479913392	-0.108894625382774	-2.75565105217291	-1.6188223916024	-2.54302024395687	-1.4224972158219	-2.24708655372677	-3.16919077648435	-1.15665105014949	-0.317883271364341
bath-7	1.06894252085243	1.19460437599741	0.792572642582248	0.777210269900541	0.367879107422396	0.481353931509933	0.851347294294751	1.01764071767217	0.763300493679455	0.61141701658591
bath-2	-0.674629408939169	-2.38945651531839	-0.702930814634918	-0.871100127014041	-0.0741278541315755	-0.398970020397685	-1.53997421372114	-0.419127442967922	-0.149282040474232	-0.00863563966367934
F52C6.4	0.757828209207798	0.794813877273113	0.560049992289934	0.952824909635909	0.552982748455056	0.887146573704893	0.84128118089233	0.839979282696639	0.351313028019898	-0.0158534139401978
F52C6.3	0.512696063911965	0.551391139017554	0.583004349841121	0.400523321879428	0.962255094146812	0.817622436237646	0.457671158896546	0.559122781793666	0.766211628175619	0.39462881406839
F52C6.2	0.338770774045041	0.504343321395477	-0.0756634954985896	-0.185600391836612	0.471114828970601	0.73695575302769	0.864268306554633	0.626583969909618	0.637786413525213	-0.0122254198091582
F52C6.12	-1.20872871998742	-1.56255806389876	-1.28717276112842	0.402954873123549	0.537221342757439	0.00957605942651652	0.244557570147014	-0.165225673906126	-1.08652510493645	-0.223269705896356
F52C6.14	-0.38666947921544	0.00610962251607574	2.61379924438548	3.16125639644362	0.649237251313535	1.83550999208572	-0.0470392490522201	-0.252186875203753	1.16818193795146	4.15567483751548
ZK250.4	0.0111243074333137	-0.583657361963436	-0.011601273651962	-0.556016918294576	-1.19598426875694	-0.88347018496549	-1.97118198541196	-1.24758574323762	-1.01624429823387	0.00484581691097399
ZK250.3	-0.298051073406178	0.0992523063571759	-0.342144078311668	-0.0271322207000277	0.535091549639036	-0.487833624368165	0.48445106262357	-0.278462849268588	-0.663139957379503	0.322903811865459
ZK250.2	0.763762349258115	0.740251727094304	0.59525194872939	0.979599053778913	0.582361383087777	0.399509451567545	0.25545891858246	0.513507515517548	0.798132648932987	-0.277651691437589
math-50	-0.38666947921544	1.75740011524337	-0.421031899643147	-0.29384781409525	-0.345421988158119	-0.884648331052951	-0.319958888496225	-0.252186875203753	-0.579368222698152	-0.24935396504197
math-44	-0.689156386399503	0.0561352785943674	0.017976371017	-0.279028400389488	-0.206830150199975	-0.597241828793759	-1.00427595239988	-0.267634439656945	-0.512702440455771	-0.345876322679757
math-20	-2.18594811692952	-0.906211838493035	0.00534259251779488	0.0586176252747253	0.886433051223503	0.66090906850189	2.08662503248137	1.25019457027595	2.0092202838688	0.350588006879748
F59H6.5	-1.0796851493678	0.330096940086666	-1.1889147882922	-1.13392941728372	-0.520952655187416	-2.42891439017323	-2.44519864724049	-2.28293144496311	-3.82459059155877	-0.4425463461551
F59H6.2	-0.382619977425619	0.510089502127057	-0.152715158365747	0.198280101957498	0.52418168216226	-0.395781221379493	-0.783316143821381	-1.2021453898189	-0.0210512873776839	0.186017927400434
cya-2	-1.22729730974991	-0.0168267703109599	-0.175994632649812	-0.352589619048952	-2.30389495946201	-0.491884425115584	-1.36040979091481	-0.690644332064197	-0.447420614221668	0.0809031876006232
bath-21	0.923018102039658	0.488003880126765	0.873169767796835	0.85524151554343	0.0655955640765745	0.212308851179795	0.720120851737563	0.72210868993619	0.411380766229697	0.160504613429281
bath-1	-0.714124329628052	-0.17421492325742	-0.138732886063013	0.218981181515588	0.110712614841437	-0.61601884970033	-0.638274277042798	-0.00691241860864422	-0.782110297468862	-0.149429758663228
bath-3	-2.4065603281952	-1.56255806389876	-1.28717276112842	-2.77386161037462	0.275591740695919	0.00957605942651652	-1.15978011305019	-0.66859071536828	0.468500633931915	-0.223269705896356
bath-5	0.113332442680928	0.45580575077233	0.351206773592564	1.30699703705208	-0.149059571743548	-0.32036482871123	-0.566170303569479	-0.586515508710694	0.0299637224352718	0.0880584766269568
btb-4	1.59239438788095	1.07792118321489	-0.418503986819887	1.24844291872463	0.0688413330227439	0.160006251376685	1.36133223139744	1.41033933092746	1.89376196520446	2.07717288113779
F59H6.14	0.990466013506018	0.679614789256439	1.05809133492393	1.08489950006083	1.12576380347273	1.02215472204948	1.16193774330683	1.08744758178273	1.20878607464681	0.537858503539865
bath-19	-0.115384734348766	0.420099081200412	-0.0883760843444732	0.0698258522737282	0.207992241573494	-0.0815359008300892	0.672448515019528	-0.165794768178802	-0.139530737493928	0.101893780295833
bath-20	0.889171030873796	0.749027430238142	1.02890595230678	0.961358706318	0.900595996582172	1.03590097826645	1.26041428691085	1.01454839395084	1.20821792568162	0.50752627581698
bath-24	0.682317238252571	0.250436648668526	0.42173822143152	0.322549614361156	0.681010979522561	0.48272726482154	1.78400991906397	0.513194077708583	0.389773844981899	0.522751070156258
math-1	0.067295780687203	0.489220242001753	0.508080611929392	-1.14018604319978	-0.469863496213176	-0.926541687438412	-2.01550565235566	-1.39318616150692	-0.608740036458123	-0.428943934764862
F07E5.5	-4.47325989609621	0.710505885040984	-3.03785657177772	-2.92380874987838	-2.92261305123902	-1.32487970861056	-1.56596242408253	-0.649941340258216	-0.379587005089426	-3.23999082983821
F07E5.12	0.267244987990367	0.144505997229241	0.389373757401412	0.390234241770018	0.0120655719653418	0.433322423887399	0.748418863492054	0.532266647269174	0.418604697190523	0.98360568767255
F07E5.9	0.867276023956876	-1.92016621984101	-0.629455279880163	-0.94389000609645	0.0404006724098428	-0.365601909978256	-3.05424842460949	-0.590383953739248	0.595265955899984	-0.642435715404912
trpl-5	-0.645566835139522	-1.09571659515573	-0.610111954642075	0.163696013558637	0.0315566584551669	-0.965120007271547	-0.862670404875065	0.125589126773273	-0.319535988258165	0.107316117433491
T16A1.10	0.413455507041489	0.735040583377461	0.845425861930882	0.947859866147455	0.389703006738798	1.15927812100912	0.785036919143672	1.13950704347119	1.62739615774893	0.631857372238906
fbxb-37	-0.13299245729087	0.918471157516263	-0.230328237960919	-0.969614820921128	-0.716759222256054	0.689634043038795	0.353558288231183	-0.455481085921234	0.782541728022878	0.240942553954964
T16A1.9	0.505955296302135	0.403407972072701	0.846048851234064	0.739246432533681	-0.0900362961654621	0.953102111666184	0.463806973171867	0.857340249950667	1.60755126225586	0.601556937087161
R52.6	-0.457632804778835	-0.608159836307215	0.456602149529899	0.393082510408597	0.0325150182956494	-0.604765935691494	-0.785942570368467	0.3364224738842	-1.16776542439432	-0.913722868167235
sdz-28	-1.65013861719425	-0.837968270816236	-0.672981255879711	-0.547427536587716	0.232708757153625	-1.95226467421228	-1.50849115141966	-1.18106592444898	-1.83628164471405	-1.16579181208473
C40A11.4	-0.523572890162714	-1.46722748017653	-2.68219530725306	-1.54729614206396	0.815142761704462	-2.52842263104361	-0.616603284261674	-2.40562220531139	-1.59579500521455	-0.33680983013704
C40A11.3	-0.00568158596040261	1.40609429591775	-0.472625715949738	-0.911574171939526	-0.694478467207139	1.47237465662081	-0.461169666986364	-0.225367284304308	1.45885012168829	0.288258448330726
C40A11.6	-2.71653824848162	-2.16733433490558	-0.265514832861789	-0.17395688016583	-0.910056500751295	-1.32411573532756	-1.63562420761285	-1.07066423395431	-2.22108396847273	-0.533154400989845
C40A11.7	-1.89743200376697	-0.230918701596832	-2.29369958394386	-2.12040367978265	-2.21358762617269	-3.12377309823634	-1.29528277281726	-2.66360572607699	-1.34805993547717	-2.42350142647482
C40A11.8	-1.84411960225121	0.0263146882112679	-2.48938896821222	-0.941574781395157	-3.30640682570987	-1.84942498634532	-1.11415797224382	-0.984189828770019	0.376218165639216	-1.1721038401403
C40A11.9	-0.0417977954342186	0.400024894520379	-0.10736412416478	-0.163470678626161	0.573001936936766	-0.385340080320373	0.900255889743077	-0.663955733090698	-0.21512040947787	-0.402497562508887
C33C12.11	-1.52904867689734	0.633364257430673	-0.245074904208508	-0.600672621948712	-1.31708834676656	-0.300775087230707	0.552463333563198	-0.480824787307865	-0.0790493487586682	0.580350138229079
gba-2	0.46667863034135	0.522489156936049	0.270557696490279	1.4000540353612	1.62004690370169	0.118919087547733	-0.00838190136611157	0.855031188585642	0.276664044068053	-0.303404700953451
mtq-2	0.877079096893501	2.36824509920944	0.724680786756867	-0.633286444898828	1.04299535204113	-0.384422264736261	0.512369896532748	0.987450936547507	0.509133046260969	0.935037069982192
Y59C2A.2	-0.365236383003762	-2.90039178403797	0.156303674800341	-0.271076307172717	-1.52991013004144	-0.478445196514293	-0.789781715022393	-1.87100792037209	-0.809293516020781	0.146830621002659
Y59C2A.3	0.461528623118042	-0.122841799577811	1.04581953129398	0.952560712172453	0.620018372401949	0.869831769193351	0.522619940537468	0.978768488146798	0.0832458431057845	-0.0111552804298795
F54A3.5	-0.481581927055813	0.0263146882112679	-2.48938896821222	-3.0594524370606	-0.73524999067982	0.59605531701664	-2.08769753576293	-2.01265592826584	-2.07933025611678	-0.816155878988196
F54A3.6	-0.742638794049952	-2.70676537786462	0.0515068199376991	-0.370108356103593	0.116151716673808	-0.21092334757112	0.619796363886704	-0.727939837212913	-0.952619615028621	-0.598749076547377
cct-3	-0.115384734348766	0.260424158449126	-0.329793617488736	-0.989112975558995	0.353064153486316	0.0324485901911587	-0.317312415405529	-0.65818969952028	-0.419685552821868	-0.25405418085627
F54A3.2	0.542342660824429	-0.95547488513733	-0.0831599047935642	0.249331148736167	-0.153701346014204	1.01259316125849	-0.697349038741112	0.143141419037668	0.757434710295131	-0.139852341480931
K09F6.3	1.04207267326713	1.07792118321489	2.85848271675956	0.468041436285223	0.801870970432879	1.86974268689734	0.319221851310177	1.70263834537853	2.7076395452497	1.88929099455276
K09F6.2	2.12518708353385	0.664471957505078	1.95569295603964	0.799982673125752	1.57216837381356	1.91206441814264	0.262632938896288	1.81977112013239	1.76215936179924	1.30826292506943
K09F6.5	-1.0950216531738	-1.86018511811007	-1.29207265724751	-0.559883563769672	-0.553701765013558	-0.936277289130855	-1.51063230384409	-0.603501461400556	-1.15665105014949	-0.776780006430787
K09F6.6	1.18234694931075	0.438173842105687	1.80397617160149	1.45252499496231	2.39341577740088	1.18304798913636	1.20345850651625	0.558800824263876	1.66206998553147	1.51090306482339
K09F6.9	-0.310423831038258	0.39213991456978	0.475329515771497	1.1015230842352	-0.109513714741888	0.706398273175418	0.789996881975698	1.12382722673375	-0.443325915517411	1.12189521686217
K09F6.10	0.407761275834725	0.792606889028748	0.316262453635454	0.150526944405897	0.680798130137843	0.137640683292867	0.50567496058534	0.404099670905757	0.000344091382578961	-0.840227499257348
fbxc-25	0.667360960009581	-0.255824496955688	-1.34889133852013	-0.704437853453983	-0.458486187659266	-0.745885063685271	-0.80139664132366	-1.2294611730465	-1.88300485829313	-0.945633513590016
B0281.4	0.291197000173368	0.266958878773769	1.06003953744688	1.16429675451234	1.85769464569767	1.15922924567586	1.88897983974322	1.57459491479657	0.777482813235788	1.01690248470928
B0281.5	0.0270363338371105	-0.0441101001521036	0.560311748089535	-0.00646893788694839	0.720787500902515	0.249944281516967	-0.572666015847812	0.985589031126608	0.341104269716428	1.48716430746016
ZK1240.3	-0.203720029687941	0.562939469067301	0.813546988587108	0.480041041822121	-1.43754845074263	0.73616420820801	-2.44363614453069	-1.32712262839837	0.6816600405273	-1.30307595850293
F43C11.9	-0.0648283969869059	0.0263146882112679	-0.409708767339378	0.297304228284362	0.374269730047051	0.142654468002057	-0.92044516620216	1.00171501432015	0.163805334121161	0.580350138229079
F43C11.6	0.706054343951849	0.437505654956464	1.49834993142608	0.786305918319847	0.076361040038789	0.979742315529718	0.324686604763089	0.996302412433516	0.955001745871085	0.604515742004091
fbxa-4	-1.26266000519468	0.988465491502956	-0.795155368751966	0.736803551277326	-0.322429107294908	0.493591861702788	1.04070673470616	0.0225402541542887	0.473221007228819	-0.525325218488832
F42G2.7	-1.26219290875954	-1.2343849511959	-1.0263616857179	1.94034698889819	0.325099915590029	-1.39821385846803	-0.0364650119032808	-0.236995167894833	-1.15898296789141	0.387048461317429
ceh-86	-0.640476502381458	0.281028918079145	0.178035989435334	-0.322232408869139	-2.91440969710941	-0.812938136492073	-2.07224346480774	-0.456005689742292	-1.02353505140709	-0.934685135928483
tsr-1	0.706747473948827	0.711342422414565	0.724683855420803	-0.423329931933726	0.532912631752824	0.238601466804697	1.05028171679028	0.570257701920441	0.706598728825738	0.723615731777125
mnat-1	-0.17245315732085	0.0363704933482737	0.0651571458659779	0.925945371147994	1.2571710502847	0.90149384420409	0.907291441879742	0.232117571227524	0.831134211002393	-0.173957816869722
F53G2.3	0.776990616959826	-1.08681853522221	1.30018225857146	1.23948199611872	-1.22019313788726	0.740555994118581	-1.60833718978659	1.26256408181363	0.982292693755992	1.89483997369946
F53G2.2	0.870033422866642	-0.122841799577811	-0.0597478127037481	0.9981678540489	0.502007527747135	-0.13081113611756	0.120932652655532	0.923216938801759	0.183103332481889	1.3853507367874
F53G2.1	0.496966543292122	0.562939469067301	1.03435972686883	0.334433221559497	-0.122680457245748	-0.127197193573594	-0.697808005321323	-0.0082278800306762	0.341104269716428	0.908274754932896
gbas-1	-0.0942476978761598	0.630337424776269	0.169875011276059	0.237959132188552	0.152795819281071	0.288931009219278	0.153133001767642	0.788652405026629	0.49709963690854	-1.23179161485745
bath-13	0.183858528349854	0.357920594116847	0.66383388784454	1.10920417941667	1.12139807677633	0.809290098808088	0.743996605162967	0.806459985928651	0.604042295004285	-0.0590375938656433
K02F6.7	-0.194964773959613	-0.00200715571914252	-0.234810673128591	0.5343832490647	-0.838076933177713	-0.506157738339126	-0.261424749257961	-0.42975344819476	-0.238463596186255	-0.579750490231532
K02F6.1	-0.0982050959444835	0.051652737765293	-0.192215431396922	-0.788178566094985	-0.539946026544598	-0.178640127331554	-1.05125012500314	-0.284301383494456	-0.868243207107875	0.718251990171284
nep-18	-1.12263979161984	-1.35915057815751	-1.27205745147857	-2.69448328575011	-0.371143316803408	-2.32190707220571	-2.39290543119145	-0.982796294863721	-2.56937455155119	-0.950659093746471
usp-39	-0.00361965121606687	1.04198199233768	-0.0662410100670707	0.465402410390294	0.640523592855217	0.169256395404589	0.55335854364074	0.472705241334452	0.643925415297621	0.484201909074246
F22E5.9	1.19215002224737	-0.345196196809538	2.12543959866278	-0.633286444898828	2.20667206421462	0.300866232596751	1.52758063999063	2.34032203077949	2.96468146801696	1.39393380504864
F22E5.11	-0.38666947921544	2.36444968446277	0.219186238972273	1.66281824561793	1.64389649078519	-0.884648331052951	-0.319958888496225	-0.252186875203753	-1.18448118326145	-0.24935396504197
F22E5.13	-0.184150894511583	-0.55433972352914	0.0325480316515838	0.739927894415744	0.604451431345983	-0.0594070218951795	-0.424508038012791	0.429477232646259	-0.21608076868951	0.454447141369131
gcy-21	-0.54118019456331	0.39213991456978	-0.305406153306811	-0.298317903043966	-2.4288258900769	-1.15039864818165	-0.68291161778966	-1.30180921496988	-0.21671143033828	-2.70311307211585
F22E5.17	0.270693722331461	-1.72497580451602	0.698996358000524	0.603874026146636	-1.31708834676656	0.493591861702788	0.358750527521536	0.12861678167017	0.889215317938843	0.580350138229079
F34D6.1	0.722061172813936	1.24317972137083	0.735578012682154	1.2984890512126	0.389776775330779	0.505630773368394	0.137119284840297	-0.0271083476190371	0.369740952779627	1.09588905836754
Y47G7B.2	-1.29281037986693	-0.365491470790104	0.12448798478714	-0.63704070360089	0.180043422839312	-0.179979952260358	-0.746048691175595	0.540508902354919	-0.805621782827888	0.59990680306734
T05A8.8	-0.00568158596040261	1.40609429591775	1.69133208492862	1.48459121076662	-0.94632312690218	1.73290925165556	0.70608270257441	2.04802301632842	2.63518168229475	2.0407124267001
F29A7.6	0.877800255797413	0.891112581770164	1.01444402944098	0.13108219060852	0.575421828745509	0.0136627876464727	1.25717237297504	0.999188996558101	0.859753416541441	1.41564414823234
fbxb-107	-0.571533984910014	-2.58925876354353	-1.79677248719021	-2.12040367978265	-0.806107503316124	-1.05543426996494	-1.77550742726283	-1.18106592444898	-1.34805993547717	-0.293971332324178
fbxb-106	1.0380143794248	-0.323975987106472	-1.01150602923971	-0.37863492278493	-1.48285966410379	-0.319035860784271	-0.124436519081139	-0.856810175821359	-0.565989098292988	-0.667737736844873
fbxb-108	0.422693152353309	-2.48118186152451	-0.00118803000312832	-1.41632695323316	0.460410703596146	-0.574240691350325	-0.838345235064969	-0.889660915238075	-1.49769013506214	0.407355693633063
F08D12.7	1.5499363283389	-0.906211838493035	-0.877031105648441	0.0586176252747253	0.665228374552732	0.886594400158177	-0.148973096885294	-0.102676523956032	-2.2908811401264	-1.86076270655608
fbxb-105	0.614019386236692	-0.326020651140259	0.00515701206311187	0.352766884092724	0.820423850094129	0.197483751125942	1.09280163987682	-0.556017300153918	-0.187759261611511	-0.0749035990031089
sdz-10	0.533473082168203	0.428366699874028	0.385773567986522	0.758857369908536	0.136639501838671	-0.112261334350021	-1.23370552060162	-0.398107853087624	-0.0737340762908097	-0.683956283623148
sdz-9	-3.11183444829264	-1.92016621984101	-0.97608343522431	-1.72429148853586	-1.33074865037855	-1.84525735624476	-0.986759961331113	-0.860105534515446	-2.44550701668249	-1.99400489191536
srpa-72	-0.195753587120969	-0.0303758072946765	-0.177757020311386	-1.06317879128346	-0.445328328834772	-0.167713419508046	-0.182280794580629	-0.824068702923503	-0.424171462192975	-0.647232072529663
set-13	2.29858399606627	2.57415950682066	-0.565147423004683	0.353187817600101	0.0132822066729614	2.80490943480924	1.67308182619704	1.75856547694489	0.385265511392276	1.33160424649962
K12H6.6	-0.828362103917274	-1.72497580451602	-1.99246187145857	-2.00051360922788	0.259409248791835	-0.677916562321268	0.246807203358614	-1.19027796669753	-1.39122040474721	-0.0664284834223866
Y110A2AL.4	-0.543812254148464	0.702551923458167	0.205193248362257	0.125174363218018	-0.647472905066317	0.960955213580698	0.184742391587315	0.399266297566154	1.24799364018805	0.491849512818273
ptc-3	0.11044021268656	-0.291379320768284	-1.21358666067423	-0.775436673692118	-1.77885202333425	-2.14294069977241	-0.411526664200227	-1.14458944990647	-0.845393599636628	0.188850669905196
Y110A2AL.3	0.3694695042905	0.0263146882112679	-1.02581057328682	-0.0866353065864979	-0.99687959274134	-0.139688550824667	-1.35124328588026	-3.61591440840115	-0.902998695510323	1.13595238149456
Y110A2AL.10	0.719805484133529	0.672887949979488	0.58955616727861	0.129298570623337	-0.242888797196047	0.813084987005534	-0.356931351645485	0.773809839926678	1.05954802483655	0.657013903174563
Y110A2AL.1	0.761772970364027	0.938494112060605	0.483818090949192	0.748338004407589	0.276901263370618	0.817130267248321	-0.0417011442132361	0.816792251541122	1.10726781928754	0.243149295271465
[truncated: 6,480 more rows]
