# Supplementary material for: Fluctuations in chromatin state at regulatory loci occur spontaneously under relaxed selection and are associated with epigenetically inherited variation in C. elegans gene expression
Source: PLoS Genet. 2023 Mar 2;19(3):e1010647. doi: 10.1371/journal.pgen.1010647 (PMC10013927; doi:10.1371/journal.pgen.1010647)
Supplement: S5 Table — File name: S5_Table.csv. (CSV) [file pgen.1010647.s014.csv]

	2	6	8	10	12	14	16	18	20
homt-1	0.292586353285346	-0.179084772880453	0.253378897684102	0.490369277086955	-0.961813124119025	-0.678890581701876	0.434788343537245	-0.430922963158744	-0.204406260052442
nlp-40	-1.11361917934259	-1.12644323703869	-0.397427100448724	-1.32789375346523	-0.198227033544449	-0.254341095051664	-1.64163709709459	-0.0832334732346927	-0.247554359992339
rcor-1	-0.110662174602354	-0.69164971772291	0.150257983086966	-0.359411215882414	-0.652801662320325	-0.33280175229169	-0.581409747527672	0.146601147690673	-0.303075770056456
sesn-1	0.582549908896264	0.206108558766891	0.388432430664828	0.630545901867661	0.640974234299255	0.939353676019634	0.158129957774647	0.969321962609205	0.55592841901569
Y74C9A.1	-0.133484858224841	1.00101048433211	0.302759848880331	-0.0466988820530131	0.646157988914577	-0.0062833307735994	1.11711031124802	0.65126895798864	0.511181059767897
Y48G1C.12	1.2940508375229	1.21688408805311	1.84539665875011	1.43890809762231	0.541508956190907	0.727617626098548	1.58670110743391	1.6110730753648	-0.0654155643957238
pgs-1	0.953288281177827	1.06680679196748	0.739867243042463	0.610380753030438	0.550538597772522	0.681063460433522	0.772666364133192	0.3924999631243	0.414233767055989
Y48G1C.5	0.923051631203159	0.351131897655195	1.30272097262668	1.71971540708313	1.35463342671691	1.27901737161055	0.557715654684436	1.33342291366787	1.15264742134855
csk-1	0.391785739537412	0.487989156221963	0.726077063867651	0.28582220403513	0.105605345276796	0.417488088481674	-0.0618048857921442	0.220038983959996	0.589398112396525
Y48G1C.10	0.252831324622735	1.08959425312605	1.49449726935977	0.831670462864181	0.956812551560443	0.680658246323826	0.628073179033546	0.445490752418692	0.765661532227095
Y48G1C.6	-0.146884631098971	-0.296943374999299	0.111296400606214	0.030683111938933	-0.152101255711461	0.103765548826097	-0.500945700994416	-0.153620344111984	0.000613792165523625
Y48G1C.9	-3.22393135669597	-1.86773184306844	-0.291772819023926	0.0414834568027131	0.295986399620486	-0.300431240992982	-1.7118965817965	-2.14905455222089	1.69990776273742
Y48G1C.1	-0.26068848062712	0.352965040107489	0.525650801060046	0.408337713220953	0.393129280461471	0.106102968978481	0.336158156191345	0.420115103924229	0.698085934196133
Y48G1C.8	-0.704589655222136	-0.265826993282995	-0.465240699351872	-0.0825681418632043	-0.250895224063268	-0.506672271238688	0.0697889600097088	0.00829533417598264	-0.49317396536454
rab-11.1	0.194988113937143	0.117100951303407	0.32360293508759	0.395234690337719	0.741773292691826	0.362760853688787	-0.0114163689691487	0.60917413242532	0.553383609258156
rpl-7	-0.911591757121839	-1.50905596716019	-1.3178459926572	-1.50854002003742	0.0476337998639518	-1.04618126736165	-1.62008270998888	-0.177742775576482	-0.259741348714603
F53G12.8	0.500800814377888	1.52341391509424	0.0549854498776044	0.767562827151494	0.986436779024742	0.387141360084797	1.12029433894829	0.408982480251019	1.00370497875902
col-45	-0.850379859033105	-0.934871400416496	0.975869458356593	0.575440928120842	0.555085530865768	0.776837508565303	0.194382912595111	-0.296230193740366	0.667539363630849
mex-3	-0.859912607968856	-1.04106035863847	-0.276375758746657	-0.58879329576213	0.29355886358027	-0.453128320885146	0.180172365637951	-0.388771011572269	0.412771684532019
F53G12.4	0.631627582954009	1.83858918098652	1.72347781300799	0.804142520583856	0.872440104183933	1.32442546079587	1.75615752554782	1.18316086662466	0.552269852363308
duox-2	-0.146399935078515	-0.408236775512132	-0.0699216297237906	-0.990746356724037	-0.639218132037632	-0.291244352611519	-0.817766597245273	0.0710919100705213	-0.121782430839155
bli-3	-0.556118458860158	-0.670254735501384	-0.98249363323492	-1.08987919486314	-1.22922621817451	-0.663018928895425	-0.929365320457042	-1.11665917810934	-0.781105301160461
F56C11.5	1.08272989368994	-0.31312472847423	0.334518847807313	0.711910819658343	0.570944015519181	0.503766816699555	0.957630383384882	-0.0537990928337741	0.589484014195402
F56C11.3	0.967171864605266	0.306501394512891	1.18962495188928	0.298083572073681	0.990881528076002	1.37562893469137	-0.126979264457339	0.787901873821437	1.59501671096084
atm-1	0.314915737200559	0.682424437095223	0.467114115281329	0.339097915314732	0.525120733656722	0.290878218652342	0.553925784251056	0.422969348282133	0.299997869797471
K10E9.2	0.26349460267482	0.85167385900383	0.318862936125233	0.321757872122483	0.43408693824712	0.0903752536582684	0.619969499315106	0.26923367526889	0.0908551342902271
snpc-3.3	-0.29062004188762	-0.296863709236722	-0.524448955235576	-0.526076695340981	-0.67977148929448	-0.808964048249945	-0.880129626720908	-0.566545317900564	-0.714671363994081
Y48G1BL.8	-0.527169637681242	0.139620529918939	-0.883338158298377	-0.656059222973434	0.487716105781185	0.0180545638729028	1.03951222256033	-0.690816020541527	-1.02932606998006
Y48G1BM.4	-0.369599845542702	-0.317572259633721	0.0886559173737709	-0.177911040597447	0.117098382058752	-0.0327090582882742	-0.783240181792579	0.0960757527503686	0.143762558329337
Y48G1BM.6	0.332472056949947	1.19565505230388	0.787744042827652	0.606827924570367	0.190031437448644	0.813250476873071	1.10891543463999	0.548588161210878	0.239851192373505
Y48G1BM.7	-0.0602462102416488	-0.494562745077802	-0.187728642576732	0.235482831231896	-0.0331022826671647	0.204914462083018	-0.0846481890423842	0.0339789962862748	-0.219276105797032
snpc-3.2	-0.439801702429799	0.000414743435425232	-0.68918659248779	-0.294823478580113	-0.612476992468798	-0.892865869069285	-0.143165063629586	-0.483070344957999	-0.543884948153873
Y48G1BR.1	-0.530047837727115	0.270617250208915	-0.667767454533866	-0.0774390837631117	-0.930346323814782	-0.0162737242203369	0.546171910218586	-0.492704006598394	0.0558423509430415
ztf-3	0.584212312299412	0.444600197889889	0.390728727904072	-0.142935210333601	-0.0204266868663081	-0.943710076988738	0.774092941256414	0.429497682241848	-2.15666882104529
C53D5.1	0.136089925810012	-1.45522372721419	-0.227865518456735	0.75301507288606	-1.97306061257139	-0.70474491965324	-1.43470797548753	-0.381815259517605	-0.859701524872945
C53D5.5	1.70305944739902	0.913363236995909	-0.690380210327679	-0.29902285507778	-1.07476645214249	-2.38104010101595	-0.435338873348941	-0.17570566255407	-0.270515399529995
imb-3	0.140156908721694	-0.645764775363001	-0.577587624395967	0.331924724354992	0.173909590348429	-0.025038939635772	-0.263386763958925	-0.191364868628962	0.265636705085525
xpo-2	0.776722095347454	0.505552519493827	0.594961076635271	0.481698670467154	0.553717255892943	0.84673008019989	0.584253563665216	0.524682057325344	0.0372454294718132
Y48G1A.4	-0.0535054101039291	0.108762445896933	-0.0570111785517233	-0.0269344874496775	-0.395781083939875	0.557101266020288	0.29334166443159	0.177430224185808	0.303696003560338
daf-25	0.107855004779067	-0.319235340678688	-0.042699964883732	-0.545472913562536	-1.40606802619716	0.372700466816121	0.147088958389063	0.0192158201070395	0.902035123804586
mbtr-1	-0.097565312607281	-0.163609861636334	0.081670600072204	-0.71316251073551	-0.17127283948209	-0.393448216589974	-0.549564605216863	-0.0115452261575831	-0.868321631807412
Y48G1A.2	-1.30121104798273	-0.337349723612323	-0.583571843402261	-1.09338596908467	0.757189813876619	-1.29587074284574	-0.635889519934401	-1.2086668740094	-0.70994135662336
Y48G1A.1	0.147740369666664	0.282276143087908	0.516671354106641	0.347392259001074	0.655483016460799	-1.07942167899937	-0.883328566909822	-0.356010662684488	0.0228215673950187
rnp-8	-0.154158803941107	0.0449904095461229	-0.0945762242716268	-0.240579344095218	0.872975875382821	0.435118407967311	0.418374607285278	0.279189065006891	0.421418490637377
R119.2	-1.14354678541582	-0.128629341628666	-0.120052078677905	-1.88740172301693	-0.333438421886082	-1.04260191194869	-0.585299719377759	-0.919214820864678	-1.81496522435192
R119.3	0.291186100651415	-0.966653073498529	-0.0579698080598797	-0.261627229696266	-3.28303609378538	-1.26705861741219	-0.182604704137727	-0.0213521010017418	-0.362311469344742
pqn-59	-1.31644202210825	-0.968595983693266	-0.734284326735368	-0.83926467779251	-0.0616515952261756	-0.660589159321038	-0.546747298287557	-0.673849698258649	-0.162906555436533
taf-4	0.673744509706908	0.435318041614499	-0.365168514332699	-0.840477890109748	-0.426550426140187	0.33011792361305	-0.417085268870539	-0.0442256303337421	-0.258328410808663
R119.5	-0.812443035986256	-0.564143511334416	-0.917448221084551	-1.3446901624607	-0.31523183202828	-1.10029308672374	-0.621077179351516	-0.613887565303253	0.780839242091362
otub-2	-1.27591919101165	0.00714808291277371	0.363699820817717	-0.193154451274101	-0.493701327750189	-1.50762840499325	0.122172539345516	-0.0316252878522201	-0.568285624767427
tol-1	0.372386398001154	-0.276667809397176	-0.790654905972921	0.23006968506163	0.0959637438130016	0.0527866092948149	-0.13416359957427	-0.524646484156182	-0.41275434574843
W04C9.4	0.782507446493478	0.020389297623426	0.106408362548929	-0.137434427996545	0.112934738588134	1.03077208623392	0.400561564236616	0.274833145574136	0.905201925066442
W04C9.5	1.71965378709442	1.46570281745347	1.19344788478005	1.51768981702325	1.09390794391821	0.616371620916236	1.47412111048884	0.80541168330828	0.695080142335371
haf-4	0.309555964037129	1.19178998897713	1.33022024828288	1.20139086044993	1.0264579210762	1.12800833949193	0.806896540532963	1.01377583934976	0.604752342676598
Y65B4BL.3	0.516109717104368	0.443699046167218	0.615631431953943	0.747077323546472	0.202087364191557	-0.33201617897748	0.171756589987363	0.577734535781505	-1.95156898591102
Y65B4BL.4	-0.197329853151577	0.488800287580508	-0.509894739202247	0.286559535725544	-0.361815185716033	-0.309229743263572	0.207905759061524	-0.269657563318652	-0.608073020816253
deps-1	0.248165406231697	-0.168208617743459	-0.409233329881182	-0.0875439467492371	0.380025650579345	-0.23379512460973	-0.199715077187082	0.508033063565285	-0.608073020816253
Y65B4BL.7	0.00990697529779215	0.256222002192326	-1.13907874629163	0.46572700764778	1.34795882676567	-0.548393605398579	0.596095455806408	-0.44038534332884	-2.24846489086003
acs-13	-1.35015854309009	-0.978788187194639	0.458553649439769	-0.847004122125214	0.0724261047705665	0.0850364781806237	-0.401041312672925	-0.769088258790508	-0.386918285781795
psf-3	0.397157905206514	-1.20264731132582	-0.375121078504748	-0.0666584446953983	-0.0975272137157389	-0.0635100259385407	-0.842267777857426	-0.892617527712146	0.55592841901569
icd-2	0.459447112550527	0.16980595342794	0.245020614809287	0.418925156908085	-0.333125914939734	-1.24776943808021	0.412352243710475	-0.401282422175077	0.00723174687336249
wwp-1	0.164457534210317	0.449033789167158	-0.0798172834044691	0.181272589888421	0.120421600212589	0.000590154637305928	0.198158013829007	0.0946243710511687	-0.202822701676293
ptr-21	1.76926545803612	2.01804059084034	0.605276263943542	0.893434232199095	0.542529688429681	-0.23796136116068	1.41705566065906	-0.239872269288973	-0.291349194356685
lpr-1	2.25845881949314	-1.26142857749688	2.67346236883153	-0.948203196991731	1.73412385405741	2.28808875387531	0.0963223956904013	-1.2923821886235	0.432394368326238
Y65B4BR.1	-1.45031145611484	0.0567479316989719	0.107459054982424	-1.2043061211214	0.845867515546189	0.235622205420502	-0.275588668223803	-0.356010662684488	-0.920255143362627
hum-7	-0.56946792326162	0.521984350215786	-0.013686325753073	0.00815125139494825	0.253097108057999	-0.283884197998986	0.129318917768469	-0.624169882507895	-0.577352308066546
F56A6.3	-0.756774097814612	0.37603128220822	-0.575904859307382	-0.0351543536586005	0.135618917980977	-0.35608654399881	-0.0197634580409823	-0.533002639077044	-0.468289325211974
eme-1	-0.422087788611243	0.647489971124168	0.0938394059772788	-0.995361434351465	-0.28208154781703	-0.323637075284213	-0.67060944833195	-0.994848588613826	-0.125165839792385
sago-2	1.09147725064234	0.0147047771916162	0.208375687753837	0.476171998866849	-0.426550426140187	0.516863748930262	0.130197387987836	0.129675258952028	0.436686677679156
Y65B4A.6	0.662534978096673	-1.65410660871332	-0.406011363118287	0.000651503863534418	0.318994905133042	0.794756816470637	0.0327392047273077	0.324158840054564	-0.661927599190966
vps-20	-0.480601185101969	-2.61269981055553	0.533595531214572	-0.530977584318902	-1.64341390310007	0.125009358749734	0.461290849130851	-2.0309814747046	-2.73176016442794
Y65B4A.2	-2.31961133080911	0.921369880620258	0.0315772412042458	-3.58685099930301	-2.32185665581814	-0.0382254083123908	-0.938875173897459	1.46459192132031	0.103483553145338
Y65B4A.7	1.2790879540341	2.48593563526244	1.41939064367062	1.51975696642688	1.56353663366701	1.2237373453222	2.30023332108714	1.83874922446275	1.22244298278054
Y65B4A.1	-0.975523575976491	-1.77660762942015	0.0118515031100423	-0.829265202072381	-0.164392895118227	-0.197793866502576	-1.07783872006016	-0.82421196182671	0.319090710950462
Y65B4A.8	-0.561975699296951	-0.573068995982442	-0.679006411307886	-1.01589793627192	-0.970338616153716	-1.04124519935434	-0.404320337034619	-0.201236319826667	0.167300234090164
Y18H1A.14	2.17705801342705	0.588826628544339	-0.0521803228059631	2.01650470459755	1.76437025460655	2.8985610357494	1.16323252450453	1.73825411345445	1.83755812391803
Y18H1A.1	0.0247883712623051	0.139620529918939	-0.250929970238338	0.79864925171466	0.487716105781185	0.463495818885922	1.15989383284098	1.48593323879376	-1.02932606998006
Y18H1A.4	-0.0935758950943671	-1.46676765191607	-1.21212423843221	-0.0621604584906025	0.186585186149286	-0.88796474087987	-0.263077072052515	0.0650749101229404	-0.237494615981973
Y18H1A.2	1.56404961194447	0.937727694670617	1.5448831582764	-0.342401981539265	0.411472777042569	0.0476333768543198	0.352605753289122	0.313619817736754	-1.80951724849698
hgap-1	-0.141535309809845	0.528002490341424	-0.231664366441227	1.14241062153287	0.72538312086036	0.34915828539325	0.77994804236114	1.79147281818048	1.00072356599958
rec-1	0.0355159826121089	0.439922070011483	0.235857938345986	-0.241411188778414	0.133691054509375	0.00397925238754909	0.534486499509298	0.341441750862382	0.453373734134733
pif-1	0.75088463542574	0.734267197573737	-0.547513407017179	0.108853135120169	0.262152261192894	1.11689812776393	-0.0406687067512293	0.226599044912216	0.938563677338681
Y18H1A.9	0.030366014290914	-0.839501799125586	-0.0433276724953808	-0.164566067637781	0.657166203183368	0.295212739774811	-1.31040633235471	0.0957368166181529	0.492077133416869
T06A4.1	-2.31123120788119	-2.36610593134132	-1.95821423103355	-2.14066028426861	-1.84638347435514	-1.52899719372947	-1.7118965817965	-1.2282155818886	-1.51262134354797
zfh-2	0.509567509958771	0.78581535731381	1.13737546005847	1.04536494129995	0.733576939190956	0.691457528021214	0.706967047414211	1.88507176426715	0.453228163152928
ZC123.1	-0.165927070590801	-0.0176852949894652	0.221381564129379	0.47824803578366	0.372205728034524	-0.294254920423596	0.406995386744189	0.398933638655268	-0.0493686056004721
ZC123.4	1.61025055166793	-0.0976773612695329	0.195786833025511	-0.396391457442611	-1.05113056627896	-1.54849239865797	-0.654706275505086	-0.405171778186511	-4.75923989579121
Y95B8A.8	0.537261578422399	-0.083169479790269	-0.575904859307382	0.629250397654917	0.897343576641843	-0.35608654399881	-0.656007815543396	0.822568690070525	0.968546472941758
him-19	0.484355503886381	0.616884055149877	0.603416842384494	0.48687864435498	0.315945111602617	1.3555166747278	0.273529091931693	0.709798893974217	0.358252159292995
gpa-16	0.390226575059961	-0.384003859429478	0.231237628909372	0.211079508916829	0.342507032622197	-0.157967267873471	-0.445568737354226	-0.0938991889726108	-0.0656814831914296
Y95B8A.4	0.722845693634856	1.03754326923078	1.00479781921088	0.78025917115266	1.26787088494301	0.941131641743213	1.02847010578581	1.59611681644951	1.15604018618499
Y95B8A.3	0.282578259695011	0.426925857323801	0.172957896626184	0.333633477688936	0.291770674499245	0.0484711659935951	-0.397521258440935	0.539435725900581	0.238078571803714
nas-30	-2.13877539915891	-3.98247361767117	-1.10824086234825	-0.921252641952746	-0.0742195372760306	-1.22985013017488	-0.18172623391836	-3.35315961544473	1.20339202749763
mig-1	-0.00962229939559182	0.868702214076809	-0.152130196684081	-0.528743843599196	0.403572100439931	-1.37424522993865	0.978028899431171	-0.256284014235632	-3.35710717540988
shc-1	1.29149804789021	-2.63212439230973	1.55709774784585	2.18011006823975	1.48826302064764	1.16924453471398	0.930827126718598	-0.050463180296934	2.08267315629303
hmbx-1	-1.58681739021536	-0.821387403943761	-1.10824086234825	0.893434232199095	-0.5118100768465	-1.73975107089776	-0.683685789800441	-1.4442562188771	-2.25719870105758
C54G6.2	-0.708723356772083	1.60390465523466	0.43157157668966	0.476171998866849	1.18713210101574	0.935850094808617	1.4374964194478	1.45393837617632	1.23641281104566
madf-6	0.389730811636031	-2.63212439230973	0.760357656823491	-1.64574587676788	-1.43111898489781	0.177355765699784	-0.0456136016960962	0.4494013223117	-1.12985594999235
mrpl-38	0.536452177240053	-0.0978084242229942	0.922477720850806	0.562716913082165	-0.120016797956831	0.0689612042140687	-0.0768243613337889	0.841236155329266	0.399086154963338
spd-1	0.0535471308536083	0.120538101207353	-0.515612575408602	-0.042801685042971	-0.459754736446408	-0.490654249809578	0.106405003218804	-0.291940789061905	-0.565728776827709
Y34D9A.3	-0.271023383752062	0.573305702523641	0.390145137103231	-0.250428957174823	-0.352785544134417	0.00222776551513964	0.490693354456148	-0.607098910549221	-0.331872393741153
Y34D9A.7	-0.413133044001393	-0.0246227576643029	-0.191795506709577	-0.301077920729956	-0.594947812199579	-0.361056099995399	0.281014929612825	-0.418189703419047	-1.40836587798367
Y34D9A.8	0.373556222704794	0.888913554126534	0.555940283031857	0.723462292963488	1.23301724732973	0.802123165841931	0.733891551456315	1.19964098151526	1.25081136798779
vps-4	0.813281002491091	0.384022642382068	0.00297067112307618	-0.443937653351619	0.282444968678043	0.0572672724385979	-0.180225468284319	-0.350377555430594	-0.76219481871519
gsa-1	0.421467610047189	0.659094378625123	0.675450830645565	0.818934002629812	0.772756756170187	0.711862777334103	0.752511832367834	0.581992231352236	0.570314966770595
R06A10.1	1.42263366491585	2.28742911081176	1.93249072223996	2.17730325611317	2.15221139250129	2.01188047554007	2.41095842763163	2.32842847876459	1.54969158497048
Y48G8AL.10	0.637132457160906	0.366862341177111	-0.219148785549457	0.786409355296341	1.44432593034069	0.904928877452279	0.807790835964824	0.026465274941341	1.29180723926612
rpl-17	-0.718196567011355	-1.52848054891439	-1.58777949646334	-3.47582203014426	-1.61194710280348	-2.10011467354074	-1.89399607462516	-2.19810136033703	-0.362311469344742
Y48G8AL.7	-0.361622866292743	-0.82987564476711	0.2103432632666	-0.316745062010054	-0.0715463232117125	0.450428338864897	-0.566119149720221	-0.291766050639615	0.0622937931973548
haf-6	-0.736086492133203	-0.719402139695167	-0.819633368357255	-0.989085218146464	-0.64805595069412	-1.41665734876252	-0.852862770878746	-0.268891843936105	-0.530305026225627
smg-2	0.139290244295247	0.348942465413643	0.217072522504439	0.309830078096025	0.383599863473325	1.19511665218188	1.14601082263598	0.481873653234761	0.960712015579076
Y48G8AL.5	-0.488692999510817	0.237392359153941	-0.217663240471049	-0.749387849426359	-0.86335136868813	0.22536776041215	-0.171535191675832	-0.207167108036963	-0.215797583296767
herc-1	0.255270538887587	-0.0528513281154046	0.200197411549519	-0.0798234885000459	0.44260385748559	0.0470690990394447	-0.15892066799807	0.403450136325922	0.787552556024965
grh-1	-1.8940322273339	0.0704792949681139	-1.37288175725568	1.04536494129995	0.295986399620486	0.92813471174351	0.706967047414211	0.680687814679024	1.39630487391057
Y48G8AR.2	0.267484033161001	1.67091067376173	1.46651721974832	1.6279298776089	2.18836904191279	1.66552999764645	2.19734575915772	1.89975265691596	0.810685630354489
dapk-1	-1.01196413150344	-0.868599011780179	-0.313712610260894	-1.20321169174453	-0.109579312469731	-0.654678767334483	-0.615164189400879	-0.339528145557769	0.00508700144435136
K12C11.6	-0.561580308339139	1.70456953297701	1.112686179436	0.631225285642222	0.742993692439281	0.497551116157611	-0.285094575507686	-0.395362921439302	0.655148064242013
K12C11.7	0.50255578140821	1.81458009374346	2.43134916924111	0.000651503863534418	2.76709602768475	2.58776481347553	1.69204189274431	1.47337756104073	2.10939710938138
smo-1	0.576707591321262	0.0748311554682132	0.742579259819507	0.271948398658727	-1.16424340386562	0.476617621976384	0.309934296544674	0.221002521988549	0.0503544023366789
K12C11.1	0.205203877658582	-0.045177269036493	0.213144325287865	-0.0226333105793691	0.068467977767604	-0.0119797353931572	-0.164412930020112	0.148538950560448	0.148012953877696
Y92H12BL.1	0.475254931102656	0.290273908706106	0.507184587321259	0.604156745694236	-0.181027869569767	-0.139251903235471	0.431765838365911	0.414447010458332	-0.015574514049235
Y92H12BL.5	-1.46373838106233	-1.4590850841844	-0.61617146452152	-0.390923708213464	-0.365461050579266	-1.1274294226212	-1.07756844044112	-0.825223884495801	0.0189746096904346
Y92H12BL.4	-0.215372126060966	-0.874272897789346	-1.26102397946028	-0.0519145234887046	0.0766016313484361	-0.636849944035703	-0.767016376537228	-0.328810751414636	-0.338785113019601
Y92H12BM.1	-0.506574575139169	-1.67104272843551	0.208375687753837	-0.563950642956556	-0.121312087320926	-2.33577805315066	-0.61115634854127	-3.25145794997138	0.793652174320821
Y92H12BR.7	1.34824403565747	1.23906407614464	0.632258336693652	0.0391141604305708	0.550538597772522	0.318076421397589	0.715453327667602	-0.646276949447598	0.574486078491694
set-29	0.58061126726695	-0.233964147033716	-0.269464304700412	-0.399074768375829	0.579799628558358	-0.361364266660118	-0.499566499661751	-0.109153492529404	-0.274566244855871
Y92H12BR.2	0.191652917345894	-0.0826462149996119	0.654609375540197	0.328421703238659	0.362942799462125	0.950326112034019	-0.491307768769615	0.452365097504585	1.05888576957709
Y92H12BR.3	0.251558601422896	-0.372457383028202	0.283386541199417	0.509371765209802	0.360490141412751	-0.372880172642198	0.383191324371764	-0.13873556654565	0.84510077583546
mrpl-15	1.00646304930923	0.514687096257933	-0.120052078677905	0.466498307130962	-1.1104505534559	-0.19258452057338	-0.23516120600337	0.0531504888824758	1.38425033256812
F37F2.2	-0.103341939520627	-0.947463748714745	0.0526943518956299	0.297446355109207	-0.167109348001725	0.0468293340097818	-1.53789689619786	0.548905855156959	1.2390128885066
spe-15	0.00312195636311789	-0.211131565949621	-1.41161626861923	-0.188852374796701	0.0472246014663258	-0.352536763367626	-0.133490663194901	-0.218594910638374	-1.63135507697409
F47G6.3	0.702576578656084	2.7917095679058	1.35192299609794	1.96129478142364	0.679784088781233	3.07121345159878	2.19706384614991	2.32076966014089	1.92713559018056
acs-16	-0.686997721777527	0.517245493201194	1.37804270148624	0.449713055936109	-0.203802674018373	-0.293889074304297	0.719725135305475	0.0628840144890654	-0.0350100654894509
Y92H12A.5	0.669994623177277	0.728675135164455	0.740518220094484	0.791200142244873	0.459050443942737	0.687508223957586	0.75983078184849	0.505023988845092	0.404471270100357
Y92H12A.4	0.870862001086733	1.06459023502802	0.623704352026681	0.836615865685412	0.584760049336039	0.824001503071383	1.05820928450672	0.843082217866927	0.718725687688823
Y92H12A.2	-1.40825026496406	-1.72257830138327	-3.18201363777429	-2.1231159545878	-1.27474072921413	-2.59862153042405	-2.43894615526127	-1.37364773192223	-1.23944785271113
src-1	-0.363630381010014	-0.446688252503869	0.208638592369733	-0.285061963191822	0.104719774528864	-0.277236673494431	-0.389798074193743	-0.62301184045379	-0.454435935404445
Y73E7A.3	-0.158247636291791	-0.074051796779023	0.159101863900787	-0.0477778623785061	0.334003452005618	0.5180964652987	0.354052124577516	-0.249750901324893	-0.292683223793081
cpx-1	1.13591771883657	2.61212959330406	2.62599209650815	2.54473050394902	1.95020956727325	2.64663665996619	2.82516104283334	2.22252321430438	0.15633225820391
Y73E7A.2	-0.342365269683206	0.983172623125603	1.11752698340362	0.492321072472848	0.587347133793193	1.17744480615993	1.34714143776029	0.569330622876013	0.442252285464067
Y73E7A.6	-0.427016724656494	-0.0343461492141923	-0.532243563841032	0.0495346437703249	-1.87512536606422	-1.36109711610347	0.790984511657641	-1.08897885767682	-2.49104650828636
adpr-1	0.113316854258047	-0.237723196842345	0.429704007664856	0.0261413870323919	-0.182711353484426	0.0434747964380746	-0.591610891403518	-0.591679392468584	-0.296997888591299
Y73E7A.1	-1.36830021083394	-1.40924931661887	2.08189702955708	-0.707022417248533	0.711250889077824	-0.3325451750231	-0.547573157578177	-1.67582159760871	-1.12985594999235
Y73E7A.8	0.918656220836202	0.973602017839886	0.946095981407889	0.4643880434463	1.04083073373095	1.2911122267749	1.4248271615019	1.96190785108637	0.904841316432714
mab-20	-2.59804642717126	-1.54356857876493	0.871021816779001	-1.35360190274958	-2.54566744217965	-0.20990714526239	-0.580824059122945	-2.56218435837071	-1.5688035923554
Y71G12B.23	-1.61795652511982	-1.54356857876493	1.44456601886554	0.101106571938513	-2.54566744217965	-0.928572157275997	-1.7902558737283	0.399915608225602	0.620952717986737
Y71G12B.35	0.500143144872663	1.30226475894961	1.00170933941734	0.934495580077123	1.17593270765866	1.6897827273486	1.53578963236772	1.23615429458619	1.12022678255131
drag-1	-0.971922530944031	-0.606805599963538	-0.617334718187102	-0.342401981539265	-2.16848763650353	0.766298388867928	-2.06625787592159	-0.00317459883891743	0.707996769300585
Y71G12B.31	0.389730811636031	-0.186374240928017	-1.53849194324618	0.536397864303442	0.711250889077824	0.177355765699784	1.87129047163253	1.1539207692912	2.08267315629303
ubc-3	0.0823695008183004	-0.847640772229548	-0.432919183366801	0.052015478458629	0.0413617532723369	-0.279719086434043	-0.812661667150075	-0.308153717953082	-0.0306538990571287
Y71G12B.13	0.276879708059642	-0.48100102160665	0.184114357363176	0.351287020511194	-0.20861395749285	-0.0821197663071203	-0.17886637392981	0.266745476308444	-0.0508575010461288
atg-5	-0.140305399811207	-0.848455351652109	-0.0888099062110227	-0.137434427996545	-0.636166687868785	-0.0173895363486758	-1.64564915817366	0.0428145057331607	-0.980951496448849
tln-1	-3.68737805685716	-2.85277243977782	-2.9580645980797	-3.64489040094831	-3.07496289628624	-4.04507109440157	-3.78562025228713	-3.58377977786942	-3.07989683106293
mppa-1	0.469959373608394	-0.185937204200178	0.41474494758899	-0.0575570753505224	0.596554790155396	0.352936902462538	0.242564824989304	0.571302169431996	0.195477335459431
Y71G12B.10	1.52348510662142	1.02061455143362	0.603416842384494	0.826355377538701	0.611274029376284	0.871118994253672	0.457366469062567	0.368003200717094	0.858568233325804
lin-65	0.441889716993616	0.757903298719002	0.268716585913932	0.377815903485465	-0.0795012085506118	0.237586775116088	0.3750663124153	-0.203306841900911	-0.38497948737736
ddx-27	-0.223606226990815	-0.279854877439322	0.0144988536980156	-0.389397819032857	0.221921811846024	0.393313879520032	-0.300600703482634	-0.418735879188442	-0.109867808377417
Y71G12B.6	-0.682749966734883	-0.166949659173819	0.717302969102899	-0.291438787264166	0.804687219451642	0.742364168362381	0.348681373220838	0.0609920078959847	1.12024276378825
Y71G12B.5	1.22486788466123	1.69427837707027	0.969821590333257	0.997565545699241	1.89494505958005	1.5529559152564	0.795979841610757	1.84628509210454	0.9809791098285
pghm-1	-0.374564739769318	-0.463935103171235	0.265730455336487	-2.80853356768387	-0.475222592117247	-0.81488141975192	-0.23180591911038	-0.831060817313035	-0.818759362785618
Y71G12B.30	-2.69819934019601	0.528961821417679	-1.53849194324618	0.536397864303442	2.20318119392447	0.896020777713392	1.36933091575045	-0.050463180296934	1.77907026746619
chaf-2	-0.223292471388848	-0.3660582957706	-1.0807586117561	-1.25343093268503	-0.324422099918385	-0.91325565759007	-1.69026921889209	-0.334526678059589	0.228405346763564
C53H9.3	-0.349505609985675	0.389416343464735	0.777751495981258	0.465118273754691	0.436996784280733	0.373586572812928	0.550303643327397	-0.197446285698033	-0.408453190525484
C53H9.2	1.01541668544639	0.0543730632649207	0.369491520279393	0.868789194709652	0.412946551687339	0.0394233526091266	0.44546124036221	0.171516807902451	0.19227906025654
rpl-27	-0.480601185101969	-0.882285721519514	0.08489478104286	-2.05092511302407	-0.58907413782389	-0.0292136089954745	-1.56822270010779	-1.53111697209597	0.1771660530306
egl-30	-0.843345773865058	0.319180514374597	0.0505869866644769	-0.614838528492898	-0.0528071073112432	-0.438434733754885	0.00956161168054712	-0.633884243239812	-0.179925177990961
emr-1	0.40087731248335	0.290335177886131	-0.33356258399418	0.319668524992851	0.219145392564989	1.19883241462118	0.693202657349412	0.212046605794463	-0.931032262975871
nlp-12	1.26457179010101	1.70063974869589	1.6536856824651	1.28993958928608	1.15757640797432	0.204326703886719	0.247929386153089	0.834938730545264	1.0741010426075
tag-96	-1.8940322273339	-1.86773184306844	-1.95821423103355	-1.20193682474926	0.295986399620486	-1.52899719372947	0.473975961223549	-0.0238316323004715	-1.51262134354797
M01D7.9	-1.49811982679708	-0.611026397510177	0.451299528991623	-0.844634825753071	-0.00102600206784059	-0.0359218335933895	-0.0612344962032993	-1.83103336339476	-1.00849227515337
scm-1	0.642901407584548	0.300946086504596	0.853243419775016	0.025660835542013	0.0575971623112441	-0.119409360276514	0.0745752615924934	-0.533002639077044	0.0833751858847013
tub-2	0.501146833615573	-1.44133269045781	-2.45634435908467	-1.81487743643013	-0.572065559903897	-0.894759468554423	-1.61639639922138	-1.77440262430164	-0.316911156966993
Y71G12A.4	0.357511319064951	0.000964715869227535	-2.55601243580458	-0.953309980365247	-0.874578451197757	-0.928572157275997	0.12664819960033	-0.653280961803088	-1.5688035923554
trpp-10	0.460303116579403	0.927421049173458	0.855642621997428	0.728346399057753	0.486291199030172	0.967316449430093	0.863850332735117	0.534104463652513	-0.307185894966167
hex-4	0.897671665931773	1.19755073004939	0.632258336693652	0.526929600719882	-1.79261810609091	0.982200329865682	0.326103247695533	0.11011377490776	1.0748021525245
Y51F10.4	0.297592537722946	-0.251124448238673	0.985349320785222	0.119316177077617	0.372787755542764	0.717909830620843	0.141424300569037	0.0275398513845012	-0.0894292932676009
spe-48	-1.11609110691537	1.80089338400413	1.87044505743958	1.49619193149081	1.96707539060238	0.92813471174351	1.55410112674726	0.948533677446682	-1.51262134354797
Y51F10.11	0.566170039390022	0.231789542957328	1.27701808239832	0.794417400163224	-0.650767664836251	0.497551116157611	-1.99648594599512	0.104501581169333	-2.33433437946663
Y51F10.2	-1.06344572654359	-0.985514916128789	-2.06833047261409	-0.851383591815049	-0.89934495112952	-0.77382019348517	-0.93967319547248	-0.841742164908956	-0.975471491605348
gap-3	0.417565006119751	0.0635018237662204	0.505810686670127	0.592396909509928	0.666412086861314	0.249588751752015	0.114695857086874	0.283834523707075	-0.0868292158066632
crtc-1	-1.16493159964134	-0.320458246103658	-0.996214157188891	-0.807504831472093	1.31649202646908	2.16807155397252	0.348681373220838	-0.558751662348815	-2.73176016442794
Y20F4.4	0.312269347292699	0.0533020968427853	-0.357053193988617	0.133112633238843	-0.106923924610178	0.0230681442730222	0.405202304904627	0.105596809975254	0.185131790436161
Y20F4.8	0.621471877201709	0.25606650576734	-0.201341635191335	0.0136974306189671	-0.0791332444119148	-0.557143665033178	0.398193615475098	0.430002375858899	-0.699869090631
Y20F4.5	1.01437409027636	0.818750303909767	0.265730455336487	0.502651138198512	0.636523636984896	0.722716497909131	1.0330223349394	0.87318763488373	0.515729547632998
Y20F4.9	-0.205122482443314	0.471179853309692	0.39872172766525	0.0949495254853034	0.078427680604957	0.308635954601743	0.11655100545305	0.460412804904354	0.415131089379632
Y37E3.1	0.386702886153066	-0.232348651523329	-0.12720410913567	-0.0351543536586005	-0.203802674018373	-0.35608654399881	-0.458267247072838	-0.455765090007069	0.635039696981376
rpb-10	-0.0724387386145773	-0.0998802850641473	-0.383946939729533	-0.139145452662137	-0.533437487590501	0.253758469906979	0.0611241864417045	-0.21723664780401	0.0280655417000526
arl-13	-3.19812704708131	0.168395269508816	-1.29416013917158	0.0402085898074471	-2.05799593715799	-0.331523651928811	-1.52814915096535	-1.29526597194574	-1.18605133158312
Y37E3.8	-0.136001204863928	0.578018308313273	-1.37288175725568	1.04536494129995	-1.84638347435514	-0.300431240992982	-0.502464767191145	0.948533677446682	0.453228163152928
phb-1	-0.00980276592356542	0.0971897023278373	0.856803766780499	-0.596840643136789	0.666154042785054	1.18049223799802	-0.117170558299819	0.0474799994414514	1.24327677760723
eif-2alpha	-0.169441017228683	-0.130278086536752	0.667543664204357	0.52296616472142	-0.737025425140074	0.243490218885272	-0.305752464491326	-0.604612313389843	-0.379367751879196
Y37E3.11	-0.685356043240471	-1.36527079282144	-0.806478175981089	-1.10128530319433	-0.716911784927118	-0.873418454178079	-1.74151061394311	-0.424223669781098	0.459261354296419
iglr-3	-0.101080616072517	0.70989879422047	1.09367385427685	1.29873263968898	0.348209515838317	-1.34797531301301	-0.727235716764257	-1.31835334633808	0.0833751858847013
npp-13	0.309203678472286	0.212060300110442	0.382642022746811	0.666797123460294	0.47693185908776	0.0932198748796457	0.103344634195656	0.472013180315091	0.449902745393106
Y37E3.17	-0.246422948283939	0.0124047291917117	-0.060181646994885	0.327354672053136	0.004886332713577	-0.522955106911329	-0.0662762425115383	-0.527932747241866	-0.705349095474502
Y37E3.30	0.965458889028235	1.5716136540598	2.11077162115166	0.849076082335264	1.01538563779468	1.36554906074551	1.0357377427463	1.10550686402047	1.10429370786368
afd-1	0.567422137403142	-0.173740295912777	-0.123339856919196	-0.129889283578169	0.456626242729674	0.00729837923522172	0.413432500821584	0.464754709328848	-0.0987237777586237
W03F11.5	1.58622985743241	2.28779735193546	2.45324603876243	2.91822600972318	2.81536108917726	3.32772915668667	2.93457649749781	2.39013025739541	2.18984942507563
abt-2	1.96928625528399	3.18105085940454	3.15995071418213	2.42639763135646	1.68033100364769	3.43927872471639	3.11397318778266	4.16550644997361	2.29771399501484
Y39G10AL.1	-0.0974202851203727	0.171606614342913	-0.358083310957329	-0.0204951290657287	0.336237819087765	0.306304341728966	0.265329321997294	0.143384993341571	0.26219551454271
cdk-7	-0.557048468920578	-0.404378613315752	0.0695846275514414	-0.740135153154637	-1.06049881582195	-0.582284763771359	-0.604467083785797	-0.990420008120173	-0.280575143541293
Y39G10AR.11	-0.487494745863739	-0.92606539837521	-0.212517011126953	-0.541430431335868	-0.447161969469457	-1.59066784773787	-2.31128272406303	-0.956816530561272	-0.624938230485754
tpxl-1	0.93385768050439	0.48620957007105	0.481694771585939	0.0231511355381019	0.702210566785548	-0.179806842920126	0.353690788037222	0.338748718560982	0.264569409126887
epg-2	-1.96629332046439	-0.971774854806401	-0.509894739202247	-1.77068358997541	-1.13882731728585	-0.71117320776061	-0.701674633069162	-1.47404151290678	-0.685841163612069
icp-1	0.283900991341213	0.696550892353779	0.333741386659512	0.138248968876906	0.286005153176307	-0.216444097224924	0.370151059793936	0.222841388536499	0.359877642435197
Y39G10AR.9	0.250344363244946	-0.13270917458604	-0.244258496604502	-0.123487356080182	0.370841490430358	0.66577443374178	0.219183304833922	-1.21550824026132	1.36711357067969
nsun-4	0.558518803328052	0.0773954188781402	0.524005643653396	0.433962885232139	0.541899213049905	0.303505738414017	0.323178917680332	1.13867266178087	0.461246043624237
tbca-1	-1.2533330584479	-0.557887200245591	-0.455214654159787	-0.624361031331045	-0.118884001547562	-0.779426196645004	-1.99773627552203	-1.83401836230334	-0.490308256752699
eif-2gamma	-0.729739497223849	0.0146330623536533	0.262663103532606	-0.789414987213275	-0.626303003607841	-0.115258228954102	-0.462127375765661	0.0790273312998485	-0.547002134610123
ekl-7	-0.0277406847185052	0.265699796145713	0.728798222617631	0.17466595267606	0.747089711259073	0.582746845567575	0.514374591034309	0.63997003123102	0.514405982061799
mcm-4	0.430541811671554	0.571221084753155	0.72997358008561	0.533847397985892	0.372090672128908	0.417801677188046	0.279247204792075	-0.222574580270258	0.534962484673281
Y39G10AR.32	0.357976598418044	0.616069475727317	-1.69844365641885	-0.858468025747192	-0.642866988233613	-2.61537915618574	1.32904648170382	-2.51612254916316	1.09940896896156
Y39G10AR.16	-1.8940322273339	-0.644856767377582	0.340635369036114	0.0414834568027131	2.63914310348392	0.0950786556149537	-0.502464767191145	-1.2282155818886	2.15770249821865
ugt-31	0.0620310777004872	0.575083481588613	1.14012445694166	0.467539295934095	0.96494638208414	1.2545190976728	0.347998211550729	0.397073003275973	0.668470118504595
zeel-1	0.0698939688710853	0.149889801084864	0.20433501227346	0.259634900597875	0.272938242974711	-0.14732820375494	-0.119506098292817	-0.660324874291107	-0.358533957052505
nekl-1	0.252192463873509	0.77998106341782	0.461649213361738	-1.39288172390104	0.0145048854950764	0.622030152240475	0.540568686341201	1.40403060292491	1.61195893652502
sydn-1	2.05097209015171	0.788373754257072	2.03613135813999	0.79864925171466	0.487716105781185	-0.255169193127686	0.770543752868909	1.35716628322977	2.10350695111973
dot-1.1	0.795566630216268	0.412625307254561	0.889569104590232	0.594550268346367	0.574954947190562	0.529990831802456	0.787727716904534	0.457120840642897	0.306850511811441
zwl-1	-1.20240505544234	-1.47569712801392	-0.284992035152377	-0.549704765113972	-0.275609360398121	0.0466687191663397	-1.41050892586961	-0.192935278830724	-0.259622608290838
F23C8.13	-3.96490901682392	-1.79859060811761	-1.96444709653013	0.987652980962875	-0.906045251494347	-0.973834205141294	-2.95303986909588	0.0137034264379678	-0.0862493592224143
F23C8.5	1.69911728982758	-0.354157553017602	-0.120052078677905	0.662388326117548	0.560638437525992	-0.279062452256757	-0.585299719377759	0.211219298233988	-0.110490889286195
did-2	-0.845543625475695	-1.42513559994809	-2.00750178425072	-3.24338220030094	0.203220160600826	-1.74484562410495	-1.84888768423813	-2.28360928454537	-1.688153573658
F23C8.7	-0.030935149378304	0.0798294528037941	1.55067264353032	0.533455832735347	0.26520205472332	0.990604591575812	0.207623846053708	0.647717263723486	-2.25719870105758
F23C8.8	0.738081467819056	-2.12128233751001	-1.10009753327285	-1.55920876744222	-1.16493980998469	-0.903542582330634	0.0618178322454883	-1.6820431164634	0.231020631405313
F23C8.9	-0.223483330185114	0.328568092024636	-0.012487574344238	-0.553496633397177	-1.06771563820825	-0.358956876495329	0.467985572127739	0.0315702098832511	-0.036527943650847
ubxn-1	-1.30431264420641	-0.856135529903244	-0.929617026989625	-0.531201259356243	-0.734229214778081	-0.129326409377349	-1.04018613267252	-0.154251252354195	0.0258006488347738
Y74C10AL.2	-0.666037416311167	-1.38901015544211	-0.856571534849047	-0.366101709738174	0.197354746994254	-0.806933252557048	-1.7402025883964	0.189325221365788	0.0371545562344159
abtm-1	0.198795224331941	0.742626666046498	0.980084442451278	0.752199084302573	0.551658074567873	1.17427345438904	0.669474270140184	0.891178415358545	0.633854560267341
eif-3.I	-0.220804018523551	0.146298227376744	0.48594608815292	-0.0223629528280428	0.0816314724195043	0.521825533438186	0.220452342784941	-0.0759586085278404	0.611469685572713
Y23H5B.6	0.952861832093951	1.04486523494615	0.571612884051948	-0.24091825273692	0.499774141160676	0.358930036217377	1.3533145162028	0.522632125128296	1.15595610883472
Y23H5B.5	1.22410052461849	0.214593070532467	-0.379029290368177	0.701657470226124	0.166740908611774	0.270286578231062	0.398053486058374	0.622273606875435	0.517551730522568
Y23H5B.3	-0.30299371790853	1.01550271903014	0.512637547925031	-0.239778827700773	0.47275472417758	-0.233991566170252	1.05048018739974	-0.0110047960710696	-0.685002843442541
Y23H5B.8	0.0413940162914658	1.47166873993067	1.28817649589398	1.29503497969061	1.17992148033387	1.66315259158192	1.21759738902099	1.12867211669564	0.605585795220218
scrt-1	0.504697964022065	1.5338325247208	0.372411802660204	-0.22406910894671	-0.118884001547562	0.98491628056149	1.0288672523747	0.0748850342642879	0.756371342831796
fbp-1	-0.397069272232115	-0.13242046424087	0.625894284071964	-0.515607960638212	-0.118884001547562	-1.12355724925706	-0.286344905034591	-0.629634412715208	-0.0988960570917283
ctn-1	-0.105191579238492	-4.38299657354903	-0.842495309512789	-0.953309980365247	-0.874578451197757	-0.0231613199451777	-2.99968768833366	-0.385435099035429	0.317349829159889
spe-47	2.35937184015686	1.87086450697396	1.51993233950742	1.41266783129112	0.647423724998412	1.52668473504143	1.16526458419765	0.171516807902451	0.844772810192781
Y23H5A.3	1.01562953224707	0.33715879164166	0.420385798310587	0.722531554477948	0.201637152215194	0.543789262990133	0.212273737927608	0.285060955902687	0.661289639368782
Y23H5A.2	-1.64199220383786	0.478709280333783	-0.899129346214438	-1.04151213178432	-1.59581854165479	-1.10102219276716	-0.856973703635756	-1.84349739003659	-0.479666079990142
cars-1	-0.260403424773011	-0.0458125607540898	-0.165345816946289	-0.205176317480014	0.370288657615512	0.301521383809663	0.59086514957624	-0.21202743586689	-0.0590691891516217
Y23H5A.8	0.500571338954466	0.540422334168425	0.444040561036474	-0.232872286740138	0.425883522538631	0.651881307439927	1.2041834271836	0.431325300420809	0.583850306261812
F32B5.6	0.614474811797308	1.08772214964239	0.308426054282339	0.516955603535713	0.575498607662634	0.59784465619842	0.921039471556557	0.297536448996269	0.156658289914784
F32B5.7	0.82895548412442	3.5356440249438	-0.670652258025715	2.33974841712702	1.12679138160003	1.64874108699869	2.49956513039391	2.21708423376971	2.27240606866079
cpz-1	1.20948680260931	-2.9508296950986	-3.48390710056348	-1.72037216532933	-3.46370709707281	-0.24636562287081	-0.175856308186548	0.303374850573226	-0.920255143362627
lin-17	-1.95722168006807	2.24452313757357	-0.946926603971724	-0.0094797374723858	-0.845836559488685	0.850758729848096	2.36336498239342	-0.0879982390353734	0.432394368326238
dnj-30	-1.16225226329689	-1.07168252467957	0.363043769433431	-2.18781852162834	-2.17670532209556	-1.10029308672374	-0.504711316024631	-0.613887565303253	-1.04740875572334
Y71F9B.6	0.61170256235072	0.743598101134415	0.125737629828447	-0.417714874440446	0.0591418881784121	-0.0384926646756946	0.0229079987034661	0.841236155329266	0.580765241412903
yop-1	-0.468744175151542	-0.133017643690443	-1.59354581452395	0.108749384014017	0.140339840974399	-2.69048534936431	-0.42288881037085	0.149446421104798	-1.09415652604363
Y71F9B.2	-0.00404369768687103	-0.0926790639339525	-0.313368340350692	-0.13488402336599	-0.2325952062606	-0.233386201067844	0.0885375965235798	-0.473142522554127	-0.668068263985477
lron-11	0.0456572513234405	0.175769886619323	0.486127570419482	0.326144495386146	0.344828442574322	0.0868731503512625	-0.0840279646084562	0.566026241620352	0.627966183683634
plk-2	0.685494390299731	0.587866173314623	0.207613226274773	1.01198150052195	0.220533759021497	0.49285623678385	0.543473439378992	0.385370417941001	0.321966540729207
Y71F9B.9	-0.0384010814718631	-0.186374240928017	0.127949468763452	0.0203318200955142	1.14884142864829	-0.3325451750231	0.343736478275972	-0.75498262727643	1.38765806780522
sop-3	-0.685630913752757	0.0724820418938468	-0.00233020875077928	0.265001565090484	-0.270953614231746	-0.263047628810208	-0.0326642353596754	-0.188818531467811	-0.155589934949153
Y71F9B.13	-3.73036229648677	-2.62588197428186	-1.93253068624489	-3.68688823383258	-1.49286831636643	-1.21131484166412	-0.367576865628509	-3.82881646134522	-1.73052274066933
W03D8.7	0.609968477441788	0.824597245924809	0.670187177902313	0.524658692370141	0.30744317994606	0.500268106496844	0.651293135138571	0.603717453233237	0.632911305943322
W03D8.3	-0.193981410525503	0.430188681325457	-1.69844365641885	1.11230649314883	1.46581254231875	-1.18093257588217	1.19973983262217	1.78584963009254	0.15633225820391
pop-1	0.484355503886381	0.458787076017759	-0.685962411517134	0.826355377538701	0.420889530290894	0.819740150257795	0.336984858781918	-0.913618297941012	0.19799984785729
Y71F9AL.10	-0.636353445188536	-0.156285484248455	-0.880358021007026	-0.130786682775145	0.104045261967079	-0.519951077296279	-0.234990958526057	-0.324350295688666	-0.0644670880519568
Y71F9AL.12	1.08272989368994	0.909750347216626	0.150811409918986	0.500622626522224	-0.967792774711505	0.084780470821199	0.519126594353027	0.0852798143698957	-0.563325809773649
rpl-1	0.480399267637997	-0.259088106702155	-0.103224577167979	0.606786369189262	-0.429602899347279	0.627182945761167	-0.5816201244106	-0.489496988707506	-0.332758901735553
Y71F9AL.9	-0.222082826945292	0.165345931473257	-0.834094093161577	-0.218522929722691	0.429905852258591	-0.205230115740693	0.268903307244797	0.497573315886619	-0.860886661586979
Y71F9AL.8	1.13591771883657	1.33140553807301	-0.617334718187102	-0.858468025747192	-1.69720675350979	-1.18093257588217	-1.35878561719832	-1.59528357883087	0.15633225820391
dnc-5	-0.317554923954769	0.198027174650213	0.226396824941752	-0.29902285507778	-0.0204266868663081	0.284855875747754	0.132471564764563	0.324158840054564	-0.270515399529995
arx-1	-0.936713746392776	-0.129895246125945	-0.313712610260894	-0.991923498608408	-0.0273381622753562	-0.273405461382259	-0.749448991021212	-0.710625692602415	0.556751512541026
Y71F9AL.7	-0.786251322385705	-0.291974519779306	0.40877391511745	-0.460084960556947	0.500794873399452	0.0866630143768378	-0.590621588465915	-0.279391088925242	0.532549814431466
copa-1	0.388069694177837	0.155847273346626	-0.0611941947242815	0.483656816933697	0.166636925338723	0.0536739187063625	0.0600039802867224	0.0790273312998485	-0.337269021398717
gst-43	-0.813789412257707	-1.68039288627119	-1.26221759730017	-2.36458235445824	-2.96093193163699	0.975338122850378	-0.190541145284948	-0.0733173463865697	-1.00849227515337
Y71F9AL.4	0.195617192182819	0.0118287422509867	0.110514658995336	0.0315696716964089	-0.108962482150341	-0.260026776002252	-0.10519157623271	0.145388289382347	-0.235058643979565
parp-1	-0.646570792336602	-0.655773824767951	-0.527079571991003	-0.975371457292384	-0.805227430868271	-0.182165343376069	-0.535258616015492	-1.0195220204189	-0.151864909586568
Y71F9AL.3	-0.579212589568093	-0.593150516473025	-0.4978944869565	-0.269627126639699	-0.397603833140723	-1.11642811321293	-0.0142696013738641	-0.0199720340465134	0.315647336608624
Y71F9AL.1	-0.181501949605182	-0.190437754056407	-0.115084984259842	-0.669490922555456	0.167993824286434	0.0476424437800976	-0.045246326141905	-0.483471463052095	-0.0549310682256571
trap-1	-0.642335348820753	-1.11971467566145	0.461562381109644	0.102993206013002	0.93545576372862	0.780962106408183	-0.360604677185502	-0.241909382311384	1.07799531755062
cogc-3	-0.241779549161645	0.744131481968152	-0.825018023762845	-0.0961645458397172	-0.493701327750189	-0.674572348864693	0.524399735190343	-0.919214820864678	0.374791085990218
bam-2	0.377150388205622	3.04042004399381	1.76656168135562	2.85466281767312	1.64964157187681	1.82202387666633	2.17907500288118	2.16759851968362	-1.93073519108433
supr-1	1.03529952645873	1.43017867816523	1.2090584069952	0.936689786687776	1.14884142864829	0.896020777713392	2.37325002751462	1.65378527189983	2.72214697822383
dnj-28	-0.871769617919283	-0.966653073498529	0.125737629828447	-1.83210982620795	-1.17435656323301	-1.05829454612146	-0.0768243613337889	-0.789062466378035	-0.753723669005713
nduf-5	-1.15345422138532	-0.248001769450847	0.122130706595755	-0.123239311656046	0.278776081859955	-1.14403748554529	-0.866430528577557	-0.738883311341876	-0.0965285809920726
mek-2	-0.0979700367353273	-0.072130882126467	-0.202952894776161	-0.212109443247758	-0.100317487452231	0.0744933094632979	0.251459872855812	-0.677740059846078	-0.579054800617811
Y54E10BR.4	0.57696007097675	0.474664560704027	0.391800957267007	0.922615379438338	0.137382206373437	0.249704249494311	0.875578631094472	0.33839349967393	0.197688711896617
Y54E10BR.3	0.0227810931165926	-2.10516079721037	0.533595531214572	0.435915450079881	0.0276750878818217	0.266880736388616	0.461290849130851	0.645632287239315	-0.21424614663037
Y54E10BR.5	0.206321710182302	-1.20817029849924	-0.997576702392738	-0.440185967725413	-0.60570911227543	-0.292715857927874	0.320732820488839	-2.75159344736275	-1.75306963266298
rpb-7	-0.0793130217132671	-0.838672862946091	-0.391143850975936	-0.385465053634699	0.142867804905797	-0.700482564590003	-0.530178148774712	-0.224636754444949	-0.342636368526811
Y54E10BR.2	0.48988372466078	-0.152543871060612	-1.47490349757283	0.101106571938513	-0.436987911627287	0.441865173099377	-0.580824059122945	-0.970075378378759	-1.5688035923554
mod-5	-0.0183915214584718	1.87731298155573	1.80337898768567	2.051276029257	1.6829187014347	1.68895672408879	2.24732843753488	1.83499422294887	0.510860142840827
ztf-23	-0.782979786632271	-1.24236845202492	-3.07775646390911	-1.78889319511451	-0.789318800491444	-1.6788221072741	-0.641553344017182	-2.77727710947304	-4.05329682660495
pign-1	0.100943359873935	0.146977832872431	0.101398552374167	-0.178106290382783	-0.362497641115456	0.189023978391054	-0.538707214938269	0.0565287156994229	-0.123744274297798
arx-7	-0.231410150169176	0.91911769233898	-0.883338158298377	0.347822261523805	0.999520912798618	0.0180545638729028	-1.14636032045972	-1.19068052315016	-1.02932606998006
M01B12.4	-0.31342139545008	-0.228784842738348	-0.903828572079405	0.0331241180707982	-0.816837691156218	0.226520255632539	-0.272683915186012	0.499571434960459	-0.899421348535937
riok-1	-0.158247636291791	-0.897278682228186	-0.524448955235576	0.0987424195597788	0.562596321070204	-0.363522793236926	0.00118089133173511	-0.0177322614839163	-0.9876983122809
M01B12.1	-0.193981410525503	-1.50802245671109	-2.28377613019673	0.384952255804782	1.26269917605935	-3.12816354063227	0.11961466709846	0.313619817736754	-0.786744452553735
nhr-64	2.93976130854955	3.00877549898631	0.732397880956216	-0.193154451274101	-2.78153954443779	-0.674572348864693	-0.490960999744283	-0.780135913661008	0.83258582147145
K09H9.8	-1.10174214690718	-1.59328523196155	-2.00750178425072	-0.612954922999859	0.203220160600826	0.126950721991305	0.86982736744725	1.09752392437804	0.959397472165371
K09H9.5	-0.564133097971823	1.13984578372913	1.42174430726786	1.49619193149081	1.58480333820774	-0.810332181715866	-0.113114687219076	-0.523696134909106	-1.51262134354797
lpd-6	-0.635966580763989	-0.603051643967668	-0.0892472854067732	-0.313929388172846	-0.68405110766067	-0.400182292957186	-0.256268929756805	-0.372531506656138	0.0348005864638212
K09H9.2	-0.630923595738451	-0.185559661505456	-0.181108659068416	-1.12116207290626	-1.28984294065509	0.439561598380376	0.950456749931498	-1.12651391641526	-0.456827764056695
vbh-1	0.101481752287755	0.40908897203965	0.188478966997623	0.178929872059916	0.208170102693414	-0.0345022870364675	0.242645618913644	-0.0793423532316487	-0.210479031488748
K09H9.7	0.186082409652863	0.648274116567007	0.440265754518839	0.219390694415283	-0.00259019670508367	-0.0437238411773041	0.380593508955204	0.0694186831779265	-0.137339371937034
K09H9.1	-0.808876269796831	0.673445820821976	-0.0271319241164966	0.722459561983562	-0.0742195372760306	-2.45841608291137	-0.683685789800441	0.0279735934786862	-2.25719870105758
mrpl-17	-0.804742741292143	-0.618940713659648	-0.240580285868222	-0.200424636624165	-0.300687801244263	-0.360756666985758	-0.493978486937754	-0.356010662684488	-1.4719196544593
Y54E10A.6	0.280840207610906	0.506872443301841	0.0613131769209602	0.187135297491939	0.244112238651071	-0.0792921552565544	0.233237038017264	0.218461248069723	0.806957880239864
dnc-6	-1.85706876704332	0.325501324320798	0.197770779933375	0.0712950143706131	0.765043739487546	-1.48373514586418	0.0630714941456335	0.513567929046602	-0.0862493592224143
Y54E10A.10	0.354466413068124	-1.50426850071522	0.414185764868454	0.0409455191604096	0.152619287925443	-0.559015005842827	-1.29939960811865	0.235965789365882	0.356424561182642
Y54E10A.11	-0.978726035137368	-0.0812749512242097	0.145471026299958	-0.0750772181674642	0.272938242974711	0.223275718543306	-0.0819811836207937	-0.483471463052095	0.193130554044169
Y54E10A.12	0.0879778239964734	-0.611026397510177	-1.26221759730017	-0.844634825753071	-0.512830809085275	-1.13313540696817	-1.85775695925128	-0.421994469435764	-0.456827764056695
Y54E10A.17	0.408639349188625	0.903796809396343	0.806466608991444	1.02465553494148	1.24616769408889	1.0741533898968	1.02264460174573	1.58187952559087	0.489566749845206
fog-1	0.610165679851644	0.174710808921033	0.232928783913087	0.429951769866562	0.424040719092423	0.444083760847154	-0.0386540202877166	0.57319928360077	0.00613733431420608
rom-5	0.389730811636031	-0.693913254273176	-1.53849194324618	-0.707022417248533	-0.95983810190407	-2.2797761397732	0.930827126718598	-0.050463180296934	0.835993556708541
cdt-1	0.56619166871263	0.957368384502938	1.05501910642801	0.432424329619085	0.906222583985214	0.891228931127224	1.318005385771	1.05081093853826	0.405046833603692
txl-1	0.421166051152212	0.734267197573737	0.325325215544695	0.279827805335702	-0.58907413782389	-0.198145756655938	0.56707119193479	-0.122078078136978	0.1771660530306
cogc-1	-0.2164816142896	0.564984912579463	-0.175860152998147	0.0762857162216251	-0.424916278466729	-1.22649170152238	-0.625380114981091	-0.970901951182852	-0.453494077633737
mab-31	-0.938695885759976	0.359788487804992	0.380547349040781	-1.19180558341334	-1.02097360173277	0.097194932784048	1.01208468617979	1.93644324795213	1.45479273036242
zip-4	0.00990697529779215	-0.30560547322353	-0.791039405440984	-1.83210982620795	-2.22869632850919	-0.0384926646756946	-0.544902439410038	-0.789062466378035	0.399086154963338
nol-5	-0.27536642300722	-0.407894622073952	-0.0227479898497801	-0.406379532602063	0.354626389870812	-0.10275407656363	-0.667938730163812	-0.990738786000084	-0.380394155088023
sulp-6	-2.42539517373537	1.13418053555282	0.390728727904072	-3.3571300107816	-1.07476645214249	-2.38104010101595	-1.51546403887265	-2.58447356173033	-1.21359211028764
trx-4	-0.323801026488649	-0.657131871058949	-0.29398465795893	-0.240475592989067	0.315945111602617	0.0481623728999393	0.13924429031136	-0.494585055613913	-1.688153573658
Y44E3A.4	0.740088745964769	-0.423687440712933	0.24254369241383	0.346619674685846	0.40909923720715	0.527100540453585	0.415246292504648	1.15193700839336	0.0765090935241369
Y44E3A.1	1.16167843192707	0.353205579532992	-0.813516847128455	0.265844922842847	0.541508956190907	1.1926441191431	2.26155856084344	2.33545055278969	2.37240236821624
Y44E3A.6	-0.137685518553106	0.0203566575104423	0.188850960462473	0.172971574476608	0.175540652293104	-0.0130711958485883	0.0360284124867216	0.239428955663826	-0.654198973152673
W05F2.7	-0.91263022785404	0.198027174650213	0.9155280096153	-0.469997525293313	-0.0204266868663081	-0.433809136265854	-1.51546403887265	-1.11224374937454	-0.270515399529995
enu-3.4	0.485600435124765	0.0312215889540184	-0.0843819272132852	0.245303496997987	-0.141878589779314	-0.0893144089515985	0.0219049128088651	-0.12251275180683	-0.177473675383016
W05F2.3	-0.124992653835412	-1.74990746537008	-0.158286947470743	-1.12924043670945	-0.0123066689216249	-1.01469819880601	0.0380008586111393	0.216131069046546	-1.53578280880738
W05F2.6	0.176824539671157	-1.07526508943424	0.717328350503971	0.494632584162451	-1.11711329056118	-1.46191939662781	-0.348629038219938	-0.694151933078368	-1.09415652604363
W05F2.4	0.104906376767091	0.76310649919008	0.946286457606185	1.70146386264688	1.41209587145546	1.09579381701374	1.53314085022646	1.78126476892486	1.54062894814672
cdk-2	0.626675376373894	-0.131523039733382	-0.111287347898494	0.79804051782157	-0.459037958675553	-0.175851847990701	-0.373338912560682	-1.2135346892398	-0.684055591499831
neto-1	0.994177568232703	1.88110050793587	1.43369765358098	1.83242437067432	1.44867086791501	1.62490794907514	1.68437742562773	1.3766687593891	0.848698066361462
sep-1	0.173504205175881	-0.046659465475718	0.00226162345555605	0.175574076476557	0.0860918000487489	-0.41515927359959	-0.0127782505731628	-0.123156478357395	0.25470301884682
tag-63	0.992297849883337	0.142903756563173	0.633676619167321	0.435472790332028	-0.40524510826583	-0.218011894976483	0.68897820414549	0.0150702285015065	-0.415160174403314
msh-6	-0.30556697327007	0.447638376859409	0.467140071481821	-0.587632728056712	0.0359479070246416	0.00212434201603067	0.497353798696833	-0.141511947350224	-0.51141198067529
Y47G6A.14	-0.288057395757748	-0.152543871060612	-3.14134490958246	1.13323866035437	-1.49132767690347	-0.0231613199451777	0.12664819960033	0.0512384851764074	1.07874745346797
spg-7	-0.448391306835913	-0.210784458305494	0.62733551406215	-0.162877910818787	0.561583981031869	0.413653681136718	-0.103326866927377	0.0325267677043544	0.502795817161035
Y47G6A.9	0.945625947154084	1.1453312114869	0.498850750769633	0.711910819658343	-1.40538331428197	-0.0375056687861481	0.823345581764549	0.551404251962144	-0.171913610112679
crn-1	-0.714010251740181	-1.18222121804839	-0.36378058772778	-0.480546267618533	-0.297250698596071	-1.61614236437302	-1.28909238313387	-0.588813090891084	-0.790553637216785
ccep-290	-1.3881974141015	-0.585082877549111	-2.01140646654452	-0.342505732645416	-0.116566375694721	0.199171514936147	-2.3742182073903	0.214046769933885	-0.563325809773649
Y47G6A.7	-0.757037001060671	-0.174190257205245	-0.351679357468727	-0.0433806253919689	-0.481597648992518	-0.443649848261118	-0.509812305976694	-0.32787863419499	0.91821300720186
Y47G6A.18	0.354079448773866	0.79516551514949	1.05397701411525	1.67434099184403	-0.0742195372760306	0.990604591575812	0.915096104776983	1.56971502509508	-1.23442590511433
pcaf-1	-0.48102311720275	-0.360545871876284	-0.546926396923047	-0.24472637944229	-0.00231793776999768	-0.0735020024907094	-0.428807762309403	-0.249844869333858	-0.547451829940737
Y47G6A.19	0.623749085290714	1.28093098155627	1.2597440525284	1.32257566847164	1.54249925908213	1.2360637455209	1.67882301044897	0.93551907875409	0.774400602598342
Y47G6A.30	0.291632826512664	1.24289764516852	1.41939064367062	0.515875481929641	1.02480916363103	1.292356727866	1.23490199975037	0.560415444385159	0.556377328848503
Y47G6A.5	-0.856927010839361	1.51852352971598	1.47564885720061	1.85484541339442	1.47424221777148	1.11984801533615	1.51936611115003	0.925521968968045	1.545095624191
rnp-6	0.558662525080465	0.394143694947551	-0.33356258399418	-0.172637221205315	-1.17461596471054	0.688931473898292	-0.0827035207627734	-0.0199720340465134	0.95512115853942
rde-10	1.277429837368	0.820344552246759	0.08489478104286	0.279827805335702	-0.24965254582454	-0.0292136089954745	0.348681373220838	-0.326733022507839	-1.70898736848469
Y47G6A.21	-0.0268016208736155	0.0567479316989719	0.107459054982424	0.25040235356669	-0.738278340814733	-0.483042806593106	-0.175856308186548	-0.495089569888158	-0.528842943701656
Y47G6A.33	-1.16493159964134	-3.32803587290123	0.325325215544695	-0.807504831472093	0.804687219451642	-0.593655653263874	0.228299762940189	-2.0309814747046	-1.70898736848469
lpd-3	0.741741914225443	0.50539774530777	0.291766060937762	0.333190875985098	-0.195352696651965	0.622575531036085	0.501643758718467	-0.0124926784894799	-0.0894050405551472
Y47G6A.31	0.185783147735709	0.824587525684062	-0.38355448086672	0.505987356824783	0.64299940683652	0.260800426209902	0.762287101903839	0.528375566754519	0.277853492005668
mis-12	0.25853039702384	-0.522322493627507	0.344565432730982	0.543701767737246	0.525324322749212	0.249830619405782	-0.397704051417699	0.104501581169333	-0.144578069124488
Y47G6A.25	0.164967529720731	1.05592541651704	0.717302969102899	1.60298904909812	-0.58907413782389	-0.593655653263874	0.56707119193479	-0.122078078136978	-1.70898736848469
inx-22	-0.158247636291791	0.372645469883634	-0.240080108026184	-0.0863573336667868	-0.389159135767407	0.146378147485958	-0.0914873243146626	-0.423651790610662	-0.714671363994081
inx-21	-0.818389711816704	-0.538661119378884	-1.62998489045278	-0.215658775208988	0.0110401134302821	-0.597311159691282	-0.716936691345209	-1.54720949777462	-1.75306963266298
Y47G6A.32	0.150618569712537	0.459820586466854	2.67346236883153	1.23394054407959	2.07354544605677	1.84264749886229	2.19706384614991	-1.00883720936766	0.432394368326238
jmjc-1	0.131076218057874	0.540329949759214	0.0659165370708957	0.343368804876007	0.0453798768342949	0.167873075879453	0.208703981209437	0.39813704071063	0.27878656653362
T28F2.2	-1.8940322273339	0.578018308313273	-1.37288175725568	-1.20193682474926	-0.320762826085226	0.418233771020626	0.706967047414211	-0.523696134909106	-1.51262134354797
ccb-1	-2.10284882716701	1.11573349395131	0.898138643396526	1.43779332117998	0.846662839064637	0.282332153622865	-0.911360121738701	-0.737115843831146	1.1229353252867
ftn-2	-1.95722168006807	-1.26142857749688	-0.946926603971724	1.23394054407959	-0.845836559488685	-1.60637317562489	0.0963223956904013	-1.00883720936766	-0.59037842761701
rab-8	0.355117919506067	0.103160400029407	-0.04600235503557	1.49000020176211	1.04818071473041	0.341685887201725	0.103005174937478	0.279539978635149	1.00443296510162
D1037.1	0.0838839565595484	-0.876498300955668	-1.01979576131079	-0.0791118282671604	-0.732205770955378	-0.342358600749391	-0.596301854083549	-0.401282422175077	0.364197243515027
msh-2	0.416329817594802	0.885142015773635	0.409352517771607	1.30236703899631	0.534724592178143	0.9213064396746	0.793170075476657	0.582862992025255	0.255293369143189
hus-1	1.02472103171875	1.26276485370263	0.296277711870207	0.387654484232229	0.770574733544491	0.552083475239224	1.06122268094422	0.721976416505205	-0.0185827037953684
lin-59	0.367286173926543	0.924212762812301	-0.253895768439575	-0.101378241416684	-0.166608113528221	-0.229883531166478	0.294115272632366	-0.21723664780401	0.436379475405583
glh-4	0.410153058224526	0.191211902246205	0.0855941568445496	0.481554417177734	0.0773923474984089	-0.00723195702245443	0.287503134121626	0.293829875953325	0.293241210581529
larp-5	0.24936135724252	-1.02597232878792	-0.135769276225411	-0.580169290569841	-0.127971470764266	-0.0729497690077275	-0.14774212006564	-0.153454969102571	-0.057156500761207
sld-2	0.0217287117686088	0.243892158996156	0.62822220981133	0.428402736421667	-0.0364406311651775	0.371234007862208	0.125184040976235	-0.236982012382158	-0.544331524518524
inx-13	-0.319811608975736	-0.30560547322353	-0.791039405440984	0.254438814511661	-0.5576073375273	0.0689612042140687	-0.29521418004774	-0.993717410748896	0.399086154963338
inx-12	-0.288057395757748	-0.320693503074072	-2.55601243580458	-1.86966794695751	0.414238487389497	-0.418671216553114	-2.99968768833366	0.0512384851764074	-0.074062370501082
ric-19	0.702576578656084	1.68269566215771	1.35192299609794	1.63423246646392	2.5853502530742	3.07121345159878	0.987632031544551	0.616521207944122	2.31854778984153
C32E8.5	-0.776825951967127	-0.831754488900327	-1.40508218640291	-2.14576706764212	-1.0981132344944	-1.17435129078626	-1.2922206979145	-0.905908771643857	-3.51381930422961
C32E8.4	-0.59035909041541	-1.90762340489175	0.127949468763452	0.936689786687776	-0.95983810190407	1.16924453471398	-0.0456136016960962	1.42176663205885	-1.12985594999235
tppp-1	-0.567734143004283	0.0543577546684769	-1.47676513333964	-1.79755311597521	0.0527668483418818	-1.32898318207335	-0.629138706301595	0.346691584278632	-0.435993969230005
rpl-13	0.108320284132158	-1.13480270551199	-1.58777949646334	-0.588689544655979	-2.22869632850919	-1.50373580113448	-1.00268643877102	-1.8103763299332	-0.753723669005713
ptr-2	0.101559423961922	-0.298064164866819	-0.378504683448203	-0.358619011184801	-0.294371250219671	-0.0446859106648403	0.260340046474763	-0.154363090523375	-0.290312171601207
C32E8.9	-0.808876269796831	0.673445820821976	0.32090741673415	-0.1938984046087	-0.5118100768465	-0.00128417743838428	0.207623846053708	-0.556666685864644	0.955330405227809
unc-11	1.09324843216143	0.765687692970586	0.698555247719147	0.90261160358851	0.548723434162511	0.929392094003445	0.294134765643823	0.39936336614371	0.520894818579974
ubr-1	0.486908293519063	0.294599634979585	0.227978036903923	0.531851796270306	-0.743533903855911	0.393683877714269	0.474668084883788	0.0214731882597147	0.762687267573677
npp-11	0.637132457160906	0.698630821642139	-0.0548168825871375	1.03423396973328	1.27194271532261	0.21213944918579	0.538822366273406	-0.0728508272422365	0.42649867130429
unc-108	-0.0714996547013454	0.271558313087746	-0.0957596174465289	0.684532591011783	0.829274075384369	-0.0210119276753395	0.779093599989131	0.98070542156415	0.183597655019218
mpc-2	2.09566516075233	0.78581535731381	1.6621747417697	0.441775379187048	0.295986399620486	-2.75756314646597	0.706967047414211	-0.523696134909106	-0.489848547604717
F53F10.8	0.430570526088801	0.582354860216929	0.650887114707871	1.44462000332262	1.74354060730574	1.31010599540233	1.29013331578855	1.13257945181775	-2.43486425947892
F53F10.2	0.398109055279447	-0.69037258549184	-0.399123891335125	0.111033756905338	0.117797680775725	-0.189908360025627	-0.607158957149721	0.179111735225723	0.167059110594046
T03F1.6	-1.98467735856852	-3.47993290166159	-2.84878689572639	-4.18566668334124	-1.16424340386562	-3.20908023623309	-2.61088888854812	-0.483516924990946	0.353957291163528
tfbm-1	0.426495216212262	-0.436229830358041	0.648068668027109	0.782024400506882	0.178366385131353	-0.0313419555049276	-0.23516120600337	-1.62373426784417	-0.871888513594276
guk-1	-0.323014068136611	-0.130278086536752	-0.33356258399418	0.170092235034495	0.219145392564989	-0.266410721837612	-0.153931421983634	-0.853258436589998	0.0120444477817744
hcp-4	-0.118804124712636	-0.295757608222181	-0.146637004394043	-0.106869589126271	-0.0284310615745553	0.379088988528029	-0.0386108106344466	-0.0787906204672273	-0.470314882780683
pgk-1	-0.452596374713733	-0.652505693821518	-0.101024495780473	-0.085582396766635	-0.186843373447121	-0.458868634709747	-0.410650895383523	0.13905164099919	-0.36057058755417
coq-4	-1.4707077926197	-3.6356303979077	0.0938394059772788	-1.3956533567358	-1.95317053879892	-0.799120507257977	-2.26939134290937	-1.17791867464679	0.699525619591109
uba-5	1.25154799376009	0.468096469062701	0.409352517771607	0.7185995158494	1.03705216759763	0.0951875587712287	-0.191844828821864	0.330600720274533	0.00723174687336249
T03F1.12	-1.29764482600621	-0.309511838694946	-0.406011363118287	-1.10982824473238	-3.65472686568859	-2.38104010101595	-1.28247295268199	0.622758757907314	-0.661927599190966
C50F2.3	0.294452946716038	0.475670759145509	0.0585686785042602	0.192038737295739	-0.828473707800977	0.379935349411342	0.468871564196219	-0.139891246237179	-0.385105034855442
C50F2.2	-0.135491286730412	-0.0781146923376883	-0.168554195949973	0.206528737217144	-0.188293016442929	-0.492340051549931	-0.119857610533022	-0.29101710478624	-0.278556412844221
C50F2.1	0.804075867952285	-1.04866603553302	0.577591305472901	0.335582365105486	0.277261214062721	0.56079782484022	-1.37808170705522	0.665408684753645	1.12151375979211
fkb-5	1.27668462856767	-1.95841055731659	-1.7269052362444	-1.91040532549963	-1.52967553665572	-2.04721328373352	-1.94359226132227	-1.56702765193064	-0.819366343059864
pbs-4	-1.16221430262652	-0.0775438642039518	-1.37899827848448	-1.98621793658172	-0.628371182712155	-1.53929537852323	-1.3977774789756	-0.370593509409445	-0.563325809773649
mrrf-1	1.50111276161668	-0.313848390598602	0.32090741673415	0.533455832735347	0.26520205472332	0.20747989385234	-0.683685789800441	0.964511680299157	-0.291349194356685
T20F5.5	1.41732824634044	1.95817578371369	0.64969349686798	-0.0604429317474853	2.2970802293534	0.0576011796627217	2.6754693987508	3.46098700299411	1.35463728425719
T20F5.6	0.487321078530908	-0.33112179161555	-0.176409614384929	-0.0863573336667868	0.851669887667078	0.0862894775731226	0.172943194103043	0.340789413403513	0.288885174437128
T20F5.7	0.0902529897925756	-0.846859102079078	0.834109031688281	-0.445379763730404	-0.0599581026599095	0.295092667271078	-0.0818560494432199	0.985634994090936	0.716815854739047
egg-4	0.465588597800702	0.303777507250738	0.0125106927712035	0.527993046531205	0.0990630251450839	-0.222594575833034	0.497673838868601	0.233384294342409	0.474627406155184
lrp-2	-1.25723020809208	-0.940618636239275	-0.797464509756517	-0.63194509914466	-0.109579312469731	-0.331523651928811	-0.0188659138853223	0.225912394218057	0.396499201105321
F47B3.3	-1.98289896549355	-1.61125165132037	0.308434939888884	-0.575284471130435	0.572975756487497	0.830997864510397	-2.50165251251986	0.383250954678968	-0.604893086771066
F47B3.6	0.389730811636031	-1.90762340489175	1.55709774784585	-0.707022417248533	0.711250889077824	-0.3325451750231	-1.25504541630145	-1.95936657686456	1.38765806780522
F47B3.1	0.17121363225461	-2.75959854198031	-0.0271319241164966	0.533455832735347	-0.0742195372760306	-1.22985013017488	-1.8931176044058	0.813324300739718	-1.23442590511433
F28H1.4	-0.0384010814718631	0.207303602474379	0.127949468763452	-0.707022417248533	0.711250889077824	1.40592171843628	-0.0456136016960962	0.837126352715524	-1.12985594999235
aars-2	0.00895212570925548	0.231587864526427	0.667157948662573	0.098556105620964	0.0067031301287444	-0.163393034347267	0.151657583613831	0.0163740905487194	0.0304180759790602
F28H1.1	-1.85706876704332	-1.79859060811761	-2.549779570308	-0.656059222973434	0.765043739487546	-1.48373514586418	-1.14636032045972	-0.690816020541527	-0.0862493592224143
unc-73	0.454266640641651	0.540533842510021	0.229551964622254	-0.668299119391753	0.389986165064512	-1.65965689691047	-0.258148549947268	-0.994848588613826	-0.125165839792385
cyb-2.2	0.104457413331018	1.10236131792588	0.577591305472901	0.156045023386678	-0.461240233952273	-0.94099188489686	0.149472286301337	0.597260391378127	-0.67683035088906
H31G24.3	2.25845881949314	2.07637350556011	1.80062374626965	1.23394054407959	-0.374555676494948	0.340857789125212	2.19706384614991	1.82090515753225	-0.59037842761701
H31G24.1	-4.24661564893951	-2.75959854198031	-2.18934980058	-2.16467292350472	-0.5118100768465	-0.83434023356694	-0.683685789800441	-1.4442562188771	-2.25719870105758
let-504	0.555013104969214	-0.107086631973861	0.162001694211541	-0.462352672253563	-0.474066980491143	-0.424290193878662	-0.0326642353596754	0.0432001083731655	0.00466237648655205
E01A2.2	0.686962731114164	0.562797919736308	0.380547349040781	0.247504717125219	0.125581715057685	0.097194932784048	0.288963521832919	0.217280036784636	-1.58417051512192
E01A2.5	0.357976598418044	1.55222283662992	-1.69844365641885	1.11230649314883	1.95020956727325	-1.18093257588217	0.908256969504705	1.01813926471625	0.707996769300585
akir-1	0.689423436735484	0.393558594652994	0.691019688835275	0.11044643869597	0.442253378708126	0.0514258801629552	-0.135117077897286	0.503475611460339	0.349781009583519
E01A2.1	1.78281939373227	0.647159543264098	1.91128790622516	1.45830201011972	1.38179296519326	0.973396759608806	1.57235473122566	-0.303090990137703	0.46541515187426
R12E2.8	1.48051769907461	-1.98592956491486	-0.361594130193848	-0.0094797374723858	-0.374555676494948	0.340857789125212	0.0963223956904013	-1.2923821886235	1.92713559018056
egg-5	0.106078981976483	-0.0681999442804444	-0.755515388218542	0.270975749975039	-0.186027165491398	-0.245460497019645	0.114296607390197	-0.379188237187679	-0.108821704642112
R12E2.11	0.816782347077309	0.0798294528037941	-2.18934980058	-2.16467292350472	-2.18289906782839	-0.83434023356694	-0.683685789800441	0.0279735934786862	0.65172751640096
mrps-6	0.103566702107635	-0.0775713304470832	-0.196296803561416	0.119888912273569	-0.280165186386973	0.358260235181212	0.150917116383907	-0.167412953280597	0.129404703392036
rpn-8	-0.140305399811207	-0.487149715721734	0.435989375500205	-0.537726350380879	0.672277500467885	0.389518766149326	-1.39596089881137	-0.225031357034498	-0.0378747856912032
R12E2.13	-0.572670382422496	-0.72746977861908	-1.78775926176604	-0.476487250466553	-0.121959683349021	-0.55340573916595	-0.242578762972824	-0.751556771116656	-0.346346968331173
suco-1	-0.439010329712632	0.377026869020735	0.414185764868454	0.62471304230732	-0.101485135135046	-0.400182292957186	0.392050502105176	-0.263898713242752	0.884007521606024
R12E2.1	-0.211749451705897	-0.127964148132728	-0.0260898318037401	-0.810995951932889	0.587218624060561	-0.677453472261698	0.108573571165644	0.443232256733456	0.692548089610914
ppw-1	0.0106832483635266	0.294158933751985	-0.305950334727539	0.0550779847250757	0.0454340911199144	0.531467447549311	-0.0291942126687258	0.224110769740141	0.55057251407059
cas-2	-0.344163509109303	-0.589044191006901	-0.1598403813213	-0.486866907211933	-0.567878031937606	0.197172715680536	-0.460064091983902	-0.155098955915183	0.183510355757313
C18E3.5	-0.322561108385682	0.351470729621785	0.107459054982424	0.766468397774618	-1.01560597452109	-0.756266563593694	-0.175856308186548	-0.356010662684488	-1.4719196544593
hop-1	-0.0582982847394245	-1.09262189089427	-0.930297528312765	-0.982336452084487	-3.07647230526387	-1.8624504939289	-0.457314134061667	-2.46256699201003	-2.05806703162797
swsn-2.2	0.311754316927959	-1.48961480207778	-0.060181646994885	-0.434833208795214	0.282213966419939	-0.398521848922193	-0.188342875889077	0.359656785770591	0.485789237552969
C18E3.9	0.601601166372417	-0.407646744262184	0.213954331379943	0.099412221298527	-0.980772503587276	-0.393374385244448	-0.151492851339944	-1.33233475035396	-1.1893377676199
ndx-7	-0.90618028857718	-0.296879017833166	-0.224163346789008	-1.03264075788161	-0.142066845005095	-0.0433937928651112	-0.763761859981709	-0.849451691206109	-0.0636746826051511
exoc-7	0.598308669901217	0.406344776797578	0.177193533900252	0.442469939196723	0.289169867227897	-0.0958602723188954	0.604964730819559	-0.741773884920018	-0.280575143541293
tufm-2	0.0851191450844974	-0.273564666107681	-0.731399473134353	-0.197468052391521	-0.0124310971373857	0.170800402660649	0.00728710419626328	-0.392883390140572	0.339924505777152
cogc-5	-0.030935149378304	0.401487671747094	-2.18934980058	-1.43731868616067	-2.18289906782839	-0.83434023356694	0.373924982297223	0.813324300739718	-2.25719870105758
C43E11.12	0.350924395762034	0.0440772420120227	0.54886537439072	-0.298757223977244	0.355306386797429	0.887270718078792	-0.834436698553526	0.615269594519944	1.1934510239101
met-1	0.371590568029689	0.112558310661815	-0.0700128226899796	0.169728894131634	-0.014059727148408	-0.0569324058142248	-0.0327355979772486	-0.134233202303134	0.105732621530508
mus-81	0.509567509958771	1.43456858165194	1.42174430726786	-0.474582587405214	0.733576939190956	1.13689878303423	1.09631712738628	0.948533677446682	1.94796938500725
C43E11.9	-0.468744175151542	0.248450906643004	-0.103224577167979	-0.480546267618533	0.624736865928903	-0.556508559296995	0.153330517662143	0.940861912014843	-1.09415652604363
cdc-6	0.0217102309934745	0.640388160800143	-0.0390298203385459	0.760244390438417	0.435721356135945	0.219202023336127	0.302459189284263	0.463395564266345	0.108199148699742
acin-1	0.28429357987729	0.20204373398886	0.105045817345082	0.433182075478704	-0.181027869569767	0.362992671338416	0.452415088609304	-0.135785040525867	0.221645838957353
Y47D9A.1	-0.317554923954769	-1.9260647577882	-2.11952848941008	-2.62977577343755	-2.12910621741867	-0.943710076988738	-2.10255468731527	-0.675570165162705	-0.270515399529995
anc-1	0.602983612271691	1.21638898852009	0.787342947031145	1.13831125490476	0.796644718436891	1.08404930209534	1.72077185700924	1.356279436581	0.941950387505334
acr-6	0.276997475180873	-1.35585627781962	-2.38416938431751	0.0924466510778118	-0.266969975675503	-1.45162121183406	-2.10517104183685	-2.36843292474183	1.2354595822877
ZK973.8	0.866252073014293	0.568304151580772	0.663697332146252	1.41126470239341	1.25113130169632	0.983034767368714	0.905583603018433	1.20616426429793	0.658602681896627
pdp-1	-0.461533801510106	-0.388046147769444	-0.167348611567451	0.729125521427842	0.475245815770824	0.662208702596104	-0.537559213633204	0.450315933651314	0.0512055211467817
ZK973.9	1.13070847176398	0.85349842986925	0.719514808037903	-0.948203196991731	1.29653331448695	-1.09358879117836	-1.82058167763823	-1.2923821886235	-0.59037842761701
lpd-5	0.662534978096673	0.198027174650213	-0.690380210327679	-0.29902285507778	-2.12910621741867	-0.433809136265854	-0.435338873348941	-0.32689304211351	-3.17944161698853
cec-10	-0.219552237683269	-0.00460089119784403	0.452974659340023	-0.201882194014822	-0.434029485049739	0.161800950415985	-0.480547807286332	-0.336134496957645	-1.1438030267134
ZK973.11	2.0769051004023	1.0159828137064	-0.475832674288209	0.322167639599228	1.3195418199995	0.563157866830015	1.13348592349093	0.647717263723486	0.260315316739989
ZK973.1	0.355202373856903	-0.154366111613388	-0.163924983487471	-0.0791547926541274	-0.119112217136932	-0.67321563627034	-0.345167510173324	0.115558096749005	0.39846012231543
dhc-1	0.162329105963769	0.00919560928313606	0.393215389537353	0.382970942982609	0.462715965645587	0.448293899367717	-0.126760406554239	0.388971384977947	0.343735586326812
C41D11.3	0.805342676726194	0.351253529096704	0.738602245845877	0.494032432125615	0.807737622293764	0.987584005404768	0.314775458582651	0.9001212620358	0.463115872371425
eif-3.H	-0.251307353436738	0.434331701044863	0.119971311767843	-0.120567868154785	0.624736865928903	-0.647423154141523	0.498505041113108	-0.489496988707506	0.282199444436534
cps-6	-0.537154581118413	0.366572945013322	-0.182597013117887	-0.594865078741042	-0.882202640883221	-0.943293084389507	0.299069804210607	-0.99167839229278	-1.07783285088011
C41D11.9	0.929108397149169	-0.0054525767216694	0.337413402273218	0.449748650074001	0.255880214601279	0.464024814931541	0.436800679610497	-0.00915073965166782	0.507082741527641
cmt-1	1.0062246495852	1.06180238668069	1.43550435476883	1.14638775476009	1.3316009793389	0.904928877452279	0.0752125141504256	0.526329777549976	1.36957538206194
eri-7	0.179707798441685	-0.474544184180298	-1.13592582081889	-0.152233075183826	-0.898830773522742	0.0508968841173367	-0.168649892449869	-1.17791867464679	-0.125165839792385
eri-6	0.428495785886227	0.948608126701571	0.180745992475974	0.384913866703603	0.242461412029397	0.166694232892858	0.67838417775812	0.371639251458805	0.250313417807941
C41D11.6	-0.249179408459314	0.114452822917139	-0.723574231676412	-1.08307101170713	-0.901632673228307	-0.981408587399195	-0.40020969141426	-0.580655686253783	-0.602690068860286
gcy-28	0.681451779381959	0.158952445691469	0.00310472255483484	0.367631558591276	0.00314003860398627	0.104643525426106	-0.116905224434039	-0.104949769552958	-0.29359064378157
mrpl-19	0.266453402818483	0.0838515726322264	-0.46242225267111	-0.124029354471002	-0.766992750378313	-0.701465412282906	-0.0182793439885225	0.40554664978043	-0.423806980508672
Y119C1B.5	-0.69051200344016	-0.881252211070422	1.73080243509973	0.244253890285144	0.62599123837151	0.773382747952682	-0.719834958874603	1.75673855079735	0.331864488313945
bet-1	-0.104965619527115	-0.69751830784297	-0.0302451160465363	-0.229433631579917	0.186009842840294	0.15623245719781	-1.05257534007898	-0.0900285618018844	0.300736853648531
D1007.4	-0.500943645237655	-1.74953412122202	-2.38416938431751	-3.63781419357811	-0.704560515245973	-0.459732442819864	-3.40989103459093	-3.57281687432996	-2.43486425947892
D1007.5	-0.158772625974249	0.490053488452117	0.483027480761465	0.570234831114813	0.195659026349531	-0.331523651928811	0.424732305864041	0.126596292034479	0.11399087581619
rps-10	-1.50953157987939	-2.13479270235177	-2.3330636834139	-0.22406910894671	-1.91172521483874	-1.39678100625765	-1.64759776214764	-0.331034494862458	-0.738369879022525
rpl-24.1	0.676899293230601	-1.10371263797521	-1.05704284555226	-0.298757223977244	-0.820785600788035	-0.709324797741701	-1.2922206979145	-0.450035447864516	-0.0532285756743918
D1007.10	0.329418487465004	0.560259403321538	0.816001452289799	0.321103266525579	-0.285743911228718	0.354588409628285	0.670626850288384	0.255785591047019	0.162425486940058
nrd-1	0.0752042597703931	0.385335388638375	0.559802711755196	0.200250343029043	0.338028227454868	0.877006913363212	0.439982173292374	0.24994864259151	0.291965991067517
eaf-1	0.210206977414243	0.51723018460475	-0.24699990654347	0.0171337581766304	0.740277239555783	0.804993607993961	0.795979841610757	1.07253103802149	0.898494941188611
D1007.8	-0.256918260853284	0.247979084817255	-0.475832674288209	-0.520960719568412	-2.18289906782839	0.563157866830015	0.207623846053708	-0.944391716268468	-1.23442590511433
C44E4.5	0.624069382991713	0.45205851463998	1.03590610421318	0.616803765924216	-0.514758672556878	0.619223064612833	0.4241155675178	0.197656924587833	0.112635380031161
C44E4.8	0.213808022446705	0.971696151715669	1.42174430726786	1.85617033095455	-1.37510259136141	1.13689878303423	1.09631712738628	-0.523696134909106	2.49963389610392
ubr-4	-0.048684709783561	-0.176206055605762	-0.183462322665664	0.0986132485973943	0.53087929325534	0.238021312439779	0.253571672752519	-0.179908081019918	0.0730751232226943
C44E4.4	0.164083781703096	0.152907618736087	0.264916203395715	0.0912049407923831	-0.254841508285048	0.264990410442496	0.133658216016959	-0.0129890047677774	-0.299738118187531
acbp-1	0.430570526088801	-2.25707313456718	-1.30306044608575	-2.39439391202614	0.349779250030209	-1.05611131522612	0.45335440798363	-3.57281687432996	-0.469014752778027
got-2.1	-0.387676960729661	-1.53779774152929	-0.192722810166005	-0.428440556376396	0.450141112177491	-0.264982618853978	-0.525966462000922	-0.421891592174871	0.533604547650686
Y119C1A.1	-0.00336719680874636	0.292185913439912	0.388432430664828	0.471692063400433	0.386869811238765	0.347345819410402	0.126113623151464	0.204254272649394	0.437543167641538
rpl-4	0.472972118522714	-0.640504906877482	-0.686569019262891	0.672240321043062	0.12457353472163	-0.751948330760107	-0.052363438727637	-0.983381427599581	0.353957291163528
B0041.8	0.0322543033558642	-0.703189682097342	0.675097575113464	0.257356712050734	-0.458017226436778	-0.160585379265266	0.132471564764563	-1.69688402871787	0.281149111566679
B0041.5	0.25853039702384	-0.105276946916574	-0.600830946855793	0.143409845352911	0.271219899688723	-0.260070321317102	-1.28901368727185	-0.895227424047936	-0.448180957951337
ain-2	0.963503712681331	1.67995123376763	1.0944996430161	1.25537826744081	1.44444495066991	1.29255219741562	1.16745508230742	0.864855804030361	1.00370497875902
B0041.11	-0.901646707887613	-0.547196555346389	-0.220960763661001	-0.337993590432528	0.280127980132265	0.219658878449179	-0.202855060402588	0.22215783500163	-0.0991953304570272
xnp-1	-0.0242046063553544	0.32448841703323	0.367184924165575	0.227743836819795	0.381295398969572	0.517004332379441	0.0739764805066079	0.371147546397617	0.160904262128207
unc-57	0.738310352889797	0.464987026389514	0.812400570989429	0.322911592933826	0.560638437525992	0.252856734439639	-0.685032079415014	-0.919214820864678	1.17451721935672
T04D1.2	0.331992035551129	0.179639218305234	0.563456403425625	0.766814622930217	0.441896609626581	0.647231805870705	0.16640326577739	0.645131968259778	0.302689033812061
chd-7	-0.144611391234698	-0.295677493602756	-0.359845479191513	-0.193844462852695	0.147844301805471	-0.316711416628753	0.0795214842241511	0.165729120565822	0.0481742248670809
W09C3.4	0.149159998584929	-0.20864884311592	0.0162670877128277	0.118765699856535	0.0705237528522441	-0.280070976587406	-0.141420693818978	-0.69826431164667	-0.724243068073665
W09C3.3	1.51748115936519	-0.186374240928017	-1.53849194324618	-1.95044269880051	2.00006782766508	-1.05121018703671	0.661858657027179	-0.75498262727643	0.835993556708541
W09C3.1	0.765766031390252	-1.86773184306844	0.789336119207826	1.28490373835469	-1.84638347435514	0.418233771020626	0.473975961223549	-2.43259953147673	1.0048926742496
ugt-28	0.357976598418044	-1.00048344336593	-1.69844365641885	-2.82924254464321	-1.69720675350979	-1.89959758789578	-1.35878561719832	1.01813926471625	-0.786744452553735
mlst-8	-0.47191241268719	-1.26976361455016	-0.0541608312028518	-2.21489216444522	-1.16424340386562	-0.0332833187464996	-0.3438463018451	-0.483516924990946	-0.341057797324292
let-502	0.75252630384469	0.672457880265368	0.693405720777034	0.71061997643014	1.10708093405228	0.70015259340813	0.652911316379955	0.402915325295884	0.924877025884374
viln-1	0.127478393008559	-0.0648478438275336	-0.201660523700465	-0.0186175411484943	-0.304699768676871	0.0327859540245101	-0.1857687181869	-0.0892883623676692	-0.0691091621416023
kca-1	-0.381482139398845	0.194246811610856	-0.264970085480211	-0.172837572992309	-0.344113340277226	-0.280246978310978	0.284548026323233	-0.169471918129833	-0.12395098860001
M04F3.3	-0.256918260853284	-0.313848390598602	-2.18934980058	2.21659547596152	-0.0742195372760306	0.394225719169552	0.0237864689228334	-1.4442562188771	-1.23442590511433
M04F3.2	-0.50380232414963	-0.591601815755979	-1.14094038205844	-0.56199172872476	-0.389272885490175	-0.876449848993667	-0.056289601258433	-0.930282951487646	0.379085954119685
rpa-2	0.687379468982396	0.683467808146047	0.147719256953701	0.938579000029204	-0.211724482095265	0.775445246019278	0.0303677751643635	-0.684889682567595	0.640455844542092
M04F3.4	0.958139629699632	1.68848071234407	1.64998351079738	0.942018802134275	-1.46125580555395	1.16369769600549	1.06408602326432	-0.113969396749947	-1.41136603596962
M04F3.5	-0.415672128177418	-0.0969938448004335	-0.367027935891748	-0.0161141269489326	-0.270862950572612	-0.761671204691752	0.0884571478792325	-0.61312192552837	-0.320643879691362
rpl-41.2	-1.24057492909415	-1.07168252467957	0.232992598143473	-0.544106317692033	-0.0680257915432005	0.472403918624809	-1.45323398834437	-1.01980709443	0.00457182940614348
F54D7.2	0.410292583922061	-0.231607970671083	0.52593900914503	0.321572905972582	0.330293472035067	0.207332829524022	-0.026513295072522	-0.0394189434039689	0.122427490896333
F54D7.1	0.321719849758007	-0.525844466108603	-0.182970294835225	-0.110404811443799	0.254251584590256	-0.0683032953067407	-0.607141134327178	-0.0633504519367418	-0.609026249574212
tofu-4	0.18642450691474	-0.274388746427562	0.318720959200218	-0.0756692831222966	0.153811696121029	-0.179985513846984	-0.495424737138417	-0.319222025724473	0.501532592511256
htp-3	0.127478393008559	-0.0512243336028369	0.174482469446346	0.517903414240117	0.0621296053854082	-0.240437802976078	-0.1857687181869	0.0702326482814108	-0.323823961941738
protein_coding	0.248908791104079	-0.43723455087666	-0.184152269126888	-0.0161808116260716	-0.0838426079605506	0.0140514924121363	-0.841709906963819	-0.313965513181772	0.248397966609402
glo-2	1.68440608489791	0.91911769233898	-0.883338158298377	1.59124254307578	0.765043739487546	0.650241644203134	0.0630714941456335	-0.303090990137703	2.10350695111973
clec-90	0.187253909186824	-0.907774606941506	-0.065947965055489	-0.246439273202386	0.167074024073686	-0.30733049662792	-0.697961976608838	-0.140147371289968	-0.637468018806893
pdxk-1	0.799261483114481	0.818750303909767	0.101398552374167	0.883960065726603	0.325012750098445	0.327206601301195	0.123441942808712	0.87318763488373	1.79600522683067
F25F8.1	-0.225562308307547	-0.547227269965587	-0.293104071062728	-0.1772501146784	-0.198958163405753	-0.349315923150149	0.10051019143084	-0.271658417477342	0.00587449105386224
F21F3.4	-0.194667892032347	0.853915788080347	-0.0393482324001048	-0.87969567303583	-0.892468676819485	-0.141489624951067	-0.596301854083549	0.384068285085955	-1.23944785271113
pgal-1	-2.31123120788119	-3.09060691875929	-1.95821423103355	-0.474582587405214	-1.84638347435514	-2.75756314646597	-2.3091443158273	-2.14905455222089	-1.51262134354797
F21F3.6	0.70117575752207	-0.620393742632531	0.568672061939555	0.551585820797322	0.553975700420714	0.220274643263165	-0.50045008072763	0.398092544304951	0.952249206907361
F21F3.7	1.13617032124296	0.444600197889889	1.39183497610261	1.173714678643	2.2674115298213	1.56198503089132	-0.435338873348941	0.0921402002135883	1.6156380219853
imb-1	-0.293757729864719	0.0153386895944001	-0.224627395561585	0.23006968506163	-0.181363889893361	-0.570047172246109	-0.893724540767982	0.145464734464182	-0.769719842390095
F28B3.5	0.762164986357791	0.275175053225387	0.903440912684554	-0.0663173941339255	0.807892404457968	1.0908326923244	0.280441685829091	0.529761670311595	1.20209783001546
acl-11	-0.0345019155677288	0.358989600011817	0.842630885402775	0.00748318978410483	0.739107933247901	0.437304830937309	0.647507462115134	0.316606832810462	-0.655996556062371
dip-2	0.453002675741747	0.700622366396305	0.33651713345929	0.298209190765443	0.233281165599897	0.292686051534863	0.777428691485484	0.893918220076044	1.17791365950983
F28B3.10	0.477793274255814	-1.07063891219681	-0.0846266451490875	0.404862182226552	0.356425554190238	0.607182290490863	-0.454643415893529	0.720717055140722	0.749749449234027
F28B3.6	-0.230568277130551	-0.642641397587379	-0.537126156914672	-0.589908072204455	-1.52133239675917	-1.0339436758364	-0.13125884653648	-1.02985599929051	-0.970004767750365
him-1	0.0905306136291561	0.258632831187918	-0.882144540458487	0.56366133037963	-0.00616525225018722	0.152592027321764	0.0926799286299325	-0.154582348762292	0.0587361938975444
enu-3.3	-0.046641337593201	0.120049921779281	-0.437377115822557	-0.0426341648209458	-0.404793436836598	-0.412778623775777	0.0727410461414627	-0.517755408410528	-0.332618096848733
W03G9.2	-0.355893972347957	0.119492865575715	0.296277711870207	0.139829869795292	0.282444968678043	0.145175172741222	0.590702557289182	0.311237026447644	0.241361719716019
app-1	0.235336871002104	0.348904680301599	-0.420358695636392	0.494670843281504	0.142473875025929	0.162327101450294	0.113428110177932	0.713268933465932	0.808068210553826
snf-1	-0.314496806170906	-1.53599980416509	-0.0574589057508906	-1.25886369923768	-0.628371182712155	-0.464952393531945	-0.775436312812874	-1.2581830424219	-0.563325809773649
mes-3	-0.723314472057924	-1.38901015544211	0.288207897023959	0.340513842593397	0.257013011010548	0.316307895818855	-1.44035116592173	-0.559185404443	-0.56399075663796
dom-3	-1.11361917934257	-0.79116150787123	-0.8283023936999	-1.21573996844015	-0.287728773901739	-0.398521848922193	-0.934164838371453	0.176586699737629	0.1438578396677
C46H11.10	3.52516849612105	-0.156751223652445	0.064361023090104	1.91033158714854	1.68033100364769	4.34468956204721	2.40650092905938	1.05221910381785	0.331864488313945
vha-16	0.312453625578006	-0.360545871876284	-0.122788524532884	0.258100665385332	0.435272601800472	0.193823426246592	-0.336952802926259	-0.249844869333858	0.0920219919900593
C30F8.3	1.13070847176398	1.44711479788743	-0.946926603971724	1.96129478142364	1.73412385405741	2.28808875387531	-0.611149863032873	-0.0879982390353734	1.92713559018056
ift-20	-2.31123120788119	1.68703221406136	1.42174430726786	-1.20193682474926	-1.37510259136141	0.0950786556149537	-1.00442432307323	-0.523696134909106	-0.489848547604717
spe-5	0.949154752673138	-2.04426247963462	1.23768445200358	0.893434232199095	0.777006861740754	-0.00128417743838428	-0.414717320109022	1.35223671070298	0.65172751640096
chp-1	-0.656989253644388	0.769693817014173	0.521120840161544	-0.245854735852733	-0.798459550674903	-2.04764819408696	0.225045246384669	0.0680868094183078	0.615986615899479
pas-3	-0.125088782506054	-0.498584841138257	-0.819633368357255	-0.322546170003031	-0.543111532005843	0.0851323609745613	-1.22551567767918	-0.451961929969067	-4.54256026587752
use-1	-0.0358482918391795	-2.90326796196205	-0.813516847128455	0.398785455798903	-0.512830809085275	-1.40635916396876	-0.330202965894718	-0.626649413806625	-2.97434178185426
aap-1	0.867115685740002	0.827580126015579	0.657127863788153	0.750505372882149	0.413137000188674	0.879826962155902	0.261835828654078	0.284445588092007	0.264569409126887
Y110A7A.21	0.0843832862082173	-0.616409282011102	0.00642498758161123	0.512425331191403	0.755050334320855	0.324414119258769	-0.613425617069824	0.517351834919609	0.62086037953546
Y110A7A.15	0.921242011978546	0.0635190735679844	0.232048469882807	0.072402662906404	-0.211724482095265	0.466413281094719	-0.181387658061465	-0.0743152090699881	0.0481742248670809
elpc-1	-0.260519305885745	-0.723647774300635	-0.131015300200457	0.171138762624969	-0.372757575730465	0.161413803142506	0.170448564440656	0.351910675038442	0.314169895114702
Y110A7A.9	0.214041504903604	0.074976252930042	0.295876286315755	-0.0993059604279681	-0.023347857466997	0.267474486712237	0.117849339287349	0.176156551476837	-0.150361302101002
mat-1	0.0532122153165297	0.289504791023486	0.0500623797445039	0.838797968295519	-0.327030753831325	-0.218563382637971	-0.138638449670019	-0.286991674203151	0.404344130238218
prp-31	-0.0295390376010701	-0.0818892316216829	-0.311677185346975	0.137885570317979	-0.749675320527349	-0.690792500496987	0.289508519633369	-0.338683677855498	-0.447675937170872
Y110A7A.7	4.07712650506459	1.56449794031129	2.81191137333148	4.07010983529277	2.2970802293534	2.72061371270278	2.90846048494146	1.05221910381785	2.29771399501484
pfkb-1.1	-0.616036375840894	-0.680540976609063	-0.283130399385568	-0.545472913562536	-0.484080461672183	-0.22367840559014	-1.4783322518221	-1.11701983610557	0.102308990438085
mtm-1	-0.260485027042709	-0.260959134566245	-0.65689221052475	-0.544106317692033	0.271395800456149	-0.353714962278563	0.183897609992154	0.590496384284877	-1.04740875572334
tyms-1	2.25845881949314	-0.0477184268783053	0.719514808037903	-1.25290001902436	-0.374555676494948	-1.60637317562489	-1.82058167763823	-0.0879982390353734	1.37547107908388
unc-63	0.101778076986563	0.222391632324921	-0.617334718187102	0.384952255804782	1.64497122845399	-0.671031635159288	0.352605753289122	-2.799667528419	0.707996769300585
ppw-2	-0.324796190577801	0.299657736276572	0.0259913889192475	0.241875956815091	-0.203229183799231	-0.358842992323334	0.35106674173687	-0.191335928334964	-0.117740702835496
let-630	0.277662934428718	0.256801324644472	0.0271213462861901	0.298083572073681	0.0414861814880975	0.398697604715657	0.963246312954067	-0.439805362214985	0.0533545603226251
hcp-6	0.440416753682792	0.398005958221969	0.645382472314877	0.174864433464618	0.479710704686325	0.579453701266298	0.525377746841732	0.82072615778915	0.131708359106015
spd-5	0.529493753056683	0.612570572446921	0.560111707417559	0.752328422912313	0.482249059672505	-0.126226462997964	0.399074117810915	0.403719118438694	-0.023907954132832
npp-6	0.0137197070678742	0.215011856012092	1.09455757926382	0.717771712679572	0.303269515801759	1.10237685971821	0.183498907770581	0.202140735813833	-0.142173058070716
slx-1	0.0534704363938975	-0.33112179161555	-0.056372670137857	-0.794318125111971	-0.0365678446098682	-0.0734984743587695	-0.647138540530245	-0.129871733688728	-0.204873912958959
fncm-1	0.445127635078465	0.46172645259107	0.707492805615585	-0.102641195036726	0.152619287925443	1.10882716610012	0.840553408938538	-0.21202743586689	-0.159898427991189
sem-2	-3.63172078966818	-0.606805599963538	1.33661284260652	0.384952255804782	0.411472777042569	-0.671031635159288	-3.27568969052695	0.313619817736754	0.707996769300585
mrpl-47	0.525156388069932	-0.87140434606907	-0.689281036039935	-0.804014198737069	-0.738278340814733	-1.98483251633019	-0.883328566909822	-0.811883986463829	-0.920255143362627
let-363	0.195684394056062	0.21963180267194	0.229229100710839	0.507523544989975	-0.126464831388953	0.107063482564117	0.152050925483322	-0.201570405109874	0.409313373000661
B0261.1	0.652183581376845	0.579802041018796	0.0532942948738889	0.225700616836469	-0.0359288649085784	-0.471355801066042	-0.0059152442344277	0.277623651988249	0.031301917184615
B0261.7	0.719686477278431	0.877320550592143	-0.513385157796936	0.21609685313452	-0.406723473954308	0.0842153875169385	-0.17113783719626	-0.161659887491326	0.122609897297943
B0261.8	-4.81216418858795	-1.53582986021079	-2.57650249917939	-3.49815122212751	-1.80958814392725	-3.53830576106136	-2.0396318904487	-1.98802808200153	-2.03340275466073
C01G8.1	0.0815343590295642	0.536251289475767	-0.0762021152594145	0.350515917568027	0.759152163086156	0.270286578231062	-0.116324921404606	-0.662941602994232	0.253388475433115
cln-3.2	1.66420252496921	1.51874449487026	0.438725821355183	1.2583202990089	0.496732427748881	1.01559357403301	1.4161771904397	1.0542648930224	0.399086154963338
dhs-1	0.957648918860212	0.748330891510558	-0.611126539107661	-0.268007197007418	-0.461240233952273	0.21213944918579	-0.452219629617999	-0.829241551597594	0.266246359868585
dnj-4	1.96928625528399	3.50270907834784	1.73080243509973	1.18297734980449	0.62599123837151	-0.45518320478381	3.11397318778266	2.25660305340598	0.331864488313945
erm-1	1.19205496891473	0.309379784021162	0.966726026411287	0.521771008659956	1.02584846291286	0.562199628141085	0.762209479650153	0.784775043442129	0.271208107979147
hpo-32	1.11569567364922	1.09045461144999	0.277854943221317	0.674259798612869	0.376113001848869	0.865380251680295	0.731152806629156	0.574749536872922	1.14778354249277
let-526	0.0509504670952982	0.518783285288305	0.849948756183662	0.511243361341828	0.389665197303696	0.142996363939157	0.259434481286742	0.650929613201064	-0.755683439689722
F48C1.5	0.57469887027954	-0.897319275633544	0.393783981510771	0.631662404933692	0.803334411854999	0.440016763080468	-0.263077072052515	0.598036770601223	0.314169895114702
F48C1.6	-0.00737924309183651	-0.274804642776024	-0.109897942613182	0.746332830671472	1.05973087252108	0.452940716631879	-0.332069583596582	0.569725607924733	0.273689676928753
fbxa-145	-0.448391306835913	-0.553321451189918	-0.338186441582589	-1.05030176185378	0.222162389032519	-0.683559892238067	-0.401041312672925	-0.442336458222829	0.265575464154447
F55A12.5	0.814113301914173	0.310957449029944	1.09397056916968	0.727812320913762	0.536375907712976	0.692321336131331	0.421127353688684	0.213963941467957	-0.0988960570917283
nath-10	-0.221364436500942	-0.412874652370297	0.0524977269192062	-0.0460945934629865	-0.0555244100760721	0.447302003328432	-0.10027992336243	0.292557051352024	-0.161550262264416
ppk-1	-1.50697649209808	-0.691380150027643	-0.678128702841147	-1.09338596908467	-0.812455544198807	-0.28789309476114	-0.792248513715806	-1.16872123542767	-0.352975859981695
F55A12.2	-1.0529016541812	-0.762239909801441	-0.670652258025715	-1.15097363047416	0.072451616323847	-1.96152215255694	-4.02207511516548	-1.1640489751537	-2.43486425947892
F55A12.10	-0.564133097971823	1.56531251973385	-1.37288175725568	1.68519566073902	0.295986399620486	-0.300431240992982	0.912479750255405	-0.523696134909106	2.15770249821865
frm-4	0.303416863109063	-0.522695837775569	0.419099099844393	-0.0547903576132433	0.275963354799169	0.206149986959775	0.0601471641304317	0.900041346026247	-0.268269414396196
coq-1	-0.00319229692060781	-0.734889367532907	-1.28194554960213	-0.563950642956556	-0.266287520276079	-0.201801263083346	-0.0094644326219342	0.210506519233564	0.133083788852307
C30H7.2	0.0617518315528852	-0.714371346476468	-0.393794559341077	-3.84044246585353	-2.54566744217965	-0.655348400275409	-2.99968768833366	-0.970075378378759	1.07874745346797
F27C1.6	0.147736847602696	-0.221840602436424	0.826957001230517	0.392036689736925	0.676644903112853	-0.20937814921677	0.612986860975207	0.362641784679173	0.177338332363704
atp-3	-0.804742741292143	-0.297282494716349	-1.32168922409997	0.439406082814906	-0.300687801244263	0.745523146143386	0.0931121615048714	-0.994954072496792	-0.528842943701656
F27C1.2	0.61166233057012	0.22451837941585	-0.197781357763681	-0.281404305304275	-0.0360524366146131	0.035227810792312	-0.581409747527672	0.439093647123978	0.375837685611736
hil-8	0.732296472591459	0.939892302935644	0.490339889007481	0.737085874107707	0.671825224259108	0.257294207675957	0.771531457788064	0.863185040160193	0.455182511626923
let-355	-0.0707803317787244	0.518204898377499	-0.182791424157001	-0.338259579175215	0.0538887784007045	0.565084752473588	0.0361434562902164	-0.134895574488074	-0.335046072529435
C09D4.4	0.0548792507669908	-0.0454121397899143	0.414046269934161	0.254158650131851	0.0172177645734943	0.0715425664209756	0.197617710004134	0.697011687487764	-0.125529846410037
rpl-19	0.873215886587031	0.225640512564218	-0.0574589057508906	1.30120647129089	0.265705676699919	0.084780470821199	0.0446454218204141	-0.0537990928337741	0.379750900983996
C09D4.2	2.06943916830874	-1.40924931661887	1.55709774784585	1.54027934880068	-1.43111898489781	0.896020777713392	-0.0456136016960962	0.837126352715524	-0.107083154049105
mrpl-24	0.430570526088801	-0.132981202128767	1.35585305979281	0.303734844213931	0.349779250030209	0.891119649523975	0.582661057065279	-0.776323944749876	0.474061957979618
zipt-11	-0.274960533762674	0.460635165889414	0.410456680206036	-0.423619393130116	-2.37564950622787	-1.05611131522612	-0.895739227231496	-1.66391347776233	-1.41209146353567
rpa-4	-0.118138745826745	0.0798329008678084	0.46312515735369	0.105362014659372	-0.27673664213023	0.445787676114205	0.263772816628365	0.0351846700824114	0.234753354129682
F59A3.2	0.845626550756787	0.81036929935705	0.490882899196421	0.635810347754123	0.179374565467407	0.854702974178053	0.597913673609299	0.657146997895229	0.00496685400808366
F59A3.12	0.482111831458316	0.413846175871543	-0.433040270204641	0.396141200358448	-0.493701327750189	0.993269823078257	0.246857089615096	-0.419350318256044	-0.320224002497601
pup-3	-0.707141106719999	-0.199096882145062	-0.112468676613801	-0.877664785375109	-0.608395236971496	-0.694571158428952	-0.824913925581868	-0.285014210320085	-0.412887966563861
tom-1	0.509722714966251	1.09816975615794	0.529375881377799	0.394172367110105	0.574695128095402	0.742446349130546	1.01054026716012	0.921061224988156	0.730240218519093
ostd-1	0.723428956925285	-0.3660582957706	0.476657292962962	1.07732198567474	0.159974925036119	-0.107260371483096	0.1999955388028	0.509071676123577	0.898455109234391
M01A10.1	-0.238421878719737	-0.362090298071636	-0.0521803228059631	-0.696891175912612	0.788052245000102	0.394577609322914	0.196048270219259	0.629539761560662	0.988351188775831
pqn-52	-0.0846887845651535	-0.930527628992548	-0.0888099062110227	-0.726730079629095	-0.781142120823939	-1.18968263551677	-0.186529084206011	-0.298981187523962	-1.2845543852757
cey-3	0.30431392419772	-0.453651593302636	-0.165318405201506	0.129845601530309	-0.388620418919503	0.121516352537977	-0.324188813504926	0.298272203354668	0.459842069512756
rmh-1	0.863222035120339	0.461449745311974	0.414386743900903	0.454811602490366	0.180037317143291	0.236292006456667	0.861260032168091	0.373323132275095	0.005932096597876
klp-15	0.421950805754056	-0.0884156917664165	0.318565102136719	0.232970452206618	0.605651250816048	0.421112275497632	-0.000566462830056333	0.583152328925201	0.252946129944046
M01E11.2	-0.0955831732400808	0.226782659965089	-0.243891299090972	0.621198025389912	0.0659657602492738	0.188008234627655	0.0195476201846586	0.337686328332818	-0.0924644551031108
M01E11.1	-0.149259035948369	-0.0487519373273995	-0.29398465795893	0.48687864435498	0.315945111602617	0.597895237253084	0.273529091931693	0.368003200717094	0.749664358953966
tns-1	-0.586334521472426	-0.811222666685521	-0.80461875442204	0.676527607027325	-0.513030476593955	-0.380441206221515	-0.29739810735189	-1.96863722660764	-0.560979702490396
ubl-5	-1.92295197943004	-1.35625349903109	-0.387387573250752	-0.571417574465326	-1.07162736295473	-1.13337839396526	-0.67386312444033	-0.985922701518407	0.00723174687336249
vha-10	-0.0774120516887567	-0.195650668752183	0.390728727904072	0.481883904567159	0.318994905133042	0.0760918044570296	-0.0730411380766307	-1.11224374937454	0.0330874892968533
trpp-8	0.552874121680599	0.291881777952282	0.155303102306915	0.636126174620143	0.581281003724465	0.776663685703739	0.355624331330855	0.262314962633817	0.664520297913425
xrep-4	0.25853039702384	0.868702214076809	0.0315772412042458	1.14729132985015	-0.928095298542612	-0.260070321317102	0.422377683215589	-0.127517058671643	1.15546413827482
cey-2	-0.411345443706128	-0.601400126415568	-0.603184610453042	-0.069238843943622	-0.125058267085104	-0.127191611862934	-0.673472530206484	0.238532068593426	0.321033861676274
F46F11.10	-1.03826630284941	0.156550892437471	-0.0260898318037401	-0.427870440681018	-1.08387036692133	-0.254882805632181	-0.153645020548201	-0.802037314554483	0.405046833603692
F46F11.8	0.286505256970997	-1.28588515484979	0.290656542884899	-0.250438285142601	0.0708251887448829	-0.376301044340775	-1.12051017680461	0.127050621223967	0.0463035570108029
F46F11.1	-0.772949697804938	0.0129207749298455	-0.531009635685872	-1.16482136374756	-0.362497641115456	-0.901359351435297	-0.348171782437265	-2.24009971127203	-0.123744274297798
F55F8.2	0.588730308373799	-0.0594347550947893	-0.268708367242322	-0.00415072202588571	-1.1104505534559	-0.279062452256757	-0.0833401634956777	-0.780135913661008	-1.26330071325525
F55F8.3	0.481006585895562	0.76329183301972	0.395733536808751	0.00576184271047992	0.535871937594229	0.708745567662626	0.663041928769619	0.358337113591292	-0.118304101408517
cir-1	-0.81132966459506	-0.279925693256319	0.0129484631900261	-1.04458985615347	-0.816837691156218	-0.283380685090344	-0.218992254852511	-0.582110342712695	-0.347756837439262
wdr-12	1.45711557944523	0.344316288176212	0.561963688947132	0.521771008659956	0.222609979048847	0.491292332529615	0.307283533804899	1.03795787614227	0.0765090935241369
mff-2	-0.0913007292982646	-1.5251407513769	-1.69861258378281	-0.560794682343184	-0.701236777715382	-1.02789475527718	-1.15334709805152	-0.187552899717829	-0.534510668367259
F55F8.8	0.164967529720731	0.105008489901063	-0.996214157188891	-1.13456714643181	1.31649202646908	-0.38489158197315	0.761142271605521	-0.558751662348815	0.1771660530306
zipt-2.4	0.799742897841288	0.357144910225183	0.17197733687647	0.117437045399431	0.355826308336283	-0.675319137509452	0.257959618049808	0.0490963663474592	0.325592432369975
T19B4.5	0.868471734047684	0.340705108528357	0.253696697876779	0.068096952451729	0.309673065011001	0.152592027321764	0.276517305760807	0.0150702285015065	-0.306256300031476
T19B4.3	-3.63172078966818	-0.606805599963538	-1.69844365641885	-1.58582226309124	-2.16848763650353	-0.275521738551352	0.352605753289122	-2.799667528419	1.09940896896156
unc-40	-0.105614220747525	-0.534771662242433	-0.103849991728683	-0.470512220290055	-0.33204007046794	-0.388911823963585	-0.310069894420733	-0.469937268515281	0.170658420171669
npp-7	-0.815991500659118	-0.603091998675814	-0.1507134164741	-0.427675854652753	-0.186027165491398	0.143348272485546	0.062207924919759	-0.188055219046512	0.209028142569864
lim-7	1.77627718658668	-0.763054489224001	0.719514808037903	-1.25290001902436	0.679784088781233	0.340857789125212	2.19706384614991	1.50411074095658	0.432394368326238
rpt-5	0.28344301658664	0.0406538576424669	0.568672061939555	0.43581169897373	-0.429602899347279	0.276547496831561	0.824067918906529	0.278213376668787	-1.09415652604363
rad-8	1.56404961194447	0.430188681325457	0.46377422004465	-2.52454572261058	1.64497122845399	0.766298388867928	1.0600780120124	-0.390899629242741	-0.786744452553735
ccpp-1	0.358674005687838	-0.124621733656005	-0.407870784677335	-0.0287592733843697	-0.0678525775581305	-0.181576415775252	-0.141420693818978	-0.144932244226614	-0.420640179246816
hil-5	-1.18073913077715	-0.945632242171299	0.088824844737728	-1.80541201027673	0.135260788701266	-0.876449848993667	-0.586167213235468	0.274100998100484	-0.724243068073665
cpb-3	0.608310297488754	0.836369012920021	0.402128320042231	0.861163367681466	0.649626184337785	0.399936109495623	0.281408796627434	0.58149101959544	0.734299171290487
glh-3	-0.496873995590862	0.119977017138207	0.163708715019336	-0.589132204403831	-0.478722726657518	0.357642027118952	0.0904057518532067	-0.224243490753999	-0.402973185681982
mtk-1	0.0360191259243223	-0.887929280195827	-0.128632127748055	-0.18598016727238	0.517877725646955	-0.240315563409742	-0.683555114087933	0.441451169927053	0.364657003312121
vps-51	-0.0467113379033772	-1.01763849411466	-0.0327968480189687	-0.341721954808863	0.102935383167097	0.0401506213381879	-1.09406965230049	-0.0410778588846331	0.517975450204037
lin-35	0.203596484445469	0.0890000463369924	0.56524890796581	-0.115431339442434	0.344935654598107	1.07903844835057	-0.10250866468221	0.421998832255198	-0.0885432915763229
hmg-3	0.595132375339173	0.499240246707094	0.863445697760702	0.520220872035169	0.690672894451508	0.583449050378272	0.556586317290837	0.880033653899464	0.463115872371425
nhr-2	-3.16637283386332	-1.67104272843551	-0.200836611370379	-0.996565534853927	0.350461705429632	0.394577609322914	-0.829546167255222	-0.0442256303337421	-0.0485952975972573
C32F10.8	1.36325343988346	1.02128044618587	1.09826049642206	0.974208984042094	0.132792335739564	0.935850094808617	0.792346545734816	0.129675258952028	0.133083788852307
obr-4	0.742438398994746	0.680904724284539	0.644770593479071	0.246807969725514	0.624736865928903	0.758535325122873	0.966583119189357	0.339186606504932	0.791996895471657
F33D11.8	1.8105468872247	3.01849504983178	2.44997295910864	2.25815244487843	2.29153151372703	3.09650476223004	2.75510481011255	1.98667614143956	1.01669099345127
hpo-3	-0.604174698531234	-1.5359088868669	0.53664857061351	-0.511048154832045	-3.12965313228513	-0.0832093973698522	-1.06800751403632	-0.71071966061138	-0.641093804364276
dhhc-3	0.115833746549646	-0.663824497593615	0.0566752795410972	-0.413553505867501	-0.304008606808379	-0.190094834787862	-0.553113137277264	-0.207167108036963	0.134997507785867
F33D11.10	-0.120412326752767	-0.111401700314489	-1.32168922409997	0.439406082814906	-0.738278340814733	-0.756266563593694	0.251843475544622	0.303374850573226	-2.41499636521695
vpr-1	-1.41810562761579	-0.0594347550947893	0.648068668027109	-1.43657473282608	-1.1104505534559	-0.465808277573969	-1.15311015749126	-2.12359877045281	-1.26330071325525
cdc-7	0.769835681037044	-0.319878923651513	0.50309970297363	0.642752322162904	0.861245780208291	1.12347941285985	-0.110134303371667	0.0802555964626335	0.852776506209355
stam-1	0.849297944260106	-1.38982473486467	-1.62862234524893	0.712442697233073	0.465265627452291	-0.38489158197315	0.461290849130851	-1.14339194169215	-0.765910657727045
hpo-27	0.651715275550687	0.275932920089845	-0.0431045101252893	0.18200497400533	-0.352129198490633	-0.245460497019645	0.13976919527654	0.199669811357311	0.0273490561202988
B0207.5	0.572756962692939	-0.318861996530627	-2.38416938431751	-3.33311737154548	0.349779250030209	-1.45162121183406	-0.895739227231496	-0.459529528174204	-0.469014752778027
B0207.6	1.46588890551649	0.791643542668395	0.390728727904072	1.10048507121837	1.29531291473949	1.19026671307857	0.482610078138952	1.63388163182998	-0.270515399529995
air-2	-0.205709834147179	0.121079944926918	-0.439560311515575	-0.469017244776623	0.198031198140318	-0.242103503525923	0.0831288630294125	-0.405992891526362	-0.345286859181102
Y76G2A.2	3.27956682407179	1.17402189399815	0.292228402715148	3.24831390794489	1.32666248486417	2.5869203668905	-1.10892162317452	-0.555203396733188	1.97172399775476
Y76G2A.1	0.704452040450189	0.394143694947551	0.747546354237571	0.319668524992851	0.317314340136108	0.688931473898292	-0.861403680706909	0.540865698398267	0.445323707504298
madf-7	-0.66199801873472	-0.0693970610964946	-0.26608746348843	-0.323480551112412	-0.278428864405525	-0.294845620136491	-0.258176396742312	-0.471839430400083	-0.306726237134321
C06A5.6	-0.433858668127653	0.416389987570413	0.164277314563979	0.0398245995031629	-0.338626351813349	-0.0675615970267831	-0.115682179728338	-0.748585871105869	-0.0538821443415109
C06A5.5	-0.030935149378304	0.673445820821976	-0.475832674288209	0.0826288425444919	0.26520205472332	-0.511185118161268	0.0237864689228334	-0.239872269288973	-0.291349194356685
C06A5.3	0.147177859217728	-0.725782990724388	0.898138643396526	-0.940294171231133	0.392627915000631	0.189023978391054	0.0291032231752361	0.274007030091518	0.427920236798877
sir-2.4	0.215324882460813	0.988258927289805	0.238613628718962	-1.35360190274958	-1.49132767690347	-0.20990714526239	0.12664819960033	0.551102987785042	-0.074062370501082
unc-94	1.7933434436097	0.130253184796584	0.783219597979025	1.07188921912209	1.23310230735513	0.30662538382591	0.433995501792482	0.650720354145721	-0.171913610112679
C06A5.12	0.368657819912269	1.66454314825534	0.409509764021368	0.645951717582473	0.464667949135408	1.15376873481833	1.69298689232134	1.4815506854575	0.558401233368052
C06A5.8	0.262368681622749	-1.35580180208311	-0.0826613028901161	-0.280547618838139	-0.228679303308052	-0.171603303585263	-0.719928237547564	-0.279391088925242	0.141137614770495
rnf-1	0.647149162627192	0.902416829587197	0.881634872065219	0.435915450079881	1.31649202646908	1.56233938277695	1.37427581069532	0.377786424471656	1.42384565261509
inst-1	0.108534097653957	0.423376851162834	0.590553120546257	-0.0449826749650654	0.00445742195654368	0.62937977988965	0.027961286867629	-0.18349931810582	-0.348952476692706
csn-2	1.3767637410174	2.28064858207955	1.13737546005847	2.28878522285193	-0.320762826085226	1.13689878303423	1.80378938610955	1.56827734769148	1.39630487391057
B0025.4	0.17121363225461	0.247979084817255	-0.475832674288209	0.893434232199095	0.26520205472332	0.859252212214106	0.0237864689228334	0.647717263723486	0.65172751640096
vps-34	-0.0924467301187969	0.0575625111215328	-0.00638080408949249	0.401479111843126	-0.291271047995938	-0.0641333255560478	0.0893207447235375	0.16004758118914	-0.117189929401166
let-391	-0.682749966734883	0.447545482785486	-3.29506375725856	-1.13456714643181	-0.24965254582454	-0.38489158197315	1.16876310785413	-0.558751662348815	-0.765910657727045
C27A12.2	1.6517933644079	0.366862341177111	-0.851556973609496	0.498774479626488	-0.66435360021167	0.429445445478514	-0.00234875620635494	-0.290329141634331	0.699525619591109
C27A12.6	-0.628723371840005	-0.70246601997297	0.404340158977235	-0.931373257809388	-1.35159046387225	0.384001365721324	-1.16871077285323	-0.0635823165883357	0.704187584637535
C27A12.7	0.121307508849193	0.133218545924487	0.363699820817717	0.662388326117548	0.0656414341295615	0.712826316757439	0.472311052719905	0.729868402730122	1.67483329338953
ari-1	0.0285603377989007	0.675934282853976	0.134988139910818	0.0402085898074471	-0.196522447090703	0.222143611392595	0.459982823584144	0.273519721597917	0.11399087581619
C27A12.9	1.53622083954438	0.942857054959659	0.43157157668966	1.17944699851251	1.24453856484171	0.79008750593085	1.19996738198342	0.432624512621156	0.894481413160388
mbd-2	-0.609685650263438	-1.97648509374063	-1.00867233468064	-1.25709765048879	0.127379736121381	-0.431132999043896	-1.69503786876807	-0.0110047960710696	0.649486066976076
ZK484.3	0.156556157738283	0.267171857665053	-0.676101485544933	0.116462911032704	-0.764133542903947	-0.746618178544953	0.197731986441436	-0.0613922392688372	-1.22696708417662
ZK484.4	0.265120442745479	-0.0804516227629645	1.09296044134179	0.414155079479592	0.988115817729074	0.478159536426178	-0.0202279479624966	-0.54182577361017	0.513789725405472
haf-9	0.421166051152212	-0.166949659173819	0.08489478104286	0.279827805335702	-1.02666467739436	0.634910299472618	0.348681373220838	0.0609920078959847	0.480768941857449
oaz-1	-0.881283059939155	-1.66279981106044	0.0526943518956299	-0.507914792812979	-0.65150637295623	0.15650014628728	-0.717815161564576	-0.504290714871731	-0.880955196893395
T27A3.6	-0.808876269796831	-0.821387403943761	0.605276263943542	-0.520960719568412	1.71862167601514	1.79172381956651	-0.683685789800441	-0.944391716268468	0.955330405227809
T27A3.7	-0.147481621128821	-0.2582655452606	-0.325834883937964	0.654128042175241	0.356479550395035	-0.25971843116374	-0.614792330093342	-0.154582348762292	-0.415160174403314
usp-5	0.350512682584441	0.292406762004254	0.232992598143473	0.00748318978410483	0.598599730378145	-0.0491196605151549	-0.0168801068191769	0.0416833278682296	0.780839242091362
trak-1	-0.136001204863928	0.78581535731381	-1.37288175725568	-2.44535710630124	0.295986399620486	0.418233771020626	0.912479750255405	1.88507176426715	0.453228163152928
pept-3	-1.36830021083394	2.46717295945423	2.47387478311528	-0.707022417248533	2.94168264193947	1.97036376270468	1.16381821290926	3.41150128890802	-1.12985594999235
tin-44	0.0765660709141714	0.359295700376614	-0.455214654159787	0.973934157554185	-0.517963857563205	0.227294843086777	-0.286344905034591	0.462610064668111	-1.04197276784937
chn-1	0.339693705712987	-0.538985630708838	-0.80202520042422	-0.367541446558416	0.000153715516274032	-0.460910469746432	-0.314650911634493	-0.0816771911707996	-0.192067556652769
T09B4.2	0.625815428102146	0.157718012231213	-0.0502307675079833	0.258100665385332	0.435272601800472	-0.292601065205872	0.230857635187245	-0.410348940123105	-0.851054718767586
pigv-1	0.320528136314987	0.462035956257057	0.338448911502181	-0.240579344095218	-1.17604539115325	-0.193293493071143	0.715600233506344	0.246710385709347	-0.311925106908863
T05E7.3	0.576576189171011	-0.197908663757139	0.774648152556864	0.329466082050668	0.729917665357796	0.96087438997225	-0.0291649393043684	0.891442129866439	1.17148205752121
T05E7.4	-1.04452153125328	-1.26142857749688	-0.946926603971724	-0.0094797374723858	-0.845836559488685	-1.09358879117836	-1.20839759706367	-1.2923821886235	2.8702123009382
ech-1.2	-0.33081275503921	-0.10708485204716	-0.095235010526556	0.0911717840825456	0.669658332818978	-0.0323027570286858	0.0195476201846586	0.216129170463495	0.0814620628280642
mrpl-23	-1.01593819389062	0.0500212027648219	0.615631431953943	-0.393807835562216	-3.43221281463072	-0.687694151955156	0.377269292828556	-0.858668053647601	1.18126403518877
fars-1	-1.01821023403732	-0.564275519104273	-0.0373540021392175	-0.128810422804256	-0.389956739706518	0.182384685374843	-1.1181231541068	-0.221733954405776	-0.0780622622650382
rbm-5	0.433819263116802	0.334908281803546	-0.617983780878061	0.344900811714109	-0.27673664213023	-1.32922579062346	0.600359096581923	0.182108099645849	0.405046833603692
rps-17	0.892144936858589	-0.644042187955021	0.480277991375957	0.714676437952778	-0.0340184391305382	-1.61092241366094	0.493605584436449	-0.895227424047936	0.494895752806308
T08B2.11	0.939237309818523	0.200216981188965	1.01066443911884	0.930387197832756	0.466505701033112	1.26924200173761	1.25700335284826	0.784775043442129	0.729002843460379
T08B2.4	-0.592113766154735	-0.195650668752183	-1.48712030135004	-1.38635549188558	-1.51235699171296	-2.38104010101595	0.0327392047273077	-0.492500079129742	-0.270515399529995
lpd-2	0.81432895227908	-0.0378705618769555	0.0972776761191328	0.250830480035268	-0.0677362646992984	0.270286578231062	-0.166903572382073	-0.102103870549452	0.435067561882679
let-611	-0.463980184947074	0.611848678180679	0.0593217754334196	0.522550131030047	0.202087364191557	-0.0359218335933895	0.646237762519975	1.05023534292002	0.238187324431125
chdp-1	-0.65397461744109	-0.66135165182528	-0.62116698960177	-0.464698161719538	-0.309319070609952	0.057116990884041	-0.212233298668366	-0.583601961399114	0.17994269187932
C10G11.6	-0.151395950987885	-1.03418275027988	-2.84878689572639	0.415535112855862	-0.387231272295804	-1.9805142834966	-0.3438463018451	-0.278861980620085	0.0503544023366789
pnk-1	0.25853039702384	0.306874738660952	-0.360400512353958	-0.372656198855017	-0.650767664836251	-0.382356460924449	0.104255504464382	-0.00763789103547803	-0.839593157612307
ima-2	-0.850379859033105	-0.758300579109249	-0.453278820725805	-0.667979353431132	-0.756434676215389	-0.161704125293033	-1.17622568425861	-0.809616622578695	-0.363346657960918
hrpk-1	-1.06206138960177	-0.779212471085313	-0.370932618185543	-0.738369585720485	-0.031306724988408	-0.982191026693477	-0.787011888647323	-0.268891843936105	-0.0299889521928175
bli-4	-0.486425047031444	-0.618467783773385	-0.289162420974055	-0.50965319333371	-0.816002783742371	-0.381033820962674	-0.516863307495246	-0.507094631712026	-0.36499896664103
mut-2	-0.223608375104668	-0.295139082686677	-0.17443718543458	-0.543173190961931	-0.0129561987303888	0.0892817682227553	-0.0173061227753129	-0.143872932877795	0.129487847367335
K04F10.3	0.521022859565243	-1.53672346628946	-2.18934980058	-0.921252641952746	-0.5118100768465	0.394225719169552	-0.683685789800441	-0.944391716268468	1.41312514070904
K04F10.7	0.19145865895767	-0.47124917384948	-0.129916125912713	0.00411479044997703	-0.65301869010842	-0.40311638591725	-0.103326866927377	-0.544575283974256	-0.104409960492663
ZC308.4	1.43995319375157	0.999400406927862	1.73199605293962	0.663713243677679	0.966528475735921	0.637481130554922	-0.626770757540077	0.744854421413925	-0.469014752778027
gld-2	0.283900991341213	0.116992254549524	0.401077476591596	0.318607494530372	1.019554592203	0.179065799383013	0.357461249088148	-0.0160225342934523	0.150144529223791
san-1	1.45306202057416	0.491876702179147	0.578247356857187	0.672240321043062	-0.726652864295155	-0.0332833187464996	0.415714639348612	0.925521968968045	1.15368342453003
ZC328.3	1.54370715180878	1.68703221406136	0.789336119207826	0.441775379187048	-1.37510259136141	2.04230962036505	1.09631712738628	-1.2282155818886	-1.51262134354797
rbx-2	-1.15868549710746	0.0798294528037941	-1.10824086234825	-3.4080932050567	-1.12855930255221	-0.23796136116068	-0.18172623391836	-0.944391716268468	-0.291349194356685
ncbp-1	0.127120321412514	0.341973599587662	0.474161470147157	0.684725654878966	-0.0642991620511055	0.38140381225091	0.607190136954837	0.145464734464182	-0.640043471494421
snt-4	3.29918538464607	2.99517006500268	2.81191137333148	2.42639763135646	3.07409236092322	1.49204775996629	2.08837875030818	1.05221910381785	3.54439359459933
T23H2.3	0.994177568232703	0.307843891943914	0.0532942948738889	0.528188899921735	-1.09026863018476	-0.0572860908158421	0.24377301512787	0.560009840204789	0.109070059980431
npp-12	0.258147062660867	-0.34448054357409	-0.145845729309831	0.482477694969082	-0.217254177709243	-0.0916979350055767	-0.603131583991695	0.360693639316899	0.517041253126053
rab-10	-0.543790637836137	-0.606805599963538	-0.617334718187102	0.05788994084507	-1.69720675350979	0.0476333768543198	-2.06625787592159	-2.799667528419	-1.80951724849698
knl-2	0.0870184443775122	-0.870806967171591	-0.811090215512309	-0.0476445106141554	0.211630962786524	-0.861723039732737	-1.04321520431708	-0.22659075227899	-0.0227994983985762
acdh-3	0.0643046211855682	-0.5339880931862	-0.354813346322299	0.20303296048871	-1.04432038408467	0.0406760490011215	0.0258962125325813	-0.320292803962424	-0.584059291944377
cdc-25.1	0.015929407812686	-0.214161267010236	0.0238189561343521	0.116189189042648	-0.464171007153483	0.391148756665567	0.351352091388977	-0.0121357385602498	-0.36057058755417
K06A5.1	0.694409512907664	0.594822304580718	0.229551964622254	0.24805884720051	-0.121818641952922	1.05480228226031	-0.258148549947268	0.375142397990536	0.0845672734190208
nmtn-1	0.172821834294741	0.289151388298498	0.245652299866327	-1.49491626991232	-1.5351457468812	-0.289465225588191	0.643838297310962	0.636345544158865	0.614737622106041
dbr-1	0.0246181802274641	-0.263258201604498	-0.176409614384929	-0.249549448187789	-0.145263413783142	-0.91325565759007	0.226634854436544	-0.378517856888882	-0.9876983122809
mdt-18	-0.741553288557975	-2.62483492425164	0.0972776761191328	0.0900773547056695	0.549012961006414	0.18164580795421	-1.59472520570138	0.456666569859202	-0.074729889152443
uri-1	-0.302416212263129	-0.44877604659353	-1.44432789726647	-1.02563313908723	-1.18900990379739	-1.18253192634601	-0.166589170595558	-0.650393269758915	-0.690802407331881
gly-2	1.03529952645873	1.43017867816523	0.127949468763452	-0.707022417248533	0.0945016633721118	-2.2797761397732	-2.46447723090681	0.4494013223117	-0.107083154049105
C55B7.11	-0.366395416680743	0.389212568065726	-0.213051200939829	-0.332270740203344	-0.386906946176093	-0.654678767334483	-0.26502567602649	-0.407676438933287	-0.113298249929801
glh-2	-0.615334717627291	-0.109943537919104	0.0537913119756136	-0.03619873247061	0.523073297477044	0.117559335752628	0.0598612599601032	-0.167412953280597	0.0558423509430415
nuo-2	0.777991724787686	-0.445945789487997	0.197625035263662	0.185725019814441	0.627658852887004	0.423766217988195	-0.313577436038723	0.401835015617179	1.41124297171532
T10E9.8	-1.83084277459973	-1.35585627781962	-0.670652258025715	-1.15097363047416	-2.8469303892216	-0.223055259097568	-2.81264330056013	-1.66391347776233	-2.43486425947892
T10E9.2	-0.375282527209956	-1.02533183622021	-0.207261715685911	-0.327353877469914	0.37212500386688	-0.668497233939686	-0.258186540754211	-0.764253277019506	-0.442594451116244
T10E9.1	1.67515982659937	0.715801913890852	0.747546354237571	1.59861226981304	0.409529891650378	1.70873335534406	0.55354083673964	1.09963613880692	-0.16963463866779
acdh-4	0.635786080889456	-1.29105159477245	0.545810120784021	-0.255767300589099	0.148294513781834	-3.43096611061428	-1.6483198763418	-1.89519997012966	-1.02932606998006
dad-1	-0.200281999652255	-0.685656958674725	0.200910647274978	0.306083343529269	0.528416128777674	-0.0244042691507809	-1.11460740391927	0.00798512470429051	0.767407454891256
tre-1	-0.486386536247991	0.741543126050703	0.0526423526143999	0.173886052116466	0.265344238927235	0.335283280933989	0.563812804876483	-0.429505750258985	0.122609897297943
xpg-1	0.441044313664845	0.0627470140114177	0.558074230565954	0.491846622498944	0.441812688062367	0.676162787723639	0.170750867296975	0.493808927063316	0.703623586520367
F57B10.5	-0.173461244466474	-0.745687753832619	-1.24976567989081	-0.763700726878237	-1.14659446207939	-0.940462888851241	-0.605060299156185	-0.0498564559597174	0.0767540612966992
bag-1	0.615888877621893	0.434331701044863	0.315189580527794	0.374996509773117	-0.175498476286789	0.581142798594969	0.259110860466082	0.510232016509762	0.874481064111545
mei-2	0.677673689788313	-0.235959831171183	-0.45236953748416	0.0911079641165684	0.435272601800472	0.330232716335053	-0.249692556616192	0.27538590496889	-1.03273380521715
F57B10.4	-0.0724387386145773	0.400413396507261	0.225691347529769	-0.257465886160863	-0.113231031530777	0.523198989596249	0.341922133858993	-0.179047006088663	-0.0417226832420974
ipgm-1	0.362511579962332	-0.605067609150182	0.164890412639227	-0.0791540118362146	0.681728558564662	-0.156588391838242	-0.636560154666027	-0.255337264575688	0.613589965786338
let-607	0.488028342297891	0.453029949727896	0.172722381243908	-0.1749925487461	-0.204036375082322	0.0542146619502362	0.624683375414127	0.944088687123748	-1.54796979752871
try-6	1.25091323894124	-0.0468885388593012	0.891235548383923	0.548475645811918	0.667108492980377	2.38653255565125	0.309934296544674	-0.715535564831922	-0.341057797324292
maco-1	0.687379468982396	0.109345956793324	0.78012744501374	-0.193844462852695	0.225866057475204	0.548867497071806	-0.181387658061465	0.376600739730634	-0.385105034855442
ppfr-2	0.430475402285829	0.859952333487599	0.873672525144142	0.899195579209777	0.225108955100172	0.788912367311374	0.872347517090938	0.338748718560982	-0.108821704642112
T23B3.2	1.68440608489791	0.788373754257072	2.35998865639688	2.13905943870102	2.43613273046944	1.48329770033169	1.03951222256033	1.92260682300559	0.46541515187426
T23B3.1	-0.139029130346892	0.0245048843728024	0.149152284778247	-0.0930408872727644	0.285536317538519	-0.0327543227008795	-1.1840868822593	-0.199477320958293	-0.0896570944595052
W02D3.4	0.635952850857753	-0.187589882406552	0.371722168842479	0.194701262923749	-0.208675035809055	0.0294345202911967	-0.0380743862876767	0.0611204614270335	0.226151337592191
smg-5	-0.0551230441368453	-1.08548574561062	0.400700631226814	-0.535813682587946	0.525499376749309	0.819749217183573	-0.914504629468343	-0.0360099726807219	1.23341612101222
dhod-1	0.480128844963174	-0.0262219377118449	0.104664959043218	0.000832814681869195	0.0387697286045996	0.162026069663407	0.210262659907566	0.25464181612309	-0.486122962052717
cytb-5.2	0.912087539244388	-1.29784223151141	0.375160687136836	0.232844518056609	1.33030312007535	0.708771878407342	-0.16021534137502	-0.0241297223846479	1.22647180745812
unc-37	-0.221709476302028	-0.713184345470432	0.0532942948738889	-0.429888999913202	-0.774430312923572	0.367521101040923	-0.378568151034859	-0.0188482083402012	-0.442594451116244
fnci-1	0.540700984633486	0.504692432884842	0.671947787917597	0.393536367979877	0.146056403468077	0.36434285503053	0.502442459400241	-0.0444204109021495	0.156586529257928
hrpf-1	-0.0560231189433215	-0.0153583327601028	0.644770593479071	0.0355197765893948	0.401739677304016	-0.647423154141523	-0.0184317851091644	0.0812981277292801	-0.542492014946959
gpc-2	-0.527169637681242	-0.575715532426757	-0.250929970238338	-0.656059222973434	-2.43166589976427	0.0180545638729028	0.770543752868909	-1.19068052315016	-2.05209886592331
calu-2	3.23669333918169	2.36272085941998	2.36714068685464	0.0414834568027131	0.295986399620486	0.418233771020626	-0.113114687219076	0.680687814679024	-1.51262134354797
F08B6.1	0.192882827344531	0.157448862100105	-0.04600235503557	-0.0530944387311776	-0.678226763427312	-0.779426196645004	-0.146683084424821	-0.524295570527924	-0.490308256752699
unc-87	-0.256918260853284	1.0159828137064	-0.475832674288209	-1.43731868616067	1.83134662701694	-0.511185118161268	-0.18172623391836	0.647717263723486	-0.291349194356685
pqn-21	0.168029653868871	0.62972455921783	-0.4978944869565	-0.596689441599411	0.578714176465725	-0.640944681239161	0.504387127679853	1.09963613880692	0.672612833250288
cye-1	1.12324494194858	0.763981373155487	0.122609004387015	0.986326430522258	1.00962512065814	0.143385906182389	0.830467706988828	0.799035463496243	0.287526701319854
C37A2.6	0.991749142865233	0.78581535731381	2.21848439829022	1.68519566073902	0.733576939190956	-0.810332181715866	1.26261826362979	0.680687814679024	1.0048926742496
C37A2.7	-1.33910864374582	-0.472355274864022	0.186269603298983	-0.0551139163009856	-2.83533239484752	-1.58500438688866	-0.693984815219489	-0.278861980620085	-0.892722308420967
pqn-20	0.262057657602382	0.130702402090079	-0.00813433646773823	0.171807484897402	-0.068645999726846	-0.716426894282093	0.422018093133393	-0.449877630856406	-0.22617853854133
C37A2.8	-0.443637724811389	-0.0978084242229942	-1.13907874629163	-0.588689544655979	0.731209601059954	-0.152883708790643	0.206745375834341	-0.44038534332884	-1.30538818010239
E02D9.1	0.228943940806936	0.443843764815971	0.191236697717048	0.817705510168096	0.409529891650378	0.179030533175408	0.822509306431061	0.416701550165323	0.56370895887845
ulp-5	0.0730964280319614	0.249833683333645	0.279888153927476	0.248448772151889	-0.941405026688047	-1.08222876662701	0.131593094545196	0.274833145574136	0.601599036239593
teg-4	-0.0306390447665864	0.414067141025821	-0.0888099062110227	-0.287010717954901	-0.0662239475471079	0.146337186109483	0.179399955771823	-0.154100743206346	-0.523156760967617
ser-3	1.07107723998475	-0.119686199792402	0.127471743503368	-0.415109294330317	-0.0835689909655693	-0.859074611063106	-0.303444174368819	-0.201095998245559	-0.151213832434799
ahcy-1	-0.610256293682972	0.56270700243812	0.334518847807313	0.261083829467488	0.703296216270388	0.084780470821199	0.0446454218204141	0.44606540977486	1.7967239800425
dpf-3	0.897671665931773	1.11147337537637	1.33722428177859	1.33773499037449	0.183709223710241	0.0582296788925973	1.08138236764544	0.848373286903641	0.574486078491694
syp-4	0.666097928773014	-0.28675147089209	-0.0770096579490603	0.322667758562191	0.562486740645526	0.246631285483998	-0.126102310724001	-0.114809717044362	0.556442872614674
rpb-5	0.549098379855265	-0.138331987912474	0.264916203395715	0.189524135857016	0.225599491680711	0.14128119086515	0.212982843048556	0.159676506754329	0.273353167923004
sacy-1	0.579299169838535	0.51723018460475	-0.395656195107886	0.0968747203870765	0.740277239555783	0.108346841953866	0.66979176580116	0.797607533079254	-0.684055591499831
glh-1	0.332392469481962	0.594870640391519	0.126745809194755	0.168982666171435	0.757035655124092	-0.250514967555621	0.174997876179271	0.376481578153671	0.144308800545314
T21G5.2	3.46243264059105	4.09952724345528	3.32728490174053	3.45960210108101	3.91973904037103	4.5341513316406	3.61619615933689	3.44567348243503	2.52338850885143
asd-2	-0.729226869045336	0.223206211747482	-0.685962411517134	-0.356249714812659	-0.356122601278925	-0.752956855090755	-0.00624338306041246	0.125158614630886	0.19799984785729
smg-1	0.558282424467541	-0.271775103356125	-0.311677185346975	-0.392140670989387	0.253097108057999	-0.283884197998986	-0.717815161564576	0.0384786528381609	0.432106938511361
C48B6.3	-0.500943645237655	0.460635165889414	-1.30306044608575	-0.423619393130116	0.072451616323847	0.891119649523975	0.161871544866167	0.244989918805291	0.0826497583186476
C48B6.2	0.350512682584441	-0.564143511334416	-0.333034912267863	-0.617335925116655	0.209301842163161	-0.144950890987839	-1.10309547496998	-0.409232620932392	0.287080154695275
ztf-4	0.0643046211855682	-0.221840602436424	-0.987221534382338	-0.851383591815049	0.0100193811915072	-0.438398966790069	-0.207094873658081	-0.0802484743266139	-1.22353311387517
cerk-1	0.371519458304107	-0.0926790639339525	-0.0901724514148696	-0.0323489009227027	-0.0828589219986476	-0.139251903235471	0.063065008637237	-0.789936939129798	0.221645838957353
T10B11.5	-1.77982645891267	0.660899604586487	-0.406011363118287	-1.71341780684529	0.158731999268935	0.471601701064965	-0.185650613986644	-1.3800896121422	-0.661927599190966
T10B11.6	-0.274960533762674	-1.03419805887632	0.410456680206036	0.963387602618994	-2.8469303892216	0.49560975291604	1.11550356573061	-2.36843292474183	0.0826497583186476
T10B11.7	-0.328673565205992	-0.383092337842527	-0.409124555048326	-0.66292550894255	-0.58564188938595	-0.681820286877858	-0.362744546285841	-0.940815183549556	-1.01291826194339
pcbd-1	1.43775413414114	1.0598688094623	0.98168597673451	1.17624620095191	1.27651026966563	1.88170992587343	1.00638225962003	0.96153613772585	1.11176823701599
T10B11.8	0.336647849866909	0.121563598724052	0.23032688863662	-0.117355504317137	-0.350431525617333	0.670119987454316	-0.357630502275254	-0.0115452261575831	0.204431449845908
rege-1	-2.38280078354328	0.188677016814533	-0.221951507854003	0.492738573462146	-2.37564950622787	0.49560975291604	-0.393779671349415	-0.191683665406545	-0.469014752778027
C30F12.2	0.0624534897664887	-0.740660407987163	-0.448850601538099	-0.0766599613930215	-0.738278340814733	-0.910489531338902	-0.0815175885530716	-2.01626793605196	-0.920255143362627
C30F12.3	-1.95722168006807	-0.763054489224001	-0.946926603971724	0.717874499871661	0.679784088781233	-1.60637317562489	-1.20839759706367	-1.2923821886235	1.37547107908388
C30F12.4	0.0217102309934745	-0.729591735053433	-0.197781357763681	0.0958396391248995	-0.520449461569117	-0.62889609767578	-0.0981117736111242	0.312208184706905	-0.473369249530467
C30F12.5	1.06297306297225	-0.87367241151209	-0.745557171725342	0.481367940351177	0.195319483998188	0.448348905795132	0.0886346099571776	0.725898667230243	0.734093933574157
ctg-1	3.2556149785676	2.00188148482557	1.49995699896817	1.22797686386627	1.48030834784021	1.5351913365624	1.30776889675927	1.85510430373385	0.771163100644967
chd-1	-0.126662854191712	-0.119699178342417	0.302813909313395	-0.938852060852348	-0.612086386568055	-0.276338980383149	-0.159520850264007	-0.444382116381068	-0.917671086524812
pdi-3	0.218469298184326	0.451296495104329	0.688384394045849	0.449931692800145	-0.099210697630398	0.242016491365775	0.152419400172426	-0.206275582895474	-0.316849228515169
ubql-1	-0.14080866325762	-1.34338883345583	0.229551964622254	-1.63519215379054	-1.95317053879892	-0.94099188489686	-1.5619190841861	-0.994848588613826	-3.5857565683476
W01A8.2	0.101778076986563	0.937727694670617	0.46377422004465	1.30131022239704	1.46581254231875	-0.275521738551352	1.0600780120124	2.01786826993352	-0.786744452553735
plin-1	0.345260697237296	0.34300284442958	-0.33356258399418	0.170092235034495	0.409529891650378	0.534708506153083	0.601347697966267	0.282977219622615	0.445323707504298
nuo-6	0.267484033161001	-0.267300464274822	-0.395656195107886	0.17322140292081	-0.314062525720399	-1.65213829747902	0.436800679610497	-0.1747577766679	0.388697490153489
tofu-5	-0.00962229939559182	-0.200664274684207	-0.885199794065185	-0.0961289517018253	-0.928095298542612	-0.97873533333071	-0.179314232703748	-0.256284014235632	-0.144578069124488
kin-14	-0.971922530944031	0.616069475727317	-1.69844365641885	-2.82924254464321	-1.69720675350979	0.557534317577204	0.11961466709846	0.581465680504412	-1.80951724849698
F22D6.2	-0.926522748712866	-0.725782990724388	-3.32563570020941	-0.64875531953963	-0.475222592117247	-0.578204236029625	-0.348171782437265	-1.14785523388871	-1.37042387388229
nars-1	0.917388576132319	0.0371588679662581	0.518395535557379	0.659656782155041	-0.134459828800565	0.632992466925855	-0.104093211323755	0.311809283562122	0.151122718869275
prpf-4	-0.0163173828299366	-0.24980360666473	-1.81454162207226	-0.412644711726348	-1.85793236442901	-0.327516255348041	-0.141682425692104	-0.460128963793022	-0.0780622622650382
ekl-1	-0.447923161533842	-0.0449923375195307	-0.652167119485457	-0.231992382348878	0.1617113540177	-0.372459708187437	-0.682593151446682	-0.81283314183134	0.185979744297059
F22D6.8	-0.0729922186577338	0.433863327283129	1.28367808502564	0.0533619600226056	0.115444831310004	1.00033697279913	0.660532000222476	-0.241199582109702	-0.802193132243406
F22D6.9	-0.422012031926797	-0.868599011780179	-1.11045270128325	-2.4466319732965	0.195659026349531	-1.05018866394242	-0.820676892242073	-1.83417838190901	-0.546577509652324
col-60	-0.0128105594162082	-0.088395204994144	0.366755074424415	0.353151276970303	-0.0577942720943801	0.353476518226835	0.272759014931622	0.410837501778671	-0.0141762706627606
unc-14	-1.40304270220791	0.0843888644393763	-1.22757103813887	-0.70648916413447	-1.42919461269828	-1.07476998238231	0.158129957774647	-0.758893197169437	-1.1204918892882
K10D3.4	-1.17873185263143	-0.574900953004197	0.337413402273218	0.246451010345432	-0.314062525720399	-0.711628372460703	0.58029310830376	0.40988250267543	0.388697490153489
hpo-11	0.429731990411287	-0.225282573893579	-0.536908499196717	-0.136380721216759	-1.54619113014055	-0.654678767334483	0.0706327436120769	-0.710625692602415	0.214820114655757
fecl-1	-0.672370335696315	-1.96353548367802	-1.32168922409997	0.439406082814906	-3.46370709707281	-0.910489531338902	-0.743666746300052	-1.69947351947629	-0.225240054874807
crml-1	0.959863603529634	0.616884055149877	1.47625546494637	0.410531961821247	1.19790166186071	1.3555166747278	0.86982736744725	1.32954256421902	0.959397472165371
xpa-1	0.22215278946631	-0.0671791192830696	-0.231160182048089	-0.683026550483908	-1.02188689787633	-0.958000446746947	0.16380280769916	-0.143872932877795	-0.204018928593047
mks-6	0.521022859565243	-0.821387403943761	-0.0271319241164966	-0.1938984046087	-0.5118100768465	-0.511185118161268	0.665407845414685	-0.556666685864644	-1.23442590511433
M05B5.1	3.04952907036018	2.73913110852911	2.78686297464202	3.59450502000726	2.20318119392447	3.42550746438864	2.67310144998929	3.06282416585882	2.08267315629303
M05B5.4	-1.77982645891267	-2.2477229767315	-1.48712030135004	-2.62977577343755	-3.18344598269485	0.640533848725429	-2.10255468731527	-0.492500079129742	-3.17944161698853
hlh-2	-1.16493159964134	-0.320458246103658	0.08489478104286	-3.71700280988746	-1.64341390310007	-0.830332836986169	-1.56822270010779	-1.53111697209597	-2.73176016442794
nhr-23	0.79269237681999	0.591397321382506	0.210024965750527	0.956385010377973	0.57417493464601	0.717067437674793	0.829791358973272	0.661147277201484	0.161095104144494
cnnm-4	-0.561580308339139	-0.0147834802823476	0.344565432730982	-0.0961289517018253	-0.416290491525178	-0.382356460924449	0.868940799653248	-0.256284014235632	0.103483553145338
swsn-9	0.0415297863655303	-0.23212768636905	-1.1641271449811	-0.392140670989387	0.304664444748832	-0.377192373230797	0.0954374399626377	-0.00442621226309609	-0.025687796969871
hasp-1	-0.172688940713637	-0.281383762771613	0.215016735145203	-0.179330214201923	-0.254178677041878	0.253837296157452	-0.397793997717421	0.163112589546694	0.63569738187317
R06C7.2	0.0247883712623051	-0.0681765190815975	2.03613135813999	0.587361058578541	0.765043739487546	1.24662051660939	0.268584196986827	1.06689999646666	0.46541515187426
wago-1	-1.5636695380406	-0.457444080568823	0.0304322729609452	-0.695466821968359	-0.04179427851515	-0.591121252044273	0.0167996913310323	-0.192482472244615	-1.15510425383579
cpg-3	-2.32218414292676	-1.62061899644272	-0.694789916442431	-1.90544318473873	0.171806641270989	-0.289401598426987	-1.59421650740785	-0.585686260511776	0.622504797743424
R06C7.6	0.703273985925879	-1.06950892395974	0.195909144166565	-1.9431387953667	-0.0340184391305382	-1.37424522993865	-3.91339001932375	-0.395362921439302	0.655148064242013
adsl-1	0.676899293230601	0.453029949727896	0.433278391803708	0.152069766213611	0.850303390193859	-0.455686278772648	-0.266626260440022	0.615269594519944	-0.604893086771066
lin-61	0.0413940162914658	0.779097326432906	-0.620558899157757	0.184555231094689	-0.0648027840277052	-0.0832093973698522	-0.0197524816793238	0.333160218187502	0.0539212841235435
bub-1	0.156685641007852	0.185942256029218	0.449674700150751	-0.203151946222109	0.0272563387653355	0.193913514650064	0.263358595038527	0.415887905483018	-0.0358025160847932
ztf-15	0.514865500332096	-0.120868153378721	-0.137615101917687	0.263118059061417	0.0871824307348185	0.24737808007578	0.117201360427987	0.112649038532774	0.229861937396555
hint-1	-0.513116782284766	0.542701882740068	-0.0271319241164966	1.04952187694327	1.46451725295466	0.394225719169552	-0.18172623391836	0.647717263723486	-1.23442590511433
rde-2	-0.356530329750295	-0.302356592984233	0.804733179485094	0.0147962663507739	-1.0148853247564	0.394164325899121	-0.384784692802496	-0.656616874339928	0.913087758564828
F21C3.6	0.430570526088801	-0.318861996530627	1.83960495928843	0.819800888421859	0.072451616323847	1.00551069363892	0.921432486059879	-0.191683665406545	0.474061957979618
ztf-2	1.02493012746626	-1.86337998256834	-1.1352697694346	-1.29853419785296	-1.78099262957134	-1.9805142834966	-1.13248860425134	-0.715535564831922	-0.341057797324292
dylt-1	-0.26057839248995	-0.905282934097026	-0.0228932773348963	-0.818110547930932	-1.0148853247564	0.20741850058191	-0.992524591488516	0.964212738911835	0.556122261923163
ttx-7	-0.804742741292143	-1.72795461940774	-0.689281036039935	0.0391141604305708	-0.50380116750366	-1.07942167899937	-1.3852881227919	-0.646276949447598	-2.41499636521695
F13G3.6	-0.322561108385682	-0.505079543716885	-0.689281036039935	-2.96379244688131	-0.738278340814733	-1.98483251633019	0.00798106894432699	-1.43162765670863	-0.528842943701656
F13G3.7	0.436372052749486	0.286576624608924	0.173936221835665	-0.209092203465599	-0.214560007441021	0.218542738920338	0.0637251711352571	0.0169701829882732	-0.241647487700437
mrpl-13	1.55780301598922	0.715840015618067	1.09311563654048	0.899999528740923	1.28020582275139	1.12789765667378	1.02804415654389	0.996344409975433	1.66130069809555
mif-3	-1.30511075809977	-1.29105159477245	0.197770779933375	-1.17212526718136	0.487716105781185	0.973396759608806	-0.438888061736447	-0.303090990137703	-2.05209886592331
F13G3.10	1.80419248421048	1.07894190566359	0.46377422004465	0.90101830001271	-0.642866988233613	1.67170922619875	0.908256969504705	-0.00317459883891743	2.20273799115491
F52A8.1	-0.317554923954769	-1.41852574444304	-1.03841955117833	-2.11370972922962	0.830799712150477	-0.756964251671526	-1.28247295268199	-1.3800896121422	-0.270515399529995
gpb-2	0.783853822764929	0.952798636983149	0.311669338616356	0.50445030550456	0.736898442265452	1.15611083632963	0.957482480047357	0.459771259150826	0.69750287255562
glb-18	0.463444314247622	1.96762340244675	2.10475897071261	2.23185834836351	2.09705757354592	2.0320114355713	2.66902175387232	1.99418321093752	2.26590432249929
gcsh-2	-0.144611391234698	-0.0318682541996492	-1.11709711916638	0.00945317687587342	-0.828473707800977	-1.35853154404803	0.219183304833922	-0.684889682567595	-0.776517234516413
kbrl-1	-0.41795341204566	-1.18472277766073	0.0535409169974899	-0.356954837487912	0.0991494920075316	0.044811838113536	-0.803936724368581	-0.0521966578876305	0.825857427915242
inx-14	-0.145718392008778	-1.16288926068283	-0.185386664610093	0.0582806575829126	0.712918503593316	0.307059725664048	-1.17228709120622	-0.109242816499199	0.538465324184457
lars-2	0.507495789398832	-0.425000884459565	-0.889872240514704	0.246438917568229	-0.397603833140723	0.112137839523566	-1.6814854153402	0.212046605794463	-0.627429374149022
ZK524.4	0.069217763646445	0.435318041614499	0.532232986010725	0.402942391442226	0.132792335739564	0.574981939476814	0.130197387987836	-0.0442256303337421	-0.258328410808663
T28F4.1	-0.672823295447244	-0.130278086536752	0.191236697717048	0.00690012051349323	-0.120276199434362	0.875677299215503	-0.0827035207627734	-0.0199720340465134	-1.32244446263684
T28F4.4	-0.00319229692060781	0.637164879891008	-0.200836611370379	0.163403594387491	0.788052245000102	0.121353852322326	0.196048270219259	0.0448994822173316	0.436686677679156
pbrm-1	-0.139776518040479	-0.919475594606811	-0.195034136573412	0.0177813537779657	0.250338449819627	0.0916651548432102	-0.113933483263486	0.141183742551687	0.353283398223716
goa-1	0.271366545279358	0.0147047771916162	0.880272326861372	-0.113123652765701	1.29985705201754	0.456775079017427	0.0617634685989265	-0.237486705999208	0.684748299948983
nas-36	0.473782006311426	0.978782374450596	1.14039684912134	1.24151471028116	0.273287149563583	0.47523648938943	0.88633803961782	0.389823290639338	-0.0713112614176725
dcp-66	-0.065683092108857	0.416825858710337	0.183525291186056	-0.0272105795228917	0.137816569558728	0.0979196660879658	0.170242509397833	-0.151069758281411	0.606189861606212
T25G3.1	1.04868356241104	1.53410167485191	1.84173338526464	0.217787142464745	1.44131971572117	1.84603392992744	1.62412682692348	1.27983013357207	1.07696576280926
chs-1	0.725462214119429	-0.142696006059261	0.202499077572984	0.550420518694382	0.0489901863036053	0.303505738414017	-0.111105180585802	0.108862161483582	0.640527645587738
T25G3.3	-0.00503866621374436	-0.762613253949502	-1.12380890311548	0.0438227380700136	-0.351728260920975	0.321321622820243	-0.816183094075125	0.216131069046546	-0.0410415869530595
T25G3.4	0.877067585937961	0.193028877314633	0.363699820817717	-0.295689573717388	-0.188462988930928	-0.369977047101285	0.122172539345516	0.285169128723452	-1.26330071325525
mans-1	0.635946415427107	-0.105276946916574	0.344565432730982	0.0276357235293182	0.271219899688723	0.497551116157611	0.104255504464382	-0.00763789103547803	-0.448180957951337
D2030.2	0.0859705458507607	0.852464919420156	0.279559544127606	0.3307909996108	0.315945111602617	0.969613555065826	0.823295509040401	0.51288364503471	0.501602736684139
D2030.3	-1.3719012558664	-0.202495781227653	-0.772673998342867	-0.731372115874615	0.101201963736939	-0.455686278772648	-1.68157077788657	-1.08897885767682	-0.0532285756743918
D2030.4	2.06943916830874	0.528961821417679	0.760357656823491	0.936689786687776	-1.43111898489781	1.16924453471398	0.343736478275972	0.837126352715524	2.33073477856286
mce-1	0.0730964280319614	-0.301268921319874	-0.721218094271062	-0.537726350380879	-0.164392895118227	-0.885087333753364	-0.894001342929285	-0.82421196182671	-1.2845543852757
D2030.12	2.03502849765084	2.59728398982314	2.03482322804838	1.90713352522965	1.52587123761567	2.87730703973518	2.93806891942576	1.24471892402256	1.72074155756411
prg-1	-0.0624623064669231	0.243465190164228	0.299156168642154	0.323189948071065	0.564398809536413	0.403152404657433	0.116678437476988	0.586466631804369	0.462867108349171
D2030.7	0.262102170192751	0.306416212455458	-0.266523561431203	0.310259625277644	-0.1000912253921	-0.0132331957156053	0.246473414858694	0.376598161602652	0.10807951392482
D2030.11	0.797965501476364	1.25228734010105	0.647507039334049	0.609375697215056	0.937773389581461	-1.02939443780034	0.677857908392777	-2.46256699201003	-0.563325809773649
D2030.8	-0.642335348820753	-0.13242046424087	0.625894284071964	0.503285128397337	-2.34931575440921	-0.0958602723188954	-0.360604677185502	-0.331034494862458	-0.738369879022525
wdr-23	-0.360396417924705	-0.230280871229159	0.0550826265791676	-0.0477778623785061	-1.25700964288529	-0.444102396657016	-0.736637198027644	-0.722251708463413	-0.0446216015232546
capg-1	-0.330304337306707	0.341973599587662	0.13691601669247	0.159712578289116	-0.375810048937556	-0.350948109530947	0.120080383737013	-0.286251474768935	-0.311925106908863
F26A3.1	-0.564133097971823	2.85009695836207	1.42174430726786	1.68519566073902	1.58480333820774	2.26415453336976	1.91639886201957	1.56827734769148	-0.489848547604717
ncbp-2	0.912487396994274	-0.370410156270699	-0.12965275499661	-0.0291873998529476	-1.250199460691	-0.0342918430771478	0.0680163890904992	0.290765651647119	-2.63123028441565
rrf-1	0.560198168585138	1.12695173467398	0.786475217581861	0.864968785083949	0.548560787849091	0.653984272022189	1.30817169816524	0.934874753417744	0.107638371842211
ego-1	0.335902374284978	0.406331131461656	0.185134731697815	0.144254896934292	-0.256847528585586	0.0773491867169652	0.32528327598527	0.0629219996555872	0.0863564220753578
F26A3.4	0.031455339171036	-0.598508206851954	-0.149332225444326	0.564016361395806	-0.287728773901739	0.310100949217227	-0.239665437038216	0.102636869248165	0.0943770378919987
F26A3.7	1.38964368276925	1.39702480054274	1.37117847102252	2.0691256886635	1.41871999227385	1.07568224394585	0.793836024276966	1.84568038393244	-0.0587085805178937
T24B1.1	-0.190494426934414	-0.897278682228186	-1.32118904625793	-1.32977761521876	-0.848955774109826	-0.860342892245822	-0.83097591766112	-1.08303730386838	0.0987289758678898
T23G11.7	0.00766766937672254	0.515218674461953	0.0150044285827841	0.386545559380584	-0.723285700803739	-0.00307951334895632	-0.0599647966081404	0.590496384284877	-0.352393667235521
rlbp-1	3.29918538464607	2.99517006500268	1.73080243509973	1.18297734980449	3.07409236092322	2.72061371270278	2.90846048494146	1.75673855079735	3.79245521686916
lron-9	0.158380606417813	0.159045111673137	1.02755471477466	0.410531961821247	1.00345550281652	0.921050352658755	-0.339604447158106	0.368003200717094	-0.19341235180368
T23G11.4	-0.0402195637483911	-0.887926132636997	-0.350630085260363	-0.151946901338597	-0.29893418251073	-0.375752338989732	-0.583988073172117	-0.0129890047677774	-0.669723542834641
gld-1	-0.197213972038843	-0.510239047956454	0.122463663784322	-0.180789554091202	-0.439873758165557	-0.200520171454425	-0.769925000077806	0.198491800257624	0.185310752186186
gna-2	0.810195423774392	0.0121463802483535	-0.406011363118287	0.133592036819591	-0.735344860143139	-0.588032104011063	-1.51546403887265	-1.11224374937454	-0.661927599190966
T23G11.11	0.708586155877142	0.454740843441996	0.109125087966245	-1.42924570665235	0.213443410722758	0.237194181700399	0.204287899708562	0.570004045980659	1.05664296161604
T23G11.1	2.95192894696812	3.73910452204068	3.44824962508639	1.28490373835469	2.27231372942164	2.79993105783977	3.12583067662492	2.15291762703481	2.33938158466822
F27D4.1	0.61170256235072	0.334645393418541	-0.791039405440984	0.46572700764778	0.496732427748881	0.752527128540177	-0.684564260019808	0.316005381026517	1.52384195217055
lsy-22	-0.383538842965058	-0.189390613742801	0.485451049311123	-0.0791118282671604	0.0749279538357241	-0.272842004312773	0.185430176790637	0.159555310269703	-0.935844963884283
F27D4.7	0.105117824971283	-0.0636952485291887	0.0756497151300362	-0.0806233973914832	0.00147602287491992	-0.105168156769159	-0.386922508174296	-0.492472841185033	-0.16963463866779
F27D4.4	-0.213977699572	-0.00988619049079616	-0.0975838622592534	0.416207787699319	-0.336163889296795	0.275515846630103	-0.032997329850375	-0.202701281392654	-0.917821009556105
bckd-1B	-0.491960853129987	-0.286406339589878	-0.131015300200457	-0.716285088410027	0.0648329638400044	0.123295215563897	-0.451892601722074	-0.0263966697008689	-0.355879867356125
F27D4.8	-0.500943645237655	0.696216030159692	-0.221951507854003	0.0924466510778118	0.584256423341281	0.891119649523975	0.45335440798363	0.883933328617595	0.777664846806467
nsf-1	0.379739826616214	0.281603240970485	-0.244258496604502	1.15410303049102	0.503193691181566	0.548867497071806	0.687261382910171	0.925413796147281	-0.0815021460285933
adr-1	0.0206025752553155	0.436677449971993	0.560859031019103	0.0729380449144207	0.27990945235261	0.338223805792094	-0.10959968134344	0.376939754171827	-0.442594451116244
VH15N14R.1	-1.36508814147693	0.0766407720932721	-0.57078179768029	-0.309084642438412	-0.411342159694364	-0.429034856931445	0.179971839676838	-0.294602435929606	-0.43212142880721
D2005.1	-1.79387931430915	-1.17285387292603	-0.813516847128455	-1.84851631025031	-0.852252401084625	-1.72951427937444	-0.482024008402411	-0.238924383402801	0.238187324431125
D2005.3	-0.370723696640165	0.417893587355859	-0.153077112868749	-0.406130610292593	-0.390903532775896	-0.0384835977499162	-0.0921823274966394	0.186781859861539	0.0939530529183277
D2005.4	-0.158128192093347	-0.263448599939084	0.373580358650103	0.161374038833176	-0.0210431233277642	0.191348190936232	-0.273598352889259	0.185904263865548	-0.0326326349407322
D2005.7	-0.619670151278756	0.82755810515081	-0.12720410913567	0.671461198672971	-0.641393213588842	0.276100536331421	0.655093995368551	0.671381310511085	0.77839027437252
drh-3	0.649954554666263	0.426958217836294	1.27111417669852	0.349431105675416	1.24209811502307	1.74554977417049	0.409373143229962	0.570126225070691	0.837409583442837
F30F8.1	0.467193675239582	0.782161261377963	0.821076993581435	0.205068923812363	0.240768642459751	0.116354277443498	-0.085886748650842	-0.350377555430594	0.0512055211467817
gras-1	-0.168220697435008	-2.39572894861689	-0.465477506277808	-3.09193659180228	-2.96093193163699	-1.40635916396876	-0.482024008402411	-0.626649413806625	-0.0654155643957238
F30F8.9	2.00449503983525	1.38878188316767	1.05397701411525	1.04952187694327	1.3195418199995	0.717380834575224	1.027705580687	1.23235754306682	-1.23442590511433
F30F8.10	0.344619521299265	0.865370190340661	0.363556106091037	0.215541580372371	0.11675518157664	0.0924237938908088	0.742900829295424	0.345834828993815	0.0484634511081114
F30F8.4	0.337408064849017	0.850323700030876	0.359879326003175	0.232612056078048	0.121283238900357	0.0878974516760566	0.752544943290363	0.356910548408297	0.0717557517144024
taf-5	0.945625947154084	0.909750347216626	0.150811409918986	-0.0154434176857039	-0.351043549005793	0.763613559204547	1.02108615023511	0.0852798143698957	-1.11499032087032
apb-3	0.876747962530815	0.153691632648596	0.236401789783957	0.765157011333993	-0.65150637295623	-0.748910691043539	0.436220213596358	0.238418373823112	0.222373825299955
nud-2	0.052849365897938	0.647233273275613	1.04171990002277	0.11236548420428	-0.0955871289248723	-0.25225673835088	0.462162833841822	-0.0597338300400103	0.556023526198425
R11A5.3	-0.683436448241727	-0.800814342473911	-0.192722810166005	-0.139145452662137	-0.113231031530777	0.381327611957367	0.0611241864417045	-0.511016704725944	0.485860277181285
pck-2	-0.716189288865642	-0.152543871060612	0.871021816779001	0.760759330343576	0.414238487389497	-2.15713811001249	-0.191473979150877	-1.85766491139122	0.869014340256564
F55D12.5	1.90249575751736	1.03650083476284	0.127949468763452	0.936689786687776	1.14884142864829	1.97036376270468	2.37325002751462	0.4494013223117	1.77907026746619
F20G4.2	1.63592783709341	0.295648454025123	0.186269603298983	1.65895539440784	1.56118535239245	0.87212751858432	0.309934296544674	0.826205866784467	1.545095624191
smgl-1	0.505079169727785	0.164663823469116	0.278923869978394	0.245303496997987	-0.0943406349169977	0.405877351856029	0.244953856537419	-0.242391919442995	0.133088676667957
nmy-2	0.16734776141915	0.0736369555098353	0.299531772487792	0.136966107116305	-0.329975006578608	0.28589233803322	0.418293518189935	0.118805371800927	0.370050478494661
T22C1.1	-0.0585383412603776	-0.18981048914079	0.302813909313395	-0.0224940942600863	-0.451823480703948	0.405010000555225	-0.424398248254196	-0.0229170209608576	-0.401348097350981
T22C1.3	0.626675376373894	0.471403301379411	0.0135561040163303	0.573513325305145	0.157711267030159	0.409483711386025	0.225045246384669	0.586735913914442	0.615986615899479
T22C1.4	-0.960065520993605	-1.80795795323997	-3.09251540477627	-1.58592601419739	-2.02213253998769	-1.53929537852323	-1.66674594866702	-1.2581830424219	-1.11499032087032
T22C1.5	1.064078308535	0.700552582063348	0.828317332226604	-0.229069484657881	0.126244466733569	-0.145679277202154	0.189386597024927	-0.00763789103547803	0.798498641633158
T22C1.6	-1.17071695078737	-0.323907188389029	-0.0892472854067732	-0.686408718183637	-0.788995526348947	-0.504473902297311	-0.440106306887679	-0.968418160222248	-0.268802302363027
jph-1	0.942908650139258	1.19713962751001	0.717302969102899	0.836207372464216	0.644424313587534	0.520519255357669	0.348681373220838	-1.14339194169215	0.1771660530306
rbg-2	0.50449516720448	0.227543678639743	-0.290024168021591	0.123365857181503	-0.26287605037382	-0.3757447248218	0.139052871006093	-0.763616603122594	-0.204018928593047
H05L14.3	-0.323708758619913	1.39955001865767	0.323962670340849	0.862055199015283	0.862266512447067	0.33011792361305	0.924929893021179	0.432624512621156	0.988351188775831
H05L14.2	0.276977452695906	0.0744842275098725	0.571727315546254	0.213284433866778	-0.211991047889758	-0.291999151897402	0.0926012327679073	0.112069179374469	0.576956056749854
C54G4.7	-0.104859004497999	-0.560973135112275	0.332651686191965	-0.122252104818311	0.283360479895171	0.413107409713259	-0.272538012191691	0.119462962013727	0.166159838126854
dod-18	-0.564133097971823	0.578018308313273	-1.95821423103355	0.0414834568027131	-1.84638347435514	0.0950786556149537	0.912479750255405	-1.2282155818886	1.0048926742496
cyc-1	0.276997475180873	-1.35585627781962	-1.30306044608575	0.0924466510778118	-0.266969975675503	0.172454637510368	0.45335440798363	0.593667041854486	-2.43486425947892
C54G4.9	-1.26814729780919	0.615459857828533	-0.0457552184904305	0.61717261614644	0.796510539784137	0.299993795460494	-0.375311356281751	0.23430857120937	-2.59157638829865
eif-2beta	-1.44803787518882	-0.265506691187917	-0.199569623182287	-0.647803837411887	-0.27673664213023	-0.00482860741428884	-0.0617900611650569	0.443232256733456	-0.316911156966993
aho-3	0.230874279469724	-0.620393742632531	-0.512436876292196	-0.383556362184148	-0.297250698596071	-0.308788062545165	-0.277401136999077	-0.221651125939848	-2.03723323680128
cdc-48.3	0.391203243602098	0.524021945497169	0.296218136111674	0.184555231094689	0.0333661635434142	0.260921655242207	0.551182113546764	-0.71071966061138	0.410886780765208
ath-1	0.184496961583361	0.189506904833538	0.210325243051817	0.77416670959326	-0.0670549736190199	0.658849919291147	0.0965728335669121	-0.30171614670972	-0.417775459045063
vacl-14	-0.149919367773182	-0.287848810355879	-0.363875010419006	0.479719554673737	-0.0142329411334783	-0.221797876837633	-0.605060299156185	-0.410642051364682	0.0254056242328337
apr-1	0.112156306513748	-0.0300038688593124	-0.196547429608521	-0.251068229533867	0.255373514649079	-0.396651838114651	-0.0434327035923313	0.105014055932006	-0.38969310149949
rme-8	0.780971654037221	0.618450695312649	0.483674118849809	0.168299540035457	0.439038987724062	0.346205303826171	0.375017620650981	0.570839480433537	0.346232055732764
F18C12.3	0.0580184716909348	0.402211333871466	-0.297889340252726	0.609375697215056	-0.351043549005793	-1.02939443780034	-0.959273689943749	0.74466532762761	0.589484014195402
spr-4	-0.280295359052472	0.363957328870807	0.154675781897511	0.270402638806166	0.280435539488823	0.216062450525946	0.398193615475098	-0.327984635932018	-0.00485400214318088
lin-10	-0.59035909041541	1.24429788376337	0.127949468763452	-1.95044269880051	0.711250889077824	-0.3325451750231	1.71946942912484	1.1539207692912	-0.107083154049105
mau-2	0.00990697529779215	-0.30560547322353	-0.266240123729757	-0.261627229696266	-1.61194710280348	-1.05829454612146	0.0229079987034661	0.841236155329266	0.741017552848607
kcnl-2	0.191636672239746	-1.27172825738356	-0.293104071062728	-0.1772501146784	-0.198958163405753	0.366465645139811	0.10051019143084	-0.555203396733188	0.00587449105386224
dhs-3	-0.543790637836137	-1.00048344336593	0.46377422004465	1.62837253735676	0.411472777042569	-1.18093257588217	-0.467475981344166	1.36681638776544	0.15633225820391
gla-3	0.0646501916009671	0.0944193074957203	-0.0330746561981876	0.349593749547965	0.0224861254213144	-0.0148841836579292	0.0505548299963259	0.136035886956348	0.395276970300289
T02E1.2	-0.0899320929167477	0.537631871529253	0.483674118849809	0.0284461805134793	-0.954722369551469	-0.271149505786477	-0.0143324593210868	0.501327861172937	0.346232055732764
fitm-2	1.01008752038634	1.70462528927212	0.699281831914983	-0.417714874440446	-0.5576073375273	1.58558318466873	0.664529375195317	0.210666538839234	0.884368130239752
ZK265.6	0.13899413968353	-0.448167652744657	-0.365168514332699	0.163403594387491	-0.121312087320926	0.738708661934973	0.598275466064086	0.28774406830354	-0.506390033078489
sre-23	-3.22393135669597	1.13984578372913	1.13737546005847	-2.44535710630124	0.733576939190956	0.0950786556149537	1.41443930613749	1.18055231728766	0.453228163152928
T01G9.2	0.276366052385638	-0.772000305719485	-0.184736846758283	-0.0154178334509638	0.364188026307632	0.18130189695565	-0.905409939386766	0.376960182633178	0.344893924439751
kin-10	0.215324882460813	-0.320693503074072	-0.842495309512789	-0.349720418252343	-0.874578451197757	-0.928572157275997	-0.375311356281751	-0.653280961803088	-0.625726881597757
npp-2	0.127494073919736	0.16149036323346	0.347416152907662	0.487295375879379	0.341139865307591	-0.186543270866872	-0.148988428793819	0.448393249751974	0.379851213639959
mei-1	0.0591698169970585	0.35185769090733	0.104096087751083	-0.0379746433074464	0.223060476934969	0.0951438599500739	0.337469848990224	0.529779969343006	-0.864086048283903
abts-1	-0.422012031926797	-0.0394017794917197	-0.118494341500943	0.611475182407315	0.562488400411811	-0.162591504268347	0.863236094895896	-0.21076118999378	0.47898336974521
F52B5.2	1.61763407238994	-0.320693503074072	1.18401000830574	0.101106571938513	-0.436987911627287	0.299993795460494	1.54159271704688	-1.35780040878258	1.07874745346797
F52B5.3	-0.071889048984401	0.267893508009903	0.256713101309363	0.262265809566916	0.443018423036858	-0.154415169959588	0.452931867383516	0.0943053871387398	-0.593360094115322
cep-1	-0.349013032561039	-0.0959635451638169	0.181123597595121	-0.494622050407305	0.128349313292219	0.111283072489016	-0.499706368012352	-0.00823732665429637	0.176586196446351
rpl-25.2	1.47235063332619	0.934211685912417	0.9462893656114	1.74219476117846	0.772258217459151	0.21213944918579	1.04078192215549	1.18190067072146	1.02764398417667
C34B7.1	-2.69819934019601	1.43017867816523	0.127949468763452	1.54027934880068	1.76559065435401	-2.2797761397732	0.343736478275972	1.1539207692912	-1.12985594999235
mys-4	0.60972042298352	0.690272069406894	-0.181108659068416	-0.0338294360984676	0.541508956190907	0.0954305457683169	0.879228848710637	-0.626649413806625	0.695982059912357
C34B7.2	-0.499108643045609	-1.7985168781061	-1.02781464335786	-1.21079575955814	-0.435008720924222	-1.36128666220618	-1.21534705883978	-1.03209913978716	0.252420637371575
rsd-6	0.61106679925497	-0.12690207662366	-0.238478052828977	0.870288634075475	0.867727394087164	-0.0963876885807678	0.221422524664177	0.553914848886439	0.590683043522124
tbcd-1	0.427242978944716	0.205660474126501	0.583431002806713	0.130309395613322	0.275963354799169	0.548571009523689	0.816225387039674	0.117790655201073	0.48010828190644
F16D3.5	-0.0853921755601696	0.107750793467727	-0.166025589910599	-0.0594416171687009	-0.820509597723168	-0.227604497133623	-0.364171236865116	-0.340979538458962	-0.324029199658068
T19A6.1	1.45306202057416	1.29770623115907	0.39453991896886	0.999302636002774	1.28385771868609	0.108588058892383	0.699284376516742	0.0698151424291093	-0.341057797324292
ser-5	0.469331207879031	0.239731276424475	1.24909361510692	-0.549833144285888	-0.338027603289448	0.708413586520239	-0.282869236094466	-0.163759144417076	0.339938349172084
ngp-1	-0.0311043241196797	0.578459543587772	0.834962626548443	0.421848247304825	0.231870680573487	0.524455725859106	0.174604010547823	0.643021429503821	0.531456718970305
nepr-1	-0.323708758619913	-0.955706666089817	-0.997576702392738	-0.113123652765701	0.627789339135994	0.574981939476814	-0.511423988504015	-2.04707400038326	0.894481413160388
T19A6.4	0.426246608987385	0.782955503646781	1.36609265428505	1.4130909190116	1.35798492372578	1.49237002027424	1.05090074773702	0.968550297397996	0.433563699913241
F02E9.1	-3.16074190396181	-0.762239909801441	-2.38416938431751	-1.15097363047416	1.12679138160003	-1.05611131522612	-4.02207511516548	-2.36843292474183	-1.41209146353567
lin-28	0.0247883712623051	-1.29105159477245	1.27887971816513	1.15862765117841	-0.289296025788635	-2.91818172616775	-0.438888061736447	-1.19068052315016	0.46541515187426
F02E9.7	-0.197388939755782	-0.887926132636997	0.298459657576756	-0.181116263932321	-0.211991047889758	0.506639395482034	-0.152300079061785	-0.263631175001222	0.355837336562893
sin-3	0.726234889797896	0.13657873647773	0.00803812095103444	0.120141040972486	0.611822151527942	-0.21232970049213	0.353690788037222	0.391406043790737	1.03371960195336
sod-2	0.375643078312174	0.193843456737193	-0.0529672133629615	-0.066484549411954	0.535871937594229	-0.0378325567825533	0.355624331330855	0.358337113591292	0.898334961798123
F02E9.5	2.74722737570252	2.78737301600214	3.15995071418213	4.2410845055083	2.73467076892387	3.79495669769407	3.11397318778266	3.66564194736497	1.35463728425719
F02E9.10	0.0680806207289125	-0.957067367587822	-1.11451220422981	-0.945649117551361	0.145840040028636	-0.0836226807936453	-1.0600256770115	-0.742124798548277	-0.913070419781239
dpt-1	0.315477795485561	-0.602117585382849	-0.158286947470743	0.370885053029727	0.425283870648845	0.653143973136939	-0.641553344017182	0.087364113482557	0.82426698100877
F10D11.2	0.14080352077778	-1.12904577632499	-1.05276688369643	-0.145159876157566	0.142473875025929	-0.577313847769702	-0.544045275370592	-0.804538803607127	-0.316687586653385
D1081.6	0.613709840496433	0.902181572616783	0.479044063220797	0.61717261614644	0.179761314078425	1.45312512954314	1.78264313064334	0.690181894988711	-1.5688035923554
D1081.9	0.434099623948129	0.38982438633044	0.165246959098852	-0.0880664026929256	0.230459109849009	0.254845966037875	0.648200208453432	0.591785227179559	0.156353555681406
D1081.7	0.384225712896115	0.355415073154393	0.893542252800026	0.726145212781635	0.583257282713651	0.532390666463715	0.259732478880332	0.179884102366351	0.431354802594007
cdc-5L	0.429459212110931	-0.279203441308636	-0.458752108125924	0.52345833778734	0.380025650579345	0.517392744975882	-0.0671317299007189	-0.0341393074881937	-0.0564085097195786
sec-12	-0.183508852077283	-0.295978659375627	0.144242213644005	0.0489105697445537	0.213310063933628	0.079454710372987	0.0880459587549454	-0.399295284461614	0.0727621966059504
K02B12.2	-0.323014068136611	-0.779031310874885	-0.4978944869565	-1.96387439838253	-0.557866739004831	-0.443803248365517	-0.386922508174296	-2.1967212933818	0.56370895887845
K02B12.5	0.418509593712303	0.153366151731113	0.0315772412042458	0.143409845352911	-2.32185665581814	0.497551116157611	0.189386597024927	-0.256284014235632	-2.33433437946663
K02B12.7	0.104457413331018	-0.379156856412664	-0.851556973609496	-0.268007197007418	-0.66435360021167	-1.26414700030253	-0.0835187998893247	0.294311137708999	-0.125165839792385
zhp-3	-0.908733078209863	0.734267197573737	0.08489478104286	-0.530977584318902	-0.58907413782389	-0.38489158197315	0.85064092910292	-0.326733022507839	-0.765910657727045
M04C7.2	-1.36830021083394	1.03650083476284	1.2090584069952	1.26375210164749	0.0945016633721118	-1.05121018703671	0.343736478275972	0.4494013223117	1.38765806780522
gon-2	-1.77982645891267	-0.0886945401380369	-1.03841955117833	-0.469997525293313	0.463970338088196	-0.756964251671526	0.839943823487837	-0.880225109533566	0.976164200054499
rskn-1	-0.139029130346892	0.125345804759193	0.0854817911369924	0.258100665385332	0.176840748365245	0.228922513934092	0.198242829873503	0.521512000531671	0.0920219919900593
ran-4	0.635555690097505	-0.455702941883731	-0.583796739277598	-0.367698691928361	-0.710927388140134	-0.360722404708376	-0.430705208309552	-0.499386526731258	-0.391580671126748
R05D11.5	-0.163456883364383	-0.200648966087763	-0.120052078677905	0.322911592933826	-0.493701327750189	-0.110130304596293	-0.790812422218952	-0.120750400403294	0.0711881971633691
R05D11.9	0.261853103259487	0.0361544940941258	-0.197781357763681	-0.100050379861686	-0.181027869569767	0.116422740032648	-0.371776992521332	-0.24112388271315	-0.303075770056456
paxt-1	0.578092756477305	0.426672672567257	-0.0548168825871375	0.718707876357357	-0.121818641952922	-0.222326872883252	-0.352487269580744	-0.538975264834485	0.42649867130429
R05D11.4	-0.176998069315365	-0.492014096241197	-0.143214277257086	0.179195708613407	0.563605496273936	-0.00193811911442608	-0.853555166859665	-0.60519500360675	0.733967968633718
snrp-27	-0.410324984770313	-0.431090991282298	-1.07968164442226	-1.0412933893077	-0.609438819743125	-1.83004985440287	-0.485873419847019	-1.05383537887271	-0.394796347926095
edc-3	1.23289280513976	-0.20297971640722	0.150257983086966	0.650156093577548	0.469153267858042	0.678458204152078	-0.0427153341667019	0.851120594670168	0.640000940701189
F43G9.13	0.17121363225461	0.542701882740068	-1.10824086234825	0.322167639599228	-2.18289906782839	-0.23796136116068	0.373924982297223	-0.556666685864644	1.59480422715861
idha-1	-0.108035608229958	-0.200664274684207	-1.68193988508754	-1.10001043619906	-0.650767664836251	0.158916024561253	-0.518085661698348	-0.127517058671643	0.494895752806308
lmd-1	0.363305763478093	0.668447523486395	-0.0541608312028518	-0.971471882893248	0.50684558711627	-0.0332833187464996	0.197324820634661	0.221002521988549	1.15368342453003
F43G9.4	1.45903406301465	1.49260663597871	-0.152130196684081	0.451687943923414	0.271219899688723	1.13742777907985	1.47998845531325	0.735071197659364	0.928175012528832
slc-25A42	0.0879578015115057	-0.674911702305429	0.0348942763753178	0.243095991434677	0.579492279781203	0.432095984351241	-0.945845123492142	0.588064515285669	0.495273269855743
cfim-1	0.94327359657506	0.396489374411513	-0.0541608312028518	0.548475645811918	0.50684558711627	0.108588058892383	-0.899497518060682	0.360081429192219	-0.892722308420967
F43G9.7	-0.346865984818114	-0.348581207961641	-0.261982969090438	-0.673715757939559	0.112906119256828	-0.234574930095535	-0.58176535561734	-0.163323890200211	0.0288468147756489
fer-1	0.321894235045823	0.426672672567257	0.354395416537079	1.09118720636815	0.277261214062721	0.429445445478514	0.0752125141504256	-0.994848588613826	0.266246359868585
cpn-1	-0.576010130407217	-0.0978084242229942	-0.791039405440984	-0.417714874440446	0.618484650058163	0.266102637087713	-0.415595790328389	-0.44038534332884	-1.30538818010239
mfap-1	1.25708737723231	-0.762239909801441	1.20719677122839	0.0924466510778118	-2.37564950622787	-0.223055259097568	0.921432486059879	0.744854421413925	0.777664846806467
F43G9.12	-0.352608754104059	-1.674422812564	-0.0409377474991993	-0.386290835136853	0.681944371237037	0.46860699590547	-1.22265515234045	-0.302064040329961	0.275161719605836
syx-17	-0.274960533762674	1.61934914150592	-0.221951507854003	-3.63781419357811	0.072451616323847	0.768833509916628	0.582661057065279	-2.36843292474183	-1.41209146353567
sig-7	-0.0913007292982646	-0.189855954453142	-0.141196679063749	-0.594964787362415	-0.647859695717938	-0.556950240015402	-0.499566499661751	-1.3654087194934	-0.608073020816253
flp-22	-0.193981410525503	0.430188681325457	-1.69844365641885	1.47228489261258	0.750894369041919	-2.61537915618574	1.0600780120124	-0.390899629242741	-0.786744452553735
mrt-1	-0.396008915869642	-0.122172881897702	-0.0549167686609413	0.490894035815781	0.723258515764008	0.19872983421774	-0.402738892662286	0.313721033323094	0.523903008326108
syp-3	1.28505297386628	0.311211290564607	0.94928127447285	-0.178106290382783	-0.159384274856059	0.282332153622865	0.670724599667087	-0.00237722210059632	-0.818759362785618
F39H2.3	-1.40271088149183	0.582354860216929	0.410456680206036	-0.423619393130116	1.63859618861746	-0.0142911878068443	0.45335440798363	0.0403349744344303	0.474061957979618
K07A12.1	1.09190205588998	0.690272069406894	1.02484373107816	-0.393807835562216	-0.852252401084625	-0.33201617897748	0.471608012462032	0.345715895940529	-1.00849227515337
egg-6	-0.0888009753655052	0.13290594710205	0.247342059274346	0.0480962315292545	0.134664467785655	0.0578430022563733	0.173833734996804	-0.0358396383377019	0.258031991964365
K07A12.4	0.162153443040307	-0.0358150893858111	-0.779208080559194	0.0298028770465127	-0.363911519125244	-0.779983488113422	-0.583361536606544	-0.541958555271131	-0.272784615882179
mrps-15	1.48051769907461	1.68269566215771	0.719514808037903	2.68864901876768	-0.374555676494948	2.28808875387531	1.57472267998718	1.50411074095658	2.31854778984153
asg-1	-0.231410150169176	-0.0681765190815975	0.197770779933375	0.587361058578541	-0.289296025788635	0.973396759608806	0.452421574117702	0.281549289205627	-0.0862493592224143
K07A12.5	1.51748115936519	1.59832831017869	2.08189702955708	0.536397864303442	-0.95983810190407	1.40592171843628	2.01095229224231	-0.050463180296934	-0.107083154049105
pbs-7	-0.288057395757748	-0.949952210746746	-2.55601243580458	-0.110181621197607	-0.436987911627287	-1.64723716928961	-0.813815145313607	-1.85766491139122	-0.625726881597757
F39H11.1	0.0363880049058111	0.734398260527197	0.403455838395855	-0.112379699431104	-0.0577942720943801	0.039161550859236	1.00907228204919	0.480815767678681	-0.287203218949579
tlf-1	-0.0295390376010701	-0.23212768636905	0.347857086500981	0.579417843994816	0.0273368110424698	0.325432293947744	0.195169799999892	0.548905855156959	0.722689899332765
cdk-8	0.340186927915041	-0.0147834802823476	-0.885199794065185	0.543701767737246	1.25479849945672	0.572985734811454	0.752574936326363	0.403101499022082	-0.144578069124488
pas-4	0.783080566042973	0.52808746611089	0.965872282120392	0.133576063064083	-0.762012639488855	-0.249131749121978	-0.293038978278281	-0.777416937065376	-0.0446216015232546
rpb-3	0.0818952359742214	0.0134489027128932	-0.524448955235576	0.234193626507102	-0.67977148929448	-0.0403676778312542	0.226634854436544	-0.954270348304388	-0.204873912958959
C36B1.14	0.0156517839761057	0.261257379161525	0.0695846275514414	0.0266465234792684	-0.118884001547562	0.167206173173942	-0.146683084424821	-0.157133605576688	0.926664822305806
prp-4	0.340186927915041	0.306874738660952	0.828317332226604	1.49558319759772	1.02032132614564	0.418762767066245	0.189386597024927	0.309156525540194	0.103483553145338
dhfr-1	-0.630923595738451	-0.457517810580338	-0.465477506277808	-0.0338294360984676	-2.96093193163699	-0.687694151955156	-0.8321625217768	-0.0733173463865697	-0.0654155643957238
gls-1	-0.418293429233148	0.342617171031684	-0.466758578226925	-0.420172290197492	-0.172114540846986	-0.131810609128387	0.0264423624638857	-0.528092766847537	-0.404652851732463
C36B1.9	-0.306846073098273	-0.701902468229246	-1.48897972290909	-1.12465458169544	-0.919078976574915	-0.806933252557048	-1.53468988555521	-1.29744491643888	-0.290963808351142
gska-3	0.639387125921915	2.99517006500268	3.15995071418213	1.18297734980449	2.2970802293534	1.49204775996629	3.46411170115705	-0.152164845770277	2.84937850611151
imp-1	0.441439848105306	-0.305489718866514	-0.13633574658796	0.278739668075759	0.0638122316012295	0.164092178062734	0.0904057518532067	-0.192935278830724	0.0439802805360114
C36B1.11	-0.972387810297123	-0.152543871060612	-2.55601243580458	0.101106571938513	1.46857825266568	0.441865173099377	0.628607755482411	-1.35780040878258	1.42067885135324
DY3.8	1.00846169328895	0.972510731138229	0.605121443290782	0.143409845352911	-0.928095298542612	0.572985734811454	0.811727763187657	0.104501581169333	1.25629337711439
tin-13	-0.808580165185114	-1.77660762942015	-1.51795818529342	0.414155079479592	-0.941405026688047	-1.18968263551677	-2.49278323750671	-0.724895859643132	0.319090710950462
lmn-1	0.157955801170169	0.646282562902253	0.483027480761465	0.300647152669805	0.717309115315723	0.0874626939495445	0.890714478245365	0.451887345352276	0.11399087581619
trt-1	0.36983360836847	1.5390090548893	0.150811409918986	0.261083829467488	-3.07647230526387	-0.310729425786737	0.891779501153459	0.214046769933885	0.931415412080671
mfb-1	-2.38280078354328	-0.132981202128767	-0.670652258025715	0.303734844213931	1.12679138160003	2.23407664637542	-0.00442959137734696	0.593667041854486	2.59403004337961
sup-17	0.10647420613002	0.0838515726322264	-0.159595077562347	-0.247794029702146	0.349440973190856	-0.0551551814715622	0.0689809023215448	0.40554664978043	0.852776506209355
F36A2.3	-0.604987883973535	-1.67104272843551	-2.07868564062449	0.614230584578346	-0.426550426140187	0.63125479304521	1.5301646350942	0.690512991396807	1.15864466824984
F36A2.2	1.18422577560623	-1.35529553993173	0.0695846275514414	-0.136545591041734	0.536375907712976	0.105008703479429	-0.21511700381373	0.628217101684343	0.561672328376786
cids-2	-0.196236079286512	0.216947973637519	0.168476139713747	-0.434192124975606	-0.37484778683669	-0.319174514003351	-0.489478372022375	-0.845858341682469	-0.032178348367962
F36A2.7	-2.91671651957743	-0.821387403943761	-0.0271319241164966	1.19310859114041	-1.12855930255221	-3.68698203564786	-0.683685789800441	1.23235754306682	0.260315316739989
rps-15	-0.813789412257707	-0.965056823925497	-0.465477506277808	0.398785455798903	-0.00102600206784059	-1.40635916396876	-0.648325144645925	-0.238924383402801	-1.00849227515337
F36A2.9	-0.120412326752767	0.418053567629348	-0.0568728479798956	0.766468397774618	0.845867515546189	0.472299389142798	0.251843475544622	0.97714024246763	0.414233767055989
ubr-5	0.290881910949134	0.0255186579124667	0.0803102690761175	0.131271340066879	0.437946869854834	0.0705675297750424	-0.279630800425648	0.106333655164954	0.444415750907828
hum-1	1.14980139949167	0.889906468935415	-0.231674495313762	0.765157011333993	0.253097108057999	-0.110825282450022	0.836791176491745	-0.00442621226309609	0.555880601260337
T08G11.4	0.426495216212262	0.700567890659793	-1.69785664632472	0.322911592933826	-1.1104505534559	-0.0313419555049276	0.0563216571140923	0.0531504888824758	0.0711881971633691
T08G11.1	0.199692105070135	-0.202314978857614	0.353461457145862	0.49607962228326	0.140440588170907	0.534453285234381	0.136818048150542	0.391505038090759	-0.0286004746310102
madd-4	3.33439416919732	2.13190176078311	2.22964281178589	0.322167639599228	2.03445999327633	1.53187707706152	1.027705580687	2.09494579939782	1.75505653859431
F53B6.4	-0.463980184947074	-2.00205110521449	-2.97573472359196	-4.33535687335426	-3.43221281463072	-0.0359218335933895	-3.45653885382871	-0.626649413806625	-1.00849227515337
F53B6.7	-0.0472600449214821	0.743411266671479	0.774550572636381	-0.316082932760542	0.875797499712326	-1.25490962861877	-0.0808322021933973	-0.990420008120173	-0.490308256752699
cutl-7	-1.39750163441924	-2.81616030765241	-1.21076169322836	-2.32702423370868	-2.02721159226082	-1.98152280782725	-2.08187877042879	-3.17119881755783	-3.65400308035889
snpc-4	-0.307954599025309	0.109795092593292	-0.0228932773348963	-0.322546170003031	0.107069605421967	0.35835611797515	-0.334206041825029	0.43562760304339	-0.386954448834482
mdt-31	0.543395204569983	-0.556290950672559	-0.29398465795893	-0.912629281941174	-0.972871826984637	-0.408825802478697	-0.872446955823437	-0.262566415772937	-1.688153573658
spd-2	-1.35727132806404	-0.70409179040255	-0.119704885331064	-0.455649673056954	0.16107232823911	-0.3757447248218	-0.752256764848056	0.0530423160617118	0.00571418461835805
F32H2.10	-0.729226869045336	-0.460903622904925	-0.477692095847257	-0.612954922999859	-0.972871826984637	-0.630670715483408	-0.164974697100163	0.290765651647119	0.0163207614077257
thoc-3	0.750686539793982	0.236046715815434	0.667543664204357	1.29253120308352	0.801711365090612	-0.266410721837612	0.822509306431061	0.212046605794463	0.773442072089855
syx-7	0.357511319064951	0.142178926862201	0.687314378890674	-0.349720418252343	-0.874578451197757	-0.928572157275997	-0.580824059122945	-0.653280961803088	-1.5688035923554
fcp-1	-0.272846521097618	0.284839673453672	-0.293105681697696	0.0955710181937724	-0.328319126676736	-0.428440405301249	0.0417210918052126	-0.129000536747416	-0.715441977813897
rbpl-1	0.497272008858834	-0.0640632432025538	0.232928783913087	0.327416647423275	-0.127971470764266	0.0108034180846028	-0.0652933359214608	0.411985570673255	0.472738392408419
C31H5.4	0.278514335194981	-0.962498426982235	-1.40508218640291	-1.54217750552922	-0.383195061217565	0.301935158702066	-1.12591956167099	1.31978904149944	0.641786512813428
C31H5.5	0.786108491525938	1.2096858437455	1.33661284260652	0.384952255804782	-1.69720675350979	0.766298388867928	0.741955833261191	-0.00317459883891743	-1.80951724849698
prmt-7	1.38791760105301	1.74680610388984	0.908063049893849	1.22797686386627	1.23310230735513	1.42773746767264	1.45958993926696	1.35523980112522	1.94805447528731
snx-3	-0.682749966734883	-0.488607878117119	-3.29506375725856	0.712442697233073	0.0276750878818217	-1.42671170939243	-0.542628262633311	-1.53111697209597	-0.765910657727045
rad-54	-0.101080616072517	0.82755810515081	-0.451061407392557	0.025660835542013	0.348209515838317	0.319866858929945	0.842220423956321	0.273755633653877	-0.468289325211974
rsbp-1	0.55952256305291	0.928957377916684	0.198930533229434	0.676324033517164	0.264022345588909	0.557246294420465	1.27466849255939	0.156265942847291	0.361768527896679
chaf-1	0.813281002491091	0.799892423766362	0.756079651281814	0.655895914003219	0.401031548323859	0.529212886855721	0.611351807532575	0.854006394157536	0.117588056967043
T06D10.3	1.51572648362587	1.02722440693867	0.539385016468488	1.10048507121837	0.596322538839404	0.93662819410952	1.56882544628976	0.711883870458388	1.6156380219853
mef-2	0.480662626593899	-0.249509318832266	-0.0514055757197935	0.67933317457345	-0.184068405265122	0.164637108032397	0.169655456767663	0.225574094072717	0.0604190213129855
gei-17	1.52278195670661	-1.0127585470473	-0.170845806950395	0.973934157554185	0.196954315713626	-0.582284763771359	0.771265867063073	0.628217101684343	0.0613562543439764
gld-4	-0.0960128911774221	-0.0824665528377881	-1.16341782374591	0.249573588019949	0.180037317143291	-0.182694339421688	-0.122717819332456	0.11350295930227	0.598213716272887
ZK858.8	-0.443637724811389	0.174149724851887	-0.506670558231592	0.0149000174569252	-0.120016797956831	-0.152883708790643	-1.18652381590189	-0.789062466378035	-0.0587085805178937
clec-91	-0.4174117323678	-0.877949169615859	0.0190035335678058	0.945991451928036	1.13580770356773	0.411149411935871	-0.083804653417193	0.368003200717094	-0.19341235180368
mel-26	-0.027856317438415	0.26119122813118	0.796116903079374	0.253996154763808	-0.139301134658168	0.39792662499696	0.198815848404714	0.631463335784936	0.0439802805360114
ZK858.5	0.962438082001888	0.583184748235933	0.380644525742344	0.744016818812272	-0.526851611961439	0.158015218322622	0.527304488228133	0.0754461839839388	-0.0896570944595052
ZK858.6	0.128265900598592	-0.0393387180985488	0.579440974697078	0.44342753927894	0.581281003724465	0.722538991418312	0.59460800938071	0.320562609555949	0.112855786816749
ZK858.7	0.244130328135758	-0.263258201604498	-0.115236656111359	0.167746168083313	0.159974925036119	0.260769191600906	0.0603337181930296	0.250113601283742	0.288885174437128
clsp-1	-0.0031890264958796	-0.522095300179444	0.206092979686993	-0.133609099930023	0.172254725765077	0.169467363770491	-0.439773017464212	0.597139955818879	0.569038665713132
eef-2	0.323545905275178	0.04130361621744	0.421266112340867	0.28358696810498	-0.304699768676871	-0.30733049662792	-0.0111389681289566	0.0549236615718635	-0.364441070520074
pyk-1	-0.43480935394823	1.17033395355899	0.594961076635271	0.864341632617546	0.521693109889819	0.232356677526407	0.503083519982246	0.914769506517832	0.980322140229459
lim-9	1.43167720634864	0.616069475727317	0.0150734698729377	1.30131022239704	2.20431399033374	1.7861002703137	1.32904648170382	2.31646818778627	1.65107348005823
aspm-1	0.0216495645978097	0.451773012801945	0.958613333539496	0.610367340781015	0.37502227491581	0.658944333297952	0.645264553216783	0.500562738964983	0.317012778720054
gip-2	0.511509417545371	-0.448167652744657	0.43157157668966	0.0758800764825146	0.350461705429632	0.121353852322326	-0.161285475129627	-0.574844188027468	0.566363048574831
aph-1	-0.448391306835913	-0.59583521455458	-1.08618161222964	-1.1235313692784	-0.832177376243662	-0.40311638591725	-1.0291889443646	-0.598042848785678	0.199192928334186
tat-5	-0.263878913240472	-0.69014963602455	-0.361238450637831	0.0379531055107346	-0.236723575126368	-0.161440343407466	-1.65530665393361	0.194817554025034	-0.0564085097195786
ent-6	1.10501582737323	0.723171849998439	0.409352517771607	0.187135297491939	1.17336039333759	0.303951630061953	0.574780256762705	0.88393278769459	0.806957880239864
F14B4.1	1.3767637410174	1.43456858165194	0.789336119207826	2.01225797569873	0.295986399620486	1.49257675601191	-0.502464767191145	1.38520726165852	1.39630487391057
hxk-1	-1.17194332819191	-1.09412722316911	-0.797464509756517	-0.894933593174023	-1.0036561718818	-0.273405461382259	-0.162358342578586	-0.478607052761438	-1.48965422040997
rpoa-2	0.0299543459403502	0.221324170437356	0.158119000724059	0.37889058391186	-0.557943057380869	-0.192608665253365	0.595811930633055	-0.332572301613013	-0.797690510264551
prom-1	-0.686997721777527	-0.705629582489661	-0.451061407392557	0.141434957365605	-0.111587122504102	0.231226088653092	-0.280672600326598	-1.58619920910574	-0.468289325211974
F26H9.2	0.674595910473171	1.0159828137064	-0.0271319241164966	0.722459561983562	0.777006861740754	0.990604591575812	1.32755700316167	0.813324300739718	1.41312514070904
F26H9.3	1.13470699356394	1.59403803624162	1.25309417851949	1.18621298416818	0.954133716752612	1.2600365363116	1.6202838034501	1.20701103435235	0.903367701860514
rab-5	-0.168220697435008	0.257818251765358	0.267592091103297	0.849612445989759	0.381246050326799	0.0954305457683169	0.377269292828556	-1.12651391641526	0.486248946700951
uev-3	0.486448279482638	-0.607585268877969	-0.745557171725342	0.354089304595939	-0.308704790705734	-0.196232952370803	-0.014032723490727	-0.161690865782215	0.578430402521242
F26H9.5	0.785686559425156	0.133218545924487	-0.825018023762845	-0.295689573717388	-0.493701327750189	0.439602559756851	-0.157599935646589	-0.120750400403294	0.231440508599074
lin-41	-0.116442997783142	-1.23709781808531	-1.63083418418394	-0.362109643919827	0.471582178476882	0.0510323060131369	-1.05689437068744	-0.994401694760788	-0.36057058755417
M04C9.3	0.521022859565243	-0.313848390598602	1.05397701411525	0.722459561983562	0.777006861740754	0.20747989385234	-0.683685789800441	-3.35315961544473	-0.291349194356685
ppfr-1	0.775652227153029	0.341351496999454	0.00829530137218062	0.173679081029429	0.0934563384914482	0.0885036689218527	0.534545038751498	0.304401515918205	-0.142351138096014
rtcb-1	1.32068961497833	-0.826385701279342	-1.1352697694346	0.788014442866654	0.50684558711627	0.87212751858432	0.784415469077287	0.0698151424291093	-0.892722308420967
F16A11.1	-0.123530476794022	-0.818358375244784	-0.0135603959491493	0.278880793572689	-0.463251984398797	-0.0299887590340189	-0.402898433743738	-0.242083795060585	-0.406338467796511
C17E4.2	1.3767637410174	-1.86773184306844	0.340635369036114	-0.474582587405214	0.733576939190956	1.13689878303423	-0.113114687219076	0.680687814679024	2.15770249821865
marc-3	-0.35467161215862	-1.02241979233273	-0.00228158448684306	-0.277025596624629	0.0486843048619594	0.188917433205111	-0.847382701280155	-0.451877899449211	0.605528934516255
C17E4.4	0.276997475180873	0.803172158773838	-0.221951507854003	0.819800888421859	-0.704560515245973	0.768833509916628	0.815652143255941	0.244989918805291	0.777664846806467
C17E4.11	1.064078308535	-0.408461323684744	-0.360400512353958	-2.85949676195897	-0.928095298542612	-0.513708840286156	-0.179314232703748	1.01367597251969	0.103483553145338
pabp-2	0.0332705059821685	0.286591211428534	-0.0611941947242815	0.162466442647196	-0.0917949280965031	-1.02066906628492	0.807133429740152	0.00661857297472795	0.277689324773371
C17E4.6	0.386702886153066	-0.083169479790269	-0.451061407392557	-1.10198532418637	0.280594350936131	0.185185941486894	-1.13485655301286	0.118049243091029	0.19227906025654
nkb-1	-0.0676025050571674	0.223206211747482	-0.477692095847257	-0.356249714812659	0.611274029376284	-0.752956855090755	-0.00624338306041246	-3.87571826453733	-0.745076862900355
C17E4.10	-0.488785196254438	-0.511808105094665	0.779623260620602	-0.119649884781166	-0.418541516797347	0.413653681136718	-0.360928252239008	-0.125542041647158	0.129404703392036
mec-8	-0.500943645237655	0.696216030159692	1.61640907035261	0.492738573462146	1.52587123761567	0.49560975291604	1.52312440197922	0.244989918805291	0.777664846806467
skr-1	1.00846169328895	-1.2376585559732	0.0315772412042458	-0.372656198855017	0.126244466733569	0.572985734811454	-0.787054131389767	0.657833648589389	0.313216666356744
calm-1	1.07298086850879	1.83215979643849	0.845706698445377	0.0826288425444919	0.980120228000151	1.33473564418787	2.58231191874332	0.464647177690523	1.20339202749763
F30A10.15	-0.995289377093803	0.6421287500454	0.977884361063772	0.660338891490155	0.757089066680111	0.435380209717202	0.627811690194756	0.853965868084293	0.400584695810687
stl-1	1.277429837368	0.226728184228577	0.533595531214572	-0.0801505941280466	0.644424313587534	-0.0292136089954745	-0.0406687067512293	-0.326733022507839	1.28049507522395
sac-1	0.248499442590585	-0.63995947758603	-0.04600235503557	0.619059250220929	0.196954315713626	0.285413033633329	-0.0173764353431718	-0.861653052556184	-1.04197276784937
F30A10.3	0.572756962692939	0.329891227807506	0.859157430377748	-0.147092145976924	1.27176681455518	0.768833509916628	1.4488646298283	0.883933328617595	-0.469014752778027
stn-1	-0.416099634939386	-1.90408177909074	-0.800200955611495	-0.0854175269416602	-0.550783465456439	-0.929046359448482	-0.606211453596405	0.0854240565820969	-0.0924644551031108
F30A10.9	0.185706606026918	-0.124621733656005	-0.313313925238449	-0.24646563534884	-0.919078976574915	0.421632700179444	0.176701484932228	0.189325221365788	-0.290963808351142
usp-48	0.848876012159324	-0.0824512442413444	0.210325243051817	0.297528104675191	0.176840748365245	0.712564515007549	0.607234857769275	0.678154828062158	-0.417775459045063
smn-1	-0.317554923954769	0.853552905605763	0.9155280096153	-0.469997525293313	-0.0204266868663081	-0.291937758626972	1.0809942370843	0.212019367849754	0.976164200054499
klp-16	0.15836367944017	0.0448228187468653	-0.15522942201175	-0.162825795444347	0.396822839807856	0.340564106397262	0.320954522683756	0.074026329575018	0.157896278217324
C41G7.9	0.278514335194981	0.784798430192924	-0.140265810282828	1.2929549253223	0.46803133779922	0.650593534356496	-0.172287540806546	-0.589114355068186	-0.996305286432037
C41G7.3	-0.348428040254398	-0.550456801595078	-0.352716596923337	-0.124935422715442	-0.452486232379832	-0.076873781028243	-0.861920960561044	-0.477352667336605	-0.772534341091596
set-32	0.244103664537085	0.444513625589777	0.0833774151862524	-0.148294732814883	-0.483266863935564	-0.218011894976483	0.361648398321352	0.206203246642674	0.210066689142355
irx-1	0.500957323588	0.240089894875232	-0.76905777831573	-1.837556666789	0.300080324922169	-0.848630603325149	0.544746182627344	1.03075263833456	0.376292589452639
swah-1	0.428166703892679	-0.616691645686488	0.21702404065019	0.0348294469437817	0.352687219148521	0.123295215563897	-1.26203219389325	-0.573868499689363	-0.485556238251799
C36F7.5	1.90249575751736	1.24429788376337	-0.953159469468299	1.77981814585542	0.711250889077824	2.12458673044988	1.55316829288133	1.65378527189983	3.02574986705068
F42H11.1	2.36519865582081	1.43017867816523	1.2090584069952	1.26375210164749	1.14884142864829	1.614685789727	1.16381821290926	0.4494013223117	2.08267315629303
lem-3	-0.112955907482601	-0.10484640546229	-0.715009915191622	-0.0582623403111813	0.0172338591631121	0.437656721090672	-0.223361414950282	-0.223776971609665	0.201715686869146
K07A1.17	1.42509028304572	0.643773730939511	0.717302969102899	1.67933573163186	0.804687219451642	0.939505601236025	0.666803551972045	1.50822054357032	1.55352202351077
K07A1.13	-1.95722168006807	-1.98592956491486	1.35192299609794	-1.25290001902436	-0.845836559488685	0.850758729848096	-1.82058167763823	-0.0879982390353734	-0.59037842761701
dut-1	-0.345533507218854	0.452440810154025	0.760624447032885	-0.0930408872727644	0.285536317538519	-0.489742498079516	0.607234857769275	-0.526229121525972	0.174506160629948
K07A1.3	0.592759331568965	0.434795029397055	0.319039847709347	-0.0323489009227027	0.178540914330969	0.678458204152078	-0.07019371751617	0.945065568152058	0.375837685611736
K07A1.5	0.389730811636031	0.528961821417679	-0.953159469468299	0.536397864303442	2.38233988005972	-1.05121018703671	1.87129047163253	-0.75498262727643	0.835993556708541
cri-1	-1.04452153125328	-0.763054489224001	-0.946926603971724	-0.0094797374723858	-0.845836559488685	-1.09358879117836	-1.82058167763823	-1.00883720936766	-0.59037842761701
aqp-9	1.22963169873186	1.10328065307641	1.48841583124192	2.28125485510278	0.614431287935714	0.121468645044329	1.27075413045216	1.42216594660541	1.0350987027477
K07A1.15	1.77627718658668	1.17515664881255	0.719514808037903	0.717874499871661	1.29653331448695	-0.377807222888396	1.57472267998718	-1.2923821886235	2.8702123009382
ile-1	0.110054064389496	0.0351684298846936	0.126087832996643	0.492738573462146	-0.266969975675503	0.49560975291604	0.31369258737386	-1.1640489751537	0.474061957979618
ate-1	-0.00319229692060781	-0.955706666089817	0.323962670340849	-0.440185967725413	-0.426550426140187	-0.201801263083346	-0.949927777535871	-0.842690050795127	0.133083788852307
rba-1	1.09190205588998	1.0373154141854	1.14043071366517	0.522550131030047	-0.852252401084625	0.217716685375664	0.727407806202945	-0.421994469435764	0.238187324431125
lin-53	0.0643046211855682	-0.591837072726394	-0.354813346322299	0.0469453157445302	0.222609979048847	0.0406760490011215	-0.363453867439487	-0.19612865572948	-0.280456403117528
nra-2	0.325430364386076	0.601368312711022	0.634536003617889	0.11912243420912	-0.230379628695519	-0.0360413622839985	0.847744610400619	0.399845145981003	-0.13500850020382
rps-19	1.29149804789021	-1.40924931661887	-0.953159469468299	1.99110633899154	1.14884142864829	0.177355765699784	-0.0456136016960962	1.85844021627069	1.38765806780522
T05F1.2	0.862450935848649	0.035731169008631	0.335551766506409	0.159213634674512	-0.105591424446337	-0.358956876495329	0.185595180243592	-0.499048347810474	-0.102910479471108
hsr-9	-0.33960855762445	-0.31989550697972	0.388915573991513	-0.166799808357486	-0.0507142899716644	-0.228198254940751	0.0103490918117149	-0.335497787059018	-0.469594609362276
T05F1.4	-0.718196567011355	-0.198649344609385	-0.0579698080598797	0.0149000174569252	0.364380226997674	-0.152883708790643	0.206745375834341	-0.150119056565731	-1.30538818010239
T05F1.13	0.597144405447556	0.206365161167156	0.341218490337467	0.99300941860915	0.119484990676676	0.678492024372917	0.392275798613801	0.435943929667342	0.213486085219362
lab-1	-0.437754192503486	0.378894363120049	0.195909144166565	-0.229069484657881	0.403572100439931	-0.513708840286156	0.691346152907008	-0.712157338014973	-0.448180957951337
asfl-1	1.59885699600052	0.973930832321177	0.516671354106641	0.610380753030438	0.316061424461449	0.235622205420502	0.828062803577615	0.97714024246763	0.232554680606425
npp-14	0.0644439780887447	-0.797293686318919	-0.035391553903021	0.00017737649550568	0.0488385306198524	0.0979196660879658	-0.579788963645527	-0.286532516934514	0.197875927900682
cel-1	0.849297944260106	-0.320458246103658	1.61470446944632	-0.530977584318902	0.0276750878818217	0.398233115750322	0.228299762940189	-0.122078078136978	0.728830564127275
C03D6.1	1.33437980118348	2.24207414940708	2.57157039423511	2.49525225274176	1.88827856661442	2.52440635181264	2.34338466371573	2.27533133976884	2.08354136695789
rpl-24.2	0.651516015857332	1.01056281354088	-0.620401489751314	0.6935793881823	-1.6054858393708	0.379935349411342	0.219183304833922	0.220894349167785	-2.27125845637073
C04F12.1	-0.908733078209863	0.734267197573737	1.03029116062963	-0.291438787264166	1.20376707546728	-0.198145756655938	0.228299762940189	1.26537595748411	-0.21424614663037
C04F12.2	-0.112557248077453	0.593636382163008	0.133597757218184	0.102978672733728	0.13039380327788	-0.148898472421473	0.481715539932111	0.131429305130668	0.169676829235259
C04F12.11	0.297085215305474	0.247652756372601	-0.0122932280422497	0.189170554528463	-0.234124220467109	0.121823591146159	0.0853516996114306	0.0263320677880863	-0.311003441927852
rnh-1.3	0.486206327891479	1.10813465987422	0.730351071176834	0.802640709093075	0.301729221083867	0.463886801941584	0.89678909444897	0.644843494985778	0.519622115733869
fce-1	-1.58681739021536	-2.75959854198031	-0.475832674288209	-0.921252641952746	0.26520205472332	0.563157866830015	0.525746024804915	0.259992233319662	-2.25719870105758
C16C2.4	0.840394610185016	-1.16612714399188	0.632258336693652	0.347392259001074	-0.300687801244263	-1.26616750431658	0.0931121615048714	-0.356010662684488	0.574486078491694
ocrl-1	0.167646866065186	0.914866864703646	0.1636607171472	0.626084356435319	-0.31523183202828	-0.194882249392922	0.431055279670517	-0.00868422050733512	-0.352393667235521
eat-16	1.69642897909751	-1.81959867275471	-0.687684691974239	-3.26905135550479	-3.06644352862708	-3.09133805488007	-3.3792056744358	-3.9381106135056	-2.07333364173853
gfi-2	1.78281939373227	1.36249560560979	1.27887971816513	1.15862765117841	1.20263427905802	1.48329770033169	1.47801601159218	1.2180873760261	1.79990406229288
sur-6	0.552074170557424	0.781353284002003	0.545891594038751	0.379520453166193	-0.118884001547562	0.98491628056149	0.810477433660752	-0.0763023452951517	0.756371342831796
F26E4.2	-0.256918260853284	-0.106051341598066	-0.475832674288209	0.0826288425444919	0.26520205472332	0.20747989385234	-0.18172623391836	-2.1487756658566	0.260315316739989
F26E4.4	0.228156982454899	0.513075538088457	0.279559544127606	0.560108251779602	-0.738394653673565	0.921050352658755	0.514579505528158	0.709798893974217	-0.745076862900355
F26E4.6	0.530723439113549	0.689487468781912	0.521120840161544	0.689287447128737	0.740277239555783	-0.175851847990701	0.0474505996384288	-0.923268402476689	0.388697490153489
drsh-1	-0.00984666748323999	0.0503596128402903	-0.271420384019366	0.701657470226124	-1.30123471611072	-0.225262494543792	-0.0193643511181918	-1.13544241013275	0.0436553622217093
tba-1	1.03927908747446	-0.197908663757139	0.107959232824463	0.837783188620005	0.0648757882965992	-0.0403676778312542	0.226634854436544	0.535599805936139	0.402331864694739
cco-1	-0.0572228740185992	0.253369044771606	0.0129484631900261	0.14527790309761	0.166740908611774	-0.168989640975396	0.0271675072886571	0.844391600263026	-0.074729889152443
hrdl-1	-0.194667892032347	-1.05306912226292	-0.671756420460144	-0.0791118282671604	-0.0172875976785463	-0.0792921552565544	-0.929662918181243	-0.401282422175077	-4.14837407016967
ensa-1	0.384447330377652	0.792367204792766	0.220632721088908	1.31592850823982	1.33098783199053	0.919777890191326	0.358843220503337	-0.0635823165883357	0.874481064111545
K10C3.4	-0.496202212360194	-1.10842225277372	-0.510928848610917	-0.922686655270589	-0.40266415125511	-0.725569638591453	-0.947080586316453	-0.619924221981689	-0.144895333379054
K10C3.5	0.426171943964852	0.684484393346764	0.915083348321152	0.188382997268236	0.271389872176722	0.952837793435476	0.385860236178244	0.388541185201984	0.448754031625567
nhr-49	0.280351422305853	-0.0799461988811344	-0.082920626828863	0.546154949059206	-0.0871792162603853	0.195504752041168	-0.146343625166642	0.35882981576804	-0.131665652837103
inx-20	3.91018309427322	3.77466722742272	1.73080243509973	3.66981791290844	2.2970802293534	2.00194870068917	1.19706911445403	4.43335231274127	2.29771399501484
mom-4	0.121207924425104	0.296789157989674	0.488669371906342	0.551585820797322	-1.62891809757861	0.331088600377077	-0.850588594102019	-0.221651125939848	0.610317809022092
lsl-1	-0.0603457946657371	-0.733015119422989	-0.299572105341311	-0.19943395835344	0.367649600936967	0.285040979197571	-0.397097807125778	-0.024848033144252	0.647971870647249
ztf-11	-3.63172078966818	-1.00048344336593	0.0150734698729377	0.384952255804782	0.750894369041919	-3.12816354063227	-2.06625787592159	-2.799667528419	-1.80951724849698
strl-1	0.357976598418044	-1.00048344336593	0.46377422004465	0.661479502957974	0.750894369041919	-0.275521738551352	0.11961466709846	-1.59528357883087	1.09940896896156
epg-8	0.598308669901217	0.496838243431804	0.910263131281356	0.0266465234792684	0.0987853681425069	0.646281188965132	0.215614650847491	0.519584308270958	0.452768454004947
dsbn-1	-0.751806372884771	-0.682341233180834	-0.219148785549457	-1.91171940094373	-4.09554041277455	-1.65965689691047	-0.67060944833195	-3.08682207121441	-3.5857565683476
Y106G6A.1	-0.319410306317658	-0.133465137308334	-0.336190051948365	-0.935100375226141	-1.45856414130324	-0.284078373168176	-0.326653777507213	-0.343557695660144	-0.641093804364276
sqv-5	-0.674225718059203	-0.500742991813229	-1.06816047504172	0.0900773547056695	-0.246894950834541	-0.0615357720856331	-0.385293391096025	-1.24758188233756	0.152559236593548
T24D1.2	0.4720783732466	0.414986879836093	-0.0945762242716268	-0.285996359146298	0.330440917124073	0.353923478726975	0.149406137593859	0.000584290146566248	0.581670802073081
har-2	-0.461427395314391	0.367235470241056	-0.405837573971178	-0.679758951172344	-0.127917474559469	-1.10973582253905	-0.766613372601034	-0.793525758574596	-1.35823688516096
T24D1.3	0.563990267112056	0.164873297027721	0.489178298290132	-0.0547522285220345	0.503556299819742	0.0190760869671914	0.36533490616386	0.516053952087178	-0.0924644551031108
tag-179	0.369218160465505	-0.128629341628666	0.140503931881895	0.947730707834586	-0.188462988930928	-0.110130304596293	0.763793915837368	-0.214695373885182	-1.26330071325525
mom-5	0.128624740691062	0.338131486982631	0.283742008395718	0.371792146913083	0.705399165347829	0.36434285503053	-0.2556084503005	0.462114191073656	0.412445147615375
T23D8.3	1.11745064067954	0.902416829587197	0.533595531214572	1.52324808688768	0.644424313587534	1.03042019608055	-0.0406687067512293	0.516865331675326	0.480768941857449
eif-3.C	-0.160458660729732	0.244490365379399	0.556952606868401	0.448887235318966	0.302761589601954	0.747977890504125	0.0739257972664112	-0.170647974054158	0.133469174857852
sys-1	0.999594792055367	0.438668252948519	0.474161470147157	0.711302085765253	0.990040603225076	-0.193293493071143	0.584675743528793	0.279189065006891	0.030006290976406
his-67	-0.415672128177418	-0.613892221248952	-0.433408613540451	-1.40312112269804	-1.16493980998469	-0.508032685722698	-0.431216684835593	-0.392883390140572	0.112635380031161
his-68	0.124941284287053	-0.388376575629513	0.0240660926794917	-0.298757223977244	-0.0437734692182147	0.586133848646632	0.565530548552833	0.383250954678968	0.498435935422283
alg-5	0.538927395406956	0.200001784011535	0.0635818487653653	0.230266786463544	0.352593231557763	0.047875831884461	0.218457278623847	-0.0387716880972865	0.0256280546589273
eak-6	-1.61795652511982	0.142178926862201	0.238613628718962	0.893699863299632	0.796510539784137	1.29188256447469	0.515998279572398	1.05096749039368	0.317349829159889
rae-1	-0.0306390447665864	-0.69494676472227	0.359890843960689	0.3606025571787	-0.0662239475471079	-0.197793866502576	-1.39596089881137	0.219667916972173	0.210186836578623
ercc-1	0.0849534379823882	-0.184158871137814	-1.38222024524737	-0.938122023871365	-2.16040767257801	-1.24345013639442	-0.523815169531565	-1.14126332402167	-0.175964455438554
F10G8.9	-0.0121954691991189	0.168855846302882	0.1688812774609	0.15094495549256	-0.0359288649085784	-0.668497233939686	-0.420614553806441	-0.587399865780494	-0.560979702490396
mut-16	0.0728983324002031	0.348300476909054	-0.122237014717606	0.49365261970355	0.199460624583024	0.301668562936118	0.287298849004211	-0.664660727186106	0.254798344541203
scpl-1	-0.241779549161645	0.361178509328094	0.558918089577669	-0.295689573717388	0.0656414341295615	0.116447444351179	-0.401462342246884	-0.120750400403294	-0.568285624767427
Y106G6D.1	0.283492512056678	0.922436236281097	0.334674408154622	-0.168778091811158	-0.589601113926232	0.0593859969382489	0.595722355720805	-0.0539356824477661	-0.41000462719188
Y106G6D.5	1.04402077072979	0.147609986256614	0.0123624054190321	0.762874013933442	-0.0627735252849982	-0.024589372600599	0.966583119189357	0.714886960880623	-0.332758901735553
Y106G6D.7	0.489374718569342	0.671860608904695	-0.22852156984102	0.139829869795292	0.240768642459751	-0.132819639650058	0.392961988818624	-0.00555739012802718	-0.0185827037953684
tag-72	0.94527224055478	-0.762239909801441	0.859157430377748	1.09632813557505	0.072451616323847	0.49560975291604	1.59435230320008	0.428060004838254	0.474061957979618
C25A1.1	0.445121657283054	0.685028535734532	0.317731717617744	-0.279438693986494	-0.19721250301146	-0.0250310533190061	0.597255839033592	-0.241856030186803	0.0869420676715658
C25A1.4	1.61763407238994	1.49579794063496	1.95213075501075	1.13323866035437	1.23410107935461	0.573217552461083	0.628607755482411	-0.153416459194454	1.81209105101421
fath-1	1.34930806251695	0.828158591428068	0.961056859553846	0.466498307130962	0.933491941247439	1.78255955660829	1.3950601208011	0.89037247351937	0.83258582147145
C25A1.16	-0.506574575139169	-0.362090298071636	-0.757146267890903	0.679469638595418	0.862266512447067	-0.71170220380623	0.259504037069485	0.566348843163864	0.133083788852307
iars-2	1.49435715712628	0.103160400029407	-0.619546557122106	0.102993206013002	0.610590175159941	-0.0263436758822769	0.215614650847491	1.16712951164761	-0.0988960570917283
clec-87	-0.978726035137368	-1.23495544038119	-0.343743962857472	-0.121674026930216	-0.781401522301471	0.0841890170583911	-0.320283815104148	-1.4280352396674	-0.1488008438411
rsa-1	0.323100648407055	0.376015973611777	0.431970261712104	-0.153840912038902	0.0527668483418818	-0.711628372460703	0.280441685829091	0.142036639907772	-0.226260856018599
dao-5	0.0314726281509822	0.123535153915681	0.290101614882874	0.0623893025892005	0.290939695931364	0.143169601558689	-0.173093047826227	0.0844684347817486	0.190177135166018
lid-1	0.863911666269288	-0.764087999673095	0.395146526714618	0.763405891508171	-0.738394653673565	-0.0342918430771478	0.457366469062567	-0.157227573585654	0.0163207614077257
mrpl-34	1.69320489284017	1.66770270144904	0.742579259819507	1.18830636525099	0.12457353472163	0.476617621976384	0.784415469077287	1.42538647157668	1.84869851301785
aha-1	-0.274960533762674	-0.526659045531163	0.650887114707871	-2.39439391202614	-2.37564950622787	-1.96152215255694	-0.626770757540077	-1.66391347776233	-0.469014752778027
ced-12	-0.0960128911774221	-0.0824665528377881	0.101398552374167	0.502651138198512	0.0197744112791832	0.189023978391054	-0.911360121738701	0.11350295930227	-1.06682098505544
csnk-1	0.047643169175922	-0.0460116349967754	-0.0373540021392175	0.077609717754367	-0.00768468731187788	-0.552176809941558	-0.495781987944068	-0.177742775576482	-0.0780622622650382
ZC247.4	0.0404549323782338	0.62507016514826	0.0816157098461409	0.523440873484076	0.375926844730526	0.280017409556406	0.411262699816094	0.131440475245185	0.485860277181285
ZC247.1	0.470805646494271	0.543805380925095	0.58374710102073	0.575028094135205	0.391624389000991	0.472337375336513	0.616731358018203	0.764703079422409	0.567815567913918
wts-1	-0.327636055005338	-1.5205773823161	-2.08309493932979	-1.83992623181814	-0.913899177105274	-0.985330954769922	-1.29420806959789	-0.845357590794915	-0.93106007681032
T20F10.2	-1.96978047417587	-1.85837823716874	-1.5835057365228	-0.00019056227828659	-0.0295306016451504	-1.32922579062346	-1.51061605641744	-1.50655676153398	-0.187234786071319
Y106G6G.2	-1.78549919138123	-0.693913254273176	0.127949468763452	-0.707022417248533	0.711250889077824	-0.3325451750231	-0.547573157578177	-0.050463180296934	-0.107083154049105
rps-7	0.363305763478093	-0.0468885388593012	0.578247356857187	-0.45540583868532	-0.726652864295155	-1.26184927148299	-0.052363438727637	-3.81312379449949	0.0503544023366789
ZC434.4	0.949173233448274	1.2204539792355	-0.506670558231592	0.654730736895996	1.02653851883362	0.822043724976796	0.855064807696321	0.210666538839234	0.399086154963338
ears-1	-0.332074550405553	0.0161269250926092	0.218123214937934	-0.847004122125214	0.0190490227731224	-0.0871810198318068	0.0598612599601032	-0.893252407023451	-0.192219271326785
aph-2	0.863911666269288	-0.123837133031024	-0.477692095847257	0.630465358552116	-2.02721159226082	-0.120769774760525	-1.00175360490509	-0.157227573585654	-1.688153573658
ZC434.7	-0.254365471220601	0.524021945497169	0.296218136111674	0.954120269456791	0.517763188497918	0.458063088115851	0.192002951546504	-0.517458584945914	0.853647417490045
ZC434.8	0.505598011054115	0.610809607241798	0.0224564109305051	0.491125373253793	0.39199653450116	-0.131810609128387	0.689457661346161	0.51068414572436	0.111670137441368
ned-8	-0.124992653835412	0.732219970816234	0.98168597673451	0.841534082186574	-0.484080461672183	0.895216734868854	0.249756291836967	0.0192158201070395	-0.0410415869530595
hpo-35	0.256775429993518	0.463123627921415	0.941274804371849	0.210779523670367	0.257013011010548	0.552985079541149	0.955401644876365	-0.493609367275809	0.21883364268398
F45H11.5	-0.564133097971823	-1.86773184306844	-0.291772819023926	-0.474582587405214	0.733576939190956	-0.810332181715866	0.20500749153213	-0.523696134909106	-0.489848547604717
mgl-2	-1.78549919138123	1.89305110810151	0.127949468763452	0.936689786687776	-0.95983810190407	0.177355765699784	-1.25504541630145	1.1539207692912	-0.107083154049105
cup-2	0.419042784541453	-0.12690207662366	0.0150044285827841	0.996226388038667	0.388460528298404	0.0417949343293728	-0.880046531241429	0.590496384284877	0.287080154695275
tag-353	0.661595894183441	0.122756877006975	-0.387387573250752	0.0589467574443366	0.396348261767769	-0.0192034853437188	-0.450814180711777	0.384068285085955	0.00723174687336249
blmp-1	0.739540038946664	-0.693913254273176	-1.53849194324618	-1.64574587676788	-1.43111898489781	1.614685789727	1.87129047163253	1.65378527189983	1.77907026746619
maph-1.2	0.458000915585996	-0.524912049502693	-0.599743976931822	0.251833428656319	-0.104214519077196	-0.41156362945113	-0.477088510168976	0.26559636703482	-0.0205951086022231
Y106G6H.1	-0.564133097971823	2.1040777607723	-1.95821423103355	1.04536494129995	-0.320762826085226	2.04230962036505	0.20500749153213	-0.0238316323004715	-1.51262134354797
pab-1	0.157135807427375	-0.320222755484007	-0.207170582304814	0.416376884391685	-0.110370426337832	-0.300697352239103	-0.364892143598763	-0.036396053926843	0.0135009685553209
rpl-30	-1.85706876704332	-3.01230075873619	-0.883338158298377	-0.656059222973434	0.487716105781185	-2.91818172616775	-2.95303986909588	-0.690816020541527	-2.05209886592331
madf-10	0.702576578656084	-0.0477184268783053	1.80062374626965	2.68864901876768	-0.374555676494948	0.850758729848096	0.987632031544551	1.11638571055276	3.26162450059917
pdpr-1	0.427232339813885	-0.17131254788032	-0.609335427981709	0.181770689100981	0.0242622487645721	-0.204567593758348	-0.117170558299819	0.680337382886604	-0.166400991244628
Y106G6H.6	-1.30376438182832	0.105014453623958	-0.402856223437784	-0.391771872238561	-1.1761584072291	-0.799120507257977	-0.920297707694248	-0.538975264834485	-0.125165839792385
sec-8	0.640908608254591	0.300980416213533	0.356666457296286	0.634702807536829	0.220429775748446	0.750299361391538	0.270926592778709	0.712570059903985	0.0990585237622365
Y106G6H.8	0.271420299534104	0.130253184796584	-0.582258187462118	0.384848504698631	1.04271780826974	0.503766816699555	-0.188345664370248	0.214046769933885	-0.563325809773649
duo-3	0.196725834090352	0.117529342871592	-0.0311163523584565	0.0612180168939639	0.161601658429429	0.278658268521241	0.0885373939125459	-0.163510842479782	0.11337697863693
Y106G6H.14	0.521022859565243	0.909026685092254	1.68638520217529	0.322167639599228	-2.65417995082213	-0.23796136116068	1.13348592349093	0.964511680299157	0.955330405227809
ska-1	0.149159998584929	0.403313296531269	-0.0598314438266883	-0.494290249785776	0.572851328271736	0.0847906750055234	0.594892573298594	0.145334042536495	0.379085954119685
row-1	0.291186100651415	0.681688738197047	0.922477720850806	0.905446369321975	0.21940479404252	0.0689612042140687	0.664529375195317	0.841236155329266	-0.0587085805178937
mus-101	0.236974355396598	0.0489876923157273	0.246050984888773	0.306441300984718	0.26219676562587	0.221115614534482	-0.0586575500199504	0.276486561390248	-0.257943024803118
F37D6.3	0.795518972977434	1.00153206258675	0.564300117172103	0.771701030578438	0.226070637576619	0.432044880263978	0.788030674945995	0.328844874415962	0.0942660084496092
F37D6.4	-1.10050222880421	-0.505079543716885	-0.448850601538099	-2.44772640267338	-1.01560597452109	-2.30798763173586	-1.82379191182376	-0.994954072496792	-0.920255143362627
tag-68	0.164967529720731	1.44960325991943	0.717302969102899	0.108853135120169	-0.24965254582454	-1.42671170939243	-0.192489749258922	-0.326733022507839	-1.70898736848469
exos-3	-0.223422809129055	0.198841754072773	0.322101034574039	0.0322207856412186	0.133965499337171	-0.137185794836144	0.275581984297109	-0.983910535904738	0.00496685400808366
F59C6.5	1.43435654269309	-0.0420903665387626	0.229551964622254	0.914597895343943	0.593099531323909	-0.126495642410568	0.596035402738996	-0.0728508272422365	-0.67683035088906
F59C6.12	0.956302542588761	1.15469855660926	0.197770779933375	2.13905943870102	0.487716105781185	0.254731747595198	1.47801601159218	0.718222873417463	0.856827351535231
F59C6.14	0.36983360836847	-0.191405034146715	-0.297889340252726	-0.171531062429883	0.0865469905646764	-2.25796039053684	-0.775436312812874	-0.758318539813269	-2.05806703162797
F59C6.1	0.0915993660640269	-0.812270591840182	-0.123444575917171	0.031869953172916	-0.0527436246883038	-0.019011706685354	-0.879324194099449	-0.478790344740199	0.220104638687844
tli-1	-0.564133097971823	-2.36610593134132	-0.291772819023926	0.76883769414676	-1.37510259136141	-0.810332181715866	-2.3091443158273	-1.2282155818886	-1.51262134354797
F25H2.3	-0.225562308307547	-1.27172825738356	0.292228402715148	2.00489362639292	2.99775147584606	1.08513065715342	1.3099420060362	-0.555203396733188	1.02864728699711
F25H2.4	-1.81050031446404	-3.32803587290123	1.16600371927461	0.108853135120169	1.31649202646908	1.03042019608055	-0.981132051665166	-1.14339194169215	0.480768941857449
ndk-1	1.13847050846925	0.28511557468485	0.279559544127606	0.945991451928036	0.780458314191631	0.475609097645736	0.273529091931693	-0.762430918381572	-0.19341235180368
F25H2.6	-0.149255913529647	0.0757972664974975	0.0241475659342217	-0.506597829389591	-0.836862834705265	-0.282254207482745	-0.0662762425115383	-0.0280682446332326	0.191602110137102
F25H2.7	0.0859705458507607	-1.42513559994809	0.502755433063429	0.945991451928036	0.519058477862014	0.766827384913547	0.86982736744725	0.290765651647119	0.0163207614077257
ubc-25	-0.9090672771777	-1.09343308190129	-0.48075886741147	-0.492209996686832	-0.129703933494065	-0.0200880751990433	-1.69427216957193	-0.579570828751527	-0.301570385140509
pas-5	-1.03855269417301	-1.01221508017886	-0.139834133859902	-0.632348835497273	0.423115044009783	-0.134308387709639	-1.03273032967313	-0.772214142136134	-0.724243068073665
rla-0	1.16091107188432	-0.618940713659648	-0.448850601538099	0.25040235356669	-1.01560597452109	0.318076421397589	-0.175856308186548	0.209429877091338	0.232554680606425
tct-1	0.334278374176946	0.730040839537312	0.323962670340849	0.679469638595418	-0.60570911227543	0.263225229961208	0.320732820488839	-0.138170603815631	0.293336100288012
F25H2.12	-0.288057395757748	-0.506574297475932	0.479044063220797	-0.953309980365247	0.956773445648244	0.573217552461083	-0.375311356281751	-0.653280961803088	0.317349829159889
rtel-1	1.21759424934354	0.406344776797578	-0.04600235503557	0.503285128397337	0.376113001848869	-0.168215053521159	0.32139499365143	-0.241909382311384	0.452768454004947
lst-1	-3.53156787664343	-0.198649344609385	-1.13907874629163	-2.23240174859229	-0.834934971233662	-2.10011467354074	-1.89399607462516	-0.44038534332884	-3.27123768680328
T22A3.12	0.583959709893024	-3.44623359474765	-0.617334718187102	-0.342401981539265	0.411472777042569	0.320857133854908	0.352605753289122	2.99023357968067	1.4030118577884
pash-1	-0.202631368092905	-0.404124771781088	-0.406166183771047	-0.178106290382783	-0.159384274856059	-0.505849454827361	-1.08598987179664	-0.737115843831146	0.005932096597876
lam-3	-0.497028736470596	0.495330817706449	-0.319697286315327	-0.872514113501613	-0.317322763316491	0.0548732325605292	-0.485878513119449	-0.408750841095099	0.122468883476988
mafr-1	0.556919189731974	-0.117503461673719	0.320097256002163	0.0213661167462322	0.835286976701476	0.370725340009178	0.119467024778937	0.124311944331056	-0.312856781917715
arch-1	-0.808876269796831	-2.04426247963462	-1.10824086234825	-0.520960719568412	-2.18289906782839	-0.83434023356694	0.0237864689228334	0.464647177690523	-2.25719870105758
B0511.6	0.138059775604736	0.118608875106948	0.46312515735369	-0.427870440681018	0.183059996212189	-0.423814953292644	-0.0176145046439531	0.0351846700824114	-0.460261734358137
cutl-14	0.101778076986563	-0.0131892319453568	0.0150734698729377	-0.342401981539265	0.411472777042569	0.0476333768543198	-1.35878561719832	-0.00317459883891743	-1.80951724849698
B0511.7	-0.0272545806245454	0.12218554587267	-0.0491937367847885	0.00690012051349323	-0.557866739004831	0.36577635849262	-0.861403680706909	0.138096775304999	-1.87410897373352
B0511.19	-0.81132966459506	-0.179084772869929	0.253378897691862	-0.425988689502258	0.431948233164159	0.312998187315916	-0.505675001376675	0.456666569859202	-0.508009148874966
B0511.13	-0.921740932369601	-0.226624981931947	-0.266368740778443	-0.238336817820085	0.179374565467407	-0.354491791128869	-0.509451544782946	-1.04710145430154	-2.11500123139191
mrps-30	-0.141626636136897	0.494229004054639	0.508644712445588	0.0464741390361239	0.434715256093937	0.215293895316695	0.747240187464234	-0.317648652782703	0.313942093922797
cdc-26	0.765766031390252	-3.09060691875929	-1.95821423103355	1.68519566073902	-1.37510259136141	-1.52899719372947	-0.502464767191145	1.73388438470771	1.39630487391057
eif-3.E	-0.0470074425150947	-0.975929501322695	-0.876299487151011	-0.0854175269416602	-0.188138662811216	-0.507786189002451	-0.50647909355915	-0.0267154156227137	0.61486358704648
fbxa-125	-1.8940322273339	2.4411442506462	1.42174430726786	-0.474582587405214	-1.37510259136141	1.32364460835145	-0.113114687219076	2.27279679467098	2.33938158466822
B0511.11	-1.2375889226963	-0.171247732048206	0.649215771607897	0.454005294338699	0.718649115195413	0.376829034112034	-1.03306197099175	0.747719555352661	1.09108966463534
B0511.2	-0.449927329550597	-0.431231533022461	-2.11952848941008	-2.11370972922962	-0.0204266868663081	-1.38915133200176	-0.893122872709918	-1.69688402871787	-1.21359211028764
B0511.12	0.312622923765323	-0.722770215738247	0.0325085005063098	0.490880378259453	0.269803781830401	0.318899067590504	-0.420913850036652	0.0858227115001461	0.46788367214892
lonp-1	0.169370676671194	-0.69164971772291	-0.25450435437719	0.000567183581333648	-0.131151573354133	0.268439800825524	-0.184650563933561	-0.170193268884998	-0.56723902514591
C34B2.10	1.34824403565747	0.925592580974507	0.107459054982424	1.28253444198255	0.183709223710241	0.61417076678168	1.64131540510483	1.26262644712003	-1.4719196544593
sdha-2	-0.489957478927988	-0.425000884459565	-0.681601924844827	-0.269627126639699	-0.120276199434362	0.179030533175408	-0.472053600734841	-1.30913176036934	-3.83995848043441
C34B2.8	0.36983360836847	-1.09262189089427	-0.0574589057508906	-0.171531062429883	1.04271780826974	-0.0375056687861481	-0.959273689943749	0.650720354145721	0.589484014195402
kbp-5	-0.297735368582712	0.226728184228577	-1.62862234524893	1.16326968742393	0.0276750878818217	-0.38489158197315	-0.358790885502436	0.0609920078959847	-0.21424614663037
C34B2.9	0.357976598418044	2.30181698135445	2.52533068718709	1.47228489261258	1.64497122845399	2.0906955720771	3.1166439059508	1.78584963009254	1.09940896896156
B0205.1	-0.25862943438728	-0.24980360666473	-0.638875824401625	-0.689171958879539	-0.0650911511378395	-0.0542924983474519	-0.452697298155105	-0.409761415417458	0.291923162382072
B0205.9	0.769835681037044	-0.5339880931862	-0.702852687172946	0.300022865923094	-0.53251557706724	0.131590643845649	-0.659900720480375	1.12413547526152	0.592832082697968
B0205.8	0.32100206231737	-0.079163864846744	0.801289465520939	-0.183767163272778	-0.360794453477257	-0.293963274538138	-0.337511167785807	-1.5319636423958	-1.17593804866248
B0205.12	2.16783740559416	1.25094064854052	1.06289293354225	1.20600333637332	1.60356975407069	0.708630774940624	1.39724212708046	0.496791119356057	0.761123361332696
rpn-10	0.647976391492352	-0.0842980593812343	0.0938874038494134	0.642752322162904	-0.150243524672601	0.527100540453585	0.111027305093126	0.642854665856408	0.441501587453157
mrpl-9	-0.875632488720424	-0.288663389778438	0.577591305472901	-0.824386764135932	-1.1761584072291	-0.323637075284213	0.149472286301337	-1.61459225885863	-1.61990706164671
kin-3	-0.445493107174277	-1.64586369133824	-0.885549997233381	-1.05379239458881	-0.636166687868785	-1.18968263551677	-0.894001342929285	-0.54182577361017	-0.523156760967617
B0205.6	0.553774835608551	-0.279925693256319	-1.25186791293005	0.14527790309761	-0.0677362646992984	-0.537019204059398	0.0724906082649524	-0.836842492280001	0.0436553622217093
B0205.5	0.432765684795718	1.382750075383	0.504883859039632	0.00318533189659284	0.448244948756913	0.534557654680718	0.961622165318579	0.477064240756067	0.715840199684467
daf-16	0.195220019159004	-0.601593517422418	-0.306065095747715	0.0189553466296229	0.113453208962392	-0.479222645239901	-0.701238966285112	-0.781988402082701	-0.532929743773948
gpx-8	-0.0333036221005515	0.387753684778	0.325487283237099	0.0939729764584019	0.645470844307502	0.349171826129621	0.0904228454097159	0.274866665904932	0.650084462193683
F55A3.6	0.69280417019803	1.30036197018606	1.13559685094553	1.11507359805168	0.476527203177597	0.624892855023852	1.18013225952455	0.337420934535558	0.123489688662869
F55A3.3	-0.248665210074113	-0.657812367225099	-0.027265674734129	-0.0132799045113447	-0.0307451102932558	0.0154205805397849	-0.320763196155824	0.0281226725267881	0.167056169545447
F55A3.2	0.608500103189844	-0.271492297529725	0.399507013386924	0.170092235034495	-0.252628400185569	-0.105168156769159	0.0515812808575592	0.765378673214518	-0.931032262975871
marc-6	0.629103497610218	-0.127964148132728	-0.0260898318037401	0.0533619600226056	-0.0295306016451504	-0.48390362320548	-0.153645020548201	0.273579679469658	-0.460261734358137
C35E7.8	0.738310352889797	0.908364939660329	0.648068668027109	1.19385254447501	0.865876776345254	0.949503500479734	0.418619392386404	0.729868402730122	-0.320224002497601
C35E7.5	-1.09418394694488	-0.253983583471943	-0.0715491570409358	-0.138350148221699	-0.0955871289248723	-0.336674883622991	-0.074349163623337	0.0601453375961543	0.109070059980431
C35E7.4	1.29149804789021	1.03650083476284	2.92257553328699	2.9074643055838	0.0945016633721118	1.97036376270468	2.47903037031855	2.04151030230365	1.77907026746619
C35E7.3	-0.482447263104108	0.883554986956936	0.337413402273218	-0.554132834423237	-0.314062525720399	-0.933473285465414	0.795979841610757	0.212967253735924	-0.0445817695690345
C35E7.2	0.0624534897664887	-0.398123415102739	0.391827902191816	0.147867231123404	-0.50380116750366	-0.756266563593694	0.465765068305303	-1.19960901686765	-0.528842943701656
C35E7.11	0.344968744258306	0.87805237191249	0.460550039073994	0.635382221285545	-0.169747202715983	-0.0210119276753395	0.668856444337462	0.49366428897675	-0.249681604703306
vet-2	-3.96490901682392	-1.29105159477245	-1.96444709653013	-1.89947950452541	-1.96038501677053	0.0180545638729028	-0.438888061736447	-1.19068052315016	-2.05209886592331
Y37F4.7	-1.13826245712233	-1.27172825738356	0.292228402715148	0.761473344840945	1.94341171056988	1.5950315978763	-0.496737542599958	-0.271658417477342	0.00587449105386224
Y37F4.6	-1.1075274980532	-1.11411262979392	-1.62533419417983	-1.24594791258736	-0.681825593941781	-1.14576293241551	-1.27188455595989	-1.35224477872012	-0.496030129806163
lrk-1	-1.83084277459973	-1.35585627781962	1.04286486826607	-0.750681708089828	-1.32130974095168	-0.732956199820452	-0.00442959137734696	-0.191683665406545	-2.43486425947892
mop-25.3	-0.0576008774696302	-1.34640865908656	-0.056265287911001	-0.258180276659324	0.548836450238368	0.225993821662912	-0.633218402418561	-0.677958191813375	0.413607604430398
cpn-4	0.0737103527260056	0.939420806746887	0.681457772413363	0.729790683345312	0.597287738234756	0.473388079370521	0.898122069834964	0.584961518803561	0.0382834413882554
F49D11.10	0.480981259005833	0.197543239470647	-0.137929834689639	0.732590803319483	0.729337333770729	0.507155953452558	0.356382491037884	0.924411584160321	0.80408514846825
tag-296	0.7896150046285	-0.87326115503517	0.573249623943421	0.920313358948647	1.21171275546699	0.684837657901795	-0.323297178184214	0.694551189619676	0.86593457066215
prp-17	0.322684230894799	0.100712196953376	0.552848791931387	0.375689584643287	0.443898035803449	0.522635532526763	0.305505915263403	0.138891621393519	-0.613553025659756
Y95D11A.3	0.956302542588761	-0.575715532426757	-1.96444709653013	-1.17212526718136	-2.43166589976427	0.254731747595198	0.268584196986827	-1.89519997012966	-2.05209886592331
Y95D11A.1	-0.21823383982856	-0.934820124432695	0.119023030263103	-0.102641195036726	0.370288657615512	-0.504473902297311	-0.0507562269156113	-0.54938491789515	-0.387187553737179
impt-1	0.173243517123664	0.231789542957328	-0.360400512353958	-0.699718513814729	-0.0340184391305382	0.249830619405782	0.0147568469669836	0.209840423356616	-1.39125766870898
Y52B11A.3	0.215324882460813	-0.152543871060612	0.238613628718962	-0.953309980365247	-0.0975663196279371	0.917348605073142	0.395616669291749	0.8189488505527	0.317349829159889
Y52B11A.12	0.76371852146394	-0.251124448238673	0.011849288902282	-0.01874240863388	-0.404224376027055	-0.0210119276753395	-0.466315598116983	-0.517458584945914	-0.43136069115287
Y52B11A.8	-0.274960533762674	-4.19528427260373	-1.30306044608575	-0.750681708089828	0.349779250030209	-1.96152215255694	-0.393779671349415	-0.459529528174204	0.474061957979618
dxbp-1	1.92924465472458	-1.53672346628946	1.55067264353032	1.04952187694327	1.46451725295466	0.990604591575812	0.525746024804915	1.10359058750283	2.35620185146669
Y52B11A.10	-1.06425891198589	-0.93918407525675	-0.158286947470743	-0.0294068693546087	0.0858622786494946	-0.371467805446246	-0.816183094075125	0.0192158201070395	0.902035123804586
Y52B11A.18	0.168198754100391	0.264980062335313	0.228920878314811	0.254613599032524	0.467546033661968	0.167582218865377	0.0726781422206187	0.407374510413097	0.0941441748581829
Y52B11A.19	-0.314482443915686	-0.0361204033693048	-0.711617417952358	-0.993232253493536	-0.203802674018373	-0.420546229708674	-0.119495818078237	-0.698609676093277	-0.0350100654894509
Y52B11A.11	0.454342974368607	0.86398871053355	0.762917621595512	0.422478635571396	0.435199024145259	0.737923621053207	0.789716644467769	0.495755982919289	0.489457659531202
hmr-1	0.539422465137996	0.698030898856301	0.634694495931496	0.347517788680687	0.283360479895171	0.312680559439937	0.825719819205948	0.455671644825661	0.201966433407085
Y52B11C.1	-0.630923595738451	-0.316303599587364	-0.813516847128455	0.265844922842847	0.541508956190907	-1.13313540696817	-0.482024008402411	-1.12651391641526	-1.00849227515337
F28D9.4	-0.167775440566884	-0.563099898851652	-1.1162168051361	-0.494730463514166	-0.331084837023663	-0.894607419246217	-0.82729632269396	-0.44372125586568	0.233426460060197
rsr-1	-0.484202230134429	-0.125222219933262	-0.0718652012863963	0.0845034364940871	0.123877128602567	0.300233511658949	-0.294296170808898	-1.03642960728392	-0.830441330726485
sri-5	0.76873160603478	1.84880883581259	1.47564885720061	-0.244117645549201	1.79566252570352	1.46850639099058	1.40675663524002	1.10859205500101	2.36978708357449
rsy-1	-0.592113766154735	0.444600197889889	-2.11952848941008	-2.11370972922962	-2.12910621741867	-0.0382992396579185	0.482610078138952	-0.492500079129742	1.10584057095017
Y53H1A.2	-0.10503124470084	1.30639441673176	0.0135561040163303	-0.445379763730404	1.16048369561551	0.61824778267675	0.625616209280056	0.142036639907772	-0.684055591499831
nfya-2	-0.220930816449074	0.0543213131068017	0.159727329345982	0.650950130435238	0.0582781473931184	0.672409283592859	0.0717046802377659	0.182999793202621	-0.669723542834641
F46A8.11	-0.030935149378304	-1.53672346628946	-2.18934980058	-0.520960719568412	0.777006861740754	1.22728177529811	-0.414717320109022	-0.239872269288973	-0.291349194356685
F36D1.9	-0.14534460095022	0.476203858934172	0.00660828756003036	-0.0733910945751575	0.182424785991828	0.414125360291036	0.855991122125091	0.286110441588596	-0.449505933453168
madf-2	-0.530770682713704	-0.477975902783631	-1.54353119090286	-1.76774155840731	0.287347014897869	-1.38503133660901	-1.93518341731715	-1.72933169792141	-1.52713600270202
cutl-10	0.516554973972492	0.0110219525010709	0.273443022898805	0.404862182226552	0.0511872153709758	-0.56389388723745	-0.388792533662106	-0.256706653379557	-0.514951236242439
Y53H1B.6	-0.972387810297123	-2.44478543551248	-0.393794559341077	-1.35360190274958	-1.49132767690347	-0.418671216553114	-1.7902558737283	0.938828018188866	0.869014340256564
H25P06.5	-0.260246627318678	0.220733132526827	0.380644525742344	-0.945892176876783	0.176840748365245	0.263340022683211	0.29431340203747	-0.150528767150281	0.252274303425764
hxk-2	0.698975533623624	-0.965056823925497	-0.465477506277808	0.398785455798903	-1.90659216636081	0.0954305457683169	0.171756589987363	-0.626649413806625	-0.456827764056695
cdk-9	-0.477383008051053	0.355513261151782	-0.33180428026036	-0.249384578362814	0.111873150287989	-0.0892852321239579	0.327812709342298	0.180902425849712	0.108842258788526
M04D5.1	-1.06522141432143	-0.266325857607066	0.328060873376129	0.143948929655645	-0.253571634128335	0.487997578394678	0.0264303449455088	0.466627151645272	0.0208237012660157
pes-2.1	-2.96476726061996	-3.47993290166159	-1.76767795749464	-2.21489216444522	-2.83533239484752	-3.20908023623309	-2.61088888854812	-2.89228482416721	-2.85857181512186
F56G4.6	-0.0354030349710552	0.106409280268705	0.597300321155693	0.706479017019754	0.550871713234433	0.547765128829068	0.207505741853451	0.482916184501407	-0.123539036581468
F56G4.4	-0.490206177390662	-0.714371346476468	-0.393794559341077	-0.953309980365247	-0.0975663196279371	-0.655348400275409	-0.580824059122945	-0.653280961803088	-0.625726881597757
png-1	-0.256918260853284	0.909026685092254	1.23768445200358	1.19310859114041	0.26520205472332	-0.00128417743838428	0.915096104776983	1.23235754306682	1.59480422715861
aat-9	-1.2419213053656	-0.0638399671779418	0.267592091103297	0.638324252853639	-1.28984294065509	-0.33201617897748	-0.0612344962032993	0.0778700331728699	-1.00849227515337
ego-2	0.276867106206413	0.372513905679874	0.248785035266444	0.472322823003156	0.0523675567345064	-0.304330499523926	0.168740221370307	0.0358408517112479	0.131468915528841
C27C7.7	0.777375504024343	-0.0781429416681185	-0.161891888922727	0.120822806136652	0.0981371148860725	0.235417629889061	-0.0722267758370641	-0.262466809758986	0.112514860533938
C27C7.1	0.294063732203893	0.779820988557278	0.13691601669247	-0.196283852227863	-0.52078548189271	-0.0485235931061457	0.178247145988156	0.2136130278397	0.303033239263225
K08C9.2	0.509567509958771	0.342437444042995	-1.95821423103355	-0.474582587405214	-1.37510259136141	0.418233771020626	-1.00442432307323	0.363893398103352	-1.51262134354797
col-65	-3.22393135669597	-2.36610593134132	-0.291772819023926	-2.44535710630124	0.733576939190956	-1.52899719372947	-2.3091443158273	-1.2282155818886	0.453228163152928
F32B4.8	-0.225562308307547	-0.0488531816927086	-0.293104071062728	0.761473344840945	-0.198958163405753	0.366465645139811	-0.496737542599958	-0.555203396733188	0.00587449105386224
F32B4.4	1.19624849265876	-0.111361172844134	0.0238189561343521	-0.00213124445607905	-1.00670596541223	-0.600740012348629	-0.251919581343773	0.34370658537005	0.821818055551698
dys-1	0.0563961107811002	0.0755907031682352	0.407873074847194	0.158682209930956	0.447389909574604	0.000154111814348953	-0.247374328824181	-0.140154364713462	0.303530310066375
F15D3.9	3.04298686321458	0.341622864620433	0.064361023090104	2.42639763135646	0.154710355377774	0.773382747952682	2.6754693987508	-0.152164845770277	1.35463728425719
F15D3.6	-0.531276822315387	-0.773007520598226	-0.11593010424412	-0.109820091073753	0.194007438541234	-0.191227807979028	-0.886338632653084	-0.937638473279685	1.11037694484781
timm-23	-0.747493164446306	-0.20153648315634	0.763699922400682	-0.258098103797789	1.06251608851593	0.623908560695296	-0.544479400067997	0.483253720189989	0.760914114644307
pals-1	0.966491171806938	0.62972455921783	0.0756497151300362	-1.51304740819167	0.49647302627135	-1.11642811321293	-0.0142696013738641	-0.604612313389843	-0.16963463866779
C17D12.7	-0.0633039703396354	0.601185132668786	0.575025390094291	0.476915952201446	0.528833360390049	0.239085474111888	0.136728499027374	-0.0811110019383196	0.452424787431452
dhhc-7	0.123162891212081	-0.177632476941209	0.39453991896886	-0.45540583868532	-0.726652864295155	-0.988625514482403	0.309934296544674	-0.715535564831922	-1.83579901917861
W04G5.1	0.490751025949097	0.726374201865882	0.859282062529534	0.662754994306829	0.51596533162885	0.904540805414337	0.668147857008389	0.586662439042051	0.66391122160817
W04G5.8	1.48051769907461	1.17515664881255	2.88173268450141	1.63423246646392	0.679784088781233	1.84264749886229	1.30575421029576	1.82090515753225	0.432394368326238
kpc-1	-1.58681739021536	-1.53672346628946	-0.475832674288209	-0.921252641952746	0.26520205472332	-1.73975107089776	-1.8931176044058	0.0279735934786862	0.260315316739989
scrm-4	0.686749025035315	0.28228127651041	0.515004318932745	-0.094993664703726	0.539455931461816	0.361869495517037	0.00747014020736235	0.338044130508689	0.737208368185557
F11A6.15	-0.0306390447665864	0.206270092025285	0.644259691170081	0.30540200878676	0.672277500467885	0.966312400524052	0.225931814178671	0.618566997148667	0.210186836578623
pgrn-1	-0.59035909041541	1.59832831017869	1.84146659505524	0.536397864303442	-1.43111898489781	1.40592171843628	1.16381821290926	0.4494013223117	-1.12985594999235
oac-19	-0.69051200344016	1.05695892696613	0.064361023090104	0.244253890285144	1.68033100364769	2.00194870068917	0.489596855730752	-0.152164845770277	2.29771399501484
F35E2.8	0.0879778239964734	0.973154314111054	-0.181108659068416	-0.605096028698335	-0.852252401084625	0.217716685375664	0.950456749931498	-0.626649413806625	0.486248946700951
F35E2.9	-0.682749966734883	-0.320458246103658	0.881634872065219	-1.13456714643181	0.644424313587534	0.266880736388616	-0.0406687067512293	-0.558751662348815	0.728830564127275
Y47H9B.2	0.750026128153718	0.796669142857228	0.0938394059772788	0.718707876357357	-0.28208154781703	-0.323637075284213	0.418440755992756	0.665408684753645	0.42649867130429
vab-10	-0.116908277136235	-0.858917746820049	-0.0857546526043239	-0.895010732167668	0.111251254673475	0.353797429537402	-0.219779985750779	-0.623194194169791	0.0397589157500315
T02G6.5	-0.544124836803974	0.358287616721651	-0.290024168021591	0.028093401637937	-0.629705424436101	-0.727488298831213	-0.556000536136283	-1.57037487585352	-0.452080550862874
dhhc-2	0.639387125921915	2.27983400265698	2.81191137333148	2.42639763135646	3.78901053420006	2.00194870068917	2.08837875030818	2.64432808380981	3.54439359459933
Y47H9C.3	0.608500103189844	0.62972455921783	-0.0491937367847885	0.457727110704348	0.409529891650378	-0.862789594243872	0.780462903659479	-0.604612313389843	-0.931032262975871
ced-1	0.442937346729793	0.566286671500345	0.790529737047715	0.765639632227876	0.0197744112791832	-0.124576148875136	-0.23180591911038	0.373323132275095	-0.123744274297798
dnj-27	0.942908650139258	0.105008489901063	0.717302969102899	0.579502164277016	1.20376707546728	0.939505601236025	0.56707119193479	-0.122078078136978	-0.765910657727045
csp-3	0.16761258722215	0.385366131447458	0.910605186983798	0.171138762624969	0.186585186149286	0.306183703107503	1.23439270567424	0.461687728454589	0.314169895114702
eif-2Bbeta	-0.121727793994546	0.326012269636479	-0.149327474379536	0.207008217661776	0.144564806314139	0.874850990457929	0.294134765643823	0.553914848886439	0.369564323335164
Y47H9C.8	0.949173233448274	0.256222002192326	-0.266240123729757	-0.118040515499131	0.21940479404252	0.170271406615029	0.0229079987034661	-0.789062466378035	-0.0587085805178937
Y47H9C.12	0.956302542588761	-0.897373751370057	-2.549779570308	0.587361058578541	1.68703130401252	2.04773974460009	1.47801601159218	1.35716628322977	1.61822497584331
Y47H9C.9	0.335072931178261	0.0691785018047757	0.0785441069715902	-0.242535388988057	0.0936824169970802	-0.42252617394527	-0.406034425672017	0.802557309150382	0.647222918930951
fbxa-216	-0.0268016208736155	-0.398123415102739	0.632258336693652	0.526929600719882	0.183709223710241	-1.07942167899937	0.251843475544622	-1.19960901686765	0.0228215673950187
exo-3	0.637986304787902	0.637792198141744	-0.0574589057508906	1.15163018133254	-0.351043549005793	-0.310729425786737	0.519126594353027	0.551404251962144	0.13168927871417
R09B3.2	0.156121552301073	-0.00334136694400677	0.0701960667235091	-0.450632834998633	-0.138224965950146	-0.547307802112407	-0.573756552913794	-0.375302678473194	0.280929254137636
R09B3.3	0.302083903036059	0.416625537969083	-0.155575963774246	-0.392140670989387	-0.472347686820987	-1.07206580644921	0.258625566850118	-0.56319665267175	0.0621215138642506
ubc-12	-0.293349568948406	-1.10214576790908	-0.310621119160423	-0.209595523648988	-0.256404486467316	-0.137355662730089	-0.899838779177177	0.235128716033576	0.838565373500129
mag-1	-0.0699485158442002	-1.21033833872929	-0.924600251542314	0.139829869795292	0.401031548323859	-0.503423561948304	-0.748035906397822	-0.308506643797155	-0.252397367680067
hda-3	0.347271556966286	-0.113694707552215	-0.0975838622592534	-0.0998582565086089	-0.101686715985724	0.291132212033076	0.019614935904178	-0.249038927494683	0.406626732824205
fdps-1	0.686962731114164	0.0806440322263539	0.460550039073994	-0.710573182709716	0.372787755542764	0.208008889897959	0.0893356180985996	0.388325446789466	-1.19275831546095
wve-1	0.13899413968353	0.637164879891008	0.0835322358390126	0.679469638595418	0.933027677955256	0.685795896590726	0.837669646711112	-0.342825548186492	-0.809992921905338
R06C1.4	-0.15649042313283	1.06237932013538	0.412025478636475	-0.405858379814543	-0.90973012181894	-0.821637771599255	-0.499181463047173	-0.765440792200098	-0.0748448537594437
R06C1.6	-3.1985923264344	-1.26288647308136	-0.802583329508122	-1.27576918247468	-1.45303700453602	-1.77867370132091	-1.30754358821648	0.20357539129352	-0.015574514049235
hsf-1	0.729087599901295	0.836080760246606	0.67954883742407	0.750432825915883	0.00509732037185633	0.390028371286861	0.387818756124114	0.897927570572239	0.107775862498256
rga-2	0.357976598418044	1.74845108478395	0.811813560895296	2.02866445974109	1.46581254231875	1.1219763618456	1.44942809198447	0.313619817736754	1.4030118577884
Y53C10A.5	-1.33910864374582	-2.76459683931589	-3.43411936950427	-0.971471882893248	-2.83533239484752	-1.9805142834966	-0.693984815219489	-0.983381427599581	-0.892722308420967
Y53C10A.6	0.215324882460813	1.07033120463024	1.03535371974132	0.61717261614644	0.414238487389497	1.52855974819699	1.18425897169799	0.690181894988711	0.317349829159889
abt-5	-0.193981410525503	-0.606805599963538	-2.28377613019673	-0.342401981539265	-0.0261177625279007	0.557534317577204	0.11961466709846	-0.890764131851376	0.15633225820391
F58D5.5	0.719642835679103	-0.0775438642039518	-0.0574589057508906	0.900914548906559	0.265705676699919	0.763613559204547	0.433995501792482	0.650720354145721	-2.05806703162797
ksr-2	0.486630669682483	0.463123627921415	1.16993378296948	0.461495156096345	0.31441947483651	0.615182549235662	0.445669954623647	0.00625513533282562	0.21883364268398
hrp-2	-0.483629110584933	-0.827419211728436	-0.203096020323924	-0.832325706806581	-0.887378475214375	-0.585825477476764	-0.822023181856645	-0.631145666729651	-0.184040118132269
F58D5.2	1.00846169328895	1.67096402534478	1.02353560098656	0.94399369012158	1.94230889067062	1.13742777907985	2.87721869592706	2.24994262858134	2.29323986348748
F58D5.3	0.191784163860406	1.05659300505303	1.26081868219079	0.821986694456853	0.515500118226439	0.768495655963927	1.21446852712799	0.442228954611024	0.17288431873228
clp-3	-0.491960853129987	-0.286406339589878	0.602054297180647	-1.40811586248586	-0.29051642553609	-0.821072047228028	0.681110588643019	0.0199409764011599	-0.0277615027705671
Y47H10A.5	0.969577792658274	3.61977204537986	2.45444627917865	1.48882758218499	1.32666248486417	2.5869203668905	2.72488652348275	1.85356450244307	1.02864728699711
rrf-2	0.675729148832968	0.958751765940373	1.13952270741478	0.729980931132886	0.636123787174279	0.87804166579899	1.05164796689712	0.673096168766255	0.960123922973573
M01G12.9	-0.59035909041541	1.89305110810151	1.2090584069952	0.936689786687776	2.38233988005972	1.40592171843628	1.36933091575045	0.4494013223117	0.835993556708541
abhd-11.2	-0.187904482733	-0.193164877666975	-0.418842958030544	-1.12924043670945	-0.484080461672183	-1.25137538252831	-0.641553344017182	-1.25609874330924	0.741782812368881
R05D7.5	0.370909019089296	0.400473864934327	1.2189008533366	0.961018306246852	0.305117239022149	-0.225262494543792	0.360528571386351	0.541442346593898	0.347258251048558
C15C6.1	-0.435596793828615	-0.636415516634226	-0.0365154474171301	-0.0869318728449197	0.730314319977889	0.370252102572437	-1.3227490393594	0.149214887030729	1.07427639170537
C15C6.3	-0.579746945513743	-0.132926726392254	-0.141525288863618	0.0322207856412186	0.766002197951836	-0.0058334154744384	-0.251850159471315	0.124803815989051	-0.146363641236727
C15C6.4	0.576576189171011	0.611125654128249	0.392328080033855	1.0975919897508	0.0149994920809651	0.804954489586731	0.787086187245426	0.869857271528541	-0.204873912958959
sdz-14	0.0805476959887502	0.463512047473346	0.597035509701493	-0.0166129679282988	-0.0835514389940651	0.702909380795322	0.528056408227875	0.765106768148973	0.444296116132906
F14B6.2	-1.30511075809977	0.139620529918939	-0.250929970238338	0.0712950143706131	-2.43166589976427	-0.973834205141294	-1.6483198763418	-3.09958391971779	-1.02932606998006
F14B6.3	0.150618569712537	0.459820586466854	-0.361594130193848	-0.0094797374723858	-0.845836559488685	-0.377807222888396	-0.611149863032873	1.50411074095658	1.92713559018056
C47F8.6	-0.288057395757748	-1.22191035982163	-3.14134490958246	-0.349720418252343	0.414238487389497	-2.8758031220261	-1.08278361500503	-0.385435099035429	0.317349829159889
nhr-81	-0.883739725162113	0.32845424047523	0.461649213361738	-1.04458985615347	-0.68448549040501	0.354704723503173	0.0724906082649524	-0.102103870549452	-0.074729889152443
C47F8.1	0.357511319064951	1.14875459585646	0.871021816779001	0.61717261614644	-0.0975663196279371	0.917348605073142	1.47574183481546	0.23430857120937	1.26042653991753
glct-1	-0.627322550705991	1.17515664881255	1.80062374626965	1.96129478142364	-0.845836559488685	-0.377807222888396	-1.20839759706367	1.50411074095658	-0.59037842761701
E03H4.1	-0.716189288865642	0.394642559271623	1.03535371974132	0.893699863299632	0.956773445648244	0.299993795460494	0.515998279572398	1.05096749039368	1.07874745346797
E03H4.8	1.81159817580855	1.68432482100283	1.49549568213265	2.12738034727858	1.71877410737398	1.8603678558011	1.82908424291798	1.23170930977116	-0.123744274297798
E03H4.11	-0.548544219860662	-1.33427677600534	0.25611534354684	0.83969800519924	1.09307355603127	0.807720615837898	-0.743666746300052	1.20915888230861	0.965898278152665
lys-9	1.03529952645873	-0.186374240928017	-0.953159469468299	2.50717238319946	1.48826302064764	0.896020777713392	-1.85229315033225	-0.75498262727643	1.77907026746619
T27F6.1	0.120969076287895	-0.282550458366414	-0.0224035274754784	-0.0281486339920618	-0.338991328546306	-0.128573328765517	-0.964470251032778	-0.337115815440175	0.276127163969879
clec-12	0.00305509602566686	-0.838245543047232	-0.818445834699145	-0.413202302527325	-0.626303003607841	-0.382583657691404	-1.09027500745734	-0.893337978447306	0.504978450519361
sygl-1	0.0115295619224403	-0.44877604659353	-0.755196712592923	0.00139545719813327	-0.357667327146093	-0.898333236401439	-0.20764615384461	-0.650393269758915	0.0920219919900593
pars-2	0.719642835679103	-0.585082877549111	-0.930297528312765	0.609375697215056	0.265705676699919	-0.633884541192409	0.0446454218204141	-0.553663595442408	1.43173148611348
T27F6.6	-0.0509045921592709	-0.47963601855072	-0.634136033931053	-0.301480270834826	0.130588936502935	-0.441247847236241	-0.717311883025986	-0.102199373145252	-0.603439742739119
T27F6.7	-1.06425891198589	-0.602117585382849	-0.418842958030544	-0.648008036005823	0.570259303603999	-0.22367840559014	-0.910521813708601	-0.756234240700608	-0.0410415869530595
T27F6.8	0.619095512752481	0.900894687502084	0.895597446586453	0.96013186727952	0.658722091546483	0.632316978280486	0.91736912906802	0.39822254664627	-0.0347146996929966
K11D2.1	-0.913666243223722	-0.714480066110131	-0.528312100308956	-0.38833438018767	-0.343812452555109	-0.719352382536218	-0.332069583596582	-0.800265378679629	-0.148298463272248
asah-1	-0.650447046498791	-2.59773128331839	-2.79524925246653	-3.47626468989212	-2.20513020481524	-4.38214206979923	-3.17559195669055	-4.39072740693844	-4.33553234014827
unc-101	0.230874279469724	0.0406538576424669	0.488669371906342	-0.0408269059443385	-0.73484123816654	0.162156452716613	-0.348629038219938	0.398092544304951	0.400584695810687
K11D2.5	0.83181872040998	-0.287205227383054	1.11074197662265	0.729125521427842	0.511037837742628	0.938480518830103	-0.246076350515742	0.252331088647625	0.241361719716019
pri-2	0.423441216948315	0.223206211747482	1.02755471477466	-0.356249714812659	-0.195859695414818	-0.408825802478697	-0.250105789660707	0.290765651647119	1.05326724778081
W02D9.2	0.278514335194981	-0.388376575629513	-4.15263253664428	0.152069766213611	-0.204036375082322	0.772879673963845	-1.12591956167099	-2.11029272123199	-0.604893086771066
hmg-20	0.223320748897489	-0.0151807014938122	-0.192722810166005	0.357734566156372	0.413486549354235	0.253758469906979	0.318182430494094	0.253424499288231	0.750023532270738
W02D9.4	0.276997475180873	0.460635165889414	0.650887114707871	-1.66703967468209	-0.266969975675503	0.341386785170831	-0.00442959137734696	-0.191683665406545	0.777664846806467
W02D9.10	0.802729491680833	0.647159543264098	1.77557534758019	1.15862765117841	0.765043739487546	0.254731747595198	-1.14636032045972	-1.19068052315016	-1.02932606998006
dlk-1	-0.100821967555816	-0.631712513907154	-0.453395391342072	-0.407631253106705	-0.621094102490794	-0.891583803684345	-0.308863104047781	-0.165996022973367	0.320502627146169
F33E2.5	0.905344351602026	0.810372382091738	1.04968819470003	0.978721052307466	0.578910005362666	0.870845955199984	0.542372114692638	0.463589151014096	0.325038220099414
mcrs-1	-1.22586428195237	-0.984985168506225	-0.349339944376695	-0.674828819132184	0.221369618033994	0.346205303826171	-0.682593151446682	-0.410064218738072	0.00430065784749452
H28O16.1	-0.590891369202484	-0.660611987753342	-0.456802552827944	-0.824572342427724	0.136631570101122	-0.348071376002675	-0.534281920814815	-0.397895908056168	-0.202181351460508
T26E3.7	0.912398673288674	1.30787257181995	0.360917070782757	0.410695333169823	0.338236839344315	0.347741815213876	1.22981991673849	0.823777111673144	0.430821840766753
T26E3.8	0.389730811636031	0.528961821417679	-0.953159469468299	1.26375210164749	-0.95983810190407	1.97036376270468	1.16381821290926	-0.75498262727643	2.08267315629303
T26E3.5	-1.15868549710746	-3.98247361767117	-2.18934980058	-3.4080932050567	-1.12855930255221	-3.17419765120133	-1.39115804852372	-3.06961463618888	-2.25719870105758
T26E3.4	0.738310352889797	0.00714808291277371	-0.120052078677905	-0.00415072202588571	-0.188462988930928	0.252856734439639	0.0563216571140923	0.424248035927121	-0.568285624767427
par-6	-0.619560514000715	0.40277488561519	-0.685962411517134	-1.08360395215671	0.519058477862014	-0.51627967136846	-0.433943166791582	0.709798893974217	0.749664358953966
ndx-1	-0.131257237144428	-1.42537085691851	-1.05704284555226	-0.4316977569333	0.46803133779922	-1.17435129078626	-1.68157077788657	-0.201389324664362	-0.0532285756743918
sra-24	-0.225562308307547	-0.547227269965587	-0.293104071062728	-0.1772501146784	-0.198958163405753	-0.349315923150149	-0.496737542599958	-0.271658417477342	0.00587449105386224
pfd-3	-0.932060710605369	-1.11646579542215	-0.848180154318664	-0.764318141959174	0.0928635415892671	-0.805966648969365	-0.523077335282438	-0.153454969102571	0.557801845410882
W02A11.1	0.282197791598989	0.0338550422084818	0.35012268604442	0.235482831231896	0.275589158090872	0.075165380892525	-0.0846481890423842	0.44202658293732	0.247324952297181
vps-25	0.302309207370904	1.17742018536282	0.21702404065019	0.527135193141947	1.11917272911619	0.471953591218328	0.459244989335017	0.531199347715189	0.457520472505846
toe-4	-2.71702113274275	-1.60975689756132	-0.903828572079405	2.32129043646405	0.807444814441641	-0.537019204059398	-2.69154754439672	-2.33982635972088	-1.14748297080576
uba-2	0.711438622526877	0.0687275489700955	-0.0888099062110227	0.000624157714952164	-0.382062264808296	-0.3986628423009	0.315430471676071	0.0428145057331607	0.513789725405472
bath-34	0.111903704107361	-0.701902468229246	-0.224163346789008	-0.56199172872476	-0.684601803263842	-0.553294733587994	0.212678868432986	-0.253565037639999	-1.66731977883131
bath-35	0.417268901508035	0.59170501805261	0.226396824941752	-1.10982824473238	0.158731999268935	0.380687106220437	0.903399590338063	0.0921402002135883	-1.21359211028764
B0019.2	-0.856927010839361	0.976048012215769	1.47564885720061	0.788014442866654	0.944436126686739	-0.988625514482403	0.609785719019343	1.27419909201724	-1.83579901917861
attf-6	0.0645533196482423	-0.129463507114192	0.633706495165654	-0.296812291419076	0.109061723694365	-0.00917669047426403	0.0994161532005814	-0.111877355964508	0.251242628549623
gsk-3	1.18909046610445	0.366862341177111	0.229551964622254	0.498774479626488	0.772258217459151	0.496338139130356	0.538822366273406	1.07966184497003	0.0845672734190208
nhx-8	-0.81132966459506	-0.332593359799768	0.958344842776801	-0.0256967671179228	0.369854274871171	-0.114448537429881	-0.0671712123448187	0.878799828622157	0.595319873318384
ptr-17	-0.576010130407217	-0.30560547322353	1.2068465680602	0.0149000174569252	-0.5576073375273	-0.406522227759696	0.596095455806408	-0.150119056565731	0.580765241412903
Y18D10A.9	-0.354222279633632	-0.945632242171299	-0.313313925238449	-1.12465458169544	0.135260788701266	-0.94880463019593	-1.26572141586379	-0.493609367275809	0.301317811323869
Y18D10A.11	0.321719849758007	-0.290263601838325	0.341828986876003	0.194373039628009	0.325012750098445	0.0905294175788999	-0.28901895557597	-0.647990731280072	0.124317347972028
Y18D10A.23	1.96928625528399	1.56449794031129	0.064361023090104	2.8266895537408	2.2970802293534	-0.45518320478381	-0.107650878300046	1.75673855079735	3.24079070577248
pad-1	0.407419519628946	-0.23766192766232	-0.222898424038671	0.424203574845611	0.337836954993398	0.165259272847658	-0.081401980724463	0.0256744879519426	0.153969105701636
car-1	-1.10960937410949	-0.823992326907059	-0.309473963479294	-0.981749164223986	-0.418208401335436	-0.308108595928822	-0.409968360847306	-0.522166952857453	-0.863301484317081
fkb-8	0.517015338663866	1.04903735049664	0.363032771789453	0.579033102502792	0.154475852381391	0.0478339592209392	0.884855996463216	0.493082592604496	-0.0119949525202121
fkb-2	-0.556480698544587	0.419143808351016	0.699868842009116	0.428429858088774	0.226971473014408	0.141940834162715	0.572610437406291	0.457801408024944	-0.0774701057381737
pfn-1	-1.08035733268166	-0.911648476529803	-0.45236953748416	-0.86954549434305	-1.33398533675254	-0.965225930053281	-0.428807762309403	-0.526229121525972	0.395624880816908
Y18D10A.21	-0.482447263104108	-0.0054525767216694	-1.19239628613025	0.744487995520677	0.0527668483418818	1.5529559152564	-0.295777642203902	-0.00915073965166782	-0.0445817695690345
F08A8.8	0.702576578656084	2.24452313757357	2.67346236883153	1.23394054407959	-0.845836559488685	1.24626862645603	2.19706384614991	2.32076966014089	1.37547107908388
F08A8.5	0.452920264370199	2.26371246235735	1.46258715605345	1.45830201011972	2.59639563633355	2.5373839390404	2.95641629588896	2.49340193944238	-1.02932606998006
fbxa-101	0.157955801170169	0.0466755751813021	-1.11045270128325	0.528024030096759	-0.288737998604973	-0.391612321841646	-0.490479639131299	-0.273952108390578	-1.18605133158312
fbxa-140	-0.241779549161645	-0.354157553017602	0.0156604799670703	0.166823948189647	0.560638437525992	-0.110130304596293	-0.157599935646589	-0.419350318256044	-1.26330071325525
C47B2.2	0.287983641490538	0.000465851545156116	-0.0491937367847885	0.58591565075195	0.869326529992798	1.04460944687597	0.115037047707785	0.416701550165323	0.773442072089855
tba-2	0.254419656327849	-0.152534694545373	-0.0371571000417058	0.232733883376079	0.355382732880656	0.207289075671112	0.0159183099086302	-0.0831637863562735	0.701429223057209
pbs-2	0.784262413523799	0.690272069406894	1.84539665875011	1.12613969314295	1.34864268098201	1.12312752270648	0.377269292828556	0.782389480152366	-1.95156898591102
eif-6	-0.387676960729661	-0.844377933782271	0.0816157098461409	-0.298706237453365	0.0365052527311759	0.172563540666643	-1.41727609785507	-0.604961678207833	0.865069954745318
prx-11	0.945133513021023	2.01642995830503	1.20548778188191	2.18555186867899	1.80493844683639	1.62642865736258	1.84055350549022	2.16752775569916	1.59318935383514
gale-1	-1.2419213053656	0.257818251765358	-3.56106719736983	-0.0338294360984676	-0.235503175378913	-2.12502417598237	-0.648325144645925	-0.0733173463865697	-0.456827764056695
efsc-1	0.0870030426868573	-0.136876518757924	0.0271213462861901	-0.217982472134245	0.0913624777037316	0.206149986959775	-2.57395101203334e-05	-0.98727719220348	-0.690257554597196
C47B2.9	-2.72740076378132	-0.877949169615859	0.395146526714618	-1.72343467159578	-0.738394653673565	-1.98152280782725	-1.29323646802255	-1.9668148679697	-1.688153573658
nlp-15	-2.69819934019601	-1.40924931661887	-1.53849194324618	0.0203318200955142	0.0945016633721118	-2.2797761397732	0.930827126718598	-1.95936657686456	-1.12985594999235
smu-1	-0.321818887121448	0.406344776797578	0.277854943221317	-0.740135153154637	0.289169867227897	0.0405490177695648	-1.10642663966788	-0.424979468344347	-0.280575143541293
pmr-1	-0.158772625974249	-0.274982643761998	0.134988139910818	-0.47585745440048	0.562488400411811	-0.1096787389241	0.388754922363283	-0.629794432320878	-1.18605133158312
W05B5.1	-1.42372762686283	-1.13480270551199	0.814868814501995	0.825705407111529	0.0591418881784121	0.443495163615618	0.450607782434636	0.598391569243057	-0.0587085805178937
npr-14	3.52516849612105	2.78737301600214	1.73080243509973	2.8266895537408	4.27340755915456	3.23051465342567	3.61593274366474	3.46098700299411	1.35463728425719
nhr-85	0.164967529720731	-2.10516079721037	-0.199474066166532	-4.02169963192009	-1.02666467739436	-1.10355659398676	-0.981132051665166	-0.122078078136978	-0.21424614663037
hpo-2	-1.13826245712233	0.666482880652988	2.45444627917865	2.00489362639292	1.32666248486417	0.366465645139811	1.3099420060362	-0.555203396733188	2.52338850885143
pals-2	0.969577792658274	-0.547227269965587	0.292228402715148	-0.1772501146784	-0.198958163405753	-0.349315923150149	-0.496737542599958	-0.555203396733188	0.00587449105386224
pals-14	0.234403084988778	0.59170501805261	1.02313691596411	0.773422756258662	1.21307176454512	0.558079632748342	0.964628373757418	0.711883870458388	-0.270515399529995
F22G12.4	0.323468717261577	-0.207978013742801	0.167167488708167	-0.449943979743503	0.195313416469045	0.178861944247405	-0.224776662357058	0.307970806845741	0.0386278266369077
F22G12.5	0.067670124555575	0.240954598853395	-0.133858824192503	0.238098491767038	0.257340265084709	0.227104644212158	0.00483410227545645	0.421706762008295	0.157741912595727
clec-109	0.639387125921915	-0.881252211070422	2.36321062315977	2.42639763135646	2.2970802293534	1.49204775996629	-0.107650878300046	-0.152164845770277	1.35463728425719
ZK1225.1	0.750026128153718	0.647489971124168	1.43550435476883	0.914597895343943	0.685315082838179	1.55268659385442	0.418440755992756	-0.17818966942952	-1.06824255055003
ZK1225.3	-0.82520116534001	-1.0127585470473	-1.53632359239154	-0.413072838194926	-0.857385449562555	-1.00127110964971	-0.693965741283196	-1.83401836230334	-1.98504947860702
ZK1053.4	-0.804742741292143	-0.87140434606907	-2.40279816233173	-0.0766599613930215	-0.50380116750366	-0.910489531338902	-0.883328566909822	-0.227243707120499	-0.920255143362627
ZK1053.3	0.635946415427107	0.306874738660952	0.0315772412042458	0.0276357235293182	0.841162640010401	0.418762767066245	-0.397704051417699	1.2537203021555	0.313216666356744
F44F1.6	-0.932099924359634	-0.385830612229374	0.338448911502181	-1.31302495543166	-0.0642991620511055	0.38140381225091	0.0290245273132098	0.705103737126061	0.17335686836755
F44F1.4	0.265861446539443	1.23655004525532	0.920357056035422	0.724958585193512	0.102582736858216	0.230777056116106	1.05845166325862	0.548811421899214	0.0697132241800848
vet-6	0.0352892764285932	-1.16257051611236	-0.619737458886189	-0.334012448026713	-0.377358082470937	-0.111737939983677	-1.22127395642269	-0.517569553265827	-0.166573453486844
M01E5.2	0.215324882460813	0.615459857828533	-0.842495309512789	1.34452685349049	1.23410107935461	0.573217552461083	0.515998279572398	0.551102987785042	1.26042653991753
M01E5.3	-0.33081275503921	-0.647601195767658	0.124806761047526	0.199924854775378	-0.438058514454648	-0.058561696678113	0.112627889506659	-0.565627825585976	-0.917155914486604
M01E5.4	0.647976391492352	0.902996152039343	1.0533989069547	-0.00825523264740985	0.724937554468339	1.221973973672	1.36151610294753	0.362641784679173	0.852776506209355
top-1	-0.679395604945304	-0.293939641259856	-0.443563846627014	-0.154213123204915	0.176875467540154	-0.108424339640206	0.0187173023284388	-0.280563366789387	0.377258356009332
T04D3.1	-1.42372762686283	-1.52848054891439	-1.58777949646334	-0.988981467040313	-0.323130164216228	-1.26705861741219	-3.10342788923052	-2.19810136033703	-1.30538818010239
pde-1	0.426348259863585	0.406222763097538	0.426520290177459	0.322827657146822	0.491623510919913	0.188099481645847	0.320614957263178	-0.140201630199854	0.546860474105325
gcy-35	2.11600762088801	1.44526670801578	-2.28377613019673	0.384952255804782	0.411472777042569	0.766298388867928	1.76755027073567	1.20120935074921	0.15633225820391
T04D3.5	-3.56853133693401	-2.10516079721037	-0.547513407017179	-1.53485906881614	-2.69775366837625	-0.830332836986169	-3.16700459468522	-0.558751662348815	-2.73176016442794
W08E3.2	-0.989712201447033	-1.2376585559732	-0.360400512353958	-0.229069484657881	-0.416290491525178	-1.16548115864792	-0.647392310779997	-0.00763789103547803	0.313216666356744
snr-2	-0.876978864991875	0.91911769233898	0.830178967993414	1.15862765117841	0.487716105781185	0.0180545638729028	0.452421574117702	-0.690816020541527	-1.02932606998006
ola-1	-0.991209602843859	-1.11923356399591	-0.900773318472706	-0.528689538421836	-0.161635300128228	-0.507689349530499	-0.94982960237972	-1.39452634006437	0.439443664397033
Y40B1A.1	-0.960065520993605	0.0294122644101939	-0.582258187462118	-0.982336452084487	-0.116566375694721	-0.310729425786737	-0.959273689943749	0.0852798143698957	0.13168927871417
Y40B1A.3	-1.3719012558664	-0.596173624630049	-1.05704284555226	-0.4316977569333	0.932544540388234	0.0542146619502362	0.30656119666292	0.615269594519944	-0.604893086771066
C01A2.6	-0.265525257957859	-0.740716983648093	0.470659477620051	-0.296803309897372	-0.284180293436035	0.0149905473996613	-0.355518236891001	0.276839269578556	0.119004228289628
tads-1	0.567126032791425	0.0812876151991791	0.880272326861372	0.742419124625948	-0.121312087320926	-0.489857290801519	0.437098683815725	0.28774406830354	0.988351188775831
oxa-1	-0.0542067463231889	0.700824609606075	0.530528759650359	0.271704564287093	0.201637152215194	0.457311331306756	0.61590636379705	0.0837963711468028	0.700729273106178
C01A2.1	-0.520673816228319	1.5743936086842	0.908531581870454	0.623622176588462	1.07297847827355	1.05025558707621	1.81653111305083	1.16835680714862	0.470186028366613
W05H12.2	0.0537620758186	0.967981628496705	0.666361145042293	0.920382581476816	1.22432595405426	1.0805797894319	1.18510947048491	1.42800412456052	0.720841675281941
W05H12.4	2.36519865582081	1.75183689710853	1.2090584069952	1.77981814585542	2.20318119392447	2.52009662705782	2.37325002751462	-0.050463180296934	-0.107083154049105
W05H12.1	0.0879778239964734	0.765357265110518	0.267592091103297	-2.36458235445824	0.818836589897269	-0.177793211232272	2.01440089116508	1.282253982761	2.31449694451565
slc-25A46	0.25902390047436	0.192168322686238	0.8749105349965	0.248704350155891	0.566784687950111	0.43595523885038	0.112847720701455	0.045339281299243	-0.0974782313701389
eif-3.J	1.0549385955994	0.696216030159692	-0.221951507854003	1.09632813557505	1.84170955487686	-0.223055259097568	0.703042667345928	-1.66391347776233	-2.43486425947892
spr-5	0.0404549323782338	0.1175311518031	0.314841925979209	-0.428440556376396	-0.221926600704051	-0.0019161733611405	-0.342129084870048	-0.0341665617710468	0.0944480775203137
Y48G10A.4	0.730656054066853	-0.546940792836879	0.962614596730808	-0.0755655320161452	0.986436779024742	-0.162591504268347	0.0706327436120769	0.61363742462188	0.47898336974521
Y48G10A.5	0.696131146058792	0.875512981832525	-0.187642741284742	0.813468156051255	0.632507026875447	0.766307455793706	1.07085622288256	0.776077715137998	0.693446628076979
Y48G10A.3	0.150618569712537	0.85349842986925	0.719514808037903	-1.25290001902436	-0.374555676494948	-1.60637317562489	1.30575421029576	1.11638571055276	-0.59037842761701
Y48G10A.2	-0.576975054463096	-0.541652006239833	-0.36321895903472	-0.469253571958715	0.435272601800472	-0.653469220537675	-0.382275903902554	-0.92899804461924	0.0920219919900593
Y48G10A.1	0.87338487650856	0.637883115439932	0.744918886283386	0.247504717125219	-1.22408696799216	0.635455614643756	-0.540575370267894	1.0188950632795	0.511716019604775
soem-1	0.665845526816465	0.323208893620028	0.531091039580255	0.586447836779189	0.984425543152549	0.464476221289614	0.135111951471464	0.659274607122095	0.428456890060837
ndx-8	0.499539223505278	0.343929151708826	-0.202698247137188	0.875349144808859	-0.228679303308052	0.145750019381738	0.739191836420089	0.251227468768483	0.756095960942583
Y87G2A.19	-0.00319229692060781	1.02128044618587	0.208375687753837	1.02776150634299	1.12747383699945	0.840018864335934	1.64653049842108	0.749418929196827	1.23641281104566
Y87G2A.18	-0.750824327611187	-0.553321451189918	-0.338186441582589	-2.36695165083038	-1.14801569350485	-0.734938736233945	-0.862887808121089	-0.958828444190642	0.199192928334186
Y87G2A.1	0.403114847588347	0.883714142099242	0.269189229025319	0.336107575963472	0.812253898423531	-0.201686470361344	0.385369258461274	0.454674577645637	0.803938814522439
Y87G2A.25	-1.11609110691537	1.29335437065897	1.42174430726786	0.0414834568027131	1.35032616489667	1.32364460835145	2.02217920482351	2.02415067147082	1.94796938500725
Y87G2A.2	1.39559484297642	-1.18988024652599	-0.851556973609496	-1.63519215379054	-2.56991976450464	-1.65965689691047	-0.0835187998893247	-0.829241551597594	0.0845672734190208
atg-4.1	-0.652999836131474	-2.05462956459118	-1.05704284555226	-0.902346786090148	-0.383195061217565	-0.851196175380583	-2.50165251251986	-2.99788225424444	-1.54796979752871
aex-6	0.886164120473952	1.31512987415941	0.594478923688162	1.31406191900922	0.828632613237844	0.527590118425268	1.28383359041854	1.08735738146121	0.616331309576687
glp-4	0.409384407585984	0.293417950481861	0.00213673427292944	-0.00442791639512801	0.615446322252039	0.00116406275092965	0.334932997798071	0.246274706380751	0.465320262167778
Y87G2A.16	-0.100267430630215	-0.639690327454922	0.0854817911369924	-2.11296577589502	0.0597760205229899	-0.0327543227008795	-0.336952802926259	0.349335735458354	0.525301251712583
grd-15	-0.757142166669136	1.33646689680176	-0.670652258025715	-1.66703967468209	-0.704560515245973	-0.0142911878068443	0.31369258737386	-0.459529528174204	-1.41209146353567
cyn-15	-0.512460665853806	-0.527691293607681	0.0179499788601466	-0.255034913070548	-0.463251984398797	0.0423660221682449	-0.492397091241137	-0.265407081508876	0.331532828083806
nyn-2	0.216279950019503	-0.217039656518507	0.483075962615714	0.107421275322267	0.646778126734059	-0.199799991505657	-0.0662762425115383	0.621285973744299	-0.0103340069866825
gpi-1	-0.488692999510817	-0.962115013228376	0.200750917224725	-0.168553894020597	0.273229546782426	-0.124441180688342	-0.404526277866493	0.0714376668233619	-0.0644670880519568
ubc-14	1.52153580160182	2.16131610541872	0.292228402715148	1.48882758218499	1.94341171056988	0.366465645139811	1.3099420060362	1.35369999983444	0.00587449105386224
vps-28	-0.00266730723815142	-0.339304780137476	0.369491520279393	-1.21775944600996	-0.301971621589492	-0.0648682567309982	-0.397038463653483	-1.73738658866517	0.635039696981376
eipr-1	-0.118672722562385	-0.176526375926667	-0.494287663155319	-0.162877910818787	-0.570777539914045	-0.40311638591725	-0.173129826230558	-0.830061488626653	-2.9336400927656
Y87G2A.13	0.0233663633553052	-0.689690474008343	0.408270222672103	-0.329469509342097	0.199632890438358	-0.154036098754338	-0.025478503732541	-0.0124866521885076	0.227786742807416
agef-1	-0.161678490289412	0.445157208562602	0.378256251058805	0.152497892682189	0.349440973190856	0.63037903401453	0.581547428748164	0.0283843190867714	0.592832082697968
W09C5.1	-0.254365471220601	-0.0774529469057639	-0.0957596174465289	0.119316177077617	0.125581715057685	0.260921655242207	-0.136118345006209	0.776050477193289	-0.249681604703306
unc-59	0.863829034249885	0.86163428972244	-0.146462099907119	1.30649615577961	0.824460350809235	0.917335430046121	0.897041648724966	0.346174650235115	0.0867480765589031
ins-33	-1.13826245712233	-1.27172825738356	-0.293104071062728	-0.1772501146784	-0.198958163405753	-0.349315923150149	-0.496737542599958	-0.271658417477342	3.21840359733925
rpl-31	1.52911757200492	0.522425695924137	0.767396327970857	0.691216144617761	0.765601766671208	0.464216373124511	0.314495150212372	0.273519721597917	0.47898336974521
W09C5.7	0.246989007047734	0.0748311554682132	0.39453991896886	0.548475645811918	1.28385771868609	-1.58500438688866	1.15706837587772	1.01946694244993	-0.892722308420967
W09C5.12	0.279747047680906	0.551184630104553	0.400634880489941	0.524267918044893	0.47045275008856	0.644450474852919	0.492130694879629	0.407984879077854	0.199955456725477
W04A4.5	0.836040113175665	0.221358121875826	-0.0373540021392175	0.116189189042648	0.590168758122699	0.746826729643243	0.182364516922361	0.497573315886619	1.06254503960708
Y6B3B.3	-0.231410150169176	1.45788293337743	0.545810120784021	-0.255767300589099	-1.96038501677053	0.463495818885922	0.618722710361216	-1.19068052315016	-1.02932606998006
Y6B3B.9	0.914481865303829	0.818977574040645	0.656642586246355	0.959436734176986	0.345635700996783	0.363867465308505	0.937247397944462	0.206470427855403	0.38027903459658
Y6B3B.8	-0.258247983338959	-0.404124771781088	-0.531009635685872	0.638960453879699	0.102015561473558	-0.653638854683467	-0.28901895557597	-0.192117407500731	-0.267094851688943
gpap-1	-0.297735368582712	-0.166949659173819	0.08489478104286	-2.05092511302407	0.0276750878818217	0.266880736388616	-0.0406687067512293	0.0609920078959847	-1.70898736848469
Y6B3B.4	0.584212312299412	-0.195650668752183	0.0426893870534254	0.133592036819591	0.830799712150477	0.471601701064965	0.0327392047273077	0.622758757907314	0.0330874892968533
Y37H9A.1	0.106868755668021	-0.215159835592231	-0.140126633565388	-0.657704982587018	-0.271086961020876	-0.73202972848731	-0.579444554024124	-0.526712679762499	-0.185805826086194
Y37H9A.3	1.13545243948348	1.07033120463024	0.687314378890674	1.2419917310472	1.35585330166389	0.69550369206843	1.18425897169799	1.25562243476454	1.26042653991753
Y37H9A.2	0.94295800865401	1.42066117994512	0.942253381471813	1.0044898218876	1.06775861724474	0.901532186602883	1.25703802275742	0.818441001026711	0.654646576974666
Y37H9A.5	-0.515825041202167	-1.59328523196155	0.279559544127606	-1.08360395215671	-0.535281287414168	-1.34933572749702	-0.433943166791582	-0.623352011177902	0.19799984785729
W09G3.7	1.0984889791929	-0.303757383351876	0.545810120784021	0.347822261523805	0.148294513781834	0.463495818885922	1.37828365155493	1.06689999646666	-0.0862493592224143
tag-229	1.60126567464143	-0.955706666089817	0.626789845449611	0.546529105639362	0.788052245000102	0.33011792361305	-0.949927777535871	0.28774406830354	0.684748299948983
maea-1	0.545072399121743	0.528742890391146	0.398872056979468	0.335849767380721	0.0881682386563714	-0.123989577155364	0.299809577168866	0.31974752009894	0.279908452993844
W09G3.6	-0.0229212572412486	-0.319878923651513	0.378256251058805	0.0469453157445302	-0.150243524672601	1.12347941285985	-0.794185522100707	0.130623144838198	-0.280456403117528
W09G3.1	0.0954437560900329	-1.41418919253938	0.112510698223347	-0.511048154832045	0.294765999873031	-0.593110338092736	-0.540575370267894	-2.02044245238679	-0.0894292932676009
W04A8.1	-0.2370290520868	-0.0535706960120171	0.944608117145282	-0.932822186679001	0.838535900401868	0.831331847582794	-0.0686663423413284	-0.447558466660229	0.953592355251891
W04A8.2	-0.355497746070128	0.316039146808605	0.290345234412164	0.211474083680041	-0.0367976744619436	0.0363571601340288	0.0379643108586862	0.168162720294382	0.115362541712564
W04A8.4	-0.880064142268272	0.734641194183046	0.704100298166793	0.677225557503921	1.30393482884895	1.38141944404327	1.35575765718919	0.923524445825875	0.974721605022697
W04A8.3	0.422033241638128	0.757529353131408	0.152805323753403	-0.0408992750872177	0.30663055699019	0.206827046819101	0.619863567610047	-0.0280046511240401	0.299713690041186
W04A8.5	-2.01851604951268	-0.678004681277179	0.232992598143473	-1.71716949247149	0.00618847590376428	-0.721744525362564	-1.10309547496998	-1.21306817009547	0.105401068245711
W04A8.9	0.691852300775964	0.63020421540611	0.612594318235724	0.452796389131665	0.457997544135556	0.562564870337788	0.456099021933248	0.746081030453388	0.512228147087297
W04A8.6	0.0206025752553155	-0.713184345470432	-1.02781464335786	-0.327353877469914	-0.222418123066882	-1.28585204355233	-0.507874800116508	-0.426895794991246	-0.834006650777215
taf-1	0.336284561327944	0.383911417116088	0.928253381304898	0.587108680280797	0.269565736467809	0.228712749004204	0.497782419204293	-0.238006205210946	0.577211123675193
Y71A12B.2	0.345179004999618	0.340485506335478	0.592944889803407	0.827655803476279	0.93104567048241	0.886734061147887	0.993090118303294	0.991190777979659	0.238512912796794
Y71A12B.3	0.541512232292198	0.529090779324902	0.774702907896558	0.923956744258544	1.06506350812288	0.975985195485422	1.11372074571164	1.08806307243206	0.378933436470376
trp-4	0.586208826119848	0.818002887154395	0.965107897375813	0.84707903326653	0.857326964701182	0.775162646248095	1.06373006615094	0.736155806502155	0.643166785970272
Y71A12B.7	-0.413060796868017	0.0100855234053696	0.221784424622309	-0.0734383713619174	0.116165183293954	-0.260256951213898	-0.216641732623742	0.169815421733148	-0.00521461077690987
usp-3	0.560045213144918	0.416286630599232	0.933430003858275	0.806793707795534	0.575143108659796	0.940366933758441	0.951671496805244	0.183349080553038	0.555337167622585
rps-6	0.82895548412442	0.0351684298846936	1.35585305979281	1.22009281080619	0.349779250030209	0.891119649523975	0.703042667345928	0.883933328617595	1.41713866873726
Y71A12B.10	0.291998637938257	0.541876454122868	0.174145184243106	0.144201502136017	-0.0738951027504908	-0.0686825635921015	0.394621515721855	0.158303265588212	0.348817708538929
Y71A12B.11	0.090762907926092	0.485322405166931	0.552834604333252	0.105748937411266	0.169253070449868	-0.0269104277119308	-0.10321382928751	0.424889283615959	0.0560337581990808
gadr-5	0.585865662538635	0.467050517690874	0.579034906351326	0.422918915722103	0.656938234935236	0.790856311224698	0.564310934610157	0.57029409687227	0.604426060217328
Y71A12B.32	-0.0307452824526698	-0.216785814983844	-0.927910211875577	0.401402232922697	0.315173264065238	-0.268820380951703	-0.279185167331774	0.323837418188997	-0.136848995895817
Y71A12B.15	0.292203097827842	0.323110298655711	-0.326080613402308	0.241547198198459	-0.0497031201249624	0.388482198034085	0.419071576555786	0.358621834976325	-0.736263171633896
Y71A12B.12	0.667278945816174	0.0361544940941258	0.319039847709347	0.67272087253344	-0.797777095275479	0.33982311255572	0.664756924556573	-0.135785040525867	-0.385559938696345
ZC334.4	0.14792510852882	-0.647064926636507	-0.347147941060262	0.304646610111017	0.103034319686332	-0.0893939184142469	-0.967837968264614	-0.206888665662785	0.398491416073583
Y71A12C.2	-0.443637724811389	0.334645393418541	0.699281831914983	-0.588689544655979	0.21940479404252	0.0689612042140687	-1.00268643877102	-1.22573605058987	1.24133362688142
gadr-6	0.306748030653957	-0.285016318066778	-0.227865518456735	0.141434957365605	-1.25814243929455	-1.13921124172228	-0.960226802954919	0.00590977088621808	-0.0350100654894509
fbxb-93	0.32188032861338	0.149889801084864	0.26105800888697	-0.0296602031163845	0.37110719054583	0.443152340388034	-0.363368504893111	0.239631677130927	0.526637330004551
fbxb-56	0.0322543033558642	0.107533708015987	-2.11952848941008	-0.870289447677648	-1.07476645214249	-0.943710076988738	-0.0730411380766307	0.324158840054564	1.10584057095017
fbxb-101	0.17121363225461	-0.313848390598602	-2.18934980058	0.533455832735347	-2.18289906782839	-0.83434023356694	-0.414717320109022	-1.4442562188771	-1.23442590511433
fbxb-100	0.555195914954028	0.916118694413204	0.729263972424352	0.626205426354327	0.644280652452684	0.717720992121953	0.913177081982844	0.818426749758414	0.55544708314509
tdpt-1	0.870700760758265	1.46039176534017	0.43157157668966	-0.563950642956556	0.627789339135994	1.42227458626108	1.19996738198342	-0.342825548186492	0.133083788852307
tfg-1	0.015090375952372	-0.142486634428769	0.78100775904402	-0.0531981898373289	0.0511872153709758	0.400851227142116	-0.631040093982188	-0.153454969102571	0.637858587726613
dnj-29	0.651516015857332	0.475670759145509	-0.620401489751314	0.24899197393061	0.225866057475204	0.241752726501201	-0.42243807165793	-0.208039539612697	0.0481742248670809
Y63D3A.7	1.18909046610445	0.174209040157835	0.678252714793967	0.575121162160221	-1.1761584072291	0.496338139130356	0.220700187522198	-0.0728508272422365	0.42649867130429
Y63D3A.8	-0.757142166669136	-0.318861996530627	0.126087832996643	-3.63781419357811	0.349779250030209	-0.0142911878068443	-0.393779671349415	0.744854421413925	1.02572646907629
mys-2	0.121307508849193	0.306890047257396	-1.06544845826468	0.246564910400093	-0.05611078817972	-0.674572348864693	-0.490960999744283	0.211219298233988	0.731756582631883
kal-1	-0.0724387386145773	0.0121723395563978	-1.39867520031258	-0.340917038471419	-1.89301559168594	-1.23048212609763	-2.12474835657835	-0.21723664780401	-1.61002625754541
best-8	-0.868502771854659	1.01056281354088	0.891582741730764	-0.506612867332053	1.03299978226631	0.739637038095308	1.16337096552946	0.473156620918506	1.1651774535559
C37A5.7	1.41732824634044	3.89638692175024	4.24105965241388	3.4302791158537	3.35141999462959	3.79495669769407	4.00528282363681	2.25660305340598	1.35463728425719
pry-1	-0.726947775907652	0.0963078050760459	0.60776618542388	1.3536112992635	0.385898179685802	0.607078650203987	0.205886680041972	0.0328581754198934	0.464518518250879
ZK849.1	-1.30511075809977	-1.79859060811761	-0.883338158298377	-1.17212526718136	-0.906045251494347	-0.973834205141294	-1.6483198763418	1.2180873760261	1.79990406229288
eya-1	2.03247570801816	1.68269566215771	2.43303193432969	1.23394054407959	1.73412385405741	2.28808875387531	2.51518602490111	2.87410172756094	0.432394368326238
C49A1.8	1.0549385955994	0.696216030159692	1.20719677122839	0.819800888421859	1.12679138160003	0.637481130554922	0.921432486059879	-0.191683665406545	1.41713866873726
fbxb-69	-1.94015542304505	-1.53599980416509	0.908063049893849	-2.50228398078965	-3.07647230526387	-0.820630366509621	-1.66674594866702	-1.9627024894014	0.589484014195402
F09C3.6	0.101778076986563	0.222391632324921	0.46377422004465	-0.342401981539265	-0.0261177625279007	0.0476333768543198	-1.35878561719832	-0.00317459883891743	0.15633225820391
fbxb-67	-0.875632488720424	-0.917922097451112	-0.0548168825871375	-0.391771872238561	-0.121818641952922	-1.26414700030253	-3.47882315751473	-0.678054172038155	-3.5857565683476
fbxb-8	0.836040113175665	0.547604733021406	0.980084442451278	0.830775569825627	0.898860198880735	1.00353176496097	0.735325152371606	0.406897503766848	0.633854560267341
F49B2.7	0.377925414355714	-0.18690776351579	0.3781900542708	-0.275921744189108	0.416177172233928	1.1010406969497	-0.0688766719589711	0.259798350196729	0.851078713402089
F49B2.3	-0.108743365555939	1.14074546806428	1.04643993789694	0.898852786077652	0.95685237217206	0.813457038878518	1.26831070946219	0.949198021611485	0.754749731563513
src-2	-1.91469897444443	-0.505013322752579	-0.513385157796936	-1.3460614765887	-0.49366660857528	-0.163505109234892	-0.489260015947467	-0.612575836291948	0.282862208733648
F49B2.6	0.0643046211855682	-0.0842980593812343	0.169985935388929	-0.524321276855337	-1.20458328994878	-0.500596436484582	-0.257673524635548	-0.257101885565626	-0.584059291944377
Y105E8A.1	-0.143492917716876	0.557387174259678	0.12609782850954	0.0701722818196744	0.25496664345625	0.142324768029996	0.585232292076603	0.149223607192224	-0.0421080248313347
Y105E8A.2	0.730681075497045	0.103160400029407	0.277854943221317	0.562106013586058	0.458354152043243	0.500518600087365	0.215614650847491	0.342730897031946	-0.738369879022525
Y105E8A.3	1.01008752038634	-0.00242109645536056	-0.266240123729757	0.363191885204494	0.496732427748881	-1.05829454612146	-0.684564260019808	0.415321483210095	-0.753723669005713
bbs-1	-0.0774120516887567	0.0121463802483535	-2.11952848941008	0.481883904567159	-0.735344860143139	0.867111597672901	0.316308941895438	0.429497682241848	-1.21359211028764
lev-10	0.596878708817094	1.32005082389272	0.618693644646717	0.438245459824667	0.335220502806012	0.584285260979684	1.17445127838376	0.742044189822446	0.22841343464873
eat-18	-0.249408826554396	0.452171660022918	0.774550572636381	-0.624361031331045	-0.00615905054577052	0.396226990747241	0.848827137419854	-0.241909382311384	0.0613562543439764
Y105E8A.8	0.276997475180873	0.803172158773838	-0.221951507854003	-0.147092145976924	0.966528475735921	-0.223055259097568	0.161871544866167	0.244989918805291	-1.41209146353567
apg-1	-0.518687502961379	-0.204225062423544	-0.0611941947242815	-0.413202302527325	0.068467977767604	-0.302004054271313	-0.772152828706133	0.215376373446482	0.504978450519361
hpo-13	0.399248257921253	0.156550892437471	0.578712139940701	-0.810995951932889	-0.3689521936445	-0.309423909177696	0.406288016911192	-0.0701541721048727	0.140883578514239
Y105E8A.11	-1.26814729780919	-1.93724642216732	0.479044063220797	-0.110181621197607	-0.436987911627287	-2.15713811001249	-1.40090579375623	-3.76656830795884	-0.074062370501082
catp-1	0.22304668738549	-0.373644889607907	0.199076839480412	0.408832376852621	0.651668461517207	0.47249588038491	0.560891692996374	0.529947734291009	0.405176788227741
Y105E8A.13	0.731114214113348	0.75857171385057	0.937212339565192	0.925132730130737	0.975373181501159	1.26827992778362	0.7023212315015	1.29776264782014	0.831736923504825
Y105E8A.14	-0.0924075163645312	0.639436455213382	0.238068744200444	0.427556111347967	-0.336047576437963	-0.278239840702473	0.488963567728573	0.0646400671007609	0.0250706357801889
rps-20	1.29358406646859	0.561284331846018	0.586821275076432	0.66376754885504	0.1239934414614	0.619385337645996	0.522432206853687	0.211815440381101	-0.495822160153633
ekl-4	0.158380606417813	0.458787076017759	-0.477692095847257	0.887170566739315	-0.195859695414818	-0.0342918430771478	0.67575628777652	0.995285098626614	-1.688153573658
yars-1	0.456122233297079	0.854873747179707	0.70199281561148	0.176222813437624	-0.517963857563205	-0.582284763771359	0.994314810791626	-0.0763023452951517	-0.0988960570917283
Y105E8A.20	0.252117859008737	0.304952978239743	0.861960152682293	0.648350769584844	0.685315082838179	1.05480228226031	0.479669539412111	-0.538975264834485	0.817910870965261
Y105E8A.28	0.534933195621333	1.15362123166713	1.07078667836873	0.509909064803332	0.955079444418732	1.07552144195492	0.855328973984469	0.766786304596198	0.773661338357044
Y105E8A.21	1.08721046994676	1.19989920209613	0.42035574851498	0.898145248143082	0.302723977113153	0.607825285117558	0.999667837376131	1.00395266498151	0.651279514723831
exc-4	0.929108397149169	0.990511115571083	0.605450053090651	1.30086756264919	1.31021997987746	1.63804966412252	1.43447706099003	0.747239984703689	-0.435993969230005
zoo-1	-1.05138479416709	-0.962498426982235	-2.48619112463466	-0.1749925487461	-3.54621435704611	0.772879673963845	0.0835122529343668	0.016088989727732	-3.51381930422961
rpom-1	0.115761194795526	-0.407492170401781	-0.435920694283541	0.11236548420428	-0.0359288649085784	-0.0572860908158421	-0.647536620726279	-0.279972365427809	-0.333690576744405
Y105E8A.25	0.373367912516071	0.157718012231213	-0.0502307675079833	-0.192726324805523	0.119434284539284	0.121468645044329	-0.0489148398048603	-0.0114498599466112	-0.547451829940737
lev-11	0.545334986785983	0.143534887902008	-0.320661826002799	0.328725238535551	-0.369618486542704	0.475152862229735	0.170260693854029	0.730902303600624	-0.154446484033625
exoc-8	-0.505415713843822	-0.982785180815623	-0.0359881809346261	-0.506612867332053	-1.37100866605972	-1.48081768365538	-1.22964269041846	-1.21550824026132	0.0481742248670809
bath-40	-0.051706230620632	0.0875690347681213	0.657127863788153	0.539217179746029	-0.0362908812294451	0.632992466925855	-0.0189621187632102	0.284445588092007	-0.342636368526811
riok-2	0.20193099001131	0.334645393418541	-0.791039405440984	0.825705407111529	0.496732427748881	0.752527128540177	0.206745375834341	0.841236155329266	-0.362311469344742
hprt-1	1.19389792449815	1.56531251973385	1.6621747417697	1.04536494129995	2.12733829646649	0.92813471174351	0.912479750255405	1.38520726165852	-1.51262134354797
ero-1	0.179707798441685	0.240791878165398	-0.0548168825871375	-0.668299119391753	-0.66435360021167	-0.0355810475660401	0.538822366273406	-0.290329141634331	-1.06824255055003
Y105E8B.9	-0.136001204863928	0.0704792949681139	0.789336119207826	-2.44535710630124	-1.37510259136141	-0.810332181715866	0.473975961223549	1.56827734769148	1.0048926742496
Y54E5A.2	0.265373045151867	0.015519356614176	-0.458752108125924	-0.222485457351623	-0.318964725320743	-0.361364266660118	-0.419636130120608	-0.187552899717829	0.131554985564778
npp-4	0.615888877621893	0.0949423197131644	1.25222288107592	0.951877743181658	0.232555392488669	0.840989541099961	0.0979340782177209	-0.0635823165883357	0.791996895471657
Y54E5A.5	0.903584062919184	0.568623496947788	1.00490682297234	0.661343947305537	0.854251299825675	1.11411741530661	1.04252824222328	0.661321514230063	0.347258251048558
dus-2	-0.367521237479288	-1.08172965927775	0.619211292480615	-0.00944968116915727	0.456626242729674	-0.398310952147537	-0.428021135248374	-0.827849138540652	-0.252915624413006
Y54E5A.7	0.0746438003693852	-0.00815743030134405	0.572313373317248	-0.00573720447553782	0.0997645362013898	0.112481101670954	0.481467811533637	0.0390894664876471	-0.265255252115538
Y54E5A.8	0.52663376698179	-1.07526508943424	0.644770593479071	-0.120567868154785	-1.96833968957796	-0.387576411636531	-0.42288881037085	0.149446421104798	0.874481064111545
pbs-5	-0.380851048675308	-0.0181490492889402	0.612163735726704	-0.369526874772759	-0.369778220981699	0.00844463953537392	-0.361744490739486	0.250407887143923	0.404218165297779
K05C4.2	0.449647251002108	0.190582882938749	0.580490754476124	0.624104308414231	-0.0288685778519866	0.0671429876004659	0.288287571613433	0.176835592714006	0.142850711937463
sol-2	0.110054064389496	0.999400406927862	0.410456680206036	0.492738573462146	-2.37564950622787	0.341386785170831	1.11550356573061	1.24471892402256	-1.41209146353567
K05C4.9	0.441077650220894	1.0411943938334	0.3452269748467	0.558944214750556	0.135939873681568	0.350004229495715	0.866983417820283	0.110870557002642	0.0126374393088027
K05C4.8	0.163256793459248	-0.258551307077519	0.284616950609988	0.277843096182892	0.915353805258279	0.7193718409848	-0.10580058615492	1.2554547600194	1.17140674933189
K05C4.4	0.330455066233166	0.400883560794939	0.468099511900893	0.522765812934427	0.0298239474236486	0.418613961667802	0.587114310526917	-0.109028997698505	0.124110633669816
K05C4.7	0.0926224654825381	-0.117777417921209	-0.397517830874695	-0.308497021550273	-0.421429741707525	-0.325194979371002	-0.014032723490727	0.437489739009997	-0.172698704413258
hmp-2	0.112257410706664	0.0593602038477404	-0.0351078669043462	0.273864125122383	0.249009825858792	-0.56389388723745	0.0134346621827212	0.0951911540975826	-0.344657756768428
K05C4.5	-0.188366078131093	-0.390531755386038	0.207240906799919	0.270404130216246	0.547272110107256	0.269002626898922	0.0841008222850636	-0.00443493639342333	0.269981128114343
K05C4.3	0.287983641490538	0.951382778161129	0.747546354237571	-0.0806233973914832	-0.252628400185569	0.243490218885272	0.348028133898447	0.282977219622615	0.172296759217479
mtx-1	-0.443637724811389	-0.00242109645536056	0.574438380000159	-0.417714874440446	0.496732427748881	0.604737728684071	0.0229079987034661	0.0985270666344234	0.884368130239752
dnj-12	0.296653453809714	-0.158693591388298	0.627830117505946	-0.177724923950417	-0.166608113528221	0.172563540666643	0.0886025697911726	0.0339817316044707	0.436379475405583
F39B2.8	1.33469775421748	0.284934417342239	0.960716385587103	1.9979171876864	1.85057730617207	1.22341259502762	2.16325517891021	1.15996353868598	0.977006173220763
mtcu-1	0.795833066962994	0.797874191231291	1.32707793605231	0.319668524992851	0.996157524134808	0.737494676305362	1.19516221323149	0.765378673214518	1.11537346997512
F39B2.5	-0.211771081028506	-0.0147834802823476	-0.360400512353958	-0.528743843599196	-0.416290491525178	-0.260070321317102	-0.397704051417699	-0.395362921439302	-0.144578069124488
sur-2	0.227222181696842	-0.449810781092536	1.03097582812584	1.14702577873888	0.880012196071241	1.12954010922525	-0.101838594241815	0.293055153662654	0.582726669402345
F39B2.3	0.739540038946664	-0.693913254273176	0.127949468763452	0.936689786687776	1.76559065435401	0.896020777713392	-0.547573157578177	-1.95936657686456	0.835993556708541
uev-1	-0.757142166669136	0.0351684298846936	0.126087832996643	-0.750681708089828	0.787369789600678	1.00551069363892	-0.188266968508222	-0.776323944749876	0.474061957979618
hinf-1	0.158963336732142	-0.82228951224897	-0.359845479191513	0.072402662906404	-0.988736613665085	-0.252251730918889	-0.627950774499124	0.108754876962974	-2.27125845637073
K11B4.1	0.784262413523799	0.837376889569614	1.53240846722337	0.265844922842847	0.381246050326799	0.727617626098548	1.38118840459272	0.577734535781505	1.63905877067
blos-9	-0.580841644130189	-0.887966793887309	-0.394787891942239	-0.990533293651697	-1.08387036692133	-0.81932484990058	-0.908924140498103	-1.06988317732214	0.322562664963804
smp-1	0.343242418222963	0.368301259155689	0.348008004671285	0.0419705146000868	-0.232062244888625	-0.254600838679245	0.512678949474543	-0.119834157669368	0.144492524091831
Y54E5B.2	0.0447966324301539	0.341351496999454	0.287002761226555	0.0469999026812521	-0.34413420107902	0.364390756261912	0.330748854771047	-0.276584590151085	0.236858539468019
let-49	0.902882404705582	0.680989913131504	-0.140265810282828	0.811722524618675	0.932544540388234	0.650593534356496	0.843073194128079	0.615269594519944	1.28126033474422
ubc-16	0.315477795485561	-0.680540976609063	-0.418842958030544	0.429705938218448	0.347262114979112	-0.0228094297918158	-0.203049554985326	0.216131069046546	-0.201293898388764
eva-1	-0.151395950987885	-0.177632476941209	-1.76767795749464	-1.29853419785296	0.12457353472163	-2.49041522421948	-0.3438463018451	-0.278861980620085	-2.85857181512186
F32A7.4	0.606584657304151	0.735081776996296	0.721233032797767	0.340513842593397	0.31441947483651	0.352116103742825	0.34959938245968	0.393980165736649	0.980231266992061
maph-1.1	0.717434573630498	0.451773012801945	0.464937473710231	1.09768894038615	0.342998128912686	0.0643370212664779	0.645264553216783	0.663260103934156	0.504256584966849
aex-5	1.41732824634044	1.56449794031129	2.36321062315977	0.244253890285144	0.62599123837151	2.72061371270278	1.19706911445403	2.96112250038548	3.54439359459933
str-245	-0.564133097971823	0.342437444042995	1.87044505743958	2.01225797569873	1.58480333820774	1.64679972375712	0.473975961223549	1.88507176426715	1.0048926742496
unc-54	3.88411743636728	2.07637350556011	1.35192299609794	2.23782202857683	1.29653331448695	0.850758729848096	0.598281951572483	2.32076966014089	-0.59037842761701
F11C3.1	-0.177685820783798	0.526651885281904	0.119500164405679	-0.257262293285705	-0.275163794006099	0.138478239570491	0.323353289773299	-0.265054690945012	0.307243053807827
frm-1	-0.0811795126670711	0.184525130282296	0.0982199790462712	0.108282165826847	0.20570569194993	-0.114897037372026	-0.102207319723647	0.307435004579312	0.237078717117647
kin-1	-0.774886024392861	0.384629532643623	0.05439278786273	-0.789414987213275	0.616064806756842	0.403482859806854	-0.164412930020112	0.864378038560879	0.829353835870046
ZK909.3	-0.477094671999407	-0.483105284113869	0.350471406514361	-0.248996616540104	0.757347042916371	0.959355072670853	-0.697076002093427	0.122590527760672	1.12478881972036
fbxb-70	-0.69051200344016	0.341622864620433	0.64969349686798	0.244253890285144	0.62599123837151	-0.45518320478381	-0.719834958874603	1.75673855079735	0.331864488313945
ces-2	0.899759063928073	0.768568564514629	1.56553877651414	1.46898072455025	1.24162723166505	1.56240215740596	0.903713700901132	1.39129059090716	0.917482920518913
tep-1	-0.972387810297123	0.000964715869227535	0.479044063220797	-0.626247665405534	0.414238487389497	-2.15713811001249	-2.29221542961038	-0.385435099035429	0.317349829159889
pole-1	0.356928343018267	0.256784741316265	0.377936031174067	0.0690191723453971	0.542946427211481	0.686142107579037	0.488625106838425	0.558872749606789	0.509331809912811
F33H2.6	-0.543790637836137	-0.0131892319453568	-2.28377613019673	-1.58582226309124	-1.69720675350979	-0.275521738551352	-0.467475981344166	-1.59528357883087	-0.786744452553735
dog-1	0.106056544987506	0.445132235853479	0.688507996730564	-0.364605011887406	0.520298551442834	0.550489221653613	0.340094011215504	-0.288604876525065	0.148691325414693
F33H2.2	0.69868688726081	-0.582251657920299	-0.727643198586595	-0.316141189432549	0.104476443804099	-0.408370637778605	-0.474462758935968	-0.0559187711391076	-0.155758290178524
set-10	-0.24469140233935	0.000465851545156116	0.0756497151300362	-0.172637221205315	-0.737025425140074	-0.640944681239161	-0.305752464491326	-0.387133998997749	-0.931032262975871
F33H2.8	0.213808022446705	2.51622944634982	1.6621747417697	3.01613946019597	1.58480333820774	2.55221056108794	1.09631712738628	1.73388438470771	1.0048926742496
F33H2.3	-0.0512430379631375	-0.921928989186259	-0.711617417952358	-0.450977769376055	-0.0246439878831306	-0.783533268744606	-0.397038463653483	-0.310884645689453	0.0833751858847013
F31C3.2	0.285041183375308	0.21205751258913	0.384304119082141	0.535578630219075	0.275041444275908	0.0228549409969008	0.0967828358014475	0.503232999576027	-0.154446484033625
F31C3.3	0.778496230589438	0.970050205098957	0.859830402841283	0.80845458783344	0.585939988087011	0.91247885182026	1.02502534166363	0.524027161038928	0.07119614092623
zipt-1	0.00234350917793511	-1.75394744990757	-0.266300399061112	0.682803893943165	-0.411787462506927	-0.700482564590003	-1.77713487805209	-0.300194691251323	-0.260152199886923
psf-2	-0.564133097971823	-0.251178923975186	-0.291772819023926	0.441775379187048	-0.320762826085226	-0.810332181715866	0.20500749153213	0.363893398103352	-1.51262134354797
F31C3.6	0.0617518315528852	2.55367099586508	1.66776190780136	1.86059289769841	0.179761314078425	1.0186588074741	1.18425897169799	0.551102987785042	1.07874745346797
2L52.1	-0.875632488720424	-1.18988024652599	-1.48396516166953	-0.391771872238561	-0.28208154781703	-2.49271295303902	-0.168649892449869	-0.0728508272422365	-0.67683035088906
C01B12.6	0.621175772589992	0.381029579543801	-0.548875952221026	0.742419124625948	0.448630653000752	-1.10721210041417	0.379885647350134	0.361693898793004	0.133083788852307
C01B12.8	4.8776186498533	3.726728173994	1.3733373409469	3.81958050054476	3.43534201541653	4.05216350334929	3.22684607936483	4.89290201810936	3.21840359733925
F23F1.4	-0.500943645237655	-1.74953412122202	-0.670652258025715	-1.66703967468209	-1.32130974095168	-1.96152215255694	-1.60321148595477	-0.776323944749876	-1.41209146353567
F23F1.5	0.0432847533958519	-0.710034794572812	0.54886537439072	0.591789127887806	0.572975756487497	-0.3412952346577	-0.974098519163296	-0.450035447864516	0.889848135083254
rpt-4	-1.11008133572609	-1.42255793074933	-0.946625822141889	-0.732161882267684	0.15089473463757	-0.36679077592455	-1.47573896478741	-1.08868882725785	-0.474782187436406
nfyc-1	-0.59035909041541	1.03650083476284	0.127949468763452	-1.95044269880051	0.0945016633721118	-1.76699175532667	0.661858657027179	0.4494013223117	0.835993556708541
rpoa-49	-1.2763319760235	-1.30534162852864	0.101398552374167	-0.321693004579919	-0.362497641115456	-0.505849454827361	-0.538707214938269	0.324374578467082	0.334050461183434
C23H3.5	1.4518072895632	0.443815597264908	1.04008162088874	1.72271485809334	0.884592562560199	1.14535655536664	0.335495380239768	0.901711875627794	1.30060088370804
sptl-1	-0.252335586351548	-0.345737381324816	-0.669458640185826	-0.786795854512748	-0.607918999865829	-0.576262872788053	-0.430022119096539	-0.627815303374464	0.200692409355741
C23H3.3	0.17121363225461	-1.53672346628946	1.55067264353032	-0.520960719568412	1.3195418199995	-0.511185118161268	0.373924982297223	0.259992233319662	0.260315316739989
egl-26	0.702576578656084	1.17515664881255	0.719514808037903	0.717874499871661	0.679784088781233	0.340857789125212	0.0963223956904013	1.50411074095658	2.62215067866838
C50D2.9	0.82895548412442	0.999400406927862	0.650887114707871	0.0924466510778118	0.966528475735921	1.31010599540233	0.815652143255941	-1.1640489751537	-0.469014752778027
C50D2.7	1.13591771883657	0.222391632324921	1.09618240810469	0.90101830001271	1.26269917605935	0.320857133854908	-0.467475981344166	-0.890764131851376	1.65107348005823
C50D2.8	-1.41810562761579	-1.02984619837622	-0.268708367242322	-0.520216766233813	-0.875973380144829	-0.110130304596293	-0.012112262274817	-0.780135913661008	0.504467456885892
C50D2.10	-0.735986237514357	-0.149102742428403	-0.177178595373548	0.261173047294364	-1.31460944058686	-1.10973582253905	-0.112832774211261	-0.293661255965961	-1.60629850743079
cwn-1	1.15864363891055	1.63991901855016	1.21673035588319	0.874010457847615	0.853395725797787	0.836682452847915	0.828523038709217	0.471637832971478	0.840657053047236
T25D3.4	1.22286060651552	0.176401913133166	-0.0598314438266883	1.02565727891939	0.619657813655771	0.316307895818855	0.623264601369888	0.611458480128743	0.52243653151083
T25D3.3	1.38964368276925	-1.13480270551199	-0.791039405440984	-0.777693273904194	-0.5576073375273	-0.702616573143787	0.117246718336942	-2.19810136033703	-3.27123768680328
mrpl-28	1.04184173360433	0.508503729214387	1.18401000830574	0.101106571938513	-1.49132767690347	0.441865173099377	1.26182024205477	1.15630633258096	-0.074062370501082
etr-1	0.762907352478276	0.714922376364966	0.78712428027282	0.410531961821247	0.315945111602617	0.34425671828403	-0.083804653417193	0.770772123810362	0.358252159292995
T01D1.8	0.119919744730408	-0.165684403016971	0.300465484807372	0.157447033023126	0.33602013644358	0.237891145125056	0.362010042781354	0.0873535768270909	0.392820115645051
chs-2	0.736099328451855	1.32034535650213	0.0833774151862524	1.16282702767607	0.610583973455526	0.312379979253656	0.442818442004322	0.678704053781192	-0.806572374064285
F48A11.4	-0.0970163428567742	-0.875009793042549	0.182693523904358	-0.102641195036726	0.0929610239091493	-0.451561136953064	-0.213184239967841	-0.21202743586689	0.356424561182642
ubxn-3	-1.15838939249575	-0.0804516227629645	0.195558940998369	-0.938018272765214	0.550525278158604	0.19771603010536	-0.245681911067305	-1.58060268618207	-0.732889874179023
Y43H11AL.1	-0.139441915358737	-0.0139689008597884	-0.46118832451595	-1.17467335867307	0.308044434999978	-0.655051221879419	-0.46390359690237	-0.231202485042815	-0.588192454747522
laat-1	0.0247883712623051	-1.29105159477245	0.197770779933375	0.587361058578541	-1.96038501677053	-3.43096611061428	-0.757010240487654	-0.690816020541527	-1.02932606998006
pqn-85	0.265669149763582	0.000745784842693521	0.424051234776366	0.445558634780987	0.319799458947085	0.084863429610187	0.0406748957216434	0.121662005116866	-0.0570561881052434
B0432.7	-0.447923161533842	-0.527146225029485	0.536550725095105	0.339274210250989	0.673516161035134	0.447515506227131	-2.59949722477531	0.39155080775679	0.185979744297059
B0432.8	-0.0834469824250127	-1.60542346596578	0.507184587321259	-0.662713232832365	0.137976090354886	0.035227810792312	-0.581409747527672	0.175321780950483	0.375837685611736
B0432.13	0.877263540894077	0.341403933593901	0.349380855297528	0.681428552827214	-0.0678525775581305	-0.331449820583283	0.414230522396604	0.577050251769612	0.0371545562344159
B0432.9	-1.36830021083394	-1.90762340489175	-1.53849194324618	-1.64574587676788	2.00006782766508	-2.2797761397732	-0.547573157578177	-1.95936657686456	-1.12985594999235
B0432.10	0.452920264370199	-0.0681765190815975	0.545810120784021	-0.255767300589099	0.765043739487546	-1.48373514586418	0.268584196986827	0.513567929046602	-1.02932606998006
misc-1	1.87643009961143	1.2616546852234	-0.250929970238338	-0.656059222973434	-1.96038501677053	-0.255169193127686	0.268584196986827	-1.89519997012966	0.46541515187426
mrpl-41	0.674595910473171	0.0798294528037941	-1.10824086234825	-0.921252641952746	-0.5118100768465	0.20747989385234	-1.39115804852372	1.56971502509508	-1.23442590511433
djr-1.1	-0.148135527392454	0.0708340652234953	1.12618522491785	0.315981286207617	0.83689777085416	-0.035600048347694	-0.0245407513661379	0.306604109655654	0.378962034163076
B0432.1	0.865918944415001	-0.316303599587364	0.267592091103297	1.28933180766395	0.818836589897269	0.814095557781925	-0.330202965894718	0.782389480152366	-0.456827764056695
K01A2.5	-0.543790637836137	0.430188681325457	1.33661284260652	1.77195925155389	1.02822200274828	-0.671031635159288	0.11961466709846	-0.00317459883891743	1.65107348005823
K01A2.4	-0.369981199786872	0.617719977948803	0.448446740513359	0.566255159416146	1.00656874826722	1.38761351475624	1.11938983663374	0.731628970853335	0.815081847908786
mps-2	-0.428158717563287	1.26821961773486	0.945888557769472	0.927211908977497	1.27303106901434	1.56889061639141	1.78956987653823	0.875407129618154	0.187441815465969
K01A2.9	1.87643009961143	2.07783166795549	1.91128790622516	-0.255767300589099	2.43613273046944	1.69206177162241	2.95641629588896	1.71795187863473	0.856827351535231
K01A2.12	1.23086138478873	1.87003461895495	1.91128790622516	0.79864925171466	1.20263427905802	2.04773974460009	1.82815452496657	1.2180873760261	1.16043024036208
D1069.3	0.94527224055478	0.803172158773838	0.126087832996643	0.0924466510778118	-0.266969975675503	-0.459732442819864	-0.626770757540077	-1.1640489751537	0.474061957979618
dmsr-4	0.249264172843837	-0.708187979432922	-1.06544845826468	0.0833727958790907	1.06032293538945	0.0440926631489148	-0.0833401634956777	0.729868402730122	1.62147068557471
ptr-3	0.135989776154412	-3.14893983347905	-2.11952848941008	-2.11370972922962	-0.0204266868663081	-1.66237508900235	-2.10255468731527	-1.11224374937454	-1.21359211028764
C03H5.5	0.65752879366576	0.772083994044668	-0.0568728479798956	-0.200424636624165	-0.12152911510902	1.08965419875544	0.00798106894432699	0.709294379699972	0.574486078491694
C03H5.3	-1.14354678541582	-1.42352404177862	-1.06544845826468	-1.43657473282608	-2.16479031873208	0.185964040787797	-0.401462342246884	-0.780135913661008	-0.110490889286195
nstp-4	0.0930520747525019	-0.461901716041832	-0.663521454018386	0.161895561536285	-0.172419339905047	0.0739481712891055	0.0107593919855518	-0.197456671014518	-0.367396797790966
C24H12.5	0.122636356498619	-0.665583543133482	-0.586429804975827	0.0524187711190761	-0.377581494780904	-0.221008528202399	-0.718980374647828	0.17156277078944	-0.0746605711458892
C24H12.4	0.881975967828233	-0.0449923375195307	0.252181877885713	0.954474662568225	0.488915283939696	0.38062281257529	0.611969755719219	0.604579545449923	0.555965168944169
C24H12.2	-0.504243354997525	0.296407166901739	-0.258914059241963	-0.44726824040742	-0.576692053569649	-0.501133109939741	0.27066819544477	-0.433957032225836	-0.71815366116349
C24H12.1	0.799261483114481	0.349987264803747	1.09335691215648	0.68218847991732	0.254251584590256	0.792233094345749	0.602290680278178	0.909014857810413	0.749544211517697
W10D9.1	-0.513116782284766	0.542701882740068	-2.77468227435788	-0.520960719568412	-2.18289906782839	-0.23796136116068	0.0237864689228334	0.259992233319662	-0.291349194356685
W10D9.6	-0.0846887845651535	-1.64586369133824	-0.572561805706645	-0.829265202072381	0.0259916039671625	0.296210590917515	-0.808870250368741	-0.0859524498308283	1.26216742170811
W10D9.3	-0.111618168003757	-0.778361450101078	-0.249736352398448	0.0268566011592273	0.686654361634059	0.720071683314652	-2.3920345828122	-0.293661255965961	1.11685932712977
nfyb-1	-1.03230659163913	-0.191314116848527	0.011849288902282	-0.331510813113238	-0.282472153717774	-0.0832093973698522	0.192002951546504	0.217280036784636	-0.0894292932676009
tomm-22	0.411429732745907	-0.255074240604343	0.662265980201207	0.541859723245259	-0.968477486626687	0.157594900362084	0.393248720530231	-0.125664624210576	0.350370612707911
nol-1	-0.178590096427476	0.34038818553348	0.0854817911369924	-0.410432686769993	-0.00231793776999768	-0.438363654083639	0.527304488228133	-1.26096774325652	-0.690802407331881
W07E6.5	0.354079448773866	1.11682373409279	-1.10824086234825	-0.520960719568412	0.542529688429681	-2.45841608291137	-0.414717320109022	0.647717263723486	0.260315316739989
W07E6.6	0.362989090255697	1.06788769660253	0.213144325287865	0.393190105138086	0.068467977767604	0.0211510611343582	0.531617705532699	0.0790273312998485	0.277689324773371
W07E6.2	-0.14264358852244	-0.544815076369141	0.0152341045021709	-0.349538333858582	0.167704831934468	0.350519615934128	0.0158871504150405	-0.170209484031263	-0.1638607671904
prp-21	-0.138268965694989	0.394697035008136	0.507184587321259	0.0328901530943689	0.256562670000703	0.243991882083036	0.138393596307771	0.231376924425369	0.275008446772169
T27A1.1	-0.136001204863928	-0.644856767377582	-1.37288175725568	0.76883769414676	-0.320762826085226	-2.75756314646597	1.80378938610955	-0.523696134909106	2.15770249821865
T27A1.2	-0.01516168286782	0.400413396507261	0.0816157098461409	0.549629313393629	-0.113231031530777	0.654551368957955	0.194382912595111	-0.337115815440175	-0.115285035691092
T27A1.3	-0.475391938029376	-1.0127585470473	-1.53632359239154	-0.22406910894671	0.289169867227897	-0.322438021266367	-0.604467083785797	-1.12949891532384	-0.738369879022525
mlt-10	-0.716189288865642	-0.320693503074072	-0.393794559341077	-2.59702218430156	-2.54566744217965	-2.8758031220261	-1.40090579375623	-2.56218435837071	-0.074062370501082
C09E8.1	3.29918538464607	1.56449794031129	2.81191137333148	3.66981791290844	2.2970802293534	2.00194870068917	-0.719834958874603	2.96112250038548	3.54439359459933
mlt-8	0.58844458298279	0.329719496632078	-0.124625613819167	0.0961267382096567	0.147261047144615	0.0502481845813696	0.368122342501508	-0.549605365785793	-0.310376172152487
W08F4.7	0.75376825938412	-0.0348808130515504	0.521925427216224	0.971921244346337	0.67209917458711	0.370062033430277	-0.384816596748475	0.460912127608829	0.363709389245058
cdc-37	0.0902529897925756	-0.947700022465469	-1.47676513333964	-1.79755311597521	-1.0015729169343	-0.42357234474253	-0.150289968832129	-0.1747577766679	0.507082741527641
W08F4.3	-1.00817927960407	-1.20995430076101	-0.666722194330848	-0.561231801634654	-0.257553222427178	0.0391505735830226	-0.75262880769895	-2.24009971127203	-1.37042387388229
fbxb-14	0.512591841237198	1.30016816034768	0.742118576874104	0.620767502193245	0.356893245257059	0.514798164925579	1.14541101783941	0.442183526748383	0.311029747658774
W08F4.12	-0.625455185152256	0.453223194830813	-0.388526975376893	-0.0781549540896272	-0.580779444868759	-0.809923177469822	0.243816352152576	-0.376496267971346	-0.516007163698622
W08F4.13	-0.527169637681242	0.493650956334259	-0.883338158298377	-0.656059222973434	-2.43166589976427	1.59075156922145	0.618722710361216	0.718222873417463	0.856827351535231
fbxb-34	-0.876978864991875	0.788373754257072	0.197770779933375	-3.14289978607738	-2.43166589976427	-2.20240015787779	-2.95303986909588	-0.690816020541527	-1.02932606998006
nhl-3	-2.23863220757194	-0.488607878117119	-0.547513407017179	1.06073456498064	-2.69775366837625	0.125009358749734	-1.25010052135659	-2.0309814747046	-1.70898736848469
T04B8.5	-1.13300333136759	-1.8181486575877	-1.41855799546412	-1.71004234795056	-1.0920171723137	-1.89786273775955	-2.39716639482301	-0.830795841146501	-0.645211407411864
K07E8.7	-0.0697049570525265	-0.519619378035492	-0.263741272824258	-0.42995212550072	-1.39815074800718	-0.14732820375494	-0.865328060775193	-0.0405812040463075	-0.0549310682256571
K07E8.10	-2.30182166030611	-0.606805599963538	-2.28377613019673	-2.52454572261058	-2.16848763650353	-3.12816354063227	-3.27568969052695	-2.799667528419	-1.80951724849698
T02H6.11	-0.193981410525503	0.784219107740778	0.0150734698729377	-2.82924254464321	1.02822200274828	0.766298388867928	-0.856826061316234	1.01813926471625	1.09940896896156
thoc-1	0.00312195636311789	0.101727453669379	0.69387861123076	0.560512890526798	0.402573990842421	0.953440881297884	0.328355832253263	-0.218594910638374	-0.0128401923707912
T02H6.1	0.114397211924663	0.561523423865575	0.51666494524349	-0.791760476679249	-0.353411744835634	0.120804537175282	0.565510521826658	-0.127728637619773	-0.22617853854133
Y39F10B.1	-0.468744175151542	-1.54854602040057	-0.860476217142843	-1.06431379076544	-1.62891809757861	-0.308788062545165	-0.0796605685285193	-2.13055452250747	-1.09415652604363
snt-6	0.702576578656084	-1.98592956491486	-0.946926603971724	-1.25290001902436	-0.845836559488685	-1.09358879117836	0.0963223956904013	1.11638571055276	2.62215067866838
Y39F10A.4	-0.105153691205426	-0.249441950743664	-0.0888789475011759	-0.105349575458752	-0.132086656686563	-0.0203714979855568	-0.519516531212939	-0.22204434196079	0.312290052036319
F46F5.5	0.150618569712537	-0.0477184268783053	-0.946926603971724	-1.25290001902436	2.07354544605677	-1.60637317562489	1.30575421029576	-0.0879982390353734	1.37547107908388
acdh-9	-2.14368854161978	-0.611026397510177	-0.181108659068416	0.398785455798903	-0.852252401084625	0.332107729490612	0.727407806202945	0.0778700331728699	1.18126403518877
alg-2	-1.29764482600621	-1.9260647577882	-2.11952848941008	-2.11370972922962	-2.12910621741867	-1.15247414827946	0.774092941256414	-3.28899300870982	0.67256131122765
T07D3.8	0.168185706771645	-0.833103732160245	0.104267166059672	-0.017594718946668	0.00445742195654368	-0.735595462935302	-1.41446161392839	-0.645174178999107	0.450773656673795
T07D3.9	-2.31123120788119	-3.09060691875929	-0.291772819023926	0.76883769414676	-1.84638347435514	-0.810332181715866	-0.502464767191145	0.680687814679024	-1.51262134354797
fbxc-33	-1.40271088149183	0.0351684298846936	0.410456680206036	0.819800888421859	-0.266969975675503	-0.732956199820452	1.52312440197922	0.593667041854486	1.72074155756411
fbxc-29	0.969577792658274	1.17402189399815	-0.293104071062728	-0.1772501146784	0.272322719587984	0.366465645139811	0.807982450154115	3.26260339640206	1.02864728699711
fbxc-30	-0.176641373778206	0.441251699656499	0.313233306749399	0.301910888325963	-0.02229270660857	0.350595394829833	0.484844549763246	0.47624676737514	0.659186337338675
fbxc-28	0.902100729500699	0.183272879447773	0.667302464435358	0.598777679206059	-0.0202613417290604	0.820153399030676	0.448725702978994	0.575518910232079	0.676952356305307
fbxc-32	0.421166051152212	-0.0257354481808451	0.08489478104286	-2.05092511302407	-0.58907413782389	-0.0292136089954745	-0.192489749258922	-0.122078078136978	0.480768941857449
sdz-4	-0.12034014742732	-0.42874307099046	-0.192748668014649	-0.501240942659115	0.317067041661439	-0.76404861075628	0.135142282932702	-0.414440446026537	-0.808252040114766
fbxc-18	-0.646863626523589	-0.54196600640824	-0.770605570414808	-0.844079688381246	-0.223445139999421	-0.586954295664224	-0.7301455846378	-0.411191845243676	-1.05909191182677
C32B5.6	0.310934707876341	0.539001331434483	0.34276808121951	0.499724250090459	0.530500098552146	0.306782482901039	0.268823837162699	0.565600791209721	0.675104707796768
fbxc-17	-0.908733078209863	-0.0257354481808451	-1.62862234524893	-1.13456714643181	-0.24965254582454	-1.42671170939243	-1.25010052135659	-3.93988487127223	-0.765910657727045
fbxc-40	0.265760942267573	-0.151965823340232	0.0471305444610949	-0.0825681418632043	-0.0564490650190727	0.110682538373959	-0.204835402093442	0.107611436359559	0.535862195855535
fbxc-39	0.409881151328768	1.29397386985267	0.856527749104494	0.563900228153359	0.128023570072687	0.645547561963626	1.22717650551342	0.147888938424701	0.0954302451845534
fbxc-42	-1.11897282902521	0.26119122813118	-0.13633574658796	-1.37730163094849	-0.777936935817613	-0.588990342699993	0.359374221544626	-0.256126197227522	-1.07302294815281
F45D11.7	1.13070847176398	-0.763054489224001	1.35192299609794	1.23394054407959	-0.374555676494948	-1.09358879117836	0.598281951572483	-0.0879982390353734	3.07994541414961
F45D11.6	-0.10503124470084	-0.0054525767216694	-2.273505224362	-1.58626492283909	-0.314062525720399	-0.100417229336858	0.58029310830376	0.40988250267543	-0.435993969230005
fbxb-30	-1.45031145611484	-1.5201575704072	-0.973649883249327	-1.72037216532933	-0.738278340814733	-2.70349752834379	-1.3852881227919	-1.69947351947629	-2.41499636521695
F45D11.5	-1.94015542304505	0.0294122644101939	1.23192034815074	-0.982336452084487	-0.351043549005793	-0.633884541192409	-0.317652313451897	0.214046769933885	-0.171913610112679
F45D11.16	-0.69051200344016	0.341622864620433	0.064361023090104	-0.0604429317474853	1.68033100364769	-0.45518320478381	-0.719834958874603	1.05221910381785	0.331864488313945
btb-11	0.0859303140701605	1.00004179086237	0.919253539880151	-0.0362868518555141	-0.0844875520096701	0.565084752473588	1.27540234390002	0.173232695687136	0.335003689941392
M01D1.4	-0.0676025050571674	-0.657131871058949	-1.55880103407901	-0.480014390043803	-0.0508842624596636	-1.74484562410495	-1.00175360490509	-0.623352011177902	-0.441473974073506
fbxb-39	0.892144936858589	0.448088949653926	-0.360400512353958	0.143409845352911	-1.26751689054196	0.645340516013718	-0.938875173897459	-0.00763789103547803	-0.144578069124488
fbxb-45	0.475955757185739	1.8310209463329	1.18631129736802	0.590024935992987	0.82703497928062	1.29390509722776	1.82613829674475	1.08466548387857	0.702700466496421
fbxb-40	-0.729226869045336	-1.98696307536395	-0.685962411517134	-1.72343467159578	-0.535281287414168	-1.53608155281423	-1.29323646802255	-1.07922533495724	0.0163207614077257
K02E7.7	-0.548544219860662	-0.87140434606907	0.516671354106641	-0.993017927985284	0.655483016460799	0.867809285750734	-0.175856308186548	0.303374850573226	0.0228215673950187
btb-10	0.725724430830841	0.744839244054079	0.112510698223347	1.2602013361863	0.294765999873031	0.796698179712209	0.591295173980681	0.544031837352314	0.183597655019218
K02E7.12	0.111587130196782	0.547690383604606	-0.0359881809346261	0.557270072501113	0.300080324922169	0.335060901733013	0.507221267955321	0.608619379571609	0.376292589452639
K02E7.4	3.52516849612105	3.18105085940454	2.36321062315977	2.8266895537408	1.68033100364769	2.72061371270278	3.75559456427451	-0.152164845770277	0.331864488313945
K02E7.3	0.637132457160906	0.796669142857228	-0.611126539107661	-1.18436516359968	-1.1761584072291	-1.09521485264207	-0.67060944833195	-1.88243812162628	-2.56298377240435
K02E7.2	-0.713636499232959	-0.12896464279012	-0.254151937001234	-0.94339741562888	0.0100193811915072	0.300522791506113	0.111027305093126	-0.137222717929461	0.359017418813268
T13B5.9	-0.564133097971823	0.0704792949681139	0.340635369036114	-2.14066028426861	0.733576939190956	0.0950786556149537	-0.113114687219076	-0.523696134909106	1.69990776273742
lips-11	-0.960065520993605	-3.03083302893082	-1.37899827848448	-1.25886369923768	-2.02213253998769	-2.25796039053684	-2.3742182073903	-0.990337179654245	-0.563325809773649
lips-12	1.03681496720876	0.706122242085549	0.192492169434157	0.119707318023145	0.259974139902962	0.118611622751654	0.384535539224033	0.331597392774065	0.36376463200709
lips-13	-1.8940322273339	-1.86773184306844	-1.95821423103355	0.441775379187048	-0.320762826085226	-0.810332181715866	0.912479750255405	-1.2282155818886	-1.51262134354797
sut-1	-0.812477314829293	-1.02338973864526	-0.927755391222816	-1.11657701079436	-0.138280402419392	-1.10527073717259	-0.263077072052515	-1.0105420839012	-1.73223583783629
eri-3	0.1100615226384	0.422954886952323	0.785839439336988	-0.24776883714562	0.789970010456414	0.594463922863467	0.634573165303858	0.611118706043523	0.938202492499575
taf-6.1	0.135989776154412	-1.9260647577882	-0.690380210327679	-0.142935210333601	0.830799712150477	0.719322197816795	0.0327392047273077	0.0921402002135883	1.10584057095017
W09B6.4	-0.297735368582712	-0.488607878117119	-0.996214157188891	-0.530977584318902	1.31649202646908	-0.198145756655938	-0.542628262633311	-1.53111697209597	0.1771660530306
pod-2	0.674471660246598	-0.171272704757329	0.356666457296286	0.315964759365582	0.0706934914864929	0.162986728739636	-0.254837442563214	0.0522014865061028	0.168846748704387
W09B6.5	1.71962994099811	-0.693913254273176	0.760357656823491	-0.707022417248533	-0.95983810190407	-1.76699175532667	-0.0456136016960962	-0.75498262727643	-1.12985594999235
F53A10.2	-0.527169637681242	0.493650956334259	0.545810120784021	1.45830201011972	0.148294513781834	1.48329770033169	1.15989383284098	0.901292959450426	-1.02932606998006
lin-42	-1.46069108715341	-3.8264099611741	-1.62862234524893	-0.291438787264166	0.262152261192894	-0.830332836986169	-1.56822270010779	-1.14339194169215	1.78081114925676
clec-119	0.70391392619355	0.0956059250396849	0.245622680071994	-0.699106673066591	-0.182870399635291	-0.336020358983393	-0.479370613438068	-0.24345717800623	-0.0062255890019285
Y57G7A.5	1.83946663932085	2.36272085941998	2.0541524953279	1.04536494129995	0.733576939190956	1.13689878303423	2.62387112074284	0.363893398103352	1.39630487391057
srz-64	-0.0731435728458316	-0.0463550736425316	-0.295118388471535	-0.15867226850923	-0.0975272137157389	0.0842793739175655	-0.397521258440935	0.379914715251501	-0.278244417370117
Y57G7A.2	-0.124182720524412	-0.555237953897515	0.425707003974433	0.244268440949588	0.558747004949851	0.671140165717655	-0.712247137449917	0.0133938010005598	0.595533574967098
emc-2	-0.672370335696315	-0.87140434606907	-1.77038997427169	0.25040235356669	-1.35502756652044	-1.98483251633019	-0.381369011027741	-0.646276949447598	0.0228215673950187
alh-6	0.0956043829514117	-0.465621891065927	-0.507267271248063	-0.556228212676999	-0.530013552124479	0.0681146328984851	-0.160129978828645	-0.0030461453078681	-0.506599279766878
fcho-1	0.311688895324753	0.328314250489973	0.34767625439124	-0.00213124445607905	0.202454514767863	-0.205230115740693	0.296821363339752	0.0651018105097258	0.355216997457485
vig-1	-1.16981264347064	-0.227828919577437	-1.50146763386814	-0.559745709022255	-0.0325570182077024	-0.0833093903496113	0.268627355640653	-0.687355615955423	-0.686673011300495
jip-1	1.60533740984511	0.799272758817018	0.876654136179683	0.764922388466388	-0.295519801199624	-1.43801739454983	-0.0711604413109659	-1.0322840185206	-1.09137517402989
rog-1	-1.03871302871066	-0.00242109645536056	0.699281831914983	0.905446369321975	0.21940479404252	0.443495163615618	-0.182604704137727	-1.22573605058987	0.189353041751932
F54D12.11	-1.74731086172988	-2.49450208870911	-0.12965275499661	-0.480014390043803	0.858480069861364	-0.307515600077736	-1.64337498139694	-0.262566415772937	-0.19341235180368
F54D12.8	2.03247570801816	0.85349842986925	0.719514808037903	1.63423246646392	0.679784088781233	-0.377807222888396	1.30575421029576	0.616521207944122	1.92713559018056
F54D12.1	2.29947692202035	-0.0488531816927086	2.45444627917865	1.48882758218499	2.38100225014035	1.99054149448424	1.3099420060362	1.85356450244307	1.97172399775476
Y51H7C.7	-0.0512430379631375	0.70989879422047	-0.227865518456735	0.75301507288606	-0.111587122504102	0.404285004202056	1.11540858441346	-0.242736352313936	0.908066645268195
cogc-4	0.997371619205592	0.289812165668687	0.443790495693731	0.250866986877494	0.581732676977664	0.279650316962605	0.287298849004211	1.09690370501964	-0.0128401923707912
Y51H7C.5	1.00733802097639	-1.96353548367802	-0.973649883249327	-0.804014198737069	0.0387337907550872	-0.756266563593694	-0.493978486937754	-0.227243707120499	-0.528842943701656
nol-6	1.12733318287238	0.945740518400785	0.903930342858203	1.00068920426619	0.957786097768388	1.05130173754984	0.904664937452486	1.02738117683039	0.831519425181179
Y51H7C.3	-0.193728808119116	-1.02484790104064	-0.165580928616452	0.000651503863534418	0.596322538839404	-0.588032104011063	-0.726821736466404	-0.492500079129742	0.67256131122765
Y51H7C.12	0.8659041872467	0.760326471891819	0.787149661673893	0.516426415843826	0.0959637438130016	0.771451621308423	0.467528316345066	0.246710385709347	-0.311925106908863
Y51H7C.15	-0.32652215446198	0.384928402539122	-0.263759062844794	0.287468991313169	0.795484624154909	0.216024538385241	0.742916062814492	1.324601829555	0.494899817995423
emc-1	-0.0582546431400965	-0.817160813502355	-0.0166895283818729	-0.258728839780906	0.0308670656161617	-0.504473902297311	-1.00791674500118	-0.21202743586689	0.492595321945053
fgt-1	-0.0560231189433215	0.389665117635977	0.315189580527794	-1.20790050496258	0.232555392488669	-0.308788062545165	-0.5816201244106	-1.51081085226267	-0.332758901735553
fbxb-43	1.52153580160182	-0.0488531816927086	-0.293104071062728	-0.1772501146784	-0.198958163405753	-0.349315923150149	-0.496737542599958	-0.271658417477342	0.00587449105386224
fbxb-52	1.83946663932085	0.578018308313273	-0.291772819023926	0.76883769414676	-0.320762826085226	-0.300431240992982	-0.502464767191145	2.02415067147082	2.33938158466822
fbxb-51	-0.0228801304800326	-0.0904511212695011	-0.154342035619086	-1.07369138742034	-0.248536900459481	-0.177553495033817	-1.03665470974141	-0.335497787059018	0.0085075492854046
fbxb-46	-0.146028838661655	0.20226714220172	-0.42420423681369	0.60457752674871	-0.1000912253921	-0.29870611001945	0.0272756122075341	-0.295802833871903	-0.958770859581802
fbxa-163	-0.527169637681242	0.325501324320798	-0.250929970238338	0.987652980962875	-0.906045251494347	1.36890665621674	1.15989383284098	0.901292959450426	-1.02932606998006
fbxa-166	0.0667785529321373	1.01738706960467	-0.767754102072469	0.457594643749716	0.0348803598756899	0.201435403861173	0.406457052878024	1.09607025473629	1.17092351511626
ZC204.17	-0.772949697804938	-1.40618254891503	-0.406166183771047	-0.64875531953963	-0.257553222427178	-0.81488141975192	-1.28006095146737	-0.192117407500731	0.515729547632998
fbxb-21	-0.297735368582712	-0.320458246103658	-0.996214157188891	-0.291438787264166	-0.58907413782389	-0.830332836986169	1.23999100907499	0.377786424471656	-1.70898736848469
fbxb-20	0.495345574139761	0.640388160800143	0.0104889579061955	1.07301279491777	0.0534493037413048	0.292555084490107	0.0372150353744404	0.731241427034003	0.469707461227179
fbxb-16	0.897671665931773	1.15503696668473	-0.0568728479798956	1.39128751267538	1.23804898898642	0.807720615837898	0.98442179735902	0.913949324070833	1.0748021525245
fbxb-15	-0.534962266972978	0.644848472689846	-0.329677719908609	-0.0534908253104881	-0.101485135135046	0.613278093325269	0.421877575109624	0.591808113296182	-0.660214502023998
btb-13	-0.427016724656494	-1.10371263797521	-0.323973248171155	-0.731372115874615	-2.49187459176993	-1.80653837111649	0.00234220925139704	-0.905908771643857	-1.54796979752871
btb-12	0.604807374841485	0.0492007932962281	-0.355918004250328	-0.278203507743676	0.0767960860932129	-0.25225673835088	-0.29739810735189	-0.23363471932578	-0.138991562289395
ZC204.14	-0.982757209289593	0.300946086504596	-0.575904859307382	-0.163342893706203	-1.97306061257139	-0.17568221384491	-0.801495488915169	0.0628840144890654	-0.0350100654894509
duxl-1	-1.26814729780919	-1.22191035982163	0.687314378890674	-0.110181621197607	-0.874578451197757	-0.655348400275409	-1.40090579375623	-3.76656830795884	2.20350325067518
fbxb-17	-0.764153895219697	-1.41418919253938	-0.0957596174465289	-0.819326253402549	-0.536576576778263	-0.593110338092736	-1.82756845523003	-0.42833347239484	-4.10168453291949
fbxb-26	0.648652946250234	0.0741169623646344	0.4072677611836	0.0943789208971693	-0.50770726240188	0.0548732325605292	-0.375057700903976	-0.764593165025399	-1.19647046233562
fbxb-25	-1.01593819389062	-0.457517810580338	-1.26221759730017	-1.12116207290626	-0.235503175378913	-2.63492511670526	-0.0612344962032993	0.21694894037654	-0.0654155643957238
fbxc-26	-0.25708743559466	-0.562343254762644	-0.279689765864349	-0.762751149058428	-0.297935410511253	-0.21865720489699	-0.953657760374564	-0.0614980174756743	0.189525321085036
F58E1.13	-0.0100103388240633	-0.494374841321167	0.0711449953831715	0.51478906939658	-0.0235300647408912	-0.456830377707202	0.171879642278407	0.368394608886212	0.243851908990642
fbxb-47	-0.030935149378304	-0.54942925486888	-0.0271319241164966	0.722459561983562	-0.0742195372760306	1.33473564418787	0.665407845414685	-0.944391716268468	0.260315316739989
sdz-18	-0.0860695832142008	-0.38975497747947	-1.30527228502076	0.021775794422151	-0.389272885490175	-1.18548181391823	-0.185596250340082	-0.627333697818518	-0.17257855697699
fbxa-184	-1.09388828871155	-1.74738303315877	-0.797748977872744	-0.362439139469155	-0.140312980096286	-0.176917940202669	-0.789236606753757	0.354754799572348	0.439108915483547
btb-7	-0.136001204863928	0.0704792949681139	-0.291772819023926	-2.44535710630124	-1.37510259136141	1.49257675601191	-0.502464767191145	-0.523696134909106	0.453228163152928
btb-8	-1.44009602461134	-1.09412722316911	-0.797464509756517	-0.894933593174023	-0.858680738926651	-1.05018866394242	-1.64075862687536	-2.38751044932906	-1.48965422040997
fbxb-11	-0.763898917369196	-0.966073751046383	-1.92682621450744	-1.14863434920686	-1.01285358378808	-1.86129286788368	-2.21678123531342	-0.261437738460626	-1.12353681431972
ceh-82	0.677307460383249	0.793416730858123	0.299050411880761	0.681122835488288	0.14724918890117	0.27443066985498	0.819494702798708	0.225674595363205	0.493441002902764
ceh-83	-0.876978864991875	-3.73680174615416	-1.96444709653013	0.347822261523805	-0.906045251494347	0.0180545638729028	-1.6483198763418	-1.19068052315016	-2.05209886592331
F36H5.13	-2.23863220757194	-0.166949659173819	-0.199474066166532	-0.807504831472093	-0.58907413782389	-0.830332836986169	-0.981132051665166	0.87765092708029	-2.73176016442794
F36H5.8	1.13617032124296	1.13418053555282	1.47183766613582	1.173714678643	0.830799712150477	0.0760918044570296	0.132471564764563	0.429497682241848	-2.15666882104529
fbxb-53	0.158963336732142	0.322162172215671	0.147719256953701	-0.506612867332053	-0.113555534524146	0.19318952409413	-0.702210546650035	0.473156620918506	-0.224852723419738
F36H5.4	-0.627322550705991	-0.0477184268783053	1.35192299609794	-0.0094797374723858	2.07354544605677	-1.60637317562489	1.30575421029576	0.616521207944122	-0.59037842761701
math-27	0.969577792658274	1.17402189399815	2.00574552900694	-0.481946936711029	0.272322719587984	2.82359755061279	0.807982450154115	1.85356450244307	0.00587449105386224
C08F1.9	-0.274960533762674	0.188677016814533	0.859157430377748	-0.423619393130116	-0.266969975675503	0.172454637510368	0.31369258737386	-1.66391347776233	-0.469014752778027
fbxa-3	-1.76765332186556	1.11759812877428	0.0315772412042458	0.631225285642222	1.10256247634002	0.908406961506555	0.752574936326363	0.657833648589389	-1.39125766870898
math-41	-0.505656497933318	-0.160802941357079	-0.706737063456048	0.462346150758719	-0.308070384019199	-0.00801371972263598	-0.171311767271802	0.154594434646443	0.172599280289643
math-40	-0.225562308307547	0.666482880652988	-0.293104071062728	-0.481946936711029	0.272322719587984	0.366465645139811	0.10051019143084	-0.555203396733188	0.00587449105386224
fbxb-97	0.217154110161899	1.08837504291071	0.356182168970559	0.395425586582173	0.0994158916731408	0.190247130292644	0.918735729629816	0.291109910158674	-0.132324787492117
C52E2.3	-0.683436448241727	-0.158693591388298	-0.383946939729533	0.00737482927614812	0.0365052527311759	-0.412772018710084	0.11565491449093	-0.378986727073614	-0.115285035691092
fbxb-95	-0.0229212572412486	-0.0842980593812343	-0.159595077562347	-0.600667959389071	-0.068002374478226	-0.631948815846288	-1.36737297920365	-0.0802484743266139	-0.975471491605348
C16C4.18	-0.0784426820312746	0.145448715273524	-0.0521803228059631	-4.05467269055774	0.627789339135994	0.79008750593085	0.437098683815725	0.361693898793004	0.133083788852307
fbxb-98	-0.377459049849177	0.281603240970485	0.147719256953701	0.6935793881823	-0.0213399830098753	0.19318952409413	-0.0202108758131033	-0.0111242906731903	0.275463350613072
C16C4.17	-1.04452153125328	0.459820586466854	-0.946926603971724	1.23394054407959	0.679784088781233	1.24626862645603	-1.82058167763823	-1.00883720936766	-0.59037842761701
math-7	0.123162891212081	-0.826385701279342	-0.338529678412244	-2.94224640178927	0.12457353472163	-3.20908023623309	-1.40145707394276	-2.18776537718771	-0.341057797324292
math-24	0.222188145374622	1.05695892696613	1.73080243509973	-0.0604429317474853	0.62599123837151	2.99383746970337	-0.719834958874603	2.96112250038548	1.35463728425719
math-31	-0.151395950987885	0.904028387756673	-0.686569019262891	0.672240321043062	-1.78099262957134	-1.58500438688866	0.415714639348612	-0.483516924990946	-2.85857181512186
bath-4	1.96928625528399	2.55179215173187	1.73080243509973	4.07010983529277	1.68033100364769	2.00194870068917	3.75559456427451	3.46098700299411	4.18386741653013
bath-7	-0.41491393038219	-0.127885325756389	0.690077074403206	-0.244228761033687	-0.290680883997164	-0.0980870415991012	0.0660551242214019	-0.424473874140882	-0.38726243124761
bath-2	0.204294580426833	0.765357265110518	1.02484373107816	0.522550131030047	0.202087364191557	0.439561598380376	0.804969076559726	-0.421994469435764	-0.456827764056695
F52C6.4	-0.395091104108514	0.488545350272981	0.0604462702440546	0.696553951656712	0.129194148379642	-0.152102275513439	0.672780758160848	-0.659180165680252	-0.1638607671904
F52C6.3	0.847727419344259	0.563354930409022	0.12422026397184	0.397582868960944	0.276402829458569	0.0466687191663397	0.575506806720976	0.243738305381113	0.749836638287069
F52C6.2	0.473093231712434	0.509175530637521	0.368439320581495	0.468016663670051	-0.0288685778519866	0.571729243659405	0.808235341259699	-0.202661046220536	0.164277486951323
F52C6.12	0.583959709893024	-2.22335851905679	0.0150734698729377	1.30131022239704	0.750894369041919	0.557534317577204	-0.467475981344166	-0.890764131851376	1.4030118577884
F52C6.14	-3.05220886800914	-0.575715532426757	-2.549779570308	-2.83820296404475	-2.43166589976427	-1.48373514586418	-2.95303986909588	0.0137034264379678	-2.05209886592331
ZK250.4	-0.19144964315182	-1.19610119581491	-0.831413125335016	-0.350197989112564	-0.493422423031888	-0.471264610476159	-1.26384220170851	-0.470926995564533	-0.117792065707976
ZK250.3	0.517850955610609	0.230756032508234	0.738000292447768	0.220692088406733	0.320075804041614	0.944414227054273	-0.246540245823581	-0.0700665955682322	0.0293413441120948
ZK250.2	0.23942631141533	0.390977808791102	-0.395568967383663	-0.00252763103538941	-0.192667717680478	-0.481639023947413	0.259127994091441	-0.336618510264273	-0.887442329467134
math-50	0.222188145374622	-0.881252211070422	0.064361023090104	-0.0604429317474853	1.68033100364769	-0.45518320478381	1.19706911445403	1.05221910381785	0.331864488313945
math-44	-0.141842545093247	0.264663794647641	0.536264824146673	0.524210083791562	0.213579704946993	0.797981566384338	0.358565844705233	0.32677069971976	0.172599280289643
math-20	-2.69819934019601	0.528961821417679	0.127949468763452	0.0203318200955142	1.48826302064764	2.74194154006253	2.01095229224231	-0.050463180296934	-0.107083154049105
F59H6.5	1.07298086850879	0.0798294528037941	-0.475832674288209	-0.921252641952746	-2.65417995082213	1.11289073118316	-0.18172623391836	0.647717263723486	0.260315316739989
F59H6.2	-0.611526046627867	-0.583166335466748	-0.476498478007367	-1.92341901845741	-0.0536146134565311	0.0087442200235915	-0.327085681917555	-0.333393447332482	-2.0170643888389
cya-2	-0.154158803941107	-0.542754952031297	-0.0945762242716268	-0.640871266479553	-0.00898067487527582	0.0853094668668191	-2.51914575097915	-0.286251474768935	-0.04776185181941
bath-21	0.66632295241477	1.03812999360796	0.79378738151843	1.20658227672232	0.0512412115757744	0.947620369567926	1.42679629350487	0.169621711244236	0.279854914084505
bath-1	-0.0588805261706298	-0.176185941342713	0.392353461434928	0.279180701475054	0.108530775902662	0.870396647502104	-0.204541923486715	0.480581987852566	0.178797041256831
bath-3	0.82895548412442	1.08989387356209	0.859157430377748	0.492738573462146	0.584256423341281	-1.05611131522612	-0.188266968508222	-1.66391347776233	0.474061957979618
bath-5	0.8566446050692	-0.0420903665387626	-0.0548168825871375	0.914597895343943	1.20984875702962	0.852016112108032	0.0752125141504256	0.665408684753645	0.926814745337099
btb-4	-0.47191241268719	-0.640504906877482	-1.1352697694346	0.271948398658727	-3.30661327784125	-1.9805142834966	-0.052363438727637	-2.89228482416721	-1.83579901917861
F59H6.14	0.285356719013011	0.901770735150638	0.312009210060352	0.291954626973831	0.0782063726584086	0.176990079045497	0.774298285779513	0.405085651295754	-0.0500904177288886
bath-19	0.531383173214631	-0.38163680281053	0.337289799588504	0.0208650732095782	0.190327041592778	0.25321152157803	0.18956939000169	-0.575823111136475	-0.278244417370117
bath-20	0.569813915540683	1.12914138511263	0.526854203576944	0.624303909345122	0.256529643154969	0.323802447280889	0.892883403211724	0.393178732768094	0.0377486652321935
bath-24	-0.68854060970459	-0.156145733883424	-0.0855744019593935	0.127345876968336	0.161100759794212	-0.0315550886983444	-0.0880468597352725	-0.154279210103806	-0.162690448359068
math-1	0.222615914666234	-1.07657684831411	-0.548600869883295	0.536931117417505	-0.0975272137157389	0.119378461605065	-0.842267777857426	0.477373458892215	0.765661532227095
F07E5.5	-2.13877539915891	-0.106051341598066	-2.18934980058	-0.921252641952746	-0.5118100768465	-3.17419765120133	-0.18172623391836	-3.35315961544473	0.260315316739989
F07E5.12	0.821790646474098	1.04889045929476	1.00354717488162	0.731292957820616	1.22101358369563	1.37846733229585	0.832607913629522	1.0991202171721	1.20151394659333
F07E5.9	0.321894235045823	0.594822304580718	0.678252714793967	0.718707876357357	-0.461240233952273	-0.222326872883252	0.951283264658088	1.02619428015861	0.699525619591109
trpl-5	-0.0622733399971166	-1.38041151563582	-0.122788524532884	-1.38561153855098	-0.822180529735106	-0.771676080997062	-2.54533973937235	-0.0565837936683918	-0.547451829940737
T16A1.10	0.0746515379222176	1.12007000564468	0.497510459912639	0.552963609883878	0.422608145539425	0.670111139622804	1.30466519587913	0.671899226571891	0.412308619147722
fbxb-37	-1.24049332682445	-0.654192494485639	-0.614046567118001	-0.102641195036726	0.560673156700902	-0.860151875274987	-0.300444486277908	-0.317366278054174	-0.660214502023998
T16A1.9	0.0900344216967435	0.643563016071072	0.512663866844039	0.383472548751066	0.366803482172635	0.509955369581766	0.733125970963938	0.444261847577622	0.290035368404021
R52.6	0.61106679925497	-0.0428749671637441	-0.0649982614504293	-0.101269880908727	0.548723434162511	0.210727081989837	-0.0168801068191769	1.60374731573184	0.590683043522124
sdz-28	-0.432227463430302	-1.01261855706204	0.391827902191816	0.347392259001074	-1.79261810609091	-0.0376015515800864	-0.175856308186548	-0.994954072496792	-2.41499636521695
C40A11.4	0.702576578656084	-1.98592956491486	-0.361594130193848	-0.0094797374723858	-0.845836559488685	1.24626862645603	0.0963223956904013	0.616521207944122	-0.59037842761701
C40A11.3	-0.543790637836137	-2.22335851905679	-2.28377613019673	-1.58582226309124	-1.69720675350979	-0.671031635159288	0.352605753289122	-0.390899629242741	0.15633225820391
C40A11.6	-0.98463843212478	-1.81602559216388	-2.84381980130833	-2.56746396049543	-2.84570495569244	-2.4868654435883	-1.86532279247107	-0.992337343793667	-0.627429374149022
C40A11.7	-0.751806372884771	-2.41275532221685	-4.23151551191091	-3.1551396824957	-2.56991976450464	-1.89633408063276	-2.26939134290937	-0.678054172038155	-0.67683035088906
C40A11.8	0.765766031390252	1.90784951261827	1.13737546005847	1.28490373835469	1.78791670446714	0.0950786556149537	-0.502464767191145	-2.43259953147673	-1.51262134354797
C40A11.9	0.592759331568965	0.311658846990777	-0.0390298203385459	0.0958396391248995	0.00935662951562282	-0.888742840180772	-0.155324810076715	-0.00458623186876688	0.16610457240033
C33C12.11	-1.52362793748119	-0.0886945401380369	-0.406011363118287	-0.29902285507778	-0.458017226436778	-1.38915133200176	-1.07696024984079	-1.3800896121422	-2.15666882104529
gba-2	0.635436913470584	-0.25221243442428	-0.224163346789008	-0.56199172872476	-0.142066845005095	0.279761322540561	-0.141420693818978	0.354932258382021	0.980231266992061
mtq-2	0.101778076986563	-2.22335851905679	-2.28377613019673	0.05788994084507	-1.69720675350979	0.320857133854908	0.352605753289122	0.313619817736754	0.707996769300585
Y59C2A.2	0.0643046211855682	-0.985514916128789	-0.987221534382338	0.252183330214948	0.466505701033112	-0.320192106330682	-0.363453867439487	-0.0250832457246506	-0.0323947808477015
Y59C2A.3	0.267837739760305	0.34996434906585	-0.471594027506608	0.162321239591679	0.656203666225493	-0.396855467316751	0.21690722311684	0.719943340321519	-0.530305026225627
F54A3.5	-0.876978864991875	-0.0681765190815975	-0.250929970238338	0.347822261523805	0.999520912798618	0.254731747595198	0.910205573478679	0.0137034264379678	0.46541515187426
F54A3.6	0.279443858617841	-0.930468313686601	-1.86284460067133	0.00748318978410483	-0.31523183202828	-1.10029308672374	-0.95127443246229	-1.31840701228275	-0.495744244626666
cct-3	0.332147319372618	-0.179084772869929	0.860831185288709	-0.352759082077636	-0.246894950834541	0.226520255632539	0.640301046378456	-0.0431979327494325	-0.508009148874966
F54A3.2	0.37222123412371	0.915825151017715	1.04176070583165	0.575012801652264	0.721213850336447	0.577175387062541	-0.191844828821864	-0.873783229313596	1.14046465620025
K09F6.3	0.802729491680833	2.01124882994793	0.545810120784021	-0.656059222973434	0.765043739487546	0.650241644203134	0.618722710361216	0.901292959450426	-1.02932606998006
K09F6.2	-0.849013268357906	-1.05465615107961	-2.90591341242204	-1.39726119359088	-2.90713908122727	-1.48320614981856	-1.29128786404858	-4.17563465583611	-0.98765848032668
K09F6.5	-2.30182166030611	0.616069475727317	0.46377422004465	0.05788994084507	-1.69720675350979	1.27619932959081	-0.149353802592958	0.581465680504412	0.15633225820391
K09F6.6	2.0288746629857	0.765357265110518	2.10595266930991	1.43890809762231	0.94058881220655	0.814095557781925	1.68103982706739	1.72695325676767	0.486248946700951
K09F6.9	1.0984889791929	0.647159543264098	0.197770779933375	0.0712950143706131	0.999520912798618	1.36890665621674	0.0630714941456335	1.48593323879376	-2.05209886592331
K09F6.10	0.737285370185655	0.119492865575715	0.340216124577764	-0.268786319377509	-0.37598058324596	-0.236098133211003	0.032452917240853	0.39601280318234	0.117588056967043
fbxc-25	0.4062846551877	-0.196581564315215	0.177193533900252	-0.413072838194926	-0.00615905054577052	-0.779426196645004	-0.993817163757865	-2.06603700214431	-0.0988960570917283
B0281.4	0.154963110115695	0.920115119058348	1.05588315738708	0.825701790239293	1.39825101820198	1.27368067545221	0.897232152349707	1.11649454972232	1.00100546491645
B0281.5	-1.08291012231434	0.904028387756673	-0.338529678412244	1.27582988315597	-2.83533239484752	0.584071490866148	0.784415469077287	0.488848384756208	0.353957291163528
ZK1240.3	1.78281939373227	0.325501324320798	0.545810120784021	2.40204793273038	-0.289296025788635	1.59075156922145	2.31017282058504	0.901292959450426	-1.02932606998006
F43C11.9	-0.579212589568093	-0.34657749323335	-0.889872240514704	-0.372162249082985	-0.252628400185569	-0.266410721837612	-0.561552258232239	0.599771636198286	0.0120444477817744
F43C11.6	-0.0022967991341628	0.55266764925873	0.332770645927592	0.421644127283708	0.00597939345273237	0.0698972944857555	0.303151921688656	0.242443559166078	-0.174631163795105
fbxa-4	0.521022859565243	2.13190176078311	1.55067264353032	0.893434232199095	0.26520205472332	1.43604584658883	1.94069054225146	2.23982624371544	1.75505653859431
F42G2.7	-2.63500988746185	1.04083738666649	0.197770779933375	1.15862765117841	1.54205587105737	-0.973834205141294	-0.757010240487654	0.901292959450426	-2.05209886592331
ceh-86	-0.4174117323678	-1.27162701301825	-1.21076169322836	-1.99996191874897	0.315945111602617	-0.630670715483408	-0.639455869632775	-1.07922533495724	0.749664358953966
tsr-1	0.0434239011605188	0.632844536798785	0.255549076473196	0.380277744505493	0.308044434999978	0.167905399474314	0.32162569614784	0.286302359450557	0.145151142798718
mnat-1	-1.16799438478444	0.0347950857366322	0.165570350786144	-0.872535228522248	-0.0123066689216249	-0.371467805446246	-0.337334356605659	-0.756234240700608	-0.592706098049735
F53G2.3	-1.30511075809977	1.2616546852234	0.197770779933375	2.31859678041983	-0.289296025788635	0.973396759608806	2.11963738808403	0.513567929046602	1.16043024036208
F53G2.2	-0.0640783668973464	1.68313689743221	1.29467416826125	0.886951097237654	1.31936073006092	0.857098147290246	1.50834181550211	0.152940150649748	0.560103725919317
F53G2.1	0.246989007047734	0.396489374411513	0.742579259819507	0.548475645811918	-0.109903638589443	0.781212923739792	1.40675663524002	0.488848384756208	-1.83579901917861
gbas-1	0.0765992988323976	0.536226316766644	-0.0529427842850276	-0.197268676010793	0.256325780993301	-0.176707407946102	0.3916523968713	-0.0082346815309245	0.368092045875248
bath-13	0.239359278203775	0.725380480354076	0.0483655129969456	0.480292129573085	-0.339311584730809	0.0114581580260473	0.511094780096539	-0.126878188106118	-0.119943339574943
K02F6.7	-0.685860630735545	-0.217720070974309	0.0604462702440546	-0.425885016392315	-0.124910274680848	-0.152102275513439	-0.436918696407253	0.157478753504054	0.0262954313788377
K02F6.1	-0.70976024507077	-1.00126311228037	-0.596900883160926	-0.643209140315612	0.0735672616889054	-0.196232952370803	-1.22346453809608	-0.719286883198273	-0.172698704413258
nep-18	-0.908733078209863	-3.32803587290123	-2.70973128348068	-1.13456714643181	-1.64341390310007	-3.05078755873686	-2.45953233596194	0.0609920078959847	0.480768941857449
usp-39	0.567126032791425	1.16838526634859	0.43157157668966	0.614230584578346	0.627789339135994	1.15494915752378	1.37286527951087	0.915025966213059	1.15864466824984
F22E5.9	-1.52388053988758	-0.0131892319453568	0.0150734698729377	0.05788994084507	0.411472777042569	-3.12816354063227	-0.467475981344166	1.01813926471625	-0.786744452553735
F22E5.11	1.41732824634044	1.56449794031129	1.73080243509973	0.244253890285144	0.154710355377774	0.773382747952682	0.489596855730752	-0.152164845770277	0.331864488313945
F22E5.13	0.535646065604435	-0.252787286902036	-0.188645882470707	0.454695283178513	0.285664388682049	0.626553477920434	0.137234180081703	0.363037016865242	0.785090971156871
gcy-21	0.739540038946664	0.207303602474379	0.760357656823491	2.18011006823975	1.76559065435401	0.57286566230772	0.661858657027179	1.1539207692912	-1.12985594999235
F22E5.17	0.521022859565243	0.909026685092254	1.23768445200358	-0.1938984046087	0.980120228000151	-1.73975107089776	1.027705580687	-0.944391716268468	0.955330405227809
F34D6.1	-0.10503124470084	0.51723018460475	0.0135561040163303	-0.245854735852733	0.807892404457968	-0.175851847990701	-0.454508956243652	-0.0899819999332045	0.810685630354489
Y47G7B.2	-1.38080372152135	-0.693024944839101	-0.787674049497413	-1.28651174363122	-1.87314617536115	-1.36269902940213	-1.28305864108671	-0.388471270215014	0.0115186034329699
T05A8.8	0.276997475180873	1.68351024158027	1.20719677122839	1.44462000332262	0.787369789600678	-1.45162121183406	0.161871544866167	-0.191683665406545	-1.41209146353567
F29A7.6	-1.33952142875767	-0.200664274684207	-0.600830946855793	-1.10001043619906	-0.213177125265781	-0.97873533333071	0.104255504464382	-0.712157338014973	-1.39125766870898
fbxb-107	-0.0960128911774221	-2.02067769087434	-0.531009635685872	-1.56511328613189	-1.21372404013224	-1.80677018876612	-1.61883238046198	-1.26773440152487	-1.06682098505544
fbxb-106	0.652620414321399	-1.00324327301892	-0.942762465569612	-1.38056923026005	-1.08263564909401	-1.58284020848819	-1.23742100407688	-2.01524127070698	-0.352084251307419
fbxb-108	0.26951116291647	-2.31284765234368	-2.29323317666396	-1.11657701079436	-2.66059579241807	-2.58155718666092	-1.81768341010884	-1.0953178606359	-1.42863294900944
F08D12.7	1.29896397998377	-0.821387403943761	-0.475832674288209	-0.520960719568412	-2.18289906782839	-1.73975107089776	-1.00180796855165	-0.944391716268468	0.260315316739989
fbxb-105	1.35696266642048	0.257818251765358	-0.465477506277808	1.20959084545351	-0.235503175378913	-1.13313540696817	-0.190541145284948	-1.12651391641526	-0.456827764056695
sdz-10	0.120177294082586	-0.498584841138257	-0.955345927002231	-1.3893771405308	-1.93687288928137	-0.764885030400752	-0.285052332765242	-0.888635514180904	0.0708402866467495
sdz-9	0.357976598418044	-0.606805599963538	0.46377422004465	-1.58582226309124	0.411472777042569	0.766298388867928	-2.06625787592159	-0.390899629242741	-1.80951724849698
srpa-72	-0.0448465140691547	0.166675983262409	-0.0276801552787193	-0.0918624693623163	0.00665977749024235	0.0929044916453939	-0.242578762972824	-0.0322495008242619	-0.594408590601
set-13	-1.83084277459973	-3.47078328518575	-1.30306044608575	-1.66703967468209	-1.32130974095168	-1.45162121183406	-2.10517104183685	-3.57281687432996	-2.43486425947892
K12H6.6	0.674595910473171	0.0798294528037941	-2.18934980058	0.0826288425444919	-2.65417995082213	-3.68698203564786	-1.39115804852372	-3.35315961544473	0.260315316739989
Y110A2AL.4	-0.213229652156114	1.36073274159991	0.695182106324572	0.34110432753977	1.02535882014477	1.26408392341598	1.59472558568325	0.808211812252927	0.550491212971595
ptc-3	1.91773546820965	0.180599640778293	-0.378504683448203	-0.242844889361209	-1.56954602784939	-1.74705285955118	-2.15852358273595	-1.28263740977727	-1.29386871003242
Y110A2AL.3	-0.47191241268719	-3.47993290166159	0.186269603298983	0.548475645811918	-1.78099262957134	-1.26184927148299	-2.10892933266604	0.360081429192219	1.545095624191
Y110A2AL.10	0.136638933866108	0.732712489691106	0.321781414254678	0.101177053213601	-0.312603762415331	0.696791697281762	0.816232188228085	-0.103882733941401	-0.108539482233231
Y110A2AL.1	0.14941685567811	0.861182053086362	0.162359812088748	0.268686005524822	-0.315982213722054	-0.233805270100468	0.857339753676057	-0.338085129069201	-0.534820452313523
[truncated: 6,480 more rows]
