# Supplementary material for: Fluctuations in chromatin state at regulatory loci occur spontaneously under relaxed selection and are associated with epigenetically inherited variation in C. elegans gene expression
Source: PLoS Genet. 2023 Mar 2;19(3):e1010647. doi: 10.1371/journal.pgen.1010647 (PMC10013927; doi:10.1371/journal.pgen.1010647)
Supplement: S6 Table — File name: S6 Table.csv. (CSV) [file pgen.1010647.s015.csv]

	2	4	6	8	10	12	16	18	20
homt-1	1.03626139684527	-1.09393704699629	-0.136367566450278	-0.96320176207008	-0.636385592038844	-1.20691317059053	-1.12682235874316	-0.641482550154101	-1.39139065805993
nlp-40	-0.431183469663896	1.40869912037967	0.130964377659423	0.95046085900088	1.30913422459968	1.97234900925243	1.59620894185938	0.870035655328762	0.419392460966282
rcor-1	-0.935132845134366	-0.369004881392216	0.211160508202772	-0.263106110229511	-0.805930684819307	-0.495582726084837	-0.389268567794796	0.2363698987137	-0.287035116305396
sesn-1	-0.861711337749708	0.437133174985759	-0.481690916409286	-0.209670357747515	-0.876543382496136	0.386935670238925	-0.0691818701726635	-0.107913367363987	-0.177321085706006
Y74C9A.1	0.754008250445344	-0.263935410950944	0.858626103849864	-0.332239742077717	-0.0472309897696214	0.274040590083384	0.596327277953421	0.752130603200862	0.216443772913518
Y48G1C.12	1.05877023129315	-0.762043840155097	-0.384500537708234	-0.506190339568731	0.531565248389712	-0.257798466048724	-0.752340108509929	-0.230739311556881	0.57697458155159
pgs-1	0.459528935896955	0.83089545641349	-0.880877575172962	0.314560483986307	-0.317678457454483	-0.13054237949246	-0.0472770449789676	0.120173981670885	0.199330006618585
Y48G1C.5	0.485065479491126	1.58565828474438	0.942544123787649	1.7042143132197	1.66154600067535	1.67604244881729	1.26260776237987	1.1523923013206	1.54485247520903
csk-1	0.289699110677074	0.291282596444294	0.335198657306412	0.521236906150824	0.683146739617857	0.388445854361144	0.189700100517237	0.101752274248389	-0.0302109006661877
Y48G1C.10	0.706075219877959	-0.271331610400519	0.0817659119164848	-0.570638184667504	0.409160322931709	-0.404391275415367	-0.601613313582057	-0.344604465791355	-0.838459602096171
Y48G1C.6	-0.90151430435377	0.0732072677336757	-0.171982156545051	-0.216280428351951	0.22236572492761	0.00731894899188716	-0.566020705032336	-0.926304598461254	-0.218799335278428
Y48G1C.9	-1.59365250836049	-0.54477517380386	-2.0038978209787	0.207873547515644	0.582804143735145	-1.78920112598821	0.0785286491346903	0.144698068763104	-1.2409329244041
Y48G1C.1	0.0135878711283989	0.248838172579141	0.867145056454492	0.0620033868371785	0.0734817511758642	0.138375691395364	0.157006363925474	0.219966930416594	0.0500124748583342
Y48G1C.8	-0.254648444613388	0.316387267101517	-0.181906079388007	-0.0784303129976416	-0.161669231531494	-0.0353841669694862	-0.219642241498592	0.181931032862615	0.0448097756615983
rab-11.1	0.233784921280374	0.309474018629386	0.332006988236175	0.912086909200752	1.01885685107395	0.844418424029966	-0.00569821739434689	-0.0653491084419702	0.0255827830619804
rpl-7	-1.17580652392642	1.09790959779419	0.349310765817667	1.20787463625269	0.506127356909407	0.220001279200882	0.856002230731975	-1.09167534048448	-0.602462391889869
F53G12.8	0.825882698703939	-0.356348804059911	0.0650591226780241	-0.72236502285652	-0.274946652287165	0.0565298055506467	0.378641439372208	0.106435682633855	0.000979710764511098
col-45	-0.638004442173868	0.464503267864912	-0.127918961658086	-0.0189424865931596	0.508055207738919	0.0220798891277823	-0.81512093669486	-0.502214673913	-0.666154636294137
mex-3	-1.00328767101481	-0.992947704345966	-1.39339578810869	0.536735844794905	-0.678445002072961	0.187609638714381	-0.217521515316725	-0.67329049923292	-0.342325085052356
F53G12.4	0.349648253860944	-0.943875469572725	0.35263622239901	-0.472213578947232	-0.455280590639299	-0.571688301137501	-0.890128411932968	-0.437499909829333	-0.407972490090482
duox-2	-0.0109023742012742	-0.114528129963146	0.038768411256362	0.134781174717574	-0.177650677800859	-7.0200418035152e-05	-0.131550121533961	-0.320271477467346	-0.233854325226184
bli-3	-0.37350733394361	-0.711633366843777	-0.667755016412684	-0.0291005877612342	-2.29558099958896	-0.353506100563409	-0.493998963937867	-0.664308118227589	-0.198889666318675
F56C11.5	-0.75836475047514	-0.404998441824112	-1.37932386297794	0.668800990538443	-1.39821609526074	-0.395375224779987	-3.70176690547604	-0.0935170067089389	-0.367067851402949
F56C11.3	-0.780404037042359	0.262087001143227	1.72766997417844	1.81770579371444	0.846083954881237	1.25570507954673	1.52233480045382	0.453718105158071	0.947395013851154
atm-1	0.544678547193921	0.183092236109046	0.567539193426897	0.436667402547002	0.301644551879455	0.434489906338448	0.534547841196669	0.40543570159093	0.531492702986108
K10E9.2	0.746203738468426	-0.376681934003306	0.0566524714950832	0.073235512229616	0.0659930705355587	0.173632329588792	0.214770887230932	0.359802320224071	0.301441665976824
snpc-3.3	1.32477477581096	0.988074622106593	0.853414045687396	0.139324651705565	0.697477794183965	0.680181385230531	0.581299228625525	0.606398029614114	0.169445615526181
Y48G1BL.8	1.35240737539787	-0.333965232320991	-0.830928889685384	0.193733947910091	0.148377448028895	0.502457970814536	0.349927385204787	1.8267965331121	0.479486068007952
Y48G1BM.4	-0.494039752592652	1.23720948504371	0.932752718156266	0.965143511694406	0.807946787834891	1.22045755537335	0.983726556613605	0.362953638165997	0.755673725643424
Y48G1BM.6	0.530920578081066	-0.179788966834471	0.729756021490307	-0.0142597069233658	-0.151587954462534	-0.53497069445217	-0.1175586705035	0.524231915181111	-0.234856009197406
Y48G1BM.7	-1.24373328397513	0.0716773722135143	-0.0493721494624997	-0.0355994897565643	-1.17129123488057	-0.186305652148681	-1.5568475170159	-1.11481466836726	-0.687114868162749
snpc-3.2	0.773274656909165	0.0970984934731123	0.666706224893057	0.168270638915394	-0.3303180574506	-0.0423036187925445	0.643218675335138	0.397432274815373	0.435367297980226
Y48G1BR.1	0.294823408405368	0.536027633147089	-0.370122489307598	0.0426514519629677	0.503154822270959	0.698135645779747	0.241875399868746	0.679909928445191	0.433134186775413
ztf-3	1.81930154567195	-1.00871312086472	1.13790188263393	0.648319094537064	-0.18894674025397	0.399684503623177	0.924773018197105	1.04302183964039	-0.713872406401867
C53D5.1	-0.194368144642336	-0.627657986438551	0.114380690249212	-0.244632693495883	-0.121020731624902	-1.17938062911263	-0.582436919449473	-1.8662884267976	0.602131088134154
C53D5.5	2.69083466905272	-0.596208376531011	0.5568235166975	-0.63532144288425	-2.74260011342395	-2.99869256462366	-0.570995220547839	-2.38986135132897	-0.558231537041299
imb-3	-0.0939537172554415	0.725518562078127	0.349284767199925	0.727815206467214	0.26449420389759	0.903280504725074	0.287866544066144	-0.446646988399756	0.47954332119107
xpo-2	0.00442171344318905	0.369173853548205	0.141571080527997	0.436951751170022	0.469478515334918	0.108403543962064	0.373414095711867	0.296164504178541	-0.0375931438793834
Y48G1A.4	0.0936499431656664	0.346924523415339	0.155823368919013	0.134919667823946	0.41562758114938	0.404658166204141	-0.129173878439617	0.130720141365349	-0.0986420154094561
daf-25	1.775478408627	-0.366851411961652	1.24064514603746	-0.548670457311367	0.968360094696643	0.417472467030981	0.773885379436899	-0.0163410543827051	0.0815181188961761
mbtr-1	1.16569749173456	0.124886280707065	0.591553687121701	0.43825466355347	0.288032242172215	0.329423613262432	0.437444696517634	0.239908392851734	0.136030061614157
Y48G1A.2	-0.605625341785605	-0.397661281834371	-0.00885345155616074	-0.247342664306083	-0.424477477336785	0.38374297729593	-0.420161507376409	0.553649667516283	-0.597939283667514
Y48G1A.1	0.0998094421449551	-0.197606685619734	-0.616010063673884	-0.460806006283034	0.390146187556425	-0.0975806956433513	-0.696587476177381	-0.256935611934075	-1.46043478880566
rnp-8	-0.107708271802756	1.18141659593584	0.271082841439168	0.678685330695418	-0.031357730833184	0.358330909496284	0.673281329385493	0.676021642263541	0.0287437031654206
R119.2	0.262459413979204	0.12329573653911	-0.175843486053596	-2.30400208541997	-3.15105470161283	0.273713243428366	-0.15577425259993	0.242465858984341	-0.627205158240463
R119.3	0.382939302833261	-1.21833687017162	0.304930277864103	0.816356747152992	-3.11339834681202	0.000722454118546601	-0.962673378444852	-1.31439909369122	-1.72416815939548
pqn-59	-1.0680413912672	0.0208561836924846	-0.00661205011128153	-0.788629528832115	-0.3384784939903	0.20887123080215	-0.00414885008951511	-1.22968226577882	0.0668346662708077
taf-4	0.891049379619703	-0.692630756338721	0.0401085430154398	0.255590096089119	0.199973012781231	-0.189458657941302	-0.285222550516903	0.473632556999179	-0.859554216917398
R119.5	-1.3010512891687	0.0146813211391551	-0.464861634247071	-0.373785798825075	-1.40111502469987	-1.10303147815846	-0.583832607966821	-0.996350637195503	-0.685267990102028
otub-2	-0.480609036076075	-0.0295737108169945	0.433132588971055	-1.09491540330646	0.167479191013657	-1.01608803179534	-0.936732315123796	-0.961905046047837	-0.990182778433367
tol-1	-0.318899981839995	0.605513436967607	-0.182159948310813	0.179862064092003	-0.114842599047837	0.0575377408701814	0.147455215853993	0.17399947592058	-0.337752496733556
W04C9.4	-0.448600974613429	0.0640665864176999	-1.08868376089348	0.491848476476977	-0.962858956131086	0.185198240582536	-0.331892304583144	-0.314094780323938	-1.35793571575635
W04C9.5	-0.461078496081276	-1.46065735389032	-0.525274584962858	-0.982873798068949	-1.20388892813651	-1.04389398364078	-0.838418584472887	-1.20990297321311	-0.964195583248511
haf-4	0.365953563136988	0.403905254396223	-0.967740669892981	0.731247281684801	0.866838062017635	0.905261784724205	0.486633497175803	0.306704523168265	0.842204961211067
Y65B4BL.3	0.787235193309026	0.759303219602659	0.432501158984891	-1.06749695264204	0.72285738739438	0.419968634924272	0.694053969440982	0.519813326455744	0.3753680677413
Y65B4BL.4	0.249383752838915	-0.336479007026319	0.662869991365531	0.165393312400426	0.0417744644895449	0.0805665025982453	0.216504636966563	0.218226975330391	0.239171409286024
deps-1	-0.132025582582541	0.156352768904962	0.146314592947156	-0.0512418618446366	0.274333355298976	0.279571129105434	0.148574363651469	-0.0865167638234571	0.467010258734651
Y65B4BL.7	0.542312272769354	0.483438961164438	-0.0909103958097576	-0.230097290901404	0.734401022999517	-0.00270516105292587	0.322013961418584	0.528491821776782	1.71824258228141
acs-13	-1.96413213806081	-1.60380686693214	0.356488057215785	-0.575233806335842	-0.81917799389853	-0.299892484297241	-0.196235974159219	-0.239400381424725	-0.810383744039324
psf-3	-0.435565961596787	1.0215679088626	1.08132672953128	1.60917513524627	0.776106775688473	1.8596372995277	1.38430797700537	0.109142161899822	1.58278048196917
icd-2	-0.0191862699190038	-0.319571169576657	-0.209299542824906	-1.03607370916594	-0.153080912232656	-0.377635538452174	0.233989240143936	0.16641644914435	-0.589673055124485
wwp-1	0.156140261880381	-0.371292572027921	0.0294248559594238	0.0409395553462114	-0.181558954733739	-0.0646406974884322	-0.584813664043194	0.500096927955938	-0.387566773401058
ptr-21	-0.909995562520237	-1.52956749545703	-1.51182180299272	0.126829498170664	-3.00963564077954	1.28866883007756	-0.286479862575139	1.82783012378926	0.252119043838298
lpr-1	-1.59365250836049	-1.43518160831922	-0.549261750938242	-1.20510840216143	-1.38478926773413	0.937712974918407	-2.18325089717347	-1.55656490835874	1.47590391680473
Y65B4BR.1	-0.887702311223165	-0.305507018555266	0.445588079074927	1.67020549860486	0.271231012918553	0.795064654465345	1.28183057640672	0.479123363075091	1.12414878715903
hum-7	0.394973260624188	0.310041081821178	0.197574778831051	-0.441422273838536	-0.576450839408638	0.238419452257253	0.469622138661138	0.421920935276207	0.412137405313997
F56A6.3	0.528528526943984	-0.21779810961821	0.404808189877905	-0.287534840704362	-0.2075122361976	-0.21106941271666	0.676982841960137	0.703638468482181	0.511747796244986
eme-1	-0.787459455989594	-0.0588377378456404	-2.13496255450811	0.996609690178439	-0.491966954032526	-0.811066109861764	-0.422963142548509	-0.696673537497	-1.34635520350425
sago-2	0.383590310079283	0.0331646088454776	0.188395675349741	-1.59594383593509	0.439964523076459	-0.257798466048724	0.781631140673998	0.432342683148534	-0.409580872129809
Y65B4A.6	0.61592965657888	0.472656372463681	0.305748590496187	0.54374614009072	1.29834156858215	1.82897545608332	0.694053969440982	-0.102937091507156	-1.08491361783324
vps-20	-0.241428324484109	0.310965607103568	-0.39225600058176	-1.63116523097367	-1.30010934601507	-2.43996878926683	-1.47910819397163	-0.631216049772064	-0.689541488016763
Y65B4A.2	0.428285671710414	0.993510747055994	1.08744336489186	1.1250675288636	1.87382574976992	0.788930466673984	1.31694216217945	0.0717703415945885	0.52726277231001
Y65B4A.7	0.903930739279531	-0.320450786523276	2.5548712390159	0.75290417697417	1.57236738950837	0.783163601129961	2.01617174847347	1.65722144330885	1.26636296633723
Y65B4A.1	-0.0197507188634759	0.778388964608715	-0.0405158618977147	1.14708244939979	0.994246125460148	1.41725154010808	0.499523764836123	0.196244796304422	0.322862540846898
Y65B4A.8	0.0440738830895426	-0.258198972439319	1.19405039537014	-0.339079357845454	0.996304618677035	-0.184446382019851	0.204064568309054	-0.649268602970823	-0.550655963637697
Y18H1A.14	1.68974418461433	0.280568755335039	-0.479509838538464	-1.32193509354715	0.668039024072057	0.166523274990437	-0.0378031343517485	-0.377829704954756	0.836133960089121
Y18H1A.1	-0.798701643898178	0.532376605993566	0.206743575121605	0.000472217567775774	-1.05539012486774	-1.33299695462102	-0.15577425259993	-0.147373953667832	-0.414397759545052
Y18H1A.4	0.00694903372715925	0.502355235378714	1.00003314915963	1.17141104722507	-0.282283189758137	0.886477785299286	0.0623875447262796	0.0130961869793652	0.598078790339843
Y18H1A.2	-0.502242441014279	0.149126040412436	1.1438811707828	-2.68871982277761	0.146545930638572	1.04771027463609	0.074648686319524	-0.972356328583467	0.338377516911922
hgap-1	-1.09823954924805	-1.24748050416593	-2.28356718760984	-0.732664397812735	-2.02733641356032	-1.17447856820973	-1.72275604426632	-3.38962798143911	-2.04250470951354
rec-1	-0.307931849614529	-0.085751403881363	0.271824539921391	0.444845108401624	0.341519901471206	0.633343861528162	0.323381792325174	0.535448163454595	0.569862084984303
pif-1	0.7281454430556	1.07893801930345	0.195335338651663	0.151819475647681	-0.575085022234585	0.635411698142425	-0.177462694978501	0.233739546822697	1.12636143206673
Y18H1A.9	0.182146514918071	1.94520798666957	1.0791738282283	2.29281845767874	0.936040885431588	2.20058482570318	1.44598634409514	0.653691976031854	1.17338504809722
T06A4.1	-0.329246809497963	1.90626207500039	-0.26573428914476	-0.953451664729741	2.49697047306176	-0.960459701456935	0.438399885971117	1.10894487235134	2.20213443572826
zfh-2	-0.196732962852979	-0.294905961148137	0.490271036915089	-0.0597391549478156	0.600003822504722	0.904751291069298	0.204096984236497	1.63099360861546	1.52349232208573
ZC123.1	0.408802110223005	-0.473196786608597	0.485646007665703	0.156640686953557	-0.623505973094762	-0.688139283919921	0.178426538914805	0.0326285279090086	0.221420023485552
ZC123.4	0.318832630223069	-1.65722872077036	-2.10688804029048	-2.78158794555595	-1.57384922050197	-2.28903418855852	-2.47458077813749	-3.58549078056412	-2.4422208663425
Y95B8A.8	-0.00749264303385093	0.146250600189641	0.871013134225448	0.537050429848432	-0.866045764001927	0.548763266879185	0.638019678376401	0.210845806964037	0.491665990056649
him-19	-0.524875039153513	0.0484056729954142	0.0994668244058446	-0.810184046164407	-0.0781738152771003	-1.01820008247257	-1.44892396683282	-0.61465508250894	-0.44530956060347
gpa-16	-0.66389699990251	-0.105459523226538	0.0403166837801612	-0.000478864833289476	0.108978170466778	0.367336608805233	0.116919062844926	-0.27788999627953	-0.223259100190813
Y95B8A.4	0.359576027385619	0.669487010168512	1.1573855161876	0.857160519355241	0.652401216419591	0.49676572045324	0.749638391259845	0.651356567868038	0.821874131125759
Y95B8A.3	0.0971672442624023	-0.512631262329991	-0.821077147334336	-0.700191698283324	-1.09163177321671	-0.299931014688125	-0.501664406659181	-0.591532039691856	-0.916512503934151
nas-30	0.061973703512063	-1.18652049768187	0.00862437635816976	0.250052229480867	-1.29031545442887	-1.22725484941053	0.122022015075481	0.332807597770969	0.928637082419544
mig-1	0.0873546566701967	0.523555022553707	0.639552214823439	0.57731505745775	1.05440574979292	0.417472467030981	0.879874388535262	1.52797731048325	0.390942259258665
shc-1	-0.270608498221104	-1.40793149657186	0.714025100007213	1.20988551883513	-0.0148542800188795	1.88446703915885	0.486410665178157	0.363842364025524	-0.806788331626706
hmbx-1	-1.49340965312692	0.394280898475699	-0.989428328558531	0.0335917585727908	-0.755878004403704	-0.546179311962763	-0.904230780440205	-1.12906308243417	0.277972182975409
C54G6.2	-0.241428324484109	0.422739112241425	-0.125384968311521	1.56480142532475	1.24296824664198	0.378044853051256	1.6500135901766	1.77069857964061	-0.182025548939096
madf-6	-1.06887672903067	-1.40793149657186	-1.66882755334921	-0.860095622694175	-0.0148542800188795	-1.44524235760196	-1.77536888113	-3.23377565369514	0.297872119438876
mrpl-38	1.31681901763921	0.00133125258218816	0.270568352786695	-1.29454622473722	0.201804530171554	-0.846305948421403	-1.25572023710858	-0.375851975214065	-0.275987255858533
spd-1	1.00929437745864	-0.299145129124869	0.653517885630764	-0.078112118233877	0.249286591785447	0.247545463419711	0.25275495829341	0.667488977406499	0.620822751223224
Y34D9A.3	0.566754344750363	0.0833872499137964	0.739703736231216	0.331855365148156	0.141992891475837	0.225053756688051	-0.429923768181655	0.565273386958605	-0.42483070210643
Y34D9A.7	0.238568941763912	-0.514209830051922	0.888510944201931	-0.0711083153509308	0.083057918356066	-0.125755547739895	-0.18016231404648	0.394792135187095	-0.264335540653028
Y34D9A.8	0.179247319721662	-0.308642239400319	0.0981195983974803	-1.13785760707593	-0.874381338503818	-0.0516559749257844	0.3412573319563	-0.143831257461002	-0.259791415320492
vps-4	-0.462592709071844	0.186558549906849	-0.402616787020353	0.102758496414719	0.127960639673062	0.0600510298469347	-0.822760306474233	-0.121009511855682	-0.934277045604094
gsa-1	0.465619364822492	0.911967444100551	1.10815305270906	1.01755015978781	0.97844382222285	1.11988876416299	1.01773057645552	1.06927823484481	1.09130232061293
R06A10.1	1.83693425113095	1.18678645389017	2.58274203960863	1.75257101090496	1.73674409526601	1.90348522379553	2.66190619601059	2.45175031578719	2.10322889612895
Y48G8AL.10	-0.104364885110937	0.0282551037748583	0.00387322893083985	-0.992458540896558	-0.202189686277375	-0.119901191140196	-1.12208241630113	-0.44234471113388	0.245397016719466
rpl-17	0.728596882032167	-2.02827729443302	0.913781185012131	-2.05234534798828	1.43426038564665	0.904751291069298	0.546897093592079	-1.38899653828746	0.173163758553059
Y48G8AL.7	-1.02716207317102	0.792239981202354	0.727764544899017	1.12018663903585	0.811229397537743	0.863487280152432	0.189117507551563	-0.304804429762465	-0.0926773451742729
haf-6	-0.0427814184434835	-0.382945462449665	-0.271243123522565	0.0425471238991277	-1.30484627237075	-0.440029928324579	-0.904835275635251	-1.5221857305077	-1.0451572196341
smg-2	-0.426168150123453	0.0446270962082824	-0.734830112971843	-0.0819976701421112	-0.00989260540279634	0.344847957280986	0.090676313070905	-0.200106675200828	-0.0337109797162811
Y48G8AL.5	0.170043280145791	-0.0377579985464896	0.335968655715855	0.333657175889109	0.158165862222538	0.19438035634204	0.200913707386205	0.327328122877928	0.348550213502504
herc-1	-0.383084159121637	0.571553182173082	0.0772106692871685	0.156887532726802	0.00796463832198261	0.661026582013373	0.286393033368973	-0.150396506103239	0.330743060434419
grh-1	-0.196732962852979	0.595500473367222	-0.431542201262119	-0.581228751314216	-1.68430138819817	-0.504255530089748	1.06379627723219	-0.940953553426302	0.819348698456143
Y48G8AR.2	1.68513563655523	2.65854041208309	3.64995000455382	3.13463808323008	2.83791325153329	1.84268108964508	2.80444996240092	3.25105079645145	3.33410800269416
dapk-1	-0.493444926813439	0.322656271750072	0.356562479642131	0.394339361776464	-0.0187295385977821	-0.153765824007879	-0.242896357957914	-0.351466600629172	-0.0654635224589339
K12C11.6	0.657897632561001	-0.687810698705877	2.23301066616119	0.958110478965746	1.72521958907265	1.39968438301382	2.27801314937577	2.63873000260262	2.84307825817014
K12C11.7	0.35323760042772	0.87190729530176	0.2685290628652	0.442940602558816	0.329135027937212	-0.200209918045435	-0.235881002988484	1.17512383670679	-1.52949659611452
smo-1	0.61592965657888	0.301123955486059	0.165630126714653	1.43523849340139	1.17484470032009	0.788930466673984	1.03685407879656	0.519813326455744	-0.729292383324282
K12C11.1	0.428471700280018	-0.474613649843823	-0.102473335007704	-0.0942144664149883	0.00434332008983916	-0.181894464227897	-0.0172827008384934	0.0683813148689408	-0.090568960697072
Y92H12BL.1	-0.246329422561932	0.387822173607332	0.140075542687621	0.167141691098622	-0.355669757463216	-0.243964101280416	0.429156895199878	-0.327008409491169	0.665317918457629
Y92H12BL.5	-0.0196778041503593	1.36597619536963	0.733011067717257	1.37930310234337	1.30052975537938	1.69762181923448	1.03728522414386	0.706911423493613	1.14723854443638
Y92H12BL.4	0.932427853701424	0.134469942537937	0.285951029312479	0.735844715986988	0.709135672715172	0.137068555858016	0.229699899733099	0.0433750891056366	0.000538473710577589
Y92H12BM.1	-1.53833156343088	-0.369100424287477	-0.069532172847414	0.405696369550622	-0.2075122361976	0.582868973196266	-3.48320865634165	-1.20199080960268	-1.23909759472368
Y92H12BR.7	0.582617245492654	-0.468591847556323	-1.80269081335017	0.241046098737683	-0.441175325716547	-0.242137366151004	-1.01296534707302	0.0651604349872493	-0.905330444446996
set-29	0.481386368305564	0.567095754095659	1.01196806856768	0.166152273513327	-0.0457510870902691	0.0906801022278301	0.110342316625903	-0.436757299630163	0.232954566711075
Y92H12BR.2	-0.359164985417886	0.823063528259179	0.972800435724488	0.946695199788312	1.00028969178577	0.609825072914292	0.702148317906145	0.203804191094034	0.0930283322383159
Y92H12BR.3	-0.544802626797066	0.834510094220851	0.192626398042715	-0.0201571709566825	-0.130771737847352	-0.177832969637417	-0.285677742348021	-0.450079293651645	-0.155835134515031
mrpl-15	0.0524133187766809	0.229516977748023	0.517546411255913	-0.342842498910957	0.627610100353503	-0.163383115444743	-0.108810869211647	-0.443338008587682	-0.0296544053129767
F37F2.2	-1.03104099039778	1.12758765706765	0.73506526470273	0.885007283951799	1.29639532878464	1.32727208142874	1.22185416405312	-0.0345305049473676	0.570359126520866
spe-15	1.01831720072089	-0.105135328156178	0.405725157641679	0.485055817420853	-0.302198690821213	0.108901147335225	0.440745768243417	0.891002531943371	0.201840900976588
F47G6.3	-0.270608498221104	0.694991896636068	-1.66242420821045	0.0313967306164988	1.28565422494937	-0.782485940204289	-1.20131192629622	1.58088356043659	-0.160603391723622
acs-16	-0.341999204700135	0.807529560975105	-0.350121537959814	0.320460009061045	0.0506815561129899	-1.58038853716577	0.341825595124566	1.26883316180402	0.775695937274005
Y92H12A.5	0.980389090896798	0.376366299290615	1.23860789685891	0.618893152013241	0.465507033628056	0.6517734105968	0.647436903160733	0.73550592295688	0.522472141112457
Y92H12A.4	0.511365953933657	0.304843447789877	1.57494926597777	0.391215128931744	0.592939250015195	0.449470269170223	0.889743920402885	0.799718384082302	0.713279327263803
Y92H12A.2	-0.643926449555457	-0.412683204230527	-0.391943950059217	0.297560488695067	-3.01748329256823	-0.28280152941219	0.349895604665677	-1.82249593300562	-0.511668097213627
src-1	0.0847322491430529	0.203211516605885	1.09260746908573	0.359861334988596	-0.385949208283445	0.45047758230344	0.434771406174533	0.0793813379433461	0.324639666474644
Y73E7A.3	0.12102937016788	-0.346664012809251	0.118766677476798	-1.14634597403073	-0.61227084057003	-0.0559232040330857	0.626126603587171	0.348681009061731	-1.00120102416779
cpx-1	2.48098186126816	2.57525128059986	1.55931259201488	1.02501492870517	2.54010509080082	1.52890277223615	2.26385161216904	2.77861067254441	1.94364991774559
Y73E7A.2	-0.122345438935194	-0.0172883746739544	0.264862745216359	-0.244657213655471	0.233122769834975	-1.38942305620028	-0.406968193359035	0.0823448612709769	-0.243323499699656
Y73E7A.6	1.47946898947345	-0.703517292244038	0.736558953219394	-0.463265243942139	-0.168334351204721	1.0224804655192	1.85670798993814	2.03834663009596	0.770049773402078
adpr-1	0.737610193567051	-0.104104045733355	0.207150805741181	0.529611227309887	0.350031501091957	0.632872636082047	0.837604519166024	0.176194407790345	0.215773200731392
Y73E7A.1	1.56017752392795	-0.566174699820707	-0.839670569414959	1.75417006472225	-0.604665051984214	-0.616500933070689	-0.218552496721328	-1.96001450249787	-0.696094595543019
Y73E7A.8	0.193608767411014	0.404927566037751	0.689985194746875	0.671536773266634	-0.147398094008448	0.399157258883876	0.0646550704390911	0.500486749698781	0.609906784391405
mab-20	-1.35007097395231	1.39819799894552	0.531050926112111	-0.153473859513457	-1.74194182890469	1.09736593124133	-1.99392713026439	0.658195408224215	0.0652414116940236
Y71G12B.23	0.735090534276379	0.694991896636068	0.471556502613546	1.44437868029357	0.968942425715759	0.10649838625009	0.928356871175602	1.17796312272058	1.91004850958212
Y71G12B.35	0.36880788654778	0.202141831031309	1.28958225114445	0.396198586774123	0.599937416905402	0.480432296811444	0.697089287365117	1.26981064134432	0.564251495792631
drag-1	0.735090534276379	0.694991896636068	1.09661216118241	-0.860095622694175	-0.0148542800188795	1.71320858429948	0.486410665178157	-1.84202702418234	0.944057059341959
Y71G12B.31	-2.7147195280484	1.02864593902248	1.21039556689565	-1.04496621282413	-1.20555813908202	-0.966791752267617	0.26785241604377	0.658195408224215	0.42086264620298
ubc-3	-1.39445048446471	0.350361296142287	-0.356705970559749	0.235094050705642	0.66032497200778	0.400642972598333	0.878449559502494	-0.186539979009393	0.0799663096093535
Y71G12B.13	0.515986394464107	-0.438264556356065	0.151455487551733	0.268658813615963	0.754940598119161	-0.439585837278839	0.469082158911001	0.0195066923864037	0.479443234979732
atg-5	0.203369663725778	0.909113470780512	0.454954657097436	1.46318254593321	-0.483661990769898	0.0340860846650101	0.777758235428708	0.585039326357195	0.168683799012008
tln-1	-2.58999107990732	-2.59248650056302	-2.17253395246954	-2.0399721359053	-3.01338796512821	-2.38925891874391	-2.24556014787267	-3.71404890602597	-3.36859891054657
mppa-1	0.489522729567081	-0.515923782398596	-0.721883900525473	-0.593755621197688	0.824094674212277	0.0697635672554692	-0.614954653981292	-0.0695277240911933	0.451740398412958
Y71G12B.10	0.621353352604686	-0.180282817499141	0.137079458542976	0.527423017988202	-0.493549785498375	-0.287202540402037	0.423601058913968	0.181136993505956	-0.179016956828376
lin-65	1.12462158625177	0.311398085841009	0.319888717356494	0.871484127261998	0.354300975157385	0.201383440259683	1.02550251857137	0.853456054679131	0.461283491618506
ddx-27	-0.41760550784699	-0.277841952039617	-0.20200037035745	0.297410501205967	-0.0746176419600826	0.389392056299232	0.00142933157249913	-0.450033870290151	-0.167975686870824
Y71G12B.6	-0.0128881985633741	0.933084648906106	1.1006624597339	1.77859879519711	1.08210466919488	1.67775073255708	0.896945516016107	2.30411594927375	0.423411524527201
Y71G12B.5	1.10370217760261	1.74805079812634	0.629208227332688	-0.0805718317772047	1.02632624060459	1.25337503890644	1.6468195976608	1.81123995887632	1.49119892835492
pghm-1	1.36945756453557	0.416632080299824	1.59108923517909	0.975921649848512	-0.199522520766901	0.617205862737331	2.07557276056409	1.20775666639169	0.734138342764867
Y71G12B.30	0.295771825065429	-1.40793149657186	1.25325127700922	1.20988551883513	2.1199107880913	-1.44524235760196	-0.13647752756031	1.17796312272058	-0.806788331626706
chaf-2	-1.08931802540101	0.726875887458848	0.408858488429393	0.135420566051439	-0.0943499927184744	0.145134863948468	-0.320116815293408	0.202055729228103	-0.31471216469454
C53H9.3	0.00342714561933079	-0.609742136285059	-0.660431151447804	-0.328041555588124	-0.801391151574447	-0.21378359379271	-1.11735533114564	-0.310889281958468	-1.28296013599095
C53H9.2	0.621353352604686	0.549340927601852	0.531082000859502	0.415513196506098	-0.493549785498375	-0.807225035106703	0.882155332681834	-0.0149082476988536	0.957202706789451
rpl-27	-0.273925864568357	-2.19856293108239	0.548217187889854	-2.53861354931611	1.70665409312902	-0.469015691530108	-1.43561482803084	-1.01046394030918	0.207456261972927
egl-30	-0.0217162354953709	0.294081275232693	0.857117857562129	0.0220657741055056	0.174841549101114	0.498495847378275	0.403689028673991	0.851246465832565	0.661924822658686
emr-1	-0.620876496037265	-1.05444937023834	-0.0684843132227162	-0.337520320851624	-0.648498160146272	-0.707341283634111	-0.951107523715038	-0.996076878727539	-0.774373406497746
nlp-12	-4.01261062204678	-1.57530374483065	-2.37532225566549	-1.01998869342784	-0.312987163846238	-1.39862223319815	-1.20774123844065	-0.286014059237663	-1.23284891766024
tag-96	-2.7147195280484	1.91905237353784	0.736055204170332	-1.62459045618752	0.35372274784039	-0.966791752267617	0.26785241604377	-1.31118109210635	-2.14407949043714
M01D7.9	-1.08324515876641	-1.50110928169131	-0.265191381570512	-2.66391300614491	0.101078481276589	-0.28280152941219	-1.64610359145959	-0.847659915226421	-0.867289331722584
scm-1	0.13289802088485	-0.493761997633658	-0.178060948450362	-0.814747834575159	-0.50359095504963	-0.367542388956686	-0.402706429031534	-0.811178825850273	-0.303666912630162
tub-2	-1.53293919669173	-0.825342775631208	-0.251622683517568	0.118800298095538	-1.80942754924674	-0.480351547104908	-0.484686511324959	-1.13487927444762	-1.86077068862866
Y71G12A.4	-0.170365642987533	-1.03717133463045	-0.351197136181943	-0.278394653812183	-0.94522390361086	0.166741288173196	-0.0544025583992932	0.307122409239315	1.24834859361402
trpp-10	-0.080790577246267	-0.354196051436323	-0.411379577433502	-0.613109533019084	-0.709875177976753	-0.316460085370693	-0.59949230049482	-0.579718395684629	-0.589727293508631
hex-4	-0.524566628921773	0.578877613672593	-1.39073209944789	-0.889322072754375	-0.20715129774772	-0.033676770065928	-0.970898357644316	0.149067856529472	0.216780758723834
Y51F10.4	0.548774441846383	-0.710076003566781	0.228413302856753	-0.966897550651455	0.140440360842694	0.078422256186845	-0.435201207233415	0.0565028742127641	-1.32352374541438
spe-48	-0.442242059933706	0.185586228932947	-1.19341159240176	-0.172505667968679	-0.986542231764308	-2.82341035119121	-0.363137566774919	0.663041620211133	-0.336990411168046
Y51F10.11	-0.817574578818931	-0.0806865115754887	-1.1644921178308	0.263071953153033	-0.092154250425114	-0.722130514442384	-0.405526463171537	-0.863847725293855	0.144551646141586
Y51F10.2	-1.02518110562235	0.220814124926715	-1.61656650979681	-0.405428087218649	-1.78240758581605	-0.328434941666036	-0.75841679359892	-0.353763588605061	0.111759983656517
gap-3	0.11115445650911	0.545862461617262	0.377024666403257	0.865324148358358	0.572103960814939	0.527929795782967	0.0249741715885454	0.420085684530318	0.0786061462540817
crtc-1	0.453896289354738	-0.382614870085192	0.531050926112111	-1.62459045618752	-0.22176143334738	0.811176900641142	-0.355035776694698	0.390081885015497	-1.03941903937156
Y20F4.4	0.0429074542613838	-0.389434586492568	-0.320080084588601	-0.689270235967759	-0.721113331187082	-0.527316212154946	-0.445634797054608	-0.391919907959943	-0.514861872296867
Y20F4.8	-0.283557012567267	-0.0354333875238311	-0.543512809267211	-0.182748545649935	-0.268620530690552	-0.186305652148681	-0.392867021638125	0.0142252025622366	-0.651300143990875
Y20F4.5	-0.456540591606646	0.387559011939168	0.271775796740285	0.00476909955762547	-0.523023757265979	-0.124883599411539	0.0851706765348328	-0.250999729970489	0.108902057623546
Y20F4.9	-0.466372219013281	-0.0920700519183316	-0.373755136162371	-0.128754330925548	0.0683973830505194	-0.23093772797258	-0.123159290928605	-0.446700653652006	-0.000353481779645156
Y37E3.1	0.273701601887789	0.333450932395543	0.859020024024163	0.721921019978388	0.324658095061213	0.180575652941504	0.921959339570289	-0.0485868988665028	1.41805795145649
rpb-10	-0.128913050891818	-0.0387634974594759	1.19861019809717	-0.137579732193303	-0.00387149648700401	-0.189591262857971	0.0867798361798486	-0.0442989809544566	-1.0775738354686
arl-13	-0.191168215631499	-1.65878475494966	-0.877138611361958	-0.87298744519253	-0.430234908627238	-0.945716002821215	-1.80491524085408	-0.279921825540751	-0.418877719086103
Y37E3.8	1.66042037916153	0.325439836713022	0.714025100007213	-1.43971986605757	0.968942425715759	1.51550520740914	0.486410665178157	-0.450278394669529	0.653493353947833
phb-1	-0.80197227830242	1.21407490638183	-0.144015721819561	0.461312672827843	0.204732804616094	0.273595891557827	-0.16476064987169	-0.7470349184649	-0.523075516117268
eif-2alpha	0.977210177817433	-0.366851411961652	0.358533225851568	-2.61865159884067	-0.0154366110379962	-0.237678395318915	-0.527760119556233	0.68921981513602	-0.164149993570912
Y37E3.11	-0.808191696805019	0.0657443484699291	-0.0334473874400315	0.474297739633835	-0.234202550721462	0.370764396665135	-0.811289962837111	-1.24814126201289	-0.201087126851409
iglr-3	0.901614023861608	-0.158329161114487	0.815034275169232	0.651039908880531	0.708850053447475	0.911311217624125	1.32524587733979	1.02488478237221	0.135737818450313
npp-13	0.00976611462750688	0.442382592149123	0.640466016893939	0.627243754303164	0.2623038138942	0.303867762926334	0.176108110789734	0.198785384132199	0.327686622466462
Y37E3.17	0.272272597291916	-0.325265677923072	0.623439485748777	-0.593755621197688	-1.29848732657353	-1.00275235345021	0.615225340618171	0.40659780030313	0.915817631176261
Y37E3.30	0.997030703512371	1.13487062162075	0.556672488674705	0.991297310576724	1.74991244754155	0.937013882070454	0.419514613637849	1.0123386770307	0.674833788652836
afd-1	0.192872989342923	0.135223644693772	0.334682626677678	0.0321563035136117	0.0504434405570287	0.301644761786487	-0.123518262334093	-0.199829553089335	-0.578842490313437
W03F11.5	1.90149694778156	2.07305305156263	2.99571300870363	2.45866228932148	2.59429328123631	2.59208747929191	2.3010614510967	3.00374056980741	2.1687828020861
abt-2	-1.68102424887818	-0.613520692671277	1.39742003934224	-2.36699486140898	-1.05266039891529	0.591063029212358	0.174911226635777	0.912367319760938	-0.222773415375883
Y39G10AL.1	0.220584589074145	-0.192347901848793	0.910905901863061	-1.11729276222223	-0.360927637369217	0.440351000137564	0.439994777174294	-0.0377470814672186	-0.142151551046949
cdk-7	0.203369663725778	0.729577383378878	0.188083624827199	0.328296292546825	-0.702450922261045	-0.719769874144139	-1.8869902100151	-0.621235791466459	-0.477501140891075
Y39G10AR.11	-0.329183114036181	-0.418213721887594	-0.609736714297502	-0.827715215672413	-0.696346794581541	-0.534775663011239	-0.390287740312319	-1.31653690994702	0.170887442273726
tpxl-1	0.44384465588971	0.311343718227074	0.696650227882599	0.287170276547679	0.0542354762874285	0.181467869567192	-0.256965858344207	0.345284409248543	-0.120393535023405
epg-2	-2.77162147278974	-0.416418171116091	-1.62224413847402	-0.586274634644259	-0.897893285575908	-0.67413287963383	-1.59195910278863	-1.45086238360879	-1.80525952011052
icp-1	0.244773617896211	-0.387037414963833	0.350920510919735	-0.0526751757836293	-0.150128421308768	-0.353044830111874	-0.102203129165436	0.28365306250158	-0.0102223642773037
Y39G10AR.9	0.441098976058693	1.24605691584705	-0.424845486752794	1.00216338137261	1.24352804766775	0.141140538336576	-0.179384722687534	-0.635255056368942	0.736889195819956
nsun-4	0.441169118624345	0.407323319113538	0.961321345276191	1.03330662528081	0.390555873515738	0.749226220446963	0.996989631336786	0.798334056075206	0.811359299563444
tbca-1	0.392086671154821	1.04925996002999	-0.0221039782958186	0.256170910426423	0.784274184967738	0.73944434018327	-0.570995220547839	0.491600158321823	-0.370522108300714
eif-2gamma	-0.243965217260907	-0.12712142020739	0.483323152018073	0.962504319455837	0.38652311216107	0.786756688656595	0.788386838760854	-0.180331718712812	-0.184161273939494
ekl-7	-0.327449379102076	1.12267216408606	0.144450781261191	0.809542894043221	0.58301070909199	0.750041399707456	0.814650008983132	1.04790813808584	0.492877266510894
mcm-4	0.743719406062759	0.471018926754989	0.612452265778224	0.0244502653980971	0.219177673508027	0.298222952302436	0.526038217982638	0.559602844499884	0.409952255852741
Y39G10AR.32	0.0185105682618681	-1.50110928169131	-3.45414124419918	-1.25093105646784	-1.04988988109895	-2.58079267702562	-0.581269192723681	-1.18308260741231	-1.97194978278817
Y39G10AR.16	-0.329246809497963	1.18738805746265	1.73453130303646	2.12890802467709	2.66414212970266	2.00028786355416	2.74901067018396	0.294824113656285	-0.19489589514349
ugt-31	-0.468240144404586	0.24048209333959	-0.388089877755025	0.475035871343387	0.283380178463095	0.183159559671907	-0.157044212670914	-0.16342695444179	-0.0856931566509743
zeel-1	0.234909911802628	-0.192546057824474	-0.733282623720695	-1.20863322418435	0.0785730567398338	-0.570903429123816	-0.140366860643023	0.254203981059984	0.00371300163213204
nekl-1	-0.271092277898453	0.577055223201882	1.24626542252239	1.28584709042619	0.0726934928669053	0.611663407608409	-0.342501769350491	-0.277554581789431	-0.0662305740286563
sydn-1	-0.868391018563525	-0.26964767932851	-1.47070835458577	-1.10967563460727	-1.30010934601507	-0.14197764165341	-1.47910819397163	-1.15800908269011	-0.902348886712174
dot-1.1	-0.233782258563287	-0.156819288323375	-1.00009265972625	-1.04786903796081	-0.979725668485944	-0.587437912629209	-0.529381972946113	-0.541298317231781	-0.74369939516189
zwl-1	-0.373356319242822	0.938812107510773	0.215182853310808	0.368304742054223	1.35080290674366	0.980172243984339	0.944746575346792	-0.238758859545621	1.02767090255495
F23C8.13	-0.429489664731534	2.74801887175155	2.82415597410219	1.87043550910581	0.475949979449827	1.94004496163106	2.48599371428193	2.69222037115765	0.851141134117121
F23C8.5	0.0108087748199685	-0.154035723360424	0.711101564936662	0.372173037500572	0.324658095061213	0.446880048342328	0.39220458880636	0.0194829705728726	-0.241694752438665
did-2	-0.148072391690462	-2.43688862552892	0.514394496588866	-0.463265243942139	0.815462354529918	0.268624506710053	-1.33779520626959	-1.19319361379081	-0.62517438305763
F23C8.7	-0.196732962852979	0.074646098774909	1.32625479352543	-0.0597391549478156	1.26708872900575	0.904751291069298	0.204096984236497	0.977588109004551	-0.117399946841066
F23C8.8	-0.855302359870326	-0.524876916148231	0.0482222078323337	0.673605507573622	-0.0633196875454556	0.227594190541521	-0.650435135605856	-0.318094153516363	-0.0680028120354471
F23C8.9	-1.13724270516018	-0.281146297637641	-0.477469742204568	-0.928782457770289	-0.725431097178744	0.108262912522183	-0.0104049650839707	-0.476331867217335	-0.506230179373666
ubxn-1	-1.1166883230229	0.33153514222555	0.0665035308424437	-0.20089553115636	0.350750651369859	-0.3282092445057	0.286139537470071	-0.183374233622914	0.0265892829874523
Y74C10AL.2	-1.34711206065656	1.32615616351879	0.838346254718433	1.5576226187305	0.506127356909407	0.677448764660437	0.57591414734909	-0.432082258639474	0.605052335829254
abtm-1	0.304925534506119	0.813239708611081	0.19434295273505	-0.250069353869555	0.543468556688027	-0.0706779169315063	-0.0873867228528247	0.185498824020319	0.156109201797413
eif-3.I	0.149464163543462	0.0897778191550586	-0.109803802959538	-0.385666577898626	0.340097248516374	0.613707800766059	-0.67722362196308	-0.156740664161396	-0.769299674265018
Y23H5B.6	0.449431110142522	-0.572811657148227	1.83152198552806	-1.00761219928029	0.141992891475837	-0.339198406500369	0.81981708738302	0.255759039349569	0.265019658408948
Y23H5B.5	0.0623910588910212	-0.587181189015681	0.470197753203653	-0.322637554932993	0.873386340058536	-0.245872451335007	0.350876289706072	0.506706834563278	-0.534289233015624
Y23H5B.3	0.736055762802393	0.148435772097668	0.21232891229148	-0.438699711011615	-0.0540331235014732	-0.221312837878123	-0.0689483830347	0.0482328525747065	-0.357107948566995
Y23H5B.8	0.30361251895935	1.40190305316603	1.73581143029526	1.38294707468456	1.16244325160983	0.565948254686718	1.68030743968869	1.70262107505694	1.2641409185182
scrt-1	0.415743539230536	0.296381480657747	-0.567454693745145	0.6146822164474	0.645846827170827	-0.200209918045435	0.312054212107323	0.915683626535262	0.757580612715355
fbp-1	-0.367151057919913	-0.861919881505819	-1.57563201904728	-0.885558931688871	-0.617046653760439	-0.807225035106703	-0.85594001114533	-0.5417012806169	-0.89025942584629
ctn-1	-0.636051672063929	1.58872856531322	-2.26876533247777	-0.0597391549478156	-2.22068507802085	-0.504255530089748	-0.860737414499415	-1.38899653828746	0.173163758553059
spe-47	-0.610023699040645	-1.29860480828557	0.771629889354566	-0.342842498910957	-1.71236179915507	-0.377635538452174	0.233989240143936	0.671022860230368	0.241111677108938
Y23H5A.3	0.861865495736953	0.930525912599167	1.34953519544318	0.787438950355309	1.11208107208702	1.02370121459559	1.59620894185779	1.18708422883481	1.30131595999937
Y23H5A.2	-0.570862381873648	-0.467644922124556	0.155670411700733	-0.928782457770289	-0.0363408099058384	-0.714936056880168	-0.305932689045084	0.108353546353317	-0.15060894486471
cars-1	0.396191254161193	-0.877203178652223	-0.304162043204347	0.109295538047674	-0.892801700192373	-0.0128132050425547	-0.00743565310903973	0.404443587028377	0.178238687929593
Y23H5A.8	-0.0264958897105524	-0.391688201450663	0.382190669501311	0.007103334426368	-0.134576331308676	0.13923366442501	-0.325218092556469	-0.227117517935651	-0.879248778142773
F32B5.6	0.716206048871666	-0.0468272711439997	0.650604134467215	0.138143595898696	-0.0200042186916138	-0.0294637596865166	0.234738819509782	0.805782277568157	0.180193535888486
F32B5.7	0.741783129456775	2.37678288075649	2.0536856213376	1.08522630122076	1.96643071690546	2.28042662372329	1.28109218259414	2.80734484164587	1.58414651907353
cpz-1	-3.53920901929922	0.245548420220146	-0.92726078694978	-2.16664941207391	-2.34861417965464	0.270773930214041	1.87965080452491	-1.56414318499286	-1.07533047000877
lin-17	2.19956458822709	2.87090165096497	2.30158622662343	3.79146998626725	3.6906248137447	0.697023147605611	2.40391874512091	3.96598152235492	0.961834870200808
dnj-30	-1.32295272062789	-1.92748222625055	0.100829786870494	-0.947197133592318	-1.92960294036462	-1.95540414630457	-0.579354751741771	-0.00691346524349824	-0.564002082928439
Y71F9B.6	-0.284976927956845	-0.412683204230527	-1.61051476784476	0.819050085061467	-0.0660931753643121	0.0861603023375226	-0.861357276106566	-0.698860826701533	1.29143404598008
yop-1	-0.0197507188634759	-1.7810568337995	-0.665571520466583	0.358537152400586	0.0764761445191674	-1.44740481614539	0.393534755737761	-0.0402480915728784	0.163360718471386
Y71F9B.2	-1.18674968200924	-0.222109950582619	-0.34262291888597	0.201391507924594	-0.497738400015975	-0.647243561271595	-0.0654184466323436	-0.31122462260891	-0.122666667797882
lron-11	-0.225206361823767	0.208411930612063	0.467203334613779	-0.33309366547402	-0.165648460927672	-0.0691167982984032	0.022692403739438	0.0688709473647289	0.398990967047276
plk-2	0.418162520722608	0.0388969994637002	0.721499764995448	0.0146081000631473	0.456666788746979	0.361652734205017	0.654759856809225	0.558039528696752	0.297766879255947
Y71F9B.9	3.22633456716	-0.190434030162847	-0.47881581292909	1.7552318166757	-0.189369675995554	0.416186394333812	2.34979726846736	2.51569523551507	1.352360255033
sop-3	0.100143595409879	0.0406760022532295	-0.648684233891634	0.116529702184839	0.536839139306102	0.234267152131308	-0.273366762917174	0.456271984720932	0.338022159373021
Y71F9B.13	-4.14295374078432	-1.94616006051575	-1.03450691355903	-0.887308444663789	-1.58502337264917	-1.82807214275379	-1.03761711993253	-1.96063771004395	-3.08468540785601
W03D8.7	0.731946998158519	0.525286769526682	0.11538384335134	0.420448670970855	0.447548540539094	0.472450270827502	0.573887745957049	0.621209847361453	0.475658311265781
W03D8.3	0.628354026798597	0.54685083560302	2.23483791388779	1.14154458279154	-0.753931764606191	0.844508389146191	0.122022015075481	1.27651324242262	0.928637082419544
pop-1	0.456269026109427	-1.02572262774126	0.571691700217393	-0.571032344249629	-0.933115149621649	-0.493700833821049	-0.442920720228461	-0.610719530986138	-0.609279385442668
Y71F9AL.10	0.246378474803128	0.0490625950898909	0.723602595914312	0.809652597571155	0.303855440553878	1.0584782989017	0.245186785979324	0.675172625076513	0.38189473773965
Y71F9AL.12	0.693248773968589	0.104871378113644	0.147297009865456	0.0311189667488577	0.943398198572878	0.686296872994384	-0.117120730728779	0.208958967470709	-0.437604815940715
rpl-1	-1.03815356896636	-0.0453764163164133	-0.765059846816121	-0.927926132256221	-0.393799416134467	-1.17174530752668	-0.805030617233518	-0.211533933506792	-0.946484970701289
Y71F9AL.9	0.744979936948004	0.754315754330296	-0.48404085784425	0.278830861941532	0.21287983679566	0.353935846649551	0.126134180155839	0.265679571865634	0.616650991526791
Y71F9AL.8	-0.477781148350425	-2.98577861687792	-1.75001442574527	-1.00532419982852	-1.18331922650154	-0.557967494317231	-1.35574153590087	-0.471319688898118	-0.77103893573671
dnc-5	1.01321144333013	-0.217963353533244	0.337606161748229	0.354347420059569	0.14912508589396	-0.980076793255831	-0.976820023724467	-0.0143675201394635	0.912723747591954
arx-1	0.0301200674796081	1.22048969032253	-0.0881921231418212	0.931781587585361	0.462138765642713	0.958310249679029	-0.774145032072148	-0.096315959722923	-0.534301324544715
Y71F9AL.7	-0.765429919786285	0.217832338844436	0.780197478676493	0.465250398089461	0.308225613987328	-0.537020632065342	0.493293223116809	-0.07368546582102	0.469536024818445
copa-1	0.479978891766493	0.364206334304475	0.345680765539204	-0.0203604592616136	-0.454406224679526	0.298380944984935	0.184180397589727	0.108650025386181	-0.425858331725761
gst-43	-1.37568159159663	0.472656372463681	-0.61606464768102	-2.53861354931611	-2.76491641963221	-2.54077893008682	-2.50044922676675	-0.294307432239309	1.31211671303851
Y71F9AL.4	-0.0558166820219937	0.0828066970798872	0.185021544792083	0.475553220441423	0.206137883625957	0.129107261357326	0.272285233831447	0.430653051848232	0.411513804250497
parp-1	-0.223643525068597	0.714807619378352	-0.0917091213593906	1.18306479725731	0.437275295833487	0.710949580955457	-0.0343297502267569	-0.155151741142492	-0.0193742603348363
Y71F9AL.3	-0.379398303124862	-0.40892033122733	0.297672525300507	0.131878867114014	0.323960144938081	0.54366476774238	0.410656708712398	-0.0452057949059097	0.384507960192469
Y71F9AL.1	0.558072132706388	0.813019715188011	0.0560326744417328	0.835658922744813	0.620757505245578	0.146403204260628	-0.499194223562664	-0.250974370401725	-0.0974234408996994
trap-1	-1.27936674550724	0.592716908404271	0.703327693519741	0.398517562956371	0.279416764692204	0.410653616706846	-0.0832638329021296	-0.346479099595448	-0.00246245460416517
cogc-3	1.45253015254108	0.47442343803669	0.245852860198112	0.489857015545399	0.316296742534861	1.57528119944876	1.2459822157219	1.49214770780719	1.1905886754022
bam-2	3.52004329861343	-0.795317109373654	-0.523471070903988	-1.62880301328539	0.305265666024462	-1.17954158534853	-0.586051875409792	-1.27786916424431	-0.45092900477513
supr-1	0.612238809359015	-0.639161060941676	-2.05104797999473	-0.10766366328778	-1.48945524522222	-0.687003199721543	-1.07122617792817	-0.840900536802508	-2.46471779737053
dnj-28	-1.05364864704474	0.104871378113644	-0.341738479035311	0.354347420059569	-0.259187438652909	-0.324925930905935	-0.976820023724467	-0.265678695539518	-0.437604815940715
nduf-5	0.285668696853859	0.251398621213592	0.821618544888928	-0.122972033410029	0.348665553590636	-0.478330709747534	-0.0832638329021296	-0.00142632254182076	-0.648647394507248
mek-2	0.900250626038898	0.309683772148011	0.452075032946257	0.475723944627044	0.0927534568102968	0.316659277973642	0.411889678857761	0.547632208139942	0.194347139709771
Y54E10BR.4	0.413318711312248	-0.172963069405217	0.00950886069074643	0.491925971224144	0.672457109867963	0.112465059746314	0.168650128660621	0.506983645827092	0.467365275570974
Y54E10BR.3	0.83533338950995	-0.146764900115089	-1.56976795396749	1.39268023132706	0.355284601357395	0.686763782877863	-2.7581283107049	0.115752068507162	0.544204969984431
Y54E10BR.5	-0.976284334370196	-3.47750645630749	-1.41866239031521	-3.22201614711873	-2.65831558856617	-0.641496293188605	-0.79912531246066	-0.557254930766689	-2.67423524954682
rpb-7	-0.0777732483270632	0.851642937055882	0.233189925795838	0.404164638639555	-0.00387149648700401	0.307730935188881	-0.159543562620675	0.127418326730999	-0.456888450039192
Y54E10BR.2	2.48098186126816	1.80727886839998	0.288582328718444	-1.04496621282413	2.06254377735551	-0.0778074258132374	1.0525987313968	1.29760873381752	1.35761129150019
mod-5	0.654548721344757	0.902968645577976	0.215492364619351	0.24266874952427	0.390151714088623	0.146797781967579	0.757434830693924	1.79408392140618	1.23867257017305
ztf-23	-0.173683009334786	0.80795285736686	-0.517005048299302	-0.287534840704362	-0.615824760744469	-0.21106941271666	-0.288705460133913	-1.56806858343658	-1.77532941258489
pign-1	-0.115889984314945	-0.413399759712235	-0.183201423972051	0.525616608491237	-0.49381892170427	-0.546397325145522	0.177203042343252	-0.181620898345242	0.140141540701147
arx-7	0.498201595048595	-0.865677595962706	0.471611086620682	-1.14489702964584	-2.85154258114879	-0.546179311962763	-0.119484465087179	-0.624456671348151	-3.39163040473029
M01B12.4	0.641390914549184	0.367143146907334	-0.49829051399776	0.314560483986307	-0.317678457454483	0.316172547275972	-0.670165237717436	0.326290059516724	0.141371322892082
riok-1	-0.821334242037412	-0.148957047855534	0.0222757127098398	0.450064080499715	-0.454177780939279	0.248851236879939	0.40154854743047	0.0524222071136133	-0.154337080121563
M01B12.1	0.453896289354738	0.507791564430166	1.55931259201488	-0.153473859513457	-0.22176143334738	-0.966791752267617	0.26785241604377	0.390081885015497	0.42086264620298
nhr-64	2.4820570966661	1.68494259415958	1.46491264411005	0.420523408780516	0.373294494910395	1.07485320701142	1.05485876656516	0.8464137105714	-1.02147330861302
K09H9.8	-0.05854702176536	-0.564871054907076	-1.565717655416	-0.835666892219323	-0.68252151753902	-0.471511859423398	-0.290949019299013	0.68921981513602	-0.454713698965037
K09H9.5	2.19956458822709	2.50134959104192	2.30158622662343	1.28873454022382	2.96560048996422	1.35977956500328	3.02680693785938	2.26471854523307	3.35745984895227
lpd-6	0.387984400168771	-0.413399759712235	1.33970474541918	0.267523673029067	0.124036126200938	-0.411268957500292	0.855960348597916	-0.06347689146836	0.78632648060423
K09H9.2	0.653679926989231	-0.3192218423751	-1.22240577194835	-0.788630081262083	0.353918784183343	0.00691809547477488	-0.752240206878452	-1.23302557585724	-0.963953866251967
vbh-1	0.849962351248622	0.374415441029078	0.697393894854411	0.551744561949473	0.413920056015098	0.392887119590078	0.337639666888135	0.815788922697397	0.118409073889734
K09H9.7	1.01544043318034	0.231490951077702	0.828042845437351	0.360215130625958	0.359265048111916	0.373508434410467	0.28843089176989	0.741148837261557	0.0119552976873888
K09H9.1	-0.57741336078707	-0.131103214912699	-0.168591772229132	1.2369773503457	0.890029044035281	-2.54077893008682	0.252107763443538	-0.294307432239309	-2.18957406889882
mrpl-17	1.35186872889172	1.46251555193801	-0.647954715790282	1.13458729586489	0.614056983311549	1.86193713993242	1.3532319496922	1.18118400260227	0.356495541243847
Y54E10A.6	0.459445312006386	-0.627712354052485	-0.292175386985049	-1.25556168863314	0.300723327180541	-0.807225035106703	-1.19874012050091	0.402004364034752	-0.456881884638619
dnc-6	1.59882502932287	0.186889142271321	-1.75274212786259	0.428227109368534	0.815462354529918	1.0224804655192	-2.40262960500551	-0.379072855095757	1.41623471330516
Y54E10A.10	-0.735877171918541	0.647833124622381	-0.121187869309245	0.664168885121903	0.915757206775974	0.783163601129961	0.416257701765572	-1.00203812025989	0.816039330517044
Y54E10A.11	0.2916395877162	0.0941403763056352	0.376863942104977	-0.667650334400248	-0.154262847903507	-0.926322120174624	0.0710877116948004	-0.13894813361854	-0.0657760665822295
Y54E10A.12	0.558918616863104	-0.0488936025329873	-0.317158244396413	0.195378723573528	0.146545930638572	-0.618663391614121	-0.205439397063362	-0.524313343722311	-1.73227438439382
Y54E10A.17	0.214677802113602	0.765652863711061	0.819674040841963	0.689868866564247	0.549582190158289	1.02543367678903	1.00685953807731	0.634134446332078	0.971910311111336
fog-1	-0.251022844573233	0.530779193206917	-0.0304800843102184	0.465905562845232	0.646349145758472	0.402634241949349	0.0369083866126315	-0.048302190316954	0.422051667278034
rom-5	1.83366997540769	0.296981622947296	0.952836528640786	-0.373827421366348	-0.990803333964828	2.65543872590406	0.438399885971117	-1.66639263586088	-1.13023918832041
cdt-1	0.520972792926279	0.454172443988462	-0.333324409196289	0.69534853348553	0.667402652337374	0.233601467188601	0.362461392548994	0.0851716639432967	-0.491582217859859
txl-1	-0.193731214892447	-0.28531559455679	0.0123611647565604	-1.81603582110362	0.679365843616856	0.0426783780329759	-0.912920127752994	-0.0495352797963656	-0.414656256683948
cogc-1	0.0491943421803137	0.0330911712151633	-0.235226604471267	0.394652128721226	0.00883765711017031	-0.142195654836169	-0.314614613221409	-0.988508861446612	-0.529709579508572
mab-31	0.0927811488101414	0.942601789432216	0.703714593162512	0.975340835511208	1.29737582460101	0.777278763531797	0.499523764836123	1.17679310483818	-0.707659512348688
zip-4	0.103126808492207	0.222748481498077	0.229142489227015	-0.623407433279439	0.803402882518705	0.711766846241329	-0.904230780440205	-0.0468288005303978	-0.536124562696046
nol-5	-0.0343114018758648	1.21387237682033	0.970072733607166	1.01239731632832	1.0152569004648	1.30827800576926	0.651806458250364	0.919627556364454	1.16394897479692
sulp-6	-1.08324515876641	-0.844910374629284	-1.61051476784476	-1.25093105646784	-3.01748329256823	-2.58079267702562	-3.90788313776775	-5.17546131203559	-4.01195352703067
trx-4	-0.953848088682397	0.594232850909166	0.328202088608733	-0.041706464397448	-0.126966741073275	0.505705352763611	-1.44504400401766	0.451131793206917	0.168683799012008
Y44E3A.4	0.0927208148452475	0.354800189414937	-0.317963043796705	-0.0860710481045619	0.197843233955435	0.575897168333807	0.783890641139852	-0.655275274842753	-0.0366843484612018
Y44E3A.1	-0.315893840550478	0.00361288927178831	0.0483244913480931	-1.68012243457276	-2.91418313225419	-1.59979210257461	-0.752240206878452	-0.418904817162183	-0.395525233047599
Y44E3A.6	0.118044560405974	-0.169624069062315	0.109596832132319	0.0744307747000977	-0.0596374945982289	0.366875029575031	0.0519972547730252	-0.0918245724913672	-0.338420687096548
W05F2.7	-1.19118980744188	-1.71676782766294	1.453230798819	-0.0580410919592922	-1.69636239855072	-2.94307225034159	0.397938164411827	0.479123363075091	-0.132406368475264
enu-3.4	0.537781752527372	0.474839422205652	1.51016702091883	0.233556099387332	0.0511370138528719	0.248518955390643	0.532758928454335	0.479525323639846	0.826676115269795
W05F2.3	1.00879034234885	-0.472482377726765	0.282626138368256	0.257128749647428	-0.489007446654455	0.59842706756023	0.273647417585895	0.673499423038153	-0.0504121773391347
W05F2.6	0.459528935896955	-0.181945000417345	0.197574778831051	-0.441422273838536	-0.204072351369348	-0.650564874197126	-0.0472770449789676	-0.0496061634465947	-0.692523045751585
W05F2.4	0.151502591116114	0.477840198036463	0.215294929444281	-0.166951948640529	-0.0999345687888839	-0.666728465714005	-0.291797185694581	0.252963305860337	0.146591776878495
cdk-2	0.300412589948512	-0.627657986438551	-0.510674968319657	-1.91570757863513	-1.79390772463245	-0.747843788117803	-0.065537735809367	-0.255281940947162	-0.0207879180597874
neto-1	0.845307965562403	-0.422355001103952	0.0291582789441449	-0.768248135602723	-0.842336082132536	0.685570699899161	0.012410772682588	1.34405275662738	0.188894864598643
sep-1	0.724376058163993	-0.0895666046542421	0.0222964964811839	0.196763308691687	-0.114681021116293	0.331189398482786	0.272937037661852	0.341780543319284	0.178720961769401
tag-63	0.88450324681292	-0.107391832714581	0.22394156561973	0.0693346948270259	-0.0797244253679715	-0.257158456306294	-0.0513223009460651	-0.221170041493322	0.536574522304287
msh-6	0.553854427134617	-0.224419705109857	-0.0225449416120058	-0.303816823291572	-0.0484117081042324	-0.0711897262238563	-0.592160114369921	0.137399565238179	-0.353939008059659
Y47G6A.14	0.114820435377359	-0.0473183851820129	-0.0866984346251574	-0.984754840308539	-0.168334351204721	0.502457970814536	-1.33779520626959	-0.615565742973057	-3.19011651969775
spg-7	0.561416323802888	1.54533913434754	0.655883116079218	0.0493265823092083	0.262217085922628	1.53396215981847	1.43561344034478	1.66373937900796	1.18341052236797
Y47G6A.9	0.0873546566701967	-0.19531899498403	0.00177018748877646	0.342821895999307	-0.68252151753902	0.282344099385751	0.537074279179679	0.0866491534248223	0.294325517591587
crn-1	1.07817299268218	0.350691888506759	-0.390395677535417	-0.579530688325693	-1.12087821736296	0.672826177019405	-0.22495002832664	0.267573266091236	0.616632848081361
ccep-290	-2.00857500365155	-0.61070284717595	-0.688701529667555	-0.880928299523564	-0.0660931753643121	-0.802824024116857	-0.861357276106566	-2.09060945621434	-1.32576484288508
Y47G6A.7	-0.714180720582017	0.214505839103323	-0.19121685911708	0.13502527050132	0.335768292309145	-0.048433930022952	-0.474560744296662	-0.658471779470291	0.19829079423546
Y47G6A.18	0.262459413979204	-1.65751713249161	0.31319200284717	0.198733360623464	1.13099221809268	0.0760098665380253	-0.778662445338398	-0.456888301276869	-0.058776525036095
pcaf-1	0.396537290767465	0.27325344461236	1.2097950953992	0.895644040976321	0.662747139098527	1.1832293158419	0.440087206483547	-0.0274468931873623	0.211397936000188
Y47G6A.19	1.5319024275854	0.50686622290934	1.02735191359286	0.805713731356006	0.61381471642522	1.15649207234868	1.46652656066725	1.43997351529669	1.03966818043879
Y47G6A.30	0.659430117835286	0.741668499519028	-0.155527094617601	0.637551105514152	-0.0454803184841147	0.758252761678684	1.33593478625651	1.20776518602522	0.740715694623736
Y47G6A.5	-2.23303957265962	-0.701874849727268	0.453542526681798	1.19479866838048	-0.31631264028043	-0.375811105757893	0.650560603500192	0.599817320656595	-0.501832059276179
rnp-6	0.554895846809429	0.0331646088454776	0.430864272743409	-0.938944644082863	-1.11931636384595	-0.626760297798437	0.610762837940747	0.368595460902837	-0.793917985422312
rde-10	0.396268645028854	-0.521098339361099	-2.26672939942733	-2.04888420689863	-0.565034761462261	-1.44740481614539	-1.18819882663826	-1.43199672108568	-1.67365096258885
Y47G6A.21	-0.606508066301524	-0.352514213802697	-1.12923474181752	-0.394660098195737	-0.505658539487586	-0.0318523373716468	-0.629279971930721	0.860362440319334	0.252119043838298
Y47G6A.33	0.657897632561001	-1.57821713322124	1.03884228325222	0.436620882599346	-0.559085621630245	1.03072255126411	1.59925584312111	0.196367726517463	0.332164622858743
lpd-3	0.256099379297503	0.268747820753907	-0.408352505924688	0.263241615128905	0.441398502364485	0.0926008607026412	0.191825870985728	0.356148938301956	0.0203112133329382
Y47G6A.31	0.452690428452513	-0.640753730009928	-0.0135238520406927	-0.133559075603637	-0.459705692499809	-0.375397335447484	0.0971643961469924	0.379579091029178	-0.284317452823213
mis-12	-0.0827063617940375	1.11871389862429	1.51718714645291	1.29915010315922	1.19258670951461	1.137228357442	0.331981055573514	0.491600158321823	-0.050715597963632
Y47G6A.25	-0.211712035385646	0.814642353988595	-0.281219547692531	-0.401838904789988	-2.30303474930068	-0.325024278867251	-1.14587263407927	-0.351466600629172	-0.0654635224589339
inx-22	-0.0904767406060643	-0.225984415191013	-0.589205382002684	-0.376963244972614	-0.516147592028944	-1.1889153411425	-0.276447559975058	0.0970560419819448	-0.361420251104575
inx-21	0.886867405745671	0.158853525514635	-0.828201187568063	-0.11383184651785	-0.458294902721056	-0.926929326066944	-0.570995220547839	-0.806742381084011	-0.050715597963632
Y47G6A.32	1.03540174459813	2.07779449197801	1.40030940409267	0.517664931944326	1.82988556656074	1.11130353709978	1.06128807870959	0.74286709851744	-1.13023918832041
jmjc-1	0.293083782824369	0.458578517249905	1.111533573256	0.423533491859166	0.177186368022963	0.240506804298397	0.527100117653243	0.621196577418871	0.43968771124698
T28F2.2	0.812845810953351	-1.27302130460055	0.288582328718444	1.02501492870517	1.07874707162087	-1.62954816966529	1.0525987313968	0.390081885015497	0.957094464064194
ccb-1	-3.26628122910021	-0.257618016558063	0.0691296612998519	-0.326859181682527	-3.73929784327628	-1.33696132151527	-0.777141803402568	-1.62832476515087	1.90729523173508
ftn-2	-0.604718268060471	1.91248936304509	1.66156824303366	-0.237374376364765	-0.189369675995554	1.30517072078819	0.220128470995539	1.84010311407213	2.91549621726108
rab-8	-0.497850073285894	-2.23527015480159	-0.617141387728621	-1.25115458556693	-0.969283597322237	-0.377806921613755	-0.568219516976299	-0.31194829895212	-0.946484970701289
D1037.1	0.5723990669092	-0.195430816039792	0.271019806076017	0.64685965981479	0.807109285304062	0.0460945977951231	0.885449676048379	0.0041582692243675	-0.599146104598505
msh-2	0.521368648602066	0.0485409773911219	-0.267772355695465	0.365879905273679	-2.40317377598107	0.658669969483337	-0.709112011989	-0.252354837126744	0.0518766650781317
hus-1	0.811583494012001	0.384106660894506	1.37312270900854	-0.301750523395567	-0.14466987196437	-0.17643052825972	0.544975975629917	0.728065455800399	0.888935250863614
lin-59	0.73095829692715	-0.148957047855534	0.348262938982343	0.272381802021085	0.72435103242512	0.347556333339192	-0.819647612756588	0.620902595841093	-1.04619013249173
glh-4	0.414075277917677	0.107841870029983	0.789093114160187	0.350962604928757	0.0435158551769938	0.205288941000781	0.486598667243034	0.45737202072603	0.585396564926806
larp-5	0.200490931602654	0.515590355192755	-0.398916147813003	0.52215478762674	0.053247029119208	0.134995442385016	-0.469311528045967	0.113828619306266	0.343558349437276
sld-2	-0.0254184268876729	-0.396697035030902	0.156236194022456	-0.034231125487113	0.43297634579782	-0.0834654339549479	0.206034305810703	0.26881010273174	-0.127115743576844
inx-13	-0.709669055873453	0.528405585437681	2.38074747880315	2.66359226972564	2.56234400338129	1.137228357442	0.640257660224404	-0.471319688898118	0.734138342764867
inx-12	0.469021421311599	0.817835997539609	2.11711836421166	1.409157285255	0.529377061592486	1.4802653688495	1.50323428470703	1.41845921996037	2.52194094606534
ric-19	1.09404005587499	-1.40793149657186	1.39336974079075	0.552886326982899	1.76321553839468	0.10649838625009	0.486410665178157	-0.450278394669529	-0.160603391723622
C32E8.5	0.689323337715396	-0.243968632748231	-1.66477725479772	-2.36699486140898	0.24784810605296	-0.817943791946688	1.07788750275713	-0.747494832960586	0.743218034864283
C32E8.4	1.56017752392795	-0.244064175643492	0.614965500625495	-0.028814641899093	-0.604665051984214	2.34424663194041	0.846281902014584	0.245854885709987	2.80419083427402
tppp-1	0.0347056185393496	-1.0886045373576	0.640593690484676	-2.01308199752275	0.45883177484752	-0.00270516105292587	-0.628973450439162	-0.253502350003992	-0.814502739015558
rpl-13	1.19428291110856	-0.146764900115089	0.919533127114496	-2.27100084685265	1.02236950785842	-2.27398378213323	0.568485634339175	-0.0957980284766939	-0.392543675312778
ptr-2	0.061649127655072	0.514109901772966	0.152125611858455	0.384641287518174	0.285302516219767	0.398532973986745	0.139446222895911	0.0596550027072966	0.647855074823291
C32E8.9	-0.0116436802974624	-0.931504861434191	-0.544673725774579	-0.695532815399841	-0.82843378409733	0.556962960814224	0.0689640996714735	-1.56414318499286	0.843426726728268
unc-11	0.238103187199208	-0.494237521180461	-0.654019435138466	-0.506368296934718	0.0900306547077535	-0.564036350161115	0.123645082571067	0.0463843930278739	-0.14520568085488
ubr-1	0.474067234264565	-0.482311721809878	-0.110531710769592	-0.0850124214856997	0.316497428191109	0.322000020695571	-0.275440714803479	0.348828859069828	0.340321848019966
npp-11	1.69569311853347	0.871546263099071	-0.0936380979270786	0.463448504407108	1.57173951788681	1.49602514642176	0.559796287026386	2.06224233332005	1.39038090306735
unc-108	-0.620876496037265	0.164725224243997	0.0439681670816659	-0.58723438891371	-0.74642102788874	-0.604683847285223	-0.0746186504176796	0.395671750785267	-0.000625351511758774
mpc-2	0.960484789555195	0.361292945913887	-1.35335543943933	-1.47272110462489	0.600003822504722	0.0157669646149186	1.26893138297241	0.23924497910265	0.418831871020147
F53F10.8	1.0417625340118	0.594667098387403	0.267627822777455	0.431990250434038	1.09465728579011	-0.382685280884783	1.10474902872293	0.451491523227278	-0.336990411168046
F53F10.2	0.144743014604832	0.574818179945436	0.65810810760255	0.558702084125464	0.021289126965164	0.47170900439859	0.422532592982519	0.351463943542138	0.573731177787807
T03F1.6	1.00693039948671	1.09008878193425	3.04581668168365	2.70171648990089	2.39011630877645	4.83294406967127	1.339084346385	3.65646717474588	3.35745984895227
tfbm-1	0.45072498243168	-1.37525138449658	-0.281219547692531	-0.078610451479277	-0.743753862378267	0.132423206592304	-0.242896357957914	-0.351466600629172	-1.17012397352452
guk-1	-0.084650421310062	0.036009424611094	-0.281219547692531	0.489653448520685	0.45883177484752	0.132423206592304	-0.423838344698937	0.324125520813761	-0.0654635224589339
hcp-4	0.258623556239579	-0.628213495069778	-0.722350898270226	-0.0781194593827337	0.273004729356727	0.209650097316544	0.153601591495348	0.428883861136046	-0.0940409763305273
pgk-1	0.343601800656139	0.315133400148518	0.660930951159888	0.770816918063915	0.429841266665366	-1.17618686685642	0.208894387590583	0.523730653478208	0.570022259728248
coq-4	-0.936362882385682	1.64970965411802	1.22756182867339	1.00248418888726	1.7926997482253	1.75566788814708	0.488918863700758	-0.742350417100465	0.207456261972927
uba-5	0.00694903372715925	0.239279415571591	-0.205811299860119	-0.798299733229673	0.179594885344497	0.741129974904645	0.23325584745953	-0.546523770790287	0.324203071507684
T03F1.12	-0.868391018563525	0.0531870523183786	-0.548895116408564	-0.218183281296592	-1.87559352720284	-1.03096196810779	-2.1019963867101	-0.214303438038459	-0.182025548939096
C50F2.3	0.396537290767465	-0.471572666643219	0.267983053479441	-1.09865929747363	0.44395820760738	0.260930563631832	-0.182800986254921	0.117763510117741	0.305171343898565
C50F2.2	0.397854930494354	-0.033618198476894	-0.37204902238022	-0.211385077427641	-0.393905977552168	0.131560020840882	-0.0169411721676891	0.625668694440189	-0.165770455408103
C50F2.1	-0.127391110173689	0.998577604877144	-2.53232800602197	0.635000706464977	0.728179937314605	1.19554830234006	0.203477122629346	-0.847659915226421	0.024563720647586
fkb-5	0.886396770464485	-0.862809115907889	0.493840541089603	-0.933549598536131	-1.37765267797797	-0.646183360005491	-0.945139526666844	-1.35217057180393	-0.0418921397543067
pbs-4	-0.216132839548516	-1.45527748942243	-3.40934413177042	-0.835666892219323	-0.204960204093718	-1.12666272177329	-1.59259451829214	0.0866491534248223	-3.01965583560516
mrrf-1	1.1356445998317	1.64511856468131	0.577555765297186	0.577876304459917	2.01858816239549	1.69156893372756	0.0785286491346903	-0.164816278845932	-0.136272473338518
T20F5.5	2.73218106145083	0.345631260711498	-2.01030116611746	0.207873547515644	-0.400992561999494	-1.12644470859054	0.0785286491346903	-0.53089405267983	-2.34559337546968
T20F5.6	0.408440925252662	0.325606739637333	0.588488828980919	0.756605424760376	0.126120575009565	0.830445321833446	-0.00379308546386629	-0.235344732267047	0.895050606987104
T20F5.7	-0.164258611932666	0.226233891942363	0.761660744137277	0.217297105879068	-0.0275465295965189	0.435146685916206	-0.295189644671834	-0.337307615037538	0.225370236239331
egg-4	0.517326517686135	0.317594777367131	0.767315012890559	0.331855365148156	0.208019616269496	0.0875077949637069	0.318674260394095	0.403561914087728	0.679829748959152
lrp-2	-2.85746822784806	1.0524031928996	0.0423770248640021	0.343953266123964	1.13715340522718	-0.0618103302831104	-0.0532730063431386	-0.31108554779488	-0.368297605748584
F47B3.3	-3.84394103378384	0.646437801767127	1.1006624597339	0.887106441886432	1.08210466919488	2.0694128609646	1.86263381811016	0.78278243380434	2.44502299791778
F47B3.6	0.935158889364562	0.248331985183095	-0.364793888526477	1.34894591273941	1.45974668518447	1.94004496163106	0.356324916810101	0.176836635340751	0.851141134117121
F47B3.1	-2.17456046520312	1.56818202513426	1.12136996746285	1.23893873064363	-0.25294960290956	0.556962960814224	-2.63476165263413	-1.1161002001317	0.995321431296978
F28H1.4	-1.80850664856337	-1.57821713322124	0.771971250981979	-0.454871470711328	0.74142288333801	1.03072255126411	0.353479457644174	-0.38126014430029	0.978349562761826
aars-2	0.0850885211708887	0.764672749222712	0.441447583318225	0.480068523021162	0.614216079819375	0.211123060924749	0.408561863870214	0.255123128593616	0.361408435873163
F28H1.1	0.628354026798597	1.6352769130638	1.1354418925936	0.250052229480867	-0.753931764606191	1.93119609249091	-0.942812383660432	0.698885371604868	-0.531644603154994
unc-73	-0.750793710203513	-0.656170567818211	-1.09435199302004	0.225145922316823	-1.50859933080942	-0.171381716006723	-0.828997812709709	-1.4756751275809	-1.0274062059197
cyb-2.2	-0.878736678245591	-0.389818468164733	-0.904382949100157	-0.752167701605108	0.307964466703514	-0.154218819381663	-0.0753536486953045	0.0287701587963605	-0.289029895636318
H31G24.3	-1.11464392559165	0.474905384789505	-1.12555107779571	-1.78737061804559	0.24784810605296	0.0710405345076915	-2.87161463502541	-1.05700918056962	-3.07827925741013
H31G24.1	0.569264276545171	-0.54477517380386	-2.01030116611746	1.29762704388201	-1.38478926773413	-0.237460382136156	-1.60919394233969	-1.55656490835874	-0.136272473338518
let-504	0.111459625763665	-1.0753393898582	0.558736872689715	-0.222098292264569	-0.554941729758369	-0.402843636840648	0.270263202007249	-0.301663964622218	0.275203918406307
E01A2.2	0.319140311760442	0.273681785051908	0.755681455988412	-0.992458540896558	1.25190837523902	-0.74258112219375	-0.376230110183611	-0.250974370401725	0.874352727686686
E01A2.5	2.09973908837247	-1.08582097239465	1.93259591779276	1.20988551883513	-0.998650985753519	-0.782485940204289	0.928356871175602	-0.450278394669529	0.653493353947833
akir-1	0.587088556536161	0.823260025585784	0.206398001216316	-0.514751974656243	0.389521340599725	0.197267712416325	0.468793640042881	0.425905918696486	0.775474550498023
E01A2.1	0.7281454430556	-1.35807375678929	-0.726477899525545	0.151819475647681	-2.85939023293748	-0.662000136358076	-0.694361878618606	-1.60605206755127	-0.182025548939096
R12E2.8	-0.270608498221104	1.4138659141738	-1.66242420821045	1.44437868029357	0.968942425715759	1.51550520740914	0.486410665178157	0.363842364025524	0.944057059341959
egg-5	0.177391734772297	0.320623554361424	0.417538953807375	0.158500094790787	0.512944925997897	0.0103845879608964	0.383935623350187	0.365016669137262	0.631879777748073
R12E2.11	-1.1646794588316	-0.0488936025329873	-1.06138869945664	-2.68871982277761	-2.93291535184115	-1.13868588631879	-0.548239506418944	-3.75585358760908	-2.37845932429691
mrps-6	0.159715720446168	-0.348556645542757	-0.446154714987702	-0.754383415303924	0.30144009182852	-0.123805905805943	-0.37425023394406	0.160067320008564	-0.263477089797144
rpn-8	-0.933361134425151	0.876646477885462	0.544647678456645	0.200431423611988	-0.659138610673427	-0.291043615157097	1.04492345294934	0.546276003490919	0.949131988718491
R12E2.13	0.743772058058831	-1.57530374483065	0.751760852751161	-0.00591300014083015	0.185758402995652	-0.117975778336243	-0.951107523715038	0.23749008048645	-0.128188466594663
suco-1	0.144693436184654	-0.724911403495044	-0.205307550811058	-0.388340378236266	-0.831900739792108	-0.582236415808275	-0.595752239824912	-0.224169991511731	-0.721833957752926
R12E2.1	0.187597511903768	1.29107867785564	0.457592825233285	0.403033268514897	0.281900742091443	0.997737863658753	0.681861274313392	0.34984703504546	0.302351414968056
ppw-1	-0.0409282423133499	-0.100974121510251	0.231743788302431	-0.0936715562053063	0.018768404745362	0.125343505060268	0.224556652936478	0.669511765271333	-0.326751065875336
cas-2	0.524559381245418	0.105377483235979	-0.209893283448283	-0.217153496163978	-0.0583507297412685	0.0465945144331335	-0.129761959507657	-0.239397081720427	-0.862889270933726
C18E3.5	0.885622887479759	0.213761874470426	0.574666400546752	-2.61865159884067	-2.96682672824191	-0.757700890023581	0.660038392558733	0.278019494156976	0.0815181188961761
hop-1	-0.241428324484109	-1.35807375678929	-0.931482177583766	-1.10967563460727	0.781090171539344	-0.662000136358076	0.208614397502747	-0.791931308856212	-1.79420193908234
swsn-2.2	-0.899572026588487	0.311138732006037	-0.777660973543397	0.340958885485004	-0.503419363737779	0.688647275237071	0.234792522441752	-0.516001641999472	0.460591669503971
C18E3.9	-0.204785182710656	0.194983032818928	-0.563109310720977	0.279457305015211	0.470710308484337	-0.290492195750812	-0.454041542625559	0.326346168276954	-0.0936232613381016
ndx-7	0.488607074959471	-0.470990667858234	-0.659393665717205	-0.570334036707435	-0.932001513415968	0.307730935188881	-0.536108356558619	-0.87642765269761	-0.509145202264232
exoc-7	1.24960385603817	-1.23104864503711	0.322635877071137	0.639178907644885	0.475963398912454	-0.524593614002315	-0.863582873665341	0.202212644054501	0.177720287572012
tufm-2	0.94866490343672	0.443406994997425	0.970035446009541	-0.0364383812667878	0.309058800493835	0.667432246789929	0.923440468990358	0.607162336717219	0.594199229067298
cogc-5	-1.35007097395231	-1.59513182877777	1.45286416428932	0.738018493797217	1.55630838506618	0.811176900641142	0.709798622041215	0.390081885015497	-2.14407949043714
C43E11.12	-0.567489828866819	-0.654984838092147	-2.16289284537544	-0.0260494908203097	-0.00163188982398854	0.496499583143866	-1.2410715184581	-0.389835595851771	-1.56957479848124
met-1	0.192256558374768	-0.713823728808541	-0.226506010161516	0.455267073823351	0.605361544452086	0.275554509205276	-0.421615723400774	-0.39747428131139	0.375968317585769
mus-81	-0.00453938525632467	-1.57821713322124	-0.306481103022033	-1.92598806738539	0.424711084104394	-1.26726859634932	0.696279566999756	0.644410711378618	0.577832735325831
C43E11.9	0.808403454083845	-0.000108660373079211	0.603346445331441	-2.15029260965179	0.661960915721085	0.229465235810517	0.74278426803391	0.318245766231521	0.473120862938195
cdc-6	-0.240650377047941	0.7957503664256	-0.0656324392812737	0.227997098867587	-0.129143046749214	-0.0470349422021074	0.210598646065491	0.174525048038639	0.432687210712778
acin-1	-0.0572573997260039	0.46509655646558	0.659688592454343	0.364042016901425	0.0720341408551043	0.23613883370557	0.341263936255755	0.290377170158429	0.0339709531412574
Y47D9A.1	1.81854484345083	0.507791564430166	0.288582328718444	0.368015736852943	-1.20555813908202	1.70016122709552	1.33268681477968	1.10623839308537	0.957094464064194
anc-1	0.311605239841418	-1.92225867187582	-2.14571487405483	-2.42511083470585	-3.02216116671385	-1.82187716105862	-1.51703754452533	-2.89918074657768	-1.42730060496929
acr-6	2.7621761061898	-0.19541453787929	0.714025100007213	1.20988551883513	1.54442660690353	1.51550520740914	1.99319126991151	0.941470234843277	1.75815380501341
ZK973.8	0.909930177506677	0.310221437436832	-0.209310009843552	-0.421388363949006	0.120389327764591	0.541109905486483	1.07334446105284	0.296862986952129	0.677283818971652
pdp-1	-0.588791536028916	0.383702157898594	0.42069088041809	-0.363992672768246	-0.268657004121221	-0.437934685844802	-0.563018818192314	-0.467355129647222	-0.45174366791333
ZK973.9	0.993797200641419	-0.566174699820707	-0.839670569414959	-0.028814641899093	1.89931204930774	-0.616500933070689	3.8356499924821	2.45172427391785	-0.696094595543019
lpd-5	0.203369663725778	-2.22828876730618	-0.733729613350009	0.0938031310883819	0.59805758270721	-1.8949432311987	-0.0374094959261618	0.451131793206917	0.254850089103583
cec-10	-0.285316274799006	0.0484970364634542	0.289179820299827	0.384599483018419	0.702195159894262	0.0618059704168183	0.149068811816993	-0.0300041886196529	0.264801091021634
ZK973.11	1.18169933706849	1.25838887705098	0.199556729285648	0.195959537910832	1.71464380855972	-2.16995114009239	0.411764209027056	0.0640983323972512	0.0293299810568123
ZK973.1	-0.118680408887414	0.403559209059144	0.549764215796987	0.207157462627292	-1.43564210056627	0.0487872196913528	0.425005033829755	-0.218198813453104	0.469536024818445
dhc-1	0.428780426981125	0.833117184465342	0.306370068028513	0.679190470952841	0.686348033594287	1.0494228929931	0.674215878901531	0.720748806579279	0.711076066575412
C41D11.3	0.611286175880841	-0.667289362984457	0.542841939417439	-0.155776880824709	-0.101238578332582	0.411938733602393	0.307682429136896	0.409077804770559	0.0731232439265395
eif-3.H	-0.0912828075304876	0.967203096110704	-0.112666858163776	-0.0797532532621896	0.751174540199943	0.262574236279002	-0.0186331989444281	0.363415542317184	-0.22865734771643
cps-6	0.815132064471976	-0.815253333767173	-0.496540546158124	-0.581177558390608	-0.0597430020910446	-0.503395410550114	-0.938009728913298	0.117935981754387	0.240954590487621
C41D11.9	-0.609161741730017	-0.382945462449665	0.523817546165938	-0.405428087218649	0.320461339345316	0.118279985102397	0.306417605136993	-0.605074764005116	-0.586681708471606
cmt-1	-0.650420101799669	-0.237820553091111	-1.47262543705186	1.18092327847774	0.475963398912454	0.650579743052248	-0.240694680926873	0.258776070279363	0.57113826961968
eri-7	0.646275895520997	-0.0588377378456404	-0.916391736722568	-1.41081166912078	-1.0674511352203	-0.291043615157097	-2.27254385663745	-1.82030864380109	-1.99254014340733
eri-6	0.876261747544697	0.0818345691577912	0.896373860441881	0.147345684804474	-0.168316023285878	0.0620228253671875	0.410473984190112	0.519857060000574	0.364743778444127
C41D11.6	0.0728632576413121	-0.00234474904119105	0.17202019480402	0.0785325507449662	-0.938087313854693	-0.149228034446237	0.0776914617568309	0.184950330974823	0.175784991503463
gcy-28	0.469696928249158	0.23137760076827	-0.84170570242426	0.21828911045105	-0.333947692800657	-0.460011589697442	-0.110063641741403	-0.570232657140368	-0.382361271626385
mrpl-19	0.920735238268124	0.648258290199409	0.454745303981675	0.64685965981479	0.173685686836832	0.598588023796131	1.10528567202491	0.535626202615069	-0.325270385766346
Y119C1B.5	1.03540174459813	-0.915535335745277	0.656078949032448	1.9306468816214	0.529377061592486	-0.960459701456935	-1.20049146759857	-2.48867314536933	-1.29955634620907
bet-1	-0.59190352652388	1.07654954706116	0.051343231222054	0.655908905345163	0.803312715026821	0.820249640762315	0.224740220500529	-0.417779763428213	0.557083200975771
D1007.4	-1.35007097395231	-1.59513182877777	-1.84539838210555	-1.04496621282413	-1.74194182890469	1.85122189005047	-1.41987017543061	-2.1253018508014	-1.97476233254848
D1007.5	1.02978421215743	0.482208060745148	-0.039294531705271	-1.23433485222163	-0.593289579728335	-0.957321501357669	0.448695911467321	0.516495183380325	-0.67583934521606
rps-10	-0.387438376278662	-0.19531899498403	0.277908820938413	-0.548670457311367	0.301275188195619	0.849009308025805	-0.807848202939119	-0.778306443169938	0.568201236423746
rpl-24.1	0.92240649416239	0.185586228932947	0.374076250503019	-0.459502102876635	-0.261517907983824	-0.0964962502845996	-0.363137566774919	0.0854137493933799	0.309194528735037
D1007.10	0.548927644940078	-0.903460921792411	-0.295385829453683	-0.336773585947665	0.0775451824166404	-0.297738372684898	0.356229087011803	0.240096008368715	0.185207572072801
nrd-1	0.0315474560124566	0.514144170911849	0.537008301725714	0.0928126115825318	0.000735481710421041	-0.368867971596462	0.0341780625748979	0.241822265514711	-0.0803901012358542
eaf-1	0.900664295967205	-0.0588377378456404	0.404529214675111	0.523659876922698	0.13513450200549	-0.44210427811205	-0.142875059165623	0.0853206342837748	0.675256269886332
D1007.8	0.935158889364562	0.248331985183095	1.77559016743628	-0.122170683934658	3.23781650359802	1.42002246692639	1.42115931554601	2.69222037115765	-0.253519316948461
C44E4.5	-0.0698997596345301	-0.789735335430579	-0.868408120268825	-2.2152650281081	-0.673145944620333	-1.56616706764292	-0.682506559101086	-1.38637685849459	-1.37557277754758
C44E4.8	-1.05409094391597	-2.59904892924759	0.355895057715719	-0.623407433279439	-0.347565479856835	-1.95518613312181	0.602549824293151	-1.4385774300432	-0.0776490515335477
ubr-4	0.185698298492907	0.848213853405292	0.418002380490624	0.0250460697690017	0.37944679859535	0.640437093885818	0.0699309826771575	-0.300161909357217	0.448717762829801
C44E4.4	0.159195383602016	-0.651148452826329	0.937824137996042	-0.115562844138967	0.24875935477938	-0.215053837076213	-0.0782286796696244	-0.148302218599013	-0.179174681168432
acbp-1	0.387613080132958	-2.67267137033323	0.696408295330912	0.974961255402097	-2.39653166201848	0.0364874707357748	-2.67790830389077	-1.24046985179218	-2.37845932429691
got-2.1	-0.550841607791718	0.233843905958072	-0.459877209956621	0.740047900818572	0.682742700929913	1.01163444308664	0.0703886460445581	-0.101722509327536	-0.0681162719425616
Y119C1A.1	0.117779348673104	-0.785555948141588	0.423511783726902	-0.165150715375252	-0.15307401005248	-0.359728595452299	0.16396228549212	-0.396059991351195	0.422152480155267
rpl-4	0.554139144588309	-2.11477810135171	-0.534171310077046	0.626488252424223	-0.57664687575159	0.502457970814536	0.0698393018219013	-1.55927138762471	-0.62517438305763
B0041.8	0.575371307600038	-3.51442816708439	-1.58738475864379	-0.437641114165866	-0.0587993691729235	-0.558420489691015	-3.66066773346566	-1.12248237347665	-0.568990511523272
B0041.5	0.527917884147059	-0.596208376531011	-0.828201187568063	0.0844292965378386	0.208790003779968	0.482077495092101	1.11672737092654	-0.998112721816164	-0.370522108300714
ain-2	0.659130535486253	0.942427895835937	0.482715346364193	0.468539302296494	0.377237554986165	-0.157739680206148	0.20986025225292	0.406566948173802	-0.0958955280414624
B0041.11	-0.65239959200394	1.15327347457838	1.19132476960594	1.19694651955376	0.668070322870516	1.67849621975318	1.03725903255196	0.638844858358671	0.55526036247479
xnp-1	-0.480611098189264	-0.169095529150018	-0.460582492872137	-0.383877558468479	-0.00699530146970086	0.0859460565182137	-0.174531186769052	-0.00833064170814039	0.104256863354822
unc-57	0.995881461642614	-0.412683204230527	0.147282226942789	0.980028861271286	0.250618623869304	1.78135615409675	0.349895604665677	0.11525993199352	1.73700512910939
T04D1.2	0.176354217351148	0.371583895108641	0.0408112597126082	0.110701058770851	0.585001761925207	0.548911295587555	0.90958998883295	0.443197465801123	0.45660071149324
chd-7	0.325095630518239	0.611772148159197	1.14195218118542	0.539022067247699	0.740840552318893	1.57553009614948	0.821896158643939	1.22109933788917	0.974802960914537
W09C3.4	0.0761748047163918	-0.702925714709423	0.174603090051978	-0.252892240422129	-0.0381039847019581	0.192666108515411	0.147455215853993	0.741356895465565	-0.337752496733556
W09C3.3	-0.795384277550925	-0.023920799211548	-0.166674689763041	-0.313616048850757	0.582804143735145	1.17154643902289	-2.18325089717347	-0.164816278845932	0.219348761170438
W09C3.1	3.09807567427022	0.248331985183095	-0.364793888526477	0.457453559428735	-0.0604337103728476	3.02673266497578	2.48599371428193	0.990957394035804	-0.253519316948461
ugt-28	-1.01023841775381	1.37964901746382	-2.14370423423769	-1.92598806738539	-0.559085621630245	-0.378284269894937	0.353479457644174	-0.747337918134189	0.332164622858743
mlst-8	-0.391653926098642	0.222748481498077	0.229142489227015	-1.14489702964584	-0.755878004403704	-0.546179311962763	-0.119484465087179	-0.0468288005303978	-1.18230950259913
let-502	0.210236762797974	0.972706597935426	0.624756292668535	0.818716334886009	0.451557561502213	0.709190541248805	0.399466564372562	0.075900411785209	-0.0428975867209803
viln-1	-0.297369930393907	-0.323196076004874	0.196783860107684	-0.246793288441041	0.0393989832161815	-0.138241401414398	0.0709316102644752	-0.200318563400252	-0.166626717165073
kca-1	0.655507900940761	0.317201543276175	0.00584843752580622	-0.272864303390281	0.248988767854714	-0.28435090621666	-0.0311313750202095	0.69937391728919	0.714604959756213
M04F3.3	-1.10218914011689	0.274598051208377	-0.957538260449269	-0.234020943890668	-0.330365801087258	-0.157823597566458	-0.778662445338398	-1.27100905997192	0.0931181795326152
M04F3.2	1.21660658687836	0.496955975530142	0.950364446859557	-0.502725628958053	0.490397486070447	-0.945547165008144	0.48239747928644	0.439995326855587	0.402660069813535
rpa-2	0.959965821908855	-0.169313715769043	0.563418329618652	0.41455879257516	0.519263967270235	1.05583813846637	0.587842431170706	0.479516181139391	0.932943186890068
M04F3.4	0.794314728613339	-0.605509596988756	-0.206661374689057	-0.477129503677339	0.690006543346145	-0.560334931003979	0.267659791672326	0.665972176933468	-0.26019935547863
M04F3.5	-0.134184093319062	0.0996044371448982	0.0142312477358805	-0.451091925806125	-0.40286786727151	-0.194551137964513	0.188994075528115	-0.57733538099964	-0.0427883040781681
rpl-41.2	1.06072764478877	1.47988510559508	0.886088215905145	1.41345416724485	0.788706418339472	1.7993943976046	1.25186025549156	1.0168255392632	2.06879886141827
F54D7.2	0.425276101089988	0.256005352662546	-0.856233833089233	0.258278524744775	0.282046575510986	0.454075183046903	-0.089608034829178	0.0889951974202424	-0.214037289551857
F54D7.1	-0.378782811382766	0.319513577320782	0.100829786870494	-1.37995143810645	-0.629094435396361	0.020267883494532	0.742113361719749	-0.511519876329516	0.495762775210104
tofu-4	-0.0597706670940381	0.488407422192961	0.51765680057278	0.331426844842759	0.42787365380405	0.899033380216595	0.0950399868002952	0.3102148065894	0.474002775431831
htp-3	0.201115646484792	0.383278554886024	-0.0881868992963875	0.68359820288338	0.792100746234676	0.300406643663665	0.551866480853656	-0.257710240027829	0.671709668039044
protein_coding	-0.158652923764095	0.0231719677932049	-0.114211814966943	0.377086362406174	0.541649800878507	0.0398369796983333	-0.273634781899167	-0.0806729656769495	-0.189151015658951
glo-2	-1.39316679789335	0.4429305362399	-1.06795151229379	-0.563196060763848	-0.294138397714176	-0.485936410039656	-0.0374094959261618	-0.872546966866513	-1.33649347948957
clec-90	0.0776191408769487	-0.254372397983675	-0.466066308216039	0.37031589145435	0.509460906075084	-0.177158908985724	0.177317295559062	-0.442456557999019	0.105660365092281
pdxk-1	0.47609388850453	0.0663970888214433	0.615355163449938	0.278830861941532	0.440457147007457	0.651229130851213	0.749022372894307	0.104964312781486	0.158175480364293
F25F8.1	1.55819851684519	-0.190434030162847	-0.47241246779033	-0.237374376364765	-0.189369675995554	1.30517072078819	-0.353928483838241	-0.569156620306185	-0.229167978047001
F21F3.4	0.712373291233589	-0.0640391237876644	-0.380953988205808	-0.143446305328521	0.424128753085278	-1.24248354616861	-0.660691327090216	0.221505067504962	-0.220950177224552
pgal-1	2.29980744346066	-0.0737785389941194	-0.358390543387718	3.28341745878288	-0.0604337103728476	-0.131718276925662	-0.217732038023679	-0.392631484663604	-0.0842021590598015
F21F3.6	0.520422422643102	-0.0539953633827726	0.667758618910892	0.510456407577355	0.140452402612421	-0.00457111929764893	0.886851743781736	-0.107301703554535	0.414255491637419
F21F3.7	-1.52214880905567	1.57940954776896	-0.760291958325054	-0.384926990586364	1.11912582925597	0.580987850746319	-0.36369922564373	-1.59933205309169	-1.01935979768743
imb-1	1.52060636988377	-0.429692711107061	-0.0603036216533964	-0.261122279011004	0.709035851727411	0.302162964895831	0.669924457714492	0.31655024014709	0.68527884142187
F28B3.5	-0.14624577114872	-0.157212709882308	-0.365134122205916	-0.276784054342266	0.253734428811432	0.00836029645208345	-0.0711030332803944	0.0482853612388165	-0.00809595904593498
acl-11	0.663804020433474	-0.563215936227954	0.90039140555365	-0.0949970951530698	-0.0745580825290328	0.255137542096868	0.298980128354726	-0.0520716138388557	0.358535128472583
dip-2	0.222204177780707	0.260819378685173	1.19909512058335	-0.0263473748009113	-0.171555133599725	0.626223118273495	0.122860479580706	0.18412945741713	0.0528556860399325
F28B3.10	-0.600094226761637	1.92136902336128	0.893739640085317	1.73120187694983	1.625992725314	1.90856742680678	1.02825487016021	0.395331060387534	0.788677918736981
F28B3.6	0.683769621341532	0.251434067987278	0.577016376646504	0.102299686417724	0.21326998078836	-0.213562073651916	-0.319162346027448	0.378032424903235	0.250085422115136
him-1	0.768365141585879	-0.493761997633658	0.492945762905966	-0.61648669151947	0.600219626699527	-0.0813533583565026	0.246899503334184	0.289063369101598	-0.352707340545331
enu-3.3	0.497567209099319	0.0202671015770248	1.02370618438126	0.442093000340178	0.0135970241361679	0.296482453050766	0.472747227818448	0.498733146694033	0.385011141875757
W03G9.2	0.402100568549396	0.0643382475262516	0.210163563617132	0.0240706852889865	0.0521444852802323	-0.157426703401351	0.691189516473536	0.671336345969728	0.22934781978432
app-1	-0.277450639412818	0.220894380499578	-0.735969732020367	-0.232600644769787	-0.0431719318348806	0.137694208632243	0.233843390230039	0.0463398298824753	0.347657321240737
snf-1	2.09149864842442	0.866485635303811	0.91177766424097	0.577876304459917	1.37707725641406	-0.237460382136156	0.863274964487717	-0.164816278845932	0.219348761170438
mes-3	-1.91657258836604	1.09015527695796	-0.235250250225276	0.350199299513312	0.752163987173272	0.0228481094225377	0.0240885577832261	-0.156882595310282	-0.241004328282969
dom-3	-0.783975368119465	0.258186586099423	0.0614174946435656	-0.10216907435336	-0.453597274518979	0.424719953771847	-0.0337897704766199	0.242738574532816	0.307760907908448
C46H11.10	0.993797200641419	-0.566174699820707	-0.839670569414959	-0.028814641899093	-0.0682813621615392	0.935239810781362	-0.792609451555108	0.245854885709987	-0.696094595543019
vha-16	-0.431183469663458	0.930525912599167	0.202868125831484	0.787438950355309	0.985836248216115	0.00635652184407249	0.138201681413509	-0.227352425645595	0.114909993256995
C30F8.3	1.03540174459813	1.70824243205497	0.952836528640786	2.12890802467709	2.49697047306176	-0.960459701456935	2.56806868344294	2.3259860687624	-0.19489589514349
ift-20	2.35844575473751	1.8233955405262	1.9193657999779	0.862677711411581	-0.0682813621615392	2.34424663194041	0.846281902014584	-0.568265872985065	0.885433637536987
spe-5	0.103126808492207	-2.27693840507038	-0.692670748950193	-1.14489702964584	-0.0308536806232198	1.12019435428745	0.602549824293151	-1.4385774300432	0.924157122878492
chp-1	-0.448133789017407	0.00121406896987704	-3.08470608355265	-1.43903144049738	-0.374010377863278	0.247488033265774	-1.00426041820088	-0.837878580712926	-0.368297605748584
pas-3	-0.31508607274273	-0.362186010676123	-0.250952328661149	0.206101248768196	-0.298104740521171	-0.676958307457773	-0.734179927247504	0.491770736682324	0.583128488732512
use-1	1.42662225760816	1.20304974266505	1.73653482380762	0.250052229480867	1.21366164686309	-0.564498432012854	1.52965652316697	1.91592656801593	0.573015847910587
aap-1	0.11583528915708	0.0504034873554287	-0.399178782462918	-1.17290851306948	0.376162346077117	-0.299584415562491	0.121045267477414	0.165132005948135	-0.248772192236926
Y110A7A.21	-0.146640182531781	0.554499293909519	-0.624456531357627	0.382414563944316	0.30311905786913	0.586248727399308	0.250644835666781	-0.573620052265375	0.385673611990736
Y110A7A.15	0.16821373270246	0.443406994997425	-0.123615877853665	-0.739376442103451	-0.78834401132594	0.105355713095582	-0.544446126507494	-0.815716665923138	-0.510461221998283
elpc-1	-0.780404037042359	-0.665556386903189	-0.588910835190275	-0.645042444113734	-1.02990873127479	0.124011590732879	-0.436465694284758	0.181560534568242	-0.157265437214428
Y110A7A.9	0.0358483348943973	0.231831172295355	-0.0193936924088614	-0.0123869167342964	-0.0310913477695685	0.078648016279722	0.226929682207732	0.10043707122897	0.197131420065042
mat-1	-0.0533886236237548	-0.256698792157231	-0.3520117750162	-0.0365265244816111	-0.0514830397646528	-0.946717202867515	0.104513725319834	0.467499291673751	-0.360128750183818
prp-31	1.14530672155932	-0.690002846446321	-0.353059634640898	-0.227323468188771	-0.245685879368194	-0.582363351788378	0.282588100419017	0.178160412269062	-0.460150835145629
Y110A7A.7	-1.60399816804255	-2.67267137033323	-1.44397576063184	-0.696113629737145	-0.837250775096067	0.468024311730599	-1.61307390515486	-2.36410495809627	-1.73227438439382
pfkb-1.1	-0.284976927956845	1.36812966480019	-0.0430269249399847	0.730314793209199	0.385894137561395	0.606182797042188	0.349895604665677	-0.560332189449414	0.237371119342997
mtm-1	0.189452672966605	-1.38238963801626	-0.558063912699118	-0.795587368188733	0.162626645178675	-0.582363351788378	-0.0256885042318726	-0.384649171025938	0.715351863381003
tyms-1	1.73342712017412	-0.0737785389941194	-0.358390543387718	1.87043550910581	3.23781650359802	0.53103814047201	0.356324916810101	3.19682678224366	1.4973260740202
unc-63	1.37922613423988	-0.382614870085192	-0.390762312065096	-1.04496621282413	1.7458319781219	-0.966791752267617	-0.355035776694698	1.10623839308537	0.0652414116940236
ppw-2	0.37958471451764	-0.086722469896604	0.483566173470273	0.163127999272218	0.0376784859596254	0.0563589922314488	0.427408533742357	0.746026073260265	0.613543255524703
let-630	1.0392052943912	-0.449956151854279	-0.141732506550796	0.51452910833806	0.160759627919588	-0.533764478792608	0.200022150727079	0.252782804472857	0.346067944905994
hcp-6	0.418582195006001	0.593716546513744	0.506117151847141	0.717135490579566	0.562498539004851	0.616302468995421	0.915965841201612	0.564198231530138	0.499952407472694
spd-5	0.181847775013252	-0.219186494040288	0.343951764294381	0.338054685779993	0.0217167243215723	-0.15641325751462	0.0372717770950471	0.279350045736707	0.17370993803367
npp-6	-0.758014257921039	0.752487905717518	-0.773717909093139	-0.38104107926177	0.619646828313698	-0.199298854216317	-0.597151658704537	-0.0865850077065003	-0.200278681820939
slx-1	1.2701126058097	-0.233615156049918	0.16592306671771	-0.0804601299103362	-0.256655040288986	0.0553776740280833	-0.306722130866972	0.403317714148421	-0.33441484464048
fncm-1	0.106175668727536	0.10689731787784	-1.00185458375975	-0.945376144622337	0.185612319864594	-0.646240358785816	-0.572965477563338	-0.509667808812226	-1.19548059455291
sem-2	-1.49340965312692	0.394280898475699	-0.989428328558531	0.466346063086923	-2.85154258114879	0.342805014491616	-2.59195337191459	-1.12906308243417	0.429866887544119
mrpl-47	0.71650443464626	-0.939300037048346	-1.06138869945664	1.37386751179216	-0.837250775096067	0.270320934840258	0.074648686319524	0.41939230092934	-1.73227438439382
let-363	0.121661059655237	-0.942457712505077	-0.181686314670837	0.0332066583170923	0.417516697582456	0.0822890298165885	0.538488459651977	-0.227606467781766	-0.109363549107795
B0261.1	-0.373087673504211	-0.568503352138797	-1.69508969353208	-0.788733856895955	0.127960639673062	0.140235468303193	-0.100726017093904	-0.48708728568958	-0.652304671822712
B0261.7	0.367084761146104	-1.44901880765416	-0.111504219736034	-1.5522745870437	-0.031357730833184	-0.385305606563455	0.0728202693540089	0.256869355065185	0.520079928099595
B0261.8	-1.13303527584237	-2.04045381478473	-1.39302915357901	-1.52081885121655	-0.936050880107108	-1.51359971980568	-2.02482502580409	-1.72149684976073	-1.70969084540206
C01G8.1	0.0623910588910212	-0.169148471854009	0.363749325478089	0.568854798377681	0.0130865025859604	0.428859452111941	0.211122596025347	0.389710509252917	0.452266220665774
cln-3.2	0.606283803620956	-0.147219887038923	0.715974675787514	1.00040831124924	-0.822731914072969	-0.073056106965662	-0.712398815008525	-0.0935170067089389	-1.07121147503253
dhs-1	0.0416958334682103	-2.8178886607659	0.048670341359601	-0.623968680281606	-1.92960294036462	-1.58644231455485	-0.725773233778102	-1.63515498263361	-0.318333970461352
dnj-4	2.40005029869423	-0.915535335745277	-1.18114418218321	-0.373827421366348	1.82988556656074	2.00028786355416	0.438399885971117	1.41845921996037	-1.13023918832041
erm-1	0.526485402196925	0.0643382475262516	0.447215064366631	0.0812423907138964	-0.437294040811262	0.409238505238703	-0.178924943916848	0.410960284536343	-0.0467932699404673
hpo-32	0.114271407669382	0.0987991158747219	0.0482222078323337	-0.340470185713391	-0.78834401132594	-0.447137712905427	-0.887246235863076	0.159119351856063	-0.167640764379118
let-526	0.54375660892991	-0.105002392802453	-0.0824995654984491	0.207157462627292	-0.135133595598013	0.317760780008137	0.158819591090557	0.137864631162835	-0.0710680540968737
F48C1.5	-0.764139855136081	0.850051634795081	-0.287285779602212	0.117874477937686	0.130930852754231	0.45088787289634	0.168513695030464	-0.0096199445094667	0.428486453903733
F48C1.6	0.047039734752841	0.66607107635683	0.933811338549045	1.60054714967935	0.935733736281021	0.902416719906142	0.331392865300979	0.494076244291742	1.11430048582173
fbxa-145	0.346427847952836	1.64233499971836	-0.118011663010489	1.67462611656189	1.20095227270538	1.50064773406279	0.856002230731975	0.125365855926578	0.448169557846993
F55A12.5	-0.0234574077202529	1.10581490840357	0.462754340852671	-1.49355378145428	0.684040440851381	-0.373532951047361	0.10210542842871	0.661696507995372	-0.10014464023823
nath-10	-0.34960263764577	0.714581717062054	0.0767845290034017	0.314432032811625	0.312016292030882	-0.00459412305389522	0.275971568605785	0.0845481437554883	0.380567210096253
ppk-1	-0.36072933351576	0.57457590047477	-0.0448849462663846	1.16015116692664	0.233021967487157	0.577758855472679	0.144462513887297	0.0479875790780978	0.279972216659113
F55A12.2	-0.736294527297499	-0.86440997350465	0.687969017141709	1.66303417915794	2.36463000923863	1.2134702208959	0.122022015075481	-0.115235387090185	0.114540336748089
F55A12.10	0.210314754946558	-0.023920799211548	-1.08848792794025	-0.313616048850757	-1.38478926773413	-1.78920112598821	-1.60919394233969	0.860854576832977	0.509912466564564
frm-4	-0.772076172474132	0.104850486373771	-0.807664771921607	0.69534853348553	0.126120575009565	0.671906309531516	0.53822215580724	-0.396059991351195	0.270257775586557
coq-1	0.769749987012312	0.0733784763168543	-0.890368729176813	-2.8676703637516	-1.27793510344882	-0.485936410039656	-0.585344711021968	-0.103548755316606	-0.477501140891075
C30H7.2	-0.529315164586146	0.139881947023889	-0.647954715790282	-0.278394653812183	1.81664262053734	0.166741288173196	-2.18407135587112	-0.0957980284766939	0.356495541243847
F27C1.6	1.08695015596451	0.549072563654872	0.68395471562581	0.244679459503127	-0.282283189758137	0.577179421750401	0.150196089492764	1.11333838193124	0.420819813174761
atp-3	2.08115298874236	-0.5697479771253	0.399650715722573	0.195378723573528	1.13034263637321	0.790343429544924	0.074648686319524	1.54302740723343	0.604609632820243
F27C1.2	-0.705960367496759	0.242418870142856	-0.59569367223789	-0.715219471647331	0.373888421487975	0.140235468303193	0.163275727613886	-0.421249621978678	0.515689470272246
hil-8	1.0364904200859	0.20510224607678	0.278545667965961	0.215897365183574	0.280393458955077	0.673680710462792	0.817241000512979	0.864474675737378	0.843593165839288
let-355	-0.629033772015327	-0.521133242389734	-0.578925863078606	-0.527023016398119	-0.336298696049458	0.00805248063889179	-0.456917019961091	0.38812655207955	-0.414157251512538
C09D4.4	0.183155146645343	0.0339651558519159	0.491153397611945	0.443638578932663	0.922322045347435	0.176041302707641	0.767226730376056	0.504246723441094	0.743300438996563
rpl-19	-0.203678054073758	-1.08801312013509	-0.50956163594832	-0.173809571375077	-1.00196304272508	-3.05072270560667	-1.13853368217482	-1.56993419338999	0.748886113325501
C09D4.2	0.469021421311599	0.817835997539609	0.273491887857247	-0.373827421366348	-0.454419644142153	-0.960459701456935	3.05728727483485	0.74286709851744	2.78817306197366
mrpl-24	0.387613080132958	-1.46015441164066	-0.764631119848301	0.716868319939928	-0.428938250549198	-0.618663391614121	-2.67790830389077	-0.332943002990158	-0.918177638722369
zipt-11	-1.90045737092645	-0.767110697976248	-1.63688290123281	-0.891020135742898	1.02580939268667	-0.444012628166641	-1.84349684407431	-1.03451617209462	0.0931181795326152
rpa-4	0.9161195910999	0.00879801397095501	0.484247795543249	0.597571238447746	1.08830303006975	-0.7372545023313	0.455534117217973	-0.139542366992046	0.112049101730794
F59A3.2	0.262155984869472	-0.031810017161249	0.422640592981367	-0.61451492962125	0.0187752976819363	-0.365450606193443	-0.0783946633443516	-0.242799054609707	0.241035049694913
F59A3.12	-0.0726283873391946	-0.727833173471001	-0.996736801802743	0.108915957938562	0.477776590895286	0.0620722606795679	-0.0180451178763871	-0.0115517956816813	0.201360781801419
pup-3	-1.65710424737541	0.129108179954033	-0.578801859322683	-0.446419921092301	-0.504528008149953	-0.766585246491396	-0.346641106626035	-0.58155657134977	-0.223582418339898
tom-1	0.751217914774863	0.110490747027294	0.420160203955069	-0.317154197905584	-0.0754087685934888	0.233710300894874	0.565899209872208	0.345968269564771	0.968448684912242
ostd-1	0.521368648602066	0.393148856513825	-0.666880068915937	0.735882662217952	1.26434208645898	0.976528097481157	0.97861057948538	0.267405373028628	1.41446442871166
M01A10.1	0.977210177817433	0.695087439531328	-0.821487200355774	1.02529026857553	-0.0154366110379962	1.30645679348536	1.24302222988491	0.278019494156976	0.727703058799259
pqn-52	0.634004868212783	-0.584336373250065	-0.887560671959858	-0.218286120154251	-1.21061533333177	-1.13348157209743	-0.402245925520521	-0.842141759385945	-3.045677725379
cey-3	-1.00663236477443	-0.179352836835432	0.760889901103439	0.633254125907891	0.347924928832817	0.00337771161037944	0.652627706919987	-0.245361209130571	0.292439731141845
rmh-1	0.448876255314794	-0.62339564442292	-0.782265862932832	-0.437762830552085	-0.488921409017238	-1.01575239764753	-0.765456730412532	-0.236130298986464	-0.510236890820729
klp-15	0.0669860598729689	0.637993707354689	0.68799713486888	0.810458801327418	0.343501585355995	0.715515057264382	0.895300762076431	0.721069945058027	0.638222491145039
M01E11.2	0.468696845454608	0.546525613737628	0.867794900140417	0.00518652004605666	0.0591362194065507	0.498530656897469	0.495728449203835	0.683772869153522	1.0756964699083
M01E11.1	0.505589509410817	-1.38147134275976	-1.0565102005041	0.289166715464255	1.51451433190664	-1.33108860456643	-0.970898357644316	-0.0485868988665028	-0.241694752438665
tns-1	-0.751228496056721	-0.771676958718643	-1.33332528590241	-0.349705595547791	-0.652812489076814	-0.792779131853087	-1.45547582281526	-0.293092850059689	0.0471403097510609
ubl-5	0.203369663725778	0.520808012870198	-1.51542438774568	-3.44729460711499	-0.702450922261045	-0.116974578289943	-0.585344711021968	0.0711586777851378	-0.935976652053573
vha-10	0.828839737265738	-2.54792356700696	-2.17610907823482	0.657471409420006	-0.0715934191331035	-0.444012628166641	0.775390544789428	0.120739569540885	1.1236402327282
trpp-8	0.181179362457772	0.606921077139521	0.431626477256161	-0.0695143807963748	0.436594538499832	0.167389333986587	0.235093185852634	0.615076772325135	0.163188391783776
xrep-4	0.624585221474776	0.521306010227882	-0.991345411024622	0.50864342586209	0.77628446953704	0.926926463615811	-0.288705460133913	0.49927216751916	-0.134437143658097
cey-2	-0.852286222292269	0.197567358030206	0.0489571656142382	0.000875687287315369	0.16544467346077	0.646889532750346	0.546303018795826	0.349822051220483	0.892397857503477
F46F11.10	-0.93192275695305	-0.826339076317555	-0.766493618307256	-0.556307152261467	-0.377685935741139	-0.567269358831159	-1.27608324633655	-0.461904999960412	-0.491494563220849
F46F11.8	-0.394826622183038	-0.460964251961904	-2.17756969143173	-0.350925779608086	-0.148762604134716	0.165927344023886	-0.023946392693281	0.0136380014823868	0.141810564257528
F46F11.1	0.903676365346765	-0.43653185637527	-0.48683028883199	-1.16830249017395	-0.804201820390142	-0.00250654115509338	-2.16041469472008	-0.156683958138114	-0.202099193019181
F55F8.2	0.110489255091945	-0.316196027079093	-0.53566499859371	-1.57095385845808	-1.02789333238126	-0.0817347397303042	-0.209234712695651	-0.759397954428338	-0.197540525004121
F55F8.3	-0.353274469778422	-0.57438490437174	-0.531070999593637	-0.287818250783177	-0.181654713809815	-0.598451961107554	-0.108490599138681	-0.0235145770111911	-0.572006922684881
cir-1	-0.694243238844628	0.206021512866535	-1.73152556753336	-0.151575868856518	-0.1754759942631	-1.33321496780378	-0.0561150705856183	-0.783050739823867	-0.58094428060286
wdr-12	0.859999377561711	0.282885504461349	-0.995292393638323	-0.187592518423327	0.217714744340785	-1.15118380349295	0.143812480902697	-0.940775037531758	0.808405159577693
mff-2	-0.0804895902405008	0.756725039096185	0.210163563617132	0.422976941679047	0.219316141921133	0.539778197938226	0.2071521485644	-1.35305370104447	0.613684933076823
F55F8.8	-0.148072391690462	-2.43688862552892	1.16933670249583	-0.463265243942139	-0.168334351204721	0.502457970814536	0.791873591202231	0.646598000583152	-0.0889425651964162
zipt-2.4	0.238766021979123	-0.279809035004692	-0.0128365854514085	0.00107169413831872	-0.702531296583516	-0.0895925306216934	0.0849443003404241	0.311830285563188	-0.366845777030028
T19B4.5	0.100334144745069	0.472097169732504	0.406915739514832	0.151258228645514	0.385955109914683	0.635193684959666	0.225213821550292	0.371619132734776	0.31941468945206
T19B4.3	-0.229003954264391	-0.023920799211548	-2.01030116611746	-1.78473264552482	-1.38478926773413	0.28256211256851	-1.60919394233969	1.05222491756513	-2.17627621758102
unc-40	0.0359644600328782	0.36314017238581	-0.418674967018938	0.185844478757603	-0.303236175941437	0.118617434075312	0.134581471274994	-0.540917086302583	0.189939861096538
npp-7	0.287939993919003	-0.247606451880541	0.2758353606968	-0.517062878303796	0.0658503108462562	0.343925391368196	0.00255572762367885	-0.00938400527639547	0.0822709799247198
lim-7	2.29980744346066	1.65959279429077	3.04632043073272	1.34894591273941	1.45974668518447	3.02673266497578	2.04404750828448	2.96033389436636	0.851141134117121
rpt-5	0.547073975277164	-0.0806865115754887	-0.897621085560562	-0.10693080379124	-0.464532738464404	-0.399811396628058	-0.271856861824982	-0.147691217223983	0.0794941170267553
rad-8	1.56017752392795	-0.566174699820707	1.5367787388027	-0.028814641899093	-0.604665051984214	1.82422413723574	-0.218552496721328	1.63760351522279	0.239248697633904
ccpp-1	-0.780404037042359	0.262087001143227	-1.21396649375914	-0.252275347814864	-0.811119799783641	-0.175607230423632	-0.905602544732772	-0.648818360292093	0.0447372546403645
hil-5	-0.403294970185374	0.121716465630284	-0.269747649997105	0.163073644564181	-0.000966658220867272	0.316172547275972	-0.0472770449789676	0.225875694071397	-0.259145504543913
cpb-3	0.574654799997368	0.326206479538083	-0.491183307847815	0.112846634894668	0.122755168775784	-0.12193279398319	0.0559894117309878	0.0161592618342515	0.237222181300957
glh-3	0.181051072800562	0.52652145137573	-0.12569936910192	0.377357884042007	0.966950018629916	0.644034085437546	0.364366959743365	0.307093211589495	-0.200930857826723
mtk-1	-0.497744112290103	0.411348707396408	1.24758979208465	0.730647808644698	-0.138931699435517	0.731349557231912	0.632189475392739	-0.289242406911509	0.564800614333246
vps-51	-0.830208263721947	1.74667351361504	-0.168246061004815	1.25568770227212	1.2553698202098	1.36602407456868	1.06327403852344	-0.0943690547698139	0.946610163966312
lin-35	-0.604742025590882	-0.0490658914921649	-1.73767460608017	0.153348526673989	0.126598540990593	0.000360665834969374	-0.332708366959974	-0.163327493882415	-0.591563745256574
hmg-3	0.370909252568768	0.097190615155323	-0.471641555289804	-0.287718797042774	0.306937004903769	-0.170071455047936	-0.682906156344179	-0.18052729623826	-0.0718343345546081
nhr-2	-3.11867954398688	-0.0640391237876644	-3.89062415779766	0.0910468561299226	0.234605160029555	-0.202438556759276	0.585085058386719	-1.23608122571875	0.260791267647089
C32F10.8	1.28935323893204	-1.20860820871281	0.100829786870494	-0.947197133592318	0.780646308933333	-0.074778057046921	-0.208874050137996	0.15380179384065	-0.10552657176594
obr-4	0.925230585061454	-0.205993278456395	-0.16015249403993	-1.12217045854938	0.15009985081301	0.787121073568417	0.441545534944801	0.767113288698262	-0.214891497766322
F33D11.8	0.606535550144384	0.39963473242943	-0.271179535015778	-0.138571643246325	-0.226002342778099	-0.466145633227957	0.0429037189248933	0.895025536685776	-0.49031077991029
hpo-3	-0.497855640861049	-0.505223964123073	-0.344221081839639	0.154273562894177	-0.642939362256907	0.532802666744103	-0.436018437413141	0.0041582692243675	0.174601950387483
dhhc-3	-0.509780843807074	-0.270921531812456	-0.533750091540231	-0.65263388333964	-0.358426212044151	-0.377056104729896	-0.468682106048074	-0.717504889400748	-0.0311772971656853
F33D11.10	0.309815678944179	0.520808012870198	-0.733729613350009	-0.797689222222291	-1.27793510344882	-1.37492073649404	0.242678587456724	-0.397909303856287	-0.34993802580817
vpr-1	-0.0827063617940375	0.528405585437681	0.476199111784346	-2.99793039286899	0.0192664107242461	-0.0379449996125652	-0.290907137164954	0.585006248428796	-1.0167070482038
cdc-7	-0.00491195938707347	0.515343405058706	-1.05818080462462	-0.394937862063378	1.0941048450856	-0.0689172942549393	0.611272985087869	-0.0786729668547427	-0.176777084947504
stam-1	-0.111841431757588	-0.499462852633878	0.0624616804704357	-0.966627959468355	0.289979083317599	-0.888261872335833	-1.30547348780043	-0.32557090189442	-0.201380887852867
hpo-27	0.21899627872901	0.265229357729953	-0.409957925990965	-0.186512684676469	-0.200379878984963	-0.0596582892170898	0.162491955211155	-0.163641973734195	0.354617962952939
B0207.5	-0.968633873797095	-0.516316960038135	-0.351197136181943	1.13458729586489	-1.9290206093455	-0.202220543576517	-0.0544025583992932	0.307122409239315	-1.85282536088732
B0207.6	-1.12706829581137	0.280568755335039	-0.380953988205808	0.539022067247699	-0.559667952649362	-1.61144537791832	0.199007965905471	-0.210410370039837	0.516327449752038
air-2	0.297307883643945	0.19991177951541	0.733927653813429	0.0763053490804898	0.401723506221415	0.543967800719514	0.100356599767685	0.532284418021878	0.0913587108587041
Y76G2A.2	-1.35007097395231	-0.382614870085192	0.288582328718444	1.78099768653002	0.35372274784039	1.33119939534581	-0.355035776694698	-0.285510236427437	-2.14407949043714
Y76G2A.1	-0.0321144251250768	-0.519640305622435	0.602546869156183	0.968389918801831	0.679035116769793	1.13647235972015	0.951309304986416	0.105827063938726	-0.191038628583502
madf-7	-0.0860843246305251	0.141305497874809	-0.620761926883272	0.302875876868347	-0.156842252408656	0.0248655073832959	-0.156891598997829	0.0354058521568218	0.298157447694858
C06A5.6	0.720908133110243	-0.384648429191803	1.09241933383702	0.28324481332969	0.69066577648308	0.358623846908041	0.412673848787074	0.394694156141732	0.432307504873629
C06A5.5	-0.795384277550925	-1.75729213249643	1.0518961280225	0.864872739367874	1.37707725641406	0.28256211256851	1.58530925386805	1.67497533552803	-1.2409329244041
C06A5.3	-1.19152915428404	1.18291702479145	-1.00030631123595	0.597261802364023	0.377237554986165	-1.04672400666053	-2.40902713661082	-1.17147523340956	-1.52036248944413
sir-2.4	-0.695141422317355	0.222748481498077	-0.067615090381324	-0.253404676335166	0.636231225877804	-0.17721748021305	-1.52711897317867	-1.12906308243417	-3.39163040473029
unc-94	0.743874268691441	-1.29932676574269	-0.852683576877355	-2.82959462772596	-1.23532074198433	-0.447976995060887	0.287692595333344	0.0440475143081735	0.53640266476118
C06A5.12	-0.317870445422142	-0.421774605026981	-0.238434796541391	-0.361979175351659	-0.161133563984568	-0.344593808139766	-0.367474806235711	0.857410158280379	0.0401534807398177
C06A5.8	-0.7304112468992	-0.0837211996065536	-0.528358700762109	-1.10116271105819	-0.468230857949267	-0.321110658963708	-0.0133127566564671	-0.175983236803362	-0.0289639811572792
rnf-1	-0.41853219427664	-1.23104864503711	-0.292605010844519	0.0223752245342629	-0.941267170864687	-0.238404583402132	-0.863582873665341	-0.107301703554535	-1.13066669343382
inst-1	-0.538267349871951	0.454665432225085	-0.34917172019717	-0.0842258104873468	0.074794694857241	-0.276837458876533	-0.107554063231194	0.221277842660344	-0.227670695333675
csn-2	0.199969095264491	-0.283101129986321	0.399650715722573	-0.696113629737145	0.365334862129719	0.925471797190154	0.697536879057992	1.14805893573673	0.01857100657484
B0025.4	2.23740032685998	0.345631260711498	-1.08848792794025	0.864872739367874	0.174491619188276	0.651523944318223	1.1433630478706	0.860854576832977	0.219348761170438
vps-34	0.379884046399757	-1.08433010664413	-0.496468632652847	-0.262426182417402	0.251100412359806	-0.342871107602974	0.650559217750497	-0.0170881797692667	0.22032593707662
let-391	0.446831120043593	0.104871378113644	-0.880964656037316	-1.5801241259839	-0.517959820607063	-0.980076793255831	-0.976820023724467	-0.13609380958292	-0.269693010172342
C27A12.2	1.45961009283739	-0.439209108508209	-0.490948965433799	0.385302013741943	-0.000244144419220556	-0.86059376190292	0.312494290225983	-0.230739311556881	-0.10015673176732
C27A12.6	-1.00998026619521	0.626317737797702	-1.10447693553708	0.394339361776464	0.116545975094309	-0.522727655757592	-0.242896357957914	0.324125520813761	-0.523939033621433
C27A12.7	-1.44511700153213	0.163558781466651	-1.28697001027536	-0.0324169621830191	0.307964466703514	-0.388052283486145	-0.418153758050887	0.289899783325836	-0.0111649678260754
ari-1	-0.255615356513677	-0.00184136035387396	-2.51050654527035	-0.478838144403432	1.06329486883972	-0.710871175379299	0.0535298744301921	0.499980466792753	-0.28235246092829
C27A12.9	-1.1946052739503	-0.480734896508504	-0.301813371618808	-1.03078499067731	0.0346689939604745	-0.480351547104908	-0.141886401969376	-0.227352425645595	-0.429731807997078
mbd-2	-0.488335668988901	1.54330216514389	0.248697077491083	1.76244822897431	0.814867672532342	1.95192694252877	0.282619521011901	-0.643171584295664	0.551283362586433
ZK484.3	0.71031554498718	-0.243096828333134	0.698584967946377	-0.0451075504531812	-0.0996469279098208	-0.377238788547912	0.777997650169859	0.772541133536693	0.360440409943775
ZK484.4	0.134948473772922	-0.607727729194639	-0.182159948310813	-0.169885918385812	-0.373614981001991	0.946522067324561	-0.783709581535364	0.0903261670906407	-0.400258082701629
haf-9	-0.805729937232992	1.36236720657468	0.604654993780794	0.974961255402097	-0.112226451315583	1.44549429189482	1.48228319441102	-0.332943002990158	1.12323145764042
oaz-1	-0.170704989829695	0.731617954353067	-0.0935835139199423	0.700136693821843	1.23902831804885	0.725601211009636	0.637041436905874	0.213662601824272	0.241111677108938
T27A3.6	-1.4611386617155	1.73257618859221	-0.510065384997381	-0.521017378798625	1.63722761038202	0.596032361242691	-0.435862335982816	-0.147373953667832	-0.627205158240463
T27A3.7	-0.642310415021889	0.747360570547275	0.861509616523811	0.0839058757953047	0.490246920236264	-0.184545104053149	0.423601058913968	0.483969575062009	0.48827674405145
usp-5	0.601136378400608	-0.0853636421233229	0.012864913805622	0.248185740443602	1.12837604992603	0.865652937020225	0.514077323526821	-0.0880843517810503	-0.15230630493873
trak-1	-2.17037849132909	-2.67267137033323	0.0170636545473718	-0.696113629737145	-1.41273495628384	-2.69042663017084	-3.25196525872455	-2.94173282891403	-3.31380261747383
pept-3	3.66445599755675	2.74801887175155	3.91597422339903	3.85168135878284	1.45974668518447	2.59519582398095	3.55082811301784	4.35208252387917	3.06046203624828
tin-44	0.596500390766141	0.359615244867768	-0.449835517026847	-0.269881730263106	-0.838369739325542	-0.773015689294342	0.10974737992274	-0.096315959722923	-0.357042347379633
chn-1	0.123801694203089	-0.0611915331882024	0.284919730779049	-0.195314247620097	-0.450131548538549	0.354445541795679	0.0298027505087089	-0.346417211677351	-0.230488314704954
T09B4.2	1.11275598913957	-0.356348804059911	-0.897677202421025	0.226299035879064	-0.193820650742539	-0.163873867997509	0.378641439372208	0.505702126901089	-0.36640311332448
pigv-1	0.704216015255527	-0.48776320337715	0.257331788177916	-0.54197298160947	0.00883765711017031	-0.142195654836169	-0.314614613221409	0.239908392851734	-0.785245761613521
T05E7.3	-0.134471106434	0.791159130202597	0.479333206716053	0.747063140529521	0.455972312537184	0.693909808042977	0.439881452731229	-0.276742676864479	0.337978668736981
T05E7.4	-0.604718268060471	0.131676494014368	-0.47241246779033	1.7552318166757	-0.189369675995554	0.416186394333812	-0.353928483838241	-1.39143712981464	0.706175315129921
ech-1.2	-0.0407989823011529	-0.303769033143237	0.187824878892145	-0.0889945127950093	-0.544414513677297	-0.549619681122029	-0.449269003373714	-0.690591921478639	-0.441843352760644
mrpl-23	-0.00292335072275603	1.36263951058728	-0.114959238397747	0.260248636545454	-0.261517907983824	-0.382685280884783	-1.14788388212795	-0.0531148878587396	0.309194528735037
fars-1	-0.0737533778614474	1.07922317863701	-0.172739409111226	0.159654949794358	0.675404547400737	0.392365574082512	-0.0862238192505321	0.499980466792753	0.0518766650781317
rbm-5	0.788824261713017	-0.885773477065921	-0.0622184757577691	-1.66694787301441	0.613474652292433	-0.074778057046921	0.553767836281196	0.396006972472511	0.196066161414297
rps-17	0.18472063414571	-1.59522664009777	-0.654185415399753	0.583477089856165	-0.0027455260296691	0.137337213819883	1.2185960156011	0.214998635349978	0.170525527909621
T08B2.11	0.82593769207659	-0.494726103426121	-0.745663426662693	-1.11359064557524	-0.223367819557379	-1.61414708110935	-0.398486047311289	-0.229946739328001	-0.49131651351324
T08B2.4	-1.21868211782958	-1.88374318683444	-0.140884009728786	-2.15029260965179	-1.15609235315548	-2.06852591180291	-0.586051875409792	-0.773262753158289	-1.3427820571453
lpd-2	0.0812511234670318	-0.43653185637527	-2.41108117009956	-0.646812893807546	0.0124232287035969	0.634190286566759	-0.606361704592259	0.219212264825205	-0.592747950817314
let-611	-1.39316679789335	0.4429305362399	-2.19476902852922	-0.797689222222291	-1.68624762799568	-1.37492073649404	0.10900898611017	-0.742962080909915	0.168683799012008
chdp-1	-0.801874339982574	0.53441600128978	-1.1380369035784	0.243385865657603	-0.303812650494916	0.432871754997896	-0.0685177706471237	-0.54304639283266	-0.407745542449387
C10G11.6	-0.6753252163807	0.474905384789505	0.178849221556695	1.03859328130856	0.725409419498262	-0.297921297242021	-0.167888882719805	0.334739448943184	1.12755514815679
pnk-1	1.20085542819859	-0.936837371070981	-1.12343325343098	0.354347420059569	0.724609267081731	0.428930027903215	-3.10648882119629	0.409913425903416	0.148433810304688
ima-2	-0.191168215631499	-0.247523945841991	-0.0470786747348681	-0.614894509730361	-1.63282054585302	0.705999980697307	0.324753556617741	0.31087244554413	-0.0632564845771465
hrpk-1	0.496381741449865	-0.341236055566326	-0.560139733615664	0.596882222254912	-0.0717726513230094	-0.99537192192509	-0.0186331989444281	-0.475341953030044	0.0492075800938129
bli-4	0.379994188091521	-0.699314736345476	0.321107266874218	-0.549028862222265	0.291295158164432	-0.566379563516083	-0.233266167916958	0.0204560907417637	0.293392799678222
mut-2	-0.170142614868101	-0.395408075232766	-0.935420496959265	-0.29423055094665	-0.426658093727219	0.0565127428012835	-0.216646313166297	0.0149108813534951	-0.247790232610173
K04F10.3	-1.11464392559165	0.933084648906106	-2.58018714783617	-0.374388668368514	-0.477176217727524	1.11108552391702	0.174911226635777	-0.0313383248907131	1.0094501507726
K04F10.7	0.361360883081284	0.267010790092439	-0.587298578836444	-0.354756508515769	-0.897233933564108	-0.880624030002296	0.504512774063604	0.395331060387534	-0.0517613796582301
ZC308.4	-0.480609036076075	0.715252400438584	-3.02817241838938	-0.338932645481616	0.600913055056159	-0.584551190800518	-1.4536314987639	-1.19839793392514	-1.14207748300208
gld-2	0.183230140591094	-0.0722839277666955	0.310810307201991	0.288409461640417	-0.0820125016673802	-0.183184259358522	-0.108490599138681	0.104237475549347	0.103420822161158
san-1	1.12529894014964	0.729739326844514	0.28393468681761	0.565381480517801	0.871570254419056	0.468024311730599	0.516594892316968	0.965399536415675	1.03213877056691
ZC328.3	-0.502242441014279	-0.0488936025329873	0.604654993780794	-0.326110872792872	-2.39653166201848	-2.02767021277317	0.516594892316968	-0.158235569888414	-1.73227438439382
rbx-2	-0.636051672063929	-2.02827729443302	-1.35335543943933	-2.05234534798828	1.26708872900575	-1.39323985654413	-2.49962876806911	-4.17249379731307	-0.117399946841066
ncbp-1	0.593859433401239	0.0416614696288603	-0.12754781907731	-0.205231049391569	-0.0611447724053726	0.157555001162314	-0.736064408930921	0.473461837397615	-0.392256923562293
snt-4	1.11633330717206	0.507791564430166	0.288582328718444	-0.153473859513457	2.19781929104761	0.811176900641142	0.709798622041215	1.29760873381752	-2.14407949043714
T23H2.3	0.228872038039837	0.531549062269894	-0.0163331857373324	0.227311634668178	0.485378681003024	-0.425801822514375	-0.0241678622960433	-0.261120503937145	0.0189483742548091
npp-12	-0.429296141698905	0.204307719073984	-0.518188245146543	0.357981373661391	0.533632832827669	0.62115051571721	0.190481534984069	-0.345284456502364	0.597769133629811
rab-10	-0.270608498221104	-1.40793149657186	0.174798923005207	0.552886326982899	-0.0148542800188795	1.51550520740914	0.486410665178157	0.67335671163456	-1.91144878269229
knl-2	0.187023491289926	0.547406832338129	-0.255138210174562	0.480850884802216	0.1770658684988	0.874706747318617	0.931469088672367	0.230595564565073	1.37894393108985
acdh-3	-0.367151057919913	0.0284865530095394	0.531082000859502	-1.49005485009159	-0.493549785498375	-0.398797527060581	-0.0407722797904603	-0.680229917869019	0.827033396269452
cdc-25.1	0.306546990770745	-0.0134005383652179	-0.363076365487492	-0.222098292264569	0.139883186037606	-0.333500626247446	-0.264816445964735	0.153667118425764	0.387087613857635
K06A5.1	-0.546253720491097	-0.037404040865877	-0.357061201261735	-0.0770729004145148	-0.274760854007228	-0.65616437215175	-0.575851927762444	-0.907779054450798	-0.89025942584629
nmtn-1	0.339932239310991	-0.0262856192217319	1.26543170837137	0.65314684288222	0.821531637238861	0.254634427427927	0.494452708111422	0.621781534429682	0.223819469956777
dbr-1	-0.406816842100083	0.0650160039436409	-0.932619788473068	-0.552169923435064	-0.712238896001762	0.222602463088404	-1.07194559926003	-0.411955993942345	-0.135176516714639
mdt-18	0.23336470846475	2.00106421226564	1.20890187837899	1.93480418226903	1.39250838923469	1.5243960245968	1.7153950022361	0.909331668265631	1.70748884285498
uri-1	0.946116359819456	0.378231807015986	-0.0115860218726485	-0.602061428143605	-0.0626532905360594	0.193132257592692	0.294384967045111	0.084068637177619	-0.10014464023823
gly-2	-1.59365250836049	1.64511856468131	0.577555765297186	0.577876304459917	0.174491619188276	-0.237460382136156	0.520474855132135	0.412811591971821	-2.34559337546968
C55B7.11	0.271857225452538	-0.17555495853354	-0.75787500143991	-1.32069783087633	0.25339211168816	-0.549795149254315	-0.181298285157842	-0.693990376479682	-1.03399426227561
glh-2	0.335726598683327	0.736381115358538	1.12992240027082	0.446084399025619	0.209689149741127	0.466107534030606	0.683541575580317	0.657343360163339	-0.89599460766771
nuo-2	0.47706520160871	1.42666447043609	0.259964927207425	1.1995928117298	0.645783948328289	1.70906296862641	0.167108606680854	0.678743347366594	0.155189145711133
T10E9.8	-0.0116436802974624	-2.14402182012676	1.12136996746285	0.195959537910832	1.59114694029765	1.87748412826343	-0.995870299064439	0.46701877011326	0.0293299810568123
T10E9.2	0.222997905978212	-0.245454900557029	-2.14064186704801	-1.12551460348386	-0.13737910777549	-1.36873014767006	-0.695824127556953	-0.563875733242859	-0.804470383820211
T10E9.1	-0.160703521259913	0.264058111652411	-1.69428614463333	-0.0750985753188075	-1.10662902021317	-0.313290049124255	-0.29228931311241	-0.200864322222855	0.236343709376984
acdh-4	2.63193820621726	-0.915535335745277	1.57789218720965	2.12890802467709	1.51317376732712	1.4802653688495	-0.626434512764795	1.92306563104639	-1.29955634620907
dad-1	-0.885461443756341	1.36929593532712	1.17048250304572	1.22863793182293	1.37064354388728	1.43653985583563	0.918342170579198	0.0364534201432379	0.877148692333548
tre-1	0.185524663822427	0.407159018715139	-1.27753656147891	-1.26442397874291	0.810405160280165	-1.07323867017432	-0.802021517769235	0.116561155773715	-1.30403566596973
xpg-1	-0.134330812967739	1.10403828052431	-0.371809244778531	0.460250712031744	0.325086571065788	0.754170393297363	0.246096360743673	-0.139777766707969	0.16956349194613
F57B10.5	0.0848303696122884	-0.428329574408887	0.585974778373296	0.0770515279631723	0.0881246256875363	-1.29122617836576	-0.212416020982434	-0.5017491740837	-0.373831476239813
bag-1	0.305433946793049	0.0289098494012949	0.972093970516576	-0.192481653259309	0.0425295348699523	0.0980863170512393	0.544051634426154	0.519905694808838	0.468283992966138
mei-2	-0.459407840651457	0.890686822115391	-0.174824970323142	-0.354756508515769	0.0261571185996341	-0.880624030002296	-0.217521515316725	0.0482853612388165	-0.142854066731737
F57B10.4	-0.509780843807074	-0.406266064282167	0.00547608546177542	0.0465379915053906	0.272724657949293	-0.439631113975007	-0.910628312045519	-0.0816738463740121	-0.617215923411088
ipgm-1	-0.272306601629911	0.223196179784963	-0.164893556734843	0.338716192013369	-0.119756955196439	0.433840997698237	-0.226026511941255	-0.267657515232949	-0.211082181624328
let-607	0.712481664592585	1.37680007034016	-0.108361904258597	-0.182961886258019	0.439964523076459	-0.106737803093771	0.0756831899687636	0.234687927752559	0.0771022453977614
try-6	-0.95576275908122	-0.536412841141351	-0.828426863657696	-0.80044549718075	1.05755235155251	-0.353499219714229	-1.72552572582613	0.0171387665419412	-0.776042430054128
maco-1	0.328228845046447	-0.838143907479369	0.423522724179447	-0.00866796932440347	0.779724354365292	0.458823125805408	0.609375832341862	0.642788305805003	-0.0463381058485019
ppfr-2	0.557877675986135	-0.812928677315427	-1.88212599575726	-0.324690512313675	-0.342100014625487	-0.450489623542209	-0.509990859602837	-0.153007571782927	-0.74952334018684
T23B3.2	2.7621761061898	-1.08582097239465	2.44193554745666	2.6228674685122	2.26945093068401	3.49117723720823	3.05802566864743	3.14733962305114	3.15337796147312
T23B3.1	0.00173953999576558	0.147279773113348	-0.320998958050038	0.415512572111453	0.809824750066362	-0.0297726545496477	-0.0275469428673883	-1.15685164886359	-0.788326149808526
W02D3.4	0.471681712769699	0.32510215479585	-0.869356643744973	-0.000721149105177261	0.327850439883883	0.175017146636641	0.309018638978148	-0.26177509762104	0.665959356646312
smg-5	-0.731411809696938	1.41632967924354	-0.954827727057632	1.44929377065878	0.838752996478075	1.48019156042747	-0.0719352674146798	0.075950787043121	-0.0340525254104637
dhod-1	0.225929886601586	-0.450296079124942	-1.28841182087905	0.208367758923961	-0.170755188310359	0.0560004944670666	0.156268463649424	-0.261281495034329	0.070421189179676
cytb-5.2	-0.103435198840187	1.3485498990597	0.745227387617504	1.27776724875213	1.35922959629768	1.23654065979357	0.299095170057144	-0.586991118479696	0.281207270603609
unc-37	-0.442872119645321	-0.0276414013289508	-1.58378943273341	-0.601949726276736	-0.4061951828817	-0.524308288877411	-1.09146844622	-1.27806521100558	-0.665327240720075
fnci-1	0.460896405700417	-0.335181648963586	0.0894820599355871	0.0493814720314773	0.470755717671068	0.0560004944670666	0.0477835461118275	0.81019824136194	0.289076991336088
hrpf-1	-0.352179042001918	-0.479106863852324	-0.576900778597378	-0.800162014046225	0.519263967270235	-0.550872059583012	0.587842431170706	0.103619958176072	-0.566690822876328
gpc-2	1.81854484345083	0.13823950450712	-0.390762312065096	-1.62459045618752	-1.74194182890469	-1.62954816966529	1.5694979150369	1.29760873381752	-0.393234099468475
calu-2	1.3975275520937	0.694991896636068	0.919029378065434	1.20988551883513	1.9527391314504	0.10649838625009	0.486410665178157	-0.450278394669529	0.653493353947833
F08B6.1	0.35323760042772	-0.169801453882865	-4.25470764645397	0.0931926200810002	0.0124232287035969	0.246505008722998	-0.472692103245704	0.066642529472058	-0.424836145048941
unc-87	0.210314754946558	0.632278107850476	2.10046193468842	-0.313616048850757	-1.38478926773413	1.17154643902289	0.0785286491346903	-0.53089405267983	0.509912466564564
pqn-21	-0.194368144642336	-1.51806442095391	-0.00133533865575153	0.7040313652397	0.0820849615235782	0.832421487900614	0.557350456929101	-0.057627185551188	-0.0916301655208376
cye-1	0.43412805303841	-0.537719452874511	-1.49757907628553	-0.117248170173092	0.0385862215864075	-0.602701435700945	-0.856557261876491	0.0947012956382475	0.012990724284724
C37A2.6	1.20585867709716	0.276885741844082	-0.203737839618506	-0.0043859114242412	-2.03645710464993	-0.297921297242021	-1.23272328145572	0.495454708027333	0.423411524527201
C37A2.7	0.220854870022492	-2.52067345525961	0.00899101088784865	-2.53861354931611	0.533333794338658	-0.989038186234774	-0.37078042929493	-0.742350417100465	-1.08491361783324
pqn-20	0.553563934875237	-0.925134899182045	-0.302455032230093	-0.00475066744366416	-0.295168800374199	0.318056236826952	0.0405992985809904	-0.0661963283595377	-0.324463392055034
C37A2.8	1.07817299268218	0.473125910822236	0.53141756064179	-0.579530688325693	0.271231012918553	0.795064654465345	-0.505038111709526	-0.546547492603818	-0.300318174243636
E02D9.1	-0.0831981652197021	-1.34121964938504	-1.17276556683836	-0.186665847530675	0.343406165460258	-0.021807445107877	-0.257710216545368	-0.0468681644947375	-1.83345654335888
ulp-5	0.317659194733488	-0.461800881215753	-0.440315486974736	-0.662161098792327	0.808990096995086	0.10672975876352	0.676037298707923	0.786604083753927	0.318204202572462
teg-4	0.934834313507571	0.471388750005625	-0.627418300143827	-0.851203119035986	0.597414279334804	0.287227092019409	0.598965971314654	0.588219913015532	-0.197540525004121
ser-3	0.604441687078094	-0.447253314943196	0.0149230704617246	-1.50107231538309	-1.26049870886074	-0.948860628854228	-0.93027458111803	-1.13230914548436	-0.971866972072083
ahcy-1	0.720722104540638	0.045496059886074	-0.532062413840751	0.162050893209237	-0.474405699911181	0.372349332937706	0.606529319391285	-1.00837517431057	0.024563720647586
dpf-3	0.0967947777373816	-1.83468996553547	-0.911905805359277	-1.33690030759573	-0.843356344891945	-0.2656352342327	-1.73684670622655	-0.734405269349468	-0.559233808127116
syp-4	-0.190923915175507	0.646694570744189	0.298574155619636	0.561692742833316	0.764423306996666	1.13910805091408	0.351019693647361	0.255287024924793	0.424120001587499
rpb-5	0.225657233434568	0.0332601517407376	-0.0690992454713225	0.0995597796790006	-0.0668532002319956	-0.193547739571606	-0.315599402027159	0.0653256650074318	0.36062058100889
sacy-1	0.75975652232814	0.520882713836126	0.523326537985977	0.409195300913312	0.269470487604137	1.03198032035518	-0.623862706969484	0.332986113665513	0.155010551844597
glh-1	0.231211937674498	0.185506062067827	0.724788110968715	0.44235553579466	-0.0837436159207663	0.281205890507137	0.625984067106352	0.71807892173967	0.648098069261611
T21G5.2	1.09404005587499	1.4138659141738	0.919029378065434	0.922889083927172	1.76321553839468	3.18187887365935	1.99319126991151	2.67827164140971	1.18972517180905
asd-2	-1.54344673386009	0.146250600189641	-0.651893035165782	-1.30868582434277	0.751174540199943	0.179801435129472	0.261454884438457	0.313836014771564	0.539242303808558
smg-1	-0.271656939179189	-1.33399241935062	-0.156451649518866	-0.360148914195893	-0.833929021031649	0.167528240126526	-1.26994424777298	0.0483938436718909	-0.168761054485776
C48B6.3	1.73551138117532	0.537892220712661	0.0893360759680237	-2.75726904818048	-0.505658539487586	-0.687003199721543	-1.07122617792817	-0.437980099086499	-0.46820429393478
C48B6.2	0.421340580489634	-0.491983203500897	-0.486160164525268	-0.0555818543001869	-0.56239767860181	-0.150826510793554	-0.206630490972896	-0.109167313507946	-0.321481834320213
ztf-4	0.220111408624336	-1.36197910115858	-0.538114155792803	-0.302481030907181	-1.30484627237075	-0.440029928324579	-1.45277049073106	-0.238996990171217	-0.845686201313485
cerk-1	0.306118652723397	-0.164639674290123	0.0953250012108906	0.152331911560717	0.401461379421316	0.139420293365208	-0.231040570358184	-0.302989509196517	0.273120515232993
T10B11.5	-0.942856534629894	0.963473262381442	0.807089466897037	-0.0688793418399945	0.204378641590628	-0.710807776120232	-0.235341023238347	0.606766038516725	-2.31428242978464
T10B11.6	0.893971700786809	-2.41997392997239	0.216088644456728	-0.10766366328778	-0.505658539487586	0.201981126732836	-2.75894876940255	-0.629350439818653	-0.46820429393478
T10B11.7	-0.107356916308359	-0.523471652314336	-0.866061361620765	-0.459712858993804	-0.203052059418619	-0.954203453793287	-0.424093523702678	-0.473702347132109	-0.461099866287695
pcbd-1	2.81896569034977	1.42063441042375	1.9358571409183	0.833451261351381	1.77010624627006	0.386637146419222	2.29789163085355	2.19467728199217	1.9951690179791
T10B11.8	-1.00643895530823	-0.17352534818106	-2.11738376123984	-1.11582742436339	-0.163404229702373	-0.765544794027637	-0.692558635718951	-0.622210776737318	-1.19865884811655
rege-1	3.89634390507978	3.20619813586815	3.04632043073272	3.54151039424505	3.42734009665374	2.59519582398095	2.48599371428193	3.59974721995967	3.41608327075724
C30F12.2	-0.0614643654214016	-0.993336752319078	-1.06269724790599	0.154181693335961	-1.15609235315548	-1.17954158534853	-3.78055507161753	-1.42666825276919	-1.8012575683078
C30F12.3	0.834916034130991	0.767978257757038	0.464363095407771	0.709110296860424	3.37391301451108	1.35977956500328	0.765027391551215	1.45059778653802	0.961834870200808
C30F12.4	0.496883021479994	0.258186586099423	0.0988818139790118	0.250798313052267	0.179826323948252	0.326014857312593	0.162591856842631	0.207200145088224	1.11459710273209
C30F12.5	-0.44947562690798	-0.457506479692282	-0.106908832855976	0.326127977991106	-0.460852582869227	0.0223402941204083	-0.512713390156981	-0.00506139772620815	0.416695795590343
ctg-1	0.929541356923856	-1.5452740889952	-0.308359142206624	-0.403053871426548	0.0522643875788392	0.0426783780329759	-0.00994385163164029	0.47725775312168	-2.0268326468272
chd-1	-0.0501205532477022	0.229726969830394	-0.517575844756899	-0.573277074767304	-0.0409229105758151	-0.186284362535952	-0.557023938750782	-0.733133130947707	-0.596459256667884
pdi-3	-0.712957971570621	-0.145697330756331	-0.716548789961733	-0.301662934850588	0.429751734032115	-0.359614841987116	-0.0541616091537221	-0.482299367040984	0.0962417325785355
ubql-1	0.392086671154821	-0.163981206132253	-1.36742736457007	-1.52681379619492	-2.74260011342395	0.159758377277776	-0.290907137164954	-0.632034947982267	-0.202610302532342
W01A8.2	0.7866245505121	-1.82191129594955	0.800649660499671	0.482955972818789	-2.34861417965464	0.270773930214041	1.87965080452491	-0.440508078688766	-0.261233724337314
plin-1	0.844717912808789	0.146250600189641	-0.050800103951759	0.187302447370616	-0.290561582814156	-0.106387595470711	0.261454884438457	0.102285917787709	-0.992947285003695
nuo-6	1.36945756453557	0.897957645360727	0.772956691392684	0.256170910426423	0.660777316705675	0.331016832137148	0.493839178188073	1.06922802913958	0.0879534028617838
tofu-5	-0.170365642987533	-0.146764900115089	-1.56976795396749	-0.278394653812183	-2.46540429916817	0.452930318773379	-0.496348764396738	-0.0957980284766939	1.00268048114693
kin-14	0.453896289354738	-0.382614870085192	-0.390762312065096	-1.62459045618752	0.35372274784039	0.811176900641142	-0.355035776694698	1.7818305145283	0.957094464064194
F22D6.2	0.396268645028854	0.447185571784557	-0.962329100074922	0.542586530997075	0.6082855373281	0.433221273112252	-1.53099893599384	0.0417171194543793	0.600727468657141
nars-1	-0.602155345479932	0.69525909211344	-1.9708576550147	0.367226831505196	0.410599981720125	0.593351135133415	0.373198597821128	0.36219363722258	0.429053566256779
prpf-4	0.975266118301408	0.119786065920674	0.799066438001534	0.927801093383402	0.510174408181553	0.821674137340333	1.69201061903432	1.01391892455805	0.630210754191691
ekl-1	1.07692498719917	0.283152088379217	-0.911905805359277	-0.342460897973587	-0.00909978175002005	-0.0821036399814042	-0.329212198135052	-0.953663125687099	-0.559233808127116
F22D6.8	0.0224025494678774	-0.357651717398285	0.144279675139115	-0.0852024639425121	-1.43797256989718	-0.611767426141691	-0.858165608704104	-0.804827302791893	-1.30553149212623
F22D6.9	0.346427847952836	-1.00573800288341	-0.189915411184339	-2.35809477699001	-0.554407963171111	-0.668983047253497	-0.831720360742405	-1.09167534048448	0.146576824666755
col-60	1.18893240334843	-0.5528912484036	0.600611174788352	0.0562276250358184	-0.917341048611082	0.272102499404238	0.669917400331723	-0.356020434326146	0.621301888423588
unc-14	-0.936176853816078	-0.862919107754137	-0.625178859964439	-0.751213658267218	-2.2318447867811	-1.84826813047811	-1.24987247053039	-0.630972845392268	-0.684497148375116
K10D3.4	0.55339721335236	0.605090839958568	0.0123611647565604	0.775434916792082	-0.304430862117784	0.193739040987929	0.967082002337788	1.18567679941622	0.690004194381633
hpo-11	0.339467448473749	-1.03914436951169	0.00111202120920307	0.0425471238991277	0.185185825653225	-0.328434941666036	-0.00185899951389729	-0.413704423272961	-0.754593514239978
fecl-1	-0.210354152410677	-2.48563307461313	-0.271598354224551	-2.24248680949798	0.98105117970497	0.65735970852455	0.153761616865187	0.451491523227278	-0.149280982427461
crml-1	-0.154247510757852	0.211222898808559	-0.983506683987888	-0.412194058318726	-0.655698725845174	-1.05285819445189	-0.332055298132744	-0.0178020128230233	-0.62193929542943
xpa-1	0.899665232436387	-0.248335316356609	1.46402001743223	0.320138418811227	0.969644276776504	0.438669136348164	0.955633005675556	0.49747371744573	0.358535128472583
mks-6	0.354410136342288	1.09300217032484	-1.22829434119924	0.0666181256550726	-0.559085621630245	-0.378284269894937	1.41831385638009	0.835781052110771	0.0416009174646172
M05B5.1	0.283347454845713	-1.00871312086472	0.795016139450047	1.01832185148134	-0.913971064034455	-0.31804136797183	-0.629279971930721	-0.102557406900607	0.100224339269588
M05B5.4	0.627902587822028	1.26449590899258	-1.03054177696548	-0.799884250178583	-1.9290206093455	1.57574810933224	-0.0544025583992932	0.642545101425207	0.712116775752804
hlh-2	-2.85805820722301	-0.865677595962706	-0.692670748950193	-2.61601362631991	-2.85154258114879	-1.06620180666743	-3.16601032674837	-1.12906308243417	-0.826688268090172
nhr-23	0.674530293752334	0.541595062650597	0.493846162680367	0.0923809730847497	0.486102525451466	0.217451158696118	0.43990961455863	0.136029090865794	0.335242724013897
cnnm-4	1.04875471354562	-0.147689425397478	0.14688034168075	-0.788630081262083	0.204378641590628	-0.710807776120232	0.592682275240346	1.03868147606152	0.353513983509026
swsn-9	-0.133253769455735	-0.0736238463241508	0.125966813238831	0.192090239629605	-0.606409478653899	0.267416769212116	0.0896794811114755	0.117904230554772	0.136550575403652
hasp-1	-0.427213693712712	0.865347611349409	-1.07375132752099	0.202354390839561	-0.243698996005542	0.78460384960599	0.0713177148829161	-0.189275222895733	0.171202132841082
R06C7.2	-1.90045737092645	-2.87003409118418	-0.332482601880401	0.000472217567775774	-2.61467101179015	-1.33299695462102	-0.778662445338398	0.666746805027221	-0.627205158240463
wago-1	-0.018240373346932	-0.842872293802426	0.0753145972021032	-0.566728331238163	-0.133801475399327	0.166082412032124	0.221168418836247	0.560285885924882	0.719293826232462
cpg-3	-1.32474507376167	-0.0354463819010661	-0.252506346742516	0.668800990538443	-2.38201280099538	0.815928219488718	0.45842459282575	-0.1789711305966	0.353255486370129
R06C7.6	-1.50923685791643	0.1389574217415	-3.35638648277234	-0.788630081262083	0.726297272222633	0.698199045038813	-3.22470911370586	-1.94918208392711	-1.85580691862214
adsl-1	-0.178798179763998	-0.813609772920012	0.90089968156355	0.654053927679822	-1.05556935705765	-0.797668545034749	-1.70635579041881	-0.551119581823196	0.285742784159219
lin-61	0.0717246114363205	0.77822702114308	-1.7131223679723	0.491454721373884	0.603367561017917	-0.323036071767661	-0.617116728739117	-1.12063726238488	-1.16791693564273
bub-1	-0.136551737818592	0.243706256422739	0.711753204708118	0.358787124593972	0.491853443027953	0.237915901240182	0.22703354747942	0.244966159850462	0.119600115513235
ztf-15	0.567761234837388	1.06778236854709	-0.312452448343487	0.470452025131497	0.194887705744763	0.58416218273913	0.920045156383673	0.336182805394847	0.649917793508787
hint-1	0.659513667094569	0.594667098387403	-2.11522483057897	0.431990250434038	0.722278797750815	-2.16065393379354	0.848115313997325	-0.728707009301673	-0.149280982427461
rde-2	0.65936767912228	-0.167810438631891	0.558755328547239	0.531830121054416	0.273285490366557	-0.11150252621293	0.0546686757621694	0.0195101888938237	-0.300300030798206
F21C3.6	1.06472555005094	0.0913278521549485	-3.40294078663166	0.0558254610913498	-1.4075458413195	-3.19842596033001	-1.1506483122947	-0.778306443169938	-0.454713698965037
ztf-2	0.481892536027475	-2.02478150177895	-0.446206437012173	1.40859603825283	-2.03645710464993	0.960024860962071	0.691810410275882	-0.242888421874569	-0.868958355278966
dylt-1	-1.67973462683883	0.960447594237994	0.205128313976278	0.272072201265866	0.406497380151424	0.347154386641836	-0.257710216545368	-0.939738971246681	0.462030648863857
ttx-7	0.960484789555195	0.595500473367222	-1.35335543943933	0.310263601996458	-2.22068507802085	0.904751291069298	0.546897093592079	0.816872849920403	-0.473021181350023
F13G3.6	-1.21359715878586	-2.10874330468697	-3.53896179067153	-2.7496126660897	-0.351531822663829	-0.888261872335833	-0.962673378444852	-1.50576943442337	-0.78741951409827
F13G3.7	0.0768831490069083	-0.505500555908742	-0.0608544624732394	-0.404247238099501	-0.482858600542998	-0.857154626539698	-0.305118813932628	-0.0608695811890375	-0.119231017898832
mrpl-13	0.855465208689783	0.391497333512749	0.867395195765318	0.376593655457605	-0.282191949537305	0.944523432751113	-0.485643646873598	0.181567879466558	-0.125712149607868
mif-3	1.36010916883977	0.48924258294846	0.232745073979973	0.723617317507303	2.09759807711194	-0.378284269894937	-1.77618933982765	0.196367726517463	1.68249318639141
F13G3.10	-2.33328242789319	1.26449590899258	0.697368670483968	1.87459280975344	1.33908130709203	-0.202220543576517	-0.496348764396738	1.40451049021244	0.712116775752804
F52A8.1	-0.128761099030821	-1.38653197055502	0.676615364678903	-0.623407433279439	0.446707632822082	0.997955876841513	0.945349933648733	-0.624456671348151	-0.0776490515335477
gpb-2	0.612656164737973	0.158922098139605	-0.569105514639382	-0.261810907646708	0.374965833789702	-0.0243197286241517	-0.272332259267934	0.173603360918972	-0.438652108452256
glb-18	0.0293962023785153	-0.580452748204952	0.66264482051653	0.957400267927017	0.818318324581226	1.1587332029885	0.630492704688927	0.643382286767892	0.12550346735059
gcsh-2	1.61083354681536	0.726425228383105	1.31218286839469	0.256170910426423	0.897880291052874	0.159758377277776	1.55867357692399	1.2735943301026	0.979806455231954
kbrl-1	-0.677804399665163	1.61383828624302	0.551038937121888	1.57144215939472	0.780915990272599	1.58956773239241	0.599930737739114	0.223505756517618	0.747572263795503
inx-14	-0.73366254182998	0.698427412298673	-0.445309660011428	0.57129831310019	0.433249472067612	0.160727001338169	-0.107196594135076	-1.65591619430331	-0.201104767489774
lars-2	0.148893870037821	-0.290628801554576	-0.510674968319657	-0.244632693495883	-0.234626837710038	0.935078924249502	-0.925237028805055	-0.474539797284794	-0.702000381252047
ZK524.4	1.35316407761899	-1.48091785769283	-0.108361904258597	0.289987926997721	0.775475519376492	-0.86059376190292	0.781631140673998	0.723849117709469	0.57697458155159
T28F4.1	-0.84974121670981	0.315133400148518	-3.4192584954017	0.355681404099618	-1.47734649123301	-1.17618686685642	-0.452887814383391	-0.475863616905998	-0.311901239307573
T28F4.4	-0.872319027707703	-0.0267043641744979	-0.265930122097989	-0.945112827312932	0.0726934928669053	-0.497724592394125	-0.650778374001381	-0.688754902768475	-0.0662305740286563
pbrm-1	0.387898272731295	0.367240810182341	-1.01387198883309	0.0327610434295642	-0.0715456754964461	0.0726269569482665	0.320156284683427	-0.0797812305570528	0.27176858863229
goa-1	-0.91331292886749	-0.340642210521751	0.74166070763707	0.289430925167069	-0.584571921168064	-0.116166105956192	0.10210542842871	-0.0414640398436332	-2.38722184906811
nas-36	-0.400712705439948	-0.382698426109905	-0.237263529319776	-0.215520843329735	0.00416757364228978	-0.372551887742046	0.0337162937945751	0.912612870772083	0.236839196667894
dcp-66	0.774369346185176	0.170090822363997	-0.422242497957564	0.0602674648075748	-0.236361993025179	0.155654437740792	0.0862657673672013	0.486499608754387	0.472559814674165
T25G3.1	-0.391960441281288	-0.451471683027547	-1.4573385245178	-0.0560116849379372	0.0269287328828111	0.0204294802246668	-1.32539007444721	-0.362759765503916	-1.43548203229226
chs-1	0.155571818505421	0.354935993966671	-0.405907627439477	0.0952041567775517	0.470635031633747	0.0668597647235335	0.216448745089018	0.345894012360527	0.215936215370894
T25G3.3	-0.798176941298064	-0.278634286356161	-0.203371205088827	0.378043291037879	0.129422334623544	-0.524757674573601	-0.0378031343517485	0.630305066804287	-0.220950177224552
T25G3.4	-0.133253769455735	-0.627001095955535	-0.839453459062501	-0.0169337411048493	-0.492803372568764	-1.51055188369664	-0.352266724885969	-1.83665398225303	-0.661529069068142
mans-1	0.154341781254105	0.045496059886074	0.461654572510307	-1.77242065283424	-0.255616768420034	0.708840233391077	0.349895604665677	-0.194254415615516	-1.97194978278817
D2030.2	-1.00579829232118	-0.492640125595373	0.440940437174094	-0.752167701605108	0.15009985081301	-0.523180651131375	-0.0753536486953045	0.137330047972688	-1.05331983292358
D2030.3	-0.909995562520237	1.21952928471934	-2.05104797999473	0.783828690022893	0.645309822887954	1.74611631553711	0.230419321064967	-0.437980099086499	0.100224339269588
D2030.4	0.469021421311599	-0.915535335745277	-1.18754752732197	-0.373827421366348	1.10486124278026	1.11130353709978	1.06128807870959	-0.282803757161469	1.26538579043105
mce-1	0.945505717022529	0.40556148453414	0.534145262759112	-0.230097290901404	-0.0187295385977821	-0.325024278867251	-0.423838344698937	0.0146111732047251	-0.168317799112475
D2030.12	2.66111837995425	0.394280898475699	1.59842860285611	1.0476674518598	2.30911821888535	1.51797837154618	0.602549824293151	2.69439597406559	-0.0776490515335477
prg-1	-0.00890589324923497	0.649880906290245	0.341369215375523	0.590067411132262	0.442035804677509	0.555396741757445	0.483589824054957	0.418416076746835	0.481742902083225
D2030.7	0.797814980717875	-0.184138147356731	-0.636914026229068	0.198019023151769	0.749142424054466	0.569290470568684	0.274154117850786	-0.0726392191220125	0.949559404443448
D2030.11	0.816778799071431	0.167930082201551	-1.07128859084276	-0.359438703157163	-0.0660931753643121	-0.802824024116857	-0.344458092466461	0.465338666229495	-0.511668097213627
D2030.8	-0.787459455989594	-1.66811818989874	-2.51754961568332	-1.12381523421282	-2.05124784095493	-2.22007293102081	-0.584821265163068	-1.00618788510604	-0.15552846234709
wdr-23	0.39224587497518	-0.624766998197342	1.32082211153818	-0.196264898991053	0.116274152414605	0.0228481094225377	0.863706109835015	0.814518231133206	-0.295032829611688
capg-1	0.998666918725459	-0.605509596988756	-0.287285779602212	-0.822157658483647	0.270648681899437	-0.0121237569919683	-0.307956015671673	-0.258701393033003	-0.822486600911103
F26A3.1	0.795344880086806	-1.59522664009777	-0.89665401279342	0.431990250434038	0.98105117970497	0.79248807616978	-1.14788388212795	-0.0531148878587396	-0.795465922330544
ncbp-2	-0.0976654116970683	-0.778472391150376	-0.429173428780313	-0.326859181682527	0.640671944171697	0.0720454996437797	-0.540330703145348	-0.448126232621918	-0.0739675509700292
rrf-1	0.522154952671174	-0.118115600558844	0.538024469228103	0.0490781022518046	0.48801884110866	0.341816941158135	0.14220783420526	0.621218955052122	-0.154197933951872
ego-1	0.18240292251592	-0.00724670253030604	-0.427961587864795	-0.536173510864686	0.141444275786454	-0.0348172665647812	-0.203602773187004	0.0643910764807505	0.105433984259212
F26A3.4	1.02793458127953	0.732852026319892	0.0711498128652686	0.548381054773963	1.38457569651268	0.844598734199973	0.373981755853133	0.591922901702918	0.926396690230783
F26A3.7	-0.0510485130532572	0.775984972982698	0.837616829579738	0.682075095484482	0.668039024072057	0.755888780288305	0.893361663037609	-0.0558826931897949	0.88371027384103
T24B1.1	0.607100015178063	-0.247523945841991	-0.252082952793089	-0.2159882533403	0.553561797107401	-0.227990131226208	-0.117192649379703	0.0144387229989302	-1.98201368131418
T23G11.7	0.587166838220842	0.315556696540273	-0.871532505837838	0.367403379340571	0.807537309113444	-0.524593614002315	1.06095081806626	0.615536570568321	-0.177900946936945
rlbp-1	-0.00453938525632467	-1.90032765739845	0.771971250981979	-1.92598806738539	-1.54288232736488	0.796889087159626	1.41831385638009	-0.0717457966912546	-0.772495828206838
lron-9	0.973238928453447	-0.627657986438551	0.496967751424413	-0.13272287201378	0.173685686836832	-0.576585333258431	0.0404512732889956	-0.057627185551188	-0.930058500678099
T23G11.4	-0.670214342627476	0.587983774445259	0.435277572230226	-0.467247144335177	0.599664411803799	-0.0355725671624058	0.191215268093265	-0.828911658758764	0.183147758326884
gld-1	-0.0249864083145897	0.170540367197137	0.361571964474687	0.032108332143636	0.414032926372494	0.203177149856462	-0.0121333477838076	-0.585109569897481	-0.246853134157096
gna-2	-0.111727331710675	1.29295412275831	0.438253101087256	0.496832255114937	-0.505658539487586	0.857131989082732	-0.00639177919225281	0.1847703188764	0.390788044663714
T23G11.11	-0.467426951101984	-0.813609772920012	-0.177552672440463	-1.30868582434277	-1.53313067050295	-1.51539441662976	-2.04915589977439	-0.979948364116062	-2.87135579105526
T23G11.1	1.52641367386516	0.709385959380403	0.796428269865686	-0.452676442755036	-1.30010934601507	-2.43996878926683	-0.177462694978501	-1.60605206755127	-0.902348886712174
F27D4.1	-0.705487081999421	0.102577692661854	-3.72136546946778	0.0210969346306754	0.0764761445191674	-0.189458657941302	-1.18819882663826	-0.214955524674623	0.163360718471386
lsy-22	0.319140311760442	0.273681785051908	-0.972228991461039	-1.19071968395225	-2.3885720292378	-0.222558627489085	-0.632863824909218	-0.729672436910886	-0.534790191085454
F27D4.7	0.995881461642614	1.41320744601593	0.529869288117991	1.05354324651991	0.826102805057074	1.54752268999227	0.0416190000147873	-0.560332189449414	0.511246838175156
F27D4.4	-0.0702040080697898	0.205477485798422	-0.353699152338361	-0.977517034298772	-0.557334818178734	-0.43556228765909	-0.329631918844703	0.0528588809773951	-0.806346235394518
bckd-1B	0.580062543179705	0.194296556127436	0.639987370860734	0.200256419900682	0.477783493075461	0.747144517160217	0.539624359836338	0.382187535211943	0.663277186518564
F27D4.8	-1.11464392559165	-1.13437506726359	0.475606801165034	0.887106441886432	1.49041719374175	1.24621389156225	0.174911226635777	-0.747494832960586	0.235702095786616
nsf-1	1.08128766067282	-0.627712354052485	0.308917544228975	-0.364069335322471	0.000808394144769193	-1.17618686685642	0.423601058913968	0.0359265902008534	0.311017766886369
adr-1	0.52775853778569	0.236256697269902	-0.399230914616043	0.301257471253274	-0.0970797186709232	-0.369918298725865	-0.513137290913758	0.563121028724564	0.22923754964001
VH15N14R.1	0.0273578189875134	0.288247419629273	0.724496785310472	0.378352999137372	0.502654297598095	0.382492892012372	0.644109992423837	1.10925858151978	0.588713079057164
D2005.1	-2.07431760996955	-0.596208376531011	-2.28924060274728	-1.00532419982852	-0.199522520766901	-0.926929326066944	-0.913795329903421	-0.998112721816164	-0.77103893573671
D2005.3	-0.363994992095412	0.264444542480274	0.757367122848791	-0.388395029640429	0.0923975231653264	-0.779730882583703	0.0714213111984924	0.083387472022639	0.368900889600607
D2005.4	-0.133902894695189	1.20507103774483	-0.610418578873182	0.714525923303364	1.04366883134552	0.564760362409311	0.125641953323384	0.0745643006616837	0.364707779207829
D2005.7	0.270337781283296	0.485469110542409	0.481468875154213	-0.406200878799963	-0.643120867574701	-0.329136005037303	-0.34206637512751	-0.102314202520812	-0.470521113591133
drh-3	-0.743997567216981	0.915495184937274	-0.917610008268084	0.292996263642166	0.792222579713072	-0.0968800830866978	-0.593474060069456	-0.130093696610497	-0.252978585497127
F30F8.1	0.590707232687527	-0.40313774597495	-0.317304501692318	-0.0520283076082256	-1.54637361652635	-0.642522336351175	-0.563516268335381	-0.313279015238715	-0.441555848616358
gras-1	0.0957034699772462	0.0797129565960605	0.0893360759680237	-2.17764480481708	-0.913971064034455	-0.0318523373716468	-0.629279971930721	-0.629350439818653	-0.0676874664987841
F30F8.9	-0.600778932691984	-3.22752006003945	-1.17431958491972	-0.0136673820377769	-0.0977075902924843	0.0620722606795679	-0.326321722527277	-1.48526563622175	-1.47172830246853
F30F8.10	0.861250627094903	-0.337298502507615	0.196943595503683	0.227867936608294	0.137063326562054	0.00313688757363088	0.360596618423463	0.463907871898343	0.140938545542215
F30F8.4	0.820249840660451	-0.350346072430502	0.185139698245943	0.225841679917514	0.129798410571053	0.00221874646551452	0.332404772027189	0.425993772240612	0.145489028999621
taf-5	-1.01822070614326	-0.210529553882836	-0.729141588186345	-0.575110070368659	-0.269592306886305	-2.27569324530288	-1.89655475947832	-1.09167534048448	-0.602462391889869
apb-3	-0.474691505855695	-1.55663983719362	-0.496871265715765	-0.680140618256481	0.614588876585932	-0.524465703206681	-0.455779586057614	-0.52753177045706	-0.599875364051345
nud-2	0.463560145999629	-0.970810526446591	0.278318873959852	0.801525543246017	0.38652311216107	-0.931548496051335	-0.142777958628503	0.129182628896223	-0.270327564031068
R11A5.3	-0.380855659464107	-0.0510202454014621	1.04227607302183	-0.261021803950127	-0.452586130516519	-0.184254343719944	0.621699328997355	0.410921704313396	0.446809724998939
pck-2	0.657897632561001	0.921469753347218	1.89878876721741	0.0666181256550726	-1.54288232736488	-0.378284269894937	0.696279566999756	1.17120374429666	1.56438818900723
F55D12.5	0.669507131778741	-1.38653197055502	-0.245197873498304	-0.253404676335166	-0.347565479856835	0.342805014491616	-1.52711897317867	-0.624456671348151	-3.22231324684163
F20G4.2	0.261284109901544	-1.29932676574269	-0.429173428780313	-0.525120324738216	0.437566251023217	0.329412344734949	-0.777141803402568	-0.138611885012883	-0.888064296641485
smgl-1	0.345366215587375	0.0865769957412662	-0.339910035053986	-0.486747066161116	-0.0529839209283683	-0.161675715823548	-0.514862311871621	0.0626191857414645	-0.555541057588932
nmy-2	0.00434001172220953	0.359954677681396	-0.419791210353395	-0.0851582008455477	0.351604366589334	0.0270373844280947	-0.426411143775512	-0.333500278516096	-0.736279358811163
T22C1.1	-0.0918432850722865	-0.0432743394883658	0.474037089972483	0.0703976705602745	-0.601234595654768	0.482712914931226	0.0513290719127572	0.337199743140741	0.592518176148379
T22C1.3	-0.00435335668671941	-1.58040928096168	-0.99084166197556	-1.31707696455513	0.47933844441229	-0.582363351788378	-0.928664780353226	-0.847510443409847	-1.18047417291871
T22C1.4	-0.636051672063929	0.965052533290267	-1.35335543943933	-0.581228751314216	-1.68430138819817	-1.39323985654413	1.26893138297241	0.23924497910265	0.173163758553059
T22C1.5	0.763869621404112	-0.925852816416425	-0.252506346742516	-0.905159735348451	0.16106479166167	0.664867556533764	-2.63693250674013	0.664040325761253	0.119615266124621
T22C1.6	0.714228452296426	-0.237820553091111	1.29281427747976	0.756182405476275	-0.0626532905360594	0.442143807470784	0.294384967045111	0.202212644054501	-0.10014464023823
jph-1	-0.503537825418944	0.74271700911788	1.06869357985796	-0.788630081262083	0.0372069849497272	1.06716087678853	0.459012673893791	1.39393513286816	0.140706584813614
rbg-2	0.854320317205537	-1.49288381569492	-0.468395094363427	0.0267951357280303	-0.175290557059713	-0.251562002780871	-0.0478170247291046	-0.160422769266034	0.357728523357828
H05L14.3	0.223019048782684	-0.862192185518419	-0.0982857398279129	-0.230678105238708	0.0640541957167347	-0.845499768945701	0.116925889921097	-0.703385388871436	0.111486931799678
H05L14.2	0.834344114001894	0.0679278246949307	0.113204662888741	0.219739072970833	0.649603240714546	-0.275135624718974	-0.322272380745495	0.344451598046636	-0.345894510721966
C54G4.7	-0.367265528592309	0.515138087459433	-0.129990031070122	0.559833292295444	0.495579708219504	0.346612132073216	-0.479834463302407	-0.338106202456144	-0.0988132085679118
dod-18	-0.636051672063929	0.074646098774909	-1.35335543943933	-1.47272110462489	0.283292023271106	-2.0559962739418	-2.49962876806911	-1.38899653828746	-0.117399946841066
cyc-1	-0.887702311223165	-2.92928478635551	0.0331144705616256	-0.949533445269966	-2.68015910428536	-0.502347180035157	0.962848483788325	-1.62878177450759	-3.80200895618097
C54G4.9	0.291843815921251	0.677775590618904	-1.46648696395179	-0.695532815399841	1.13915962737195	-1.50719472269472	0.928663392667161	0.46701877011326	-0.261233724337314
eif-2beta	0.26534108384937	0.153521015877845	-0.170775131479742	-0.341423965249683	0.0130285749808977	-0.264683028982828	0.973919523651953	0.575147056898874	0.381086850206993
aho-3	-0.702146778447808	-0.993336752319078	-0.765939668297655	-0.971803821433156	0.0864767345333149	-0.461815713753521	-1.02799808140724	-0.195634882340536	-0.238121606079719
cdc-48.3	0.394973260624188	-0.702799375009658	-0.341651398170955	-0.441422273838536	-0.317678457454483	0.389480115212207	0.541087643054808	-0.235079675135747	0.508754146981074
ath-1	0.155009222899238	0.508974949510635	0.649958943010806	0.682309723332808	0.496475521308314	-0.132646160469884	0.366538814224279	0.181753287946606	-0.860717109167345
vacl-14	0.3993342113675	-0.370343459138817	-0.67521611617265	0.228198089124826	-0.551793595186089	0.501300408250293	0.00793353875717536	-0.18595853219011	-0.275009109980895
apr-1	0.113250583195601	-0.320905773447109	-0.0610474714480226	0.294661304398675	-0.0614746603872039	0.558023888722795	-0.135749545745297	0.146694944778955	0.00165654037206913
rme-8	0.361360883081284	0.184105577308371	-0.528182384834179	-0.959252426918485	0.305351703661679	0.294549327052267	-0.00281484399334025	0.0100390839853463	-0.452278207094226
F18C12.3	0.842025984690346	0.891737687097547	1.06953473860801	0.858441238828399	0.460576912125709	0.562700872737642	-0.190885838372664	0.553035381914832	-0.275987255858533
spr-4	0.116099748066946	-1.11333883265103	-0.848430834264475	-0.274756085253217	-0.378419962062316	-0.384012864138243	-0.582469988650792	-0.41806903532034	-0.0352902720842691
lin-10	-0.011033037500536	-0.131103214912699	0.305748590496187	-1.06749695264204	-2.76491641963221	-2.54077893008682	-0.812726635292374	-1.01046394030918	-1.54338912899574
mau-2	0.270407435159644	-3.32126026337955	-0.234295899137903	-2.7496126660897	0.154703569625508	0.1517831170735	-1.74741969379788	-0.217011012718092	-1.43360445400135
kcnl-2	-1.16911958426424	-0.566174699820707	-0.846073914553718	2.47392080414434	-0.604665051984214	-0.616500933070689	-0.792609451555108	-1.13773399298942	-0.696094595543019
dhs-3	-0.705134887001526	-1.07437226550546	-0.114959238397747	0.431990250434038	-3.08220680850939	-0.382685280884783	0.539838709346435	-1.17674999416283	-0.336990411168046
gla-3	0.0119693268173745	0.256672278175374	0.63014160024122	0.217631633559519	0.174249352301946	0.293062856225736	-0.312834971860404	0.203493596062009	0.0602170483288512
T02E1.2	0.812724519826156	0.130294903848305	-0.507605394957044	-0.357243675200872	-0.312758720105992	0.267882808736863	0.500558268485363	0.209195178523615	0.21747118287953
fitm-2	-0.346268914662197	-1.03914436951169	-1.19305636169977	-1.53141360198777	-0.663335366389323	-1.73744176282508	-1.68958159098828	-1.41919552270017	-0.754593514239978
ZK265.6	0.506857159944492	0.729577383378878	0.867428265610738	0.849785888913225	0.15784891521153	-0.719769874144139	0.10900898611017	0.153123888812395	-0.616170141716491
sre-23	0.628354026798597	-1.18652049768187	0.00862437635816976	0.771541825847267	2.007934759542	1.2134702208959	2.59449092190289	2.09063400111767	1.67767629897617
T01G9.2	-0.995932917869976	0.925689013342631	0.0490803943810398	0.501226095605027	0.2623038138942	0.963673923596888	0.120238997273537	-0.406235392399146	0.389585204749948
kin-10	-0.809911911107024	-0.0410984269188325	0.199556729285648	1.08745189122151	1.59114694029765	-1.50719472269472	0.411764209027056	0.802441462299153	0.0293299810568123
npp-2	0.879324816124129	0.817504545648326	-0.453125686627076	0.554123110858113	0.475830351097773	0.62860255474167	-0.0755092443397083	-0.2304729348989	0.594443639296165
mei-1	-0.257740813735875	-0.142438190506837	0.295667193899894	0.192727723023969	0.502331733816162	-0.200383454942572	-0.246144361815552	-0.491831870326405	-0.184268358588635
abts-1	0.948361405558867	-0.246038070051542	1.14336827895722	0.0155608334820322	0.117750941732713	0.0913157814196299	0.569731489089347	0.0457224915628474	0.837599120842295
F52B5.2	1.59882502932287	-0.333965232320991	-2.6745553660398	-0.984754840308539	-0.168334351204721	0.268624506710053	-0.272960807533681	0.0238475826202523	1.12567100791104
F52B5.3	0.651021190208184	0.337853728737517	-0.0709398808882369	-0.13298342030319	0.425120562825841	-0.493661397872495	-0.0597773634246639	0.702161497682588	0.100187119965771
cep-1	-0.136764545269185	-0.0494862868567309	0.243465776103102	-0.10474020446355	-0.544271051588568	-0.275014740091031	0.210681500922543	-0.00168452523243638	-0.183265008956517
rpl-25.2	0.443071456825113	-0.56715874554278	-2.4596365400283	0.258944733139056	-0.276938718944599	0.656275263165798	0.26910082591667	0.831980436022679	0.417973717245907
C34B7.1	-0.270608498221104	-0.19541453787929	0.919029378065434	-1.43971986605757	-0.998650985753519	0.99548271270447	-1.77536888113	1.38951321970443	0.944057059341959
mys-4	-0.477170505553499	-0.369100424287477	-0.657123512080837	-1.00728558012645	-0.615824760744469	0.368616550188834	0.570993832861775	-1.04127555051853	-1.23909759472368
C34B7.2	0.251294250543802	0.439593219645681	-0.0809473175415136	-0.281979934274896	-0.516893672012318	0.212026018996607	0.0223778668375179	-1.28981770548266	0.375864358772282
rsd-6	-0.277295437883283	-1.05228635063399	-0.378409926393583	-0.293873215442782	0.0745033001593179	-0.0290541824248959	-0.260426800189474	-0.354659166950877	-0.543838970084899
tbcd-1	-0.192435866165174	0.510666274510873	-0.690579568852146	0.114884926521403	0.464130832300147	-0.0956723455887609	0.00191193596808967	0.103723959630547	0.172549903875264
F16D3.5	-0.277295437883283	-0.436233990526897	-0.425077710746406	-0.227902262945111	-0.857676130725075	-0.703786085871844	-1.06862748419978	-0.0510072142975673	-0.391944265516188
T19A6.1	0.861110728677151	0.261391444056977	0.0483244913480931	0.389858706956547	1.02100369068437	0.178176550334147	-1.53698652223148	0.0557328458480425	-0.963953866251967
ser-5	-0.339313821192783	0.886739398359246	0.499428320925157	0.798655142369554	-0.00608963404737637	0.12616055666682	-0.786847565276655	-0.440535650988524	0.197455212139552
ngp-1	0.174209680113195	-0.291127404761918	-0.0147874371456246	0.0238903246784447	-0.397618160272438	-0.186284362535952	-0.28681519042147	-0.0624925997971333	-0.383651857972473
nepr-1	-1.86250419495715	1.63045983420667	-1.1900196091032	1.08793859919765	0.173685686836832	0.935078924249502	-1.13037213454528	-0.903368579577659	-1.70380655566409
T19A6.4	0.0578479835275579	1.13132736447217	-0.607540306341448	0.679999508207946	1.23665486598667	0.434577025403768	0.297361832559663	0.532812166227101	0.417688012129495
F02E9.1	1.09404005587499	-1.40793149657186	-0.207788138169994	-0.860095622694175	0.968942425715759	0.626520880954756	1.55124506391407	0.67335671163456	2.04871751040754
lin-28	-0.968633873797095	-0.516316960038135	-2.48517784700594	-0.799884250178583	-0.36973972242309	-0.202220543576517	-0.496348764396738	-0.600404439562711	0.356495541243847
F02E9.7	0.25784832505509	0.71689329924426	0.19520456717516	0.697762478029743	0.860636295345024	0.418627920004604	-0.100726017093904	-0.0124496226793536	0.45235577924287
sin-3	-0.228144302014205	-0.982612298754475	-0.242312245123913	-0.0114980362370759	-0.638625198699495	-0.0864274873505524	-0.0587113554901584	-0.774806247234261	0.0813173551780865
sod-2	-0.400172965238967	-0.556404779363121	-0.179472612223975	-0.177645539317369	-0.276740364772349	-0.229319194651116	-0.162980067974757	-0.519064168350274	0.0516732641797348
F02E9.5	-0.096490107619408	-0.48046385083727	-3.09151897127326	-0.521017378798625	-3.15105470161283	-0.444012628166641	-1.84349684407431	-2.66275768948473	-1.97753372177313
F02E9.10	0.189452672966605	0.200403588069037	0.207110209651284	-0.537494432726564	-0.343608747110662	-0.0623408570837116	0.282588100419017	-0.00875294806261845	0.136993676842286
dpt-1	1.14200538924537	-0.504868253148944	0.790197570256215	0.225145922316823	0.458994080659859	0.300237552091877	0.341825595124566	0.454712403108969	-0.381221266016616
F10D11.2	-0.0737533778614474	0.694820260277386	-0.000901323425226824	0.871392257703782	0.307075473316875	1.28134990053689	0.355722386746912	0.708390815136885	1.17792922464625
D1081.6	1.78469378585846	-0.767110697976248	0.817873500297461	-0.891020135742898	0.788706418339472	0.853399206333861	0.628972062753097	0.242465858984341	1.1977786305982
D1081.9	1.14539392908891	-0.24246331804673	0.446009297611743	0.679321856365148	0.109245389895937	0.853554882788725	0.644163071894878	0.477022353405758	0.430644344000853
D1081.7	0.0529869434779143	0.194320910158151	0.207254869300041	0.348143925979031	0.563469780194908	-0.351703004566977	0.361059260550339	0.0945803303603738	0.0919055192228577
cdc-5L	-0.00753141645374574	0.683090352342309	-0.321296421396041	-0.954856707421029	-0.417897677626221	-0.527331592249363	-0.0239974494454389	-0.174116018971044	0.404765990897619
sec-12	-0.654816649403185	0.379923581111462	-0.292884770406237	0.287071597274903	0.0435344767398628	0.486119903077246	-0.691420303024045	-0.288235274731132	-0.633579031203675
K02B12.2	-0.188683096879041	-2.08085311869631	-1.45992739397001	-1.81841003689572	-0.539838498127259	-1.01971589123007	-0.904835275635251	-0.816624860988971	-1.15511034167597
K02B12.5	0.659513667094569	0.185586228932947	0.0251592253837874	0.260248636545454	0.216043405461478	-2.16065393379354	0.539838709346435	0.451491523227278	0.436757643817942
K02B12.7	-0.163793125897503	-0.415982996478668	-0.498377594862115	-1.0586345296175	-0.259187438652909	0.797891859652927	0.268956361752469	-0.265678695539518	0.834967440893239
zhp-3	0.92240649416239	-1.59522664009777	-3.03063472361741	-2.82211105286138	-2.54582311868672	-0.382685280884783	-0.705937676130501	-0.940257106285529	-1.90012637339613
M04C7.2	0.014577580143789	-1.27302130460055	0.531050926112111	1.02501492870517	1.33751945357503	1.52890277223615	1.95557500751815	0.894688296101515	0.0652414116940236
gon-2	0.701778123190155	-0.48046385083727	0.503501154729944	-0.234020943890668	-1.05539012486774	0.273713243428366	-1.22060865133584	-1.27100905997192	-1.16343697610168
rskn-1	-0.33456376030301	-0.164639674290123	-0.769888402063618	-1.13806669814002	-0.137155310027198	0.0927775794298211	0.0994202653774862	-0.0664966213192175	0.301328121598064
ran-4	0.215266538522012	-0.134070463210826	0.0638997901075308	-0.140648407828789	-0.524708033035756	-0.170675368926477	0.215439769933613	-0.0836728936704693	0.131002496869751
R05D11.5	0.985250250971234	-1.66887882566573	-0.696044461050551	-1.04660992110462	0.732272669484951	-1.33696132151527	0.287692595333344	0.643382286767892	0.0288867256835122
R05D11.9	-0.0148018428243562	0.298315740429058	0.237057528845986	0.570667780092946	0.452651866709234	0.0556717826254576	0.664060168085906	0.108650025386181	0.0684319036086116
paxt-1	0.450490338971587	-0.413399759712235	-0.248087238248738	-0.365875744819437	0.205162127745564	-0.868716442959847	-0.208874050137996	-0.121680063677342	-0.564002082928439
R05D11.4	-0.18509396027556	1.47697285983666	-0.171926168900012	0.906802932283615	0.480377341996861	1.30501447847185	0.535501469885643	-0.628621934674735	0.792946970303787
snrp-27	-0.0298019303686117	0.0201650260254982	0.26834968800912	0.0865269664468936	-0.91703665151083	-0.601914032933002	0.12822674885416	-0.330756633793364	-0.075638962769737
edc-3	0.211174407196744	0.686427065138386	0.38620218103135	0.60189862078291	0.555826785157347	0.350822206204584	-0.701947280222696	-0.222434921329805	-0.144938968516621
F43G9.13	2.6168130742604	2.43990674813015	-0.929988489067102	2.03909062199219	-0.22176143334738	0.442215068891429	1.95557500751815	1.63303142600342	2.70793985503286
idha-1	-1.16870222888528	-1.19427101055386	-0.0277374993454429	-3.00892578561217	-1.43602816307957	-1.51574462425282	-0.752340108509929	-1.37631855809788	-0.409580872129809
lmd-1	0.971726977463781	-1.71676782766294	0.612041965554945	0.463448504407108	0.0817074198628313	1.49602514642176	1.28183057640672	-0.721254925705562	0.972254082590317
F43G9.4	-0.14624577114872	-0.992947704345966	-0.930184322020332	-0.276784054342266	0.200168878255667	0.39325442351152	0.3532860524012	0.0482853612388165	-0.239470808398814
slc-25A42	-0.405212205498984	1.07175201563332	-0.0398410988785273	0.810210310494741	1.33388782598515	1.02760194465473	0.800444017409901	0.0373823051076925	0.888947342392705
cfim-1	-1.55013932904049	0.871546263099071	-0.233756561708613	-0.0580410919592922	0.438402669559454	-0.502347180035157	-0.22495002832664	0.759747013021328	0.158157336918862
F43G9.7	-0.659579963868379	0.684799032482205	0.439125131379392	0.55466781701245	-0.0159265980125523	0.309149674993395	0.180478885015082	0.120368562123327	0.207825918481834
fer-1	0.0927811488101414	-0.890650399284144	-1.58738475864379	-3.52000080357269	-1.04259607490756	-3.51916805470211	-1.53099893599384	-0.617875962390631	-0.859554216917398
cpn-1	-0.624809484155344	-0.5397145460086	0.35383477752481	1.20345401829565	-1.12087821736296	0.21537869155985	0.706214769062717	0.0310803782139357	0.0194883360934463
mfap-1	-0.705134887001526	0.0140538119553251	-0.654185415399753	-2.24248680949798	-0.261517907983824	-2.16065393379354	-3.40966342843611	0.560051412403606	-1.08602962772467
F43G9.12	-0.486323461870398	0.956557126028641	-0.542890577842327	1.56995481095677	0.675853408361863	1.42921028609602	0.112200602123557	-0.510879286942379	0.1272480127016
syx-17	0.612238809359015	-1.52956749545703	0.216088644456728	-0.76466285514001	1.27241127892597	-2.75876643827826	-2.75894876940255	-0.102557406900607	-1.00443611179599
sig-7	0.436352143605567	-0.67363917826633	-0.322901436899353	-0.462352900078747	-0.844504021519156	0.471486342838387	0.527234681402891	-0.085698275009454	-0.228488192595811
flp-22	0.628354026798597	-1.18652049768187	2.71746425598709	1.14154458279154	1.21366164686309	2.10245454735028	2.04655570680708	2.40014834872671	-1.63630505422058
mrt-1	0.0155924339235089	0.640709746785256	0.0517562376960853	0.638600112888544	0.656720931094017	1.01586507791776	0.404088930579601	0.00301376556366392	0.766907954332025
syp-3	-0.193021457914117	-1.02408782993453	-0.61773569765678	-0.557250703483894	0.320739180681895	-0.789044184764561	-1.31871232029542	-0.197797959408961	-0.609080515372941
F39H2.3	-0.624809484155344	1.36353234533759	0.445588079074927	0.140220051096396	-3.21654279410804	-0.216158149434974	-0.847838221065108	0.577087613700272	-0.488027602984221
K07A12.1	-0.0197507188634759	0.447185571784557	-0.665571520466583	0.625592853033392	0.6082855373281	-1.44740481614539	-0.285222550516903	-0.509316073214303	-1.02746602268577
egg-6	0.0235077679472878	0.329602569858939	-0.158372376848142	-0.0277094573642148	0.318791950650912	0.048772929764752	0.251131015845472	0.19324037413013	0.279905964382591
K07A12.4	0.457797699225999	-0.350176622747056	-0.072398948498217	-1.85575526540974	-0.428425101334826	-0.885473100898109	-0.421194772699934	-0.188529025374287	0.0217094899515813
mrps-15	-0.795384277550925	-1.75729213249643	-1.08848792794025	0.207873547515644	1.15828832492292	1.17154643902289	-0.544359543603778	0.144698068763104	-0.136272473338518
asg-1	2.61996527497411	1.43725727011838	1.1354418925936	1.86129532221363	-0.753931764606191	1.2134702208959	0.744910207813949	-0.115235387090185	0.114540336748089
K07A12.5	1.03163293927431	-1.35807375678929	-3.31433483094019	-0.218183281296592	-0.891796821468201	-0.662000136358076	-3.16683078544601	0.0221894498388417	-1.43858070457339
pbs-7	1.19428291110856	0.572109117422647	0.0962757392699449	-0.278394653812183	0.355284601357395	-0.202220543576517	-0.0544025583992932	0.115752068507162	-2.9574858119529
F39H11.1	-0.0341191485992166	-0.527305779203304	0.017796923606729	0.0320227009212535	-0.518350789065225	-0.578758573603583	-1.19104428580418	0.376491146565282	-0.663044080472073
tlf-1	0.13578995988749	0.224850047612169	-0.12569936910192	0.70518795799348	-0.169608893802213	0.226669027081767	0.265220863101503	-0.210593824560359	0.812636906165352
cdk-8	-0.480609036076075	-1.11799978827778	-1.18454594203496	-2.27340419152509	-0.459622265024359	-0.413292735941146	-0.731597209383572	-1.32798281988173	0.114477672632215
pas-4	0.571682916898901	-0.889767004215606	0.314464883136713	-0.211385077427641	0.20037740070202	-0.606363642658543	-0.0642135575621581	0.16280742205628	-0.0407111714052146
rpb-3	0.446805038833577	-0.164639674290123	-0.387301340888417	0.422064307430428	-0.440285009168055	-0.357901904681644	-0.427422197677434	-0.0986232082334961	-0.223758978436363
C36B1.14	-0.549718482141551	-1.63965997613301	-0.0283856491207128	-0.381150864460061	-1.03619829564389	-0.304207003203523	-1.54577577117574	-0.250981874742715	-0.395111677759382
prp-4	0.152850712162717	-0.773561041259245	-0.567454693745145	-0.646812893807546	-1.95517018276568	0.389155587252434	-0.914638309243148	-1.03074555150107	-0.0692149105399841
dhfr-1	0.612238809359015	0.660326243028138	0.331804673361691	-0.76466285514001	0.0698256417001844	0.201981126732836	-0.629279971930721	0.659407981886627	-2.46471779737053
gls-1	0.161541287422736	-0.347502007547212	-0.407299428029173	-0.06577882708737	0.0685399916199496	-0.121098727866324	-0.537360819183838	0.00935243825181827	-0.396938195393901
C36B1.9	0.821533579217204	1.11024261730628	0.9886767055132	-0.662161098792327	1.04609307134228	-1.30227706239553	0.59723893406013	0.42984358346497	-0.495892543098994
gska-3	0.735090534276379	0.325439836713022	2.01842539935962	0.922889083927172	0.56062990116889	-0.782485940204289	-1.77536888113	0.363842364025524	0.297872119438876
imp-1	0.278493922318316	0.0123698808833159	-1.17692025146136	0.0680002778408314	0.306885353180269	-0.125076419942074	-0.777716619795314	-0.104417967209228	-0.630889170578499
C36B1.11	-1.04355082884003	-2.14991329331819	-0.813762627907641	0.50864342586209	0.244475076728107	-1.29775711606138	-2.41837425760574	-1.20199080960268	-0.838580767287683
DY3.8	0.536638213721764	-0.247089698363755	-1.71940765158891	0.320460009061045	0.164287662198125	-0.0362533483614935	0.341825595124566	-0.00814886927494056	-0.00449127053091529
tin-13	-0.710266554274216	0.756393154627834	0.0123611647565604	-1.29454622473722	-2.08250068053134	1.21785173508754	0.967082002337788	0.141835060935788	1.33618913428472
lmn-1	0.714097699126154	-0.779053347031631	-0.299427100809512	0.182410238520946	0.104108638255649	0.0865645628067241	-0.640933834450329	0.687466479858348	-0.322597844211645
trt-1	0.270407435159644	0.192923938936056	-2.61714855249432	-3.32923690945309	-0.351531822663829	-1.25722370408555	-0.240639089064522	-0.32557090189442	-0.975128942838855
mfb-1	-1.16911958426424	5.26739544010447	4.64258306706679	3.75818025375389	-0.0682813621615392	3.51941998899497	3.46516929087832	4.24639334114666	3.34042265213524
sup-17	0.348174635656675	0.675622121188339	0.310391199666986	0.857255611752912	0.279416764692204	0.124464586106662	0.539624359836338	0.246774288570809	0.111420849835488
F36A2.3	-0.705487081999421	0.102577692661854	-2.80595557642934	-0.114412660855154	-0.0587993691729235	-0.189458657941302	-0.285222550516903	-0.732642560824475	-0.568990511523272
F36A2.2	-0.575824292383078	0.139977489919149	-1.04314790793724	-0.151018867025866	-0.256715947357071	0.909252209948911	-1.27370844887391	-1.39866209475631	-1.08262390774862
cids-2	0.743719406062759	-0.419387507760369	-0.823011449880747	-0.210042896060347	0.134836905858317	-0.331017265582728	0.108285130984394	-0.324161965483867	-0.0318352687477913
F36A2.7	-0.370593201896075	1.00061032226579	-0.92726078694978	-2.16664941207391	-2.34861417965464	-0.0981879015356717	-2.06070469780035	-1.56414318499286	0.487805492219311
rps-15	-1.1646794588316	-0.283101129986321	0.862862181810929	0.195378723573528	-0.837250775096067	-2.02767021277317	-1.61307390515486	-0.524313343722311	-0.918177638722369
F36A2.9	1.321893919753	0.783232252122664	-0.47676449653157	-0.445138363101954	0.154703569625508	0.806933979423396	-0.0596971023234987	0.33402217995059	0.707889694765444
ubr-5	0.185186545481441	1.10542319818793	-0.0745360551747683	0.882705233013345	0.780824334132251	0.638094304487489	0.48236441008512	0.811104336044355	-0.294294764926148
hum-1	0.982950847305474	-1.40303769684535	-0.180282898129	-0.00696048802834013	0.427665663242688	-0.230588004094924	-0.584724164625948	0.633789039982241	-0.916512503934151
T08G11.4	-0.155137561001606	-0.601540886167801	-0.170775131479742	-0.800162014046225	-1.18955706224489	-0.399811396628058	-0.148892748445929	-0.147691217223983	0.0116673636623897
T08G11.1	-0.0499751803388777	0.558652882865967	0.145906964396038	0.080000496586305	0.0463045437107147	0.435810071780468	0.419729154074519	0.397851535648811	0.568402201137995
madd-4	-1.81620844200527	0.843088049333345	1.60621274588571	3.01969784726424	0.982634011170819	1.39144229726891	1.4147617839407	1.01267577441705	2.33318573563016
F53B6.4	-0.695141422317355	-2.27693840507038	-2.83305480491295	-0.253404676335166	-0.347565479856835	0.540508391381957	-0.119484465087179	-0.221536233632142	-0.290456450228959
F53B6.7	-1.17640402232718	-2.90788526033866	-0.908948324371585	-2.6473168018987	-1.45358941720091	-1.67504737295268	-0.313945974951871	-1.90092430181139	-1.61258799051327
cutl-7	-1.7082637933298	0.402547688242949	-1.51182180299272	-2.17764480481708	-2.47325195095686	-0.31804136797183	0.435554426805192	-0.629350439818653	1.20488479033517
snpc-4	0.514907337386286	-0.180282817499141	-0.653818780870074	-0.261122279011004	-0.75232216745253	-0.184545104053149	0.283847365233244	-0.120609960099366	-1.63929864240292
mdt-31	0.354668287900888	-0.484844949981219	-0.387667975418096	-2.01308199752275	-0.335441337831398	-1.93173447691664	0.199049848039531	0.394584288626505	-0.662608034446848
spd-2	-0.427753298196019	0.233843905958072	0.21946743082692	0.307293596304439	0.285922697705941	0.783025154348825	-0.0478413147237692	-0.253331771643491	0.119593156798023
F32H2.10	-0.643926449555457	-3.23448061497619	0.0555289253926717	-0.593931864615607	1.36969084329603	0.606182797042188	-0.581269192723681	-0.0856945264391878	-0.679579902982
thoc-3	-0.102780854304662	-1.80471126809289	-0.196302622752139	0.524276319838451	-0.810111018897808	-0.425524670303478	0.0404512732889956	-0.121374407796885	-0.811953503293916
syx-7	-0.606508066301524	1.21952928471934	-0.385004286757295	-0.76466285514001	-3.00963564077954	-0.687003199721543	-0.629279971930721	-2.46914205419261	-0.713872406401867
fcp-1	0.53175550314338	-0.744741657174712	-1.11654344888782	-0.182707148125093	-0.151997170242754	-0.690174988454619	-0.165361765184633	0.0128440757047748	-0.416511074518087
rbpl-1	0.410542782057488	0.372285420121557	-0.637916119680628	0.102758496414719	-0.169699616750984	0.140235468303193	0.55383817016156	-0.206463635743343	-0.204633867500833
C31H5.4	-2.94542994774071	-0.19531899498403	-0.821487200355774	0.0558254610913498	0.151735045602905	-0.757700890023581	0.0951280731822351	-1.51664957307184	1.24210319067491
C31H5.5	0.554139144588309	0.843088049333345	0.247523464318627	0.428227109368534	-1.15213105693936	-1.79553317679889	-0.272960807533681	-0.379072855095757	0.631380772576662
prmt-7	-0.520531430171084	-1.62022918790153	-0.330113829398596	-1.8778909018997	-1.01472200320077	-0.19003071624744	0.0108811164636829	-0.504846187408128	-0.370965363674015
snx-3	-0.798701643898178	-0.48046385083727	-0.332482601880401	-0.234020943890668	-0.647077600320874	0.273713243428366	-1.22060865133584	-1.84863693078967	-1.16343697610168
rad-54	0.0276144678943774	-0.356348804059911	0.287223579308551	-0.507508145062948	0.272431291083791	-0.644430686405765	0.260411478603881	-0.49814385252752	0.516995340147595
rsbp-1	1.18018089722695	0.355957324351008	0.974759991889833	0.643765887767811	0.462222452857476	0.299866628300717	0.623116777149174	1.10822264948809	0.627175718275963
chaf-1	0.564764727886786	-0.59778224642281	-1.43873062714962	0.775861428066385	-0.257746889720747	0.542362788825074	0.491868921172574	0.272326362968549	0.0968892852532605
T06D10.3	-1.24589513060066	-1.08290758400406	-0.865780563735474	-2.08221203726292	-1.18598639201201	-1.34537641804795	-1.12208241630113	-1.70450845469009	-0.911520186571155
mef-2	-0.191485992304299	0.304016039301309	0.150769664717303	-0.910285027001411	-0.32766765222937	0.449160301591898	0.345766288635622	0.128794396386833	-0.306172196958717
gei-17	1.01246951209418	-0.601540886167801	-0.170775131479742	0.341044407326536	0.20255216803662	0.415865361890087	0.587842431170706	0.218386556609916	0.634586369856331
gld-4	-0.694243238844628	-0.196898265892855	-1.19229939053135	-1.04306822216719	-0.353122374672629	-1.85323746250845	-0.0561150705856183	-0.591680399091713	-0.814584500848368
ZK858.8	-0.636051672063929	1.25169938042925	0.913781185012131	2.31427379102809	-0.125020501275763	2.24045054429211	2.42689922368286	3.64177093334633	2.24381565985881
clec-91	0.148752242227927	1.10516213531098	0.0691296612998519	1.14595456040103	0.542749076429228	1.52769503473821	0.410656708712398	-0.952732643707936	1.08294965232059
mel-26	0.320187479269199	-0.0382237168381253	0.0389940873459946	-0.651418916703079	0.346897007641691	0.486742474543	0.044217693743175	-0.166326481897808	0.124789436092651
ZK858.5	-0.0314752823590498	-1.44797481346679	-0.340673206322694	-1.17412347970604	-0.147770933921949	-0.897078599434562	-0.602351707394629	0.284403927459885	-0.192292981101511
ZK858.6	-0.293018068240906	-0.243936780037924	0.382209920207999	0.307725192401798	0.829354625641227	0.278731550407412	-0.556169818008655	-0.11327102330278	-0.209213467007801
ZK858.7	-0.324160629364511	-0.133792836751979	0.110419382751371	0.269484317660978	0.368656616194138	0.500359984662096	-0.338779450383621	-0.415648180787187	0.249365765991255
clsp-1	-0.424069808958348	1.01907008313559	1.15939283018081	0.935866111330661	0.280713005907168	1.07937300690173	0.526890917813172	-0.0325218852092272	0.421026009974346
eef-2	-0.122856614907361	0.0196609339198629	-0.197178679069021	-0.166951948640529	0.0217958790477823	-0.701868561926306	-0.371966573464542	-0.52796878240138	-0.105217723360488
pyk-1	-0.256729002961748	-1.53180269485316	-1.81724018148057	-2.59817171085153	-1.99930376929036	-0.783321368077779	-1.61275882283748	-1.38142482608127	-1.82739848587833
lim-9	0.454652991575859	0.0797129565960605	0.942934598537547	1.1212689077928	-1.48945524522222	0.201981126732836	0.230419321064967	-0.102557406900607	-0.255396895239369
aspm-1	0.853746276004408	0.244431682467813	0.302461220299074	0.212242623586223	0.624882955414424	0.305129771908799	0.214935410198004	1.06109194396019	0.358913850986088
gip-2	-0.141185469250538	-0.220998041564309	-0.627418300143827	0.129024526126955	-0.838369739325542	-0.0817347397303042	0.10974737992274	-0.673943830540677	-1.08939357737429
aph-1	0.820964959774208	0.380792544789253	1.35402382699268	-0.196280274330105	-0.104266818534906	-0.222558627489085	0.123693969175804	1.23002756832516	0.975040194822727
tat-5	-0.690441114780289	0.283024151092794	-0.682939815281067	-0.23510596799894	0.175001674551835	0.683971852019343	-0.111805994211923	-0.556321340121297	0.159097878430532
ent-6	0.463560145999629	0.130657134577798	-1.26855002278622	-1.01036266282112	0.160759627919588	-0.717296073043904	-0.864812248008833	-0.502278730477774	-0.984339257298517
F14B4.1	0.960484789555195	-0.294905961148137	0.312688253798108	-0.581228751314216	-1.68430138819817	0.904751291069298	0.546897093592079	-0.574875779592403	-0.117399946841066
hxk-1	-0.836861958388061	-0.320450786523276	-0.121187869309245	0.294166128177629	0.535005133217965	-0.348529887683895	-1.71341109570625	-0.444590005693838	-0.321481834320213
rpoa-2	0.853315377979049	0.164791049030589	-0.0765482564341936	-0.0616434122432195	0.369905262763034	-0.575734103436238	0.198336903082268	0.883115132521816	0.650128648057491
prom-1	0.379736036532922	-1.03302900209169	-1.13840353810808	0.206424603130752	0.140452402612421	-0.238404583402132	-0.374364282273427	0.706819055140519	-0.436905439778824
F26H9.2	0.331044564437374	0.350691888506759	-0.390395677535417	-1.47102304163637	-0.39585389358247	0.21537869155985	-0.847838221065108	-0.0985045077426621	-0.700835001679632
F26H9.3	0.440618000444602	0.269662349115192	1.78331011980596	0.393309849235828	0.490787618071441	0.280391968315436	0.859473068467356	0.8029082092252	0.661928955425369
rab-5	-0.155579857872834	0.663686789503462	-1.51542438774568	-0.563196060763848	-0.9612233042152	-2.78392755765308	-1.10224389466207	-1.32058995172767	-0.935976652053573
uev-3	0.547073975277164	0.468401635749191	-0.242678879653592	0.936048388941561	0.519263967270235	1.1863778311659	0.855689562883626	1.46562183849064	1.15060199923941
F26H9.5	1.20023872682129	1.05477979756599	-0.207008972149785	0.653368463480414	-0.918608942750713	1.1587332029885	0.410656708712398	0.828855798457044	-0.302025670396082
lin-41	-0.00435335668671941	0.919277605606774	0.326285006142643	0.23141458060777	0.47933844441229	0.592810005266185	0.282588100419017	0.265472813796039	0.32470310558287
M04C9.3	3.2305895209152	2.0934561771804	1.73653482380762	1.86129532221363	2.007934759542	1.73349271560057	2.04655570680708	1.27651324242262	1.67767629897617
ppfr-1	0.231613278253727	-0.156819288323375	0.0954317565414445	-0.863819659364321	-0.211026556326623	-0.265118794814883	-0.462578782620921	0.104864153694235	-0.32186200687448
rtcb-1	0.446951198133959	-2.06612846358751	-1.65368252848087	-0.20479272837086	-0.781992175563085	-1.21526778017112	-1.25572023710858	0.47725775312168	-0.414656256683948
F16A11.1	-0.0928928176557465	-0.649739801518781	-1.34320321064838	-0.458473790995255	-0.220690532641178	-1.27003952316762	-0.469009996423853	-0.412051319143361	-0.663044080472073
C17E4.2	-1.49340965312692	1.20178212020699	-0.245197873498304	-0.253404676335166	-1.33136218559147	0.108971550387133	-2.59195337191459	-1.12906308243417	0.277972182975409
marc-3	-0.732601288377409	0.944847494592068	0.471255689495448	0.852236645902288	1.1556087381594	0.915728679315885	0.146730271741625	-0.746003856568318	0.294516661667663
C17E4.4	-0.270350346662504	-2.98577861687792	-1.75001442574527	-0.348325007976294	0.525501803013584	0.331016832137148	-0.0540960369077336	0.290645699889115	0.820304632856442
C17E4.11	-0.257743110193145	0.0811504337981993	-0.234295899137903	-1.33663071641263	0.821788476126532	0.409149962164669	-0.445774194804747	-0.440337500328264	0.840773977244641
pabp-2	0.359384902865523	-0.862919107754137	-0.959400758908224	-0.258627561346606	-0.453774968367546	-0.673094773423549	0.133944020823911	0.802176608520856	-0.278278389437657
C17E4.6	-0.0912828075304876	0.146250600189641	-1.57370627334299	0.0155608334820322	-0.290561582814156	0.834952297479369	-0.984321501038478	0.550328902648865	0.0492075800938129
nkb-1	-0.0285182437972504	-0.296173583606192	-0.146138274116586	-0.364934917708159	0.0225734015194396	-0.116974578289943	0.10900898611017	-0.196954845423579	0.627159310174507
C17E4.10	-0.904731971935713	0.929143844830997	-1.38548995067255	0.819226328479385	0.223926068609624	0.230289463423718	-0.840171500665416	-1.07643331378187	-0.347461957027858
mec-8	-0.895933642506631	-0.257618016558063	-0.207008972149785	0.254462207090353	-0.918608942750713	0.0720454996437797	-0.335195597405124	-0.236576135638063	-1.07577372538207
skr-1	0.21506329061093	0.338360437466163	0.729170124875547	-0.403053871426548	-2.08250068053134	0.328867408633159	-1.25572023710858	-1.07520613547527	0.182488255303966
calm-1	-1.21829489609275	0.0590534933765596	-0.440315486974736	-0.203423049995786	0.673714583302994	-0.127103705340963	-0.108709016645104	0.641393680448824	-0.851513777607951
F30A10.15	1.56213785221367	-1.16006034386976	1.41353734649492	1.05758001667415	1.25846760348144	0.742620651552483	0.650704131442151	1.77946327809836	1.52875818489676
stl-1	0.154341781254105	-0.0898484725836379	-1.99310182901996	-2.66391300614491	-0.474405699911181	-0.516634993516674	-0.581269192723681	-1.00837517431057	-0.867289331722584
sac-1	-0.61057109212413	-0.773561041259245	-0.950041754920346	-0.646812893807546	0.0984688837998722	-1.08919424449981	-0.349727989866651	-1.03074555150107	-1.52949659611452
F30A10.3	0.310557610180128	-1.38653197055502	-0.067615090381324	0.638087676975508	-2.85154258114879	1.231789340946	0.783491811034175	0.113886458553751	0.277972182975409
stn-1	-0.131015116271806	0.318264556362947	0.845455556616472	0.253384073423515	-0.261160710909496	0.0948159313459177	-0.307956015671673	-0.0096199445094667	0.121058166218652
F30A10.9	-0.473630111086814	-0.342968755547121	-1.21643948593114	-1.24847445182718	-0.297540154242395	0.104915969407349	-0.559446422521879	-0.768554795693553	-0.415702038378545
usp-48	0.592572381621964	0.423217091959578	0.0155926159229434	0.293587333421289	0.0745033001593179	0.705220735287202	-0.0640451728702235	0.0182365042520982	0.450868358938814
smn-1	0.148893870037821	-1.80471126809289	-0.510674968319657	-0.502725628958053	-0.234626837710038	-0.425524670303478	-0.744295042064031	0.28742559150244	-0.811953503293916
klp-16	0.378801870467517	0.910720987333318	0.844306751982116	0.770703433424486	0.66521075896284	0.896352567842506	0.622396798049912	0.740797648433759	0.517801462090603
C41G7.9	-0.61057109212413	-0.341333870860487	-1.66685071503933	-1.40279565163239	0.645846827170827	-0.200209918045435	-0.235881002988484	-1.32510610004075	0.221348794854141
C41G7.3	-1.30586947757912	0.146899420386199	-1.3469564594714	-0.337127083259834	-0.0351673070939845	0.065550253373753	0.155526415214217	-0.223811510714202	0.415084505454769
set-32	0.0033013086375942	-0.000815986822486116	-0.849079007725294	-0.541277678458308	0.198854048551757	0.129568825147756	-0.530211940296572	-0.141659856621848	-0.523254216491652
irx-1	1.98438587216721	1.79378605387772	1.1958480336087	1.52649305977565	1.85643871715308	-0.28280152941219	0.483565206012232	0.383373455202237	-1.080096730418
swah-1	-0.880815388783242	-0.192539827798583	-1.10869832617107	0.768741839568245	0.343851462626403	0.769181857347481	-0.465130033608687	0.246037842405726	-0.188747576057929
C36F7.5	-1.37629223439356	-2.14402182012676	1.45559186640664	0.195959537910832	0.730847102825079	-0.618210396240338	0.411764209027056	-1.56414318499286	0.2749980935239
F42H11.1	-0.795384277550925	0.345631260711498	2.55654257732584	2.09380531044846	0.582804143735145	0.28256211256851	0.863274964487717	0.412811591971821	0.755580579031652
lem-3	0.208257662527172	0.264291614643873	0.954111477168718	0.460266486536724	0.393524330659033	0.202331434590565	0.214990493681752	0.463929057535676	0.213373615253278
K07A1.17	-0.556245100012251	0.266621742119326	0.220759384156239	-1.62880301328539	0.0864767345333149	0.427168612700859	-0.586051875409792	-0.664702863981961	0.340236580458998
K07A1.13	1.00693039948671	3.91261040014959	0.464363095407771	1.28873454022382	2.39011630877645	1.35977956500328	1.339084346385	2.26471854523307	0.961834870200808
dut-1	0.489960009211309	-0.98897668379008	-0.304162043204347	-0.980457958318689	-0.452593032696694	-1.22411664931126	-0.0823886307517006	0.0244704716065977	-0.308444429597977
K07A1.3	0.409051568049588	-0.641353208682121	0.152125611858455	-0.537114852617454	-0.100658071912281	0.0806748459889244	0.179350578308199	-0.48478419767712	0.338430934460803
K07A1.5	-2.43352528312676	0.694991896636068	2.31518297896796	2.22396121212214	1.54442660690353	0.99548271270447	-0.13647752756031	-1.02790626548728	-1.74213162480363
cri-1	-0.736294527297499	1.80680933004142	-1.44601169368228	-1.2210643671932	-1.29031545442887	-1.22725484941053	-1.51686933849421	-0.692863257907939	-1.46698789633192
aqp-9	-0.910334909362398	-0.262879183078564	-0.885546852948534	-1.06360386169723	-0.900417946992501	-1.27084570264332	-0.502746296002051	-0.149857276888598	-1.1198199759309
K07A1.15	1.09404005587499	-0.19541453787929	-1.66882755334921	-1.43971986605757	-1.53503467557619	0.10649838625009	-1.20131192629622	-0.00223540980837435	1.59024199924504
ile-1	1.35555957611158	-2.02827729443302	0.646910152741893	-1.47272110462489	-0.700504682463533	0.670917826964815	0.546897093592079	0.977588109004551	1.27782420961864
ate-1	-0.379398303124862	-0.40892033122733	-0.207008972149785	-1.04660992110462	0.323960144938081	-1.33696132151527	-0.335195597405124	-1.83987486213472	0.384507960192469
rba-1	-0.887702311223165	0.0640450413677802	-0.567978460652398	-0.292534253417736	0.846715194106323	-2.94307225034159	0.216996177670804	1.76788178478037	1.05001038928903
lin-53	0.476325910023419	-0.169801453882865	-1.19251035231401	-0.276810136863273	-0.395889295843272	-1.97817857095419	0.715106408869261	-0.156683958138114	-1.6974084018829
nra-2	0.25644022143704	-1.40497273297911	0.52774670925221	-0.306561250941792	-0.116851666556538	-0.433552156423815	-0.361600055925591	0.327045489006155	-0.128664198162546
rps-19	-1.7082637933298	-1.52956749545703	-0.385004286757295	-2.75726904818048	0.794849965480669	-0.0318523373716468	-2.75894876940255	-1.65502129549756	-1.81853285746745
T05F1.2	0.812487357901843	0.020363948924097	0.470372689713094	0.224235774013518	-0.0754686777120057	0.184707488029769	0.221844284911603	0.387974382019166	-0.382759842742047
hsr-9	0.243552332302359	-0.130576886587294	-0.625493963640964	0.0342539068485431	0.46368712715522	-0.298209209870535	-0.0890493629116673	-0.223708806332873	0.498365815949962
T05F1.4	-0.851357251243379	-0.241150787252905	-0.0430269249399847	-0.359438703157163	0.101078481276589	0.494587810383645	-0.139322986726236	-0.560332189449414	0.237371119342997
T05F1.13	0.270491777427589	0.298880821682874	0.0942721713231113	-0.13407788493859	0.452430474139997	0.300843443604958	0.580466099672832	0.575996912437079	0.52792437136879
lab-1	-0.401999585780708	-0.890650399284144	-0.538818951977879	-0.635902257221554	0.6082855373281	-0.0383979949863485	-0.908110743255371	-0.406325865406776	-1.21517545142635
asfl-1	1.19065232100108	-0.795317109373654	-0.226713491295649	0.35244283639165	-0.678531039710177	-0.139496595939195	-0.096833284017879	-0.113669671313279	0.117499628429238
npp-14	-0.166398803052239	0.874164084865079	-0.134990678971146	0.882720608352399	0.411094542747492	0.569440201976013	-0.0186510479328867	-0.507628444626164	0.0235267433389684
cel-1	0.223185869662434	-0.79907858236041	0.00177018748877646	-0.548670457311367	1.42034740762235	0.53971094447692	-1.1506483122947	-1.11372913535583	0.191471240938046
C03D6.1	-4.56119263592154	-4.31926325305865	-2.98564648417093	-2.27031242129247	-4.57248191789279	-3.96593224222364	-2.50391903141589	-5.34317997579696	-3.07408733890435
rpl-24.2	1.05285286729724	-0.364033566466325	-1.68903795158003	-0.669230087585846	-0.202189686277375	-0.74258112219375	0.20675372714257	0.915657429121066	0.193140264494426
C04F12.1	-0.391653926098642	0.394280898475699	-0.067615090381324	0.789574516397634	0.803402882518705	-0.546179311962763	-0.119484465087179	0.113886458553751	0.814204000836623
C04F12.2	0.545374105697133	-1.16612733248093	-0.774735173162336	-0.788144677358987	-0.0270571036162489	-0.293709766504332	-0.317460072387335	-0.387432105338972	-0.409073070092784
C04F12.11	0.354256818069731	0.110502531391537	-0.00369271082877884	0.374382021103001	0.365020826468485	0.0530884769614723	0.717398380998578	0.0742971160562078	0.454987353915048
rnh-1.3	0.606313031025412	-0.690310713803261	-0.18683510201106	-0.525216939784879	-1.82998485181328	-0.983044212024582	-0.690927767782089	-1.01067125306558	-0.34639110035389
fce-1	1.11633330717206	0.13823950450712	1.07027710311412	-1.04496621282413	0.762035272387259	-0.966791752267617	0.26785241604377	-0.733553221288591	0.0652414116940236
C16C2.4	0.1650982286158	0.104871378113644	-0.0748674467650722	-0.401635337765274	-0.517959820607063	0.564058395548444	0.268956361752469	-0.404207332791637	0.57596294805136
ocrl-1	0.433853276368556	-1.83509354907024	-0.267772355695465	0.266896339301065	0.408498512077637	-1.48826051517513	-0.161176796893193	0.19568814773441	-0.0828814426076706
eat-16	-0.781442234417193	-2.34318844744939	-3.23719621852826	-3.08627118663661	-3.40744359055738	-3.14359581480333	-3.78688053393889	-3.52741832910636	-3.68090484601103
gfi-2	-0.0285182437972504	-0.817027958198504	-0.593611149568475	-0.563196060763848	-1.27793510344882	-0.116974578289943	-0.0374094959261618	-1.68666772556157	-1.87272529735078
sur-6	-0.399986745943461	0.181979229643571	0.121839621582724	-0.00217076576450716	-0.25563351847847	-0.749465685127855	-1.28868048135385	-0.169955451426941	-0.53239831945646
F26E4.2	1.81854484345083	0.507791564430166	0.913637987287312	-1.62459045618752	1.07874707162087	2.50637275240037	1.33268681477968	0.0805675374064617	-0.393234099468475
F26E4.4	-0.199680148811582	-0.885773477065921	-0.388205702030272	-1.37995143810645	0.037990471104663	-0.868716442959847	-0.208874050137996	-0.307153575366495	0.626824658228717
F26E4.6	0.596500390766141	-1.30942411902509	-2.29346199338126	0.129024526126955	-0.838369739325542	-0.315568203834787	-0.955087018813172	-0.16006318196862	0.202976302431875
drsh-1	-0.311422529506971	-0.373574601478965	-1.0920969003837	-0.52451956430988	-0.911840879588004	-1.95880197041336	-0.264358043124608	-0.693990376479682	0.0257705958629303
tba-1	1.13900323091465	0.181979229643571	0.402858610554595	0.298293348191607	0.291744424892485	0.476009541779895	0.753179771351486	0.720519330164824	1.2184470715122
cco-1	0.875385601156689	0.343094868868284	-0.904382949100157	0.217297105879068	-1.10926610307363	-0.154218819381663	-0.181342657793667	-0.0859964396374835	-0.72240743684399
hrdl-1	0.284963489379281	0.953109884234885	-0.258368236409697	0.0102890445232514	0.702904351646639	-0.493700833821049	-0.281062597613902	-0.00814886927494056	-0.736842500525573
ensa-1	-0.164258611932666	1.28817274343534	0.556656466079057	0.548904426589861	1.09152568983021	0.365803675323004	-0.0753536486953045	0.0837837054799957	0.27939873756805
K10C3.4	-0.38187175972141	1.1598094005163	-0.565441827332637	0.263227378435773	0.173053789769894	0.0508450811323251	-0.584161329729464	-0.751742220982733	-0.440669695329289
K10C3.5	0.712491878591792	0.242241850347552	-0.106908832855976	0.0976030481104625	0.253211697039214	0.0223402941204083	0.429156895199878	0.377474409614564	-0.0626125371222519
nhr-49	0.0491662842579694	0.560930362654552	-0.413895150366097	0.75929421792623	0.560604544942605	0.422223785878556	0.778019208314443	0.0809876277473461	0.508201194397697
inx-20	0.994055352200021	-0.931504861434191	-0.544673725774579	-0.174043219033441	-0.25294960290956	-0.0981879015356717	-0.995870299064439	0.95124055082404	-2.82617586097743
mom-4	-0.337069894067056	-1.00258584788764	-0.877138611361958	-0.0550094771304807	-0.772520708380449	-0.659526972221032	-2.86974963959	-1.04188721432798	-1.2778700576846
lsl-1	-0.75443176235706	0.662068385341183	0.759878554990688	0.462836146894737	0.0579606676905834	0.562530889283698	0.454301386817682	-0.207623700646768	0.851763623585103
ztf-11	2.73912615267161	1.13873841969845	1.47883258782794	2.24043826605008	4.11643038392665	1.42002246692639	0.356324916810101	2.38270602354861	1.4973260740202
strl-1	-1.24982811871874	-0.333965232320991	-0.534171310077046	-2.45587143698261	-2.135927762674	0.268624506710053	-0.272960807533681	-1.19319361379081	-2.08545606863217
epg-8	-0.0536700970170286	0.0284118520436107	-0.832422578202048	0.129024526126955	0.389337237395877	0.020922696618584	-0.955087018813172	0.543097365870386	0.0803244028061217
dsbn-1	-1.64962548205294	-1.50110928169131	-1.99310182901996	-1.25093105646784	-0.255616768420034	0.237220965292476	-1.64610359145959	-1.58600304512832	-0.511668097213627
Y106G6A.1	0.254584636487675	-0.114623672858406	-2.43326840664025	-1.71220928031865	-0.420978617768522	-0.334153614147628	-0.156394114207082	-0.890387695995034	-0.712049168250536
sqv-5	0.912760179498592	-0.0640391237876644	-1.12518444326603	-0.143446305328521	0.234605160029555	0.269180711339325	-0.660691327090216	0.285252289750659	1.18206709087477
T24D1.2	0.417477336024266	-0.0710048702593069	-0.564294612308589	-0.976694817253186	-0.526977392409379	0.0433834362082057	0.0554420683694038	-0.0554821242886835	-0.368782846829023
har-2	-0.610023699040645	-0.975770076638681	-0.810392474038929	0.493911738342522	-0.878105236013141	-0.499874015898114	-0.0156774272371074	-0.720725769282439	-0.507927539447687
T24D1.3	1.27844482716606	0.986221322310438	0.671076601456185	0.387497041698234	1.1826507542864	0.0811655985416906	0.814710541822225	0.706207391331068	-0.177321085706006
tag-179	0.865529461623158	0.192923938936056	-0.951104859256889	0.644615133264408	-0.351531822663829	0.000722454118546601	0.248579502327391	0.488549856800633	0.485152742735683
mom-5	0.415537465608956	0.627210203217686	-0.600573630056423	0.548381054773963	0.697276347810027	0.384239707696135	0.341638849536462	0.444490175153837	0.940819305900122
T23D8.3	0.0885991749361085	0.528405585437681	0.5568235166975	-0.348325007976294	0.375961660420869	1.04874270373215	0.151039068832491	0.920428940614688	-0.370522108300714
eif-3.C	0.361961270051659	0.708218015234503	-0.263683992753376	0.37077259310536	0.477382175807883	-0.245329503475974	0.0151419864451457	-0.113751985912099	0.192507603433455
sys-1	0.760946016542131	0.77700717563535	0.543403311783624	0.491848476476977	0.482815824706187	-0.359728595452299	0.266415662865446	1.11741492760507	0.978948301457714
his-67	-0.574172210495829	-0.350476132975839	-0.72384294876822	0.091281483978248	-0.98167936406947	0.45316169128681	-0.649522240222555	-0.487157067443344	-0.385012369068983
his-68	0.805780641642206	0.921852974590034	-0.498377594862115	0.354347420059569	0.601112398819667	0.564058395548444	-0.353931830985999	0.592572825224472	-0.269693010172342
alg-5	0.621547475976202	0.381983386547433	-0.0558121909389752	0.56683195637325	0.188230857301087	0.214610407451381	-0.133959916120619	-0.048302190316954	0.296168771807401
eak-6	-1.93973091524322	-0.19531899498403	-2.48753089359321	0.0558254610913498	-1.98303002250727	-0.237678395318915	0.0951280731822351	1.15208108751993	-0.164149993570912
rae-1	0.151419460086999	0.226233891942363	-1.28697001027536	0.548904426589861	-0.0275465295965189	0.0434845575086784	-0.551823359397441	-0.703385388871436	-0.144049250305272
ercc-1	0.390626803311698	-1.31396352822958	0.484800787876203	-0.545276932536733	-0.708566202529185	-0.410657259232176	-0.0672744325711044	-0.341535353885962	-0.190498062872572
F10G8.9	0.402375469712669	-0.627712354052485	0.137079458542976	0.472684901931008	0.000808394144769193	-0.00101350980185375	0.423601058913968	0.816300859638045	0.00159362652388006
mut-16	-0.14443525869566	0.19592941087755	-1.1980415790602	0.0897439437464737	0.389521340599725	-0.338491584376254	-1.01030637244228	-0.326429385223012	-0.329185900567559
scpl-1	-0.524566628921773	0.0297894663479137	-0.46891886127068	-3.19379637574212	0.13513450200549	-0.811066109861764	-0.765763251904091	0.210853311305027	-0.532258457832791
Y106G6D.1	0.499215418879386	-0.593430367994199	-0.267494412415844	-0.882731942223141	-0.532430900210481	-0.6343010564815	-0.176991387989582	0.202171803787386	-0.0506205926378595
Y106G6D.5	1.1858503743321	0.27481630454077	-0.050800103951759	-0.704189905940057	0.361661212719492	0.782596730983668	0.423313007053016	-0.0124806806461349	-0.388159170091942
Y106G6D.7	0.940324780407893	-0.57775980294991	-0.278105960338844	-0.238082460884224	-0.0302273473429974	-0.161457702640789	-0.340888173387492	0.503548222722307	-0.139405910021399
tag-72	0.294730405390618	-0.517241485320524	0.553005988798385	-0.501633646354127	-1.93038642651955	-1.59979210257461	-0.472152123495567	0.439346703601806	-0.563437038815971
C25A1.1	0.414828051549457	-0.00715428102467381	0.837592990836379	0.299138935598149	0.374166262824554	-0.248244464433199	-0.250601317046284	0.734310277601628	-0.270142221916878
C25A1.4	0.808403454083845	-0.337137845257054	-0.523471070903988	-0.737310659974712	-0.489007446654455	-2.06852591180291	0.0368363173286754	-0.0349196232563877	-0.696597117242218
fath-1	0.151419460086999	0.343094868868284	1.1909155896653	0.426321086613522	0.38076599495035	0.365803675323004	0.116925889921097	0.0287701587963605	-0.214891497766322
C25A1.16	-0.415328927976301	1.13576969313706	0.148291162037299	0.0763512332644457	0.289979083317599	1.11011045412108	0.82419530967139	0.76593761749539	0.637047447304394
iars-2	-0.232669933132642	-0.251692448333336	-0.380643158593897	0.0813083071462661	-0.154912429622979	-0.211988557167725	-0.203147581355887	-0.865966257908995	-0.264698977251214
clec-87	-1.11006391760842	0.273681785051908	-1.35481605263624	0.592265022669101	-0.202189686277375	0.366806877808784	0.431970573826694	0.54276175791809	0.392611282815045
rsa-1	0.666189765431489	-0.718461060212047	-1.78029189924476	0.163630646394834	-0.141663205252508	-0.383769726243535	0.0492648299401405	-0.338900822961333	-0.568581736435492
dao-5	0.0835593196658399	0.460551892265294	-0.193571337786231	0.247526562502704	0.666661751222528	0.657339450091349	0.294119697625249	0.313675626049946	0.491757608580385
lid-1	0.193376199041607	-0.504868253148944	0.0560041091578211	0.841949605427445	0.62616573730076	-0.322442378961677	0.235836586026203	0.394771568441069	-0.381221266016616
mrpl-34	0.0880016765353466	0.338360437466163	0.486701527481879	0.118435724939852	-1.0987039747967	0.562700872737642	0.151914270982918	0.231088370149871	0.956236310289953
aha-1	-0.636051672063929	1.25169938042925	-1.35335543943933	-1.47272110462489	-1.68430138819817	-1.39323985654413	-0.237849221760947	0.00275209122534962	0.631639269715558
ced-12	-0.232772759588213	0.359615244867768	0.0327908250724609	-1.28395742355012	0.531387554541145	0.204454290869879	0.37374912463053	-1.1430118121821	0.142829988774195
csnk-1	0.503525260039737	-0.358317835586719	0.00814920357196056	0.296865561923393	-0.195968600592462	-0.0157698270660529	0.281124817200548	0.17399947592058	-0.678123010511872
ZC247.4	1.21040104333824	0.299850103002113	0.180775151582987	0.432523991358385	0.38166353044523	0.507209289662112	0.434510552888405	0.0658712960069156	0.447693632346976
ZC247.1	0.407254494889322	0.625797539185333	1.05262598312704	0.631959672620764	0.522419688570427	0.72908384865146	0.821317956244264	0.801693033866482	0.777429186445797
wts-1	0.0219871130521778	0.490220015954479	-0.0844663270159481	0.176272881663342	-0.609908284246664	0.321173465554939	-0.361730236350325	0.188504835753354	0.556555508196348
T20F10.2	-0.809752707286667	0.128362594360261	-0.606664994338762	-0.334448725680146	0.236858829927978	0.36488146500483	0.0756831899687636	-1.08899083232087	0.637120895209269
Y106G6G.2	0.469021421311599	1.70824243205497	0.952836528640786	-0.953451664729741	-0.454419644142153	-0.960459701456935	-1.20049146759857	-2.48867314536933	0.451289044759593
rps-7	1.35186872889172	-2.24968829332302	-1.56976795396749	-0.278394653812183	-0.94522390361086	0.166741288173196	-0.496348764396738	1.18118400260227	-0.392543675312778
ZC434.4	0.763869621404112	-1.81625925093178	0.221834015982803	0.108915957938562	0.0375679233996066	-0.826912065774811	-1.57209810800421	0.664040325761253	-0.0576437110404606
ears-1	0.117539589960469	1.00395075063814	0.456951603930137	-0.212807022615256	0.521416867817523	-0.480351547104908	0.717812891026312	0.733393226618035	-0.552383707622831
aph-2	0.967847236154934	0.80795285736686	0.852281065329793	0.775699126494896	0.684683744223786	0.677914913737719	-0.493840565874138	0.271723030937381	0.585886194114982
ZC434.7	-0.708804448346674	-0.17014016925553	-1.40427564564192	-1.2133063441137	-0.811119799783641	-0.478783705121317	-0.607333997018008	-0.55318748453261	-0.491494563220849
ZC434.8	0.988873537229527	-0.467644922124556	0.972713323810167	0.530973795540348	-0.317118572631874	0.980259794879061	0.827189898977882	1.402666242267	0.547832747263413
ned-8	-0.0348500483820179	-0.31998124816472	-1.29167250006617	-0.307621103872384	-0.0302273473429974	-0.98465667204314	-1.00267037536147	0.298185707972557	-0.829256270536776
hpo-35	-0.107287206278043	0.146317825355435	-0.194193424542583	0.15870238517764	-0.290831246687475	-0.327809381563039	-0.40146020094937	0.146757637111896	-0.663784015039018
F45H11.5	1.83366997540769	2.22909680664728	-1.18114418218321	1.409157285255	-0.454419644142153	1.76645439944968	1.06128807870959	2.50069350186414	1.26538579043105
mgl-2	-2.10094308139359	-0.86440997350465	1.73653482380762	1.86129532221363	1.78914582805086	0.844508389146191	1.18685641381139	1.0083997192139	0.114540336748089
cup-2	0.542837677687027	0.246425315940839	0.625191409427249	-1.09718048107236	0.788900825648653	0.336222616844285	0.0336635189013332	-0.00771473714500501	0.594293361347281
tag-353	0.305433946793049	0.836411071132586	0.272445188969897	-2.38504613476495	-0.941267170864687	0.193132257592692	0.544051634426154	0.367335959455691	0.620178697534849
blmp-1	1.09404005587499	2.88488563512124	-0.747014315172	0.922889083927172	2.26945093068401	0.626520880954756	1.27115698053118	0.363842364025524	-0.806788331626706
maph-1.2	0.277707747429127	0.624242397767678	1.44397369981581	0.7991080757266	0.458234957479408	1.03259203178326	1.46783160894289	0.465771512614823	1.50577722800675
Y106G6H.1	1.56017752392795	1.16719663346418	-0.846073914553718	1.75417006472225	-0.604665051984214	1.45526230548603	2.53400449348896	2.85464471163386	1.69953038320844
pab-1	-0.282484280348201	0.0553465038229595	0.535085237953336	-0.0904824053319525	0.195649046854886	0.200571309044985	0.262995373023838	-0.0165259574607046	0.342419660104769
rpl-30	0.993797200641419	-0.566174699820707	1.29431014140903	2.64566241803293	1.49099952476087	2.11041316783592	1.46917009475305	2.21523138604055	0.885433637536987
madf-10	-3.17315520265947	-1.57821713322124	1.03884228325222	0.723617317507303	1.00019526529216	-1.26726859634932	0.353479457644174	1.45853147007367	-0.31402031704434
pdpr-1	0.0845014607193978	0.505713404829532	0.487788205715405	-0.566728331238163	0.381277052217546	0.202212499246267	0.0213767317229534	-0.169576264753473	0.133255199987058
Y106G6H.6	0.476946242872931	0.473125910822236	-1.69479597688783	-1.47102304163637	-2.68015910428536	-0.87130901178487	0.216996177670804	-0.385832233519669	0.713249589748438
sec-8	0.129975847573892	0.0565396866295496	-0.430671908824046	-0.152466906750935	0.849369054959867	-0.0757848023535784	0.168311424098278	0.253630201057044	0.142809514726505
Y106G6H.8	0.862406113081816	0.729739326844514	1.01078064089843	0.565381480517801	0.722030111826342	0.270320934840258	0.516594892316968	0.867435285790495	0.186482812343212
duo-3	0.258529124059115	0.109393975747174	-0.703000801171856	-0.229825396474812	0.423137474498189	-0.152884344277667	-0.419852548559972	-0.462507530320418	-0.244747978837025
Y106G6H.14	0.944821011092182	-0.787302121974724	1.8935405741641	-2.53861354931611	-0.669251842887128	0.939991129628938	0.488918863700758	-0.294307432239309	-0.438728677930156
ska-1	0.467972980353515	0.263405338559824	-0.525081113494983	-0.361961895911158	0.37738722708074	0.743959395676075	0.0896794811114755	0.825116987329124	0.766555801163242
row-1	0.0263053789710118	-1.559998744104	-1.19305636169977	-0.517337908700752	-1.78240758581605	-0.848457436370702	-1.06669339824981	-0.892402489782123	-1.85925396530556
mus-101	0.211056304818214	-0.114632393031627	-0.712068077768598	0.170876588938337	0.445122590616695	0.288663484246006	0.274142698753277	0.351065620697305	0.375929663190233
F37D6.3	1.00769471684609	0.27074978814003	1.14192646305151	0.219512281873078	0.436590156556176	0.202308652388917	0.878448902987919	0.829360141351622	0.644380282211448
F37D6.4	0.387613080132958	-0.0488936025329873	0.157182118328906	-0.696113629737145	-1.41273495628384	-0.249701559864408	0.516594892316968	0.00247968919573452	-1.73227438439382
tag-68	1.47946898947345	1.52472511334002	1.60621274588571	0.798229866312808	0.982634011170819	0.268624506710053	0.586738485462007	0.0238475826202523	1.41623471330516
exos-3	0.55964060168953	-0.464141057051729	0.333517623963437	0.105996821341274	0.941977798518494	0.127058920978083	-0.142906839704734	-0.0072486869307421	-0.709315877382915
F59C6.5	0.628160739380629	-0.115331568368052	-0.346554527011144	-0.165530295484363	-2.11368885009352	0.124955338659429	0.722332629385421	-0.782160992875448	-0.830520511315922
F59C6.12	0.61592965657888	-1.30815649656704	-1.29540928846456	-1.95898930595272	-2.22853272980954	-0.989038186234774	-0.37078042929493	-0.102937091507156	-0.193060565463068
F59C6.14	-0.709669055873453	0.294198057984347	-0.148856546784523	-1.00532419982852	0.0192664107242461	-0.0379449996125652	-1.97862972863933	0.290645699889115	-1.66289198810688
F59C6.1	-0.590270109509778	1.14501640784305	-0.0371708525463103	0.15154171178004	0.831463431367049	1.18301100553105	0.775906409430085	-0.0977736083478227	0.466953467966595
tli-1	-2.17456046520312	-2.14402182012676	0.533778628229432	0.482955972818789	-2.34861417965464	0.988499801809049	-0.995870299064439	-2.95589181450566	-2.82617586097743
F25H2.3	-0.432703902704748	0.131676494014368	-0.47881581292909	1.7552318166757	1.90629490074953	2.91188091883758	1.28496286973145	0.000311499698170644	2.70268881856567
F25H2.4	-0.111727331710675	-0.639161060941676	0.536808951419912	-0.76466285514001	1.16722845351996	-2.75876643827826	-1.07122617792817	-0.437980099086499	0.518351159746619
ndk-1	0.319140311760442	-1.68666717138044	-0.509017525372683	-0.299227330641573	0.0733795618746225	-0.591520459238797	0.0358854244093197	-0.510414580573255	-0.375288368709942
F25H2.6	0.0606162585730795	-0.546676840866106	0.244664604628352	0.416882499495923	0.047659787990315	-0.886355467975441	-0.333002013662682	-0.036711693188929	0.210415553654076
F25H2.7	-0.571156924893936	0.00221870120857883	-0.48514747704726	-0.800162014046225	-0.614072881057119	-0.550872059583012	0.434091088880252	0.479516181139391	-0.211069588367371
ubc-25	-1.5725326058757	0.76894339763434	-0.897233836446675	0.620525053545555	0.979808568191805	0.840301415395259	-0.387628084123187	-0.675209880833211	0.0630098117250301
pas-5	-0.798176941298064	0.723545653297053	0.587527034324223	0.748046047982153	0.876116066010984	1.00092347960263	0.961649852324663	0.682460436712106	-0.220950177224552
rla-0	-0.0976654116970683	-0.122273484088351	0.764994954128663	-0.759613486196659	0.818318324581226	0.887722258161925	0.15402299398679	-0.684619120499219	-1.28858112407748
tct-1	0.273701601887789	0.112694679131981	-0.134696962326895	-0.889322072754375	0.491829751702113	0.180575652941504	-0.765763251904091	1.00458943962484	0.148954005359468
F25H2.12	-2.55583836153797	-0.826361393147578	-1.31220891571262	-1.47102304163637	-0.712565692816086	-0.87130901178487	-0.847838221065108	-2.30437389595052	-1.23706681954085
rtel-1	0.450490338971587	0.004632957449437	-0.121334669760034	-0.365875744819437	0.037990471104663	-1.06641981985019	0.177203042343252	-0.372991239077397	-0.854565788322565
lst-1	0.13312185323118	0.572109117422647	-0.108728538788276	-2.27100084685265	-0.94522390361086	2.02246303610067	0.568485634339175	-0.600404439562711	0.864011480321514
T22A3.12	0.7866245505121	0.677775590618904	1.52749561458049	0.915710277332921	1.13915962737195	0.790796424918707	0.411764209027056	-0.750022426297802	1.78017537202548
pash-1	-1.21179784193338	-1.23174030537585	-1.06575778382531	-2.58128443985102	-0.654661677797427	-0.434043382149917	-0.235881002988484	-0.476065002977544	-0.134272439654815
lam-3	-0.615421962729555	-0.290225507184541	-0.9591212052429	-0.334726489547786	-0.477775684487808	-0.455389319100265	-1.29441405695932	-0.326763262373106	0.237467571366425
mafr-1	0.421129569430766	0.15244322494154	-0.576156516790932	-0.233080134725983	0.258553953685865	0.0184114825200324	-0.532879684820275	-0.00891183013015069	0.0443885862521809
arch-1	1.47472045380908	0.296981622947296	-0.26573428914476	1.409157285255	-0.454419644142153	0.591281042395116	-0.626434512764795	1.41845921996037	1.55594949582517
B0511.6	-0.689364589544583	-1.10586634866509	-1.03971039701834	-0.462352900078747	-0.187893838786761	-0.520155419964879	-1.1259644053668	-1.27792001020654	-0.83885840832702
cutl-14	-2.33328242789319	-2.24968829332302	0.813084699388931	-2.27100084685265	0.0385728021237792	-1.61122736473556	-2.18407135587112	-4.50753680489241	0.864011480321514
B0511.7	0.606283803620956	0.162573261044358	-0.351062197075173	-0.905159735348451	0.379853723152817	-0.224116769920615	-0.712398815008525	0.142975881168361	0.556982016310376
B0511.19	0.522034874699771	0.942668961551347	-0.417666109084605	-0.728418708746493	0.257805723733287	0.524608482857436	0.965476728736402	1.09083129066616	-1.60947406807658
B0511.13	-0.301057867132922	-0.0287370815631466	-0.193824751295781	-0.760505554492382	0.0407609889210063	-1.42026188377007	-1.04000744714011	-0.462885870070463	0.197735184970678
mrps-30	0.592572381621964	-0.0666819306038508	0.448370365199385	-0.227902262945111	0.799527623939803	0.410783873823512	0.315189007154525	0.604354319414416	0.301816988138804
cdc-26	-0.968633873797095	-1.03717133463045	-0.108728538788276	-0.278394653812183	-0.94522390361086	-0.202220543576517	-0.496348764396738	0.115752068507162	0.544204969984431
eif-3.E	-0.430821206716686	0.885060708896787	-0.500117761724353	0.308808658639143	-0.0648928971990748	0.158329218974346	0.547328238939379	-0.276641951016007	-0.159626215817441
fbxa-125	4.30426041723485	2.12644412974221	-0.166674689763041	-1.78473264552482	-1.92117295755681	0.937712974918407	-0.544359543603778	-1.55656490835874	-2.17627621758102
B0511.11	0.357554843992428	1.61953506099629	0.0882816609393741	0.44101093851193	0.65148466484987	1.21119533593763	-0.298134636120726	0.0144387229989302	0.43457135077721
B0511.2	-0.148072391690462	-2.43688862552892	-0.830928889685384	0.193733947910091	1.13217415376353	-0.386526355639843	-0.272960807533681	-0.615565742973057	0.123864833498995
B0511.12	-0.217815322906595	0.337414441499008	0.929028488894098	0.405248414174631	0.657370971131959	0.584103623341104	0.140095542817386	-0.00527326837178268	0.128179187403024
lonp-1	0.068963575981052	0.273692659080443	-0.0824995654984491	0.276696105615451	0.308225613987328	0.480324060686177	0.199788187145632	-0.130248892045882	0.183332618052935
C34B2.10	1.13627008577913	0.1389574217415	1.66978651107198	1.40393440024356	0.489194297875434	0.00691809547477488	1.83845866071728	1.55047168316838	1.81379566908356
sdha-2	0.613854843892583	0.385538181366414	-0.172538754842834	-0.571032344249629	-0.357630968433879	-0.925237674815873	-0.442920720228461	-0.00814886927494056	0.0772542451458822
C34B2.8	-0.128761099030821	0.545583213144965	0.578059514346247	1.0476674518598	-0.0308536806232198	1.60075117269571	-0.119484465087179	-0.860949559225451	0.277972182975409
kbp-5	-0.00292335072275603	-1.59522664009777	-0.89665401279342	0.061987493489765	-1.56202641295208	0.137337213819883	0.153761616865187	-0.0531148878587396	-0.336990411168046
C34B2.9	3.65203162733704	0.694991896636068	2.31518297896796	1.64263982334926	2.1199107880913	2.0355277021138	2.3359913792671	2.97263218994939	2.29438562287463
B0205.1	-0.204853358151419	-0.139514440199567	-0.214397800493632	0.578070240510175	0.316981573509843	-0.285076656788893	0.164632458754136	0.0727816834096258	-0.438792117038381
B0205.9	0.929541356923856	1.78214412161291	1.73160776796591	1.26802101371269	0.954935091768853	2.25789672449687	2.0319164010737	1.53358369044859	2.09125364404719
B0205.8	0.0276694612670279	-1.17053737537298	0.332788927341319	0.259814286161809	0.570905293121538	0.294361264498929	-0.330197858024235	-0.160703020778335	-0.690787531833859
B0205.12	-1.21446942544626	-1.12039108310732	-0.602614695787274	-0.852143946147264	-4.44142769344526	-0.559560713191948	-1.46250876992409	-0.866782572003157	0.0149322217455017
rpn-10	0.489925730947803	0.948654114628997	0.715844805939514	-0.854100677715801	0.850269114280762	-0.20916106266207	-0.374952363341469	0.857499432492019	0.418985067912073
mrpl-9	-0.550787889363024	-2.58656024117078	-1.21042161421359	-2.32287338195143	-3.23340437289266	-1.15376570339852	-1.61173288001406	-0.681522107174791	-0.603984612641876
kin-3	0.865529461623158	1.36997722059039	0.228915566950453	-1.85812031277903	0.00516342703279331	0.520744948823212	0.10216102029106	0.76593761749539	-1.18793634153427
B0205.6	0.333610421134986	0.553268589258305	0.452631149487891	0.93376422516453	-0.678531039710177	-0.139496595939195	0.379636426684258	0.503719277920674	-1.3427820571453
B0205.5	0.503328341540436	-0.118731768516798	0.431626477256161	-0.158249672648642	0.241265953185895	-0.144197225136615	-0.549653129500392	0.602164387979146	-0.113869400960027
daf-16	-0.406166691901787	-0.468958181461515	-0.772234559070293	-0.363940571724056	-0.0829373785606952	-0.48546570611725	-0.395768219038633	-0.95258467999594	-0.366907456937332
gpx-8	-0.226371034512757	-0.423423579297089	-0.997158886403959	-0.31503669756406	-0.627067878495793	-0.159239283225349	-0.817575912704357	-0.834967377103897	-0.763212822268759
F55A3.6	0.938284528673031	0.0623886712058509	0.860548358152603	-0.177080487319258	0.0846982211686992	-0.27803821960698	0.156242426555222	0.415325086981433	0.226407120633673
F55A3.3	0.0758467797339371	0.69763523627481	0.426965329616711	0.533681280275981	0.285727745709299	0.670219862853636	0.589544425957923	-0.129167055481473	0.617114679692361
F55A3.2	0.850119174624649	-0.619008315253081	-0.146138274116586	0.0938031310883819	-0.9612233042152	0.600751293305064	1.17384338484608	0.519201662646293	0.814868738915091
marc-6	0.344803297349666	0.307760749146013	-0.702572679053432	0.192514127144651	0.791051861643165	0.0886334664745658	-0.122329924253105	-1.25833107978234	-0.469062447709021
C35E7.8	0.381776543913481	0.103199855435895	-0.0188140899431029	-0.151575868856518	-0.928606555860399	0.00248428541903266	-0.762063021290853	0.160654904827785	0.371821465894011
C35E7.5	0.786895846466865	0.382755315786181	0.143310832247541	0.905473804614125	0.666479186730036	1.10405314430696	0.943551758748707	0.404443587028377	-0.146234555331068
C35E7.4	-1.36757190481885	0.185586228932947	0.374076250503019	0.061987493489765	0.572738655158101	-0.0964962502845996	-0.363137566774919	0.854411960943287	0.170525527909621
C35E7.3	0.343390976553136	-0.0354463819010661	0.887812761473513	0.507822214328623	0.955337904340587	-0.395375224779987	0.352435583727387	1.33963244720419	0.737592599662632
C35E7.2	1.10690544390295	0.479570786075034	0.0624616804704357	0.0763512332644457	1.27377578905224	0.000722454118546601	0.382249103673946	0.0773495358215883	0.129531508226727
C35E7.11	0.916514765078689	0.235421596423211	1.08517321125549	-1.15203500558943	-0.374010377863278	0.247488033265774	0.608509195630835	0.55387004879988	0.426938704954509
vet-2	-2.00070022616002	0.361292945913887	-2.27516867761653	-0.581228751314216	-2.22068507802085	0.384728796364632	-2.49962876806911	-4.17249379731307	0.173163758553059
Y37F4.7	0.195528969831857	-0.566174699820707	-0.846073914553718	2.93265885294088	2.21602384854135	0.935239810781362	0.846281902014584	0.823482756527741	-0.696094595543019
Y37F4.6	-0.747008494927019	0.115498820585223	0.395141696846962	-0.319070381809706	-0.0123204476777753	-0.0241878003499876	-0.155772994910796	0.112541305367255	0.570775455721827
lrk-1	-0.6753252163807	0.474905384789505	0.00126643843971509	0.887106441886432	0.24784810605296	-1.70692811840107	0.174911226635777	-0.242888421874569	-1.97361880634455
mop-25.3	-0.365911696666891	1.41155986170117	-0.326209252504018	0.706503825959333	0.953969084302047	0.813988256224699	-0.386994564435979	-0.955826321753396	0.0144610575674404
cpn-4	0.286654559744963	-0.521629371086	-0.482937580250919	-0.378465593316814	-0.0480644921521659	-0.576850667311333	-0.811881154667204	-0.15905741466633	-0.943787396702492
F49D11.10	-0.0411691626898028	0.897702337278104	0.710011739154868	0.485291474510711	0.77410970220244	0.757551698307416	1.2876783429849	0.711806556174242	1.09261484863695
tag-296	-0.542809491024268	0.0598952346625252	0.613485170717975	1.03778925423881	0.355960216615613	0.566187220812791	0.314327702208723	-0.114355983253675	-0.378039023535533
prp-17	-0.23252845913222	0.831842381845258	0.983569672974645	0.553738134894944	0.575077407789511	0.407881733678694	0.362816560273454	0.509351658555365	0.183620181141712
Y95D11A.3	0.13312185323118	-1.92757776914581	-2.4915811921447	-2.27100084685265	-0.94522390361086	-0.202220543576517	-1.11923695713521	0.307122409239315	-0.392543675312778
Y95D11A.1	-1.0730089663799	0.916322728660947	-0.899537525467367	0.120894962598957	0.0932001624316757	-0.0373377937202448	-0.350510762308574	-0.441780715174593	0.0181216278883797
impt-1	-0.575082361147129	-0.79907858236041	0.639552214823439	0.342821895999307	1.05440574979292	-0.0399750184285742	-0.290949019299013	-0.124900943559033	0.801841456669255
Y52B11A.3	0.834591458274	-0.26964767932851	-0.548895116408564	-0.739672877662993	0.0919998842664386	0.378044853051256	0.208614397502747	-0.214303438038459	0.202311564353407
Y52B11A.12	1.51749926625881	0.351052920709447	-0.33891182974449	0.171165074254503	0.587907409891367	0.517515953549573	-0.0307458972482598	-0.546523770790287	-0.134272439654815
Y52B11A.8	1.35555957611158	-2.02827729443302	0.787028616523427	0.831753198362858	0.858776204458876	0.384728796364632	-0.860737414499415	-1.96662440910521	0.819348698456143
dxbp-1	-0.981709251262835	-0.499462852633878	-0.773522076139909	0.816356747152992	-0.570320754154977	0.28691148471873	-1.30547348780043	-0.562063789771721	-1.72416815939548
Y52B11A.10	0.654979498222642	1.70545886709202	-0.445614126392861	0.665750685310719	1.76807089070238	1.137228357442	-0.290907137164954	0.491600158321823	-0.202610302532342
Y52B11A.18	0.138247488293578	0.606154735034615	1.17914746355615	0.708023502608131	0.656992415816079	0.777829014141571	0.780799720235943	0.539091590990399	0.642227716325497
Y52B11A.19	1.40353614650948	0.595785951865409	0.357794902809514	-0.923909315493693	-0.919742510017905	0.623170520414173	0.204734434687581	0.688363240641371	-0.366786202335033
Y52B11A.11	0.398954739458772	0.527209933008779	0.73440302085518	0.41605544746475	0.28888580581889	0.582388809053312	0.533156651426096	0.668024557910115	0.484038175560735
hmr-1	0.413447513282498	0.0360440140402867	0.324600837365783	0.129469949622924	0.0302353521592429	0.179577455795634	-0.0378602711659524	0.268996677244114	0.242782826807224
Y52B11C.1	0.701778123190155	-0.48046385083727	-0.957538260449269	-0.521017378798625	-1.05539012486774	0.273713243428366	-0.435862335982816	-1.03451617209462	-0.226688330804467
F28D9.4	0.778486575335665	0.0520214613205785	0.0482594954299589	-0.0195418807465984	-0.495906882625652	-0.415106525297317	-1.34419273787491	-2.67799046135621	-1.70807191818471
rsr-1	-0.284718776398245	0.585490993494707	0.179346331054829	0.422064307430428	0.201225896813373	0.0927775794298211	-0.231040570358184	-0.0986232082334961	-0.223758978436363
sri-5	-0.270350346662504	0.158853525514635	2.43900038463012	-0.348325007976294	0.784274184967738	0.617205862737331	0.640257660224404	1.51727101400073	-0.370522108300714
rsy-1	0.151051395310232	-0.931690023032636	0.445048741645637	-1.33663071641263	-0.829093136109131	0.1517831170735	-0.240639089064522	-0.32557090189442	-0.78741951409827
Y53H1A.2	-0.550841607791718	-0.305494024178031	-0.562227343568754	-0.672934048858501	0.374659005036662	-0.595075754962746	-1.45547582281526	-0.417330545516567	-1.09502041630943
nfya-2	0.600486826998499	-0.665511430419584	-1.00526137117986	-0.385313847262536	-0.277010335787508	-0.594286339168265	-0.394290088004187	-0.567197230053683	0.165006095790907
F46A8.11	-0.809911911107024	0.849308007596526	0.673897092010967	-0.174043219033441	-1.81223048983197	-0.0981879015356717	1.13379849840739	-0.750022426297802	0.843426726728268
F36D1.9	-0.0376424295966341	-0.29712686127501	-0.645562077423809	-0.649700826903134	-0.761376008245714	-0.490694490362343	-0.661828553074065	-0.10846231935821	-0.39202053818286
madf-2	-1.17694266883333	0.622691064674892	-0.53566499859371	0.733520444529672	-1.02789333238126	-1.49074156088935	-0.774145032072148	-1.36633829979227	0.570359126520866
cutl-10	-0.266908202686342	-3.25028201983436	-1.39594801475241	-2.60833226579463	-2.18892718333385	-2.89391261784207	-2.18149955007581	-4.02133182002203	-3.04095690617248
Y53H1B.6	-2.17456046520312	-0.931504861434191	0.199556729285648	-0.174043219033441	1.13915962737195	1.31081891962337	-2.63476165263413	-2.14177105581061	0.2749980935239
H25P06.5	0.619470051045564	-0.246038070051542	-1.09936591061767	-0.875931519828641	-1.05556935705765	-0.106387595470711	-0.803379514297455	-0.402320493298308	-0.764889165577643
hxk-2	-1.27543873636306	-0.21779810961821	-0.657123512080837	-1.89877793343712	-0.874597142698623	-1.81777961076605	-0.493840565874138	-1.37669824270443	-0.670668961519311
cdk-9	-0.397607218052323	-0.0262587676128091	-0.15310949313088	-0.0881322279120603	0.266306918938319	-0.654054920144019	0.242732654021549	0.421913327434639	0.078129901343848
M04D5.1	0.194254542427927	0.31873034418665	0.691146849697927	0.68295132408346	1.24733720742081	0.635269274332117	0.771628578126162	0.890945684550835	0.601704644563322
pes-2.1	-0.795384277550925	0.345631260711498	-1.08848792794025	0.207873547515644	-1.38478926773413	-1.78920112598821	0.863274964487717	1.05222491756513	-0.594747984501017
F56G4.6	-0.38573162079011	-0.0348548043664523	-0.454416288153737	-0.0902908134257239	0.340242030291638	-0.300075168115258	-0.272160177152462	-0.0575292005563248	0.0506091914458625
F56G4.4	-3.84394103378384	0.0426782143907474	-0.203737839618506	0.517103684942159	0.24784810605296	0.357229565107875	-2.29755768019163	0.334739448943184	-3.07827925741013
png-1	0.428285671710414	-2.52067345525961	0.548217187889854	0.715487753979305	-0.669251842887128	0.788930466673984	-1.43561482803084	-1.68605606175212	0.0197468332323428
aat-9	-1.50923685791643	-2.81890872894355	-0.774932896496458	-0.788630081262083	-0.946589720784912	-1.07976960786995	-0.752240206878452	0.439346703601806	-0.963953866251967
ego-2	-0.488305850544074	-1.28090308598521	-0.407400180870071	-1.32876059148313	-1.33214791775214	-0.444562986655556	-0.821322482679659	-1.67990732904663	-0.968516568960205
C27C7.7	0.774761904760477	0.514727754222429	0.507348452059629	0.316222341019648	0.366235686773747	0.252075853015804	0.531784859327449	0.321403106860938	0.974520618138802
C27C7.1	0.648266484562091	0.742405507819669	0.411745340119346	0.677296353248713	0.330984216657826	-1.02661259595757	-0.175934752755966	0.382499271383245	0.25530814722324
K08C9.2	-0.329246809497963	0.817835997539609	-1.18754752732197	-0.953451664729741	0.529377061592486	-0.297703284059263	-0.626434512764795	1.10894487235134	2.20213443572826
col-65	2.12457884013172	-0.190434030162847	-0.47241246779033	-0.237374376364765	-0.189369675995554	1.30517072078819	1.90785106246992	0.000311499698170644	1.352360255033
F32B4.8	0.834916034130991	0.767978257757038	0.464363095407771	0.709110296860424	0.869935913219132	0.697023147605611	1.339084346385	0.881129666533666	0.961834870200808
F32B4.4	0.00813523954749075	-3.22983167668488	-0.0256747381691713	0.715967697541287	0.426760557624201	0.592164373600767	-0.0669334243267153	-0.745039461795448	-0.209563250003666
dys-1	-0.439598478000835	0.346040852910869	0.833183663139894	0.731996321995902	0.0831975479347394	0.62943462063058	0.389598104293776	-0.115683487552064	0.716230206253123
F15D3.9	1.83366997540769	0.296981622947296	0.273491887857247	1.69615372016296	-0.990803333964828	2.00028786355416	1.06128807870959	0.74286709851744	-1.13023918832041
F15D3.6	-0.170142614868101	1.95010591458372	0.525618918219948	1.66049576956328	0.965451136554289	0.842839632906774	0.162587866858451	-0.511882151564551	0.28844158525104
timm-23	-0.00472169691268295	1.59090503894868	1.80764081275785	1.73108232241903	0.876545000302415	1.50888636451133	0.732031077466163	0.973679594192466	0.610894667818814
pals-1	1.55455999148725	0.112694679131981	0.544647678456645	0.289166715464255	0.324658095061213	0.524633143361048	0.984671365542985	-0.603267447390027	0.00397336002842216
C17D12.7	-0.180728149495091	0.336716227235582	-0.370042993958831	-0.396984958463256	0.0787140092260717	-0.438165713064264	-0.387628084123187	-0.394586230886974	-0.537507586505179
dhhc-7	-1.4611386617155	-1.65751713249161	-3.09792231641202	-2.30400208541997	0.653430904647381	-1.33299695462102	-0.778662445338398	-0.631595734378613	-1.51905821061063
W04G5.1	0.127882487245054	0.93945750079969	1.04585861512043	0.656612698129395	0.597889191854799	0.965084538046186	0.138276650089415	0.177906521841172	0.505962249618007
W04G5.8	0.993797200641419	2.05760306797954	2.92180344306827	2.27565966108865	1.89931204930774	0.0462554843269824	-0.218552496721328	1.63760351522279	0.885433637536987
kpc-1	1.3975275520937	-1.40793149657186	-1.66882755334921	-0.860095622694175	0.56062990116889	0.626520880954756	1.78805616417129	0.67335671163456	-1.91144878269229
scrm-4	0.677431953340073	-0.31998124816472	-0.23449892621472	0.213868492494017	-1.42233657762451	-0.0330973363436499	-0.194469691351161	0.235434699513589	0.604240109663673
F11A6.15	-0.442568514502144	1.30148642956863	0.112100908821054	0.315175611452688	-0.556228067821109	0.595814348059933	0.53958247770228	-0.361959419306333	0.850094600028722
pgrn-1	0.812845810953351	-0.382614870085192	1.74962174389766	1.02501492870517	-1.74194182890469	-0.0778074258132374	1.5694979150369	1.47231616691927	1.67741780183727
oac-19	-0.432703902704748	3.2119766670149	2.10904111848555	1.2337422203093	-0.189369675995554	1.30517072078819	0.220128470995539	0.814432258393223	0.706175315129921
F35E2.8	-0.651030744596596	0.556863799203406	-0.926894152420102	0.179482483982892	-1.72755056811291	0.366256670696787	-0.242896357957914	0.654024498798035	-0.168317799112475
F35E2.9	-0.111727331710675	0.874921405596635	-0.385004286757295	0.126829498170664	0.645309822887954	-0.687003199721543	-0.629279971930721	0.860362440319334	-0.0676874664987841
Y47H9B.2	-0.429072309352575	-0.467667322273934	1.33565444686769	0.438815910555638	-0.31631264028043	-0.662000136358076	0.208614397502747	-0.214303438038459	-0.182025548939096
vab-10	0.071275422529395	0.642390067174361	0.345999589652501	0.369475471240282	-0.224020310673549	0.468987068708278	0.400569103637618	-0.264194856618585	0.412293489079225
T02G6.5	0.0857064596124654	-0.639177339102178	-1.18965297457352	-0.859243814782129	-0.667491679899283	-1.73904875097978	-0.401978418728632	-0.0453288899681577	-0.378667064290762
dhhc-2	-0.795384277550925	-0.023920799211548	0.372551487238964	-1.78473264552482	0.582804143735145	0.937712974918407	-1.60919394233969	-0.53089405267983	1.32400921223602
Y47H9C.3	-0.084650421310062	-0.484844949981219	0.534145262759112	-0.834593209304121	-0.0187295385977821	0.254661684038243	0.541849957395113	-0.253502350003992	0.122245906281651
ced-1	-0.447658408982694	-0.739179104089304	-1.48832515926207	0.418748524916177	-0.511607679319602	0.39080673868647	-0.290956126122371	-1.23204403174289	-0.102489102984305
dnj-27	-0.868391018563525	1.14161312977916	1.06878341459745	-1.10967563460727	-0.891796821468201	1.1937216115694	0.993360712855774	0.514363196768934	-1.14801699917926
csp-3	1.05322602458912	0.23907488260525	0.546525297912498	0.0922841188007418	-0.911840879588004	-1.24107609881835	-0.887246235863076	-0.222463277756881	-0.64334550447748
eif-2Bbeta	0.438785928383048	-0.228399167025339	-0.691991699267785	-0.0361227096537522	-0.133527591453877	0.370524900243425	-0.0118045219918168	-0.304528217235408	0.294738682755996
Y47H9C.8	0.154341781254105	-0.412683204230527	0.461654572510307	0.162050893209237	0.101078481276589	-0.28280152941219	0.349895604665677	-0.0856945264391878	-0.0935412767365967
Y47H9C.12	2.45868860997109	-1.08582097239465	-1.66882755334921	-1.43971986605757	0.56062990116889	0.99548271270447	-1.20131192629622	1.75559099353833	0.944057059341959
Y47H9C.9	-0.111997612659021	0.785442945928175	1.38962332189927	0.762301086421831	0.710544884794379	0.904234764090743	1.30705814534157	0.051490856996318	1.47853075678105
fbxa-216	0.441098976058693	0.32542355855252	-0.344221081839639	0.237279884930494	-0.642939362256907	0.141140538336576	-0.744295042064031	0.178865702326112	-1.70380655566409
exo-3	0.23336470846475	-0.26964767932851	0.28708864020178	-1.10967563460727	0.0919998842664386	-0.375811105757893	-0.177462694978501	0.331703797447877	0.415118963048818
R09B3.2	-0.486536352136416	-0.175598815137006	0.538785789729786	0.105619065598848	-0.523442549716994	-0.216322164221232	0.131015845636794	-0.26611195199854	0.3835664278796
R09B3.3	-0.160081388722747	-1.11298592345653	0.513943953690307	-0.321813990803023	-0.235635618595871	-0.662315299372612	-0.282714351994304	0.213687121482521	0.18971789997141
ubc-12	-0.653239739876903	0.86141773067102	-0.67882533962594	0.887686612388046	0.524275859040102	1.01585718905935	-0.0679644501443114	-0.613307267439351	0.458233075344974
mag-1	-1.78528199721117	1.49537659191565	0.695979568363092	0.278830861941532	0.0145131084124019	1.06367083084163	0.440745768243417	0.186929523808743	0.862319103993878
hda-3	-0.753426370620417	-0.536520110465683	-1.08115494505061	-1.47430465101612	-0.49363119861521	-0.0896857924518932	-1.48683933145211	-1.53757859262469	-1.10017814242338
fdps-1	0.0671331188092686	-0.729822753386175	-0.27099763539633	-0.266647809166936	0.187863634025018	-0.387734093137781	-0.0721786415030835	0.205216632081749	-0.438792117038381
wve-1	0.49173202798763	-0.0159097035290271	-0.33605211131361	-0.454752320393061	-0.469792711466271	-0.499874015898114	-0.313945974951871	0.633491508690686	-0.589673055124485
R06C1.4	-0.237649949745322	-1.02869135430265	-0.667096424023128	-0.780393056525334	-0.828417520850913	-0.719635223143787	-1.31997280948597	-1.66122692385116	-0.926970500311826
R06C1.6	-1.80138981977054	1.31604679158427	0.707415437683576	0.578070240510175	0.187863634025018	0.743959395676075	0.492731677873414	-0.169423495222236	0.979363199858653
hsf-1	0.484979103243339	-0.0509692543424476	0.904917584956966	-0.101966321062661	0.262859700379015	0.172385004548145	0.129679132750203	0.428266121578984	0.403220159265432
rga-2	-1.26894508411885	0.874921405596635	-0.832477162209184	0.496832255114937	0.478138166247053	0.857131989082732	-0.629279971930721	-0.840900536802508	-0.255396895239369
Y53C10A.5	-0.316375694782087	-0.613520692671277	-2.58659049297493	0.517103684942159	-1.05266039891529	-2.36968453579874	-2.87161463502541	-0.747494832960586	1.43697928851927
Y53C10A.6	-1.10218914011689	-0.48046385083727	-0.510065384997381	-0.891020135742898	-0.647077600320874	-0.812974459916354	0.286171953397515	0.242465858984341	0.359350295440936
abt-5	-0.303920909307329	-1.13666275789929	-0.715069663055602	-0.234020943890668	-2.61467101179015	-0.444012628166641	0.467113940138538	-0.00884531641571289	-1.97753372177313
F58D5.5	-1.21829489609275	0.141958706160627	-0.538871337307392	-0.860422241848016	-1.6105906273999	0.304433135653861	-0.38879710002799	-0.469731299117745	-0.851513777607951
ksr-2	1.02757866002904	-0.247523945841991	-1.28961221987526	0.75851042200669	1.22696884603764	0.292032363478458	0.717926418326107	0.888500316361883	0.652230163126557
hrp-2	-0.303052114951803	0.898862525081794	0.641757120052524	0.988168513521884	0.938334261913963	0.584851384780543	0.476744130179494	0.419640801180084	0.0122853159564693
F58D5.2	0.35885026177492	0.80684717837444	1.04569195497982	0.660814248071965	-0.752570853377004	0.21474301236805	0.116925889921097	1.05444101447527	-1.47144665340061
F58D5.3	0.984595265832373	0.475710745192586	1.11436330834136	-0.153691997906587	0.628397148118953	-0.146063148622531	-0.156634569544549	0.334217571899618	0.0429057091719327
clp-3	1.0457485722561	1.30383365685763	2.29924855537826	0.239693856498484	-1.67412348597025	-0.0157698270660529	-0.546898481278144	-1.0984347189084	0.0422003272612067
Y47H10A.5	-0.25747529937581	-0.0737785389941194	2.40064582600515	1.87043550910581	0.475949979449827	2.59519582398095	0.356324916810101	3.93516991214557	2.31142281969166
rrf-2	0.605685864041009	0.520840085524282	0.36411813187737	0.0909362813407036	0.408794350724833	-0.0921943528945754	0.286380569572899	0.617992486134237	0.452580618216357
M01G12.9	0.453896289354738	1.2266655819679	1.55931259201488	-0.153473859513457	0.762035272387259	-0.966791752267617	-1.41987017543061	0.894688296101515	1.94364991774559
abhd-11.2	-0.0321144251250768	-0.182611120738461	0.376598923807787	-0.137959312302414	0.201473803324492	0.418746488125146	0.16656298963339	0.105827063938726	-0.109293112906704
R05D7.5	1.43752509867458	0.931015211602794	0.269920203011426	0.860278883159144	0.91202405441163	0.834952297479369	0.940212190693122	0.313836014771564	0.91350337834406
C15C6.1	0.520461932821524	1.03668597428823	0.513473622623967	1.29559323143471	0.974152214666605	1.21053030462413	0.0168935866013466	0.0113458379620541	0.855914389978466
C15C6.3	-0.193021457914117	0.387172979173139	0.24221078630841	0.0240706852889865	0.110083902559693	-0.0880836928081495	0.369010271178959	0.410960284536343	0.155209421914325
C15C6.4	0.76643262066506	0.179811112111442	1.10072806671385	1.06489058935914	0.610744926339985	0.785861175682106	0.831055565573866	0.593207414049256	0.246179747314433
sdz-14	0.0388838822676285	0.450843520036065	0.717826707147324	0.10825856335671	-0.0604223836123615	0.434699287469522	0.605353963531681	0.591521429926771	0.361420559706896
F14B6.2	1.06767273600955	-1.18652049768187	1.1354418925936	-0.641440123829807	2.19745835259773	-0.564498432012854	1.18685641381139	-1.50698401660299	1.21920078781367
F14B6.3	-2.00070022616002	0.793520116312645	0.913781185012131	-0.581228751314216	-2.22068507802085	1.42477378577396	1.06379627723219	-0.265361431983368	0.631639269715558
C47F8.6	-2.05978997641345	1.01795693049865	-1.37201538973373	-0.253404676335166	-0.755878004403704	-1.95518613312181	-3.16601032674837	0.262685547078638	-0.0776490515335477
nhr-81	0.909771299839669	0.854960052614292	1.32951601665098	1.3993145676393	1.20280091467577	1.33595071419338	1.3614008689471	1.03011809959515	1.306021232867
C47F8.1	0.701778123190155	0.12329573653911	0.503501154729944	-0.234020943890668	-1.63087430605551	0.731160728887921	2.15483653161292	1.57427365382925	0.786879433187607
glct-1	1.83366997540769	-0.915535335745277	-0.26573428914476	-0.953451664729741	2.30744688000604	1.4802653688495	-0.626434512764795	1.41845921996037	-1.29955634620907
E03H4.1	-0.284976927956845	-1.13155722176826	-0.265191381570512	-0.593931864615607	-0.733178081865336	-2.58079267702562	-1.20415738546215	-0.698860826701533	-0.359773392644917
E03H4.8	0.800007770805328	1.08440353590486	1.41173870118701	1.01404025893637	1.73488264755216	1.25461842568541	2.13827014138171	2.53754986740709	1.97608700515221
E03H4.11	-0.128761099030821	2.72243536806653	1.73378893853035	2.91548410409882	0.952943025111419	2.48973549915009	2.35298444174023	1.07680630577369	2.48729308510657
lys-9	-0.429489664731534	2.02914485421381	1.09624552665274	1.87043550910581	1.45974668518447	1.94004496163106	2.04404750828448	0.990957394035804	-0.253519316948461
T27F6.1	0.903930739279531	1.14324934227004	0.74633638665329	1.09034439474408	1.62398466435862	1.53209620157375	0.858203907763016	1.23042594609704	1.74917006698553
clec-12	0.331021257176315	0.482090877132836	-0.913477143815858	-0.754383415303924	-0.393384823967455	-0.258934273451173	-0.816196439941505	-0.353813328563492	0.239894014292393
sygl-1	0.162023271327666	-0.436233990526897	-1.08868376089348	-0.686640311741652	-0.962858956131086	-0.806443522220732	0.362461392548994	0.14994724413514	-0.834402675479024
pars-2	0.158899192398381	0.659811796333812	0.405087529710884	-3.15123903124682	0.0372069849497272	-1.07976960786995	-0.752240206878452	-0.866947802023339	0.0226015874294317
T27F6.6	0.242943559023116	-0.862764207572119	-0.265408271729123	0.165985788653806	0.397278544769062	-0.308571117061883	0.174451716231297	0.172654979989108	0.0403560455517636
T27F6.7	0.629827645002864	1.41108234921085	0.739149540817332	-0.401838904789988	1.10034268082895	-0.522727655757592	-0.423838344698937	0.394584288626505	0.290157712050023
T27F6.8	0.986523085435845	0.0158487390370153	0.61381179702689	0.415387632822634	0.786305053635027	0.251551894294841	0.0619509841635871	0.806510936941491	0.592316887800666
K11D2.1	-1.38429830032411	0.459633096299975	-0.4774067970964	0.349390721416986	-0.0418189072161455	0.233998609315969	0.813442641493582	-0.243741574808042	-0.000625351511758774
asah-1	-0.527456548946283	-1.10586634866509	-2.70575409025577	-3.42382639491872	-2.32265890689694	-0.842474537779205	-2.53359891345829	-1.22437366771385	-1.5667888639069
unc-101	-0.164258611932666	-0.389818468164733	-1.02009897800512	-0.127731048927241	-0.0275465295965189	0.0434845575086784	-0.0753536486953045	-0.145937274305384	-1.05331983292358
K11D2.5	-0.772231374003667	0.0669995625337248	-0.268647303192212	0.173634130577241	-0.178447445526972	0.222287497353872	-0.277269604624546	-0.289082862303417	-0.432529886564183
pri-2	-0.229155906125389	0.161996758384243	0.163359973078284	0.260946944087647	0.60978632787136	0.0497846563754329	-0.456325203105078	-0.162286459269992	-0.191038628583502
W02D9.2	1.22006025027576	0.261391444056977	-0.0581239363774716	0.389858706956547	1.33771548991798	0.46436558093433	0.31259419185746	0.0557328458480425	0.709135218017982
hmg-20	-0.0460436720988758	-0.952880249817238	0.807529033636644	0.530106613082116	0.550063282158124	1.04949718529312	0.500569895140702	0.376412795778392	0.155189145711133
W02D9.4	1.47946898947345	1.2753152197321	0.247523464318627	-0.463265243942139	0.625938761474196	0.502457970814536	-0.714907013531125	-0.379072855095757	0.897612888484982
W02D9.10	-0.6753252163807	1.53684423628249	-0.742964016620512	0.887106441886432	0.914933012553984	0.0710405345076915	-0.60983508871725	1.72648807845599	0.423411524527201
dlk-1	0.161290625093528	-0.75359988248335	-0.00209811639061257	-0.944570956844481	-1.14024052221965	-0.821376610319733	-0.590432568407246	0.324298099121544	0.376290272590737
F33E2.5	0.461145423479161	0.831397348167529	0.640303500901036	0.56739451675294	0.81551971568459	0.863920006755264	0.895734041199539	1.26997203560054	0.976390390587441
mcrs-1	-1.66000081076732	1.24211694053849	-0.301813371618808	0.0589685056890575	0.325337518863439	1.3926630463453	-0.689821617065183	-0.41872276637775	0.236007833125651
H28O16.1	-1.01523361165667	0.576747049600864	0.471174416106922	0.567091768913756	0.640046222598302	0.81126176587515	0.0467600346037029	-0.296010591640583	0.155707990125595
T26E3.7	1.38480712922434	0.111845384454183	1.01977368576261	0.6084215327042	0.115204974638589	0.481062165450422	1.3076972890465	1.30001870933522	0.911136561401434
T26E3.8	-1.01023841775381	-1.57821713322124	0.437749352038194	0.436620882599346	0.424711084104394	0.796889087159626	1.21317875063986	-3.97887816202096	0.332164622858743
T26E3.5	-0.551802743142745	0.507791564430166	-0.390762312065096	-1.62459045618752	1.33751945357503	-1.62954816966529	-0.355035776694698	-0.733553221288591	1.81608680266269
T26E3.4	-0.00491195938707347	-0.756907862110414	-1.26318508268284	-0.00217076576450716	-1.51499947236511	-0.317928844133031	-1.91156867409232	0.092312743502173	-1.28143753601308
par-6	0.93557624474352	-1.35807375678929	0.453542526681798	0.673309072014081	0.25917154090734	0.747006684800969	1.6500135901766	0.0221894498388417	0.993477149587536
ndx-1	1.57496330904265	0.866485635303811	0.130082889845297	-0.313616048850757	-1.92117295755681	0.28256211256851	-1.60919394233969	0.860854576832977	0.509912466564564
sra-24	-0.432703902704748	-0.190434030162847	-0.47241246779033	-0.237374376364765	-0.189369675995554	-0.24657002306386	-0.353928483838241	-0.569156620306185	-0.229167978047001
pfd-3	-0.788079788839106	1.32963780252042	0.151455487551733	1.10381435383686	-0.0257504144669974	1.25110198425312	-0.153806033827467	-1.20711862172521	-0.447958238920768
W02A11.1	0.160203270856417	0.128158268492463	-0.726608671002047	0.311782477149173	-0.034424103058894	0.100769792006783	0.645126289023617	-0.149092051388849	0.118126653236448
vps-25	-0.0607091266280311	-0.0037418878653088	-0.460599253171919	0.438688281102643	0.234449560181948	-0.615604752966341	-0.367474806235711	-0.211709322941129	0.340708994127753
toe-4	0.410800465413699	-0.817027958198504	-3.65580844370844	-0.193193303819575	-1.68624762799568	-0.116974578289943	-1.44504400401766	-2.13471071042272	-1.87272529735078
uba-2	-0.0427814184434835	-0.669592309588643	-0.271243123522565	-0.405428087218649	0.185185825653225	-2.10640359457479	-0.387936091995145	-0.183983443487582	-0.586681708471606
bath-34	0.161034376434501	-0.749253541617651	-2.31948500092702	-0.596007742253632	-0.627885771097022	-1.81587126071146	-0.480941372439831	-0.250981874742715	-0.395111677759382
bath-35	-0.437312749300628	-1.33788233279082	0.0314445090003941	-0.797689222222291	0.281345783473594	-0.485936410039656	-0.822155811279188	-0.29491909604876	-0.477501140891075
B0019.2	0.0880016765353466	-0.134013279887524	-1.11445635147887	-0.637547032884992	-0.781992175563085	-0.128580076826396	-1.69766644310602	-1.07520613547527	0.0796339786504246
attf-6	0.117922980388918	0.187407282175621	-0.0328860150738465	-0.523168043921313	0.115963644075192	0.0914228997209836	-0.192232743956392	-0.00390252768664865	-0.0941080942610498
gsk-3	-0.609426200639883	-1.00573800288341	-0.971610185580012	-1.46660242367933	-0.0324893325391064	-1.10051988824832	-0.208832168003937	-0.514047469666731	0.00790782384133957
nhx-8	-0.0355207967026083	0.52548733204175	0.830365115755274	0.337062316017227	1.37354566111139	1.03979190264843	0.681861274313392	-0.307153575366495	1.03199459307132
ptr-17	-0.600778932691984	0.067375275529574	-0.0749235636255359	0.419086922476356	0.0375679233996066	0.398563161132939	0.45842459282575	0.720603751986115	-0.0576437110404606
Y18D10A.9	0.945505717022529	0.234029067556518	0.22346194975776	1.42627855885138	0.556754642589988	1.40630166010612	0.821938040777998	0.713965333465935	1.18201076442019
Y18D10A.11	1.03584848909429	0.87484796796632	-0.122746800175673	-1.03493865863919	0.234605160029555	0.0549282883318937	0.404143071645696	0.465181751403097	0.516327449752038
Y18D10A.23	0.465704054964346	0.965052533290267	-0.13478462165378	-0.581228751314216	0.283292023271106	-0.504255530089748	-1.92557181323533	-0.574875779592403	0.173163758553059
pad-1	0.804902648293891	-0.0755862967890973	0.721594123002634	0.844772922035024	0.917509086463324	0.747119208639768	0.389829316948837	0.0998811470481517	0.52008132606444
car-1	-0.46847871649989	0.179884410574066	0.422064436124013	0.364706937332419	-0.585732841830745	0.529463905227878	0.53964608497499	-0.114821483082973	0.0676514560329926
fkb-8	1.09454788502943	-0.202728064375026	0.256327571263632	0.121675399646662	0.309946547305179	0.295474776513031	0.83565960202375	0.980879584133294	0.742420328182773
fkb-2	0.275176657428461	0.192021665142494	1.32731362989788	0.761885568803592	-0.323325068455049	0.271555509839468	0.754042422055437	0.521671833444453	-0.367949094584979
pfn-1	-1.86518463155451	0.256300680024304	0.104760440669337	0.169127330454154	-1.02807721388446	-1.22411664931126	-0.161186995399493	-0.553157399211156	-0.198491307556108
Y18D10A.21	-0.0114844764771043	0.377772487968181	-0.0277374993454429	-0.334448725680146	0.34204165533399	1.20356392160602	1.20322961467737	0.612272144800972	-0.196773473434398
F08A8.8	-1.06887672903067	1.87204517829041	1.25325127700922	1.64263982334926	0.968942425715759	-0.782485940204289	1.27115698053118	-0.00223540980837435	-1.91144878269229
F08A8.5	0.774335538072054	-1.25240728359304	-0.148856546784523	1.29915010315922	1.00306311645889	0.617205862737331	-0.290907137164954	2.15146231104335	-0.558231537041299
fbxa-101	0.0812511234670318	-1.23174030537585	-0.745037476862125	-0.511303298321717	-0.395889295843272	-1.08919424449981	-0.235881002988484	-0.27841024758157	-0.592747950817314
fbxa-140	0.0449816497969991	-0.795317109373654	0.821852315370263	-0.215821063608312	-0.0370201337287488	0.229465235810517	0.47878252332612	0.443778443252773	-0.987160822636344
C47B2.2	-0.567489828866819	1.0524031928996	-0.0907235050203686	0.421925720297466	1.08734764131666	0.335973686975616	-0.0532730063431386	0.167612518714281	-0.0315368062079894
tba-2	0.517720191257837	0.720756955961255	0.723449257520575	1.09875958073451	0.955426411754045	0.843152167084819	0.552745503900615	0.49070103877515	0.805530053827642
pbs-2	-0.787459455989594	-0.62640944071411	0.749651956514866	-0.367832476387975	-0.848662203729149	-0.291043615157097	-0.142875059165623	-0.897627995929707	0.57240199323279
eif-6	-0.228557209768233	1.31076835964011	-0.0633885187852678	1.41275333890046	1.13908567151198	1.26681116632288	-0.314614613221409	0.0621047851257405	0.420102156588101
prx-11	0.919018611036734	-2.1817856348071	-2.12147056662702	-1.14601952365017	-2.21113189590414	-1.30047129713743	-0.516894271114155	-2.22943094438932	-0.95489615560192
gale-1	-0.936362882385682	0.301123955486059	1.29244764295008	0.345484997035032	-2.22853272980954	-0.469015691530108	-0.0279803199393479	-0.294307432239309	-1.08491361783324
efsc-1	0.251267270140423	-0.497741886445158	-0.492362298850827	-1.39812101390011	-0.0148408605562519	-0.798072705269281	-0.340324263588917	-0.604831847608215	-1.35755727854606
C47B2.9	0.787235193309026	-0.417750062051678	1.15934711306571	1.2369773503457	1.17484470032009	0.186135170819788	-0.812726635292374	0.0717703415945885	0.79349488821833
nlp-15	-2.95830106245658	-0.023920799211548	1.59112230502451	0.207873547515644	-1.38478926773413	-0.237460382136156	0.0785286491346903	1.38764760975102	-2.17627621758102
smu-1	-1.14453714547176	-0.300040249665597	-0.872336054736588	-1.09865929747363	-0.798610880081414	-1.01971589123007	-0.281947082896783	-1.32123127207499	-0.508925401772891
pmr-1	0.273991294944409	0.656705402008051	-0.363057909629968	-0.927926132256221	-0.0582884198344333	0.108901147335225	-0.938700218580073	-0.906811201309542	-1.34700179813728
W05B5.1	0.13312185323118	0.139881947023889	1.42421462456479	1.39268023132706	2.00616621359306	0.166741288173196	1.49965043172853	1.69887103875212	1.24834859361402
npr-14	0.210314754946558	0.866485635303811	1.29436472541617	0.577876304459917	-1.92117295755681	0.28256211256851	1.38017414812782	-0.164816278845932	0.219348761170438
nhr-85	-2.43352528312676	1.99447920060588	-1.66882755334921	2.22396121212214	0.56062990116889	1.71320858429948	-0.13647752756031	-0.450278394669529	-1.74213162480363
hpo-2	-0.25747529937581	1.13873841969845	1.47883258782794	1.87043550910581	3.59451175329465	2.59519582398095	2.48599371428193	1.56858526485356	0.851141134117121
pals-2	0.834916034130991	0.767978257757038	0.464363095407771	0.709110296860424	2.39011630877645	0.697023147605611	0.765027391551215	0.881129666533666	0.961834870200808
pals-14	0.972994627997454	-1.38653197055502	0.676615364678903	-0.253404676335166	1.32532151315071	0.711766846241329	1.09176841568506	0.875851847340984	0.110060377207037
F22G12.4	0.21129448528711	0.229910399306956	-0.0125924744771092	0.0678549095302864	-0.0684009905135918	0.115631219289299	-0.112394722190144	0.305037454749564	-0.21554059590223
F22G12.5	-0.027892757849827	0.0274873267612215	0.220619667299118	-0.0437706835530342	0.46077294846866	0.376415449199079	-0.0711910849163132	0.23816145998642	-0.278278389437657
clec-109	-2.43352528312676	1.73670064582069	-1.66882755334921	1.44437868029357	0.968942425715759	-0.782485940204289	-1.77536888113	-3.23377565369514	-0.160603391723622
ZK1225.1	0.692716414653396	0.522383783150181	0.192671649990863	0.233375960905697	-0.721579619812012	0.0222979023105408	-0.488920251386823	-0.983115451308156	-0.712415513931739
ZK1225.3	0.972994627997454	0.222748481498077	-1.37201538973373	-2.03638938295651	0.446707632822082	0.108971550387133	0.160603618295707	-0.860949559225451	-0.536124562696046
ZK1053.4	0.0873546566701967	0.612182226747261	0.358533225851568	0.207312300513477	-0.423749135584865	0.753963367484352	0.660038392558733	0.613442186342868	1.54179980447071
ZK1053.3	0.828839737265738	0.746971768562063	-0.332482601880401	0.994911627189916	-0.647077600320874	1.25118322359259	1.53194833887445	0.465792346594513	1.40150516053844
F44F1.6	-0.0945359482863969	0.570157224318687	0.532192188352773	1.33252181976674	1.32608619281063	0.686995155391294	0.508445600487897	0.784323949657805	0.408386836929679
F44F1.4	0.759731119228789	0.0638150634927509	0.157154864814657	-0.179638387573593	0.0657540841578047	-0.331222005252321	0.22533945891494	0.547347318861845	0.148454696811585
vet-6	-0.54399771839857	0.271221778617762	0.933184145592175	0.269339003503668	-0.389069711073465	0.076873365461766	-0.143323869678555	-0.528233667088929	0.0524852191729199
M01E5.2	-0.76620410381393	-0.16082905113648	-1.27295579035201	-1.45468841407452	-2.26173180918345	-3.44668397505075	-0.585344711021968	-1.15987469264352	-2.68682204302224
M01E5.3	0.255398008076581	-1.07842275354375	0.324215907491046	0.00436530851259031	0.443934208148963	-0.153442083374824	-0.910628312045519	-0.293223943357868	-0.226567165612955
M01E5.4	0.301422666479616	1.64722218615223	1.56879952299664	1.04036131295279	0.701782450045901	0.577560235574848	0.904013009939016	0.369091539397561	-0.109694377307504
top-1	-1.05087628742899	0.738098490227987	-1.92975687144506	0.350778439405179	-0.894644158855977	0.178540380380311	-0.854152897813369	-0.677276646675371	-0.230141569391094
T04D3.1	-0.303920909307329	-1.13666275789929	-1.25429584005761	-0.891020135742898	0.336719105413766	0.964994192992404	-1.84349684407431	-1.53912258318064	-2.62371866167621
pde-1	0.468283419128673	0.372175803428972	0.771434056401337	0.516594348109512	0.374032224776404	0.816692291640317	0.468247359509415	0.285251470875062	0.231107997398356
gcy-35	-0.239349613946458	1.73191926649773	3.47288454944627	2.60280008287274	2.22774544819299	1.15930526129464	1.58142929105288	1.68155604448555	1.29114326340879
T04D3.5	-1.59365250836049	-1.75729213249643	-1.08848792794025	-1.78473264552482	2.01858816239549	1.17154643902289	-1.60919394233969	-0.164816278845932	0.509912466564564
W08E3.2	-0.798701643898178	-0.0482366804385118	0.206743575121605	-0.521017378798625	-0.647077600320874	0.444971698287738	-0.778662445338398	-1.53912258318064	-1.16343697610168
snr-2	-3.07291234742589	0.537892220712661	0.216088644456728	-2.17764480481708	0.93012547917276	-2.09601002088059	-0.286479862575139	0.046241681624281	-2.46471779737053
ola-1	-1.39418048369717	0.62876767440133	-0.525086057525185	0.301661868999157	0.329931985977602	1.09459500442302	0.0682511547142108	-0.677302396442809	0.0786061462540817
Y40B1A.1	-1.39179680903621	0.156820808125987	-1.35481605263624	-1.19071968395225	0.304045706011962	-2.52054977510251	-2.62886302103449	-1.83409334064669	-0.620956481177029
Y40B1A.3	1.09429820743359	0.528405585437681	-0.288975010566057	1.1476632637371	0.784274184967738	0.159758377277776	-0.0540960369077336	-0.183991963121111	0.546428914024282
C01A2.6	-0.223353112850205	0.513931355828226	1.57518788143481	0.898083251824005	0.401689823161562	0.410783873823512	0.266415662865446	0.212698252594109	0.613078233205723
tads-1	0.85774109602216	-1.17583921268446	0.795623754373721	-0.396052247764583	0.679035116769793	-0.31917717537428	0.265709086275252	-0.837878580712926	-2.02805030964374
oxa-1	1.35238095288486	-0.791775906404768	0.749706540522002	0.274097704382301	-0.0996538300899964	0.0803913807296592	-0.0755092443397083	0.915106311642097	0.552502056769324
C01A2.1	0.587896770755476	0.843983390111213	0.745584777347236	0.734411514575838	0.811249774251685	1.22974211953418	1.20817132936193	2.12604500264978	0.72313835563975
W05H12.2	0.462038500953841	1.36928557544178	1.1715012317271	1.30481917223326	1.074983552237	1.39017275104967	1.53376222191788	1.8496711000787	1.25458602734818
W05H12.4	1.03540174459813	-0.915535335745277	1.40030940409267	0.517664931944326	2.08865794851489	-0.960459701456935	2.1261224774455	1.41845921996037	-1.29955634620907
W05H12.1	-0.163793125897503	-0.650190523932002	-2.34200407121653	0.489857015545399	0.14912508589396	0.277869364948261	-0.634019914368885	0.98754129672117	1.48115238079632
slc-25A46	0.240269112711197	0.246066111576803	0.895913507581457	0.207157462627292	0.848663110136626	0.651582515545548	0.389687816213361	0.306287649600759	0.332850456924362
eif-3.J	-2.13892700367101	-0.697482495579302	-0.951104859256889	-0.0751356061576812	-1.55411745988962	-0.60207284173565	-0.682585295061967	-0.562063789771721	0.0266772315731851
spr-5	0.468696845454608	0.0770614898078119	-0.679073996605658	-0.790991746520395	0.153792529599873	0.306751231782667	-0.383793458260241	-0.824069875433859	-0.843060726828735
Y48G10A.4	0.56146836389946	0.40022897489735	-0.00100723077316836	-1.28643021537405	-1.73378840385625	0.0737332842744963	0.341064236758556	-0.892793725549797	-0.600225072820826
Y48G10A.5	1.02771299567621	-0.0210074108209619	0.352341089008146	-0.357243675200872	0.712180536710265	0.374822497074749	0.599704365127225	0.42074527550747	0.604651629940734
Y48G10A.3	-0.736294527297499	0.54685083560302	-1.44601169368228	-1.2210643671932	2.007934759542	-0.564498432012854	0.122022015075481	-2.8987326461158	-1.46698789633192
Y48G10A.2	-0.0570341290607643	-0.0586939816076193	-0.268839512539145	-0.340470185713391	-1.04711639328009	-2.84778629686774	-0.650435135605856	-0.043868391657706	0.198229303872873
Y48G10A.1	-0.19887577892967	0.0261282711661918	-0.243901568996133	-0.344681632240908	0.536703189261577	-0.205140259950307	-0.986850735345064	-0.795866886910424	-1.6925937062459
soem-1	0.253039405669312	1.07311429460837	1.36804700947003	1.04352935512309	0.483696046618704	0.692310000746491	0.741401979065533	0.580708895658641	1.22862602419714
ndx-8	1.63311784064216	0.325606739637333	0.632095863105044	0.376593655457605	0.559554439052066	0.859930144029483	0.804407598546438	0.798033882765637	0.760292499301302
Y87G2A.19	1.5580247531377	-0.135316193225898	1.89963058551224	0.320460009061045	-1.1918875315758	-1.58038853716577	1.18682399788395	1.38359976023787	1.43892583275267
Y87G2A.18	0.400454805731632	-1.7324071960353	0.597769914486009	0.315801468604709	-0.236038431167605	0.279211752027927	0.301510650614254	-0.143127983786139	-0.510367089718301
Y87G2A.1	1.04344552489524	0.656400202235857	0.721699552069781	0.561099717532008	0.950099872885966	0.752203901091459	1.3441265039825	1.47115720441968	0.999075322348609
Y87G2A.25	-0.968633873797095	-0.146764900115089	0.697368670483968	-0.278394653812183	1.18954116449932	0.686763782877863	0.568485634339175	0.307122409239315	-0.101979969918652
Y87G2A.2	-0.173683009334786	-1.25950685880284	0.647276787271573	-0.287534840704362	-0.615824760744469	-1.29775711606138	-1.01073974951424	-1.04127555051853	-0.5187742569506
atg-4.1	-0.442242059933706	0.185586228932947	-0.654185415399753	0.953479846800438	-0.986542231764308	0.137337213819883	-1.14788388212795	-1.75437786498058	-2.54631131329921
aex-6	1.16169119991616	-0.265226892644714	0.456755770976906	0.150792286919915	-0.0160080111293876	0.0373530161552361	0.810795590763465	0.519747075010823	0.587168656659205
glp-4	0.0785393460108102	0.331256003874728	0.51055084867438	0.367226831505196	-0.11131864891188	-0.0777320225262054	0.105351466108207	0.0968100516824801	0.269551743881266
Y87G2A.16	-0.517574451392343	0.668243661480059	-0.10123811240293	1.3228185033455	0.44395820760738	0.4489543981298	0.374705794424047	-0.0274468931873623	0.350066936825603
grd-15	-0.710266554274216	-2.06612846358751	-2.57549576665808	-0.924543467792948	-0.523219793608931	-1.21526778017112	-0.912920127752994	-1.65283400629303	-0.922172195761616
cyn-15	-0.874103949429526	-0.536528696467526	-0.0739477745621168	-0.186547166720732	-0.180027545487446	0.331042140466039	-0.470424577532893	-0.135344293327955	-0.521996862628808
nyn-2	-0.573715166590387	-0.28570335631483	0.10366392340812	0.211347194968309	-0.0225664392676438	-0.0820499027448396	-0.525259027856991	-0.936473854138117	-0.120325181926611
gpi-1	0.0538617096694564	-0.269421206354446	-0.184732728678827	0.126551734303022	1.02807812029194	0.659541136031191	0.611272985087869	0.132877130129112	0.0688910275195841
ubc-14	-1.68102424887818	0.474905384789505	-2.58018714783617	-0.0043859114242412	-2.03645710464993	-0.297921297242021	-1.23272328145572	-1.42308695440352	-3.07827925741013
vps-28	0.0623910588910212	0.756454272478998	-0.232076686426616	0.835910499010487	0.0898251169318394	0.592810005266185	0.211122596025347	-0.923288072202999	0.452266220665774
eipr-1	0.732773900629607	-0.66170987659563	0.523841558768877	-0.223196248174793	0.502399703014687	-0.749465685127855	-0.0619879600033829	-0.034542204785807	-0.671067320281876
Y87G2A.13	0.338583844915408	0.326892221072799	-0.0946909297865053	0.799610102041953	0.61557950719725	-0.106012465055974	-0.233649954471688	-0.0947460627422644	-0.298406077133904
agef-1	0.171878680473253	0.792779968099746	0.562093280067367	-0.590250257396452	0.0614812530978936	-0.417621658747146	-0.10525527487029	0.0584010565633363	0.0741206876629399
W09C5.1	0.456269026109427	1.08385840125644	0.473135849884737	0.713227105359915	-0.0728153121490738	0.566541947492702	0.858724778764671	1.01752198640397	0.43287547965484
unc-59	1.02771299567621	1.11249644785557	0.383634188975875	0.299755516651358	1.18974185015557	0.425124366927937	0.942504474482807	1.36445092015912	1.08639307481237
ins-33	-0.432703902704748	-0.190434030162847	-0.47241246779033	-0.237374376364765	0.347014013827121	-0.24657002306386	-0.353928483838241	0.000311499698170644	-0.229167978047001
rpl-31	0.573261088962323	0.0487610448386596	-0.649165333048461	0.410126987926344	-0.488921409017238	0.344851196905454	-0.296319879964518	-0.728304045916555	0.623666365187809
W09C5.7	-1.41247809055299	1.12594521455088	-1.35692494887254	0.253945320425682	0.201804530171554	0.193739040987929	-1.69766644310602	-0.0495352797963656	-0.148424140775628
W09C5.12	0.727969430248596	1.15518273678113	1.06405249707033	1.12635612707841	1.02398777454341	1.17617339139933	1.16712572935119	1.09416606274769	0.997056956359019
W04A4.5	-0.0862037269300393	0.572477707455471	0.131850424454179	0.621990203156679	0.515565847785372	-0.0760759596493828	0.0405956274213528	0.0216715185926125	0.375483028676499
Y6B3B.3	0.0911538772490585	0.12329573653911	-0.175843486053596	0.198733360623464	-1.05539012486774	-0.157823597566458	0.286171953397515	0.465792346594513	-0.87287327070755
Y6B3B.9	0.85212237063171	-0.486909305771512	0.162793216589851	-0.635782483333621	0.167689505601751	-0.4750279639555	0.328573491510159	0.180385469628207	-0.409173980339506
Y6B3B.8	-0.729743548384078	-2.17426332801593	-0.344221081839639	-1.02421522532445	-0.0158379062188904	-0.747843788117803	-0.925237028805055	-0.553289845341684	-0.325270385766346
gpap-1	-1.39316679789335	-1.05123548565184	-1.81218196735402	-1.08468565713025	-0.702450922261045	0.403047916414723	-1.10224389466207	-2.40282423363144	-1.58216159195666
Y6B3B.4	-0.243372384000133	-0.960063483100521	-0.285944687375578	-0.938944644082863	-0.285059800704026	-0.86059376190292	0.0756831899687636	0.612272144800972	-0.793917985422312
Y37H9A.1	0.681634588793471	-1.30106178636258	0.435281205824575	-0.171851543855254	-0.513161674100892	-0.602865496272232	-0.416854615044146	-0.192744888816534	-0.476637933458544
Y37H9A.3	-1.90045737092645	-0.767110697976248	1.84074004566776	0.198733360623464	0.147195512358044	0.731160728887921	-1.22060865133584	0.568782554402041	-0.226688330804467
Y37H9A.2	1.22765301307661	0.595792061427483	1.85634689194653	0.766069619580991	0.749655553223853	0.585393759670572	0.840200608812454	1.17392370228932	0.618565765355699
Y37H9A.5	-0.456282464686991	0.167930082201551	0.233111708509652	-0.161177560101475	0.728179937314605	-0.802824024116857	0.606529319391285	0.297919331314576	0.024563720647586
W09G3.7	0.00215320992407195	0.0640450413677802	1.12493271985847	-2.36251539494704	-0.137081511628316	-0.502347180035157	0.216996177670804	0.0310803782139357	-0.488027602984221
tag-229	-1.91543644345912	0.13709838206094	-1.45289021160725	-0.169885918385812	-0.373614981001991	0.192666108515411	-0.783709581535364	-1.34460410188021	-0.163722878636223
maea-1	0.0239633587216347	-0.0668670922022971	0.506391850846841	0.022492189352775	0.16544467346077	-0.161065749830879	0.269587563126318	-0.19247583747661	0.436791272686614
W09G3.6	-0.527601833474364	0.430385810044884	0.07735038614429	-0.229124076341345	0.25350992276111	-0.00991068342288685	-0.94592311224622	-1.02135304867665	-0.705800448801612
W09G3.1	0.613854843892583	0.45499211996071	0.829898888247528	0.320460009061045	1.20164991848853	0.483769146343173	0.235836586026203	0.203401227708914	0.43287547965484
W04A8.1	-0.166398803052239	0.727194269909573	0.900558103177111	0.465009184059578	0.636858026988974	0.49441687019967	-0.397885227957635	-0.385902155182708	-1.06657937684958
W04A8.2	0.240060704113234	0.47205476889119	0.93932970865243	0.516595102409	0.556548159330948	0.652834894006532	0.557023256885825	0.73288997500751	0.644782540234831
W04A8.4	-0.399754675594879	1.54744382665997	0.608019922561183	1.19228959834689	1.09929891241968	1.6928000520997	0.725251838387624	1.34812964487945	0.215092466395
W04A8.3	0.469085116773381	0.300660295650142	0.766567333228757	0.106892401543247	-0.0387982193332389	-0.330044688925509	0.411915936837971	0.59158197644932	0.0527824448895428
W04A8.5	-0.546253720491097	-0.037404040865877	-1.15212187095024	0.00593342162180205	-0.493549785498375	-0.00101350980185375	0.779701955308508	-0.350330939884746	-0.702549997105706
W04A8.9	0.064591138536601	0.371786612052969	0.135582357894822	0.269186755764983	0.370252629639415	0.387542642653576	0.521455579356585	0.408731134952298	0.488058285931539
W04A8.6	-0.321203029200852	-1.12441266679486	-0.182498920148247	-0.330392635778666	-0.219667686555993	-0.316029767625217	-0.680996432741737	-0.33974371229148	-1.04233377401418
taf-1	-0.20838402810081	0.0978897110663227	0.117629141226524	-0.075665205960505	-0.603331040330004	-0.766051060163611	-0.0350334527919439	0.20799003628156	-0.479368747285457
Y71A12B.2	-0.133380199509356	0.937503351998194	0.464801559416928	0.660936195545938	0.600872102784658	1.34628978040709	1.35867694465051	1.14191018450302	0.717376224195039
Y71A12B.3	-0.0232233040763723	0.955575222705756	0.628901058316293	0.675683421717761	0.576320969363228	1.49969889374424	1.40123522251697	1.25517610989846	0.764710801354781
trp-4	-0.122856614907361	-2.84957801257164	-1.58472451278601	-0.892258427142619	-1.28846743152575	-1.07083039367602	-1.28043921074931	-1.73134165614571	-0.421836856325873
Y71A12B.7	0.0125730662391584	0.344055837894512	0.0749187862663493	0.505493597066662	-0.395167190508751	0.133743657899906	0.348406714733086	0.649493205276086	0.623480131816283
usp-3	0.524424023465748	0.678830633383196	-0.434923289403254	1.02811008412314	1.12637147484655	0.145444080550728	0.640283109079713	0.961392796422673	0.919435404446071
rps-6	0.151051395310232	-1.58788893009466	0.304930277864103	-0.679631524560398	-0.829093136109131	-1.25722370408555	-1.30547348780043	-2.22192594249324	-1.72416815939548
Y71A12B.10	0.509899880655173	-0.0101213770096524	0.543054005248209	0.198302677921149	-0.105108517219556	-0.0344320840908354	0.251917714456518	0.242934720008436	0.1940791633953
Y71A12B.11	-0.375442725854584	-0.0181310877663834	0.280684865330226	0.199936701352896	0.0796632715450516	-0.216384895272318	-0.0491156037451228	-0.144563504239893	-0.16965030797148
gadr-5	0.370860519134219	0.411048047077809	0.754835250269757	0.904565421682565	0.633853405894599	0.80823192737831	0.631203103948775	0.46928459653233	0.405293143814848
Y71A12B.32	-0.126640504558565	0.370368872359821	0.168678916983565	0.574478090134598	0.35008198047519	0.051151836291313	0.430980031403727	0.560285885924882	0.753940585416465
Y71A12B.15	0.146359492864653	0.211186176769794	-0.0329096608278553	0.270337223432549	-0.0225276424352853	-0.513836838569922	-0.358834503018765	0.430515591488235	0.885677689794676
Y71A12B.12	0.296607162828896	0.666525646986262	1.03997031787625	0.42609127778927	-0.0654414831355217	0.0503322185002196	0.886586474361873	0.586347309776871	1.04485400873255
ZC334.4	-0.0380782074897894	1.22698840387682	0.577590953336178	0.854973423940329	0.885002356509524	1.15155051665572	0.887676327391803	0.17832629382937	1.06740413997534
Y71A12C.2	-0.909995562520237	0.970119391111419	0.536808951419912	1.38832460842561	1.37033414666844	-2.09601002088059	0.435554426805192	0.314355204832998	1.28264109703388
gadr-6	0.0449816497969991	0.839915436397283	0.821852315370263	-0.539049516919024	-0.17229564742084	0.117870249151974	0.379636426684258	1.19611374717227	1.72967601857249
fbxb-93	0.141411166916964	-0.0353263107154886	-0.438490086159135	-0.0616986040855341	-0.597273593573569	-0.102227637797785	0.299168247368941	-0.107310258981076	1.0220423157751
fbxb-56	1.4677753625883	0.680927745614677	0.471611086620682	-2.03638938295651	1.08821853880351	-0.546179311962763	0.160603618295707	1.25946570509475	0.277972182975409
fbxb-101	-1.05409094391597	-0.209478688900681	0.854198147795883	-2.03638938295651	-2.31515889132611	-0.17721748021305	-0.462284574442761	0.767291958164656	0.110060377207037
fbxb-100	0.722552021513865	0.512353759137918	1.14870390701973	0.88214478430139	0.673689664287706	0.924810399167071	1.2103697512457	1.13884091030118	0.913156034436609
tdpt-1	-0.465928317644914	0.141152892897707	-0.076750811352129	-1.3755902740822	0.166387341581895	-0.926886934257077	-0.997840556079937	-0.86414817500506	-1.37220901374206
tfg-1	0.011664424779331	0.00476764588241865	0.316938220694946	-0.0053231110914794	0.0942624770782435	0.256953381046433	-0.136321748306136	0.0693475077692882	-0.343208992400391
dnj-29	0.0574882208904779	0.570341736667232	-0.0809473175415136	0.206101248768196	0.406497380151424	-0.205339039359172	0.184235989452077	-0.15256987689525	-0.408989581956217
Y63D3A.7	0.797158725229277	-0.806287152761414	0.795623754373721	-0.396052247764583	0.745061841563452	0.152442092724321	-0.79912531246066	0.342319951816025	0.536891826996379
Y63D3A.8	1.57496330904265	1.85971372724981	-0.549261750938242	1.29762704388201	1.56660084946978	1.69156893372756	-0.544359543603778	-0.164816278845932	0.219348761170438
mys-2	-0.011033037500536	1.51436512164831	1.01142865397821	1.60698010728998	1.17484470032009	0.186135170819788	1.03685407879656	0.885891100289642	0.52726277231001
kal-1	0.532666419811431	-0.0501019501449628	-1.93262196511069	-1.85074478022916	-2.45651482048652	-0.758385552556356	-2.34719031278855	-1.02854415603955	-2.66159910922539
best-8	0.949319626119795	0.39094358188148	2.25500518194408	2.05759708294148	1.27377578905224	0.520744948823212	2.7210484091548	2.18981283392248	1.77752262254185
C37A5.7	0.0957034699772462	0.251245373573682	0.714391734536892	-0.10766366328778	-2.47325195095686	-2.75876643827826	-0.629279971930721	-2.46914205419261	-1.81853285746745
pry-1	-0.334506360627294	-1.3489853184713	-3.01434797557808	-1.75031259996162	-1.92718709571986	-2.38676275085062	-2.13444151419143	-2.62602161528313	-2.59254564516895
ZK849.1	-2.47929247968774	-1.13437506726359	-1.66477725479772	-0.0043859114242412	0.506620488007115	-0.297921297242021	-0.167888882719805	-0.242888421874569	-0.868958355278966
eya-1	0.453896289354738	1.2266655819679	1.21039556689565	1.25950809016362	-0.22176143334738	-1.62954816966529	1.77463302077713	1.63303142600342	0.957094464064194
C49A1.8	0.294730405390618	-0.751449012773858	-0.440710997552673	-0.788630081262083	-0.371105539597142	-1.07976960786995	-2.15987471496995	-1.23302557585724	-0.963953866251967
fbxb-69	-0.643926449555457	0.279703587339408	-2.53232800602197	-0.593931864615607	-0.733178081865336	-1.69180835057124	-2.26899178419806	-1.37445294814447	-2.43042529395066
F09C3.6	1.1356445998317	-0.54477517380386	0.577555765297186	1.29762704388201	-0.400992561999494	-1.12644470859054	-1.60919394233969	-0.978937037540985	-0.594747984501017
fbxb-67	-0.0827063617940375	0.416632080299824	0.704741975785001	0.256170910426423	0.784274184967738	-0.557967494317231	1.30900690954294	-0.0544070771645131	0.0879534028617838
fbxb-8	1.06020867714243	0.769742356510517	1.59432816113941	1.13176935694298	1.2174240194991	1.43840015820381	1.19203299409913	1.03572819518666	1.20922542104439
F49B2.7	-0.879577487210712	1.54595812088114	0.871403726301409	0.77923621532068	0.678387359472072	0.550373949933014	0.491360759234602	0.277696918464831	0.759326325042646
F49B2.3	0.705515009637613	1.0655866437366	2.19078751808535	1.18344360419559	1.07685746349898	1.4785190016721	1.43561520878387	1.9341544720608	1.07146581980367
src-2	-0.405210589072362	0.962317213691269	0.823554045241045	0.659169472408529	0.958081693528443	1.58958247410055	0.480013133572844	0.149067856529472	0.462448871190921
F49B2.6	-0.328387157247776	-0.41229998298771	0.370811387863318	0.585289783099563	0.642117532159894	0.373352105431007	0.797711332992305	0.628539789919609	0.538709562756199
Y105E8A.1	0.364784373869235	-1.03417376540974	-0.0784209051998658	-0.0932455825711375	-0.354329388202103	-0.214215184954631	-0.457391634005417	0.108048928532891	-0.0920302592085862
Y105E8A.2	-0.785830529182302	-0.196898265892855	-0.216197170139475	-0.151575868856518	-0.0943499927184744	-0.964253136054066	-0.895732622637407	-1.07037846560087	-0.140682546597207
Y105E8A.3	-0.31904604126419	0.162573261044358	-0.160753045192399	-0.670666573890007	0.16106479166167	-1.48206292812471	-1.22929799864863	0.0671982523752095	-1.47172830246853
bbs-1	-0.148072391690462	0.384908785216745	-0.291702712683378	0.949716705734934	-1.15213105693936	0.871419802564249	-0.272960807533681	0.359270274806145	0.479486068007952
lev-10	0.944315122110166	0.246612952155459	1.46602858407125	0.222768033174569	0.205403990948438	-0.0761716533494102	0.514760383272335	0.754331107533381	0.537622029434843
eat-18	0.787493344867626	0.306070061265293	-0.314664458901882	0.458349355362851	-0.44560755908828	-0.141839809294163	0.334489254096114	0.382187535211943	-0.480735588738876
Y105E8A.8	-0.795384277550925	2.12644412974221	-0.166674689763041	0.864872739367874	-1.38478926773413	-0.237460382136156	0.0785286491346903	0.144698068763104	-2.34559337546968
apg-1	-0.0721534364133375	0.283386600830366	0.147648861472468	-0.337520320851624	0.594070927542522	-0.50963790674377	-0.0746186504176796	-0.0072486869307421	0.154979920867332
hpo-13	0.0681284301084941	-1.12718957492026	-0.548504848599835	0.185648721117409	-0.637295094954235	-0.258934273451173	-0.37425023394406	-0.770725940297098	-0.864766436773188
Y105E8A.11	4.66596886935146	1.98049521644961	1.37977298844622	2.18022689353449	1.40631960304181	0.697023147605611	3.46875314385682	4.23409504556363	4.29420849424948
catp-1	0.356964658681704	0.731974350025189	0.650018598479399	0.730647808644698	0.490907112568853	0.817995134185366	1.17672594727386	1.08497013868143	1.3282998355762
Y105E8A.13	-0.465510988078772	-0.473062662563141	-0.371414830106693	-0.161101100410142	-0.327753882479563	-0.383046512095535	-0.951531043973447	-0.892010772420861	-0.507243328043336
Y105E8A.14	0.297805214977956	-0.17932241189595	-0.633145250704236	0.15961528900022	-0.331902805693186	-0.3282092445057	0.427177168798807	0.13264860865084	0.0702547035997474
rps-20	1.13628314424159	-0.824694383786371	0.399347230793271	0.558416677404801	0.447747890517862	0.235092154765728	-0.0370139705000412	0.45039202761978	0.0401534807398177
ekl-4	0.0399034803344227	0.957781710044932	0.927514079464826	0.668800990538443	0.274670897746806	-0.395375224779987	0.738512676208635	0.545896318884371	-0.367067851402949
yars-1	0.561416323802888	0.986136092656338	0.0769556210858988	-0.165530295484363	0.262217085922628	0.308486932910724	0.918714256704672	0.919101984246394	-0.0662305740286563
Y105E8A.20	-0.467426951101984	0.68944614567956	0.269920203011426	0.187302447370616	0.860406779561383	0.340327331297721	-0.361433308300011	-0.797288964795005	-1.5789859112491
Y105E8A.28	0.48295571849802	0.654516218895459	0.506624729813182	0.827286242181125	0.754518430894356	0.615779204603827	0.368333317488845	0.570103130138328	0.223334178433315
Y105E8A.21	0.944218627016659	0.527551651451419	0.754775336514784	0.00199109272049045	0.292039989938543	0.180897329129248	0.841048245062801	0.937194698251101	0.500174494207222
exc-4	0.24696632907679	0.246425315940839	-1.04085228381019	-0.127715673588188	-0.730396610810749	-0.211988557167725	0.301510650614254	0.0777393867426571	0.135817850184782
zoo-1	2.06642667728625	0.409942583678089	0.503501154729944	0.198733360623464	0.788706418339472	0.853399206333861	1.25186025549156	-0.456888301276869	1.04588392602949
rpom-1	-0.0427814184434835	0.220814124926715	-0.155527094617601	0.185600152135911	-0.798610880081414	0.4489543981298	-0.0896675442803814	0.0221326343582581	0.59573504929269
Y105E8A.25	0.539770714852568	0.662007267490019	0.631823476095575	-0.381150864460061	0.166387341581895	0.534475453397669	-0.0948642799585832	0.21808610689871	0.458337392103931
lev-11	-0.0751704375649803	1.01138814445007	1.33252340272368	0.226944460366222	-0.268322670233679	0.588625693079856	0.487441646582759	0.75334952237862	0.514377981224408
exoc-8	-0.698458788664607	0.323247688972578	0.462442290330128	-0.173809571375077	-0.783174111233936	0.23891020481002	0.711047031914114	0.238727047856421	-0.814249848902579
bath-40	-0.30672646532819	-0.110064141432161	-0.255107013284151	-0.00347097497319052	0.422812504146699	-0.582523905401629	0.445632632974637	0.397432274815373	0.335102279661667
riok-2	-0.710266554274216	0.756393154627834	0.270568352786695	0.118435724939852	-1.0987039747967	1.08272336744231	0.151914270982918	0.231088370149871	-0.414656256683948
hprt-1	0.250004628504447	-2.34689202595616	-1.12555107779571	-0.895878264734915	1.08210466919488	-0.817943791946688	-1.23272328145572	0.78278243380434	-1.32743386644146
ero-1	0.489254982627213	-2.46852802484133	-0.380953988205808	0.19399391244139	-1.22675285915039	-0.722461051463942	0.199007965905471	-0.210410370039837	0.574286133478541
Y105E8B.9	-1.06887672903067	1.58539833115143	1.25325127700922	-0.860095622694175	-0.0148542800188795	1.28167174330465	-1.20131192629622	-0.00223540980837435	-1.91144878269229
Y54E5A.2	-0.714682379463186	0.486489178720058	-1.76825407776665	-0.194765174185924	-0.747520206825777	-1.29325619718177	-0.815523481386573	-1.17481370218942	-1.16216669053372
npp-4	-0.529752912436065	-0.348556645542757	-0.0635676538125007	-0.969240293097496	0.798488923706111	-0.890551754814383	-0.227831751907729	-0.396085812993113	-0.799708907658357
Y54E5A.5	0.414539126272252	0.161344316896182	-0.15135339185014	0.0623816530718894	-0.288999729297152	-0.0956723455887609	0.0621640233744469	0.418094098834646	-0.42137828380278
dus-2	-1.27546727688416	-0.230625434986052	0.0980289836903102	0.113086317601371	0.325506167433531	0.677230751477678	-0.57830983643764	-0.188664407666787	-0.019969696391054
Y54E5A.7	0.408200093950478	-0.297078975734125	-0.140276906052572	0.0914643954134454	0.119882739266216	0.310039912516023	0.310046163495296	0.264385041947638	-0.19667702141097
Y54E5A.8	-1.2514081848997	-0.702799375009658	-0.136647120112735	-0.318838933862197	-1.87695934437689	-0.650564874197126	-0.15326605407733	-0.923667756809549	0.309283128660454
pbs-5	0.254184547664897	0.136485442741985	0.037384824072533	0.357948104628577	0.277353150752283	-0.00512189846665382	-0.0564099741181382	-0.0382243046763338	0.255315526729868
K05C4.2	0.968657562731162	0.0720825074381761	1.11170058743223	0.416021290627698	0.364927143613121	0.384224341039139	0.348669625504405	0.324033863459168	0.33941668226525
sol-2	0.876967322583863	1.75760048954605	1.46230585361893	-0.374388668368514	-0.477176217727524	-1.70692811840107	-1.23272328145572	0.495454708027333	0.743218034864283
K05C4.9	0.471423713538343	0.359649515646039	0.517905398261392	0.232752854507451	-0.0528442927014316	-0.0302728072571492	0.332879690165438	0.698907952679582	0.0345035904692388
K05C4.8	-0.64344276970149	0.10741259873872	-0.10294226134028	0.497330696684045	-0.728566953452011	0.550862887251172	-0.667558237989606	-0.99699868322547	-0.148235948426708
K05C4.4	0.890188589178967	0.177742076707712	1.19139714983616	0.278411786255956	0.468470701821321	0.28977320087696	0.503329110408619	0.830591176678089	0.467512364964279
K05C4.7	-0.20501944020525	-0.102541269830608	0.0676436270705255	0.855490722822829	0.811587095951016	-0.126768071193146	0.642177777678962	0.635362044063084	0.623666365187809
hmp-2	0.420165276411973	0.291863552325549	1.01703365106938	0.0918020391823484	-0.166844114530625	0.57163016808854	0.236836356960378	0.344202548672445	0.811653011423728
K05C4.5	-0.132168628081025	0.803983738988774	-0.572082174086516	0.187250798773358	0.699495779099137	0.0725694973787593	0.17816187356102	-0.0352194881300036	-0.0295528442155235
K05C4.3	1.20216127841265	-0.237820553091111	0.548583822419533	-0.602061428143605	0.140452402612421	0.281617911302535	1.31335830920095	1.31763559639161	-0.259646462613742
mtx-1	0.102396065157643	-0.62640944071411	-0.46891886127068	-1.12381523421282	-0.659138610673427	-0.613362732971423	0.480013133572844	-0.897627995929707	-0.332787439512172
dnj-12	-0.0729154515011012	0.0130687277422621	-0.223948237849324	-0.335009972682313	-0.806561941131288	0.42880348051605	0.175342371983075	0.0294370621249713	0.77715518074525
F39B2.8	0.857220759178008	0.305722774086184	0.229263389376716	-0.430208112388152	-0.187406251390553	-0.00428579417274519	0.0360779784886093	-0.184324485887291	0.819286034340269
mtcu-1	0.933465084432637	-0.64151758592287	-0.408261799344372	-0.772692055215136	-0.712024737426966	-0.214047151704083	0.261165794792563	-0.182229878500449	-0.830248635433074
F39B2.5	0.151051395310232	-0.0412835885172779	-1.39857773470878	-3.32923690945309	-0.829093136109131	-0.888261872335833	-1.30547348780043	-1.71731953140723	-0.201380887852867
sur-2	-0.429579268127242	0.176977676227693	0.00716755777723562	0.611975978665624	0.602796073401889	0.67052048876564	0.410608916887461	0.0221423164487195	0.125995914888649
F39B2.3	0.014577580143789	0.794438411569145	-0.00817525088989485	-1.62459045618752	-1.74194182890469	0.442215068891429	-1.41987017543061	-2.1253018508014	-2.14407949043714
uev-1	-0.343615239233703	-0.639161060941676	0.0893360759680237	-0.394660098195737	0.794849965480669	-1.20702569442621	-1.69411437066663	0.436081494276454	1.0369729845668
hinf-1	-0.104364885110937	-0.459231551981109	-0.433002814459033	-1.42521284541069	-0.679750999722677	-0.913839577053122	-0.0572480175652196	-0.191033535733825	0.483703969888553
K11B4.1	0.989664963292191	0.323247688972578	1.11190038377557	0.258944733139056	0.0954397690946912	0.913642108256967	-0.515645489436357	0.109142161899822	0.0776032034675912
blos-9	0.102396065157643	-0.777711755383377	0.247890098848307	-1.41081166912078	0.13513450200549	-0.155915247511867	-0.0199109457865701	-0.514014138175943	-0.642211579874661
smp-1	0.764470361065953	-0.601129585189423	0.53694693608452	-0.0104714869468637	-0.225537421115829	-0.528721885622154	0.555565722840804	0.511696044513962	0.387457966370076
Y54E5B.2	-0.184475921164674	-0.530619877664712	-1.01697809446637	-0.517970293024546	-0.257739987540571	-0.689321131166064	0.0251334730873572	-0.333801119405869	-0.307342157476791
let-49	-0.855302359870326	-0.696409333125853	-2.46138301401279	-0.257463863677074	-1.55335178556943	-0.352091772363974	-0.764282122484023	-1.39334453674089	-0.117043239950615
ubc-16	-0.0614643654214016	0.839915436397283	0.504790594998784	0.154181693335961	-0.678531039710177	0.67618016257895	0.896535610324363	0.318245766231521	0.866538844985863
eva-1	-0.705134887001526	0.70644060352526	1.0737250320497	-2.24248680949798	0.4055669985172	0.914726553615719	0.358896722605411	1.26561228192233	0.170525527909621
F32A7.4	0.749333628063336	0.291010161420486	0.567840421047507	-0.772692055215136	-0.031357730833184	-0.214047151704083	0.717812891026312	0.789170947943039	-0.989750457808586
maph-1.1	0.767058106612483	-0.0689840396865528	1.02778112280013	0.589876556947817	-0.0583491007074965	0.500537616195998	0.865329421183342	0.350242831310214	0.229556608866761
aex-5	0.834916034130991	1.09008878193425	1.37977298844622	3.35871568175312	0.869935913219132	0.697023147605611	1.339084346385	3.29038940091198	5.10830523992093
str-245	0.872751772763884	-1.43518160831922	0.755138548414166	0.864872739367874	-1.92117295755681	-1.12644470859054	0.520474855132135	-0.978937037540985	-1.2409329244041
unc-54	-1.06887672903067	0.981638743775047	2.44193554745666	1.44437868029357	1.54442660690353	0.10649838625009	-1.20131192629622	2.45494515379954	0.297872119438876
F11C3.1	1.09651466467573	-0.0832798357749342	-0.124401459473918	0.327050636466865	0.611745631568212	0.116243396390173	0.777525169485273	0.763062404276286	0.368002447623928
frm-1	0.237817984168835	0.610895966985057	0.436314732896962	0.644481786038034	0.345591989412958	0.821299695374699	0.34540864965869	-0.240183066093236	0.471731264380773
kin-1	-0.392663425073716	0.0954783731148169	-0.131217936199017	1.66606635910129	-0.0369340960915322	0.439897137446907	-0.765456730412532	-0.728304045916555	0.303859854850727
ZK909.3	0.104621088795158	1.50305945883548	0.325233912091616	1.93688755412722	1.40454414699271	2.2857727660455	0.813248796162799	0.560683301934819	0.49765925099289
fbxb-70	-2.54270516269268	-0.382614870085192	1.45286416428932	-1.62459045618752	-1.74194182890469	-0.966791752267617	-1.41987017543061	-3.5170504803142	-0.393234099468475
ces-2	0.436122468564854	1.10655075203917	1.9225158492065	1.62784537454496	1.64610979740162	1.6321096627843	1.41252891483142	1.05702665687506	1.53967030428909
tep-1	-1.01023841775381	-0.166956324113565	0.912089714763513	1.61510967081798	1.86049510276474	1.68587341361401	1.59925584312111	1.01048848521252	0.790640134021242
pole-1	-0.201875486940764	0.703459699988163	0.29894898563393	0.457485061048409	0.0293892539570979	0.582068466008146	0.184229010661454	0.350787780831028	0.154534107657548
F33H2.6	0.920790459628821	0.921469753347218	-0.689068164197234	-0.454871470711328	-1.54288232736488	-1.93002501374699	0.353479457644174	0.196367726517463	-0.772495828206838
dog-1	-0.512806452512447	0.428166016843116	-0.225226082900278	0.130711789554433	-0.374273672410625	-0.284729376264994	-0.236679619994735	0.246331922005285	-0.373927544448543
F33H2.2	0.186978545492043	0.0711143221760845	-1.14375259684553	-0.464308191794289	-0.282929616257574	0.197267712416325	-0.315952675310146	-1.4500644915271	-1.11403984129606
set-10	-0.844360467100164	0.323247688972578	-0.858478661067552	0.43068634702764	-0.593650518178214	0.0246577818025881	-0.0736992834389129	-0.102407935084033	0.53607871463009
F33H2.8	-0.736294527297499	-1.18652049768187	-0.530601800643836	-0.641440123829807	-0.753931764606191	0.324485894441525	1.18685641381139	-0.115235387090185	0.573015847910587
F33H2.3	-0.0614643654214016	-0.795317109373654	-1.9845104860832	-0.0803114681224824	0.580834914176459	-0.139496595939195	0.0368363173286754	0.252408102520619	-0.835266118067634
F31C3.2	-0.279190394671589	0.381176044877355	0.0149672394656277	-0.193419878644416	0.237001530884613	-0.330960437731584	0.254116035231604	-0.267601550824338	-0.0381877388027416
F31C3.3	1.00116296305475	0.54929014706434	0.39604304535492	-0.108227745134868	-0.125769726884703	0.179944131107126	0.529876866584554	0.677058017922986	0.294379307700531
zipt-1	-1.26065295124836	0.962205639923387	-0.176585850559703	0.223842018910425	0.351972544385831	0.914221541979245	-1.05645871301381	-1.09878132558655	0.476597139050878
psf-2	-0.170365642987533	0.139881947023889	-0.647954715790282	-2.27100084685265	-0.94522390361086	-1.61122736473556	-1.11923695713521	0.115752068507162	-1.85282536088732
F31C3.6	-0.193731214892447	-1.5452740889952	-3.49090565969653	-2.70752817441429	-3.06629738626598	-2.62427460133016	-2.32055463584449	-5.2422922732003	-4.23615354895836
2L52.1	-0.774278449574914	0.783232252122664	0.304930277864103	0.446353990208719	-3.11339834681202	-1.25722370408555	0.382249103673946	0.891470294516642	1.28323238720748
C01B12.6	-0.037851796342549	0.254575607735476	0.108050610269566	0.0356936126063489	0.244475076728107	0.111249705097665	0.457146845983608	-0.0783557032985934	0.352245973869473
C01B12.8	-1.7082637933298	-0.118306686349363	0.795016139450047	-0.10766366328778	0.93012547917276	1.09096545318722	0.778354536160774	-1.34550694788853	-0.255396895239369
F23F1.4	1.89230828668455	-1.40793149657186	1.63583833818442	0.552886326982899	1.54442660690353	0.626520880954756	0.486410665178157	0.67335671163456	-0.160603391723622
F23F1.5	0.489385318051662	-0.0412835885172779	-0.951104859256889	-1.33663071641263	-0.162008229608108	-0.888261872335833	-1.30547348780043	0.252056968923333	-1.43360445400135
rpt-4	-0.280536802524213	1.54791580316429	-0.337368642627232	1.05745521499328	0.600721430361504	1.38541083847243	0.688957844286598	-0.106171124283827	0.790441483269919
nfyc-1	1.66042037916153	-1.40793149657186	-1.66242420821045	0.0313967306164988	-1.53503467557619	-1.44524235760196	-1.20131192629622	-1.84202702418234	-1.74213162480363
rpoa-49	0.162798661021464	-1.0214141065328	-1.19229939053135	-8.90294343915129e-05	-0.669834173906244	-0.0752688095996871	-1.38495121402932	-0.205422869006114	-0.377217750662613
C23H3.5	0.290154292624723	0.447991164035161	-0.631463374849881	0.114884926521403	-0.0302273473429974	0.622053526006246	-0.683688282743074	-0.269171711572428	0.275404180528805
sptl-1	-0.0970747915297782	-1.19532187553601	-1.01235699945729	-0.134664523347239	-0.192821998832873	0.596867778824763	-0.498887702071104	-0.131272201511061	0.273120515232993
C23H3.3	0.396014680299	-0.516316960038135	0.273858522386925	0.378604538040047	1.02236950785842	-1.61122736473556	-0.496348764396738	-0.600404439562711	0.143688142548436
egl-26	-0.810509409507787	-2.43688862552892	-1.75274212786259	-2.45587143698261	-2.135927762674	-1.79553317679889	-2.40262960500551	-2.58494224330362	-0.980795617566587
C50D2.9	-0.273925864568357	-2.52067345525961	0.00899101088784865	-1.06749695264204	-0.669251842887128	-1.87802251268915	-3.07450618160053	-0.505857529223164	0.0197468332323428
C50D2.7	-1.60399816804255	0.320658457390058	-0.522162522454634	-2.68871982277761	-1.41273495628384	0.270320934840258	-0.990185712416388	-0.332943002990158	-3.48311977536249
C50D2.8	-1.11731427207375	-0.2696539093544	1.38611585155368	1.00040831124924	-0.0977075902924843	-0.073056106965662	-0.0180451178763871	-0.268224439810683	0.119615266124621
C50D2.10	0.658032489453427	0.179811112111442	0.0941794608836898	-0.667650334400248	-0.22351163680194	-1.21251115077481	0.351175795077687	0.325093890840538	-0.0232751971029499
cwn-1	1.06147085861129	0.480182366317158	1.55978787965785	0.58778393247014	1.03165648222595	0.318692122545088	0.295964667722705	0.800522875477345	0.0367570866209429
T25D3.4	0.690690532272137	0.146972570981871	-0.482462407464711	0.457768541025546	0.222482669861514	0.226669027081767	-0.282714351994304	-0.058984562244404	-0.245826450753761
T25D3.3	0.427543740474464	-1.25950685880284	-0.390252479810598	-1.37728833707072	-1.59962146647911	-1.29775711606138	-1.35353985886983	-0.624362938784929	-1.02629019602827
mrpl-28	0.294730405390618	-0.147689425397478	-0.0581239363774716	0.994354625359263	1.40696427881641	0.3292372132891	0.592682275240346	0.350093394387723	0.786891524716697
etr-1	-0.125775075640121	-0.739485859190342	0.0904116741901529	-2.14705404194382	-0.75232216745253	-0.287202540402037	0.0470362649760238	-0.609771150056275	-1.1030668245417
T01D1.8	-0.621890935308695	-0.462087512533033	-1.01785317199253	-1.19682423893695	-1.17129123488057	-0.748382185843028	-1.77668351299243	-0.933803089283094	-1.29748508389396
chs-2	-1.7507973083354	-2.90185046367393	-1.13557272166866	-1.32811779286355	-3.00654418252671	-2.54574472139838	-1.86335783885873	-1.6560520078779	-0.626507249876033
F48A11.4	-0.429814240588525	-0.0494656245866873	-0.293196401200042	0.621610623047568	-0.0440966266466244	0.364980187038129	-0.61228690945759	0.496937428443334	-0.197540525004121
ubxn-3	-0.0536700970170286	-1.54363164647843	0.29439493803338	-1.94095661540235	-0.149279452052636	-0.970719066184683	0.10974737992274	-0.225900845679522	-1.54786908853679
Y43H11AL.1	0.352257365552036	-0.879160837617034	-0.225163010294608	-0.908353881209597	-0.440122703355716	-0.226959638478931	-0.493776958601427	-0.750030497719064	-0.60026115468844
laat-1	-4.10497869978882	-2.52067345525961	-0.61606464768102	-0.176004599331369	-2.76491641963221	-0.989038186234774	-0.812726635292374	-1.68605606175212	-3.2942345199644
pqn-85	0.285261035478637	0.172746646786557	0.0385100609011146	0.0497488898637378	-0.145521281393325	0.00154481574283557	0.0816052061400062	0.0451391768337672	0.339843440217995
B0432.7	-0.818461130378808	1.72960359629445	-0.301813371618808	1.01029265140621	0.693666592947301	0.789867750491107	-0.303744524583935	-0.227352425645595	0.674928643068503
B0432.8	-1.07656547795259	0.575022505813234	-0.6681651140211	0.895870295260404	0.492748301846712	0.492835136783918	0.0248269515957974	-0.573438681341881	0.379326801382302
B0432.13	0.812724519826156	0.265639436318017	-0.0515247523196178	0.247252243201845	0.0531829377234387	-0.280328365275147	0.599704365127225	0.42074527550747	0.135725667202733
B0432.9	2.99783281903665	2.87090165096497	0.464363095407771	0.709110296860424	4.16818612719	0.697023147605611	0.765027391551215	1.45059778653802	4.46212030001785
B0432.10	1.36753250735473	-0.54477517380386	-2.0038978209787	1.62085549719272	-0.400992561999494	-1.12644470859054	0.863274964487717	-0.53089405267983	-1.2409329244041
misc-1	1.1356445998317	-0.023920799211548	0.130082889845297	-1.78473264552482	0.174491619188276	0.28256211256851	0.0785286491346903	-1.55656490835874	1.15609740646765
mrpl-41	-0.443858094467274	0.723450110401794	1.53714537333238	-1.346363824022	0.0163985595575251	1.55074504596878	0.353479457644174	-0.0717457966912546	-1.41868076810992
djr-1.1	0.321689744321897	0.229943070632497	1.11765343661685	0.618127616556197	1.03377570651209	0.471990283720341	0.520009198721213	0.307288292089609	0.467088744888655
B0432.1	1.26698314239903	-0.122273484088351	0.225768777126657	0.254462207090353	1.24735119710182	1.09615819374339	-0.777141803402568	0.365994526073135	-0.568257786304402
K01A2.5	1.36753250735473	-1.43518160831922	0.755138548414166	0.207873547515644	1.37707725641406	1.36924981591323	0.863274964487717	1.53644669827591	-2.17627621758102
K01A2.4	0.661195418713641	2.28375529642155	1.35407401176348	1.42232753141118	0.827917877913568	1.4015895407258	1.24333988977781	2.21979265644449	0.691710074768388
mps-2	-0.00955362532326904	1.06591078495807	0.0380144366104172	0.168206008538588	0.617285944620961	0.567979793354099	0.753469330755576	1.90113561491932	-0.177250910134339
K01A2.9	0.558918616863104	0.841512831982371	-0.317158244396413	1.0868710768842	0.365334862129719	1.26196269764352	1.26244719843449	1.23351305962439	-0.169138422165745
K01A2.12	-0.273925864568357	0.759303219602659	0.305748590496187	1.00248418888726	0.314544862847511	0.186135170819788	1.55375326243667	1.37806484721973	0.0197468332323428
D1069.3	-2.05978997641345	0.915135273068011	-1.91124156673574	-1.14489702964584	-2.85154258114879	-1.95518613312181	-2.59195337191459	-1.4385774300432	-0.290456450228959
dmsr-4	-0.56262757567237	0.521267331918002	-0.076783886671878	0.43068634702764	-0.276938718944599	-0.232709063288581	1.52621476326898	0.831980436022679	1.55299105100315
ptr-3	2.09149864842442	0.345631260711498	0.755138548414166	0.864872739367874	0.582804143735145	1.17154643902289	1.58530925386805	-0.164816278845932	1.15609740646765
C03H5.5	-0.798176941298064	0.966643077458222	0.676219585645642	0.289307999185612	-0.392496296008461	0.61323820175887	0.0851609790273049	0.521745177627959	0.630210754191691
C03H5.3	0.842025984690346	0.338360437466163	0.0123611647565604	0.253945320425682	-1.0987039747967	-0.326283453716737	-0.396020944112888	-0.261085376780221	-3.13149309789278
nstp-4	0.641134573490444	0.647203447147848	0.841116437409281	0.933055906133817	0.624098216280555	0.273688595164103	0.513320598875343	0.623146989281581	0.337450861408826
C24H12.5	-0.0569935214794876	0.294192856266856	0.756933706232736	0.551119021881291	0.0341152125257601	1.00644721371757	0.568599531459289	0.0807124010026056	0.541773280587358
C24H12.4	0.739227076660031	0.484671000861425	0.403989877245821	0.0630482205314122	-0.640390540274381	0.989415358792442	1.52915847157087	0.24045956128227	0.899397399049611
C24H12.2	0.28444798866021	-0.269719806998053	0.0950155222609878	-0.849323863116681	-0.25187644362946	-0.346321658967737	-0.130545443874681	-0.0435721103812993	-0.109454513163279
C24H12.1	0.968311510955353	1.02752177796999	0.937061586929878	1.17470574633783	0.918236871041495	1.3695537133966	0.761089874151977	1.16439620386721	1.01870084043206
W10D9.1	-1.53501419708363	-1.92757776914581	-0.108728538788276	1.60753710912063	-0.94522390361086	0.686763782877863	0.288397550956289	-0.332290916353994	1.46115599230943
W10D9.6	-2.05516151883944	1.41347951031625	0.852091413890558	0.936048388941561	1.35352053041216	1.34202716906656	0.855689562883626	-0.961811975919035	-0.378981394135743
W10D9.3	-1.72263222306554	1.35003953081533	-1.99273519449029	1.10043623096341	0.707677033627657	1.12298293577035	0.570373971254623	-0.56023982109632	-0.128188466594663
nfyb-1	1.62593266399764	0.309953686310407	1.32053907067081	0.469319084883925	0.899444326125851	-0.0790151633111736	0.524503695590564	1.20475202142036	0.740129194701426
tomm-22	0.613534158086288	-0.796260736865084	-0.972228991461039	-1.71220928031865	0.231244177765127	-0.74258112219375	-0.77928230694555	-0.808422484967777	-0.16248097001453
nol-1	0.563709456848842	-0.166054185177375	-0.317963043796705	-0.911592448917565	-0.191670093525016	-0.0792536940160882	-0.503976906248775	0.267405373028628	-0.776642696262662
W07E6.5	-1.69389536359406	2.22909680664728	0.656078949032448	1.03915452831073	2.08865794851489	1.4802653688495	-0.626434512764795	0.74286709851744	1.80161760829226
W07E6.6	1.1102689142656	-0.193663876304908	0.050481915550293	0.129247792185028	-0.137649297220199	-0.0187783491113916	0.621159373649304	0.225316146855901	0.154808598532336
W07E6.2	-0.711310006068917	0.559241943084875	0.541244123774277	1.07166982221066	-0.0817973761232536	0.580393375010373	0.206668790031808	-0.622167903470837	0.883742753802332
prp-21	0.227189589397359	0.326930702463536	-0.0489957572009593	0.701205728007657	0.641997765916389	0.334392945292766	-0.275782243474284	0.109234530252917	0.405308781482981
T27A1.1	-1.80850664856337	-1.57821713322124	0.232745073979973	-0.454871470711328	-1.54288232736488	-1.26726859634932	0.696279566999756	-1.19538090299534	-0.772495828206838
T27A1.2	0.669200622056606	0.209233318893384	-0.0347137961987597	0.00488219517726159	-0.495042979231779	0.420413326385124	0.352696437013516	0.927356393967312	-0.215725200201967
T27A1.3	-0.251773984166175	-0.294620482649949	-0.225038308316617	-1.12217045854938	-0.344258328830135	-0.154218819381663	-1.76307624016968	-0.475836252289657	-0.72240743684399
mlt-10	0.735090534276379	0.694991896636068	-0.747014315172	0.0313967306164988	0.56062990116889	0.99548271270447	-1.77536888113	0.941470234843277	-0.160603391723622
C09E8.1	0.872751772763884	0.632278107850476	-1.08848792794025	-1.20510840216143	-1.38478926773413	-0.237460382136156	0.0785286491346903	0.649304479849121	0.755580579031652
mlt-8	0.87319427069282	-0.527857157466038	1.2865019991722	0.333319344652321	-0.191536497745667	-0.10362059336422	0.216221921141615	0.0928167415028203	-0.147725683954837
W08F4.7	0.165808819430332	0.553838276483143	0.454763487230373	0.85846495509129	0.789323666949654	0.684378767155661	1.2393077103816	0.48603816377571	1.3406504972578
cdc-37	1.46363286289107	1.0395324749278	1.32146395389978	0.393639866629217	1.00684576811115	-0.618663391614121	1.13948308505544	1.14805893573673	0.338377516911922
W08F4.3	-0.84974121670981	-0.180282817499141	-0.831401563987054	-0.885558931688871	-0.274760854007228	-0.978483489966075	-0.575851927762444	-0.412116394660301	-1.80721044817129
fbxb-14	1.01615925235765	0.240561174591064	1.3730928572215	0.525516584999926	0.37243910076144	0.396189083939199	0.867113702864432	1.01615938313969	0.643040480357049
W08F4.12	0.631660448906102	-0.191011597906643	0.48217234467489	0.0283162083993071	0.107145375208225	0.120721785453527	0.709638109159841	0.627678578119259	0.342033696490097
W08F4.13	-0.316375694782087	1.16729217635944	1.1006624597339	-0.895878264734915	0.24784810605296	0.591063029212358	0.454999310018663	1.14886020763824	1.43697928851927
fbxb-34	0.913088666186921	0.707743516863634	-0.534171310077046	-0.984754840308539	-2.67231145249667	1.15760883316443	-1.33779520626959	-0.883679266181774	-0.0889425651964162
nhl-3	-0.909995562520237	1.14165180808904	-2.05104797999473	-0.10766366328778	0.0698256417001844	0.570942958482549	-2.75894876940255	0.046241681624281	-1.00443611179599
T04B8.5	-1.07813108566295	0.713518621510757	0.651211253931468	0.868084597249452	-1.0634516449334	0.72024147129506	0.331036906750074	-0.110398569890928	0.863906240138586
K07E8.7	-1.62044530831595	-1.11716315902393	-1.18385270508067	-0.932247168380966	-1.61012062331466	-0.853596675130016	-1.48195365313756	-1.29501454181362	-0.962849886808054
K07E8.10	1.00693039948671	0.767978257757038	2.30158622662343	1.28873454022382	0.869935913219132	1.35977956500328	0.765027391551215	1.45059778653802	0.961834870200808
T02H6.11	1.89230828668455	0.694991896636068	2.17506451518643	0.0313967306164988	1.54442660690353	1.28167174330465	-1.20131192629622	-0.00223540980837435	1.18972517180905
thoc-1	0.324638119722748	0.961181293823204	1.41538493370588	0.534510254794164	0.522936508147459	0.788255511064589	0.25572130883299	0.328833285279573	0.230482901524537
T02H6.1	0.178584016782224	0.00609226710889368	0.00129604688642489	-0.580352227800868	-0.110573915607659	-0.0765375234398134	-0.208359021033046	-0.370555322500832	-1.50724339248654
Y39F10B.1	0.528528526943984	-1.25950685880284	-0.274536450905635	-0.485795983760051	-1.19130894193224	0.246378072742895	0.457146845983608	-0.0783557032985934	0.0783702550373141
snt-6	1.00693039948671	2.87090165096497	2.30158622662343	0.709110296860424	0.869935913219132	0.697023147605611	1.339084346385	1.45059778653802	1.89717816337773
Y39F10A.4	0.120230444769703	1.24902978321984	0.56169844222063	1.00286533617661	1.15863429590101	1.20222165708626	0.976345092655839	0.216231915157383	1.1868641834709
F46F5.5	-1.37629223439356	1.1359548547355	-1.46648696395179	-2.16664941207391	-2.34861417965464	0.270773930214041	-0.995870299064439	-0.750022426297802	0.487805492219311
acdh-9	-3.53920901929922	2.88424484872715	0.199556729285648	0.717449134277233	0.472074720870925	1.31081891962337	1.75668669114585	2.26996772060511	0.2749980935239
alg-2	0.173458746654218	-0.5397145460086	0.0331144705616256	-0.0580410919592922	0.271231012918553	-0.502347180035157	-1.91267261980102	-0.237033144994782	-1.5926880540498
T07D3.8	-0.406664602840365	1.06270416356491	0.450799941717022	0.925654235005955	1.11520072293973	0.887416898094375	1.03338427414743	-0.396085812993113	0.929744374807771
T07D3.9	-3.17315520265947	-1.57821713322124	-2.15010757937645	-1.346363824022	0.424711084104394	-1.26726859634932	0.696279566999756	-1.19538090299534	-1.41868076810992
fbxc-33	-1.1646794588316	-0.5697479771253	-1.06138869945664	-0.696113629737145	1.53865516092008	0.0364874707357748	-0.990185712416388	1.14805893573673	0.338377516911922
fbxc-29	-1.01023841775381	0.202595735809481	-2.14370423423769	-1.92598806738539	-0.559085621630245	-1.93002501374699	0.353479457644174	-1.7730087738131	1.29815607309891
fbxc-30	0.7427576187874	0.540092427120182	0.592770194523599	1.04917855902349	0.43960692689209	0.262840618057291	1.50398607784528	1.45923607568563	1.06373052280592
fbxc-28	0.513920970678973	0.591557783325109	-0.25395130332853	0.511018109419537	0.745970734879866	0.63985745547144	0.803647829682779	0.879498051039444	0.515878133452457
fbxc-32	0.481892536027475	-2.02478150177895	-0.446206437012173	1.5115430945643	-0.0688636931806555	-0.817943791946688	0.896945516016107	1.55178064535425	0.591323330295573
sdz-4	-0.223992036516227	-0.472977955821332	-0.294882737982499	-0.192979430147238	-0.128310998291239	-0.563026489476716	-0.227321023934061	-0.148556468931533	0.0802158779489899
fbxc-18	0.107791703261105	0.437849699725102	-0.127446410779799	-0.163137247578748	-0.230351768946572	0.411709108444992	-0.0727534578958296	0.00113684695038231	0.286726589824967
C32B5.6	0.403151683496766	0.0759058517955517	0.28925043255003	0.490227356492929	0.274600009879211	0.678833681593015	0.378675034880489	0.353766138916757	0.583323134682423
fbxc-17	0.83533338950995	-1.92757776914581	-1.56976795396749	-0.799884250178583	0.355284601357395	-0.722243038281183	-1.11923695713521	0.307122409239315	-0.748164909821735
fbxc-40	0.483450767529113	0.5006389890211	1.26510342695675	0.359232181651763	0.0688420155001733	0.694070764278878	1.1293824112946	1.03880588317638	0.927266200826784
fbxc-39	0.53300219749398	-0.803402233707038	-0.87181516149723	-0.550217115458253	0.17680609550085	-0.773074160962667	-0.218440765377773	0.228541348356008	-0.231562335973352
fbxc-42	-0.392052782276789	0.328308316767839	0.0540833549508835	0.0381628506841435	0.284632587850627	-0.128634029437869	0.368674345217279	1.01616936984722	0.240248205697538
F45D11.7	1.03540174459813	2.07779449197801	0.273491887857247	0.517664931944326	-0.454419644142153	-0.960459701456935	1.84603439406261	-1.09692451585652	-1.29955634620907
F45D11.6	-0.604892031767956	1.37876627331241	0.749274483334373	0.643688462371755	0.0506815561129899	0.39528349263333	0.998478472445395	0.678038890719141	0.826293461702507
fbxb-30	-1.21359715878586	-0.0412835885172779	-2.07792237549232	-1.85812031277903	-1.55411745988962	-0.888261872335833	-1.74741969379788	-0.830177312980438	-4.2891102960356
F45D11.5	0.350247483738017	0.213761874470426	-0.220394269141751	-1.2056696491636	-0.68252151753902	-0.0399750184285742	0.0951280731822351	-0.124900943559033	0.649946752100544
F45D11.16	-3.00114083730374	-0.166956324113565	-0.689068164197234	-1.346363824022	-2.07926601718756	-1.93002501374699	-1.77618933982765	-0.747337918134189	-0.772495828206838
btb-11	0.829857325790585	0.551830003826015	0.0887441092063287	-0.0173495172015905	0.00516493088959173	0.0812479118187716	-0.114750309772214	0.964515010141534	-0.0551366412863593
M01D1.4	0.612777455865168	-0.305507018555266	-0.390395677535417	-0.949533445269966	0.271231012918553	-0.87130901178487	-0.22495002832664	-0.912625266437715	0.513778571427819
fbxb-39	-0.809752707286667	0.216989798553816	-0.490948965433799	-0.704451482624419	0.439964523076459	-2.92475144541186	-1.26923929215003	-0.319992620770964	-0.945812689991023
fbxb-45	0.647519334622747	0.00181007057456217	-0.377692896616748	-0.22364479914938	0.110433543182075	-0.320125546344314	-0.00700317636178704	1.00603921629275	-0.0419964470761203
fbxb-40	-0.437312749300628	-0.296173583606192	-1.51542438774568	0.328296292546825	-2.26173180918345	-1.8949432311987	-0.380209605281744	-0.0142954461025231	-0.231833028423987
K02E7.7	-1.41247809055299	0.123765274897665	0.418486811874196	0.591385538195593	-0.304430862117784	0.66535830908653	0.668813454623024	-0.627163150614119	1.38376544803663
btb-10	0.903930739279531	0.88832225357789	0.660506905086428	0.294166128177629	1.18147003595179	-0.150826510793554	0.653068802022792	1.69949392773847	0.279807512655832
K02E7.12	0.146353658003341	-0.124771696331778	0.433132588971055	-0.338932645481616	-0.62679392166526	-1.67123889414524	0.0142550967339495	-0.853345156871509	-0.605845665140863
K02E7.4	-0.370593201896075	1.56818202513426	-0.247916146166241	-1.58702516871051	-2.34861417965464	-2.16995114009239	0.411764209027056	1.08976918807616	-2.82617586097743
K02E7.3	0.737648360962861	-0.584336373250065	0.310391199666986	-0.321233176465718	-1.42940426482292	-2.02246589855181	-2.6548788363714	-1.6165014396648	-1.43350133523575
K02E7.2	-1.04121982920009	-2.29703428617359	-0.121334669760034	0.11603683360694	-0.778634577989076	-0.868716442959847	-0.887631356392661	-0.00691346524349824	0.302351414968056
T13B5.9	-3.8071108615552	-2.11477810135171	0.926868105102167	0.193733947910091	0.815462354529918	-0.0175645238901305	-2.40262960500551	-2.00731437248586	-3.02079936180909
lips-11	-0.196732962852979	1.11635484795953	0.107683975739887	-0.0597391549478156	-0.125020501275763	0.0157669646149186	-0.860737414499415	-1.96662440910521	1.13915520879323
lips-12	0.698212279823706	0.357149208465221	-0.247789635441154	0.00165424957174174	0.0780666524976305	0.0780335582635751	0.0332325193226834	0.315121193402572	0.308338195752843
lips-13	-1.20243199535046	-1.70616677025581	-1.35335543943933	1.03001434141855	1.43426038564665	0.670917826964815	-0.860737414499415	0.00275209122534962	-2.68234208348119
sut-1	1.35712651370777	-0.214703822941576	1.45193593980475	0.811180885188191	0.94677657200589	0.749487730515184	1.54361692206203	0.928000223963553	0.96315558665294
eri-3	0.216124236487218	0.452383782463012	0.223309441585094	1.09363191034877	0.336172183581117	0.687328209268881	0.67926611721943	0.350742916884108	0.38477127002549
taf-6.1	-1.43477134185006	0.422739112241425	-0.125384968311521	-0.452676442755036	-0.891796821468201	0.849664121149857	1.18564025147218	-0.0925771485950023	-1.43858070457339
W09B6.4	0.876967322583863	-0.613520692671277	-0.446206437012173	-1.78737061804559	0.914933012553984	-0.817943791946688	-2.87161463502541	-0.0313383248907131	0.591323330295573
pod-2	-0.313190427412314	0.454792568112509	0.337379753006397	0.0467466349585769	-0.158310463456521	0.0342836234578536	0.397932454667891	-0.223886471314495	-0.278438845903372
W09B6.5	1.15267836715185	1.09300217032484	-0.306481103022033	0.958110478965746	0.424711084104394	2.11741025460883	0.353479457644174	-0.0717457966912546	-1.41868076810992
F53A10.2	-0.210354152410677	-1.07437226550546	-0.114959238397747	0.583477089856165	-0.578229707217439	-1.27166960733916	-1.14788388212795	-0.362629235467776	-1.08602962772467
lin-42	1.09404005587499	1.87204517829041	1.52012230927946	1.64263982334926	0.968942425715759	-0.782485940204289	0.486410665178157	0.941470234843277	1.59024199924504
clec-119	0.400793291021083	0.420507407280914	0.135425930034528	0.350121664386883	-0.17847876759498	0.302598760818625	0.435414620258053	-0.0804981852566706	0.404667113034504
Y57G7A.5	-1.90045737092645	-1.13666275789929	-1.63688290123281	-2.88362632878336	-3.15105470161283	-2.88473769847307	-3.482388197644	-0.29617304219272	-0.87287327070755
srz-64	0.166393577343073	0.228696557919729	0.0821383035914116	-0.00217076576450716	-0.873488566383678	0.261757118772464	0.152718711320002	0.59691915458819	-0.286730206989373
Y57G7A.2	-0.693476017310829	0.762640896104141	0.397221884197687	0.938286987717184	0.69935228693034	0.852284443925466	0.357783387272733	-0.322044197228705	0.454921499176024
emc-2	0.199969095264491	0.607305304529037	0.399650715722573	0.195378723573528	0.365334862129719	-1.13868588631879	-1.61307390515486	0.00247968919573452	0.722714630204426
alh-6	-0.932065785697877	-0.934811431306785	-0.16232915957728	-1.02838246665865	-0.63486434252526	0.0223402941204083	-1.2585656962745	-0.894959785214413	-0.239871514287334
fcho-1	0.989765117529749	0.756725039096185	0.391794737645326	0.97273474402457	1.30453588641653	0.497724158948545	0.263021262080597	0.671336345969728	0.55572624935032
vig-1	-0.978299489051429	-0.114329189292946	-0.692281378474698	-0.696007135694062	-0.573196724014514	-0.558288840934462	-0.312401620890036	-0.286803806071283	-0.71401086731566
jip-1	-1.07495302589592	-1.33374000025205	-1.53745666732141	-1.25686559203954	-1.17605550296017	-0.979567935324826	-1.50837201316618	-2.72384225631832	-1.73982808465175
rog-1	-0.379398303124862	-0.257618016558063	-0.696044461050551	-0.00363072837181579	0.437566251023217	0.20717386728901	-0.1542536106641	-0.448126232621918	-0.429588785478986
F54D12.11	-0.303920909307329	2.25343056318452	0.589330636296807	2.07045335909708	1.95393940961564	1.55435969829027	1.1458712463932	-0.29617304219272	0.877972120261114
F54D12.8	0.061973703512063	-1.18652049768187	0.00862437635816976	-1.2210643671932	-1.29031545442887	0.324485894441525	1.18685641381139	1.72455622728378	1.86538572771675
F54D12.1	0.469021421311599	0.817835997539609	0.273491887857247	1.409157285255	-0.990803333964828	1.4802653688495	2.56806868344294	1.68657274316909	1.80161760829226
Y51H7C.7	0.858465026679241	-0.305213812396795	0.716551149033729	-0.0985126546873529	-0.614940421220791	-0.479745821215677	-0.503544588940552	0.00116357692865718	-0.135354283479801
cogc-4	0.546545542770217	-0.0324469523993511	0.240314096975394	-0.0477300546398306	0.0977084966999615	-0.566984305758809	0.812495341922009	-0.0287553579785838	0.279409153893265
Y51H7C.5	1.07967162613925	0.279703587339408	-1.07128859084276	-0.593931864615607	-0.474405699911181	-1.17178585586657	-1.64610359145959	-1.82249593300562	-1.97194978278817
nol-6	0.447117919656836	-0.539625057059444	0.103670614887542	-0.216069299272271	-0.0694053161327169	0.629642795950154	-0.00149186333070149	0.0342180370857896	0.0834145946789618
Y51H7C.3	-1.60399816804255	-2.35056084615602	-0.317158244396413	-0.696113629737145	0.554858455185441	0.925471797190154	0.697536879057992	0.289807414972742	1.29114326340879
Y51H7C.12	-0.0375936447839493	0.506022013698761	0.0811527200881747	-0.0627606608944381	-0.881619003037116	-0.0331936807649902	-0.723223153121442	0.364761766886344	-0.634919565629315
Y51H7C.15	-0.403619546042363	0.89165481849326	2.51575213413846	1.17788942245017	0.421640890335705	1.5047302278384	2.14627141864441	1.6745657114917	1.67496378417879
emc-1	-0.328107749800949	0.140556154330561	-0.528182384834179	-0.621812209148574	-1.02073080182617	-0.126768071193146	-1.00226783066975	-0.192948659528423	-0.00809595904593498
fgt-1	-0.592301388619831	-0.578521856205408	0.278318873959852	-1.78994519464969	-2.07542847895135	-0.931548496051335	-1.34128195871097	-1.98328066920466	-3.7720183459684
fbxb-43	-0.429489664731534	-0.0737785389941194	1.77559016743628	-0.122170683934658	2.03523086637224	-0.131718276925662	0.356324916810101	1.56858526485356	0.851141134117121
fbxb-52	-1.37629223439356	0.47975594767348	1.21312326901297	-1.58702516871051	-2.34861417965464	-2.16995114009239	-0.995870299064439	-0.750022426297802	-0.616854958846271
fbxb-51	-0.5083897210826	0.546855312953128	-0.17209726820582	0.0726493430820232	0.0942624770782435	-0.195551773521647	0.244411925548181	-0.252599503995672	0.302975947502692
fbxb-46	0.891918173975228	0.215538653392645	-0.435562253593886	-0.539698314578119	0.562948304011337	0.491642903090604	0.669475077557097	0.641188947407094	0.724046061874743
fbxa-163	-0.535808816830358	-1.13666275789929	-0.715069663055602	-2.30400208541997	-0.330365801087258	0.444971698287738	-1.22060865133584	-0.29617304219272	-2.62371866167621
fbxa-166	-0.571689284209129	-0.212262253863631	0.398179677098145	-0.227902262945111	0.224043442752033	-0.0887176506257244	-0.0640451728702235	0.418060767343858	0.205200246471727
ZC204.17	-1.27159875954734	-2.08085311869631	-0.970891905069244	0.538567539541538	-0.0454803184841147	-1.73744176282508	-0.75841679359892	-0.605074764005116	0.111759983656517
fbxb-21	-0.111727331710675	0.0797129565960605	-0.590008564815516	-0.394660098195737	0.0698256417001844	-0.31804136797183	0.924773018197105	0.762398189694154	-0.255396895239369
fbxb-20	0.0405438678736993	-0.144553219443489	-0.311913110914196	-0.32093949194447	-0.0389579582296	-0.0604325070291211	-0.10059785556405	0.418038796241503	-0.208925140871506
fbxb-16	0.459528935896955	-0.468591847556323	0.84703287227649	0.0800673225278639	-0.000966658220867272	-0.364375843596943	-0.0472770449789676	0.374674782596285	-0.0463381058485019
fbxb-15	1.09445741125395	0.972220681125037	0.870288485857589	0.445513386257534	0.865770093258408	1.04019280217406	1.22259255786569	1.58226582361686	1.0395165143778
btb-13	1.16717366000717	-0.767110697976248	1.23500524102438	0.994911627189916	1.02580939268667	0.731160728887921	0.628972062753097	0.242465858984341	-0.627205158240463
btb-12	1.05227105633257	0.585192622118564	0.273503886276139	0.824738141743288	0.777168809060716	-0.479745821215677	0.991898463917427	0.471809451654008	0.641892539441895
ZC204.14	0.535099579079949	-0.0184991392135987	0.312136096989324	0.380189054988957	0.179594885344497	-1.08919424449981	-0.606361704592259	-0.216624792806014	-0.347079838350226
duxl-1	0.0911538772490585	0.12329573653911	0.503501154729944	-0.891020135742898	-0.330365801087258	-2.2219812810754	-0.435862335982816	-0.29617304219272	-1.16343697610168
fbxb-17	-1.05921460730305	-2.64230945414478	-0.871532505837838	-0.602061428143605	-1.7355402835436	-0.373532951047361	-0.682640886924317	-0.823458211624408	-0.345812752705317
fbxb-26	0.132271558076464	0.0868748744049392	-0.0949844155109349	0.371281094946333	0.725406512641487	0.232174176621688	-0.630943707454659	-0.0118207761501207	-0.174632637451639
fbxb-25	-0.193731214892447	-2.06612846358751	-0.909452073420647	-3.28715241777769	-0.781992175563085	-1.21526778017112	-0.912920127752994	-1.65283400629303	-3.13149309789278
fbxc-26	0.342265986030882	0.274487479927456	0.151252474870468	0.214393065851552	0.59189112960168	0.976528097481157	0.181623312462389	0.0830678550591478	0.654396184368919
F58E1.13	-0.549012651009097	-0.216706764820153	0.606096342374128	-0.183435217775698	0.502629804044766	-0.106473834632718	0.314450905738365	0.319654337335616	0.492736435762283
fbxb-47	-0.529315164586146	-0.146764900115089	0.697368670483968	-0.799884250178583	0.614056983311549	0.884467159768203	0.288397550956289	0.642545101425207	-0.392543675312778
sdz-18	-0.385559130032577	-0.301824005064308	-0.349105956083897	-1.8970798704486	-0.627885771097022	-0.406864439552411	-2.40547506417143	-0.534249197020787	-0.0935189445791447
fbxa-184	-2.70061877674653	-0.543897615714772	-1.42170485958723	-0.246125132318693	0.0103876976641181	-0.495438790705219	-0.841133443471804	-1.21682273602127	-0.621700614003828
btb-7	-0.795384277550925	-0.54477517380386	-1.08848792794025	-1.78473264552482	-0.400992561999494	1.5405082707726	-0.544359543603778	0.649304479849121	-2.17627621758102
btb-8	-1.37214119712995	-0.444057712996966	-0.474310252048801	-0.294610131055761	-1.2743582885488	0.340327331297721	-0.641521391682896	0.411800265396745	-0.764889165577643
fbxb-11	0.288681925154952	-0.0919239772525669	-0.48683028883199	-0.970041347118258	0.0984688837998722	-0.569171749795147	-0.472692103245704	-0.216624792806014	0.111395672812272
ceh-82	1.46755210555953	0.487284037957381	1.4238029337939	1.15134693193238	1.28619137179449	0.931371337668606	1.60165593721462	1.96598072793293	1.43630831989482
ceh-83	-2.7147195280484	-1.27302130460055	-0.00817525088989485	1.02501492870517	-1.20555813908202	-0.0778074258132374	0.26785241604377	-3.5170504803142	1.35761129150019
F36H5.13	-0.695141422317355	-0.865677595962706	-1.91124156673574	0.466346063086923	-2.31515889132611	0.108971550387133	-0.462284574442761	-1.8046552038771	-0.826688268090172
F36H5.8	-0.0510485130532572	-0.278634286356161	-0.828426863657696	-2.21342744685782	-0.559667952649362	0.166523274990437	-1.38272561647055	-0.0558826931897949	0.456181136094359
fbxb-53	0.577189098106502	1.55044271420745	1.11310350212282	0.946165907316485	0.71061868319326	1.11796320600195	1.04492345294934	1.3431617306463	1.182772208964
F36H5.4	2.63193820621726	1.90626207500039	0.952836528640786	3.02040037798776	2.30744688000604	1.4802653688495	-0.626434512764795	-0.282803757161469	2.66060994689076
math-27	-1.06887672903067	1.99447920060588	1.09661216118241	-1.43971986605757	-1.53503467557619	-1.44524235760196	-1.20131192629622	-1.84202702418234	-0.806788331626706
C08F1.9	-0.529315164586146	-1.03717133463045	-0.108728538788276	-0.799884250178583	0.0385728021237792	-1.61122736473556	-0.496348764396738	-0.332290916353994	0.544204969984431
fbxa-3	1.91938519708517	0.47975594767348	1.21312326901297	0.482955972818789	0.155362921637309	0.790796424918707	1.31474048514841	2.26996772060511	0.843426726728268
math-41	-0.675877466898461	0.25398906337888	0.052441193922371	0.317441021260337	0.240858282800623	0.392663166954659	0.086607049227972	0.445315601193463	0.407173635307475
math-40	1.00693039948671	1.09008878193425	0.457959750269012	0.709110296860424	0.869935913219132	0.697023147605611	1.339084346385	1.45059778653802	0.792517712312149
fbxb-97	0.761066592819426	-0.132663416602151	0.386203555845386	0.238068404267286	0.0513148715879098	0.0851667064070423	0.485423065938504	0.960757249946979	0.483145514593113
C52E2.3	0.268979025109971	-0.684897310315291	-0.588295614213771	-0.58723438891371	-1.54069414056766	-0.818936270292654	-1.69695982983256	-0.996076878727539	-1.32394160473375
fbxb-95	-0.486391609472877	1.46074817118259	0.0697679783020357	0.559068636173823	-0.022535492369173	-0.110293098817719	-0.0654306779289662	0.24045956128227	-0.560884286524927
C16C4.18	0.294730405390618	1.41487369837946	1.63921285682769	1.84501333962642	1.02100369068437	1.06716087678853	1.21557046797881	1.600051210714	1.73205015340677
fbxb-98	0.561416323802888	0.342847695748548	0.616181798087905	1.24745165419271	-0.0324893325391064	1.06234289171987	1.24917509244034	0.408633178204651	0.792761764569838
C16C4.17	-0.432703902704748	-0.190434030162847	0.442997425248118	-0.237374376364765	-0.189369675995554	3.08313937369695	-0.353928483838241	-0.569156620306185	-0.39848513593566
math-7	0.210314754946558	1.52268454236583	0.372551487238964	-1.78473264552482	-1.38478926773413	-1.12644470859054	-1.60919394233969	0.649304479849121	1.47590391680473
math-24	-0.432703902704748	0.131676494014368	-0.47241246779033	0.342249866998628	1.33081071956176	1.30517072078819	-0.353928483838241	3.23185174358494	-0.39848513593566
math-31	-2.37327093731633	-2.48563307461313	-3.03063472361741	-2.82211105286138	-3.08220680850939	-1.27166960733916	-2.83560647360233	-5.35199588270125	-3.48165460647613
bath-4	-1.59365250836049	0.345631260711498	-0.549261750938242	-1.78473264552482	0.582804143735145	1.17154643902289	1.1433630478706	0.412811591971821	-0.594747984501017
bath-7	-0.0242368716792762	-0.0172883746739544	0.578348789260006	-0.3801668091413	0.393041888321043	-0.0621338874029824	0.109930990281071	0.211334911244566	-0.330842092082484
bath-2	0.693248773968589	1.65147671969103	-1.42019083303932	-0.401635337765274	-0.259187438652909	-0.0910924668014517	-0.353931830985999	-0.13609380958292	-0.625314244681299
F52C6.4	0.461769820368685	-0.48315347267655	-0.201167682678776	0.0805599982566108	0.48875372650286	-0.224833754865786	0.544975975629917	0.81351957968806	0.501754803802411
F52C6.3	0.549119110548365	0.144128010879018	0.070986001289828	0.402031073792075	0.048389128999937	0.500140039370014	0.0454954405853151	0.636918714279703	-0.0154276660160301
F52C6.2	0.734797947764907	0.0452615716515226	0.585022217268189	0.15907831100838	0.329500497512526	0.737723602723877	0.793455600578823	1.1259211525767	0.511107490446007
F52C6.12	1.37922613423988	0.794438411569145	1.33714813538436	1.02501492870517	0.35372274784039	-0.966791752267617	0.26785241604377	1.10623839308537	1.16990186275961
F52C6.14	-1.52188099823834	0.817835997539609	0.656078949032448	-0.953451664729741	-0.454419644142153	-0.960459701456935	-0.626434512764795	-1.09692451585652	0.909764555922091
ZK250.4	-0.369086956426009	0.764629706741076	0.168000178933884	1.14872574226294	0.512253790813808	1.17270334276728	1.06788453363553	0.117301018623462	1.08876111877373
ZK250.3	-0.974985299035836	0.33510786332948	-0.529497626158854	0.0604387692455765	0.349114999453974	-0.252407363488509	-0.545065069295405	-1.12447015339683	-0.583079209455912
ZK250.2	0.515712145401764	-0.311621055698928	-0.357806798505581	-1.09792878996202	-1.42317299616074	-1.58543734941877	-0.678373277140034	-0.752936482926491	-0.18477882678614
math-50	0.834916034130991	3.91261040014959	1.91899916544823	2.70171648990089	0.869935913219132	0.697023147605611	2.40391874512091	0.0588491570252146	3.00183861444331
math-44	0.170743600902372	0.725934881055985	-0.329585122313359	0.440882754092227	0.651893900041453	0.560775081948679	0.947921739444044	0.69068735974004	0.346395793324535
math-20	-1.69389536359406	2.48687536143247	0.656078949032448	2.30064963856567	2.66414212970266	0.591281042395116	0.438399885971117	2.9487364867253	0.909764555922091
F59H6.5	-1.68102424887818	1.36531181930486	1.18128686464706	0.715364827997848	0.24784810605296	1.36845236900819	1.23974562537169	-1.05700918056962	1.0094501507726
F59H6.2	0.105314614004291	0.195178372258176	0.290243904082902	0.992030306999856	-0.346300622596052	0.232514139932095	-1.1525933025603	-0.886274378780302	-1.03939064376837
cya-2	-1.57649187792076	0.571368969209748	-1.4721216880028	-0.390363216205887	0.329154998447171	-0.730655107480033	-0.6005659177633	-1.59261295173566	-1.30568349187435
bath-21	1.40239504649386	0.255892790283927	-0.330417379235748	-0.330392635778666	0.482463904983504	-0.0298407370250339	0.462636330641968	0.997489292138745	0.43064668914424
bath-1	-0.324064443704011	0.380888087684513	-0.156935861158884	-0.171851543855254	0.634297864167159	0.210653930737747	0.237069609150022	-0.177358845360134	0.30485024434076
bath-3	-0.273925864568357	0.881737241918137	-1.29540928846456	-0.176004599331369	-1.2447360240749	-0.100053859780395	-2.50044922676675	0.381284689203625	-1.54338912899574
bath-5	0.585285145477469	0.487377995382888	1.00947209244908	0.811180885188191	0.305265666024462	0.427168612700859	-0.096833284017879	-0.37034231544228	0.117499628429238
btb-4	-0.709669055873453	-0.88285522366999	-0.623196909509842	0.40765774984855	-0.775006701954671	-1.44695182077161	-1.97862972863933	-0.0544070771645131	-1.30727075359792
F59H6.14	0.924115850529574	0.336512344435652	0.551352200182199	0.578638109137062	0.542844872065476	0.764724188494535	0.914508535887892	1.0182905663733	0.654759804438205
bath-19	0.605832364644388	-1.09861417754222	-0.418224424120378	-0.238082460884224	0.238367348058665	-0.0330973363436499	0.00191193596808967	0.0344802410808813	-0.227966923560732
bath-20	0.857530623918973	0.00907796185289402	0.10663698645475	0.103573105021938	0.160979150601098	0.374756340902086	0.632650795686013	0.90046981777843	0.52607233119986
bath-24	0.0485278391094642	0.698524082137949	-0.0304665078613275	0.421313633551598	0.891221285621896	0.256632134690554	0.682662169116571	0.939769243569228	0.387712055090813
math-1	-0.357983668969445	-0.0612212782923378	-2.91454843266749	-0.337520320851624	-0.104910121907312	-0.818936270292654	-0.0092372383581793	-1.25551708889907	-0.21928115366817
F07E5.5	0.354410136342288	0.202595735809481	1.15455831215718	-1.346363824022	-2.07926601718756	-1.93002501374699	0.353479457644174	-0.747337918134189	-2.35402406128684
F07E5.12	-0.107249329858455	0.556477947574465	-0.235860319327598	0.107865844014083	0.238019044364042	0.204672800964968	0.0111110815443882	0.343375633788733	0.141339116331344
F07E5.9	0.594590176735804	0.521267331918002	0.360092156717995	0.582173186449766	-1.00196304272508	-0.98656502209773	0.26910082591667	0.475219935733721	-0.168064908999496
trpl-5	-0.170589475333863	0.215416993149548	-2.02168742480478	-0.157748642722929	0.34909857663685	-0.970337684810882	-0.573574731764785	-0.705477113449761	-0.209893504731785
T16A1.10	1.49002572017042	0.923835000284917	0.73299716974053	0.813114448064205	0.929576247427904	1.23187492220057	1.35849856121413	2.22852247065696	1.20043362420574
fbxb-37	0.0360237390255759	0.83089545641349	0.423522724179447	0.0800673225278639	0.666118248280156	-0.027884943143572	-0.15326605407733	0.952302653414038	0.199330006618585
T16A1.9	0.635443678526011	0.179786644960817	-0.500031419821108	0.109393110448466	0.992558893446965	0.615347684953419	0.345288825287754	1.35529078718999	0.631724348143889
R52.6	-0.708289657638164	0.70224235655159	3.1145984910045	1.77935397824953	0.640671944171697	1.21839667118933	2.59830337954619	1.25313674449992	2.51208334664683
sdz-28	-1.06443660359803	0.102577692661854	-0.962329100074922	-0.265899500277281	-0.375511168406539	0.616752867363548	-1.97294514199128	-0.0402480915728784	0.245106234148183
C40A11.4	-1.92892871603787	0.0259964610107081	-0.530601800643836	-1.2210643671932	-0.753931764606191	0.844508389146191	1.52965652316697	-2.8987326461158	0.114540336748089
C40A11.3	-1.37629223439356	-2.14402182012676	-0.00544754877257344	-2.16664941207391	-0.82843378409733	-2.16995114009239	0.928663392667161	-1.56414318499286	0.2749980935239
C40A11.6	-1.03104099039778	0.101836690082579	0.73506526470273	0.561778830641087	-0.671198082684641	-1.49074156088935	-0.209234712695651	-1.25157170135843	-1.54786908853679
C40A11.7	-0.859732596230964	0.839915436397283	0.78092922844842	0.93376422516453	0.305265666024462	-0.461815713753521	-0.405109888668769	0.443778443252773	-0.141504864412642
C40A11.8	0.13312185323118	-1.92757776914581	-1.03054177696548	-2.27100084685265	0.0385728021237792	-2.27398378213323	-1.11923695713521	-0.0957980284766939	-1.85282536088732
C40A11.9	0.388924780388523	0.399702558473648	1.68027494097331	0.304890832018718	0.151895965942532	0.380055478582339	0.767350706625764	0.735663200456276	1.06187214698741
C33C12.11	0.246184992719265	-0.596208376531011	-0.828201187568063	-2.99793039286899	-1.75880340768931	-2.99869256462366	-0.913795329903421	-0.806742381084011	-2.76755243917246
gba-2	0.535099579079949	0.594150344870616	1.52209914758933	1.70443571281376	0.904619209124982	1.01701747799881	0.773084282231231	0.880763288167111	1.00324872518244
mtq-2	-1.01023841775381	0.48924258294846	1.03884228325222	-0.454871470711328	-1.54288232736488	0.14173822480973	-1.77618933982765	-0.38126014430029	-2.5233412191755
Y59C2A.2	1.62196054285495	0.594232850909166	0.911035299734863	0.615292727454782	0.39495188955873	0.772009748164436	1.54432408644986	1.14640906100967	1.13467524925217
Y59C2A.3	1.56582836534214	1.16951328328762	1.89946745277591	0.948391497317226	1.587090554686	1.20065687530898	2.04863056212847	0.883745478583414	1.54671286768432
F54A3.5	-1.94206191488317	-0.787302121974724	0.432501158984891	-1.06749695264204	-0.669251842887128	-0.100053859780395	-1.43561482803084	0.232485600678737	-1.08491361783324
F54A3.6	-0.447626899791095	0.737434094558064	-0.767224713402818	0.148747880476203	-0.0126660932216528	0.366806877808784	-0.77928230694555	-0.510414580573255	-0.0349178549316259
cct-3	0.496511500262425	-0.18580185445792	-0.439759352596162	-0.687600706188068	-0.32208408626388	-0.498177587767909	-1.44892396683282	-0.288338387091241	-0.649036090543717
F54A3.2	0.825064953221004	-0.149531503684346	0.0935000583221877	-0.373785798825075	0.0346689939604745	-0.296819952853612	-0.141886401969376	-0.273512363072647	-0.429731807997078
K09F6.3	2.09149864842442	0.632278107850476	1.29436472541617	-0.313616048850757	0.174491619188276	0.28256211256851	0.863274964487717	1.67497533552803	0.219348761170438
K09F6.2	1.03163293927431	-0.988521696866247	1.16381636118169	-0.0199221382409037	-0.31631264028043	-0.14197764165341	-1.47910819397163	-1.15800908269011	-0.501832059276179
K09F6.5	0.481892536027475	-1.13437506726359	1.1006624597339	0.517103684942159	-1.05266039891529	0.591063029212358	0.454999310018663	-0.242888421874569	-0.868958355278966
K09F6.6	2.30946956518828	1.88391718157135	1.67503470412528	1.52397378525366	1.7926997482253	1.19735797472011	1.4399062755585	1.28881153800565	2.07218495738124
K09F6.9	0.396014680299	0.894943849069536	1.49242934017247	0.378604538040047	-0.94522390361086	-1.61122736473556	1.75628414645414	1.05945771315881	1.73503171114159
K09F6.10	0.618214122257796	-0.304087118343284	0.58031156258937	0.52215478762674	-0.0864708000259985	0.535626371532366	0.38081619936656	0.636442943440384	0.839534135594683
fbxc-25	-0.356039609453421	0.156820808125987	-0.767224713402818	-0.299227330641573	-0.420978617768522	-0.74258112219375	-0.499194223562664	-0.44234471113388	0.245397016719466
B0281.4	0.211397435316178	0.922926946590804	1.40313669921478	1.00425323096624	0.530027486632818	0.980981365972258	1.09403100495284	0.918319458031857	0.696948614083269
B0281.5	1.61465318260054	-2.34689202595616	-0.742964016620512	1.17410287679439	2.1426399892754	0.357229565107875	1.51983370875457	1.96298096633329	1.61423826568436
ZK1240.3	0.994055352200021	-0.0410984269188325	0.377139512402628	-1.58702516871051	1.13915962737195	1.31081891962337	1.13379849840739	0.46701877011326	2.02584348449256
F43C11.9	-1.27604937915999	1.24727960297542	0.0936120506091444	0.40765774984855	-1.75880340768931	0.73944434018327	1.01073836182818	-0.183991963121111	0.902050148533239
F43C11.6	0.93382734737941	0.395926092751303	0.605420974358513	-0.463877601454511	0.637238694340421	-0.0559232040330857	0.664060168085906	0.291309424707238	0.298849295345057
fbxa-4	-0.502242441014279	0.320658457390058	0.696408295330912	0.565381480517801	1.00684576811115	1.04771027463609	1.58142929105288	0.65588518880664	1.209397747732
F42G2.7	-1.06887672903067	1.58539833115143	1.52012230927946	1.64263982334926	-1.53503467557619	0.99548271270447	0.486410665178157	1.17796312272058	1.75815380501341
ceh-86	1.1791577791517	0.782919058905517	1.17709216536936	1.35494085771778	0.846715194106323	0.906659641123888	1.54583232111451	0.577087613700272	1.19499103462008
tsr-1	0.476131371870954	-0.00151769454147305	0.507237943128335	0.52585490487899	0.907603221821853	-0.317392636529068	0.196297248602085	0.400498042534459	0.170095516886279
mnat-1	-0.0510485130532572	0.119786065920674	-0.585958266264029	0.612536452496323	0.234605160029555	0.45271230559062	-0.0378031343517485	-0.76144356270852	-0.914711430879543
F53G2.3	1.99300258089469	1.43725727011838	1.60978225531892	1.4285410176995	0.805349122316217	2.25351521030524	2.04655570680708	2.09063400111767	0.114540336748089
F53G2.2	0.815804724249095	0.522383783150181	0.731897826992868	0.233375960905697	-0.404867820578396	0.308486932910724	-0.342501769350491	0.243509862803461	0.920324879652742
F53G2.1	-0.0827063617940375	0.975835121991025	-1.07066978496173	0.777660506792823	-1.18331922650154	-0.271778463717048	-0.290907137164954	1.13968679695232	0.443574637370741
gbas-1	0.273373115199459	-0.201526434826235	-0.428952515907545	-0.705012729626587	-0.883300555477167	0.225875928259041	-0.0413869873302459	0.106180244601535	0.130970240842166
bath-13	1.00447722505723	0.310247806580485	0.657919322117231	0.292825374265298	0.130898453073641	-0.129338661499647	0.83729562755424	1.15678823124385	0.82935190966349
K02F6.7	-1.07880503333378	-0.883947328972115	-1.23231439353101	-1.91823004430589	-1.81885929403348	-0.878377394760094	-1.63299049180163	-0.437629612129771	-1.27567645152223
K02F6.1	0.763869621404112	1.05297969555972	1.30028636998682	0.668800990538443	-0.0977075902924843	1.55385188298814	0.45842459282575	0.420363641863118	0.950399998358044
nep-18	-3.36719465394349	-1.82191129594955	0.377139512402628	-0.174043219033441	-2.34861417965464	-1.50719472269472	-2.06070469780035	0.46701877011326	0.0293299810568123
usp-39	0.0315243346002462	0.598413861757808	-0.193545411462802	-1.14634597403073	-0.993022914128039	-0.730655107480033	-0.688374462529784	-0.127842862491119	-1.57955921070651
F22E5.9	0.428285671710414	-2.52067345525961	-0.912822227289359	-1.06749695264204	-0.669251842887128	-2.54077893008682	0.488918863700758	0.0717703415945885	-2.18957406889882
F22E5.11	-0.429489664731534	-0.0737785389941194	-0.358390543387718	-0.122170683934658	1.45974668518447	-0.131718276925662	2.48599371428193	0.990957394035804	-0.0842021590598015
F22E5.13	0.271270497854285	-0.115515393003165	1.47074442030739	0.641422999441118	-0.0632106962420992	0.273379573488038	1.12386615791942	0.133343454112499	0.792946970303787
gcy-21	-2.43352528312676	-0.19541453787929	-0.207788138169994	1.81438143723785	1.28565422494937	-0.782485940204289	-0.13647752756031	-0.00223540980837435	0.297872119438876
F22E5.17	0.114820435377359	-0.333965232320991	0.387641928100162	0.428227109368534	0.625938761474196	0.268624506710053	-0.714907013531125	-0.167522758111901	1.01571788586917
F34D6.1	1.33613031029884	1.33333697075526	0.624959668217072	0.0938031310883819	0.59805758270721	0.600751293305064	0.479489687713944	0.770512838046348	0.414351911479095
Y47G7B.2	-1.18496826711947	0.174860872621951	-0.559845131740525	-0.450014004788179	-0.133738744563185	-0.487482463482857	-0.175414214214453	-0.15600868884837	0.0394298709434979
T05A8.8	0.569264276545171	-1.43518160831922	1.97370936619971	1.29762704388201	0.174491619188276	1.36924981591323	1.38017414812782	1.05222491756513	-1.2409329244041
F29A7.6	-0.415328927976301	-0.499462852633878	-0.616882960313104	-1.33663071641263	-0.829093136109131	-0.888261872335833	-0.962673378444852	-0.114020804910565	-0.975128942838855
fbxb-107	-0.937168782496844	0.169218746252084	-2.68931072808369	-1.68390889008106	-0.491722283876935	-1.17174530752668	-1.42791880997199	-0.906811201309542	-1.8832336159985
fbxb-106	1.47932957184854	-0.659028833747089	-0.374383273596105	-0.537693647373794	-0.333947692800657	-0.693845053801925	-0.818797144082775	-0.747140494677085	-0.539244049608646
fbxb-108	0.24815049357945	-0.398826260511257	-1.5564832521455	-0.132981931303983	-1.05733636466525	-1.31467783457093	-0.298134636120726	-1.78023034422989	0.547113731154063
F08D12.7	0.465704054964346	-0.294905961148137	-0.431542201262119	1.03001434141855	1.58380052823936	0.904751291069298	1.06379627723219	0.23924497910265	-1.5776816324156
fbxb-105	1.16303585658039	-0.890650399284144	0.18802700210294	-1.15739185358795	-1.35930787414118	-0.360717112800674	0.0230540541339866	0.717309240897314	-0.213369277014315
sdz-10	-0.674035594341343	0.294012896385901	-0.445919612757536	0.0630482205314122	-0.640390540274381	-0.676958307457773	-0.36369922564373	-0.444076311456185	0.583128488732512
sdz-9	-2.27464411661633	-0.639161060941676	-1.51182180299272	-1.28615245150641	-2.47325195095686	-0.31804136797183	-0.00639177919225281	-0.437980099086499	-1.36005734630495
srpa-72	-0.729306119782576	0.526993240439754	0.2026116169929	0.192981010536614	-0.601234595654768	0.41519557479464	0.469082158911001	-0.224169991511731	-0.178503294503385
set-13	-0.6753252163807	-0.613520692671277	0.3354883373835	-0.0043859114242412	-2.57284079447261	0.357229565107875	-2.29755768019163	-1.87112993926467	-3.07827925741013
K12H6.6	-2.74033014569273	0.103104312540635	-1.29540928846456	-0.546007356275642	-2.22853272980954	-0.989038186234774	-2.50044922676675	-2.13409904661327	-1.54338912899574
Y110A2AL.4	-0.58647288306088	0.934949330577391	1.35339535290951	0.131531264528843	0.465903908943949	0.449507211142313	0.369720850164116	1.38274258885496	0.18359297627628
ptc-3	0.70999600772581	-0.3525304919632	0.028917843212028	-0.07352212286237	-0.914954690234466	-0.780721413932196	-0.860532692496498	-0.716362850892885	-0.473369465601991
Y110A2AL.3	-1.37629223439356	2.2605688167042	1.37957715549299	3.05716267167625	2.4396681323402	2.45717009116892	1.87965080452491	0.275648429381107	2.02584348449256
Y110A2AL.10	0.577106948910632	0.546260159166262	1.51027191519229	-0.00350239379527844	0.210360876241576	0.013952269811651	0.192694994027425	1.01538865283768	-0.141484097591093
Y110A2AL.1	1.20204605832333	-0.233062159264402	0.161484397236754	-0.249600007396301	0.0708820513866945	-0.556938057729855	0.311069540302508	0.977817413172076	0.299065144565052
[truncated: 6,480 more rows]
