# Supplementary material for: Fluctuations in chromatin state at regulatory loci occur spontaneously under relaxed selection and are associated with epigenetically inherited variation in C. elegans gene expression
Source: PLoS Genet. 2023 Mar 2;19(3):e1010647. doi: 10.1371/journal.pgen.1010647 (PMC10013927; doi:10.1371/journal.pgen.1010647)
Supplement: S7 Table — File name: S7 Table.csv. (CSV) [file pgen.1010647.s016.csv]

	2	4	6	8	10	12	14	16	18	20
chrI:4277:4427	-0.746853234026935	1.77637694561661	-0.0404709149504007	0.352114004959959	-0.356926937802598	-0.34434465900952	1.04270001885255	-0.616187098053094	0.41926182039329	0.198669748052187
chrI:11273:11423	0.418141236140681	-0.0860477702490285	-0.677388531985924	-0.0313688886243262	-0.38982713540609	-1.142823977534	0.417922184441118	-0.456226697943162	-0.177439472010339	0.0064508977053162
chrI:13071:13221	-0.360550486529093	-0.147113212924984	-0.319452845977126	0.00957170804822909	0.999579693234993	-0.840509502307919	0.147091793291675	-0.307826914219956	-0.465934436199315	-0.147688438057157
chrI:15723:15873	-0.459008885481814	0.185560372762985	-0.331130038685552	-0.613514575357538	0.198057809730304	-0.880079572839191	-0.426240745846535	0.208193365528391	-0.886134958317918	-0.736999617267824
chrI:22267:22417	1.31574402595495	-1.65350747010004	0.940927706461079	-0.884544585979391	0.377423133474948	-1.11323845843932	-0.825016947525517	0.551994542544257	1.08623275920148	-1.14128932088756
chrI:26903:27053	4.8554410149987	1.85144917632696	4.8048310090191	0.845952848754017	5.13537013736453	4.65610932485008	3.07215195250448	3.47862387270368	3.19257780812515	2.45010414008693
chrI:30272:30422	-0.182196890404147	0.287683176918292	0.0940389756043654	-0.192915881124262	0.315678112378667	-0.14406101930779	-0.209666860186543	-0.0146705468816057	-0.311841264293677	-0.0906049876170874
chrI:31959:32109	-1.27833731940105	0.252893978938147	-0.991261643778863	0.513927131362054	-0.0361737400102843	-0.286097167347201	-0.901359827111955	-0.800627131146511	-0.321715337651517	-0.679134316652283
chrI:33765:33915	0.0434618284610893	0.77499010302057	0.159747589352068	0.667274238790388	1.37415571657582	0.256544695616675	1.08485805816749	0.286298278848351	-0.14825336124522	1.10165000125432
chrI:34627:34777	0.109829036544877	-0.670441217898449	-0.741012822838324	-0.647014883493716	0.505930879927461	-0.575299666793544	-1.17069934947301	0.165674326796849	-0.798453482421999	0.636327897630356
chrI:35382:35532	0.234396068963087	-0.161671941574749	0.62214102071984	0.158065011977191	1.45138479422486	0.483896523441932	1.48294176601311	0.451299155646904	0.120626641659311	1.97117409402316
chrI:36019:36169	0.733714946646679	1.25047826030263	-0.231883259398662	1.16779386663104	0.337403768225422	0.246761401043256	2.06790337495767	1.66853185717416	0.336162360101457	-0.604280375098708
chrI:36472:36622	0.464218562382263	0.923038102711161	-0.601508219814346	0.964624434744677	0.180557320261544	-0.0732852240796369	-0.0641601924863327	-0.214679201978558	-0.207275213455041	1.2034205952286
chrI:38987:39137	0.6359023005214	1.59156160342229	0.247987037735951	1.41567518312492	0.829961247704642	0.820222080010256	0.654828797344192	0.623331501018671	0.475513811107164	0.540266511064715
chrI:40870:41020	-0.291885518265414	-1.25983470779864	-0.313004212485974	-1.02773706089722	-1.62050548738055	-2.31823490770589	-0.906000094486531	-2.28922114749783	-0.223311960323807	0.239585440129607
chrI:41423:41573	0.187273469697767	1.192350063818	-0.208825141249234	0.887081639508721	0.850579475817397	-0.114788135307286	0.930976776958484	0.35004292811711	-0.694562447868889	0.316589077552937
chrI:42127:42277	0.647814438460967	0.895546314203419	0.739417878246437	1.35657661807379	1.2947449366463	0.819960870950115	1.64901813992451	1.0673313128271	1.05196419008147	2.13604779879801
chrI:43009:43159	0.875080971212463	0.12117001720635	0.340738666295775	0.555082289787398	0.987705747254229	0.68687455205053	0.501712468456736	0.630433316946208	1.06497344510253	-0.0346476902131713
chrI:43281:43431	1.24933936206909	-0.583527206906944	-0.0153080235142073	0.881503490663194	0.560744367809805	-0.852763834277671	-0.158272817192395	-0.195668553179208	1.11752874402847	-0.524917620848842
chrI:46406:46556	0.786274161396752	0.916798940522299	1.09412292718043	1.56251203773097	1.3285009631486	1.23055274794808	0.873161557622131	0.732764908102222	0.865351073180314	-0.270857688949432
chrI:46677:46827	0.64251373295778	0.0399210116799455	-0.467548144706074	-0.86221917089624	-0.297000751621366	-0.575395678753522	-0.342999269695977	-0.113087917699344	-0.549985405196169	0.454856441259029
chrI:47054:47204	0.039566312063516	-0.286200185497016	0.0452460688359057	-1.22925369189644	0.236771801104223	0.959105099774937	0.618685272028383	0.416753406330617	-0.0896334987546674	0.454856441259029
chrI:47461:47611	-0.90103726266536	-0.717758190777662	-1.79989730827503	-1.51251076478466	-1.79173497765937	-0.185918527604306	-0.793379760041199	-0.722966597481899	-0.566134202187612	0.437919378643261
chrI:70045:70195	-0.0316205210083561	0.735366894593652	1.49705938460408	1.78682359853145	1.88412325171174	1.37405750928545	3.30251536265466	1.59336502842186	2.0058140794787	4.11725721248167
chrI:71235:71385	0.283264705395765	0.390557668706761	-0.55593104141716	0.175072695555664	0.00234299779875917	-0.77392955890467	-0.564347698377967	0.722850837361761	-0.767155469398545	-0.13535426768266
chrI:71852:72002	-1.848748919087	0.437522379137564	-2.44882040151766	1.15287555278396	-0.218990156688457	-0.831807359110032	-1.03139675672448	0.269194322227769	-0.689214442104355	1.10507288079373
chrI:72363:72513	4.57434025606707	3.26955989260038	2.17243574900053	5.77424998139281	4.702421682861	5.28338115729771	6.62379069510333	3.83207537300232	0.637406158452976	6.36807459823541
chrI:74707:74857	0.111217260407594	1.49006318546059	0.181257820844682	0.810233670426892	1.07634103470069	0.328326426445989	0.86588621772214	0.743185797841406	-0.00421788762916114	1.30655565209812
chrI:75218:75368	-1.29389767807112	-0.406395934607035	-3.55107770921286	-1.28185417682232	-1.56795178946031	-2.20402152541749	-1.4723645593652	-1.9450716147273	-1.78622777784933	-0.635551200870266
chrI:86365:86515	0.616483605953512	0.489250506218791	0.816248552653397	1.2668735907938	1.84882437487904	0.937308708917081	1.85337429108291	1.06138195808197	1.30431021708469	2.2012874380474
chrI:90439:90589	0.158599483030644	-0.713544530240315	-1.28452250734623	-0.458518891852558	-0.0462359170239704	-1.55229277331668	-0.785430296609998	-0.820346759465932	0.165776583838303	0.900679001122406
chrI:91354:91504	-0.94470438626741	1.12252006572843	-0.68445146021012	-0.652925309043453	-0.935670385581767	-1.02475188779841	0.0748837131741562	0.13150876262038	-1.05337060640119	0.420115974433284
chrI:91715:91865	0.746861933228111	-0.430436731393915	-0.90336560000855	-0.263036294940672	-0.0974137195832763	-2.32331726651191	-0.907261525959066	-0.412547368244002	0.0533916142691863	-0.37374414810989
chrI:92222:92372	-0.054546864373801	0.00670810335102135	0.506740211904679	0.793047335612591	0.32195183010086	-0.474181485769124	0.0460586607624733	-0.438365298741658	0.284586514218894	1.32726202444121
chrI:92876:93026	0.639280045423464	0.179987622816284	0.758568314413604	-0.362743802214916	0.510816070815016	0.195148957267493	-0.301490778501813	1.41233538684415	0.0449895116341379	0.991779395417584
chrI:95023:95173	0.354484176360372	1.34568522155065	-0.641891642266506	1.58390346312095	1.11468703241528	0.265975330670627	1.68627950109249	0.450890486086624	0.930390157175446	1.6658208982438
chrI:96524:96674	0.1714679134814	0.270617275863219	-0.286728724393557	0.37159269252528	0.431853936700242	0.165584179967624	-0.373445512027515	0.278045657223445	0.21324030667349	0.918892131159763
chrI:108263:108413	0.535377059180755	-1.62824198036352	0.939741486683711	0.424084635220839	1.26500401727442	0.506076509744783	1.63063423903305	0.695068095418049	0.108058381478404	1.348011463774
chrI:109604:109754	-0.813335195429114	0.039208700633797	-0.690823240648215	0.553930257314606	0.115644649359943	-1.40262702059537	-0.617674428782874	-0.469352524945524	0.0522922069983405	0.681088085934891
chrI:110121:110271	-0.563792167315423	-0.657127477999938	-1.15766661989161	-1.25944209931278	-0.489860144430281	-1.51330524925402	-1.76995933325099	-1.57406088174425	-0.522776131943192	-1.08383844597231
chrI:110332:110482	1.22047340478431	-0.12959931525176	1.05982790291448	-1.74093236151787	0.200849942944503	0.164472101733085	-0.239256330463707	0.54042614251719	-0.729086824878394	-0.00770393354941691
chrI:110636:110786	-0.196050195871673	-1.47506164197705	0.261818957695153	-1.07985521391921	0.541168126349549	-0.679530184609401	0.817765397262777	0.210245925493052	-0.238774969139526	0.811602137631781
chrI:111524:111674	-0.285279790910356	1.15808659588939	-0.258388410822116	0.665831898744404	0.421800432411717	-0.089485636401644	0.116837949589192	0.00230642683457346	0.228198726494403	0.940068483897878
chrI:111788:111938	-0.464629575694319	0.794168066446538	-0.54717649851036	0.556322778320227	-0.00291780109079252	-0.815140840036062	0.240618895965247	-0.205222225818453	-0.555989461567913	1.04478202705865
chrI:112380:112530	0.895182162971946	1.36321288838094	0.815398076669368	1.01726047766035	1.22534548183842	0.2467875326955	0.931599503404636	0.66953327101447	1.36388512354713	0.432404910920405
chrI:112714:112864	0.229519675012676	1.00223285152416	0.0905874609602325	0.69037381896	-0.229898213920331	-0.296567807387788	-0.0832961020809271	-0.752321753835142	0.510959094258022	0.411166085431098
chrI:114695:114845	-1.28478401695163	-2.89310664281031	0.553358483150203	-1.96484633041847	-1.11486624827734	-0.522731378452926	-1.76544791562899	-2.12243108985201	0.0265942479837325	-1.80962155520447
chrI:122408:122558	-0.708663923230527	0.619461807221873	-0.64895184361627	0.216824322248379	0.375796192824742	-0.818982309716022	0.162828348057197	-1.36779727181586	-1.06188688044902	0.197356466478
chrI:123901:124051	0.167062405890714	-0.783905791087546	-1.5431136520187	-0.826811179765134	-0.634544481542249	-0.575299666793544	-0.102775429278352	-1.35578112396807	-0.916597128602531	-0.758178622680643
chrI:124769:124919	0.159127099435544	-0.255543956946026	-0.810020466942716	0.389000338426885	0.0629334532831407	0.365678271637893	0.165108365056995	-0.0597358406601724	-1.63172508523858	1.13875050706962
chrI:126633:126783	-0.453045823786103	0.942652936662337	-0.0961284728668098	-0.719469464487959	0.272335087835975	-0.25412352763283	-0.25697343278939	0.0488451753866781	-1.09217584191638	0.134533699799827
chrI:128238:128388	0.527867074518897	0.0623381651223203	-0.118826810743099	1.18084232251182	0.503797224745403	-0.61874257368464	0.343454941845581	-0.11186622237884	0.602327595867338	0.821771065661679
chrI:128404:128554	-0.0975191101558729	-1.48220726312268	-0.404807252435157	-1.10236984446402	-0.507641246802622	-0.955941551954752	-0.800223510285928	-0.1942880055386	-0.794377327494634	-0.35150318964251
chrI:128677:128827	-0.0543465914761783	-0.855290387047314	-0.847431304525011	-0.837947057565956	-0.730110403618429	0.0610288596870889	-0.335249380038785	-0.521241141652071	-1.12265332922377	-0.615438586649293
chrI:129021:129171	-0.508409219754823	0.77114210494914	-1.18108424190748	0.50626494495464	-0.1130515572444	-1.03036913234685	0.148569354639616	-0.400606210167261	-0.834905148046203	0.747223802989913
chrI:129896:130046	-0.745725679386466	-0.80016155868566	-0.492534745631791	-0.690460312999397	-0.15942732554102	-0.973821354473491	-1.56942022119334	-0.322336476731577	-0.878808979708896	-0.0645361388027783
chrI:130437:130587	0.446697478969296	-0.483145306827185	0.185374594344933	-0.432048478258852	0.306991376561264	-0.352916970649531	-0.552710562473101	-0.241436188531004	0.275339811522503	-0.940142429936298
chrI:130844:130994	-0.0926603893041403	-0.766223675276525	-0.461556880360996	-0.437005863865405	-0.335337084687383	-0.151952072904249	-0.680189367872046	-0.400259045192673	-0.471000386432205	-0.318205996689387
chrI:134016:134166	1.47206506384485	-0.394271021424372	0.473834583122962	0.17717930746386	1.17464525172265	-0.687020531498374	0.885679697869327	0.291198492123646	1.20017540027754	-0.662187004616199
chrI:134219:134369	1.27513731713588	0.754095852375929	0.4566184751976	1.35162989410874	1.75580847592145	1.00613973285714	0.69506852534987	0.640075141124625	1.43115880007331	0.282970089297838
chrI:154099:154249	0.202355903911331	0.458677915285845	0.0260116516012561	-0.43312431339595	-0.0675882504243003	-0.25184304689676	-0.653282446026554	-0.175221863649396	0.927213902970895	0.524530417602304
chrI:160123:160273	1.87683424262017	2.21257172409014	2.0972931975696	2.14653425793462	2.4571641411838	1.70048482061188	1.84223591763567	2.00418000686305	1.55411928517713	1.99757673082434
chrI:165889:166039	-0.590225930390708	0.981336650583258	-0.564673166933169	-0.605331036308457	-0.438489279208888	0.0170659741588597	-1.84617499874894	-0.697748522090852	0.109204885752991	0.468605808685898
chrI:166971:167121	-0.0758373849349041	1.10653905884924	0.0477602089218927	0.944584122397421	0.985443640718454	1.22825686828281	1.2187852154002	0.486796661683051	0.680597468965033	0.383007023991701
chrI:168682:168832	0.321815575216176	0.682915376293205	0.0612898794401998	0.421082715403036	0.677467159124352	-0.663644800483168	1.15505569349761	0.723026629852879	0.346654437568127	1.22885060264569
chrI:169734:169884	1.53440424818319	0.798930938282944	1.27229461054463	1.04035204246486	1.54369252853654	0.574981714719592	0.694811285935905	1.44042007285133	1.47917333034497	0.455968164546628
chrI:171123:171273	-0.502384217706965	0.737784173841147	0.725265729057543	1.9895263204393	1.09872277775788	1.28751005866478	0.820527644964459	-0.215541930576075	1.55370660901521	1.128781857369
chrI:171776:171926	0.234426478351842	0.591470289227408	-0.588989138083332	0.666465824284498	-0.083641534863815	-0.402976175810749	0.765354123811767	-0.516539521499137	-1.08237171131174	0.403714088170434
chrI:172377:172527	0.119991880003378	1.86101986199758	-0.111620959139402	1.08503527528446	0.904450104847758	0.974647642840641	-0.0414164379026214	0.578591207436158	0.334205792772438	1.55773993086951
chrI:172820:172970	0.581000799404588	1.64046790403211	0.401877815743371	1.21079415043674	1.31604124900783	0.983945575705159	0.679074731170383	1.00704273411837	0.758144065817286	0.788765934167178
chrI:173208:173358	0.358984457813632	0.685692741928923	-0.407920164132005	0.789219464894284	0.208242701405974	-0.165129046040312	0.0147638114800154	-0.408020613022488	0.239049293408591	0.285706827263355
chrI:177364:177514	-0.749637638425902	-0.918097943934134	-0.401733369167755	-1.53952016033084	-0.342465809992974	-2.42687513317717	-1.40670023107745	-0.954996262961916	-0.916800866066574	-1.17122451065832
chrI:178420:178570	0.412476911088764	1.2829640203573	0.126790244936368	0.306305318163014	0.975925869063175	0.681192319887673	0.170477504524455	0.081108687894358	0.968193078249776	0.932355091641548
chrI:179272:179422	-1.02235402432325	-0.640716386932288	-0.633440519568839	-0.0585182611276012	-0.172270311428981	-0.449869414698834	-0.577538572645853	-0.226565567872763	-0.00289145105912439	0.538273949133852
chrI:180177:180327	0.213894708396313	-1.8737483039035	0.367785220815249	-0.737565811371515	0.697922058856131	0.368315662222731	0.162309344782179	1.42974016838327	0.088901218789134	0.0152294664274827
chrI:182145:182295	-0.32652342784729	0.0601598250856794	-1.9537959887958	0.324578147648022	-1.08855727633069	-2.14224057662828	-0.180807806692282	-2.08927355578821	-0.727768910292883	-0.0151617817122666
chrI:182928:183078	0.151473394794826	-0.421337375242076	0.978914706037669	-0.10571384911448	0.342833365460868	0.534947178926062	2.3052513381984	1.3635283747816	1.52128515513806	-0.255539118780756
chrI:183262:183412	-2.32054343494005	0.347205285177959	-1.45930499881165	-0.902998630536136	0.00180021293615694	-1.12993797131524	-0.795419105739546	-1.94063691997169	-0.509866941093975	0.657987909276901
chrI:183417:183567	-2.89317177881248	-0.204712607987401	-0.782148590019201	-1.13815069599841	-0.882276056159498	-0.444041007119455	-2.29423364662576	-1.0531295135577	-0.917965634457598	-0.830241498196371
chrI:184786:184936	0.25713418979193	-0.27154642255149	-1.58057110367258	2.95687777411493	0.511299762688706	3.37503028440659	1.24575695186581	0.0557439355442072	1.69526228230229	0.137826927087149
chrI:202164:202314	-3.17334796887445	-0.80784657902793	-1.00936442204107	-1.18338996002278	-1.97500331127033	-2.38263768482703	-0.893386637226465	-1.83385441663591	-1.4165371222897	-0.784768971816981
chrI:204402:204552	-0.537599468743929	1.49273682271831	-1.87542096437607	1.2006642643939	-0.0547144932612248	-0.246184256615039	0.934756582912876	-0.879149553723759	-0.0391047438430447	1.33423997514966
chrI:206391:206541	-0.497892695616665	1.01245298391227	1.3114777549507	1.284524504861	0.0588604671240634	0.282583646804799	0.61647598254528	0.0592475625251392	-0.0914459846355986	0.878055954249439
chrI:211500:211650	0.548570472174713	0.282141518294124	1.50304956399047	-0.84813233829131	0.706444430466409	-0.215855492282782	-2.17354885830539	1.18996724072599	0.657163189846533	-1.14173660906359
chrI:215837:215987	-1.2225907190042	-0.154792567035557	1.72415283940307	-1.65141421492962	0.309918242650685	-0.780326413352015	2.8293860906455	0.538812146680386	-6.82628991138581	-1.22381582237361
chrI:216415:216565	0.107013930015711	-0.0321924817831936	-0.528239073069208	-1.3367175181317	-0.27294293145395	-1.16959939596945	-0.30922748585066	1.11969645138893	-0.362944933102548	-1.66411024128129
chrI:217735:217885	0.753173223969748	-0.928819184131554	0.508350211837872	-0.941166286205778	-1.7316117571758	0.90635628334919	1.79469451917899	1.65107487043134	-5.59273094001893	0.775275048046353
chrI:220263:220413	1.35902987486974	0.968057307108959	2.33263839965215	2.09634946487717	2.25187210200717	0.84248376781126	-0.651982495644138	1.04709108357364	1.64408933436057	1.42959660309968
chrI:221314:221464	-1.56861113027022	0.280808805656602	0.0439005383040135	-0.525483020700583	-0.558611740321107	-1.7170222895747	-0.893386637226465	-1.02936106429457	-1.4165371222897	-0.2996256525148
chrI:232645:232795	-0.635122791904801	-0.392959188886741	-0.913721788319774	0.699125304780502	-0.610829046797123	0.00639434843050851	0.216199029038096	0.346356062061874	0.999900355522533	0.285958639882603
chrI:238033:238183	-3.11662069375177	-0.560677630026484	-0.330378727572967	-0.307730210483524	-1.41297388260888	-1.06998976665956	-1.38312644784151	-1.8711333672732	0.138056580749452	-0.370977980108871
chrI:251911:252061	-0.170904678755917	2.36796940182864	0.60142769755543	1.31501679257238	1.15805462477432	1.44796575080253	1.58662769629925	0.83903792360898	0.710664719704657	2.28119870012694
chrI:257943:258093	-0.480887594983043	-0.259332123500953	-0.246404070435779	-0.110133322191989	-0.78600136944149	-1.08531749978076	0.761045118970571	-0.816137571264223	-0.394624839605656	0.175770381575178
chrI:258519:258669	-0.557282019311857	0.104565322135598	-1.55487389623084	-0.299841960619241	0.115568639611949	-1.31342692252046	0.479794306766872	-2.04530792281614	-1.39820413883348	1.17613564890179
chrI:267241:267391	0.267831670654083	0.393787525431455	1.63116544186239	1.30662882136669	2.81648835749902	0.928812366131205	2.10809143259586	1.78021155989919	1.35201743399491	3.4933008135578
chrI:268138:268288	-0.0148038129339701	1.17905217220436	0.224773129776205	0.640710063831772	1.50189876817839	0.218207240757516	1.12057311809867	0.550929550130013	1.12842683688484	1.98455072453021
chrI:277107:277257	-0.830424315306058	0.230995942869589	-0.177368975587478	-0.237786698608586	0.222207015755273	0.252722082587049	0.135050295762806	0.0747900524136029	0.475386165947819	0.532827846846201
chrI:279893:280043	-1.70545886755638	1.52277144106848	-0.126521019565327	0.557405619781939	-0.343096786884124	0.14568530238292	1.28431782766067	1.14400773543953	0.471510471652545	1.62260831360149
chrI:282028:282178	-1.22269385804284	0.597353859219362	-1.37868311253565	0.0772849840025713	-1.52880985024153	-1.00431154226327	-1.15387096455298	-0.833101415406927	-0.974836601289474	-1.10091218942402
chrI:289111:289261	0.865196623139823	0.672404841699745	2.12893450776902	0.312812311554665	1.40242327062085	1.61671775185342	1.3822931602011	1.67795018804287	2.42917757635708	1.34528071354927
chrI:290377:290527	0.228534523734824	0.646707657157052	0.573585290462238	0.663657613834137	0.964305910421403	0.841040595604841	1.05346314443279	0.943763949696667	0.829744663114453	-0.00857232512580915
chrI:293197:293347	0.518436017863802	-1.08665165935243	-0.206477447603471	-0.90264074271274	-0.0912752714731814	-0.296799716815536	-0.122769324856076	-0.0626247208776088	-1.20446783470158	-1.34870982460266
chrI:295960:296110	0.347466997037078	0.371964091336612	0.135846795941049	0.0874174894604317	0.530192624775314	0.61644568644056	0.10698428351602	0.145750602815456	0.0731622638740968	0.486146390981776
chrI:296237:296387	0.747972704805521	0.778872182939261	0.82419394632347	1.27810087235927	1.45923291372743	0.739099489480919	0.297633830610165	1.14681977829723	1.41347373596583	0.227863430857664
chrI:297434:297584	0.498069644795366	-0.412159721003848	0.820430670965086	-0.691106369711138	0.0149562128432946	0.500501337982315	-0.738933369425068	0.694133626838711	0.644218446093018	-0.961004745038972
chrI:297619:297769	-0.59170166842614	-0.467230511358387	-0.216263392764752	-0.887317627394974	-0.569263805510197	-0.67935426615211	0.022209371429948	-0.537516048833406	-0.346997677468718	-0.691736279602794
chrI:298430:298580	-1.20773482731392	-1.8931385520259	-0.781995285954144	-0.560842771285716	-0.520582853174418	-1.34025237510515	-0.323467276775414	-0.92493695391212	-0.622797835490469	-1.29140350372614
chrI:299772:299922	0.677822638898101	-0.183758166805785	0.795907634294609	-0.227373433730748	1.61530397478108	0.944986111665991	1.02808488527302	0.922095235166863	1.11810750986778	0.528018198403678
chrI:300739:300889	1.26274400492543	1.07996521595426	-0.522756646628354	0.670019483006356	0.578428175316014	1.4338203982072	1.58170230097647	0.675524730281724	1.1388162286009	1.63729519195022
chrI:301309:301459	-0.728615588261404	0.47208669519067	-1.11970570436842	0.0274343128003001	-0.453419071107218	-0.0298085865951668	-0.0326988860158101	-0.115523468649375	-0.67052236311913	0.269917797440698
chrI:302102:302252	-1.05113316363635	0.369051644732327	-1.13049916731494	0.670190211559432	-0.343319002977384	-0.0902077500151571	-0.298317875703386	-0.439112350854093	-0.359290932088989	0.267058192710008
chrI:305916:306066	-1.05125882551392	0.207711423790292	-1.86905695195509	-0.225934186911369	-0.0907606540019658	-0.829536749938258	1.05700297229809	-2.1607925727679	-2.27177600560541	1.31726349615031
chrI:308035:308185	-1.22424579259925	0.869097163213867	-0.988457299107698	0.466470732635956	-0.158361553109719	-1.29451206297309	-0.0339840475421452	-0.0873710642212523	-0.485811375027409	0.653854867153052
chrI:310902:311052	0.380928940930196	-0.826575984596623	0.603499464526817	-0.298454271168071	1.07732470998576	0.0413901926267016	0.509917423016529	0.954865180493036	0.141580508595849	0.684380669490949
chrI:311293:311443	-0.560568723061379	0.280183758231741	0.245037274973553	-0.592955301215548	-0.237735613108988	-0.880258264887718	0.119168241461931	0.0215066707508118	0.105992231914292	-0.550602092288589
chrI:314281:314431	0.208668334414203	1.29003646113908	-0.791537887814208	0.196738688607744	-0.224197994277664	-0.904237415838746	0.601958965375661	-0.154594338870196	0.157370042519101	-0.507901985161134
chrI:315227:315377	0.645160192254875	-1.10910223328264	1.29357165578316	-0.057771539354825	-0.132518496113059	0.489253650517466	-0.39448617176344	-0.476886814412493	0.765980561842218	-0.31933734218246
chrI:318178:318328	-0.493241752741504	-0.519631191381687	0.150777799357304	-1.29819073386612	0.689487009524578	-0.238295628621053	0.823034499033121	0.0710428393274336	-0.406931128400527	-0.388902664657981
chrI:321003:321153	-0.0290898875260489	0.629234256278506	-0.339418511150277	1.23511238264788	0.644192330037602	0.252566369354848	1.32455501970748	0.857060841312161	0.119901177257189	0.881608918183736
chrI:323569:323719	0.680104635320083	-2.34651849342451	0.0562898294435667	-2.19625141192686	-2.61299129469046	-4.16307880447564	-0.432749950963891	-0.553858657619429	0.0561915453262581	-0.140515612579432
chrI:342944:343094	-1.3146598729949	1.2702533359144	1.97974338666159	-0.875147731285094	-1.00735061291758	0.518642100001353	0.60371276014412	0.508919642514872	0.225795320657689	0.0722448824827078
chrI:347229:347379	0.610777761743653	0.772387817582067	1.11584701795155	1.0880077374749	0.716075163455063	1.33189649659489	-1.82099126101623	2.58946447844556	0.133734564432699	1.6253432524592
chrI:347473:347623	-0.060954122722906	0.133951148131433	-0.935999029028222	0.665403625334006	0.545144801677993	-0.380859027333803	-1.18509355657823	-0.0416414982106763	0.679785676353063	-0.500858299989798
chrI:348356:348506	0.856398220998757	-2.70997109666004	1.26773952787373	-0.359151191981489	1.72773274024648	0.561555460189819	1.00275800987161	0.544046156388585	0.657149481921648	0.141337536840688
chrI:364269:364419	1.01646693288316	0.536214202355167	1.24158248974097	0.414501549242706	-0.170051225162821	-0.380252245251216	-1.7838610877994	-0.0258471602250573	-0.512927912366403	1.49770742232761
chrI:366950:367100	-0.752831258999976	1.53382151922159	-1.10232938110901	1.05740039849488	-0.25420401022661	0.325588964291935	0.557825799255073	1.53352728017517	0.213795798113529	0.60268489852446
chrI:377322:377472	-1.85781174165396	1.01951876043128	-0.585253160981402	0.00335083461432954	0.00984022822323468	0.153129833897053	0.062272319176663	-0.505935372985686	-1.15175294342726	0.0752807419174926
chrI:378951:379101	-0.489215090828611	1.66074396648941	0.219455089902094	0.862688194022985	0.474392164306093	0.1830115233766	0.881553991016965	0.526872011494577	0.761182684732791	0.923525675651392
chrI:381579:381729	-0.376815266757049	0.264832144859174	-0.850016032763548	-0.217158204951469	0.122871648615149	-0.460159244123371	-0.199857838840796	-0.311671890765318	-0.110787229170642	0.75441653523242
chrI:381910:382060	-0.212332433373941	-0.807375182180334	-0.459258561795906	-0.204879536194674	-1.24364999707313	-1.19720505496283	-0.499932086669194	-0.755141402135604	-0.234237853418083	-1.04111038692308
chrI:382444:382594	0.147773511168411	-0.840542598890063	-0.160779909221939	0.700668911746957	0.667379987813328	-0.820860794887596	0.214686403097216	0.420060041551355	-0.452692531225828	0.895187889764357
chrI:382792:382942	0.745018274980455	0.366949299502912	0.619003595356304	-0.134164674184991	0.00599650150870906	0.116478473694944	0.578220142375593	-0.200412237904575	-0.274176172509351	0.37848262830929
chrI:389661:389811	-1.13054767028712	0.0224667002041119	-1.23649702670777	1.03366625873758	-0.43422567527219	-0.568320102154402	-0.739961318360786	-1.07980548901698	0.491233509437498	-0.487992203740497
chrI:395262:395412	0.827394672280389	-1.1148753507934	0.56534617320384	0.163900224666761	1.13785518137271	0.306096451886108	0.844976335931173	0.970134040437698	0.459693297488102	0.927237507228185
chrI:397842:397992	-0.476794165562991	-1.4506310911509	-0.309479223939035	-0.309840448157154	0.825028116264278	-0.137407128813151	1.90126368006259	0.234564847320494	0.11946828972938	2.39816346461042
chrI:398464:398614	0.292265863494349	-1.84150209477423	0.723703444204814	-1.56956031862033	-0.27356300405073	-2.5455562339539	0.845738468519829	-0.241602635530606	0.0991113869893717	0.384510573610539
chrI:400527:400677	-0.306930077821914	-1.56371613937153	-0.0551757496061949	-0.403959222026848	-0.73304929207513	-1.38272308474224	-1.99394228679988	-1.27008654515817	-0.548772024544114	-1.17725656730185
chrI:414420:414570	0.241986192848404	-1.4178049933304	0.653565578481332	-0.803346709174263	-1.15015652639629	-0.0190978389181604	-0.612824974029555	0.0991279145374133	1.25507738501338	-3.88445622571497
chrI:418844:418994	0.141806243813901	-0.66640916383641	0.12914661324962	0.39960826062146	1.68688200188607	1.13934087903961	0.370173677670725	0.327751908710534	0.375824546074531	-0.250871569601951
chrI:419818:419968	-0.524124664973172	-0.276001654600513	-2.28999028875231	0.377543286587322	-0.0670675304048888	0.0306178581496589	-0.213970036283701	-1.45033645270435	-0.6980534960575	-0.644495109257941
chrI:432127:432277	0.732561539009342	-0.131817505171352	0.270624609619775	0.329080337295734	-0.818428358777793	0.220663994963637	1.0255652374156	0.474280496398861	-0.339782050902858	-0.17022931543803
chrI:432659:432809	0.324918169933675	-0.00229286595277813	0.400992748101231	-0.355740699274579	0.084384919717813	0.283486662703336	0.514039195698506	-0.0320792554373027	-0.26909317933406	-0.604362032540601
chrI:434611:434761	-0.437727750172616	-1.72979964760307	-1.21063812384153	0.0460820940339704	-0.42945904255011	-1.26921014982097	0.668927100308938	-0.072874831384601	-2.05804598187764	-0.902913794891869
chrI:435540:435690	-1.29252474995724	-0.510934859537077	-1.65976594297022	-0.502226636456691	-1.04499697068075	-0.989700857034058	-1.25140403708561	-0.818073157514266	-1.55515528082458	0.417276529977981
chrI:436159:436309	-0.885025719855055	-1.02574563774772	-3.66575363620009	-0.0708291930527505	-0.283942147322218	0.436854580203524	0.736717173678306	-0.201032234677853	-2.4455932867186	0.28447873150474
chrI:436924:437074	-0.70628406004588	-1.85186810699506	-0.822327152862338	-2.25676786770572	-0.688807107487402	-1.61956419435959	-1.1608609157576	-1.60912223669919	-1.3788664859573	-0.618208422282504
chrI:437714:437864	-0.567711142852421	0.594914179535841	-0.054721786886979	0.666487278039894	0.110949042428054	0.252389926121152	-0.189379667865581	-0.162661989326262	-0.446226925550364	1.02192687620735
chrI:439434:439584	-0.370168550179288	-1.22373852760288	-0.410242850358106	-0.922862462291935	-0.483621638716336	-0.730222500969386	-1.53923275555523	-0.580022270957572	-1.54207461096372	-1.5936582685605
chrI:440511:440661	0.12454519599172	0.357080804197416	-0.0811025064789715	-0.238028403125422	-0.139965973040267	-0.0186091271076001	-0.0561340593388206	-0.314269699711262	-0.371829916249172	-0.864211547792081
chrI:441378:441528	0.207188957108164	-0.904415054133599	0.0151045472258903	-0.133787651534222	-0.133218948599733	-0.582609952366926	-0.56589546691962	-0.411563239708099	-0.0811567765060484	-1.02820821802338
chrI:442168:442318	-0.527110307334997	0.320078995478208	-0.770224364122197	-0.756063074626893	-1.0455616338717	-0.699921546804328	-1.12235867865366	-0.272243143400349	-0.74441873769294	-0.0335945576224062
chrI:443206:443356	0.708287036011422	-1.06773978204283	-0.0519183929653095	-0.609412461207329	1.11135814823572	0.349756349613403	0.0942407478260828	0.00487781507990996	-0.10239540071277	0.453227549183726
chrI:445614:445764	-1.0559460511934	-0.556696236743116	-0.618292971055492	-1.73394419857413	-0.551981838027099	-0.248278500140386	-0.134738132903826	-0.997159486566809	-0.952302554590713	-0.226497793163295
chrI:446367:446517	-0.342986542145528	0.408114094168582	-0.436280420508543	0.553330672458805	0.128484686068575	-0.44075521999682	-0.348190287732658	-0.237150527260728	-0.331123058021554	0.770725370522581
chrI:447648:447798	-1.18296821377086	-2.21633754518996	-1.00221610389049	-1.29252817590905	0.0638494079591855	-1.09006900744708	-1.91757027005058	-0.547771547641263	-0.0125830467515621	-1.47180754762035
chrI:449464:449614	0.118157002346811	0.408324541672505	-0.311103119569377	-0.179043628141656	0.904908482686323	0.858559317028172	-0.395749791872623	0.00587458391571217	0.0480185575433085	0.314933231324772
chrI:452637:452787	0.705531180022799	0.510907871019284	0.317794903137313	0.254952317691951	0.814447575926827	0.691048740579958	0.0935327250162222	0.653757868605578	0.744937280696809	-0.0728356404180615
chrI:453527:453677	0.777173814301631	-0.205332207101988	0.331933424724967	-0.188514022470616	0.322297444016156	-0.186480604009337	-0.34245836678647	-0.215601597472424	0.607868006029124	-1.60140931424483
chrI:454815:454965	1.53058153490235	0.848636784677822	0.842191931789063	1.10720824167322	1.80726673784706	1.09932496043164	-0.178193467169666	1.14267246708421	2.01580422144359	1.22604931235573
chrI:461669:461819	-0.309362761160571	-1.57433091988467	0.712680812998833	-1.81561598167628	-0.679739874656214	0.148104018356251	-0.249182611681557	0.327007839122992	-0.0315230757087944	-1.11872579609348
chrI:462697:462847	-1.15445292092859	1.05973293137299	0.0186368783510152	0.215712722600447	-0.611820433087414	0.113318637577634	-0.0896931589127757	-1.03385660235994	-0.871028394678746	0.152096571467042
chrI:477457:477607	1.67900895467522	0.446159761979813	0.685958319684573	1.23437010691301	1.56093557139855	1.1191474199457	0.941186763222452	0.865212162391736	0.586907839082858	1.01400613955511
chrI:488342:488492	-0.964879212770794	-0.597483139441942	-1.05175990294208	-1.23412591271112	-0.185349794939289	-1.16090394287619	0.00504225213071747	0.347525571443631	-0.77203700129211	-1.76737142839499
chrI:489878:490028	-0.869940189064917	1.01016530834094	-0.303304933503871	0.501410544251333	-0.744694303780966	0.238900280363439	-0.317870291521193	-0.340557081557637	0.492467903055165	-0.104600276416187
chrI:492685:492835	-0.496132397819667	0.987444644151673	-0.376738479126604	0.864743810773009	-0.389585779770048	-0.430925646431704	-0.206409074256977	-0.661806305003164	-0.566557899388647	0.128729005618211
chrI:506272:506422	1.01255814911871	0.620063101724419	0.687303375239879	0.817646573247523	-0.687359756680517	0.491708090560747	0.380377870506585	1.32631775221834	-0.871777898772888	0.0790048033547045
chrI:506572:506722	-0.864502673492587	-0.493535656102104	-0.68062109294953	-0.492823296209519	-1.35419046749265	-0.838536530389409	-0.393319777278307	-0.739311733381703	0.0631740961219323	-0.662440202971263
chrI:509454:509604	0.580828376954192	0.839771905225384	0.594097859402187	0.976651674842593	-0.119621433179359	1.20520405735403	0.526042116022315	0.71223377397527	0.926751322049057	0.276959950751529
chrI:509949:510099	-0.654105114388093	-0.400582662047214	-1.05567003746606	-1.16362617518647	0.222160119787306	0.460031635729863	-1.28525829105467	0.229541615141125	-1.01738433409721	-1.67496484911149
chrI:510778:510928	-2.60753322341432	-1.31408766572034	-2.10766529199859	-2.0892712469892	-2.71804539964128	-3.44060090565059	-3.27651388943627	-1.54208462985504	-3.43222316024649	-0.564651047944943
chrI:511171:511321	0.290364400733219	1.16154627776058	0.725773610548534	1.49064841739738	0.631436502668369	1.18068557245458	0.520233284207838	0.278028589227867	0.482034809882335	0.292910733264827
chrI:514060:514210	-1.09769029076003	0.386213271376197	-1.00934737102202	-0.454032683371978	-1.41104397153869	-1.39816659285898	-1.10167410797269	-1.24651755636098	-1.60531819836325	-0.273485346251298
chrI:515171:515321	-1.69864708282	-0.206666126555262	-1.71216644812671	0.00536284013829402	-1.1489924119985	-1.87638059323639	-1.20732626069583	-1.79570434882484	-1.1507981364443	-1.22771519090468
chrI:516340:516490	0.125926502034852	-0.116259138131042	-1.20733652894276	0.442249116246815	-0.266084288167799	-1.02415507872253	-0.0164058834663655	-0.258232490971566	-0.308444231422674	0.56658042207225
chrI:516714:516864	-0.208469962127187	0.116631013462956	-0.502153336063451	-0.0450335928390529	-0.30887671691072	-0.48350340710205	-0.440884809738784	-0.12243437033236	-0.0489494491594208	0.183186835255582
chrI:518190:518340	-0.0912731997447461	-3.18607793224357	-1.02467694940584	-1.32912777942179	-1.21589250216211	-2.24600078384636	-0.987151798745732	-0.0853025902249375	-0.942629339860679	-1.63960138247031
chrI:518544:518694	1.06939506842942	-0.856437121183773	0.868492013707167	-0.0785584346426063	2.10300162655804	0.543344543980616	1.14618082512352	0.72140975323702	0.711946756523095	1.76410165234737
chrI:519498:519648	-1.61589943651738	-1.29845026524578	-1.17246437744304	-0.295057774520898	-0.525542975505995	-2.07154295153519	0.120824374735114	-0.381958281419434	-1.53534352898955	0.311882639051221
chrI:519878:520028	-0.516470890080352	0.772979459887338	-0.170682948430462	0.28969396654949	-3.44265901212124	-0.948912897603522	0.526486094934778	-1.13698632564693	-1.37056703564386	1.28490871721644
chrI:521437:521587	1.3366815654017	0.793033756519128	0.883038123570744	1.05134262753679	1.6404280154241	0.752895119248473	1.03791865060431	1.16957208814001	1.08633377015404	0.469798999087932
chrI:529257:529407	0.141174456966615	-1.3451670363851	-1.20956308926642	-2.68931349020709	-1.11720913368083	-2.7776553565116	-1.12873906080197	-1.6215184046404	-0.474153035802401	-3.06475425054581
chrI:529555:529705	-0.551505073395495	-0.555453354025472	-0.0661269624249624	0.350293140553919	-0.946811181973604	-0.852849409721186	-1.02326416419055	-1.27413142805274	-0.759436105370402	-0.470917226730967
chrI:529909:530059	0.154931336566321	0.893495978469925	-0.0869228342939732	1.11181633728557	0.0169047158671948	-0.397361815048024	-0.191153851642467	-0.260700328032952	-0.679067238947711	0.379896407680778
chrI:530209:530359	-0.0113171094047071	-0.668950449162065	-2.51426727730708	-1.7683445689348	-2.11579375947269	-0.983015736140735	-2.33320878772785	-1.62927194426514	-1.35760877018109	-2.10010622998503
chrI:530464:530614	-0.43102954089816	-0.372391473763121	-0.428171706570173	-0.259329196632573	-0.0300557800110281	-0.979080225331968	-0.177201096698758	0.421629509683353	-0.217224380708071	0.410803601982593
chrI:531126:531276	-1.43127354818866	-0.560742922425019	-1.75400312583762	-0.804893007362298	-0.298814183943859	-0.798518434969128	-0.863721760603092	-1.1749913671676	-1.4326180999699	-0.801407992151525
chrI:531381:531531	-0.360644740833226	-1.21129808878184	-0.890059354244892	-1.73732694486764	-0.971856836375215	-0.793852195333542	-1.03614562190017	-1.60014092347281	-0.697655944979308	0.291690725021252
chrI:531633:531783	0.40003835572501	0.734976468646988	-0.294384578553718	1.03246440112417	0.31496597781907	0.70448793580919	0.396182453714643	-1.18362745075327	-0.857504135356571	0.857652368247189
chrI:533477:533627	-1.06027328972578	-0.931771989102632	0.28228266779979	-1.40984811771983	-0.847375865768074	-1.61391866186787	0.0438494058413748	0.389589832380774	-0.298474232613344	-1.7254024421261
chrI:534252:534402	-2.1804760066481	-3.64749165096447	-1.31397676385503	-3.44558868577365	-3.85783943180249	-1.71796477051168	-0.963999903306636	-2.18342656904941	-1.94090864276808	-2.26486702123896
chrI:535376:535526	0.579064362822209	-2.21103640266458	-0.203963291908916	-1.61946869647345	-0.331040607942069	-0.533722899493956	0.437159893725986	0.62157967152147	-0.922311905086837	-0.518653227021969
chrI:536374:536524	-1.44319563427491	0.366419488612049	-0.877458652302702	0.341970343911957	-0.465474327128555	-0.902694748932578	-0.315713853813525	-0.447259757886447	-0.39717925818326	0.188121249995822
chrI:536798:536948	-0.0627021889916414	-0.657632196711445	0.128115172670611	-0.984499134053217	-0.0427894613118734	-0.371938811759968	-0.0945425672796281	0.268050228244518	-0.33460629412343	-1.08580116587772
chrI:537276:537426	-1.6428078562332	-0.347320285790372	-0.870362804915449	0.837190560927649	-0.786114241486373	-0.248876360514768	-0.760746308476482	-0.284580826457646	-0.792194629412352	0.0323409620492761
chrI:538710:538860	-0.381161668854268	0.478286529424262	-0.58263489050868	-0.893373044460229	-0.0455499258486985	-0.482221868201303	-0.557210530584083	-1.16882818080182	-0.893568923045645	0.0319537587799863
chrI:545766:545916	-1.12109193853346	-3.52736413216648	-1.13776756177939	-2.99649839674659	-2.2254201318991	-0.690417296340217	-1.348148175519	-3.53656109989464	-2.40636588663418	-2.25415409210737
chrI:547200:547350	0.874789671114419	-0.238668077043065	0.671053551013188	0.131309720777782	0.790779500182347	1.19950492035973	-0.105388769048219	0.839161218677348	0.334409326731354	-0.270920902980446
chrI:548091:548241	-1.81205165666004	-0.772738150469757	-0.125604740194345	-1.68504798274444	0.163310551643827	-0.321027701582598	-0.282748395451039	-0.170247019835776	-0.661471006668209	0.965794200730419
chrI:548410:548560	1.01567576002831	0.602255106266271	-0.98530612058625	-0.126061360390485	0.706709237482981	-0.941632134039504	1.31329822574438	0.407869632249068	1.11719669043199	-2.69655146164503
chrI:549323:549473	1.06627424177188	0.705469455955928	0.947027202674069	0.874598149459164	0.546018388771383	0.275666252312808	1.43707308980624	0.587283696652987	0.538450703123389	0.957464656316662
chrI:550454:550604	1.83278549802703	1.13111299635038	1.59069842214374	0.39960826062146	-0.0795271241005461	1.0664378642315	1.46894603677433	0.666865189374427	2.33629629367199	0.996530520123237
chrI:557287:557437	1.32037974547456	-0.318993918665101	1.413814021588	0.164851025162914	1.00012117074223	0.200765112585479	1.0192402677977	1.12066726025423	1.28877519612634	0.360295344699075
chrI:561138:561288	0.64574896491085	-0.0959364437689824	-0.0333974956750551	-0.37783842103118	-1.22083813282145	-0.178493906548869	0.193680264573537	-0.437457168145956	0.886646256405212	-0.267073961129991
chrI:562620:562770	0.0102313581635578	1.69070564595774	0.121866254629836	1.30387511805082	0.762016577124529	0.478131343288712	0.0751839130200564	0.5369750535944	0.70194018203964	0.867151361694457
chrI:566550:566700	-0.0389171365920379	0.752486072998725	0.0282201950701637	0.176369293811518	0.0111833438769718	0.589839906467924	-0.37469726569615	-0.906099416344301	0.457622324376607	-0.273459145751773
chrI:572754:572904	-1.88385245644698	0.181947937523506	-1.72950114256862	0.314929900460887	-0.397458784377789	-1.02546704731209	-0.455787588333434	-0.250312590450535	-1.119403085708	-0.559173620885046
chrI:575157:575307	-1.81564972306814	0.556493932114982	-0.507364515745938	-0.236381486632091	-1.15949085656757	-1.47166413986633	-0.350594772223749	-0.656003022173886	-0.751994358091298	0.0652952410019135
chrI:584614:584764	0.263841237379715	0.490801567688357	-1.1271740994719	-0.868407845245535	-0.49627181791798	-0.858869640862075	-0.510325608469272	-1.34136059262136	-0.607240435888242	-0.314505127569072
chrI:585906:586056	-1.58296807211873	0.339774489082445	-2.04921637866605	-0.432886396008197	-1.4548394229658	-1.49693453272627	-0.526687336870261	-2.52702334724484	-1.97886629225654	0.450388114900485
chrI:597053:597203	-2.40051511806252	-1.62916239970523	-0.855578163562505	-1.01549670346338	-2.98653160661654	-1.88126024797741	-0.903241655923325	-1.02947084712237	-2.72362793200245	-1.68711781172988
chrI:606633:606783	0.231368993837195	0.375186836069559	-0.0634845517261351	0.284994669893835	0.645712509639574	-0.352792106658212	0.479898490854996	-0.400829620044392	-0.225758484048037	0.642293491558079
chrI:608902:609052	0.254983397093939	-0.124809155117758	1.34359856908885	1.61648358379078	0.6244331918425	1.80216700796582	2.03759204379371	-0.389612874114583	-0.14561291841903	1.47602071785697
chrI:618020:618170	0.514966643514107	1.36800360611037	0.748319682867416	1.79088577260576	0.932085123271315	0.423726074339217	0.63575091530765	-0.0240794535869815	1.01870286915347	0.860711196955144
chrI:629312:629462	-0.61250125397553	-0.213842641055109	-2.9283781357457	0.382716746548025	-0.481808310247354	-0.539961296989657	-0.375603622276823	0.122566937007962	-1.25912377241842	-0.760020570088214
chrI:629587:629737	-1.13575687218613	-2.07243467454126	-1.25759131036634	-4.94723203781198	-2.15483256881553	-1.98999265209543	-0.0604170451473419	-1.19023274768277	-3.01403068942128	-2.05548339308651
chrI:636761:636911	-1.26512295265768	-2.54364125495169	-1.00737382673802	-2.0083931720436	-1.34785218267747	-2.06497696297152	-1.38073572425251	-0.652291540814983	-0.314180275807003	-0.524917620848842
chrI:638010:638160	1.24710470406957	-1.27363210745691	1.50836459311293	0.282173814744422	0.613701958129601	0.698190433933494	0.392847615461245	0.101090465676854	1.01274130195313	0.439355309006744
chrI:638322:638472	0.0683365710145363	0.130938606013572	0.538255164056622	1.16479467261488	-0.549987355400457	-0.901039522915408	0.333209531594927	0.0818024679574826	0.279235410077469	0.523773152613145
chrI:640115:640265	0.714924447039962	1.58744238449584	-0.269108422284528	1.58692988301414	0.412811622840072	0.25543853444217	1.08270437845881	0.527146396996665	-0.241125444243688	1.76397347895107
chrI:644879:645029	1.20833755926234	1.27958120462784	0.0893412857489572	1.15748074070558	0.12113386590254	0.74854652787581	0.658959254862695	0.546407112836688	0.398106590841037	0.991420994444209
chrI:653955:654105	-0.638497360471056	-0.78389745514337	0.136875750171561	-0.22345618102284	-0.620378039914388	0.555707133326035	0.433832012194615	0.878642062366741	-2.88209755042225	-0.259909573272625
chrI:663584:663734	-0.147086516329709	-1.08903819077945	0.104493006189874	-0.898635705418612	-0.197821552003069	0.016848960023157	0.967459880725037	0.287143518892742	0.267998034675386	-0.0539791873446427
chrI:680052:680202	-0.789348925654713	1.20881455654349	-0.645480604006443	-0.236403184477656	-0.668245302119768	1.16793896622523	0.88342168180139	-0.661157346604263	0.282886689999724	-0.0687894627424667
chrI:682939:683089	-0.405258588901605	-0.337823370711126	-0.0951412086356626	0.330609648559781	0.0623053123011741	-1.08370375509138	-0.287509022564313	-0.582806800981637	-1.03832302787837	1.41164275521372
chrI:716701:716851	0.295947947672307	-0.451667568677023	0.490746123027674	0.770680962820695	2.00085975836257	0.445912179951646	1.65613730453133	0.82961996920144	0.655192659945667	2.81885430318459
chrI:719586:719736	0.0182385728578633	0.604256166958878	-0.661950520372879	1.1058952209996	0.466382398190617	0.264888739240603	0.43395637377605	0.441667767451629	-0.635189893972149	0.0373357423158031
chrI:719919:720069	0.698935452193676	-0.818404141075319	0.901072425724981	-1.24640872873316	0.207420659903397	-0.528893944307319	-0.0799499250252434	1.41502894099889	0.62269875775722	-0.228581761393433
chrI:720272:720422	-0.0688038984947709	0.570076693488015	-0.844293387335286	0.0462096689029921	-0.879124007777368	-0.354749617578056	0.00827464555141483	-0.230548110900575	0.0912333926215476	-0.64375064933383
chrI:731585:731735	0.517576087039522	0.802404591697615	-0.291662684423535	0.558895444219863	0.184258948108596	-0.107902657579353	-0.878940252011929	-0.0932021556492117	-0.123832102215334	0.614790372519019
chrI:737586:737736	0.459075269506682	-0.151771851186987	-0.0640957775676458	-0.390557679041585	-0.271875644624613	-0.26750380746967	-0.240146016466053	-0.800674821049258	0.435223805712087	-0.446910702512613
chrI:738703:738853	-1.24707540032348	-0.94247235412845	0.629429816868479	0.339943680612112	-0.89897604073457	-1.45459519080155	-2.46563329720682	-1.01586146068591	0.0186059166296922	-0.844710220656432
chrI:745493:745643	0.287039097793582	0.313246057902302	-1.69283288649654	-0.423158371823964	0.449249886522304	-0.344344659029229	1.11596655456411	-1.92262404875857	-1.53463985072392	0.327941079076537
chrI:754145:754295	-0.260384126070802	-0.238192947448944	-0.361551002229661	0.710359697303404	0.0591926722860824	0.880991593791068	-0.0976773280733612	-0.752447147852545	-0.631945687650541	-0.229314827385042
chrI:754904:755054	-0.111249962037869	1.08813546348421	0.0528480026475318	0.998855945048136	0.230961021831893	0.276214063922591	1.24692924309203	0.198277788379552	0.919503034630059	1.14442911288506
chrI:756957:757107	0.807951537075207	-0.305702970837813	0.909250323931728	0.159257194356594	1.82376359049292	0.726860001699792	1.46701806389129	0.71827836115013	1.14623930338184	0.991022947392399
chrI:762056:762206	0.494514130956511	-1.84740898601045	-0.0261626756257503	-0.324709964119771	-2.38943343874087	-1.36407324115288	1.30123489467246	-0.934739355408212	-1.37056703564386	-0.834436081124098
chrI:763451:763601	0.222280284147391	0.230743897444616	0.816254228954356	-0.0291906587399337	0.501834345838217	0.495610045604255	0.531401940006025	0.604750338025948	0.897187905047476	-0.155246099398004
chrI:770777:770927	-0.412332422995987	-0.406408793859567	-1.00696211943593	0.852221618683738	-0.203446210501724	-0.133857949165606	0.0571130146094615	-0.814710404841715	-0.297649204818129	0.396553514634549
chrI:802904:803054	-0.431729241855431	0.711775653293392	-0.180055824708718	0.273345217582567	-0.496337803963612	-0.715890316190408	-0.436106934732667	-0.905389445273382	-1.09991347778505	-0.525811123034076
chrI:803803:803953	-0.596457744682825	0.728883078439068	-0.539208956128411	0.697216621566158	-0.168882556551015	-0.147039063499729	-0.396204962800858	-1.31791547164031	-0.54114223051616	-0.136634113500177
chrI:806912:807062	-1.02618964588726	-1.9466248785929	-0.467671950856768	-0.0760571205053458	-0.714619597967221	-0.66662795283382	-0.833554484855469	-0.116567299253413	0.348340040506835	-1.50214696161598
chrI:807657:807807	-0.218040124415266	0.177585306331393	-0.876052666402438	0.429297749426556	-0.250602764942356	-0.494244685553227	0.411524330420001	-0.221369193723672	-0.710879209984581	0.709383355740733
chrI:809009:809159	0.573514268757946	-0.0390651469988162	-0.315121118772884	0.0226368842042805	0.785856532107564	0.190521876885191	-0.262627579745684	0.0794080475739503	-0.0821873000305408	-0.0203160424466364
chrI:809241:809391	-1.11295199182739	0.661066371033243	-1.16286558156474	0.423832338567731	-0.326851934227217	0.363683531557605	-0.793091800951429	-0.413717515925496	-0.624059500825534	-0.41370177154689
chrI:810863:811013	-2.26894172278045	-0.518259125146628	-1.08916598117421	-0.762159157827647	-1.06801667671459	-2.98450877575363	-0.833668678906333	-1.85112236541914	-1.99527503602579	-0.447758979338899
chrI:812293:812443	-0.391682209438806	-0.73057626135159	-0.70448521421312	-0.778143076260306	-0.445870454826923	-0.90482598606307	-0.555977375513142	-0.331489578896599	-0.875819544165471	-0.587401828711679
chrI:812614:812764	-0.831906635703922	0.0395337845026062	-1.49450642889968	0.410787541920896	0.118371298946866	-1.27880739577763	-0.581544476835538	-0.627160556001774	-0.766494403336944	0.316304349711433
chrI:814024:814174	0.131794939905038	-0.497052192576697	-1.0882662084971	-0.791305009320282	-0.307858884728735	-0.704530590774686	-0.276578430846706	-0.49591319266001	-0.913937905586709	-1.34790788236312
chrI:815680:815830	-0.789305451177054	0.535599905235566	-0.458094790725888	0.0367545861484082	-1.01052866732061	-1.88454661836117	-0.160794391500086	-1.4809315216195	-0.588282899097801	-0.128013016663326
chrI:816059:816209	-0.862029671033309	1.01196112472462	-1.12586801574291	0.279415654455908	-0.111211554673	-0.165694475475773	-0.336592356215505	-0.537742258543042	-0.59211755805948	0.170164025319046
chrI:818189:818339	-0.110129256858109	0.0034963500860349	-0.0208247904219754	-1.26299305138559	-0.112709254717209	-1.24143587478599	-0.102231485810525	0.241412669657896	-0.78681445701335	-1.10830715241751
chrI:819405:819555	0.298792482269232	0.186835187624485	0.330703307171336	0.506084146307483	0.148663068406997	-0.561355383473789	-0.240832237624935	-0.780064655638571	0.542608149854248	-0.275390488916145
chrI:819582:819732	-0.0788507534297022	0.398096637979198	0.331427728981758	-0.910687908311069	0.012009498244964	0.0680897182468713	0.136611967626338	-0.142344161307406	0.131503349131962	0.231529975812245
chrI:820085:820235	-0.0398396697312033	0.0066681525552623	-0.261340193617243	0.33099594196944	-0.0612802938645413	0.0351127594328028	-0.331508070519559	-0.323574164797104	-0.144669858004269	0.445372053675251
chrI:826334:826484	-0.163820425490623	-0.0636083133577797	-0.183162768325611	-0.262050386294215	1.01712984842363	0.622784647421423	0.416193393003724	0.256843993212747	-0.416282408409066	0.703998197243112
chrI:828046:828196	-1.04407099556261	0.866606300640006	-1.32002171688333	0.730086214275536	-0.438383791233616	-0.574098848497075	-1.07902173250586	-1.36669910659319	-0.182289188495017	-0.603832715066927
chrI:828738:828888	-0.437257379678427	0.123926876469441	0.287864750949262	0.303766731489796	-0.572125394011805	-0.122620951614035	0.126616266990256	-0.397098187493971	0.361205760926847	-0.659154795226978
chrI:830004:830154	-0.943618813610586	-0.150349801596762	-0.81754723976862	-0.378335812567721	-0.690873139096448	-0.473376063653203	-0.458549438143938	-0.762131554348144	-0.687863172827693	0.350780012088299
chrI:836125:836275	-0.344205215595391	1.23538407878304	-0.827340092071954	0.396077060407219	0.367784464882398	0.470380848443107	-0.479260602518119	-0.190400677862573	-0.400042209487104	0.212373273446171
chrI:843390:843540	-1.62485583514912	0.794256023629748	-1.05085745015271	0.0538777817333434	-0.471476331963875	-0.338169404246076	-0.123394150583398	-0.982054332638666	-1.66974073725154	-1.41239369323675
chrI:846842:846992	-0.189439078621952	-0.352875978217608	0.206651104805741	-0.224583322980359	-0.343096786884124	0.14568530238292	0.307292641847249	0.0588679072032862	0.59874491375895	-0.377837577892808
chrI:849309:849459	0.590703119606013	-1.99765116782336	0.46446445642856	-1.02800939203497	1.03268944413529	0.344400723807371	0.970835918222901	-0.10251021113833	0.337018535208328	-0.698656267088679
chrI:851672:851822	0.0043678438948774	-0.775106207516284	0.150942297979257	-0.643845255157294	-0.564937272353735	-0.524843945116097	-0.164402961122567	-0.504891811658089	0.656542844349424	-0.000938507801756141
chrI:852091:852241	-0.104858849645072	0.198607555040356	-0.946507007967302	0.826174889102484	-0.0368419652434686	-0.665017475518204	0.1486712489631	0.165058000559601	-0.718448635674637	-0.545893723706643
chrI:852410:852560	-0.782760397708171	-1.99026151962296	-0.168339728242507	-0.194588051135048	0.568193973903375	0.342691470154985	0.266993555451544	0.936431197747363	0.167170910512311	-0.866077755265123
chrI:852720:852870	0.532258567258488	-0.870089175504634	0.469097200153259	-0.352201304154635	0.280902493066496	0.595302680925642	1.38544264201081	-1.14100325352677	1.12876934590573	0.601009225381267
chrI:853243:853393	0.134728847092776	-0.865260698674591	0.298695497644265	-1.22140746133835	-0.172264712634068	-0.986810513698212	-0.156131316092788	-0.176383356745384	-0.126143247198706	-0.069617615650906
chrI:878099:878249	-1.80908023228427	1.41851296915647	-1.18568742986712	1.05827077055496	-0.25542255592351	-0.287155984539388	0.027360016101663	-0.674055345096338	-0.479222850734399	1.35777655619422
chrI:879861:880011	0.228733641505205	0.846683151019259	0.268211749135497	1.94863141230146	0.601702286132793	0.288607922212768	1.09027884473665	0.303976839435289	0.707633193174703	0.636588995330129
chrI:881482:881632	0.890754543683406	1.40111601596776	0.711167974505123	1.90948863153545	1.89512780652553	0.959561014633014	1.06736215120265	0.723054102759652	1.05135530538905	1.90252392788685
chrI:881828:881978	-1.29507801138513	-0.921955931766533	-0.199994506414146	-0.487748038802732	-0.232523695261847	-0.419412784046184	0.600777259454563	-0.504578387502419	-0.500756025984075	-0.311233407795375
chrI:882555:882705	0.346433082306077	-0.280130934566587	0.425730465923601	0.747924711694148	2.04016145320556	0.463732416726417	1.79601274892882	0.26064796964324	0.485328734625982	1.91183749438994
chrI:882751:882901	-0.160884531794934	-1.12002125738934	0.368558027325649	0.630391778368225	1.97583646374885	0.463950914481617	1.89855184136892	0.481223304298934	0.708052680183715	2.1091019480671
chrI:882947:883097	0.178207771504491	-0.360063734820913	0.657246148002876	0.733432102977016	2.48919202939117	1.31159534718579	2.29062429007554	1.00241286919364	1.20381414884125	2.60543610224898
chrI:884466:884616	-0.562354932378864	0.384491214680372	-0.48238731390185	0.937255448995428	0.13695852434944	0.183044820913925	0.265706929400385	-0.969247281713155	0.302918608820563	-0.108494622602964
chrI:884724:884874	0.760032691826104	0.992333731715771	-0.241808964073541	0.594078484114579	0.668924433737554	1.29572338527788	-0.58312313937453	0.0175474847856408	0.585863443436318	-0.293784211768675
chrI:887883:888033	-1.04407099556261	-0.205008897922487	-1.17550144407862	0.243135163676802	-0.875904301514055	-0.790498635470926	-1.20401173730793	-0.969492167446537	-1.2805767200766	-0.258984226588647
chrI:890323:890473	0.128557859758536	0.00632323256677036	-1.09203422263018	-0.242932052491798	-0.750804535927425	0.122363174108363	0.479794306766872	0.609903602526618	0.19954717197718	0.292352389223571
chrI:895031:895181	1.3895702381433	0.215297358753013	-0.998796393056493	-0.803346709174263	0.179895875926967	-2.79289377297501	-1.56104087120545	0.201882706616985	-1.05589766270444	-1.43199006856544
chrI:896000:896150	1.04049661870514	-0.244375663929505	0.440248913617648	0.0035827494478662	2.21990915864761	1.72365162629986	1.71310072265647	1.56775932438935	1.3297790854718	1.40457230244121
chrI:919890:920040	-0.645054020638592	0.386958462288512	0.572048218977647	0.632042612473873	-0.463156573817431	-0.0563183255256713	0.0994514399923125	-0.600656371336675	-0.210252751456166	0.595921488149603
chrI:921402:921552	-0.183794966561735	-0.0641131947218106	-0.347416232465434	-0.130747473235176	-1.71012370063136	-3.67882053351024	0.0438494058413748	-2.0895986446885	-1.41784064424866	-0.479405188704975
chrI:927118:927268	0.859061556268127	1.23463382376442	0.664731605331226	1.47009406581397	0.570038819989238	-0.101709856135489	1.10350460437662	0.0129398698020887	0.819791891077551	0.78357988375504
chrI:929716:929866	-1.48093071635967	-1.20195434963284	-1.58698921201597	-0.0737872672950578	-1.15333298797395	-1.7616039808928	-0.209861565119047	-0.591902436472653	-0.554620365142983	0.697167398609093
chrI:935115:935265	-0.0343081766173819	-0.0674029424154297	0.361859724911159	-0.467659185587171	0.650048361480327	-0.515579238661853	-0.330095994252555	-0.165379512957179	0.0720001798749974	0.0406371554306417
chrI:935780:935930	1.12847162083844	0.891852687860132	0.258389380413961	1.17431029664243	0.931633984139102	1.11112459168841	1.29316955578306	0.63406544370089	0.527224555702765	0.711656233993659
chrI:936631:936781	-1.25218068350015	0.963831260336485	-0.270957688793676	1.48951542658034	0.318626694853101	-1.15286472814006	-0.427445980534126	-0.0845031960262393	-0.646408327924219	1.00016218112211
chrI:938408:938558	-0.643789166638357	1.26150777422038	-0.349356335911163	0.184322372826958	0.61818127293978	-0.11544914132893	-0.723936086264504	-0.16431264571797	-0.516442021556002	0.380849485626976
chrI:954978:955128	2.16006035737204	1.33055326396285	1.20139744200826	1.31948851357096	2.32655594436859	0.930183315634249	1.26001277328597	1.65859138367728	0.929246012075043	0.503452364030199
chrI:955269:955419	0.924863606919111	-1.30384427941288	0.270836224011983	-1.76285342180209	-0.630506033270455	-0.631998289356338	-0.621571999112736	-0.265071192298133	-0.163634499770291	-0.577064073732959
chrI:955529:955679	0.915947428699255	-0.221038238599915	0.709948023160762	-0.117274807355355	0.22095871213493	0.558090590032634	-0.0124832006590731	-0.0414951678986423	0.35661397310529	-0.132221549418057
chrI:957435:957585	-0.694817197895159	-2.6082486610139	-0.760945181947543	-2.16755820008596	-0.626866072690185	-1.0567925012724	-0.862233621753675	-0.661620623927734	-0.000399747458981837	-0.274124666769215
chrI:963614:963764	0.231186851912334	0.13636348524468	-0.375114480004518	-0.304968009688738	-0.0992799565518453	-0.0805648669429355	-1.14929129451588	-0.0324511049555774	0.104695010782138	-0.904009763902874
chrI:963973:964123	-0.204336230116378	0.471287837224459	-0.71108751779583	0.836536942803314	-0.211159664595459	-0.513134685189966	-0.146494917494107	-0.533058000479191	-0.369351082318153	0.95626497436763
chrI:969145:969295	1.20245744592284	1.53542920682912	0.789214506667244	1.47772463627181	0.83504531519099	0.709454027303066	0.627013998045555	0.382298001103181	0.928337110128709	0.264514651194556
chrI:969421:969571	1.27466402221035	-0.696797237550343	0.968763213065143	-1.57580829860368	0.190342044240334	0.401645821776978	-0.287706324147243	0.788087548863629	0.377034304007719	-0.349043117356862
chrI:973141:973291	-0.674578736580214	-0.577150680528639	0.520821287235241	0.645156791593913	0.8769093992943	0.662886614861393	2.06480453335491	1.11337777528876	0.581753438628314	3.30013011402969
chrI:973784:973934	0.58566692235295	0.267018305528449	0.336283576075696	0.361258300939526	0.785327730084313	0.930183315634249	0.263961243781201	-0.0755742870719921	0.406614891347388	0.294480883763161
chrI:978263:978413	-0.554600968650524	0.636618830157559	0.471566328714009	0.0976842667153591	-0.181022166762988	0.224364628466164	0.342463475046796	-0.364661008045285	0.541155796737502	0.158976281466274
chrI:978673:978823	0.0203501991764971	1.21310963749224	0.761594105808947	0.898681991228884	0.27134550192869	0.37144862184581	-0.171052316559196	-0.532765670554192	0.601226471966316	1.10585909393653
chrI:983078:983228	-0.471636010223308	-0.754477729454259	0.0445532499443725	0.283986600732749	-0.266578069277312	-0.284772239364762	0.335530956828417	-0.72095153118397	0.317308300796628	-0.476015125253989
chrI:984444:984594	1.28747680487636	1.21403141838861	0.729958156246395	2.08844932659424	0.82926984631913	0.772903166954443	1.59299562498153	0.164009704718192	0.850394241111892	0.885489303962156
chrI:985072:985222	-0.450190106112011	-0.141520896047806	-0.996647933732836	-0.175323665278194	-0.784535473694567	-0.151899952793721	-0.179339524896784	-0.603799530993752	-0.390628141896795	-1.17950364662457
chrI:987653:987803	0.125926502034852	0.421568721803844	-0.783770468862905	0.20476893561794	0.319924973001734	0.225705735422858	-0.253483109373869	-0.133696618069823	-0.543868065042764	-0.245255132616282
chrI:989003:989153	0.474416155905718	0.120223183108243	0.217035695116341	0.427898440241533	-0.649931279356555	0.101378689807766	-0.039036578627739	0.454115939922329	-1.16124508140367	0.389973959075494
chrI:999208:999358	-0.0998134573049324	0.0528493237968068	0.147899325012251	0.774487694550407	0.405679980525917	0.10117528925714	1.40813189066994	0.579335556048814	-0.284114518561778	0.0315035253627504
chrI:1000898:1001048	0.726357675436018	0.130081108946815	1.31851752357406	0.421203706754401	1.02290067903861	0.82132003128269	1.51042534344525	0.997026076353083	1.38833273022288	1.20558252850396
chrI:1006005:1006155	0.192947349091844	0.458825305272354	-0.804178359909481	1.07175474672475	0.51959466913683	-0.0615416530530915	0.248226886873499	-0.429516674812336	0.301894604662247	0.102025892517953
chrI:1014418:1014568	3.11854647236276	3.72574812274552	3.60075194707874	4.80034140541803	7.64928313736184	5.61023209821225	5.14359186004873	6.29796850136007	2.4566217343615	6.77591988851612
chrI:1014578:1014728	-0.900566841303288	0.593939940685808	-0.0261626756257503	-0.00708637818385275	-0.0945879582936369	-0.248010428621757	0.800733104818999	0.704984485394273	0.383661163050135	1.33514116293857
chrI:1015049:1015199	0.703057014549368	0.777366220560646	0.622608305665123	0.832371976481326	1.12752106440131	0.0420787015497789	1.11796343691167	-1.36523265595798	0.192716018139513	-0.265133738051936
chrI:1016951:1017101	0.554823352780329	1.56307510192473	0.309097065185621	0.951940254472751	0.777832033418181	0.0274729891929	0.181490366288031	0.216842565819458	-0.386395825379725	0.32703566873121
chrI:1017493:1017643	1.09060568115746	0.281399345605585	0.448718979980642	-0.915116863703521	0.18871942846234	-0.462520008968205	-1.97115179288222	-0.643578591749526	-0.457627251850664	-1.74988658677768
chrI:1018920:1019070	-0.828598266531204	-0.135751284960513	-2.03920048802626	-0.75338091352386	-1.44603932898429	-1.63008993910831	-1.53787504944648	-1.30044701313652	-2.09807795036467	-0.222758336850935
chrI:1029724:1029874	-2.41729533204215	-1.38932846975586	-3.15247723687288	-1.92625317375021	-2.57070455443802	-1.6115692414699	-2.1363920655184	-1.42812374794516	-1.70071796338744	-0.515222007910234
chrI:1030100:1030250	2.95483846862694	1.8329709525721	2.70437749056203	1.69884119423092	4.26574106538192	2.98424408850998	3.67836309112964	3.26072694696415	3.81691914029876	2.89918688362469
chrI:1030884:1031034	-2.25460286286789	-0.944445409761632	-1.5259188189595	-2.06477006332738	-2.26582624472356	-0.628572249932528	-2.06651952709536	-0.736960406414975	-1.71308825741063	-0.399818038588604
chrI:1031893:1032043	-0.537885796163258	0.246709744084996	-0.317952716378926	-0.775030998101888	-0.755040128534728	-0.566323248335475	-0.314808566168923	-1.41134252501884	-0.452331944063715	-0.180984289957974
chrI:1033595:1033745	-0.368180738431127	-0.0883763061732892	-0.646739195501991	0.748572284336819	-0.940743081789086	1.74317556671258	-1.28979914387598	0.208591075186116	-1.35525203822643	0.962788063032927
chrI:1033943:1034093	1.67074156926932	0.639838177336186	1.04029195339937	-0.941166286205778	-0.0534328360360364	-1.70892023398095	-0.495692308075778	1.88331001580562	2.24468436900982	2.19924906112998
chrI:1034293:1034443	-1.0959488191612	-1.64365364155086	-0.500958730574064	-1.7874760159306	-1.28573624538287	-1.21867510416362	-0.793089355202679	-0.290044779738922	-1.51604322596268	-1.03833346647631
chrI:1038592:1038742	0.409998822801466	-1.41028679989746	1.69703448169798	-1.97905932228473	-0.203201544386864	-1.68549945770414	0.600725050108543	-0.48702596173945	0.0244955241150556	-0.781963089785487
chrI:1041019:1041169	-0.495320366612976	-0.669144366041541	3.09404636352709	1.42202783966755	3.85242377537104	3.72751550422114	2.74278995530113	2.48154579268745	2.58551059958116	1.14098553019436
chrI:1046388:1046538	-1.40809171538387	-0.207367045873356	-2.68753469706865	0.489146197951867	-0.203528589595746	-1.52249365413636	-1.13496248338014	-0.937956663689708	-1.39884499253839	1.75848485256173
chrI:1049225:1049375	3.95639907691672	1.33036738105533	0.284304438378251	0.557640827266393	1.96068943642354	0.312315622902286	2.98567627821387	3.38306672189101	-0.594002382264625	2.62128876165079
chrI:1050437:1050587	-1.68915590186046	-0.126519567933988	-1.75341747274016	-0.169817410648119	-0.706539786001311	-1.07834419825502	-0.879592816794684	-1.28374303218544	-1.30348629983676	0.35496721589674
chrI:1051891:1052041	-0.654513551846991	0.359638285975397	-0.703050469020661	0.344082348776088	-0.402977442738311	0.678194614765812	0.191190511917078	-0.660881999487106	0.172171219696701	0.639465949610862
chrI:1052222:1052372	0.851574040105783	-0.0662012671229211	0.1694386579162	1.38641634661012	1.56327258989896	0.49902526191512	1.36763530137738	1.58630593112639	0.689155482043886	1.24159543751877
chrI:1053701:1053851	0.729080369555504	-0.945359286273651	0.964267456718217	-0.149970102555489	1.54544904119687	0.661719185157402	1.30841592215349	0.623301199335409	1.16156029406545	1.47301154414523
chrI:1062077:1062227	1.56311480259224	0.907874510609635	1.62788440401123	1.36608439992926	2.6399448295649	1.74959091207973	2.14859023661244	1.15346379908803	1.73068379839988	2.57130918129773
chrI:1067063:1067213	-1.10819848554447	-3.6745942756505	-3.23047287515392	-1.25547158929593	0.320638888376255	-1.78052080953305	1.061454019	-0.665910128664244	-1.84356880739902	-0.778614993850261
chrI:1068177:1068327	0.999227423525176	-0.872878293316667	1.20923097340841	0.759035118939982	2.66428147112519	1.28616325736357	2.58234375671988	0.754156002613079	1.02347822363594	2.71917411767753
chrI:1068400:1068550	1.19680140559018	-0.756100744780184	1.1279679574558	1.14650475882048	2.95611501772733	1.21911126603143	2.61470146602304	1.02448670071478	1.24577191673175	3.4931236337817
chrI:1069241:1069391	-0.300465283373679	-0.309318670135266	-0.19689941920056	-0.169035096016447	0.0934860938527607	-0.407845142013479	0.334725333316302	0.13128548089413	-0.36104992764468	0.671888807114667
chrI:1069664:1069814	-0.445643476938563	0.0397307588673971	-0.26684140191971	0.662069344783761	0.680074064303068	0.19021832255667	1.35435471487054	-0.240364086943517	-0.0977326442495266	0.858618558988385
chrI:1070006:1070156	0.133798505469938	-0.556452945750947	1.1466653967129	0.157130176598193	0.939151307613494	1.22020945305303	1.76058118516612	0.728030016360977	1.19351760615657	1.12886303614007
chrI:1074481:1074631	-1.18605068043459	-0.571140419289103	0.0784830797062349	0.540784262578836	-0.241777171693508	-0.248876360514768	-0.445835315576311	-0.0217180323433854	-0.13659700946891	0.442223399076578
chrI:1095640:1095790	-0.826655681124994	0.821913510083182	-0.309380501853994	1.36623735114877	0.528858691620581	0.486867833039791	0.709468507369293	-0.299709311689997	-0.239972751875587	1.3657673166919
chrI:1096046:1096196	-1.10825324497789	0.754896186141518	0.17646493363796	1.3531640778242	-0.494865044706207	-0.120245637408039	1.36163799158554	0.454720043865845	1.0245764424291	2.07992423863563
chrI:1099191:1099341	0.501775475305941	-0.133570805880208	0.583445298314291	0.618957032207681	0.667882511571302	0.413040422713759	1.18372346967973	0.484296632728757	0.226365672452658	0.287463883920606
chrI:1100707:1100857	0.334031681869193	-0.926434557126078	0.0308354266797028	0.324541891635685	1.97801429930882	0.282530666667567	0.546110781439091	1.22599581473262	0.752212106166378	1.02575799808768
chrI:1102266:1102416	-0.170027507993342	0.00126536003253877	1.08028083508318	1.17454757822393	0.0780099186397738	1.72848156458144	0.638527283749275	-0.770605411619004	0.659703551138436	-1.6381787368239
chrI:1103390:1103540	0.651398781501734	-0.130327454246913	0.277545921391757	0.717400944361065	0.763369930425648	0.441081573612872	0.338837813594114	-0.61298345590604	1.85449528347211	0.78264459866492
chrI:1106515:1106665	-1.03030766226571	-0.495609934667032	-0.13866854621368	0.964624434744677	0.952857452966838	-0.608204194468365	1.06311320918499	0.651027161545993	-0.520458035752445	0.712125767952067
chrI:1110595:1110745	-0.536380623934691	-0.190581664543827	-0.423887147392646	0.488118604767587	0.276724013382074	0.29460369340846	0.0731621253022243	-0.740503672880408	-0.549193578965428	0.996696892817968
chrI:1112330:1112480	0.0726185346842903	0.578958165005467	0.143793690731971	0.792275198884303	0.33699516844063	0.654989244559056	1.39187841145099	0.687560121272011	-0.878485247044551	0.282269770717535
chrI:1128198:1128348	-1.17686483622645	0.160014604712922	-0.612507294222843	-0.0794601770888919	-0.391763270484458	-0.703694535153219	-0.127793657734931	-0.440196881728847	-0.238868800291208	0.0283710501141516
chrI:1130852:1131002	-0.470248881492532	0.687733451910257	-1.0540079316565	-0.108148644918108	-0.837197731368231	0.142878769190206	-0.649299529975468	-0.895344912717269	-1.05639445736051	0.545061998512866
chrI:1139909:1140059	-1.56249285676471	1.07362244686595	-1.38993591608095	-0.407536283146473	-0.675806472912411	0.77619939895269	1.99654906465492	-0.321780592261278	0.409625124570104	0.182044626703487
chrI:1149904:1150054	0.465163272805285	1.94919720530979	0.673832453614785	1.85561246116727	1.49651941263566	0.665451597212055	0.639100262994036	0.456390088721925	0.636012261900528	1.18637721673976
chrI:1153154:1153304	0.0647814273948631	1.03895730629755	-0.503312189187047	2.23637587870485	-0.723171631984805	0.953963695096004	0.0557216020243632	-1.7344179179381	-3.29631400312511	2.69199160312138
chrI:1153390:1153540	-0.257811797067114	-1.7799143116375	-2.79637373123778	1.53154940324118	0.71886729666926	0.240740888096859	1.79469451917899	-0.771901509537139	-0.93482861283596	1.1175857700496
chrI:1156105:1156255	-0.518633079776473	-2.41462232490235	-0.832228726372491	-3.27510948975575	-0.408234527547216	-0.948350132342499	-0.337128246465451	-0.860096291825856	-1.28937606143493	-0.623486559296577
chrI:1156701:1156851	-0.987825487243309	0.882971225208693	-0.55819700020371	0.723816627193106	-0.0944948617401331	-0.531986199325943	0.514263829414799	-0.607217074065072	-1.10666400959337	1.06613024308369
chrI:1156992:1157142	-0.885595760794699	0.665438388579953	-1.04639884287132	1.27047489330794	-0.0537276744017372	-2.00834781294852	-0.069529378131238	-0.566361091123503	0.622108972969532	0.439532634588515
chrI:1159116:1159266	-0.549576830042832	-1.60932521396097	-0.420676923271517	-0.735157984105295	-0.30405629618855	-0.342472861878952	-1.64336318635044	-0.673032992058208	0.266954418618089	-0.340239998362026
chrI:1161679:1161829	0.423338189701419	-0.919973221412821	-1.7910305177515	-0.0707184663799493	0.180557320261544	-0.217523324738536	-0.639273463022284	-0.286722383728601	-0.604351371691708	-0.79131539590005
chrI:1166354:1166504	-0.0778460298896977	0.403688466531136	-0.284671166212216	0.960822604576957	0.356434258793437	-0.401877717369301	0.546110781439091	-0.379030998977647	0.052882969100532	0.473007060776674
chrI:1174911:1175061	-2.8676980957787	1.21209425377119	3.13900553996784	-0.497731155692077	2.89826150750474	-0.0550497967175054	4.79324167468606	3.83207537300232	2.64345550056618	-1.43349483498417
chrI:1175404:1175554	-0.896540770065447	-0.852554139275244	-0.405498588983172	-0.513192656352897	-0.626463919613414	-0.0163578810359807	0.0555947051415046	-0.028871419450546	-0.815463471034861	0.589118750840541
chrI:1175790:1175940	0.784050725628195	-0.334815849190492	0.585071750867845	-0.874149687488081	0.742361697295828	0.815164710457531	0.537699313008318	0.27723226140996	1.93071914464777	0.705156532314021
chrI:1217331:1217481	-0.471893702292408	0.707247308920023	-0.900680383672117	1.30223631937532	0.176777679692095	0.0433627376301355	0.35820476209393	-0.344329803511866	-0.578922201645934	0.785870130392789
chrI:1224158:1224308	-1.82930499576257	-0.652680464917338	-0.442392706218553	-0.927141343439914	-1.39799096841441	-0.65545433453728	0.145524210681748	-1.14080684492091	-0.958045574136433	0.840028301430284
chrI:1226275:1226425	0.422290954325836	1.48816846381355	-0.646506373566145	0.704204289116526	0.851623166495625	0.687033597932734	0.787803243771815	0.0232774032563551	-0.896358696693054	0.859171832036046
chrI:1226644:1226794	-0.730083339889589	1.18424596130626	-0.729115384074013	1.00957140660655	0.562147107200031	0.478726812383725	0.28921712962173	-0.923112439427065	0.151245375692608	0.742109312027881
chrI:1227879:1228029	-2.13878281182722	-0.713544530240315	-0.974494782464981	-0.677730946064458	-1.2703073157106	-0.761494459505152	0.465647895672742	-0.630364933602496	-0.498638810962728	-0.418778498682252
chrI:1229333:1229483	-0.906625519255693	-0.0119804458115015	-0.161705403639222	1.0807821429099	0.704695783426526	0.198228711164173	1.90497164070112	0.215938078052695	0.547675818763231	2.61444471013717
chrI:1229732:1229882	0.248354485771789	0.38829996713762	-0.0755833091219529	0.00386027410064491	0.265704036100623	0.541901981202302	-0.0596793371108262	0.19499595989855	0.0441539322971179	-0.325874338123163
chrI:1230478:1230628	0.16929139996625	0.0473459012295151	0.665720727734214	0.813703159534709	1.28210523455815	0.756803245281693	0.495528983141433	0.283315067040832	0.361930146978678	1.43971120346417
chrI:1230848:1230998	1.07934554890417	0.520951788788936	0.441973805282505	1.31884969267354	1.34027337770376	1.20485432594382	1.31369749599946	0.139690728076875	1.10018647605185	0.643327940062296
chrI:1251574:1251724	-0.326196945077979	-0.930627875081975	-0.0663112819996495	0.0233684695878446	1.01805389254779	-0.0196962443497879	1.02869044952729	0.775370213809498	0.334551640130124	2.23572422930844
chrI:1256065:1256215	-0.281503872505586	-0.79342152834353	-0.581026611122796	0.707847308381695	0.553990091254071	0.456306881898231	-0.447058879997451	-0.211670928565539	-0.458583448727712	0.551115393659149
chrI:1257880:1258030	-1.22161765929439	0.213189336889157	-0.688448776511014	0.437225921040018	-1.10430568807555	-0.991632387235422	-1.2316432471813	-1.79186352665509	-0.7629211399277	0.230621621689884
chrI:1259493:1259643	0.0262141481926103	1.705208398985	0.367839464191592	1.72863768351374	1.47491000853775	0.192733640023798	1.56514219731929	0.67083077085439	0.611906754351247	1.44634224333198
chrI:1261627:1261777	0.596577697513955	-0.616510495730827	0.320049520494019	-0.0908657216398824	1.19621326420705	0.618336763268578	0.173726074390679	0.381879791609427	0.494223873877915	0.29485935989159
chrI:1264082:1264232	-2.06942755839326	-0.605585880584578	0.105409562862757	-0.153457345022173	-1.03019251597368	0.269789052925754	0.106678704617861	0.0707094111201859	-0.626159835700794	-1.63061935864865
chrI:1264506:1264656	0.366904040095143	0.915612821858131	0.357288047119201	0.532938661229434	0.610179015262287	0.993974213742105	0.57923475150971	0.816313621909629	1.20563287091772	0.320630438640078
chrI:1271078:1271228	-0.0950876185372857	-0.349833066905234	-0.294992187331061	0.343502414912249	0.924720461907238	0.963991476487242	1.42947543802275	0.161322224358588	0.663650912242283	1.12483326825568
chrI:1271435:1271585	-0.622692685709379	-0.391342865744029	-0.919916891368749	-0.887768370495923	-0.981772822238025	-1.30635171172671	0.146836416997989	0.27309018136445	-0.958305887883928	0.894261754152622
chrI:1273862:1274012	-0.327856967786055	1.37925028200019	0.761657320916848	1.33440824875669	0.415760734207679	0.881129565735306	1.27132141368359	0.746762936070695	1.81526044654578	1.47874693384598
chrI:1274035:1274185	-0.185480533377519	0.933170882050225	0.0484417212082275	0.74309247294937	1.01723349311573	0.544867107850076	0.398967011359118	0.562246367118466	0.739811029962468	1.20734709426746
chrI:1277277:1277427	0.0350069303246984	0.724403965107098	0.195684788497182	1.08867078777367	0.587358380924737	0.640811712549483	0.813496327220158	-0.0571780071123467	0.483167872982328	0.523996661410823
chrI:1298907:1299057	0.79603003951344	-0.539391454670387	1.17155079153087	0.00673915984366781	0.504315822610122	1.35452150239027	0.881670481098495	1.05508045442695	-0.280364375708925	1.01006438985506
chrI:1300091:1300241	-1.79481020178676	2.07028677019792	0.112237802616075	2.42956951632311	1.22996863203467	1.10188021780394	1.41016541464097	1.05082026862488	0.81694299390325	2.61443949439099
chrI:1303013:1303163	-2.7122927627592	-0.853819863875874	-0.854161651310958	-2.60120347353299	-1.11923194871467	-2.41218113104602	-1.13526015701051	0.0556953672153209	-0.871777898772888	-1.00265848772568
chrI:1304332:1304482	-4.42581657195116	-1.41028679989746	-2.20678647257041	-1.43330476594107	-1.39755939801304	-0.186285752905113	-2.62498129477993	-0.835578226610362	-0.621308118841497	-0.14416148021214
chrI:1305333:1305483	-1.28927471839215	-1.3180326657053	-0.582163386143015	-0.289642161109682	-0.177728165318292	-1.14014662713326	-1.78609191507348	-0.274525704278948	0.0796694407689402	-1.64000060847492
chrI:1305726:1305876	-0.413222156581001	-0.621238080653395	-2.03792601616017	-0.0906889362170353	0.15025170398075	-0.62806617987638	-0.617106226537933	-0.821168965624395	-0.637653244306081	-0.0663859506791771
chrI:1306833:1306983	-0.504411754119547	-0.549423526753744	-1.97605041956607	-0.37413681525517	-1.5433703965756	0.228766159753275	-1.44136943222217	-2.29208171712261	-1.31637369338602	-0.517844542287097
chrI:1308057:1308207	-1.55289755235903	1.03152572751837	-1.16417232517316	-0.0863209020085485	0.975905199036599	0.804015011906431	-0.155705224805457	0.131702551802429	-0.0348549952089336	0.352883759863108
chrI:1311071:1311221	0.0497848098667336	0.974658314250244	-0.0905979608264113	1.12768838635302	0.21826399672187	0.0141137616429733	0.674812002001406	0.22239363775302	0.212545888974402	0.627103462724711
chrI:1313680:1313830	0.0502637929256707	-0.0732665650125913	-0.179479509640888	0.20804932641719	1.11983752113668	1.04244503493318	2.03024910932914	-0.602270709559162	-0.342631293010704	-0.164930288116366
chrI:1315548:1315698	1.14072643874176	0.0825862589994387	1.16595385707795	0.698087052350706	2.43850003345623	1.11926118522847	1.54983394148214	1.51815406850229	1.41409044326511	1.36186728949131
chrI:1316144:1316294	1.01573124952219	2.62802146460151	1.26539152140289	2.44985185805991	1.82136353507223	1.40630073192459	1.27589357058135	0.78343508060546	1.55928609622491	1.29044546041504
chrI:1317085:1317235	0.0202554390027837	1.43484822003334	-0.49113494302049	1.46315035116487	0.0320042179404734	0.11543399386013	0.0924890542310075	0.40573436937926	-0.259800215736614	0.959335218854618
chrI:1322042:1322192	-0.573700440509356	0.946483372562554	-0.234829706018324	0.817954558931286	-0.144043516340273	-0.285075061530174	-0.0818394056946806	-0.63545953472887	-0.265049299567931	0.590337874337459
chrI:1327935:1328085	-0.338179080672198	1.0201959352842	-0.268539376799745	1.24190409257341	0.469551729948047	-0.00710635490686035	0.227211990192002	-0.0348476762176534	0.143538235315183	0.40977283325794
chrI:1335233:1335383	0.172022825073022	-0.0433698415556142	-1.00283004454243	-0.38184067242964	0.324090342441831	-0.820361435583924	-0.772302126043469	-0.408865096302974	-0.323000134501852	-0.211631358655748
chrI:1336772:1336922	-2.29722731417359	-2.32987126188205	-1.48144992310076	-2.28568147912273	-2.06738418021982	-3.71850211755508	-0.08832042360361	-0.346813886500324	-0.967203941381414	-2.37014267793256
chrI:1339708:1339858	2.70524537083072	2.17383926996211	2.62052729591977	1.58930553586435	2.97952955760143	0.500752627091478	1.79690136291335	3.3091912377688	3.6629266759321	4.21767065944338
chrI:1340095:1340245	-0.987052865457234	1.60235669561489	1.06349242840687	0.403074233286512	0.669383848962676	0.385841564398615	1.90873412901911	0.648543904866907	0.790030935357548	2.8120325457994
chrI:1340524:1340674	-0.713285178069794	-0.152430122785197	0.452592224685549	0.760718604676454	0.429962596279809	0.651283513312596	0.472560365290064	-0.932004648596688	-0.0850928736813103	-0.0140933996756965
chrI:1340985:1341135	-0.759439363591742	-0.316681352850598	-0.796489055740485	-0.485427886304321	-0.460898574626028	-1.43616396743778	-0.738685684242163	-1.32272296966121	-1.40039409242596	0.0636092238918281
chrI:1341377:1341527	-1.77254522546024	0.529473261026062	-1.79996692062986	-0.337864327173155	-1.34279083079958	-1.61670166402716	0.0777183525221366	-1.53188586280605	-3.3685619162707	-0.473244101282658
chrI:1342173:1342323	-0.696249252961717	1.24161530975028	-0.929753190400305	0.971938453657542	-0.102933176274343	-0.391454127231341	-0.0367181267782122	-0.838137553874203	-0.0872342270303662	0.785203507106868
chrI:1359579:1359729	1.34718327802828	2.37526754044938	-0.152254905594377	1.72436864151648	2.46893071685552	0.891433496821307	3.6592016179608	-0.704922887478984	0.178487988481708	2.35217378647778
chrI:1361300:1361450	-0.0214293789057862	-0.706837319920387	0.271788891020621	1.04556771483208	1.9657122581247	1.41279798578633	2.5097201527215	1.15978444398088	1.00804148327619	2.60303295816102
chrI:1363707:1363857	0.0957509247575305	0.41400103579731	0.913436065944748	1.38165384976299	0.937051938889145	-1.30658539094201	0.751274978678882	-0.689027991456134	-0.321452005205461	0.324536197503474
chrI:1365424:1365574	-0.677740775320725	0.547649216504303	-0.952349858175868	0.0700695355047501	-0.06657671857336	-0.00910786526235129	0.284140746408153	0.471527650613201	-0.0374144797514977	1.88556081307351
chrI:1368821:1368971	-0.388644705235261	0.392614314514122	-0.755545054695737	-0.592361515458048	0.047216985218585	-0.982945268911438	0.443120268164349	-0.682325196717005	0.223204395961523	-1.37322822383469
chrI:1371186:1371336	-1.76268958162534	0.313412551151182	-1.09428274867933	-0.585929164015724	-1.13539153789676	-1.71084087603754	-0.892200387787187	-0.23459711206032	-0.848573292778437	0.336799391704555
chrI:1392559:1392709	-1.33751990152446	-0.357304972127678	-1.16250230854218	1.03341978988563	-0.265793219955439	-1.33904122335905	-0.307595068216745	-0.163032142457318	-0.547855706360637	0.480013022658592
chrI:1392914:1393064	0.36185500573401	-1.03143432827128	0.185814684166004	0.145371738617865	1.20280051648196	0.194841735662858	1.27245996144305	0.299270518509395	0.306166558274718	1.51516751125244
chrI:1394260:1394410	-0.274019746436802	-1.14114810156399	-1.11636449650519	-2.30945797328556	0.0550080867900617	0.240715047350188	-3.89603489685324	0.745566362519145	-0.0243532314905007	-0.499131696494709
chrI:1410013:1410163	0.0259176402115962	-0.288825503655654	0.32447588293734	0.727763852571953	0.927153384902213	0.253838208812897	0.786283572302621	0.389589832380774	0.01190692689252	-1.60163262975018
chrI:1415943:1416093	1.95291516848254	-0.544353196058544	1.92494284429124	1.2391797764753	2.16830946217551	2.75644678898811	1.97079411703962	0.219144859289454	1.94075912868217	-0.147235409703673
chrI:1416101:1416251	0.0600245202690342	-2.03740804462583	0.0913881484098209	-1.51957125091321	0.609048965088903	0.0267527186166248	-0.101617076620403	0.146155128879664	-0.0903148691170648	0.362929536911474
chrI:1435234:1435384	0.0550844897721325	-0.178030116249459	0.964357015112065	-0.774443048400779	0.479118878713061	0.14800887953277	0.134227770433809	-0.0133162285380401	0.0849647485558882	0.802505939203022
chrI:1435591:1435741	-0.133216682299101	-1.2711124584134	0.384320570426512	0.304406226204438	0.580746394024624	-0.1504457760741	1.48512479598799	0.800582785572808	0.0283890146752529	2.08581521533707
chrI:1444208:1444358	0.0952018894658691	-0.501993487764599	-0.446684837719755	0.20835742878586	1.07291763280978	0.572129282404111	0.452548492715621	0.418309060845243	0.0547425811529634	0.399955331709398
chrI:1451573:1451723	-0.219623352992293	0.967850456643024	-0.387505060088164	0.408326422552681	0.244229809229131	-0.153421428716415	0.563607992782951	0.132359101007718	-0.0464743459816338	1.61496198497433
chrI:1453075:1453225	-0.909090384797718	-1.14531231616656	-0.370814872159315	-0.230045322102519	-1.0929463266027	-1.20915374472365	-0.892196621521164	-1.19189055374352	-0.359110556825105	-0.881577557221246
chrI:1455333:1455483	-0.191951266095903	0.658185899134426	-0.880674713029383	1.15077330782575	-0.0887338433816297	0.152051092462659	-0.641267656990676	-0.454410176637418	-1.50807818821966	0.0452046831531665
chrI:1471122:1471272	0.981657912818323	0.758465856604963	1.55498282575804	1.33644137088701	1.59211654703829	1.23657501072274	0.850631799393985	1.04811441750143	1.47323057120643	0.670416143946046
chrI:1476655:1476805	0.0376817541806225	0.560739950703266	-1.21063812384153	-0.261810695374211	-0.42945904255011	0.784114210425315	0.869721325993812	-1.08436284673162	0.162480534714184	1.04150284160961
chrI:1481609:1481759	-0.916135506813608	-0.186127506127861	-0.113328374956879	0.613683970144786	1.39962288184714	-0.136644703689935	1.65080684171586	0.293896568006705	1.30808715684414	2.47220819344901
chrI:1482826:1482976	0.114930495636589	1.27578572786596	0.54705053174554	1.54596684664807	0.416534320603302	0.245542885569448	0.451434578752528	-0.925895465523808	1.01296136646181	0.44784359566145
chrI:1514520:1514670	1.10201040976175	-2.13834456729773	1.56097010741179	-0.788559468853851	0.015943443852858	-1.91372386573166	-1.09507209937232	-1.48277108049597	-2.24598231008988	0.199306051981307
chrI:1537258:1537408	-0.0870799794994923	1.72900084277421	-0.00783748593904092	0.639036625970256	1.26304643252167	1.28096035490021	0.49612784908809	-0.121386604585315	-0.132601493637301	1.43771609330813
chrI:1539005:1539155	-0.681648222336138	-0.0944522357348365	-0.362972102008257	-1.20838930675943	1.2894432368057	0.479689852502046	0.422458275083915	0.481188452583254	0.773648599903888	-0.0957744672866164
chrI:1540593:1540743	-0.302938990342744	-1.06387467136652	0.46195356633777	0.683858307736301	1.70318755705668	0.613533439275306	1.36575025934015	0.27323006927112	0.63169460119124	2.28118500690836
chrI:1548248:1548398	0.0682431441728098	0.739452101201939	0.435029250717755	0.165362482832398	0.651950757536987	0.294106135468701	0.00725341384390989	0.00107741932870473	0.0388510374500143	0.0367796509867714
chrI:1552693:1552843	0.48804665559812	-0.318046373084845	0.675878821457252	1.27480820778104	0.98057642253508	0.693307994843429	1.01529366327224	1.23024114640084	0.284586514218894	0.0616649413523178
chrI:1559173:1559323	-0.0399861245571475	-1.10998467572197	0.337682451560693	-0.350817345476755	1.31617487066987	0.138212860213777	1.41606942674401	0.497023832192585	1.02464686680582	2.27985040825018
chrI:1562640:1562790	-0.345934207892685	0.036420964527953	-0.0520081868644376	0.879819478544518	0.477471245651662	0.804988935899191	1.47691699599503	0.350553881179681	0.452447345581521	1.51941656507451
chrI:1564113:1564263	-1.48499948527564	-0.3695261874113	-0.679001236008154	-0.78790152840828	0.207274207834021	0.22470456870248	0.0268873088671539	-0.123905343932526	0.0139516149624837	0.686149600730085
chrI:1565222:1565372	-2.59790052929947	0.23953836062576	-0.393114864280791	0.290976489789372	-1.03769834131233	0.635973385926479	0.488833434361201	0.274491184844509	-0.132808475046849	0.669275440105909
chrI:1582020:1582170	-0.427360241371447	-0.773494315959519	-0.688203389192122	-0.921519048025792	-1.32689562107893	-0.69218219000765	-2.09376865440535	-0.843529064937207	-0.690749352908584	0.48046589508686
chrI:1583399:1583549	0.361105768419128	-0.33192876852363	-0.369757574731865	0.934370409731562	0.352222850276208	-0.622841508691194	0.624692320035196	-0.0796242187130184	-0.252535180082891	0.938908388492307
chrI:1585152:1585302	-0.108621300587682	0.0916153013688586	-0.157644225975517	0.131514972345687	-0.392514574660701	-0.598932671636061	0.283459989068896	-0.171068505798708	0.250224968639013	0.151032366998802
chrI:1588220:1588370	-2.06625668849265	0.221021000593562	-0.929631511659104	-0.698094013272888	-1.7538976406159	-2.40674463323297	-1.38050122186678	-0.364661008045285	-0.176111166897864	1.99629058880613
chrI:1598559:1598709	-0.541942997355376	-0.912365183816234	-0.131729727584957	-0.143160851408365	0.529967239816777	0.01078243391949	0.0708708815177492	-0.334348798990368	-0.0868594769434216	0.619723493330263
chrI:1601566:1601716	1.45238708530129	-0.0944522357348365	2.34265482987465	1.23728878404321	1.39901534053862	0.153168693927503	1.72435066854354	1.43285029767804	2.48512687156417	-0.212584640802602
chrI:1610115:1610265	1.89032609397849	2.63702267972782	2.5275398983791	2.88031430157125	4.05831049725331	4.54076990081468	4.07382199136841	2.58884448167228	2.93958001386911	3.46513213380577
chrI:1628636:1628786	-0.785685584036261	-0.30947365811788	1.15962676369348	0.776304952473289	1.23883325721872	0.819723150762575	1.40018266611461	-0.0853025902249375	1.65265928890256	0.527848881464664
chrI:1634526:1634676	0.209585953625495	0.555923720030488	-0.745363841436589	0.674305952439868	0.110305349321615	-0.532654931532684	0.0769842696679056	0.148453975563753	-0.00666334533869306	0.0560595083969442
chrI:1636520:1636670	-0.0531717194488005	-0.227097509313633	0.0446725101601529	0.401132119271476	0.659984102451788	-2.19681011741622	-1.30702327236306	0.372987865455896	0.783808516925403	-1.01468238515152
chrI:1641389:1641539	-1.16739126175581	0.769319158209167	-1.39343595897606	0.991025054236819	0.131676187375061	-0.283430577809975	0.778716795183018	-0.402121903931509	-0.464609059304022	1.15001988826108
chrI:1648226:1648376	-1.36822615548723	0.562224731222127	-1.00936442204107	0.310715252277236	-1.06049564100685	-0.0835006160392927	0.350923895325481	-1.02936106429457	-1.56498594001098	-0.784768971816981
chrI:1651381:1651531	0.510324179004445	-0.218642386184386	0.679669064604555	0.10113643986635	1.79642707113297	0.26524143985505	1.52692908821672	0.718474622687946	0.885392568636207	2.51409345959666
chrI:1656778:1656928	-0.249224365472282	0.533611543647886	-1.40199402397214	-0.327589648008329	-0.110472216712768	-0.619077019612787	-0.373403019408979	-1.24585073271543	-0.045525597565219	-0.225748941722079
chrI:1667363:1667513	-2.1804760066481	-0.855684740145268	-0.420762127475548	-0.786278384664153	0.195298763840914	-0.447597222440322	1.18232723659223	0.116642278083839	-0.210698154011673	1.46814604887609
chrI:1669117:1669267	-2.03211375408961	0.112038049544768	-2.3895479452423	-0.399857306947252	-1.00389027682772	-1.39559837647042	-0.734676483412386	-1.26935541057725	-1.54910609633284	-0.0404983554671262
chrI:1672397:1672547	-0.421048343266669	0.232457779956781	-0.886133296070159	0.29279562766228	-0.432765732962332	-1.25077835597674	0.0943486988085497	-1.00257215675851	-0.785378193678928	0.280830708137223
chrI:1676587:1676737	-1.85107591843397	-1.91312737152287	-0.957984734619487	-0.750366260233897	-0.156883041960207	-0.469414459082483	-0.312005989898761	0.0523485461391269	-0.858177494905683	0.169262420717636
chrI:1678983:1679133	-1.09235871212359	-0.284105340303561	-1.07844814442744	-0.658192433777408	-0.152824158550951	-1.13854412622888	0.361563454020384	0.49145124754453	-0.354021825938427	-0.873441809490004
chrI:1686250:1686400	1.19285866825085	0.787533401748665	1.30121989476271	1.50993028777507	0.845720688337799	0.882369319503289	0.342660857563088	0.134717695077517	0.28430113140834	0.203167306674245
chrI:1687743:1687893	0.492900075261181	0.276012351143341	-0.263691005388835	0.106498774526266	0.598792437751109	0.322144490999457	0.640536650404823	0.776369660451965	0.371275585336565	1.10608070660195
chrI:1688944:1689094	-0.920213913858704	-1.12977678313978	-1.64001705646746	-2.86963639562779	-1.67777966853729	-0.109059321350955	-0.0851248975846284	0.892582965562519	-0.350129798526675	-0.553018190510886
chrI:1689105:1689255	0.0925998473513669	0.359738905178887	0.765840575605247	0.523288116899137	-0.156553643057385	0.915228403404688	0.924830553339948	0.713210978217884	0.952533640833503	0.471541715995202
chrI:1691111:1691261	0.41412114046751	-0.293063490760873	0.238843895154263	0.322433501535644	0.744344492545162	0.499470365992442	0.138782241437593	0.0125317661705958	0.669316493663039	-0.246335124398021
chrI:1691394:1691544	0.222343511762631	-1.37555435214693	-0.257816895413575	-0.493824380663594	0.829543377492019	-0.372431870635929	0.153224208666599	-0.34984390450743	0.0349951213000087	-0.110765222453329
chrI:1693241:1693391	-1.29189622573016	-0.132836188413284	-0.188402652451339	0.117155429182914	-0.62269189886189	-1.22627663695043	-0.939803615362833	-0.786131764924972	-0.212097842315987	-0.314863325359555
chrI:1695157:1695307	0.70326028229629	-0.484346025221334	0.388536388163209	0.044543992760579	0.928632015130681	0.617048040914945	0.93373518960429	0.593785137426093	0.375600644493214	0.514107488259345
chrI:1697075:1697225	-0.290680288994664	-1.05355364712896	-1.58057110367258	-0.179112794427515	0.205216600880943	0.335736399179105	1.99759812848485	-0.515604490493969	-2.16838758420284	1.11954054037452
chrI:1697992:1698142	0.904848415921879	0.205156266480272	1.21905356163433	1.57683712602682	2.47594568706255	1.44614643749041	2.92437657146149	1.4984427437881	1.4133732806156	4.25751498223612
chrI:1701837:1701987	-0.079537654885171	-2.36893124002829	-1.49746193542124	-1.67227317228303	-1.36414316419991	-0.917458442149089	-1.04580936471761	0.407974366246161	-0.484256450908086	-2.47619258572398
chrI:1715206:1715356	-1.67232097475671	1.37752044552135	-1.12921155423962	1.08511362089937	1.12004989489103	-0.644674992885344	0.765361333111688	-0.423113916452486	-0.679644013730285	1.32423980603498
chrI:1717509:1717659	1.08458036936679	-1.00992331279619	1.18137984411708	0.793664547983226	1.35413946520463	1.15783841642571	1.53358502904799	1.59102860681294	1.56704868108529	1.76293479266164
chrI:1719150:1719300	0.610481629410579	-1.27372004625278	0.560162498116551	-0.142526274636401	2.32838327215756	0.50525633015669	1.49473672789635	0.666171744514854	0.877119043204266	1.56380872899112
chrI:1721586:1721736	-0.112472651909623	0.243118550447163	0.51183193998802	-0.3905659825782	0.114108928830608	-0.929285143042786	0.00942785219677706	-0.22642585668784	0.360915866878122	-0.565594675971963
chrI:1722649:1722799	0.263948208783042	0.53339484766062	-0.494465090980692	0.648592590338853	0.185456601562232	0.508439853853737	-0.166469655494718	-0.0780727790102927	-0.196552999349254	0.709904299833197
chrI:1725292:1725442	-1.06330758515444	0.802799470023926	-0.985503487663821	0.934364762850494	-0.775738696084121	-0.333484497474077	0.721971206903157	-0.833993726766638	-0.568902963918432	0.527168379918632
chrI:1729646:1729796	0.335785977389783	0.284157855355206	0.635734326683127	0.434118340622066	0.777430848433367	0.342877001010361	0.328662290446501	0.438500665730044	0.304225597577465	0.139260425419456
chrI:1731061:1731211	-1.64071284835908	0.438459438341509	-1.08032251750105	0.0439997211052438	-0.786621102068692	-0.887779409815031	-0.366457649754443	-1.3604370915502	-1.13541891618443	-0.228483839483117
chrI:1740764:1740914	-1.06699656966208	-1.69574324599636	0.110152054896383	0.0946789080029815	-0.244632550517981	-0.762293667238817	0.923175467681838	0.0236657839063118	-0.888852651681223	0.77233625296569
chrI:1751081:1751231	-1.43616816345824	-2.31378526848564	0.744119550922329	-2.12692994637709	0.841230841995843	0.963008231626734	-7.74982791691288	-3.76565855763543	-1.18180941745555	-0.287888623305198
chrI:1777440:1777590	0.392632123251661	-0.514565050372117	0.413361939163093	0.0804843197000761	0.595267987421929	0.413437188763594	0.794538297780045	-0.0871215692540355	0.764824123419602	-0.0742190773160145
chrI:1778778:1778928	0.0912822182124635	-0.83683770178796	-0.24317331051685	-0.0449887574157672	1.41534700457988	0.738331060992301	0.967477182014062	1.23793434530943	0.300798707671547	0.800809795910652
chrI:1792633:1792783	-0.676359071641433	-1.38980729534966	-0.730268898426547	-0.473589197590782	0.303427884361168	-0.854706449385664	-0.264056594002436	0.309021951312428	-0.104192031218049	0.377575317291228
chrI:1793071:1793221	0.293584659733691	0.540266541894457	-0.505053109133184	0.349206918362498	0.884902499352521	0.207870565905211	0.425147139590429	0.300337547185137	0.55771621094124	0.9418554120634
chrI:1800165:1800315	-0.981700311445484	1.53541547449258	-1.5392626078992	0.942516810593475	-0.60774037497617	-0.0938623622996225	0.0386395628127407	-0.856799074524057	-1.17958881846842	0.917973622699808
chrI:1807962:1808112	-0.609878541177174	-0.0360400874409301	0.000698599697247295	0.198426423168575	0.213601366065509	0.553273491343711	0.49375437370127	-0.373793738743454	-0.253397541715015	1.30552606269279
chrI:1815938:1816088	-1.49772290858852	-0.342170467027414	-1.68561902668022	-0.458301725369235	-0.726455638530599	-0.215371296440496	-0.432405785744645	-1.3946490943354	0.558697563210808	1.34406455080422
chrI:1823037:1823187	1.52874610408345	-2.99868257382281	0.572304487026958	-3.02752492962317	-1.54137085487806	-0.640969995689676	-0.82763003087879	-2.86117130566272	0.852011634527112	-1.2882175591031
chrI:1823209:1823359	-0.206376556569632	-2.77280290930912	-1.16635916098429	-0.842504023724106	-0.449510469591383	-0.240541965779113	0.186739647363659	0.402015060364983	-0.921717089999182	-0.290983111436831
chrI:1832204:1832354	-1.12643140203734	0.725057022174525	-1.30715393831356	-0.191648581691408	-0.56732911947572	0.518620974029924	0.0637946593206021	-0.813565163066911	0.178505031886503	0.749681546868438
chrI:1832612:1832762	0.205537497574198	-2.11310608748828	0.0518838340950719	-3.54450344901487	-1.04497655187669	-1.98446344419806	-0.294831586168289	-0.0669064084073501	-0.953682514589869	-1.86914585402789
chrI:1834888:1835038	-0.672089343263788	-0.530201298231923	-0.611509850723981	-0.992478310347315	-0.540789902959605	-0.764980694307345	-0.673283701300163	-0.349817072611052	0.495982108616047	0.156752996153819
chrI:1835094:1835244	-0.182894107086497	-1.35401970295163	0.0845716760654314	-1.75408000476171	-0.710213723916546	-0.998792433744264	-0.96924694270005	-0.883665972541067	-0.211930889718213	-0.488526922073861
chrI:1835532:1835682	0.497698047287863	-1.41436425605263	0.280864207881728	-0.0636170555277806	1.12864578225145	0.1731598555728	1.28579215002451	0.243723614233547	-0.128678590574814	1.52778093051749
chrI:1836211:1836361	-0.144458845387677	-0.565269091763891	-0.0434242010347751	-0.540794280098095	-0.424133035532722	-0.753437315297764	-0.167918331471775	-0.211089277166025	0.747649875672021	-0.406846293702007
chrI:1836349:1836499	1.09658236387363	-0.668980313243076	1.00102555713699	0.0186963574493413	1.27320606182728	0.354871467458888	0.957214175556024	0.694714758440669	1.42014514168751	0.0341963232306305
chrI:1836781:1836931	0.95979095523125	-0.840055502843709	0.939826750683968	0.199804513065061	2.0519005419072	0.526353328449437	2.15346083719519	0.82182048830612	1.51138720449509	2.82154306912576
chrI:1836992:1837142	1.20110630508287	-0.449675534688673	1.07004175573674	1.02429456563074	2.56145019232845	0.851363138828417	2.45081559127731	0.87239555413213	1.52068999492148	3.19747775428558
chrI:1840859:1841009	-0.85477572889929	-0.324799528637044	-0.315984293825631	-0.724399593864726	-0.120601511948018	-0.329503147956454	0.383995610081056	-0.842853381793198	0.377789965364338	-0.942852115041843
chrI:1841202:1841352	-2.65994015245952	-1.54742188676155	0.0680486886496839	-0.021777337936234	-2.66385976945329	-0.631081473435174	0.08499238403213	-0.619296542439967	0.206668757277758	-0.278938878925527
chrI:1841718:1841868	0.514295937779934	-0.195278578190597	1.95369264368361	-0.584045111536324	-0.386589348970976	1.05377487859805	-0.777140195441318	1.31691478855732	1.00790594333374	0.849427677592276
chrI:1842434:1842584	-2.52172238576504	-1.87346875999337	-1.4319708023364	-1.46878294362371	-2.18606885558474	-1.28995474583493	-3.46209700175318	-0.862351389043225	-1.42706611895628	0.613638031729592
chrI:1845023:1845173	0.0454755736898489	-0.980661967324211	-0.404161741243766	-0.486309881808921	-0.445738925634527	-0.647695442159435	-0.651229580050254	0.448914245139372	-0.551487272029651	-0.978265915096972
chrI:1852706:1852856	-0.187893661640754	-0.472261533859972	-0.672021539018805	-0.341440591324277	-0.317434190437143	-0.862052585885692	-0.971698250664069	-1.19160705803306	-0.901873338036564	-1.10943362480867
chrI:1853009:1853159	0.0624771351451422	-1.00279755185521	-0.936949825252463	-1.31689006113163	-0.808651492119372	-1.19227787105351	-0.741620170677246	-0.608091442527459	-1.56555207517382	-1.34617615044772
chrI:1869123:1869273	-1.15827738357493	1.47597746481122	-1.73250949768779	0.474404098762675	-0.148388016346883	0.875350097757217	0.204625260270155	-0.414675699191622	-0.48098516572188	0.429222150674499
chrI:1870847:1870997	-1.32025589476535	-0.332832242053457	-0.283439161693816	0.249181603736374	-0.339949812602971	-0.655659103002258	-0.200980250018127	-0.195668553179208	0.489318574325822	1.10124877232736
chrI:1872349:1872499	-2.04638616688646	-4.17740303757815	-0.00636769922294605	-1.4489296640478	-0.379492831225952	-0.427867034284136	-0.0025118567574087	-1.61589534867245	1.09691103048586	-3.0088531838973
chrI:1872571:1872721	0.18078789747753	-1.64500228429658	-0.611541112648787	1.05564556334958	-0.696642307648779	-1.78052080953305	-0.161008888060121	1.08778046747496	-1.84356880739902	1.0834718278785
chrI:1873859:1874009	-0.170656798978318	-0.91410109882954	0.510368531991623	0.72590422829132	2.35863943275955	0.724891532400464	2.46478106344607	0.667455439045774	1.08415709913317	3.61882819515862
chrI:1874543:1874693	-0.524630434947154	0.387362664847482	-0.589868487516001	-0.0103811898889661	-0.560782958170485	-0.426672369731003	-0.0438064470345342	-0.456681999192648	-0.651351397703599	0.775272792256315
chrI:1875136:1875286	-0.0273670786152392	0.625247792346224	-0.47900469556104	1.0670424258355	-0.566039066379455	-0.22697842958631	-0.301609452164108	-0.602155014268824	-0.357468742855055	0.0404557784343884
chrI:1895051:1895201	0.256094421668791	0.0751699438998634	0.913280443266323	-0.621741050720388	0.792815836527549	0.795243581365252	1.18232723659223	1.17105891525819	1.05766308373022	0.743307770846548
chrI:1911722:1911872	-0.75954950389638	-0.00521555707429904	-0.231449744892015	-0.0112324494106085	0.246210460295142	0.971768452300223	-0.267748947447217	-0.508924096711931	-0.90940334464863	0.951399550755526
chrI:1913985:1914135	0.23932772031563	1.09873543087688	0.372455967459477	1.63805472668328	0.866355639937353	-0.482006133363706	0.299343341309079	-0.120746663443246	0.106358908644371	0.885977388029235
chrI:1915962:1916112	-0.125942041376851	0.616231349329298	-0.224636347666044	1.35779620292432	0.577810695156582	0.674496133742781	0.266630035002754	-0.09459900059421	0.61669284394031	0.172854789807109
chrI:1916801:1916951	-0.60958607831691	-0.0190682032883505	-1.83004956724596	0.0694041270275514	-1.1104989825103	-0.906133117467099	-0.197659090033048	-1.51279611897312	-0.780300845715351	-0.687049686885928
chrI:1919286:1919436	-1.5016067820192	0.564213891455292	-0.0411436180299879	0.141457598794088	-0.845226356603176	-1.4134482725557	-0.236929025675593	-0.175221863649396	0.0434035458679356	0.0250932799567956
chrI:1958473:1958623	0.247802968447005	-2.19819599827771	0.0348802391021389	-2.3972206200251	0.657689512716815	-1.44400495559488	-0.200980250018127	-0.195668553179208	-0.818779453855225	0.341887030811635
chrI:1972696:1972846	-0.977131343665754	0.345740409084288	-1.24959549135622	-0.835930155144022	-0.241340726611673	-1.20078853011168	-0.905109595423272	-1.29192126147305	-1.49085025065911	-0.0734363698979701
chrI:1977980:1978130	-0.484181017513652	1.00603958146537	-0.785194842430755	0.588270382403708	-0.748852642618848	0.320005754200945	1.04091362926343	-1.40107287478475	-0.954565162055446	1.3081911281051
chrI:1978247:1978397	0.258697807554954	-0.688919441653309	0.574154546767246	-1.41234517224535	1.51683248980101	0.213806878656255	-1.09982096454802	1.13699935523333	0.463963537682094	-1.50098627814565
chrI:1978565:1978715	-0.632189271806619	0.225578397483752	-0.583185571549889	0.361430760300546	0.139640810434217	0.0821358724530944	-0.459946140986212	-0.532058599652161	-0.386915911444442	0.877351330923529
chrI:1978815:1978965	1.51089128176409	-6.26429673804064	0.0583273703518094	-3.96136683158963	2.53251855289331	-0.731376684341968	-5.57415268008865	0.578628070777733	0.824239924657658	-0.287888623305198
chrI:1979489:1979639	-1.43131438700652	0.776000866287958	0.114424638427201	1.08530684668154	-0.144996792042807	-0.0635210009435341	0.19718690331856	-0.315973138049173	-0.667753126145928	0.871081942160587
chrI:2011297:2011447	0.618582100336122	0.158068574035027	1.11565416321385	1.17100977828408	1.91694102698731	1.34156189251949	2.18271659266411	1.55048386331282	1.65125282553543	3.40367982542311
chrI:2019503:2019653	0.371212224243402	0.368103484137868	0.772538645652441	-0.299782170116242	0.662378398447807	1.48675461038827	0.0612839469441988	0.222633658956733	1.13412220699118	0.292804936595772
chrI:2023320:2023470	0.0123550377121128	-3.27837329693237	-1.80215667707571	-0.0634394695396523	-0.991797078152089	1.19494314687914	-0.950607292879542	-0.604395459887366	-7.66209506807564	-1.40124158531185
chrI:2026126:2026276	0.0228997434542194	-0.539922313985592	0.450019220387872	0.526890702002002	0.450243723168973	-0.44394865778262	-0.109059023419278	-0.481833553458116	0.104609705659791	0.827083725412613
chrI:2045034:2045184	0.235211764827	-1.97130703955075	0.524726745861327	-0.60054782123614	0.224903198687448	-0.256906718472522	-0.283168567874591	-0.141666734644035	-0.786915429594904	0.0491357548149121
chrI:2049150:2049300	0.514913983957607	-0.113760912111808	-0.237882351052745	-0.125840297407129	0.22427831335812	-0.370906923702637	-0.0396043353395478	-0.558636679278082	-0.416704839154148	-1.28633384899346
chrI:2050075:2050225	0.0651030256514065	-0.115173431036192	-0.500958730574064	0.028754494445163	-0.130528863306558	0.340305148184368	0.765363682355573	-0.00234375476646853	-0.037653880625488	-0.725490237245688
chrI:2062625:2062775	-0.635122791904801	-2.08239429120932	-1.16488591948448	-0.664833202992205	-1.64658594225934	-1.20086193702834	0.537057334032312	-2.0766203179066	-0.599938310183983	-0.258544462213223
chrI:2063998:2064148	1.82812109575323	-0.880884570991712	1.01317359569428	0.874720746991575	0.544678375400051	1.18425749525368	1.55192865732002	2.86018258665748	2.01736748829228	0.9415798821848
chrI:2064818:2064968	1.02842862935851	0.302875232252332	0.764058364730234	0.504460987551511	0.814490067515435	0.249510987177773	0.632411731409497	0.558227778855763	0.813888976381535	0.588365750055069
chrI:2065558:2065708	-1.51866857292656	0.362107821903559	-1.15128039672806	0.0274343128003001	-0.394965203968275	-1.70402958850771	0.820021895803344	-0.353643574227358	-1.08841701759798	0.711502353163459
chrI:2068960:2069110	-0.305938065345854	1.01132289628019	-2.44438560185181	0.271684729657671	-0.00709388965824221	0.177074634685734	-0.13292181309732	-1.35046512645749	-0.489436490436728	-0.048434693539985
chrI:2069316:2069466	-0.783627723261923	1.31130844287644	0.12094988781253	0.810130330363199	0.0313955942576316	0.123063232224819	-0.00692238086736316	-0.52242265673517	-0.0550636292871635	0.364326717946918
chrI:2070820:2070970	-0.393012661403606	-3.0518431107617	-0.262974196197463	-2.04708650803427	-0.403377764897204	-1.13069088692884	-0.046667335725462	-0.631850568639378	-0.682472474135724	-0.932173435982822
chrI:2074562:2074712	-0.439228290090987	0.914328894806291	-0.777485008514368	0.295572963462156	1.02695072720165	-0.32967273394642	-1.40940891202114	0.632359790764072	-0.622173028544158	1.87556265509581
chrI:2084300:2084450	-1.28768205830009	-0.0071273006468845	0.0316557140587084	-1.42529984628992	0.622599564895364	-0.0577757200385129	0.153420114138797	-0.129673412992322	-0.166394784127962	-1.41109276131171
chrI:2088929:2089079	-0.89405071515731	-0.432603016971577	-1.16525425697837	0.502323189545318	-0.0562232854938956	-0.973960313390421	-0.0993533527245162	0.0648990176853556	-0.910402177245106	0.277480841098288
chrI:2095188:2095338	1.07960587314114	0.400349551218196	1.11441904224362	1.06755502910115	1.58653791291929	1.10517536516725	0.700440485941003	0.599019619850403	1.28610086746421	0.329508713539883
chrI:2097019:2097169	-0.412906749324597	-0.423724549135539	0.638050851865749	0.482331971676178	0.61018689410991	-2.0356440720477	0.658670769167953	1.30857628913989	-0.465803815239601	-0.72921638802945
chrI:2118327:2118477	-0.0295222731027005	1.09530509191578	-0.488743137945561	0.866061101050171	0.648761955176732	0.542492396394169	0.531118428461233	-0.45449996990213	0.235190475910827	-0.0733988304730169
chrI:2119379:2119529	-1.39446170542497	0.254727921568098	0.367647266300726	-0.0596209111091193	-0.353548164770407	0.588617560032318	0.667371858325163	0.822549528189551	0.613171858011035	0.478995759504166
chrI:2120741:2120891	-1.99534682459192	0.279552093605805	-0.264516688418334	0.423253613819714	-0.0201588666102027	-0.425141139658308	0.691567940189099	-0.404908895889978	1.45803936491718	1.19011695042949
chrI:2126821:2126971	-0.567890362543733	-0.98620775867298	-1.67910909889097	0.253967450441776	0.782332882245246	-0.288633360114349	-0.0580829500929799	-0.0290283206274634	-0.450049780340134	0.459873914625128
chrI:2151766:2151916	-0.116893192271803	-1.08858973309472	0.075212130080052	-1.24231465591117	-0.83017577971379	-1.26202834822112	-0.363862836186598	-0.380647900315679	-0.849789295076961	-1.01601548887566
chrI:2154005:2154155	0.0969921674789543	0.200704781594792	0.482907081115169	-0.187766528787025	-0.156797085554958	-0.303967278644538	-0.412436442467626	0.456259701577061	-0.169853226276921	1.08448010785309
chrI:2155982:2156132	0.160021935965506	-0.140861053725215	-0.2749535664223	-0.171689075028384	-0.107628632566838	-0.396587351422443	-0.00650748294644086	-0.374033870084431	-0.544612672219705	-0.399546522879279
chrI:2157135:2157285	-1.63731835157046	-0.926083981926422	-0.272245825340274	-0.774002506154449	-0.203056260098644	-0.810559891992844	-0.160794391500086	-0.414438798643578	-0.946036204598725	-0.535025761865374
chrI:2167904:2168054	-1.12681964752158	-0.345074058490061	-3.3964167710195	-2.74713021675735	-2.58472972344891	-0.95343326914385	-0.664904750976023	-1.53978352344251	-1.96105983047907	-1.42491252088538
chrI:2170462:2170612	-0.714972510371082	-0.00148358454933537	-0.0761464484473697	0.132964940607113	-0.0643772557207555	0.306593400929365	-1.60993839762666	0.229277290833299	-0.857403816634154	-0.944001456628588
chrI:2176885:2177035	-0.710048945257382	-0.062295819224456	-0.408072515411214	-0.136117321378879	-0.636057054223235	-0.849209579315016	-0.493135929056448	-0.439034302199263	-0.771895438999759	-0.360191237502647
chrI:2178144:2178294	-0.0214080692977121	0.327727284530207	0.0958475121648924	0.348671717910263	0.584721965281189	0.293423936273855	0.54617925462376	0.633082892337213	-0.0885408293299001	0.139560271349261
chrI:2179961:2180111	-0.372954335242475	-0.337433078532637	0.211690145178649	0.192784597305398	0.557042977258723	0.0792645832933832	1.28672132778545	0.0823510159622383	0.373011140661101	0.691045102675249
chrI:2182925:2183075	-0.660503065692325	0.691333605751329	-0.546994300731295	-0.264339765170252	-0.35108220810229	-0.415917886498062	0.126028156719466	0.471583655241486	-0.0408743764198524	0.0197432361091346
chrI:2184916:2185066	-0.645144792575701	0.209776078735683	0.420514213364633	0.504826981837888	0.298645488134176	0.573342776580255	0.456087144491435	-0.766827330019902	0.324545005195907	0.514765519637983
chrI:2186552:2186702	-0.70628406004588	-0.0798648874141605	0.0369127361628426	0.428469599152679	-0.270057915949448	-0.000936814586418676	0.248978606226007	-1.1778525666648	-0.53338937055714	0.602715799872945
chrI:2187264:2187414	2.39832229346913	0.816977601259911	0.944023497491108	2.03893459062509	2.25753926959212	1.26705084704378	1.38132590441526	1.4459888661439	1.46320240127126	2.33489202474484
chrI:2189463:2189613	0.512906309189409	0.867450263334505	0.376509790439024	1.27540541632457	1.00826867480077	0.689081788420866	0.816736213481412	0.650568325257011	-0.179166144572066	1.29801205029915
chrI:2191351:2191501	-0.315537444657859	-0.278125790909275	0.151304250936969	1.18389889865477	-0.263662004002773	0.77754667859401	0.502249172528573	-0.427799853392006	-0.246314623422962	0.747756279151477
chrI:2241088:2241238	-0.0763824986373396	0.986094135660398	-0.226319880344327	1.28261738707199	0.587831763438613	0.382245865912401	0.230838723035521	0.139552179304547	-0.430917355220858	0.784144684759892
chrI:2247716:2247866	1.1622555821487	0.310608386910293	-0.0162967776496129	0.664115955024101	0.859926614178221	0.363683531557605	0.0169215480419913	0.904749163108902	0.419100317535688	0.518799361857624
chrI:2249232:2249382	-0.638128003649216	-1.59434423182069	-0.872822509869854	-0.898393183444288	-1.70942658397286	-0.262579351789216	-2.23584471455906	-2.59423358009035	-1.34889986019156	-0.831391110698571
chrI:2253965:2254115	-1.08134099840607	0.105905970719688	-1.44293147668448	0.577002638276166	-1.1693662758805	-0.371652347160413	-1.0884614059743	-1.22000411170272	-0.542242269639428	-0.038220185332347
chrI:2256187:2256337	1.77133317901168	0.0217114484774699	-1.4746997908919	1.1200665254	1.5007127536442	-0.15239442167625	2.07044539639901	0.798783435383777	0.0454327851263201	1.82404484798851
chrI:2273065:2273215	-0.898321632251711	1.1010760371397	-0.751477796967612	-0.411422137896706	-0.691305515929781	0.125799650794847	0.0958780900671413	-1.10063065954501	-0.363511001675511	0.709877642645974
chrI:2277047:2277197	-0.906746380947157	-0.713573157518153	-0.205408895108606	-0.425989569748058	0.824047697493578	0.308083528102224	0.944853003630166	0.377619888823447	0.0468543643177544	0.614743988298036
chrI:2280407:2280557	0.0175760104122299	1.32083400394735	-0.164057824812118	1.25367472927187	0.0668647162545766	-0.0435493170544352	1.44295782823603	-0.0292596928897752	0.0112236214054502	1.97262995297454
chrI:2291154:2291304	0.483350547689564	-1.18133876269693	-0.00286195426245032	-0.143169236393481	0.809991884221791	0.818793966119374	0.380030442301797	1.27880791545222	0.310261802513383	0.467368637594068
chrI:2291503:2291653	-0.846387871652926	0.655862920964246	0.0707812260767913	1.08142805826788	-0.11628624898602	0.974027886302819	1.28685984910201	-0.152697454107863	0.199546239057764	1.23249350636798
chrI:2292870:2293020	0.464841614774065	-1.57104082048017	0.428982457028336	-0.602151678148767	1.28146651705174	0.259654252145082	1.04168546031268	0.114436763679964	0.620630440438333	0.450511973981837
chrI:2299697:2299847	1.12322014249865	-1.28805147035316	1.26282903124111	0.187375894725032	1.52492614262575	0.913817144279523	1.70824976007732	1.10992492891502	1.39330872128694	1.46416668553133
chrI:2302823:2302973	-0.535311682969458	0.98965699051623	0.302528853165856	0.516896028774351	-0.107880340504536	-0.293262798444881	-0.729265160451235	-0.194754607631772	-0.173279834058627	0.690927567337319
chrI:2304233:2304383	-0.932544356839317	0.777086785461109	0.450672346311726	0.387698215412556	0.89319551948916	0.132551098435056	-1.01525493633869	-0.624059046596989	-0.0355159587255415	0.171939056337954
chrI:2306050:2306200	-0.158617806852586	0.0124765854826098	-0.701636750532443	-0.355984439686589	-0.814152825777022	-1.15471898887032	-0.804726491263331	-0.25980892050276	-0.824447820120807	-0.543121802192237
chrI:2306842:2306992	0.316826435606544	-0.964480527456579	0.401025877556266	-0.716953427825896	0.290654891944452	-0.15818924840227	0.245249632942162	-0.188416107701917	0.164115622657376	-0.402261430598167
chrI:2307201:2307351	-2.47502305065989	-0.8145461593761	-1.52628229702595	-1.43854955168241	-0.0144058526237222	0.460568456553356	-1.8801311133977	-2.25301014163792	-1.76061395045823	0.843976026961487
chrI:2311815:2311965	-1.06728602257052	-0.143051763851215	-1.14648002280195	0.0847757072722982	-0.42827491352351	-1.17676193374602	-0.920628211539392	-0.812058089268866	-1.47105231425426	0.482082728457288
chrI:2312234:2312384	-1.50629925554201	-1.76610633431031	-1.5272097869911	-0.308436216378686	-1.77880286386175	-0.995037267753676	-1.17144181523547	-1.71393137419664	-3.09408662255453	-1.37184244456627
chrI:2313048:2313198	0.822457990647729	-1.50060636521082	0.190788718317223	-0.362808942156914	0.41873645830256	-0.196064903875884	0.51593057248502	0.843905084020972	-1.26051801269772	-0.236052044959072
chrI:2316035:2316185	-0.740890172313483	0.389816345267693	-0.757547579235998	-0.608056545831022	-0.436564744134205	-0.527584537346614	-0.449854528807383	-0.516058937835393	-0.235627991471779	-0.0186022423700851
chrI:2318144:2318294	0.14074466071129	-1.61171507038473	-0.554424501032588	-1.13489258059797	-2.06136640735502	-0.851901148157441	-0.902016597866349	-2.82860191088092	0.99828569140402	0.176974971970803
chrI:2318515:2318665	-0.764156083205554	0.960663842229188	-0.241511324426733	0.792278949014386	0.075345392034585	-0.29385570668351	0.333627221981125	-1.08804371150569	-0.263611098481153	0.36631877675664
chrI:2318811:2318961	-0.400988790925194	0.0587995352632441	-0.651938157175121	0.308708811097206	-1.5400067002821	-0.690639090828942	0.083481826831951	-2.22190953188705	-0.83766325982564	-0.946936463709007
chrI:2321887:2322037	0.104837611635561	-0.188325542499339	-0.318144914269792	-0.684651453925158	0.851418189476257	-0.343122632021817	0.0471620454529541	-0.698905922575366	0.478537469562561	1.94924425258418
chrI:2322681:2322831	-1.14559009233321	-1.47343083807616	-1.97420796261189	-1.98324933454077	-1.78117461260247	-0.860621645583657	-0.474314494794272	-1.77377171420889	-0.720565873025544	-1.77734595088185
chrI:2333145:2333295	1.12971750101428	1.74308737700035	0.81492052359611	0.719681121622243	1.62840418320411	1.94980274761076	1.43986944470889	1.85719520769063	1.00113514233155	0.782979870570392
chrI:2335475:2335625	-1.33817324615201	0.301012713635665	-1.8562085817937	0.334236258382771	-0.48193677487612	-0.276004935301048	0.163328783645421	-0.462683266770531	-0.00700581644013781	1.26169495672782
chrI:2342136:2342286	0.265241820115427	-1.00727335030582	-0.161241983782492	-0.910670812178423	0.353571446520406	0.010167386993446	-0.432714312882704	-0.0321019020477568	-0.20650229936308	0.101307748882507
chrI:2354930:2355080	-0.161587793051676	1.37851923512728	0.267320599366122	2.69385851742455	0.668924433737554	1.33158269288219	2.59456739748501	0.213470052499335	1.13504114110158	1.28548355620447
chrI:2385118:2385268	-2.0314369778642	1.68582135328846	-1.10926944096566	0.012575385016425	-0.969652240488482	0.218207240757516	1.4584480046517	-0.138687265945733	0.671436925908706	1.74995393086431
chrI:2390937:2391087	-0.845793320565491	0.560738123236543	-1.06916646874702	1.04383198314911	-0.85571877202057	-0.0326133208006244	-0.770536221939719	-0.922091955260798	-0.968341537371419	0.13432236406197
chrI:2393446:2393596	0.128238671421744	-1.64179130741151	0.47994446924821	0.282958507573532	2.33572026243624	0.658834499128591	1.92379047660462	0.720389889088041	1.23759913709722	2.03049673526054
chrI:2401582:2401732	0.499146680672168	-0.5427747564568	0.657008205539445	-0.95678325079982	-0.51143500496328	-1.94392895656301	0.424605996466189	1.38096938097403	0.337384711434831	0.993653899900074
chrI:2404738:2404888	-1.00073234092878	-0.337143962017744	-0.809983486034557	0.144554018523981	-0.485095222428379	-0.597435460785737	0.109723446464159	-1.17133746773249	-0.910111411599986	0.51571322698929
chrI:2412385:2412535	0.361269006574305	-0.047728249100689	0.687612803376871	1.26574060664781	0.206589635433392	0.761815659523493	0.910314848863566	0.70198242335937	0.855837975377312	1.08547600853309
chrI:2413569:2413719	-1.13966594771303	-0.16273185164568	-0.540227917399018	-1.24272804933817	-0.850140993925066	-0.0257163480961883	-1.62535841413756	-1.34875947352067	-0.0479356506570476	-0.817213522358156
chrI:2414159:2414309	-0.977956667139438	-0.994047109660692	0.389461828289586	0.0724094794892287	-1.03446850792074	-1.01862792146703	-1.2157032018636	0.899100334748711	-0.115883218954169	-1.17699036155349
chrI:2419533:2419683	-0.969747920814367	-0.514660287326915	-1.18702793265102	-0.757060830586407	-0.98227308933181	-0.529614268309956	-0.0408160973506663	-1.76444295641525	-1.40634486767249	-1.38138721775877
chrI:2420298:2420448	1.18741666293441	-0.661915249377861	-0.0398573882343277	-0.235405140680646	0.180034449679438	-0.00699503185010926	0.81432116311859	-0.170443428441642	0.874895472576241	-0.393097247585707
chrI:2420601:2420751	-0.890091459998992	-0.501371032124092	0.596019231000491	-0.0259517465695536	0.410013687545583	1.8138873293887	1.03387069936212	1.54665322403974	1.69817047047989	1.74734261137348
chrI:2421000:2421150	-1.65899895717673	-0.0689820720610755	-1.33597424914449	-0.260165400037175	-1.32786225859207	-0.936545009788611	-0.976478348235928	-1.54331437583958	-1.58400771364576	-0.0346405980917282
chrI:2421222:2421372	-1.2629119470034	0.19092581994331	-0.816874536697345	0.37998239686431	-1.04202909921007	-0.675029060851456	-0.152902041016796	-0.144499043058729	-0.694585738538356	0.216401842760874
chrI:2421774:2421924	-0.578415102764965	0.545665609367268	0.486400322821086	0.229863071002982	-0.0728136462314422	0.827038386203363	0.487843612025019	0.907467324493235	1.5471903023641	-0.637049939474819
chrI:2428009:2428159	-0.372379645771799	-1.1203995800719	-0.116346779180029	-0.623855797242612	-0.658546663049648	-0.837505733858493	0.0505769932816029	-0.663024337442338	-0.958666081525781	-0.344756081224713
chrI:2428669:2428819	0.375985541036651	-0.569247553832011	-0.489841804668906	0.00211847748333343	-0.21345185611178	-2.35243077320142	-0.234889207066049	-0.130650849574655	-0.268065384372815	-0.854875717513725
chrI:2432029:2432179	-1.4551052045774	0.727757676958659	-1.06828342461488	-0.178304021375483	0.0459688092644809	0.196389382941725	-0.479155921144683	-0.67599655570849	-0.115920665288028	0.103607724681612
chrI:2432278:2432428	1.21385709625132	-0.695008972792329	-0.453364379024752	-2.19256337107738	-0.0591139970500226	-0.430321474327417	-1.55822571029061	-0.261416151580207	-0.204715767021871	-0.309327038114688
chrI:2433682:2433832	-1.55776446431121	-3.04242590059069	0.569981800800857	-2.3384235890575	-1.9962447074236	-2.34287817487601	-2.4559278848104	-1.30426282990835	-3.15286702708145	-4.86388361349111
chrI:2436819:2436969	-0.708005881362111	-1.50319282814326	0.0529370460004565	0.279857269117171	-0.434914782897818	-0.927880898568076	0.184560608092106	-0.635671273730029	-0.702414309039121	-1.23132551255252
chrI:2437029:2437179	-0.354746172236084	-1.42583159377014	0.860060315310069	-0.398113329122194	-0.201504173527412	0.669878117689337	0.929270049012106	0.188583457860104	0.0270137386894451	-0.791821621786539
chrI:2437570:2437720	0.273201844533198	-0.231358444473375	0.0522349648524362	0.202531879785387	0.240845067332109	0.326253047590663	-0.0489208604251521	0.447078673261572	0.0663964043725407	0.0635201269536543
chrI:2464682:2464832	-0.383772964960028	0.60782170405602	-0.377181686860737	0.527603125178299	0.891726897142437	0.416227163382477	0.55538206085146	0.189126323056299	-0.305477435253783	1.42357063118344
chrI:2470919:2471069	-0.386916741496785	0.753816195225022	-1.12379499131862	-0.0672914080276452	0.239587796707061	0.67222569232216	0.386201566795138	0.206267159232856	-1.04600267491629	0.192006719533045
chrI:2485217:2485367	-1.31001270658531	1.40142094784636	-0.511470158199456	1.26629610338507	0.416653061909998	0.637327191500196	1.71770954483551	1.3484135583133	1.01274130195313	1.84289703721461
chrI:2485572:2485722	-0.145075376992524	-0.119380876323893	-0.099991793289041	0.292001306188073	-0.727700991572037	0.301300531212821	1.50052232643562	0.538851349479937	0.0360739268189795	1.63716178736361
chrI:2489846:2489996	-1.8737957280968	-1.04441813506569	-4.02377317878857	-4.47270808667415	-2.16127953857102	-3.25466518166798	-3.63544885665906	-1.16241394896112	-1.4473517789024	-1.29105024223584
chrI:2516681:2516831	-3.87996271258382	-2.35187580936052	-3.76388955079406	-2.84041760508029	-2.44449771353152	-3.3689666191739	-0.589692985813649	-1.67908380710656	-8.15466263196829	-2.85898977223504
chrI:2519026:2519176	-0.0960716876757277	-0.61044347607592	-1.09428274867933	-2.37145445888935	-1.30991266432799	-1.78217596188833	-1.51299961099359	-0.456941432640328	-1.08022628881276	-0.67899350472
chrI:2529465:2529615	0.093520605509582	1.06543455880309	-0.349560940553846	1.47296214273843	0.537503805777949	0.46656776936057	-0.0894999129322572	-0.660251297658525	0.487570203486659	0.503734913905945
chrI:2540527:2540677	-1.43253036848762	0.81364013555711	-0.694823208536482	0.265559004090298	-0.418728618713058	-0.354761793083557	-0.396188497008078	-1.35218136050368	-0.859183007711646	1.22289205706429
chrI:2552936:2553086	0.0571737141450115	0.127238662802723	-0.0893538000281473	0.146800604645067	0.32024108111564	-0.563554721760277	0.474910299704267	-0.696626081200246	0.195085580234914	1.29047998767514
chrI:2574059:2574209	-1.26904192929255	0.664603918755436	-0.983725155872371	1.14924855623872	-0.7943186858354	-0.171546539846751	-0.227451142276076	-1.37230010655917	-1.08457739645961	1.00826446060736
chrI:2574421:2574571	-0.845349807655502	-1.28852100321454	-1.2525853119991	-1.72413307910284	-1.17640819572068	-1.75634711764264	-0.279066639243816	-0.725497492555904	-1.1577693079192	-0.78250459676383
chrI:2577196:2577346	-0.115575244090425	-0.662923704784768	-0.322180173410068	-0.784778711903416	-0.974892418460701	-0.762462781188813	-0.879353572154416	0.325437019365191	-1.01093139823779	-0.116537650956214
chrI:2577428:2577578	-0.0148773705906976	-0.318344277697609	-1.2396130132167	-0.351603630709694	-0.897049714004424	-0.419752854742347	-0.667405009262075	-0.338400494683336	-0.252251132422084	-1.08397768830499
chrI:2578678:2578828	-1.03143136119453	0.314653520010436	0.336239734908808	-0.386141998139395	-0.167244384794355	0.568246663655806	-0.633311005386897	-0.44347918316004	-0.435298845523162	-0.58746154140732
chrI:2580166:2580316	-0.558541974971544	-0.563948036989599	-0.299909078060253	0.261109170869197	0.567433952718056	0.0342053750981731	0.374337343916422	0.141876140084114	-0.366516526098483	-0.0281875612766836
chrI:2582749:2582899	-1.03666922405145	-0.0683732733487249	-1.06228372720066	-0.299782170116242	-0.975738145631733	-0.363751057397875	-1.41407554395365	-1.53890109744217	-0.160451883320783	-0.578069160637349
chrI:2584091:2584241	-0.623490573207066	-0.559722669398995	-1.92968717770062	0.53976877099799	-0.472268896398091	-0.796505616991075	0.363460969019152	-1.26101805571933	-1.13942989955546	0.122216149155224
chrI:2585951:2586101	-1.92154625878187	-1.07932629068163	-1.40992351932038	-0.490637157514171	-1.15561639799807	-1.13545648288134	-1.88049421826237	-0.391458828431419	-2.3215962518082	-1.12098858812549
chrI:2586259:2586409	1.22839940879477	0.0276717851260318	1.18221032429574	1.4426125280797	1.57962548419681	1.88884906189185	2.25472656558145	1.63944129650609	1.53917222447767	1.76850062773953
chrI:2587350:2587500	-1.23429085618475	-0.623123705639836	0.427402898734801	-0.297146013045772	0.00191860984022617	-0.490744555378748	-0.227188387283189	-0.134297557215577	-1.36318885699638	1.21307230726953
chrI:2589120:2589270	-0.203080258582017	0.302842348653162	-0.510101262540053	1.1441743674037	0.299897209840532	0.3098512469443	0.267721845950326	-0.689563241086293	0.295023261132777	-0.0479983569959073
chrI:2594345:2594495	0.178245392172986	0.749389010393491	-0.216049915646097	1.0605167224858	-0.0209882702888142	-0.592529431756583	1.43385266546657	0.269140276396904	-0.0465067797077779	0.447789731243316
chrI:2595464:2595614	-0.706579605718446	0.670728334291975	-0.366332504676689	0.845161902772336	0.293907479574401	0.400806158390964	0.0839547509333126	0.416603025489094	-0.355928189134299	1.77240036845003
chrI:2598525:2598675	-0.89723495080443	-0.435357652520142	-0.2275802743042	0.303158909129772	0.535364941199387	0.40061132123323	0.329358509552088	0.430883274202009	-0.525943879471792	1.22534827879311
chrI:2598840:2598990	-1.51422900454255	0.18634441090684	-0.022680356204237	0.304042900780818	-0.547640835631911	-0.25034691419096	0.129634644614626	-0.108389167769416	-1.14115732749409	0.360855955388023
chrI:2601712:2601862	-1.22001104075812	-0.142696206665105	-2.42832526105205	-0.973046147578916	-1.25766923322734	-1.61813677677928	-0.948214837790629	-1.65937868527387	-1.05964129474241	-1.18784609961472
chrI:2603723:2603873	0.342682168710166	-0.509928575535273	0.703832546503318	0.686601053902591	1.41279626762332	0.583228504772412	1.94034397148331	1.12355250696676	0.876518233574271	2.36124271080963
chrI:2605394:2605544	-0.241515685120165	0.135847718662737	0.109898302183388	0.374369709894448	1.31440630330858	0.626944139185635	0.189935559212252	-0.36316524160106	0.482392374144604	0.489582163224549
chrI:2620402:2620552	0.39910097871767	-0.661915249377861	-0.204326350021261	-1.56662632731092	-1.27875338367268	-0.961223131379062	-1.32354393522341	-3.61320912765125	1.11621164098567	-0.315537390815163
chrI:2622947:2623097	-0.565120492299772	0.0868829891654307	-1.24278925487067	-0.743280005746651	-1.71073096723196	0.192519004127762	-0.83757588666299	-1.38072404364912	-1.10065108675345	-0.222961453755221
chrI:2628238:2628388	-0.405934836198437	0.172852330009685	0.540987315235332	0.236208081183657	0.629526830721462	0.610163022704934	1.39224163515002	0.857597882065335	0.900801969054057	0.538793599603885
chrI:2629174:2629324	0.448366729316296	0.131311270100841	-0.142699649998359	-0.0196260181214075	0.206589635433392	0.218207240757516	-0.0921323706729435	1.21127455646078	0.0351377822584578	-1.07928662389243
chrI:2629366:2629516	0.0524941121736179	-0.967630971207303	2.21744402031286	-1.91507486218056	0.893056217938469	1.87129587525027	-1.6827160226734	1.21092340768443	2.58551059958116	0.187454482532726
chrI:2632610:2632760	0.442496529668859	0.980468159172	0.133025648587045	0.765025363493965	-0.0406690888337186	-1.96681781758728	0.36865796262072	0.642009268829476	0.0719625321533016	0.696081804920788
chrI:2642413:2642563	0.27678736823407	-0.822673319690362	2.72346100826917	-1.4489296640478	1.03787404189821	0.917041934974646	2.41105327039135	-0.143025993430719	-0.211186997695184	-0.884461651490018
chrI:2648389:2648539	-0.442742059110661	0.0651221622755571	-0.151379814638162	-1.68229942312579	-0.232511750370888	-1.26091694804523	-0.165459934762027	-0.733450513013905	-0.877279996207483	-0.465241055469372
chrI:2648917:2649067	0.359466913625457	0.615270800051521	-0.527961433649363	-0.00460891893515951	0.731902464105773	-0.171800704467306	0.681308486576097	-0.394721795610726	0.0792142267180233	0.357399811923906
chrI:2655800:2655950	-0.263917161479569	0.3898082441048	-0.685076804358278	0.61881536352633	0.32430873655862	0.813845301181687	0.289605196487768	-0.0105789714942818	0.175027701093695	0.87118836611932
chrI:2655997:2656147	0.230962221624319	1.0619619327943	-0.145167174794457	0.634071650901777	0.358419607368926	0.913659417443016	-0.121299508147852	0.220791680882594	0.61669284394031	-0.312288529495075
chrI:2657120:2657270	0.0421221989835992	0.902634065918491	-0.227585462577519	0.50658081698964	-0.0203546637788513	0.204094948263317	-0.030641305993523	-0.0284516782246573	-0.043628169430102	-0.269188324650835
chrI:2658649:2658799	-0.680615429934296	-0.824178262141409	-0.400554614190102	-0.265245908364892	-0.630871634509239	-0.693207864796803	-0.0523292336734083	-0.376253378970723	-0.461878490043783	-0.109015967869399
chrI:2659897:2660047	0.928005284389106	0.558354719191208	0.757505596695188	0.252757958603049	-0.044763809856827	0.530127483267844	-0.919296747503325	1.05640017248301	0.935389378021937	0.615729502772054
chrI:2660029:2660179	-0.194835803847734	-0.357719000471205	0.761900252278822	-0.131215807561649	-0.949635826005679	-1.04792897134982	0.66324813923079	-0.14583567485447	0.285945153194056	0.24808370133809
chrI:2662589:2662739	-0.33317983839535	-1.18602746056882	-0.272245825340274	-0.487300753340225	-0.203056260098644	-0.672333489667318	-1.05346238922587	-2.46831372281259	-0.269927390101421	-0.535025761865374
chrI:2664976:2665126	-0.817571418633251	-0.629196961812736	-0.70588430694806	0.103312119260931	-0.938751768927097	0.165641288424396	0.569413977715064	-0.114386918158019	-0.341521438278093	0.547351317739139
chrI:2665322:2665472	0.275927843010639	1.00308637102911	0.347486342444182	1.15466635598197	0.654404181651125	0.673016726118307	0.298142803984488	0.216573947817291	0.123368034282472	0.447110760684738
chrI:2665891:2666041	0.906238394665213	0.828475852994827	0.784291105855899	0.612381138386917	0.265181580857933	0.258693083862109	0.0148953831919674	-0.488766857391655	1.10849381373703	-0.225706558672768
chrI:2666717:2666867	0.606549771817001	0.879769950546097	1.13508788559282	-0.617471491175869	0.0271411758767124	0.73072486246771	0.0231337781631409	0.700028097104164	0.916835983636605	-0.473664929382198
chrI:2667913:2668063	0.0873037291661772	0.702723356925867	1.20334388920523	0.301000597508116	0.105031283957282	0.204138716047837	0.533228306947095	0.177411792083769	0.567367729283479	0.0364774627921632
chrI:2668263:2668413	-0.851425250767119	-0.973681499380097	-0.473964179019666	-1.10975637444663	-0.75905110799766	-1.10495296540129	0.358214194390185	-1.52026512485387	-0.761462153423848	-0.404970702128215
chrI:2668691:2668841	-0.91337497400753	0.0994681760817154	-1.10646910384204	-0.0731296343031336	-1.21806890575091	-0.925894049560486	-0.657036237324316	-1.19993045454006	-1.09902788784326	-0.741469355270399
chrI:2670567:2670717	-0.706092178677777	0.615833953696353	-1.72113925366812	0.690558729339282	-0.340071403231086	-0.285908044716448	-0.534100653579537	-0.599986019090143	-0.239652597052501	0.0231581853950284
chrI:2672066:2672216	1.66117637259823	1.62862489016319	1.73825603309149	1.35010743518662	1.50790687847375	1.65951717197934	0.771016109200404	0.961245562483473	1.4600767991768	0.53714685509331
chrI:2678151:2678301	0.466317309889776	1.01325692287421	0.355530987350418	0.548319893558871	0.674964838036321	0.391600815468063	-0.141993262798763	0.387451620629941	0.224205799774036	-0.145682527405113
chrI:2680781:2680931	-1.20929528656173	-0.70585898676733	-0.292612567783741	-0.338002551193354	-0.95568835933747	-0.521051423915368	-1.0020570879065	-1.21120505578763	-0.191272442330689	-0.289287188798445
chrI:2681501:2681651	-0.767560108492019	-0.456518046854742	-0.528608918178116	-0.0791992940656859	-0.294400498031661	0.444456397730726	-0.0479943868739285	-0.0714594903364174	-0.160636643003177	-0.870490420524346
chrI:2682532:2682682	-0.694652452332126	0.295673098171405	-1.14249457093716	0.087022586676054	-0.619166073175254	-0.963842529182475	-0.877780849331543	-1.94887139099108	-0.834579309754977	0.471486963343449
chrI:2682977:2683127	0.644669096313241	-0.435878857426786	0.684952997783726	0.481743496592307	1.47232269017815	1.21831264752544	1.01339569024162	0.443331657845788	0.925189485923686	1.41198028286205
chrI:2686860:2687010	-0.527700659134161	0.571555129789074	-0.564139845775644	0.0249156242484796	-0.851802683277352	-0.387549851461696	-0.813949562787204	-1.27745492499416	-0.864611170527353	0.531328890951522
chrI:2687695:2687845	-0.559680688899269	0.825341685566296	-0.545369273708376	-0.353645721453213	0.338940919642957	-0.0993764664074631	-0.373285696511611	-0.211268933915077	-0.0671280250774493	-0.118002010093102
chrI:2688107:2688257	-0.425881153331157	0.276997006219651	0.117328044667243	-0.108778307675542	0.934479686394076	0.0581896447611692	0.128208187959607	-0.386765512853352	0.37679860586529	1.02906856072276
chrI:2689407:2689557	-0.417004982301128	0.198929773222658	-0.623524968365752	-0.673756011652072	-0.732487375261061	-0.0426558091093266	-0.432369116776599	-0.34619726970745	-0.199280878015212	-0.433338964019718
chrI:2690170:2690320	-2.47725336990784	-0.780119312307689	-1.46432438844017	0.455909946055428	-1.19609546960836	-2.30255158194599	-1.57662001137009	-1.52495948887546	-1.12844542974612	0.0113517185445077
chrI:2690431:2690581	0.22703286026558	1.36074094680637	0.918680734420971	1.40202267524157	1.44781254028616	0.752292726882208	-0.118657701425403	0.25215964792979	0.200364786662439	-0.0725967993889948
chrI:2697138:2697288	-0.537599468743929	-0.294872593715848	-0.255492886656851	-1.27205142505305	-0.446249376314433	-0.181775365904556	-0.643164893762832	-0.428222551395963	0.0199609274274955	-0.436385798100224
chrI:2703290:2703440	0.158298550872003	0.719173085677543	0.0247557320168054	0.155390423983624	1.27187490325818	0.935956095627857	0.467663932363075	0.432506805997741	0.465266111054119	0.254678601963481
chrI:2704475:2704625	-0.377624475446068	-0.886893846218845	-0.821299306019311	0.298789302411458	-0.312723927642949	-0.00590648169261418	0.0999981874742809	-0.514583900679301	-1.12195830882528	-0.360296206133838
chrI:2706137:2706287	0.457733857373196	-0.37946163144678	0.102062197332479	0.575513807807643	0.497066933072267	-0.0753962236840161	-0.29722863456238	0.574296945042125	0.698737654482196	-0.734830218379597
chrI:2707210:2707360	0.134373166587127	0.0610949380122764	0.361264889688684	0.117614142094395	1.19374522938082	0.44142583518048	0.725511061439145	0.531473889527088	0.335539264368887	0.691591130566685
chrI:2708325:2708475	-1.37158881715672	-0.80244957454681	-0.903778427949101	-1.10415438907079	-1.5369912822837	-0.455426744136117	-0.339961718879499	-1.53027568973281	-1.40566548356049	-1.09199369277755
chrI:2709606:2709756	-0.512575643662487	0.373113798846297	0.583237476845532	0.251042921878625	0.491547358692006	-0.542487407355786	0.484330399904826	0.556225982922386	-0.281482761235622	-0.859213804059532
chrI:2710925:2711075	0.599807614995048	-0.613222646161151	0.031418289486621	-0.479246067961901	0.288947828610137	-0.124473130044425	-0.367422985969926	-0.0398523213060311	-0.158913567554022	0.0292350464377506
chrI:2711279:2711429	-0.843234419530813	0.96596315929457	-1.53084326350308	0.779929736466511	-0.186221680210948	-0.17874054706656	0.477110918675822	-0.119029254586078	-0.464167553783778	0.738927924479476
chrI:2712498:2712648	-1.99428789420546	-0.390995497623032	-0.336982815146522	-1.04437098755992	-2.1357213790122	-1.19720505496283	-1.62899884299788	-1.48722969640428	-1.02849031409592	-0.0999609236005323
chrI:2726655:2726805	0.419613772656262	-0.332156459591122	0.54309253057216	-0.354911089237381	-0.0401561920925164	0.263336557970057	0.753494329702997	0.70198242335937	1.94470760916656	-0.440993168381544
chrI:2727062:2727212	-0.127175873831407	0.412350187810668	-0.963042097527092	-0.245914339948732	0.0364384756852456	-0.313976052646509	-0.216590370365113	-0.379283177907047	-1.0648292843826	0.372724473012594
chrI:2727642:2727792	0.709150355933269	-0.924135098298671	0.364280999206241	-0.242602271660974	0.8252213955235	0.520789325971256	0.31218892857574	0.399598609900982	0.568374655269977	0.152461287308982
chrI:2728778:2728928	-0.427252023365787	-0.264945982589946	-0.507124865896378	0.378110970096934	0.130368141041252	0.0895056606935447	0.198015307091158	0.15651406888852	-0.419990666182842	0.6681365436881
chrI:2738314:2738464	-0.125253164234835	-0.482965475678033	-0.354739538991338	0.0503749754206284	-0.376827703271388	-0.262876289678995	-1.22070175534913	-1.39077419594888	-0.0441386524596158	-0.591609012678818
chrI:2739473:2739623	0.422067425624696	-0.763604302742515	0.636701311072679	0.0811316891179557	0.231730823550425	-0.0773498321441927	-0.0967126836366685	-0.143956783337601	0.771147575478502	-0.593696724400346
chrI:2740944:2741094	0.273981675663445	-0.406915292881216	-0.146334643097657	-0.817990804904852	-0.254821153975533	-0.538996471891149	-0.436975327358732	-0.567456274726293	0.0462256975142165	-0.277716681317534
chrI:2741209:2741359	0.249058571819203	-1.12226895978798	0.136219108867332	-0.604780625741371	-1.04302709914444	-1.04210150696106	-1.21248256548239	-0.577246436661439	-0.0588822334638083	-0.493875617680236
chrI:2742313:2742463	-0.156996849246339	0.592785254552371	-0.612507294222843	0.533031143938059	0.113715392135635	-0.124605594665069	0.198738182328076	0.0265921219538516	-0.766528797067228	0.424772529294446
chrI:2742660:2742810	-0.361690222076004	-0.360804967152853	0.536479773023163	-0.668929584564727	-0.15886361243349	0.0886658930770996	-1.33489879728161	-0.346212154373619	0.609325448837429	-0.852870614045894
chrI:2742965:2743115	-0.476804630048223	-0.248876733744071	-0.13232538949109	-0.748120318613249	-0.258993590840931	0.195893811134371	0.518708351880603	-0.506492983226468	0.0373720335693513	0.355800205307942
chrI:2744955:2745105	0.371454138350695	1.01776577195313	0.0250751636511705	0.693245136440863	0.440345140214851	0.660546286414417	0.347671607824371	0.157267600246362	0.133760855235266	0.811173734964734
chrI:2745974:2746124	-0.21932048516702	-0.624402413037256	-0.0469372632784111	-0.727228643539332	0.210852998441799	-0.0837492958249749	0.116832820294391	-0.515888856557743	0.226528061416646	-0.479072265400731
chrI:2747651:2747801	0.0916526100891425	0.428602167716679	-0.55090961391019	0.836685870796306	0.368324164643117	0.619050513141084	-0.0199381546297926	0.289505228749371	0.236146171218312	0.411796856052114
chrI:2747794:2747944	-0.491463089043511	0.381765130806584	-1.14169431538273	-0.198076968107542	-0.36253704683188	-0.0859226690647204	-0.747018188559601	0.0656206461630579	-0.488916716497055	-0.34975803755085
chrI:2755505:2755655	-1.35357351999587	-0.848969588167313	-1.42421367968557	-0.561464529045562	-1.41266615939718	-0.933728392742408	-1.03320474681415	-0.673838235757366	-1.31146243816162	-0.536419293307288
chrI:2758265:2758415	-2.03910704036402	-0.584463527918067	-1.2525853119991	1.06469246915672	-0.671992157646289	0.152109081415264	0.150526528901126	-0.298894599835966	-1.32319247012154	-0.567029672601726
chrI:2758664:2758814	-0.490686826284555	-1.77791354522339	-0.386792435067718	-2.08041506779591	-0.884139185829873	-1.83445899962757	0.16442434646715	-0.805505495061558	0.760088050985022	-1.57553514072179
chrI:2761000:2761150	0.542133149012806	0.0732254194788126	-1.16089114493504	1.01376931068449	0.281135199725839	1.23992379952255	1.46446945202315	-0.476886814412493	0.765980561842218	1.73041372711835
chrI:2762187:2762337	-0.29740119988371	0.839351211306701	-0.312817482902692	0.313813269539629	0.119076362775581	0.261715437561048	0.0255342394316902	0.0692294358857511	-0.434795893961362	0.911095952781942
chrI:2773893:2774043	-0.0857075174502489	0.0932217369828084	1.42058316591621	0.131986645024813	0.445203707493318	1.07662029048578	0.809525350057296	0.934638245099782	0.309189339582296	0.060735502460571
chrI:2774997:2775147	-1.58816138198581	0.750691769814333	-1.40680134890238	0.69963295460911	-0.433261318975108	-0.48350340710205	-0.408692581549356	-1.11833548267943	-1.23928845704098	-0.105902959371257
chrI:2776203:2776353	-0.26391151362818	-1.00590242071573	-1.55487389623084	-1.39613546043861	-0.381018099642794	-0.573270106080709	-0.421810295299031	-1.41645805985749	-1.55468102671681	0.754357776130056
chrI:2777469:2777619	-0.369272009014018	-0.972622343872138	-0.316425617864338	-0.289739226010743	-0.525670121364086	0.133132473061184	-0.317411591695184	0.552661148005074	0.258206512747276	-0.436129653582823
chrI:2778150:2778300	0.472034659565762	0.227293403036816	-0.37182845343858	-0.051136294497617	0.232522733593898	0.617276139113646	0.18287707876423	-0.634748104909146	-0.0269273279795222	-0.823768160337978
chrI:2778781:2778931	-0.0508371369225826	1.30831364225535	0.725265729057543	0.83161257574061	0.504315822610122	1.48461478994019	0.941946013668428	1.1239566420848	1.61217561655049	1.01006438985506
chrI:2780094:2780244	-0.153272694998726	-0.927669789319964	-1.65569096508279	-0.636313030278142	-0.897870604772846	-0.925779854401631	2.19294767475343	0.0805860459261186	-1.60328165036645	1.42343453769471
chrI:2785982:2786132	0.859041842563054	2.05517692655827	0.227488262695803	1.95604852160249	1.62243200738686	2.27555721424475	1.18232723659223	-0.283954321087741	1.72207847853125	1.23836902227004
chrI:2791500:2791650	1.162077851287	1.99564085095341	0.427276228673528	1.1792353396528	0.747889312237344	1.05688579589903	0.990673192596731	0.317288463242417	-0.263575501749604	0.203132426408272
chrI:2800855:2801005	0.0870636901024786	0.616835607998194	0.0263881602220148	1.21409882482374	0.630389394005512	0.435404709894089	0.74783178020711	0.386304950421574	0.53204735824353	0.402156161240373
chrI:2801866:2802016	-1.18379116255391	0.00284171902478449	-0.997753479206183	0.350281991559391	0.229881672752658	0.180065756593197	0.416162275329704	-0.0378671676610237	-1.21083170993347	1.47754085280786
chrI:2803631:2803781	1.09874202785767	1.68483057467642	0.325988938986681	1.53473099224599	1.21045712702694	0.429082673755627	0.659709722689399	1.09589986246609	1.032183648219	1.07772018698109
chrI:2818601:2818751	-0.60958607831691	-0.123690344857089	-0.0187050676941371	0.0694041270275514	-1.1332589238447	-0.656620516018358	-0.540534821474044	-0.862108255531452	-0.445069968569985	-0.744078434465982
chrI:2829185:2829335	0.736633271823234	-1.33807207815604	1.07986334395183	-0.514429752667458	0.255261981609512	0.430637151380785	0.0226607349019306	0.480935245335904	0.363052870091096	-0.404642447260103
chrI:2830354:2830504	0.544347605444221	-1.22995120665704	-0.96898099958891	-0.71814647098511	-1.16328532765886	-0.866799013808246	0.3457336059505	-1.02264869487324	-0.779806146841305	-0.618176004011266
chrI:2831507:2831657	0.0230600742223807	-1.59459365377209	0.234404066335336	-0.700881330840252	1.17095131190909	-0.00113126514725442	0.554921703153255	0.556655917981119	0.283839156781477	1.06725758795583
chrI:2833317:2833467	0.494077731295238	-0.491369713076203	-0.567977856854363	0.247033355420992	0.19869036844301	0.585069134140144	-0.506684475303525	0.199017186765734	-0.195400933949389	0.202102135473497
chrI:2834250:2834400	0.817051329226136	-0.0198535567249754	-0.15967142617721	0.439862725175164	0.824237481087517	0.711060944711772	0.33478450739189	0.594593444131758	0.230480744340127	0.391818202680413
chrI:2835355:2835505	0.261647471697159	0.248465482113831	0.0501032080730609	0.440655308193353	0.233938133642961	-0.478791568394907	0.0914459791196742	-0.138672574881699	0.219683844586566	-0.725846078328941
chrI:2835758:2835908	-0.746791583170374	-0.884435037325986	-1.21075432609633	-0.874337871527808	-1.09117618438549	-1.54773931265461	-0.977051535458014	-0.881733623513046	-1.45027465998757	-1.17653325377464
chrI:2836925:2837075	-0.600589537299419	0.204083487115368	-0.654785558949892	-0.0683061411675631	-0.729659801227044	-0.689234034121568	-0.590986609133077	-0.802843690224831	-0.533955953374823	-0.484359241249591
chrI:2845624:2845774	-0.508634547225266	-0.278038007367788	-0.908734606476045	-1.11200713316457	-0.954783281479322	-2.11230092413882	-1.60650961337936	-0.165585265771283	-1.11528242707708	-0.978303181738532
chrI:2853810:2853960	-1.72269696827799	1.07500772190449	-0.323688448028244	0.144194177100068	0.285688604080347	-0.313985054292215	1.36914672000118	0.499996118645325	0.740900303449511	0.345699073651729
chrI:2855019:2855169	-0.0356395086928703	0.586978549975452	-0.576534459294101	0.616184544121409	-0.315146541638512	0.105030850738774	-0.419973024156403	-1.0122555077354	-0.129846297730318	-0.198054363329246
chrI:2856445:2856595	-0.465452194299993	-0.755022615585911	-1.41559199758218	-0.356091256245467	-1.18876419474735	-0.353712610815488	0.175475738235422	-0.342059021771007	-0.215818115408327	-0.163064166208873
chrI:2857702:2857852	-0.848147985679347	-0.421740941998505	-0.375781494463329	-0.852283654933334	-0.616292477841078	-0.465673455740752	0.0804389130286009	0.19757471074114	-1.07891156521051	0.436621417188333
chrI:2859857:2860007	-0.882895336241117	0.884449809085246	-0.599210522507602	0.418363854710076	-0.182357346547378	-0.0591629455611374	0.296211485244965	-0.078314055598961	0.21190934961699	-0.102709723605928
chrI:2861127:2861277	0.288423493247717	0.918081948685137	-0.14544679042061	0.215920966999719	0.627082958123712	1.32770675510859	1.58824512695784	0.204118308395186	0.710273943591755	1.55218801508023
chrI:2861650:2861800	-2.25357700844631	-0.843285937304208	0.191761702643316	-1.33138543118909	-2.02572137433645	-0.436010974435845	-3.25523170202624	-1.60577645684251	-2.46884826214112	0.103423857990053
chrI:2861884:2862034	-0.980661919928639	-1.16700988437387	2.5275398983791	1.23056746977736	1.86121476851681	0.896723862768167	1.85035550460138	0.689372233710611	1.76611637413654	-0.188691979327379
chrI:2864081:2864231	-1.72542640681593	1.42262750716578	-0.429729254425881	0.439179555498858	-0.132596634140169	0.390155905121631	1.6423881433308	0.67839584217577	1.34840851496836	2.95170494420217
chrI:2866287:2866437	0.494642759337794	0.319873886864439	-3.00888730175078	-1.03964110366528	-0.829922088407658	0.95124609022368	-0.775160795538123	0.495895398291119	0.783808516925403	0.650266481864556
chrI:2869936:2870086	0.0105629265127199	-1.04029358939375	0.216820622788615	0.276766809988373	0.477965723857823	0.0614412450132532	0.619705543495684	-0.199895275934908	0.340882051754606	0.538273949133852
chrI:2875198:2875348	-0.0225335467691996	0.56608835754318	-0.0497073635176027	0.206884790431704	-0.25734920486668	0.115522372723036	-0.481901731268915	0.0464246116236774	-0.68340581680144	0.401143787266218
chrI:2875481:2875631	0.458324643938058	0.369003940584895	-0.368683115379941	0.311002002499067	0.0351777880089658	-0.287246032542136	0.23567040037543	-0.812590330895068	-0.252303569621645	-0.194611659329757
chrI:2876076:2876226	-0.123539452917116	-0.549753171525223	-0.726454526620368	-0.240597267601841	-0.620550039486412	-1.14427287379283	-0.609616901681642	-0.732342975425778	-0.253998456289202	0.28639240761944
chrI:2876502:2876652	1.35603302028639	-0.961760119240268	1.17780568582312	-0.134867878515912	1.18012308467381	0.247799339303798	0.653103940765102	0.939826875443398	0.883584852606443	0.616111974469693
chrI:2876647:2876797	1.2206211764536	-1.42481046444578	1.08257886124884	-0.81334221686941	0.738434855582844	-0.123433633176005	0.264664578820033	0.261807193952512	0.951282515284083	-0.705923292688886
chrI:2877205:2877355	-1.65234248695042	-1.18984964283469	-2.34163253266912	-1.29255828067971	-0.900892831074605	-1.47858026415457	-1.16285843175271	-1.77285627288094	-0.522034077629392	-1.78112183169151
chrI:2878649:2878799	-1.26776586292491	0.208428141449655	-0.60871796457232	-0.159119416531858	0.0299183264925628	-0.297974383256406	-0.80983507626805	-0.570791999615006	-0.111639251800825	-0.755971423953956
chrI:2880892:2881042	0.300451441809326	-1.14939086112038	0.301970424356007	0.689394871488222	-1.0392294310098	0.437581655070448	0.0857818286996576	-0.0902880717449764	-1.50371683723972	0.0824985481125504
chrI:2887713:2887863	-0.267450449159641	-0.495196044174496	-0.607558563915811	-1.22986360872229	-0.783664439832952	-1.75545646981665	0.228369662869952	-0.189855935765215	-1.01309190749046	-0.19291620473492
chrI:2889519:2889669	1.53083197358154	-0.434745442220051	0.17766218064592	-0.3054477352091	0.0814274446719366	1.34681928312278	0.54516070458567	1.02271727686396	0.193881602847605	-0.141401702770092
chrI:2890356:2890506	-2.77344629258349	-1.12506393563429	1.38064637546884	0.519693340367744	1.46854004346097	0.518642100001353	-1.61146230194828	-2.7547264267587	-3.39984783170104	-1.32226163782829
chrI:2890689:2890839	-1.1103348858078	-0.678019952539438	-1.57068463951369	-0.422010976474428	-0.64093051710149	-1.29810147670246	-0.0353099402206782	-0.892798219496656	-1.32306634525869	-0.105637564571982
chrI:2901020:2901170	-0.404749906683328	-1.74517848222234	-0.538989654367951	-1.94853045866498	-0.384725175487984	0.0464048332662059	-0.360115877747277	-0.0284234455697128	0.637366374554057	-0.646008625127125
chrI:2904169:2904319	-0.661791280603451	-0.42181713010319	-0.20164144531198	-0.602315883449505	-0.374121097406799	-1.06654513146582	0.657164240972652	-1.04134509416972	-0.470948284766462	-0.354524548397104
chrI:2905737:2905887	-0.161117371689604	-1.55065209591521	-0.0223214498436894	-0.570834342688273	-0.982747211672977	-0.671011685699029	-1.52509291489827	-1.39610882186486	-0.262090773125817	-1.87419563516331
chrI:2924780:2924930	1.10967470848242	-1.41502418839224	-2.56060439215332	0.184187206268417	2.72407258623553	-0.731376684341968	-0.905760379201377	-1.59351524342885	-0.00834577772297797	-1.5061070750118
chrI:2925099:2925249	-0.583745994633333	0.424590617375567	-0.931689551865167	-0.336522687159895	0.254661206002041	0.689249866256524	0.361073144552001	-0.0912008666117838	0.0650309032477346	0.341887030811635
chrI:2927795:2927945	-1.61376069249562	1.0218423545361	-0.154727105443043	-0.402775979304515	-0.0626211265522581	-0.323467751496303	0.309478334030367	0.0556842686478585	-1.69430584938701	0.427944190022562
chrI:2928124:2928274	-0.206872268419758	-0.986178848171259	0.344251425034258	-0.829045163797261	-0.00762316475151671	-0.362446655154136	1.15959563571961	-0.0020504288514215	-0.457401189080421	0.976753253499974
chrI:2929660:2929810	-0.342386332774138	0.171400720637138	1.19899759251307	1.65782440627477	1.38924599780784	2.31173303427718	1.16151945579802	1.83521169200306	2.29066033016456	2.40334761169592
chrI:2930243:2930393	-0.579756132196299	0.893836957737541	-1.94674655009154	0.587094141290453	-0.974766903162687	-0.179906981289458	-0.211903659642504	-1.0653590607157	-0.800193006387506	0.488148779950594
chrI:2935660:2935810	0.30284868006904	0.307558022288147	0.106040015085489	0.827943643824452	0.849965598137379	0.0575318960139791	0.617506696961193	0.741105206818592	0.0657954758967701	1.16718882011201
chrI:2944685:2944835	0.388390862677739	0.0867214350569038	0.123220889979904	0.797590218562192	0.176436214380354	0.162402709602927	-0.720985852244372	0.0663575104706841	0.471461198169894	-0.604821882077048
chrI:2945478:2945628	-0.573461300938296	0.908867166218624	-0.485801825887717	1.01798853860907	0.515723606233513	-0.308564815479091	0.431606714391324	0.0172474251829032	0.481097894013477	1.32134848930845
chrI:2945810:2945960	-0.224910420116467	1.57885541146974	-0.227514582186508	0.928185535157874	0.620399230713045	0.0432305836893081	0.781925948301089	0.142047114934935	0.364294330052292	0.896453351920008
chrI:2960617:2960767	-0.224414181642491	2.23460743566013	0.820360353653516	2.32338472629741	1.25966040089857	1.37840257536725	1.31379204009506	0.981095527803142	1.45177195799895	1.84719580022888
chrI:2962105:2962255	0.525172741610202	1.02054816568156	1.03251419029086	1.09271272563893	0.970824736239783	0.716926214381863	0.62877619271988	0.462507116276736	1.05099882998727	0.814168782885531
chrI:2962420:2962570	0.162798418122355	-0.42181713010319	1.35206419566683	-0.737378989101637	0.513660268933295	-1.33204308263646	-0.675677697878379	0.0598446558984151	0.84371981987444	0.236929214033628
chrI:2985179:2985329	-0.971188405790007	0.895723147621402	0.239981004468775	1.26052474919783	0.974663619793829	1.08411490603476	1.32496824009274	0.734149615236095	0.441884508637827	2.21586002389639
chrI:2995978:2996128	-1.85788278218613	-2.47673722444109	-4.41882907078016	-2.36869418828084	-2.21278938989328	-2.69912687948124	-1.67571288328257	-1.70588795751247	-1.56414306677059	-2.29704215012044
chrI:2996293:2996443	-0.989874782393819	-1.07530563469207	-0.154727105443043	-1.62196081723805	-0.571412796318034	-0.490744555378748	-0.523283022659234	0.190974647238212	-1.21083170993347	-0.31928390902944
chrI:3004036:3004186	-0.184082719483505	0.639833290748384	0.624574311720844	0.962676126564177	1.2294277891995	0.999214612501741	1.40418258061357	1.13013631521214	0.733471258638554	1.71909595044497
chrI:3010415:3010565	0.0473157390798098	0.151564979052116	-0.068577572953344	0.391222691407127	0.198507598161205	0.101663561289533	0.405053353242458	0.115131305095102	-0.390102066805544	-0.296268440551052
chrI:3011798:3011948	-0.567753963955839	1.35087936639133	-0.597347345665616	1.15459738316894	-0.271429269680046	-0.187402260545466	0.0544957359864302	-0.540421542902914	-0.56465684563841	0.74550071500971
chrI:3014748:3014898	-1.27729386485654	-1.08549221829509	0.12525663832377	0.319765571347339	0.113600154855167	-0.756419499628357	1.16666040906033	-0.730196242485833	0.205057278078027	-0.00770393354941691
chrI:3015398:3015548	-0.639127146665608	-0.444525062632071	0.47756744174089	-1.23259998517387	0.870579497240954	-2.10423005759263	-0.305301867225874	-0.934739355408212	0.249026774601661	-0.177394539478579
chrI:3015707:3015857	-1.44552972427911	-0.622523834259018	0.63812235796116	0.575441112122646	0.516540702427519	-0.689533925634027	1.33035662392142	-3.13675645581186	0.974539393879661	-0.293465599665304
chrI:3019566:3019716	-1.36924920109692	1.33480181054995	-0.973792678825833	0.734711921937503	-0.171497444875933	0.1149799520945	-0.0813459213256244	-0.45260501966079	-1.53928741235092	0.667552654771863
chrI:3032845:3032995	0.63363680555553	-1.30725791360321	0.994512737135384	-2.00978043790537	-0.455017571507718	-2.45080441559706	-1.2716205971421	0.361306512581162	-0.224487646830172	-0.912158387168368
chrI:3035123:3035273	-0.957875719106424	-0.90494283592542	-0.562829339801061	-1.15743578620277	-1.92619661549126	-2.42911997892933	-1.44968579223667	-2.58799609658847	-0.19751665939972	-1.81609286349591
chrI:3049444:3049594	-0.643904021892651	0.479598242292078	-0.75967368139722	0.40670794591693	0.534682393957255	0.0992998556545609	0.280684186619558	-0.752321753835142	-0.393089928801427	0.482627639609932
chrI:3059138:3059288	2.21676004600177	0.848811190410195	1.25252316583717	0.453794455993393	1.58840569458608	1.3681448885721	0.815280941365656	1.15901891955215	2.05986724516517	1.60548010167934
chrI:3069453:3069603	-2.00986445906111	-0.0902582856671706	-1.01815074482647	0.322651335067543	-1.70150483894332	-0.894278603292358	-0.15420057969667	-0.260701047633056	-0.622808550679804	-0.055353562820268
chrI:3070089:3070239	0.725784821573054	0.137096906270366	-1.48997974747229	0.175974125755266	1.18214828899106	0.054257035274312	1.36378024035713	2.01779531446113	0.0709505472505157	1.17619239276472
chrI:3085397:3085547	1.06863313457993	0.247576533887519	1.99248517276791	0.987371685217272	1.19613787930599	-0.359198822991507	1.06281041349836	1.028356320594	1.34362865642229	0.507827313385675
chrI:3087189:3087339	-0.203962717986163	0.906896371819363	-0.138466266858641	0.96601101903306	-0.260692667033774	0.394379685599436	0.625295266791133	0.0682455964839314	0.47964530102833	0.0756791217650733
chrI:3089162:3089312	-0.466301282772254	-0.169878745967362	-0.613839711422965	0.698105202025704	0.10760045687781	0.453312223068774	-0.120746766017513	-0.059974413692679	-0.78361924180161	-0.0345064226944486
chrI:3089790:3089940	-0.18767867380802	-0.120149298563929	1.1053251521489	1.13117436110558	0.457527384402863	-0.581341305711368	0.289764634500531	-1.8790299345234	0.660535727366169	0.853872971112778
chrI:3094264:3094414	-0.507482734823352	0.0497446154559861	-1.03354553690672	-0.475197428584298	-0.17219359008884	-1.56464700419541	-0.183474883987563	0.57568164975198	-0.944320103332283	1.01870692833532
chrI:3096262:3096412	-1.55550128253634	-0.0409045718626068	-0.659604482561059	1.57738825782367	0.427766173617079	0.0900708480253375	1.33042870590544	0.445976886901823	0.944805818085323	2.35610949376933
chrI:3097464:3097614	-0.501938765102674	-1.03431549311064	-0.254765958795531	0.423059110100228	0.528846114469009	0.548080317091951	1.42899650881501	-0.0359215799853483	0.111503568739245	1.03864227511075
chrI:3098784:3098934	-1.90466449416969	-1.35395261075838	-0.32091700528993	-0.300371301443758	-1.13410993692092	-0.0531966432020117	-1.18101779319239	-1.58384612592056	-2.14059825165261	-1.2209417427292
chrI:3099948:3100098	-0.403339223011898	-0.444422349154667	-1.28190588040817	-0.0770779046498991	-0.376827703271388	-0.58154873082061	-0.0370460019996669	-0.0206596327867108	-1.3228545253532	0.969109938368163
chrI:3100923:3101073	-0.217498839181712	-0.801134303904126	-0.41175182971706	-0.100183094623493	0.0139429707075997	-0.0876143031862669	0.307749946077283	0.0747740146186433	-0.0670259996169192	0.245277400115284
chrI:3101800:3101950	-0.583172077715483	-1.3473759067638	-0.232617895847377	-0.917512643329894	-0.0290709158956338	-0.444276598105512	0.11332646591623	-0.344337552073714	-0.049721213753075	-0.166616677114721
chrI:3103187:3103337	-1.84172107064399	-1.01732243968093	-0.786875113260682	-0.851594470645572	-0.934527789240058	-1.86155541371729	-0.75920582305525	-0.18671846129953	-0.123442563770355	1.01266864630347
chrI:3105185:3105335	0.202043443855856	0.192373855359277	-0.664410018715745	0.896467939660184	1.34464471157276	-0.223667056522998	-0.299931945787461	0.572257558736373	0.0330648714992534	0.35104183983737
chrI:3106565:3106715	0.571012401972276	-0.876474984936188	0.347495347525607	0.377617295236621	1.45155860241993	0.561497567879238	0.88541042040662	1.02333798276766	0.617697402383365	1.0796833321794
chrI:3110727:3110877	-1.06686469134341	0.870030134499305	-0.521378412987525	0.0337871657121173	-0.505722946124557	-0.0533122553469352	0.390861667027292	-0.290108127295621	-0.129615800838729	0.633667032179218
chrI:3117411:3117561	-0.896617643386418	-0.0198396881313777	-0.566285249937595	0.0825619727442274	-0.147960147781953	-0.270530947898147	-1.14137020526811	-0.39153736164513	-0.775270459008902	-0.630732022689887
chrI:3119099:3119249	-0.758120061632411	-0.0618571510666594	-0.677388531982106	-0.0568578464217553	-0.511172565624063	-0.342900613537219	-0.254427592974493	-0.0571780071123467	0.00237719912451257	1.34948025141123
chrI:3137052:3137202	-0.105809920993059	1.54166706434791	-0.970889789639481	1.82413664730215	0.0791389832953599	0.226808187412311	0.724781600764853	0.0997373961420722	-0.0298340242568361	1.38735797462929
chrI:3140604:3140754	-0.690554393331966	1.13813952797736	-0.045865715671903	0.884664009777642	1.19472200989671	0.498810775420532	1.33675530709812	1.42323554867743	0.141742492134522	1.06009418793038
chrI:3143150:3143300	-0.0673982435286587	0.795163045508221	0.421154851458254	-0.429264658358301	0.858248564531635	0.262045909521302	0.894799967803116	-1.11620013118212	0.453332131536522	1.43157506528955
chrI:3147846:3147996	-1.78698770108387	-0.767692831781363	-0.795569402120201	-0.54578134054788	-0.597616123040554	-0.69693252073664	0.963449394346274	-1.65666233133916	-1.02849031409592	-0.815609838435822
chrI:3151341:3151491	-0.530781135199481	-0.270760948666248	-0.697264260477873	-0.577537001431589	-0.767917956411957	-0.0960937001488595	-0.341573148365386	-0.388363699411538	-0.706668587216115	-0.44333520363316
chrI:3152116:3152266	-0.671448275401008	0.483703155018846	-0.362512040318261	1.05940588711066	-0.839931627938901	0.116478473694944	0.87324642983965	-0.495074555012143	0.275001525155913	1.10268271429877
chrI:3152488:3152638	-2.21838449999988	-0.845799258237595	-1.49788267633105	-0.0795229661262976	-0.935283565276246	-1.88928323491186	-1.9711306801164	-0.974726028228475	-2.25814378539789	-0.381932993341112
chrI:3154657:3154807	-0.263810850976547	0.886399813617602	-0.320959451059229	0.761798051068327	0.139640810434217	0.546662207245272	1.03098627160442	0.405690945622435	-0.128969649468796	-0.503819864241908
chrI:3156730:3156880	0.176083637803443	0.388265634732881	0.23667842658788	-0.481459726084157	-0.476992120797805	0.127787292405367	0.481895277852115	-0.490661182103174	-0.436044700663529	-0.120675693245411
chrI:3158357:3158507	0.205830202719412	0.287364310795145	0.107554852602237	-0.0998412847313396	-0.541892268199614	-0.76623630490678	-0.0270326278895274	-0.598855256463879	-0.693418417717187	0.0357517715183899
chrI:3158744:3158894	-0.0762473675435418	-0.62814380423018	-0.912166936443072	1.0690132283517	-1.19277886388546	-0.746389161543745	0.804521137176222	-1.24700559472488	-0.394731197072664	-1.08272912206183
chrI:3162536:3162686	-0.0611762222807627	-2.79924408578606	-0.125462831035202	-1.57456264397547	0.434656114076764	-0.0837520511302938	0.701360065084127	0.39067008568806	-0.199217550722311	1.26617112751304
chrI:3162880:3163030	-1.95344968393035	0.464821619530504	-2.88955249145667	0.439299774941118	-1.37412188937864	-0.909412463763008	-0.412501345686651	-0.663582279007199	-1.76489190656949	0.53708366262336
chrI:3164744:3164894	-0.0129445063873406	0.769430425394023	-0.0663306811682549	-0.0448126230785577	1.09400073446853	0.340305148184368	0.208578237912501	0.311291821434825	0.130983182448662	0.592677892253921
chrI:3176523:3176673	-1.0873675196742	-1.8911094578601	-1.4656272928997	-0.551819498140557	-0.243119581344471	-0.55390614720554	-0.39448617176344	0.355757927133214	0.522634146111618	-0.175700532914316
chrI:3192542:3192692	0.256307851087181	-0.351920959654961	-0.182139862898574	1.1977451246411	0.116806722517882	0.575326252726653	-0.279502161962283	-0.0413768120793839	0.162562126318588	1.59283306370758
chrI:3192680:3192830	1.06803449796949	-0.613038949368528	0.940175900246412	0.914074026521307	1.06203812894997	0.590012314978784	0.521975151329365	1.4202394583826	1.01953030558808	0.782125273431455
chrI:3194863:3195013	-1.66446281759666	0.303521716826917	-1.00763612828562	0.129218358005526	-1.41835501356647	-0.825273556691907	-0.476693632667978	-0.317740337763768	-1.16946319466506	0.047438795994954
chrI:3195954:3196104	-3.38839219745684	-0.648525058341627	-3.14916043629912	-0.693780502037463	-1.0870977293454	-0.727474729298458	-1.80976385035439	-1.02199608762168	-2.61348163407565	0.623512116966752
chrI:3198967:3199117	-0.451658776397901	-0.859428780895718	-5.25659985462921	-2.31321793575678	-1.2494471666897	-0.592156187329584	-0.639417223197031	-0.923603992652413	-1.53465629463778	-2.07689355747113
chrI:3205122:3205272	0.841270275430341	0.284856957882061	0.622816127133885	1.44578536847537	1.13313023748132	0.655349202878082	0.0238951985516726	0.375577935256415	0.643885371371793	0.91743486410979
chrI:3206477:3206627	1.12032424625113	0.785393436229226	1.10407125353638	1.00464620636489	-0.883205765815229	-0.101486100909149	0.355672760501178	0.665451205636112	0.807258210478103	0.653438578560154
chrI:3207789:3207939	1.70255749456219	0.283053328089785	1.44009558596712	0.522254781044549	0.157901520969175	0.574626961904387	0.920952706103983	1.44008257252921	1.4267478977673	-0.299228525636617
chrI:3210402:3210552	-2.7122927627592	0.281399345605585	0.319830595465314	-0.00722684264941967	1.36695373217883	-0.113044062258286	0.380377870506585	0.877876859015391	-1.35525203822643	1.13288929272056
chrI:3218825:3218975	-1.10808913398273	1.39629175894707	0.190279355449491	0.558053129600659	1.50167306642434	0.820693918354904	0.186739647363659	0.526550933266726	0.11054208482506	1.2354860654778
chrI:3222773:3222923	-1.24283182875352	1.42659613826995	-2.09371625213909	0.88604877093406	0.453056192156212	-0.53878879533198	1.46332155570672	-0.366142651479617	-2.03690243634095	0.933873005154293
chrI:3223001:3223151	4.31290056142939	-1.57971265704801	3.5064783197424	3.86856315055944	4.49014950706012	5.59952060584012	-0.215280410019959	5.10269775800534	2.64345550056618	2.43718149671821
chrI:3228022:3228172	0.756576467725711	-2.49580717206259	-0.32366844671247	-1.32998420119765	-0.0105389652491	-0.0995685819174196	0.555224725700404	0.0984754250706574	-1.34473336466937	0.609251522622405
chrI:3246256:3246406	0.817834795715597	0.654939216987578	0.818239452024983	0.874646739537283	0.749286292536704	0.703348939971368	0.37107340680136	0.634417025967943	0.896814726104643	0.0831446497293861
chrI:3246546:3246696	0.347274944314498	-0.347413478606458	0.246792175728338	0.151208781380037	1.48231312313998	0.322691608980209	1.22123618014003	0.667825899973045	0.80827206275728	0.854151174785293
chrI:3247097:3247247	0.136643929799891	0.144498365017799	0.684301301954521	0.542416867459146	0.949094138886213	1.4792728390472	1.52460320849833	0.6261637996233	0.521411487614604	1.04818679844036
chrI:3247418:3247568	0.360387774837944	0.174195729737715	0.829588900403015	0.969249687906746	1.42024933275779	0.40998631414516	1.3931572380821	0.549226080247987	0.547194171131983	0.868107512849713
chrI:3247898:3248048	1.29623148511321	1.18789216783474	0.942336054926991	0.92538388389278	1.01723725321091	-0.00734189922590667	1.10315612186676	0.54472794237541	0.86340135831386	0.0885183667103919
chrI:3248174:3248324	0.490782782358695	0.138875792178825	0.898458348912143	0.629238349885862	1.31208437940104	0.763462652737401	1.33470384892699	1.00923094893087	0.604870374399769	1.2280149273269
chrI:3248624:3248774	0.550457227738698	-1.65530683524453	0.584425835465002	0.320198112699992	1.20410257346675	0.134792551203907	0.542104913623414	0.167093374926216	0.369749419902022	0.285740661784705
chrI:3249125:3249275	0.459459567202268	1.1044986324636	0.562319161831488	0.732840719932375	0.972622395395303	0.826729698926039	0.41193591485448	0.184780592978305	0.586511322987012	0.515543475652508
chrI:3250663:3250813	0.147820870967623	-0.378086287801024	-0.278340215899586	0.570397376532347	0.770705531684212	-0.510710584669414	0.162912024034459	-0.344847610581325	0.0877193224626023	-0.32966938833442
chrI:3250839:3250989	-0.176393329103178	0.332377637366542	-0.198970609808449	0.415461669500105	0.278767262147565	-0.103125873672646	-0.494904604922515	-0.603399222776832	-0.216625884132436	-0.828411721965095
chrI:3251176:3251326	-0.0635746596393651	-1.25664651726904	-0.254493124709673	0.0163123075137552	-0.636035007540719	-0.0555297504119636	-0.590064473375776	0.312821191300403	1.344578335445	-1.47848478752079
chrI:3265371:3265521	1.74839985130995	0.382766632346943	2.46667685691075	-0.0440192160425256	2.12731718690011	1.55704889207364	2.00422803230983	1.76589778652086	1.65687733381889	2.15017007330141
chrI:3266000:3266150	-1.4311624950666	-2.31123336414534	0.168223731440248	-1.98602372424554	-0.696598609215821	-0.41178500181677	0.0469821858579492	-0.352267293294999	-0.515818233375598	-1.06359762801444
chrI:3266699:3266849	-0.469473342716929	-1.63425838770863	-0.668272949585952	-0.965773968839463	-0.815920139620196	-1.41173847025852	-0.661390216859813	0.0619423590551206	-0.624475866370096	-0.359826797877215
chrI:3267086:3267236	0.388269853518335	1.13243515343234	0.650263813603022	0.629987644033509	0.563124960124334	0.245542885569448	-0.387944421941546	0.626845506860747	0.198987415925649	0.430805308758225
chrI:3269635:3269785	-1.2966186064375	0.0992518228768734	-1.86147712913426	0.055840919258776	-0.574194287406975	-0.735569956058067	-0.291539391974955	-0.281099338569801	-1.02840617214441	0.110550029267011
chrI:3270456:3270606	-0.0399126690214567	1.88457378062646	-0.0407524326882389	1.55166921437902	0.356658838322989	0.661719185157402	0.932465828244407	-0.102492582674866	0.908638097774799	0.491169286396313
chrI:3277894:3278044	-0.410712972084608	0.353125043253143	0.158319642177655	0.380935423491956	-0.687300442781022	-0.253874703079162	-0.586893989424718	-0.543644575214039	-0.850785453977465	0.839494623370958
chrI:3280812:3280962	0.170339460557611	0.565831225390566	-0.213396508622875	1.29085545986631	-0.31347528506671	-0.965700499763134	-0.0472383093818118	-0.205222022771671	-0.0109785299705558	0.44356990665945
chrI:3281760:3281910	1.05722317878607	0.883416518512712	1.23159984406228	0.819032172216366	0.973357018651476	0.996332641825405	1.85824940077307	1.08021950022416	0.43510548894488	1.09508604983064
chrI:3287379:3287529	-0.818942112322172	0.230534571674959	-1.33641897672104	0.421827679188827	-0.129533215169517	-1.3662654855466	-0.30125529955874	-1.35952525662337	-1.10234009077579	-1.10248156910934
chrI:3292857:3293007	-0.828696827261364	-0.0492169661354014	-1.58793154871034	0.0868564418875976	-1.20166809039324	-0.707103186165757	-1.11696669817036	-0.31959697437622	-1.1131022540266	0.568110221465008
chrI:3293321:3293471	-0.616598055501889	0.627721729543639	-0.614056930911513	0.394495256133817	-0.441211714851237	-0.739865210614249	-0.471250397001352	-1.4362076507743	-1.05370313720307	0.652708176991695
chrI:3293864:3294014	0.743562754463101	0.343179552956849	-1.26809138758645	1.42006306820732	1.14499273098459	0.832498436297037	0.393012142395551	-0.413157136035796	0.897024231801571	0.771257666365696
chrI:3295373:3295523	-0.311339150678709	-0.770583715244858	-0.598097447677677	-0.476195472381308	0.828771198785938	-1.26845723420737	1.56994360654556	0.798783435383777	-0.838377571976639	-0.0726432785278942
chrI:3296035:3296185	-1.74647407269897	0.692744617591164	-1.36998882772639	1.00471573642377	1.33946820660409	0.0578351872746139	2.00422803230983	-3.57634016065041	-1.8275613536315	2.04592116007514
chrI:3297134:3297284	-1.88172759659197	-0.0882740974528743	-0.393787567352064	0.0229737996873594	-1.33125349892275	-0.952343626411633	0.793302304529757	-0.827837031976279	-0.901692357920146	0.111440895534743
chrI:3298278:3298428	-0.815923672310827	-0.0473137192225111	-0.0669757459394175	-1.02988442226487	-0.510129294121881	-1.71209144019094	-1.31254164031625	-1.52441848270456	-0.48026964375145	-0.694402257245433
chrI:3307407:3307557	-1.27603445294765	0.940537830850687	-1.3429276987911	-0.186768484990012	-0.86607179308455	-0.6830358714036	-0.205647992400218	-0.834230238184423	-0.663473209483637	0.24944906237707
chrI:3307948:3308098	1.19860442737202	0.180941530074732	0.457995893992978	1.1460758835076	0.0440351782206424	-0.685690962847049	0.293249107501129	0.00787000283755588	-0.085052434560139	-0.234825116469002
chrI:3309691:3309841	-1.26179794642359	0.023460531475856	-0.482571197532873	0.365754305694086	-0.555544594266042	-0.0841845431773078	-0.0253464169688272	0.132053706849646	-0.875819544165471	0.0531143673633489
chrI:3311203:3311353	-1.04762234038984	0.877620608352841	-0.800722171343205	-0.326190302656495	-0.328410789388826	-0.672834333624725	-0.539454523442428	-0.671514428902382	-1.23138735924772	0.193827337475044
chrI:3316618:3316768	-1.23648800733548	-0.971266375559102	-2.11301937971836	-0.0411941941134582	-0.541104574119189	-0.322942933999099	-0.434659663288301	-1.82835055067394	-0.828258673821745	0.469091142206278
chrI:3326535:3326685	-1.71535122575042	-1.45859923803463	-1.55584688055694	0.611099633817872	-0.973145178064914	0.126359844279286	-1.51833943664342	-1.99893366039594	-1.42279580942012	-0.305398951327857
chrI:3328804:3328954	-1.04482190119304	-0.0702852270985724	-1.73318473161449	-0.110564305997828	-0.776942913821031	-0.873858347448905	-0.981609144959092	-1.17192900509374	-1.29810810437337	0.7166665289484
chrI:3330902:3331052	0.382655708776632	0.220792655479318	-0.577635805253952	-0.079244354914371	0.838645951987084	0.415506505997844	0.525614032654756	0.0591951395398992	0.0464867526270435	0.149790703914647
chrI:3334042:3334192	-1.03418927354024	-1.09729942920816	-0.170915764153273	-2.985074612849	-0.52970292240074	-1.12378491924815	0.552257118008893	1.31960729679389	0.70199518828281	-1.10248423875657
chrI:3334558:3334708	-0.287294317353466	0.250848313305443	0.171244631149138	0.608861990294099	0.838715868914394	0.336330214876887	1.81769134072409	0.944657900949581	0.811792346739476	2.2283639634439
chrI:3335971:3336121	-0.50088944558917	0.205638071151559	-0.100874861448338	0.0888211978727732	-0.175197103220347	0.00587851522968632	0.156323030828828	-0.133851304975954	-0.665584633627805	1.16540745093677
chrI:3336239:3336389	0.805874332264217	0.886585953714253	1.29211923269796	0.813872390191039	0.757093920791275	0.70544774529027	0.983119515969894	0.869660233133502	1.12678742863352	1.09820968964949
chrI:3337470:3337620	0.923335694776304	1.01153686018849	0.857518431499829	1.33954790726	1.66322171215599	1.55814339551452	1.62740995532866	1.02629980019525	1.59695687406965	1.10174960602737
chrI:3338373:3338523	-0.787023433775987	-1.68261198522098	-0.262395142949082	-0.773410518158337	0.688568507628814	-0.574713278287126	0.349662492873762	0.0397659018159615	-0.391884415397305	0.815238190761951
chrI:3349598:3349748	-1.481360512615	-0.163318919443372	-1.7145704159468	-1.47492463551486	-1.4366814035668	-1.82944469779643	-0.329533070896267	-3.10817792705734	-1.97588918178799	-0.464180541798419
chrI:3349968:3350118	-0.8454281967708	-0.37119468246923	-0.568086361905196	-1.25575871830699	-0.82289178976104	-0.0966971048528821	0.555043902549171	0.479430663319787	-0.579923695006111	-0.734440126247874
chrI:3351478:3351628	0.190460479201836	-1.4063978274135	-0.00371864021410759	-0.574021028709221	-0.929889651943218	-0.494244685553227	-0.238733830377574	-0.792717619761849	0.865625207220429	-1.33138482911169
chrI:3352272:3352422	0.171450485132463	0.138600010487139	1.44522218482782	-0.309598117231202	-0.916277251305049	0.106513433006936	-0.189251103568961	-1.28190563984585	-0.210698154011673	-0.846183953887021
chrI:3353496:3353646	-0.0369607325639729	1.00481422323449	1.05977838722339	2.1679470090831	0.98372872830284	0.570993306050146	1.33166019417024	1.09510428498453	0.886646256405212	0.516464327426679
chrI:3364771:3364921	-1.2859918114611	0.0427416228214838	-1.24314316582247	-0.462355506987128	-1.35230659975633	-0.903267581263019	-0.780720778090931	-0.540209517723098	-1.05026566384567	-0.763723695202563
chrI:3365896:3366046	-1.44753234580532	-0.755755147115708	-0.515680819583046	-2.71273695472273	-1.5400067002821	-1.6448671903579	-1.36268292903167	-2.00570378405838	-0.413375588747551	-0.946936463709007
chrI:3368048:3368198	-0.679899558603946	0.131550761559757	-1.78468736102892	0.194082928128317	-1.16956270981104	-0.330916660181573	0.00473791747868779	-1.09395322052741	-0.998250439062395	0.498148080621992
chrI:3368432:3368582	-0.177437854775331	1.61383649012747	-0.817175029630194	1.30354240974887	-0.742777103668655	0.253783156744965	0.904008934028471	0.0945032505030711	-0.311307778659509	1.46372034235179
chrI:3368646:3368796	3.94746171008098	2.73200069321788	3.55386147607117	4.50718665541825	2.72407258623553	3.26214530041447	4.21034602900834	1.84925045578076	1.99770356439023	2.79499545938035
chrI:3370934:3371084	-0.610422358531128	0.390104316830586	-0.551844667843231	-0.101926460046488	-0.337927172776851	-0.31333487543527	0.378011559191323	-1.4472728313648	-1.13094160565335	-0.280846174422348
chrI:3380343:3380493	0.055036644046479	-0.359493867153548	0.301970424356007	0.449959212684324	0.481273349512394	-0.629096319943845	0.484450912465242	0.512555497665317	1.51037298240372	-0.782676674767498
chrI:3382722:3382872	-0.40330306179335	-0.188564080409118	-0.398954499947363	0.662694882375587	-0.255891289313312	-0.608601183018107	0.364696572979531	-0.068914093986549	-0.167188059733743	0.63901016298858
chrI:3384025:3384175	-2.43463510932272	0.475488304381007	-0.813322863049251	-0.58354921055038	-0.935134493627059	-0.380387524352867	-0.650248679985484	-1.58953454569314	-1.1318693915074	0.365279230075907
chrI:3386498:3386648	-0.0244238041953206	-0.171091003126759	0.373717891446866	0.821766697313095	0.854374178608165	0.153560328598513	1.07454533861904	0.102143033412785	1.01074323674746	0.488400301661004
chrI:3400319:3400469	-0.986660973838075	0.0107368987787696	-1.1281239828321	0.505980090141625	0.108658512476068	-0.705811017141328	-1.8587803469469	-0.770288389689371	-1.05226596574181	0.380849485626976
chrI:3401921:3402071	0.0394317353108127	0.782286535313899	-0.590946879014513	0.794046111428527	-0.555544594266042	-0.443773161279733	-0.391730696284336	-0.822136367819548	-0.818508415196406	0.918441410329956
chrI:3402873:3403023	0.565702323705318	0.975457713426157	0.695227350608655	0.760718604676454	0.511758864957707	0.532808288945206	0.622553129621166	0.934738942736436	0.314730429932622	-0.176073689897727
chrI:3403545:3403695	-0.155446565836824	-0.281784641932781	-0.239163618018446	1.10706317378474	-0.199136883351135	1.30095342960886	0.032569119032929	1.30640657601984	-0.244083589016173	1.14366577462167
chrI:3405712:3405862	0.28808453322712	0.402558373089755	0.319053822269899	0.557962683186639	1.04203263068896	1.00120080425161	0.313323201264626	-0.0950171205296848	0.23245249925376	0.335879015492322
chrI:3406977:3407127	0.176109503173196	0.684110466101261	0.371146845656817	1.48982648619642	1.2212133352529	1.10867772841931	1.10834874348179	1.99252370700228	1.68880201917367	0.540534029873224
chrI:3407161:3407311	-0.161738402508249	-0.0473137192225111	0.184188385225293	1.16164132586157	0.461818955645789	1.77764986231533	0.876572567228071	0.188307603478258	1.06172923878092	0.127517421787362
chrI:3409462:3409612	-2.68836163766738	-2.69871912789505	-3.48971673146674	-2.6539737670353	-2.39129656841124	-8.91439387460772	-4.04524856852171	-5.1771836171477	-0.844134490498954	0.0426823998412129
chrI:3409817:3409967	-0.637496941939385	-0.301593351885456	0.0870618537948051	0.858293753804988	-0.413426598579321	0.810026275256708	0.794794593001009	1.14954958450194	1.18688307650796	1.16167801815445
chrI:3419486:3419636	-0.310252510937526	-0.837928920601064	-0.690083442686918	0.648610234439798	0.638228238791726	-0.968907220619055	0.98501038443533	-0.303802725002792	-0.121752927835576	0.213186979259989
chrI:3423633:3423783	0.969821969624555	1.15831534573871	0.127553136213123	1.43199496652299	0.175848315273064	0.87072748348966	0.218120780903207	1.2588599789813	0.993999694370633	1.34784544234715
chrI:3425958:3426108	-1.22162049257025	-0.641204421762176	0.297817030763267	-0.678918458595546	-0.70452268268792	-1.12030555073421	-0.727901791267943	-0.482649096016638	-1.01798052652918	-1.10404856745622
chrI:3428791:3428941	0.268679142002644	1.69247284391498	0.585207012214725	0.842340638644538	0.433885491520062	0.299986431228534	0.59240048819046	0.0174855281908307	0.428560807428645	-0.417502899373146
chrI:3429212:3429362	-0.381211371870179	0.548389081139403	-1.06928279443934	0.747172106965944	-0.0107852848582764	-0.195550679586858	-0.024989807929806	-1.01732470341903	-0.424214298537347	-1.21580569714753
chrI:3438653:3438803	3.18468273945214	1.90268140773781	2.5275398983791	2.75286142150072	2.6041937874564	-1.91372386573166	0.627892597541258	-4.92553677970557	2.68775887044989	1.05191629340168
chrI:3438905:3439055	-0.546125295476171	-0.539290835466897	0.541794802145626	-1.70272798858264	-1.7660350217218	0.698190433933494	-0.101181433159655	-1.0667771272466	-0.554704837316778	0.72044202462723
chrI:3445283:3445433	-0.120919130572473	-0.81243162118658	-0.0957139362333505	0.260111727167604	0.00651088399558333	0.153263737249567	0.145432316446693	-0.399260062660629	-0.352185385248858	0.54467393251549
chrI:3464178:3464328	-0.832220391040562	0.680948006542563	-0.111620959139402	-0.0764366906291041	0.0428494077238286	-1.04288190621184	0.132050659535602	0.0955229962999806	-0.465303921735508	1.78535862998399
chrI:3466435:3466585	0.045162333833958	0.393787525431455	0.413431519730376	-0.583321374326307	0.232909137450688	2.00822338421935	0.16716338038768	-0.0228302985079329	-4.0651978859984	-2.20515880731585
chrI:3466798:3466948	-0.69592552087847	-1.0087480386761	-0.151152441428959	-1.78889806098568	0.00927963275597412	0.290497177393941	-0.542053301237252	1.04562892243704	-0.426180032119734	-0.469281958885678
chrI:3471402:3471552	0.0632022389230986	0.817824802132042	-0.0106356483516951	-0.0611825105175077	-0.671667041759806	-0.340350396420075	-0.477762482612031	-0.488339572792971	0.548437666915347	-0.139366194916995
chrI:3473939:3474089	-1.28252049088561	0.239077593653106	-0.938195257146718	0.589343095159924	0.054190961756743	0.495579731923227	-0.403011020399985	-1.59464725057294	-0.530063068624584	-0.0135874077082975
chrI:3476226:3476376	-0.622685518985186	0.482456071828184	-1.08887280186529	0.718036419800167	0.346425851507788	0.651283513312596	0.548218514590411	-0.436171693181822	0.495671685280108	1.3804131206353
chrI:3480278:3480428	-2.90488974727265	-3.51597528469243	-0.329092497777309	-2.5808660329502	-0.778867691193309	-2.31214954145162	-0.305353233499132	-0.853301220764043	-1.22651113472396	-2.14121588671726
chrI:3481497:3481647	-5.57896874513541	0.630780936365306	0.891801244491927	-0.754069111498515	0.0951378476922143	-1.12451199411508	2.38233844248008	2.47948551886403	-0.0530992017719862	2.19752250508065
chrI:3494369:3494519	0.381541803706336	0.111165604643584	0.188133968838736	0.195163235174107	0.250649838209163	0.370322193461926	-1.04865488982846	-0.3477895421981	0.210218542279255	-0.781279493732052
chrI:3499700:3499850	0.412479164277291	0.370415519789615	0.334490280431038	0.583890935640795	0.760468732192175	0.542271376463585	1.28980395712127	0.644618022624787	0.347803695899832	0.879811685556687
chrI:3501229:3501379	-0.120921466078536	-0.392805745636641	1.11568309398921	0.502506719508249	0.843108306307959	0.879336664691399	2.16757746453835	1.28891162734577	0.975702274969437	2.19424738331321
chrI:3502728:3502878	-0.742962988276834	1.16582799136203	0.195950375901613	2.07815532424199	0.996572733726552	0.932675820567513	1.35731582523503	0.14545445305506	1.3515284258727	1.02806011542375
chrI:3510618:3510768	-0.045686554526522	0.612829555148768	0.754642112080489	1.13298901078457	0.844377766587499	-0.657827882001283	1.04170445000188	0.157630910112681	0.843387988613777	1.48270655540043
chrI:3512928:3513078	-1.56548549264898	-0.622641311252341	-1.16589014262133	0.0758984840966704	-0.455325936747666	0.152109081415264	0.427326469951078	-1.99611987755893	-1.32319247012154	0.210213306455513
chrI:3514396:3514546	-0.313660213467369	-1.39118899059961	-0.0713876468957575	-0.532999692368816	0.704514082651692	0.170236218181588	1.29007018378528	0.473127072142164	0.152096138963589	1.92838111400399
chrI:3515542:3515692	2.68076068951143	2.41198870320696	1.84412367418114	2.92871340939147	3.1635963201686	3.63465294410493	1.91366238871448	2.66646698982061	2.34987974027634	2.63713010314054
chrI:3516376:3516526	-1.99569016490904	-1.84028311696695	-0.372599135474865	-2.41774875861863	-1.125422137654	-1.09713134972929	-1.03929042505192	-0.167963307343528	-2.07152386718159	-1.26915447426543
chrI:3523399:3523549	0.78671069896028	0.297647043462507	2.70407652674421	2.35756051438691	1.94851623255478	2.47136196702684	2.41581038130492	1.98712346419196	1.24422868814945	1.10544283729791
chrI:3529956:3530106	0.35918251260701	0.804397348315893	-0.567977856854363	1.17154454888525	0.52101108864193	1.05972799940926	0.380048324393921	0.370771971038079	0.288073205504152	-0.131122571436027
chrI:3531003:3531153	-0.898444941074844	0.158427988936243	-2.01431834087759	-1.01057742811272	-1.12282887163723	0.10347309447279	-1.10894481923463	-0.218004558365869	-1.781729662897	0.309903022135333
chrI:3533802:3533952	-0.537577384351729	1.28613064632554	-0.737293167942988	0.813062650135963	0.260703692703826	0.411593549457768	-0.187283975119768	-1.04569851064236	0.386074295087072	0.965090605858826
chrI:3534563:3534713	-2.01026300209505	0.345623943964251	-1.11123513504318	0.0173941452144594	0.460519047068294	-0.947220921977583	-0.468961101760606	-0.84593072048319	0.636213682185956	1.17034096578463
chrI:3546981:3547131	-1.81757721772736	-1.93780518780155	-2.95459849510415	-2.77575812835312	-1.85122484744198	-1.24452795178748	-2.8637862030361	-1.52515765391856	-2.17471289059986	-1.86615606079868
chrI:3553394:3553544	2.48618115153384	-1.45216687677493	2.32325472010083	-0.956514430760326	-0.187873477677843	-0.354872029892407	-1.89570824087593	-1.03524911746821	0.64239258585841	-2.48788175254596
chrI:3560087:3560237	-0.288380911998931	0.667334845659593	-0.599552549214	0.814383552011307	0.0922860541991561	0.928160182540787	0.865703342676585	0.328707710100935	0.418657044043506	0.954170362369725
chrI:3562616:3562766	-0.853885724656484	0.780618270934772	-1.23184775817319	1.29100749691298	-1.08655906095553	-0.401049237004853	-0.404510106306739	-0.601855536247536	-0.373406308736253	0.360377067511638
chrI:3562920:3563070	-0.0148692480485333	0.231371877704525	0.625753727565161	0.99010519784101	0.128568952174974	-0.107902657579353	0.844024444901649	-0.0932021556492117	0.639012455935786	0.801251346500867
chrI:3563950:3564100	-1.69363496254153	0.463758305205379	-1.46316758794529	-0.217341301245406	-0.955077766948439	-1.47844590573815	-0.850675814016724	-2.16978831904312	-1.45075779748144	-0.476813583980868
chrI:3600816:3600966	-2.49297569312882	-0.713416141341102	-0.702857505714772	-2.985074612849	-0.0930223049216672	-2.81816983521685	-2.54228591906588	-0.0303545256126255	-1.94985779678695	-1.60008871564934
chrI:3603246:3603396	0.440279710044276	-0.926549755337238	-0.0228634026982754	-0.86956140500052	0.563802315734473	-0.59475558435875	-0.691368839045718	-0.00701645422296567	-0.0752188035641597	0.113853245245521
chrI:3603866:3604016	0.0275865424171627	-0.921958551132878	0.44439907530783	-1.31109667161188	0.926568675893885	-0.0784992994262403	-0.765252529841276	-0.731554690873005	-2.59319965283887	-0.73347249248843
chrI:3604149:3604299	-0.429114698694286	-0.446726008221578	-1.69822768720973	-0.379343582206902	-0.72196545158083	-1.58058015235406	-0.764178727302209	-1.98771525404642	-0.933606075730229	0.884717368061304
chrI:3605735:3605885	-1.18422937060247	-2.70070505910589	-0.986663856477317	-0.810553335828049	-1.44326912887075	-1.66673963672401	-1.28945816052155	-0.386920365878016	-0.0119635794168724	-1.10630912402789
chrI:3608270:3608420	4.05466598585498	0.848062962381946	3.80438161382084	2.92802852469671	3.89360767939732	1.38413582198724	3.35917254314308	2.68849205824969	1.55609012832422	1.18153963467199
chrI:3620421:3620571	0.227410446854782	-1.09734916169381	0.497378727853915	-0.0969650489210964	0.557074856575494	-0.609999886950642	0.139428454841046	0.221564489960852	0.0345626189993124	0.298633411257711
chrI:3622087:3622237	-1.00461792030141	0.372614897018129	-0.981744797146424	0.108965928713604	-0.474056626892814	-0.256895748987169	-0.467980562748478	-0.387764136920547	-0.338458776397747	0.63148286338883
chrI:3622355:3622505	-0.595036449905402	-0.55844075650803	0.806812612456156	-0.144623727220771	0.555237454262831	-0.0340752472533207	0.377126257378241	-0.389879194342734	0.288594045454727	0.501749967111177
chrI:3623933:3624083	0.870982102338959	0.415287385726108	0.105242516621813	0.760681057616897	1.12993286008718	0.170905103245809	0.459085351950835	0.198277788379552	0.57352532954859	-0.0593087077891549
chrI:3625630:3625780	2.18872073826985	-0.0405680635830039	1.48144620738455	0.361385440921129	0.657075626004698	1.00521466963035	-0.0784319943728785	2.37402393396824	1.93906836521057	0.979772485518018
chrI:3626200:3626350	1.26854900708412	-0.12959931525176	2.2122466592674	-0.144670363736557	-0.208012929987513	1.54271756915938	0.379924707727882	1.0972328237258	1.47663598967842	-1.23329483935131
chrI:3627128:3627278	-0.101608872716683	-2.0189497610451	-0.141038403300465	-1.03698525266263	-0.17177059735951	-0.343246602218722	-0.688698694710743	0.239063233181336	-0.721297679619567	0.179065121143319
chrI:3631352:3631502	-0.752831258999976	0.254600632967754	-0.383655928577992	0.188585199343512	-1.07758335867027	-0.628639135237015	-0.104030301775711	-0.606141749770996	-0.724042137428114	0.585586511719392
chrI:3632043:3632193	0.622778036844442	0.550291930478188	0.898748649257687	0.0963530296091338	0.523279521928516	-0.108644971268893	0.80805351450079	0.319529022208307	0.707455823161106	-0.0855440810692495
chrI:3636281:3636431	0.128315210830948	-0.118292699035144	1.62147437329826	-1.07125645596644	0.473319141128235	1.35460790404942	0.652453561643461	0.371701391484951	-0.0903148691170648	-0.454450114035156
chrI:3636616:3636766	-0.0579400607524928	-1.93282121363106	0.028392248910997	-0.919046598523012	0.683064127809579	-0.301434915973404	0.3647374952881	0.649674650216525	0.18209690444158	0.301164449106257
chrI:3637335:3637485	0.494642759337794	-0.154523906483171	0.827778382886363	0.536195224923608	-0.98390570217414	-0.672562681356754	0.690188434434734	1.14658326173278	1.38474122327171	0.114427166942383
chrI:3644847:3644997	-0.646257011772095	0.0189806749028515	-1.15868377971853	0.0184339133140935	-0.379114334782878	-0.487108065243943	-0.998384966912093	-0.784415567978075	-0.800110762712292	-0.799682590714231
chrI:3646072:3646222	-0.492014304844262	0.217552083204813	-0.0726376656181795	0.14559829681202	0.531361786834322	0.583591096959195	0.0869113566423246	0.0776577594718658	0.277903717478372	0.162933723083861
chrI:3646885:3647035	0.356231665777456	0.629695917301795	0.733383787314196	0.518118637303839	0.589279050060821	0.459310859979484	0.826813383643449	0.52454455807856	0.437733845720664	0.50590245953758
chrI:3648170:3648320	0.217316029541176	0.0907464835469337	1.17022564487066	0.632934714517317	1.60940002191855	1.54502521444975	2.52581470518334	1.09666940190664	1.76233482167148	2.37782090395268
chrI:3649416:3649566	-1.50353152368039	-1.7685796913596	-1.53336292239589	-1.881060187465	-2.06041085254385	-0.536621066943052	-2.71395855543737	-1.07021174055086	-1.49864724527114	-1.12481531876707
chrI:3652774:3652924	0.0676950639130937	0.517719511251123	-0.539166892232504	0.258879326463668	-0.378683114251652	-0.062155231350995	-0.702229622852281	-0.666717030619673	0.720041524028742	-1.12905981310986
chrI:3663566:3663716	-2.22202113173495	-0.394271021424372	-3.36283110151419	-0.902998630536136	-0.269071243025587	-1.22608828747797	-0.436104847811562	-0.751414965795676	-1.03752693787	-0.336189391103323
chrI:3664044:3664194	3.85515347482399	3.71092987515713	3.74527382051112	3.78820432262535	5.25726294342845	4.02945924110259	5.29628489842853	4.3015705678551	3.38571018438205	4.64092241413129
chrI:3669944:3670094	-0.629705873104791	0.525973300679282	-0.420676923271517	0.688132497623199	0.138183653097369	-0.841916054021202	0.0153135400992123	-0.491841467575631	-0.371694418623634	0.584893852484178
chrI:3671316:3671466	0.751529512965709	0.114863624950029	0.313538367302417	0.367505842064812	1.10690540733906	0.18677685725567	0.433832012194615	-0.722152825801665	0.0977419589799249	1.70553697748598
chrI:3671829:3671979	-0.872878660849375	0.734584089400831	-0.378067378864987	0.769682006499642	0.207765599196547	-0.379628854662273	0.363610168301334	-0.417788466025551	0.528606072171081	0.521589607150078
chrI:3672768:3672918	-1.65422667757185	-0.831719984118868	-2.65457807542831	-0.849801373960362	-0.797002561385789	-1.74832157248978	-1.63227161857262	-1.87289513918958	-1.97157253186456	-1.43348807823893
chrI:3675838:3675988	-1.18605068043459	-0.485743736587805	-0.978738486397089	0.17275397222467	-0.276988877539527	0.244837686854051	-0.65316198497279	-0.404356184731759	-0.297422684703402	0.241613214049307
chrI:3680887:3681037	-0.402910108425861	0.704816470455999	0.0729143111255408	0.414866881290647	-0.467803492669427	-0.200393613245223	-0.923342936100805	-0.838928647961434	-0.356020699908488	0.224145250246863
chrI:3682039:3682189	-1.30991724411087	0.018712014350464	-1.7111858413484	-1.73770139366794	-1.19694365736152	-0.799382161403883	-0.655999833173987	-0.973733964963092	-0.509184344799565	-0.523082848805139
chrI:3682951:3683101	-0.156166911740104	-0.336756829384722	0.558079222858493	0.836926102663471	0.196062084643739	-0.0306007731778222	0.350840543979232	0.351028060254349	1.04396669948098	0.502740844570145
chrI:3684060:3684210	1.50866096251614	1.56690108496048	1.31807051208738	1.38641634661012	1.7794416185111	1.8439342311739	1.29853859526073	2.72687893331629	0.119852789302045	1.24159543751877
chrI:3684383:3684533	-0.268195501579497	-1.04447737650737	-0.262623087923959	-1.07142054022678	-0.247563949915576	0.125567071133413	-1.0200449844812	0.627263091351377	0.0137464538996411	0.0749530502219021
chrI:3684577:3684727	0.84248535561003	-3.55347108464224	-0.958038005910793	-2.75890430948151	-0.656055385006333	-0.289182597399413	-1.58164736361656	-1.74591242354506	-1.7282881611259	-2.96424714201525
chrI:3697719:3697869	-0.574384433812463	1.45987897995315	0.190030811041917	1.15948138121204	2.66791767377077	2.14919708715476	-1.92548188453238	-0.288833298400961	0.425417086320696	2.28659174187334
chrI:3698019:3698169	1.54118631421792	0.686283281877907	0.295836641324865	0.536195224923608	0.447711926650912	1.25764411136061	0.222755712621794	-0.173390385538156	0.428982998662179	2.01650827117054
chrI:3706603:3706753	-0.857251259707176	0.65547517475483	-0.469214098940129	0.150381368225821	-0.601136981612469	-0.860698645955598	0.330425818578729	-0.348551425258924	-0.940972018096868	0.423112861758436
chrI:3709258:3709408	-0.659907808859133	-0.216353100186502	-0.468971557781904	-0.555716831490179	-0.42402826748721	-0.840550284428663	-0.333255584544683	-0.656518263570682	-2.25365980434609	-0.228228082401589
chrI:3709956:3710106	-0.220321316241808	0.392874639122331	-0.132458117029466	-0.131682576949676	0.570649060826075	0.562196772239493	0.261059163062215	0.0557070722026322	0.745057358368299	0.382976858168283
chrI:3710347:3710497	-1.45694175235184	-1.54168044844022	-0.242993298299111	-0.89945113345011	-0.95561929431599	-0.613922951344583	-0.793089355202679	-1.71506984094928	-1.42114562795336	-2.379277147507
chrI:3710750:3710900	1.61409848405985	0.536071583427629	1.98626959124096	0.672019137800424	1.45055444940729	2.12639873415833	0.190620461741409	1.09047297571152	1.25106578906117	1.05332370982395
chrI:3713555:3713705	0.0360553102543747	1.19606981485809	0.141359610337459	-0.250548376106381	0.304814926525368	0.38865237054964	0.808728587774034	0.283788119226199	0.1046524773397	0.165235032484063
chrI:3714865:3715015	-0.464572740970974	-0.212690299284916	-1.17996629959018	-0.0332632480031039	-1.14309145592602	-0.792602775438353	-0.821987109119486	-0.535394525937054	-0.591743088931976	-0.154990640873258
chrI:3718546:3718696	0.570067878776564	0.993638788686786	0.0778542324219934	1.28444597068368	1.03772451606392	0.190895837837558	0.722077752552849	0.357830020465836	0.726658918738577	0.507802427857595
chrI:3719643:3719793	1.19215872961698	-0.355669663196765	1.34312608610343	-0.971579454255609	0.694292613378321	0.930165096437358	0.941656044419271	0.701195765427737	1.68009080455344	-0.087221907633552
chrI:3721445:3721595	0.58522773700161	-1.35460137165875	0.673824693579258	0.289801672679059	2.09441687698274	0.541593707268792	1.5276612207661	0.750271728695806	0.77020422370494	2.25877314923215
chrI:3721704:3721854	1.28716348672749	-1.6964789052025	1.22916761812914	-0.0035669750102263	2.10864542995532	1.50906030808784	1.82513377093599	1.08955022148007	1.41204424868431	1.21814394848015
chrI:3723522:3723672	0.196201518997595	-0.24952960247739	-0.415446164941298	-0.703430082075104	0.331309924217811	-0.105705288331242	0.148691661692409	0.567290000095836	0.438544193482676	-0.666102548661491
chrI:3724767:3724917	0.142827098069114	-0.525061912195909	0.299407230917599	-0.521738268995524	0.377021586838349	-0.159495286600443	0.325858565173081	0.861766422170635	-0.00264986717203675	0.576308777122904
chrI:3726516:3726666	-1.12172465772451	0.0799831771859193	-0.920701527023134	-0.650085879141749	-1.75725315427826	-1.06967724085788	-0.404285155563834	-1.17088498886095	-3.10778860552683	-0.404506277973764
chrI:3726685:3726835	0.78671069896028	0.297647043462507	1.11886982483763	1.0347160715707	0.114947089088062	-2.02160320987184	-0.100024054523835	0.834769469226505	-1.64563101106671	-0.823963490686809
chrI:3728421:3728571	-1.07266484868269	1.06160822109395	-2.56941169910949	-0.22034400442132	-0.375123086127775	-0.566323248335475	-0.747319244759779	-0.451245303666468	-1.9154488664259	-0.640411964688186
chrI:3729501:3729651	-1.54564261023757	-1.67721115086802	-1.90469610586134	-1.22170959693034	-2.32070773399152	-2.11190843060683	-2.44733203888407	-2.08312740101333	-2.24214930189534	-1.36237218669061
chrI:3729837:3729987	-0.974064478195819	0.165479990990381	-1.59101736630631	0.32120246761065	-1.00561375385833	-0.766268698070665	-1.5398744987553	-1.33295110218627	-1.56344177989733	-0.522538138267676
chrI:3731200:3731350	3.20718627089854	2.37526754044938	2.30220789512382	3.90042268850985	3.07413844603663	2.58581841279001	3.92487273432363	3.79225944890497	2.63066750110786	2.54609515074832
chrI:3733799:3733949	-3.7530210978779	0.0108922890628092	-0.053133725022558	-0.368214628513677	-0.451366756008415	-0.640969995689676	1.03467022416866	0.365388645718221	-0.321452005205461	0.138075223521626
chrI:3736755:3736905	1.04848305615015	0.795746401517642	-0.170915764153273	0.755049103196924	0.824168029528882	-0.519032766429121	-1.47436199887122	-1.97026269444492	1.06423202285649	-0.651238873212209
chrI:3737674:3737824	-0.375734096040307	-0.0571100754479107	0.0919836778209231	0.177699981646675	-0.378574211464024	-0.373253633030614	-0.399408084940317	-0.758891531359097	-0.837181339756893	0.755942461807133
chrI:3738255:3738405	-0.281956376828654	-0.408462511314805	-0.325751635360623	-0.285202954207666	-0.556492787348158	-0.576504272691615	0.0289928985164921	-0.3343122255606	-0.169678151898869	-0.130143599319155
chrI:3738971:3739121	-1.68364532397449	0.813450879491786	-0.100824883479716	-0.729264909432339	-0.187429585410852	-0.55390614720554	-0.0463913363201301	0.407556468235004	-0.807306381504287	0.784144684759892
chrI:3739336:3739486	0.74732505615506	0.0849540261755857	1.21659370388003	-0.0890337406279606	0.73706894888348	0.452596976219296	0.220385412506076	0.504451492109791	0.512526973802228	-0.0827223664087814
chrI:3740471:3740621	-0.0205311831093839	-0.923049713468687	0.224445162902509	-0.287586365340115	1.13313198015756	0.862487549683117	1.06828999348758	0.469625453387647	0.387359497897096	1.20203240386643
chrI:3741222:3741372	-0.236948811230431	0.9914415232541	1.42620318610991	-1.73975797720957	-0.244632550517981	0.278093916660084	-0.639417223197031	0.640104777623352	0.0849375156077432	1.28305951359847
chrI:3744290:3744440	-0.434426629613811	-0.613403789413694	0.0829652759133648	-0.375254660825177	0.216869091973483	0.445778201699015	-0.259909443686149	-0.570061302421521	-1.80177599156056	-0.327098204132788
chrI:3749266:3749416	-0.186241550505015	-0.0170126251807138	-0.671504094594097	-0.164473488300414	-0.216108318946179	-0.365633303731749	-0.640519223625395	0.163031152923003	-0.535419847805873	-0.101400049294616
chrI:3750302:3750452	-0.440270798796049	0.540571515757634	-1.34017619089669	0.102078702981982	-0.494230104576231	-0.15216031549659	-0.33574496911336	-0.869207599731839	-0.770226636694288	-0.512855003270067
chrI:3751444:3751594	-0.217981928449582	-0.210426810720585	-0.521011376701535	-1.36531290198287	-0.490769539986444	-0.49604065832388	-2.02686469558938	-1.74248927868442	-1.11083587117167	-0.32348235424726
chrI:3752231:3752381	-0.258821638777811	-0.747834886040234	-0.884439829153268	-1.95494000491331	-1.03573759921893	-1.39279482269909	-0.22583326811857	-1.36870969722176	0.278277115132386	-1.38639766283929
chrI:3752856:3753006	-0.591190279362545	1.05973293137299	-0.135213560658005	0.405570427113784	-0.549500412130371	0.399440201183302	0.594502818267503	-0.224061452327987	-0.636241540798795	0.938895401557707
chrI:3754189:3754339	-0.794964608527364	0.748281621063667	-1.35542286604754	0.308358372981563	-0.334465667787718	-0.796658646684345	0.554474831921682	-0.936227692104339	-0.742501999989395	0.20192339567401
chrI:3759128:3759278	0.068087489163578	-1.14591670358942	0.479668609526752	-0.476098124206434	1.04153561776905	0.315385693277362	0.284127771205217	1.11081948966076	0.599589372069622	0.0637409373792355
chrI:3781573:3781723	0.124715489511905	-0.544663072462058	0.0601907493104517	-0.0480008609880481	0.411267750301312	0.126785434921773	-0.0701693538899769	0.361941562008087	0.189210965329197	0.00163539406132214
chrI:3781776:3781926	0.0780494833323226	-0.525288897501663	0.909675617145069	-0.0888103087801994	0.0379446201111013	0.417254088025538	-0.457102098215992	0.526715392925448	0.582224505433112	-0.275073967130669
chrI:3784391:3784541	0.112739284560569	0.911754589351718	0.13219393125783	0.0846442697926084	0.0588604671240634	0.0844977134374925	1.30176139795677	-0.473171910878956	0.935448744838768	-0.768206767769843
chrI:3785305:3785455	0.684692610306969	-1.15581355343613	0.166583679792247	-0.950220645485026	0.376195407637574	0.620979854796449	0.527938873443886	0.367726440102463	0.573969875442402	-0.962414936987879
chrI:3786026:3786176	0.277594052776449	0.461110347920084	0.790969729513496	0.512383100984502	0.923251495413512	-0.624422747794417	0.579638224691101	0.341300071874152	0.46303675909412	-0.404248575348185
chrI:3787702:3787852	-0.252387327399834	-2.24916997378206	0.499590445967449	-2.54931471612754	0.239961819552763	-0.0270861827010139	-0.275758380627259	0.260525563005163	0.376665521311393	-1.56361011761181
chrI:3788176:3788326	-0.0566600523298249	0.64845878597371	-0.0377634385205822	0.544535749787227	-0.377522208454569	0.0990616081954623	-0.164071458138994	-0.711779136754662	0.453328341355132	0.662277585798251
chrI:3788680:3788830	-1.60268906643388	0.863197794589144	-1.34066402267781	0.376496997148641	-1.25790097126538	-1.0202014275212	-1.05347224834359	-0.779305530588241	-1.4789035439196	-0.347883483939785
chrI:3793487:3793637	0.482993652658028	0.518192849791606	-0.382919190362811	-0.721573562900484	0.243976954319698	-0.199091475165694	0.383829762037604	0.0577962585432084	0.495737491060743	0.430903945952879
chrI:3798623:3798773	-1.17871890209493	-1.39666792834834	-0.564861836861765	-0.206963693678557	-0.221496907626128	-0.12030591831321	-0.480087087075224	0.416753406330617	-0.00574016281540335	-0.164801462914863
chrI:3806039:3806189	-3.88566639188524	-1.12038935259135	-1.96483115166448	-2.11968793938317	-0.779130301407785	-0.689339360288349	-0.721586192796327	-1.6469041838096	-0.763838515162468	-0.371106805310375
chrI:3806643:3806793	0.266849176009487	-0.842552574922083	0.770764610470769	-0.191128021687639	0.956747798189066	0.81572739564105	0.808310539322164	0.757976120964549	0.785082672427609	0.643372691634666
chrI:3807519:3807669	0.871285986160384	0.221387915610258	0.92326308894502	0.171761755721937	0.0339468087241394	1.54037627443014	0.534987693132065	-0.139813915561773	-0.378293523917929	-0.255410837052701
chrI:3816961:3817111	0.202548672746407	0.397393496479876	0.748729031101171	0.311155631493262	0.241672132177791	-0.241259971033363	0.515282248117616	0.215462091336315	-0.00180590746753647	0.783451602026988
chrI:3817366:3817516	-0.690453205625446	-2.09928974505384	-0.716239531820569	-0.471703747965758	-1.41543165799104	-1.95158268873601	-1.88863055591434	-0.47489681154145	-1.52995723401557	-0.968818073490122
chrI:3817838:3817988	0.28380006678688	-0.706791929720283	0.134341064594815	-0.27748683200983	-0.710389646120843	-0.568856300695839	-0.503790932845978	0.0647239297442755	-0.399479230085229	0.287301715258667
chrI:3821341:3821491	0.570768063849255	0.357192469697344	1.89346935442549	0.522663982064608	-0.0928485663616191	-0.659901839762984	-1.35586918742247	0.907562042051285	0.12367884788272	0.499353252263986
chrI:3821766:3821916	-0.392111863522944	0.272825574537612	-0.52414934707711	0.108784243492522	1.49261115030173	0.246761401043256	1.11968747778177	0.165674326796849	1.321105209545	-1.61078886410102
chrI:3822330:3822480	-0.355698869687357	0.111150330971387	-0.538500803462666	-0.540250768613256	0.283818466972612	-1.11210884768439	-0.57896867420718	0.328647955010743	-0.0924280474966919	0.416590361261724
chrI:3822745:3822895	0.300999268076118	-0.0666690782757065	0.00620501359348494	0.260480593320242	1.14805245060262	0.77679805731088	1.06457418670093	0.214798662457894	0.319662247185622	0.716963668099239
chrI:3823252:3823402	0.683841081128815	0.412350187810668	0.220391169201428	0.519033987408263	1.75297436932034	1.22052472588195	0.533945521710557	0.996156348962063	0.673880821166249	0.786777423618376
chrI:3824337:3824487	0.248044453072163	-0.250524127814861	0.946453597492216	0.135575984026094	1.02829532103224	0.92816741512202	1.939801873596	0.803306433094047	1.32273927507774	1.76353640907024
chrI:3824700:3824850	-0.150284998422348	0.0195687347882552	-0.174421153486302	-0.0325372188634001	0.139192510432264	0.0547851094738566	-0.638261663321407	-1.21089775172311	-0.34824862761445	-0.909764366245384
chrI:3825167:3825317	-1.42623044509909	0.184280868884111	-0.628881126576792	-0.0593144565198904	-0.374907867496336	-0.479787505478639	-2.28372131134751	-0.54280405179635	-0.058438141892071	0.507113879419516
chrI:3825851:3826001	-2.25275791940393	0.0165665902621831	-2.37360483467625	-0.876123250213873	-1.77243415178696	-1.34610228411273	-1.77529791879268	-1.89332087952622	-1.94416268222836	-0.645589665701654
chrI:3826226:3826376	-0.541219491979578	0.353794191494196	-0.111620959139402	0.541469003404997	-0.0300829474340442	0.573453440545478	0.419556194364928	0.147321537401771	-0.27441381699762	-0.431067569359807
chrI:3827078:3827228	0.271191346463628	-2.08992062463341	0.771815908988669	-1.71944140067916	-1.80666919807868	-0.849278377774142	-1.76300212881406	-0.402716247557016	0.222627573129088	-1.31080656149956
chrI:3828249:3828399	1.10859868511506	1.92743229648113	1.31239492703134	1.28534652102507	1.76672694220049	1.03848372470859	1.22177280743334	0.792470231924447	1.8034260685569	-0.398759505510496
chrI:3828460:3828610	0.105682993023261	0.542141061125339	0.396014052520378	0.126538445953396	0.917924658388184	0.989650476795958	0.764678436379125	0.00325388705311093	-1.10131412358315	0.785258896334412
chrI:3829374:3829524	1.30887128238687	-1.55987693260459	0.584967297090803	-2.47410920280456	-0.187429585410852	-0.344344659029229	-1.25296879012308	0.970331043815371	0.366157258228285	-1.37374252413523
chrI:3829774:3829924	-0.557823338243369	0.0587714321987429	-0.0266833843716337	-0.670989406708537	-0.307025849935594	0.436716722632872	0.539077658255476	0.246306202007765	-0.191459757713245	0.242916953367274
chrI:3830271:3830421	-0.372074332435239	-4.31463209525204	-1.5000619376675	-3.6065278332898	-1.07733402347672	-5.27496837818853	-0.100024054523835	-1.70647530077954	-1.64563101106671	-0.717423210065823
chrI:3830724:3830874	-1.06652602513372	0.948331760411786	0.605156566704121	0.258910466041729	0.0477209105354847	-0.486043929494972	0.199533931443644	0.557605467883588	0.751930961454447	0.732865529721649
chrI:3831137:3831287	-0.549394151728871	0.584986202971904	-0.442935907678894	0.588717171274983	-0.243350004962062	-0.917681668091925	-0.642085771015633	0.13524427502582	-0.717734323523637	0.907899103624945
chrI:3832241:3832391	-0.238884779576607	0.439996688181294	-1.41816004032511	0.297230567464045	-0.485320646495561	-0.384813123830097	-0.131430824513709	-1.18282146169845	-1.14191129872805	-0.0629189121772728
chrI:3832683:3832833	-1.36471193815474	-0.341273030956643	-1.06871137093333	-0.46173500434229	-1.12603964977503	-0.473376063653203	-1.68859370992256	-1.37475279280619	-0.975913510283321	-1.47138356623091
chrI:3832930:3833080	-0.737530492798364	0.482428909408285	-0.170210812255402	-0.739032573421879	-0.270873768058179	-1.33643843103717	0.540113189505902	-1.32690696708669	-0.873711889586059	-0.525255606632228
chrI:3837733:3837883	0.434671384451429	0.0326316897611303	0.380737632356377	0.162760393360768	1.21403680453522	-0.15818924840227	0.168336152248034	0.088270001228692	0.581256060586866	-0.0940994065920588
chrI:3839952:3840102	0.351186987489934	0.445079021340878	-0.241979036231568	-0.021777337936234	0.436506257319155	-0.631081473435174	0.178388534763562	-0.0237492286831203	-0.297930420770464	-0.466119958031367
chrI:3841578:3841728	-2.57076683438443	-1.45284606871474	-2.44438560185181	-1.16908849327908	-1.43062484438844	-1.37307218062407	-2.57784762721756	-1.15247885080783	-1.77422606427439	-1.08102784261637
chrI:3842527:3842677	0.662593591989487	-1.74221149730529	0.289032375930905	-1.15348631824628	0.581884667540937	-0.177801360621626	0.154839086981725	0.515710327152296	0.345110317656756	-0.0294109930803832
chrI:3852490:3852640	0.591469998943221	0.766222856651231	0.868954626092285	0.543080754942698	0.555509962733222	0.399267777673855	0.121782926654484	0.798867241564437	0.289395098005337	0.524601210127325
chrI:3858226:3858376	-0.0366501471334169	-1.77448955640282	-1.26795556671353	-1.28434756110587	-0.499341250160972	-0.0838503621510963	-1.46320091269654	-0.973799663243794	0.60732943754496	-1.24675364581063
chrI:3860728:3860878	1.28788174083267	-0.29319710599732	0.60142769755543	1.62715972606157	1.52232302939161	2.40219385033149	0.845738468519829	1.32210613474516	1.92970595395298	0.840305341303246
chrI:3862004:3862154	1.22654665205744	0.783943597443166	0.926098876008593	0.793029042291021	1.03762913350857	1.23992379952255	1.46446945202315	0.24951926544801	0.990443200295595	0.327941079076537
chrI:3862331:3862481	1.2341110416947	-0.544353196058544	0.920831262924767	0.346270822227035	-0.466750126046916	0.533564886529234	-1.96312792072922	0.379884727519952	0.367472185335669	0.155824995554128
chrI:3862527:3862677	-0.522040934350517	-0.118411469711011	-1.65976594297022	-0.02887426769641	-0.555058552491337	0.0665954079481018	0.063439764746612	0.661542681253531	-0.357060705717727	-0.29336733781146
chrI:3863052:3863202	-1.14663129468322	-0.289957404960261	-1.51451265105651	-0.361491497802113	-1.34552031165999	-1.10843920020348	-0.694286888128728	-1.65288502180213	-1.55482045572007	-0.441268597408516
chrI:3865617:3865767	0.43023809127076	0.144007125059872	-0.0138780253116537	-0.700339237431209	-0.685572786724657	0.130276839055327	0.565326570464012	-1.10972743358772	-0.155754283253894	0.47645965415615
chrI:3866000:3866150	1.01214090703779	-0.715691705133889	1.56465997727649	-0.838951065429034	1.09431464168291	0.908081054803129	0.137453725953198	1.05139161695664	0.84150703858915	-0.193374724918207
chrI:3866657:3866807	-0.241424872263042	0.805588118390238	0.399805375132167	0.0586873341256546	0.0346013581079662	-0.0640108650158925	0.506589433866092	-0.307424874716948	0.211989413027841	-0.454642051916967
chrI:3866880:3867030	-0.0338611871083192	-2.93857570741834	0.103372021347468	-1.97434924268087	-0.644750901493201	-0.574559597062149	0.0907721258966554	-0.160244661392654	-0.821147581103387	-3.74810270191239
chrI:3867313:3867463	-0.304578748250196	-0.942876579969264	-0.386921780513413	-1.28064777487669	-0.86849160379077	-0.564936129818008	-0.472115013930404	-0.270273339944609	-0.95963725890517	-0.929140926744823
chrI:3873357:3873507	0.268144910509974	0.98409601269752	-0.284944179006223	1.04870165535525	0.315013228614465	1.03378302309939	-0.218718901459398	-0.375399768272428	-0.370546016682165	-0.42971570567183
chrI:3873894:3874044	-1.47778929868731	-2.22027971673717	-0.843011631487546	-2.57415344758617	-1.83636306449121	-0.864019249746773	-2.36262402090623	-1.20679042487984	-2.35714520239115	-1.52722190281072
chrI:3876846:3876996	0.860365698567803	-1.55334096251187	1.3662402041646	-1.1679372874226	0.249402453905858	0.675459187281168	-0.0588801075466711	1.97455271926764	0.896546320607921	-0.0741651658470502
chrI:3881444:3881594	-0.878924282011349	-1.43492122771497	0.0686554359527338	1.24812702971666	-0.884139185829873	-1.13355653064581	0.691567940189099	-1.10418285485482	-1.33501808506091	-0.691751881043571
chrI:3887190:3887340	0.183297081973923	-0.465546988999378	-0.561149068971134	0.557405619781939	-0.075913521785457	0.108205201368662	-0.450147157185821	0.301377620429265	0.535826839340351	0.239712308142515
chrI:3889277:3889427	-0.737530492798364	-0.913044292495163	-0.334679774042336	-0.234163566565583	-0.471320396108208	-0.439897935932108	0.290893998360607	-0.111750461681834	-0.11830722611734	0.398533830332995
chrI:3891559:3891709	0.286141101281923	0.0712521119559458	0.704013214151423	0.63948593325468	0.105143576900703	0.548072567459126	0.420130789299344	-0.0674106885741188	0.497521490346792	0.427545792739898
chrI:3897336:3897486	-1.10991747125543	-0.622778594447537	-0.232331949297142	-1.22020604777765	-1.81171142288582	-0.838536530389409	-0.792882051545877	-1.53807787050569	-0.341313378425191	-0.233878021697751
chrI:3899390:3899540	1.17634326085773	-0.236212018768812	0.851681861015172	-0.688101841433489	0.0544079064363224	0.244793672282163	-0.0124335879507287	0.220707147102975	0.772595144705094	-1.40433796768907
chrI:3899820:3899970	-0.316218335865097	-0.906686546100225	-0.059227384304053	-0.784744934014654	0.293328917127408	0.422848937551564	0.199150679363238	0.223869869923147	-0.0077862402273159	-0.114727416725147
chrI:3906303:3906453	0.438505962200787	-0.787879409674396	0.420886689806235	-0.402347951987427	0.628396524586312	0.469666530244631	0.394636697390581	0.686847143839638	0.711602842273149	-1.00465218395616
chrI:3908525:3908675	0.454926296331546	-0.483742354919675	0.350125447971496	0.621824255131213	1.3404746233491	1.4786264848976	1.0298572981135	0.728386091115034	0.52132595179238	0.639752418305015
chrI:3910624:3910774	0.327966155387655	-0.0358689845113287	-0.225945563181103	0.101298512816596	0.469854945115054	0.529098028031286	0.725853533731431	0.506559865477666	-0.366018707535229	1.05274011588498
chrI:3911865:3912015	1.32033828722992	-0.910929672858956	-0.149794705537888	1.13867552874608	-0.677543093655275	-0.592883262196507	1.00210815606187	0.236274229417734	-2.03040257360371	0.849427677592276
chrI:3915770:3915920	-0.785197199950935	-0.477368154787992	-1.05102349670053	-0.229275955944995	-0.154992575080551	-0.363652856523482	-0.833668678906333	-0.20058452191468	-0.987234558495557	0.213867911103885
chrI:3916776:3916926	0.360200578733614	0.188428664240415	0.0635952836831541	0.19624525204582	0.731567819719412	0.527913473332466	0.0824652847095617	0.290171658776303	0.488251316913469	0.435604132911153
chrI:3928259:3928409	-0.735095325882461	0.575098658483231	-0.634011935064937	0.206098664739029	0.713804127318034	0.460169371379686	0.189705814824243	-0.0520901336337297	-0.24672242753902	0.854255047818509
chrI:3930188:3930338	-2.22581702186693	-0.889447382477987	-0.786875113260682	0.449959212684324	-1.25740105027235	0.353603659531164	-2.03870789253835	-0.0902880717449764	-0.794303657087982	1.34710383833185
chrI:3930521:3930671	0.251787967803821	-1.80162392708262	0.576508005380231	-0.98993971064667	-0.0795401091731337	1.16236621602117	-0.00938511738210459	1.4978946861249	1.09696196189797	-0.725490237245688
chrI:3931682:3931832	-1.05845306118425	-0.482457223122679	-0.180557988725244	1.21776852003713	-1.65112983173653	0.852674447443271	-0.375603622276823	-0.978622813060176	-1.07234171299434	0.532431914839422
chrI:3931840:3931990	-1.96119644142262	-0.126715897101936	-1.25740414964114	-1.25263117155593	-1.08416685131546	-0.401307020423104	-1.76087586191918	-0.913234766896395	-2.10228263263059	-0.698688738956931
chrI:3954086:3954236	0.239587400419122	-0.331227258657409	-0.814424051595931	0.101298512816596	-1.31629566249158	-0.697335716860106	0.539038668269739	-1.23265615348396	-0.447548533798305	-0.791515431747895
chrI:3954804:3954954	-0.377014938728105	0.0162423758144905	0.144446402372333	-0.0119517965014453	0.266522899839767	0.55778470905698	0.0688623250214817	0.325437019365191	-0.624475866370096	1.13171893023047
chrI:3956606:3956756	1.02155929517406	0.422875670790917	1.28314902328375	0.0576722776310891	0.22774483535548	0.548080317091951	0.244644653605105	1.14252532499325	1.39502295715487	-0.48980696295361
chrI:3957778:3957928	-1.99949838355623	-0.530025800060889	-0.370814872159315	-0.681112948312506	-0.0176374871293015	-0.221250699636707	-0.541535596134807	-1.6103432718109	-0.63494941018191	0.306626014480117
chrI:3958528:3958678	0.814921411817384	0.14353985765739	0.729106954839603	-0.209189702581294	-0.351317764711252	1.13215018006857	-0.234099512774007	0.224609532170835	0.120946564974376	-0.602283556233123
chrI:3976201:3976351	0.408106846534362	0.522834857635443	0.558264580910504	0.824019357193024	1.07497998077228	1.09609181502497	0.687790206773037	0.833609528144881	0.579152056848578	1.27374191303216
chrI:3982915:3983065	-0.619295475445808	-2.19349053884038	-0.331130038685552	-0.802842535939409	-0.051300831391761	-0.634266864297739	0.0553329334341626	-0.579360808338453	-0.347533105644021	0.0389964453495457
chrI:3986574:3986724	-0.425740201569625	-0.724555601050565	0.0680486886496839	0.391514459427354	-0.303463118786184	-0.631081473435174	0.0375130767043175	0.862669307977146	-0.90948375348575	0.561810853437855
chrI:3987778:3987928	0.213071540672203	0.153432344991568	-0.132238255262935	-0.0813910815231789	0.24155215608057	0.318751443902042	0.188236611528334	0.647889044378843	-0.383517967362358	-0.420655351014947
chrI:3988315:3988465	-0.332489674146083	-0.12572366995858	-0.711953255568601	1.21738937132111	-0.979564347058481	-0.682770349647963	0.474998968169642	-1.05612546237076	0.566561891906931	-0.92997964915253
chrI:3991204:3991354	0.263454790492802	-0.930204377853277	-0.45530332046077	-0.207950231942879	0.0661237124788857	0.532125063352216	-0.152765556659953	0.630058684351537	0.328054380560711	0.169970054057413
chrI:3992429:3992579	0.612678423171716	-0.339868115700424	0.875743480051218	-0.802842535939409	1.09421928359572	1.0837263623476	0.277088661847548	0.33611889845506	1.01953030558808	0.0102284817841779
chrI:3993618:3993768	0.972424277211062	-1.37429338422584	1.19861142224045	-0.775929489685004	0.359774051864867	0.505343875124845	0.128371688405258	0.639060123473683	0.703549778985022	-0.830223168468372
chrI:3994561:3994711	0.870843957250826	-0.652370392845233	0.372358940941543	0.240664477045323	1.03148074033575	0.323739635301557	1.01748040925931	0.782905924688773	0.284128244461891	0.816444865310308
chrI:4004803:4004953	1.21296051822732	-0.234324366413311	-0.00308482869324885	0.450391983539268	0.325981679010183	0.134389710535094	0.0950311820720995	0.878221526512933	0.393188062796321	-1.44144988934778
chrI:4005441:4005591	0.343996454974002	-1.10845791392151	0.987144712291104	-0.62424035451145	0.820505673404089	0.550348253408664	-0.113520782241976	0.587317849599593	0.756589464654503	-0.58034620070037
chrI:4005706:4005856	1.20941601590505	-0.786024792722916	1.40752944436918	0.334717099987933	1.45340088111969	1.04210133820835	0.978227881161997	0.874895853573511	0.758637029146681	0.478586810962666
chrI:4006414:4006564	-0.924002856255515	-0.711303608168516	0.144851045215354	-0.106631605973125	-0.573486309705375	0.561199367266475	-0.853157584115811	-0.983622964557559	-0.200108913516861	-1.22320732804142
chrI:4006849:4006999	-0.927222576706677	-1.15608221398851	-0.800699329131205	-0.578001009674345	-0.70452268268792	-0.944142721942933	-0.231899052970339	-0.678571663730333	0.703171684292121	-0.286668916509594
chrI:4007178:4007328	0.102925497641762	0.079296014823195	-0.605616018509527	-0.158787659722888	-0.48331644001354	-0.012655259872017	-0.222697952389388	-0.277574742906325	0.257751923791328	-1.09712703974996
chrI:4007416:4007566	-0.844541851500125	0.623691060719251	-0.809189240942293	0.546613317795985	-0.622191233863608	-0.228097438222715	0.417075544155362	-0.899283365931187	-1.15669261936257	0.774417761619839
chrI:4008775:4008925	0.397280995479456	1.15055323270694	0.198055401722062	0.350616376374564	-0.0483953987729299	0.334387002852938	0.213852822854243	0.235584859201375	0.539267337395105	-0.656614576316791
chrI:4009680:4009830	-0.643804286589724	-0.493353677872039	-0.345464316017753	0.924819726585844	0.298186373100477	-0.445936642090651	0.0295188030081329	0.0841199259184059	-1.39182048164605	0.657140386190889
chrI:4009967:4010117	-1.39944709871464	-0.684549780063924	-3.23042609023242	-0.973046147578916	-1.94822986490223	-0.990429835824869	-1.9921649071036	-1.65937868527387	-0.884186519592809	-1.53177666712452
chrI:4011406:4011556	-0.990378104607531	0.821234537665361	-1.23633152312847	-0.271781295768666	-1.06777093258661	-0.346655426121385	0.357132748676548	-0.343522433246112	-0.599577945442334	0.361421708417773
chrI:4012291:4012441	-1.20855421188099	0.127186510644445	-0.744184597668006	-1.65097707269873	-0.138068537102668	-0.880079572839191	-0.68917122761095	-0.872447193611196	-0.51617016871817	-1.08588306927233
chrI:4012912:4013062	0.298889052704406	1.08450297883017	0.918583352579115	1.00429369816152	0.85658405915285	0.966774150355032	0.114449230737239	0.839383455038074	0.969142574917606	1.11879298726387
chrI:4014938:4015088	-0.392955135382687	-0.703737689241701	0.443310513425703	-0.257111183689143	-0.688056939795252	-0.935585780346434	-1.38174694208714	-0.409491950529568	-1.0591275249235	0.165805977119721
chrI:4017509:4017659	-0.344167096349051	-0.373018310945038	0.112510703580867	-0.257087979595754	-0.603236659340387	-0.754896654279997	0.130544698596536	-0.363155060509787	-0.886134958317918	-0.736999617267824
chrI:4017890:4018040	0.357101802211931	0.894053621206568	-0.23412471079823	0.431562459641262	-0.0865885926552015	-0.669858133455425	-0.304539348282651	-0.253807281117402	-0.185394824148546	0.508082971367168
chrI:4018508:4018658	-0.195186531786872	-0.15582083150952	-0.475043135094242	0.897625261404087	-0.0416247612412282	-0.329562004366427	-0.0147366306564344	-0.589627326630172	0.0733644165255688	-0.43178030362273
chrI:4019817:4019967	0.181459127987484	0.307005511890836	-0.0288732295143709	0.657889601763084	0.129435155883375	-0.740186528305151	-0.142382742416808	3.52300826824834e-05	0.0587048779216767	-0.195937628861395
chrI:4020632:4020782	0.789101152525255	-0.593981884209216	0.55919519859249	-0.466388733221863	-0.369031998895789	-0.212920194091666	-0.533091399676349	0.189135626834065	0.357413052111493	-1.91057574665271
chrI:4029398:4029548	-0.183780527165756	-0.938610906783751	0.622536203202682	-0.0727422903503986	0.141979287637467	-0.0795505021878712	0.0567698067679707	0.479573589954298	1.0062650531665	0.822677025987879
chrI:4030055:4030205	3.94460379752004	2.75529580701197	4.04144622298816	2.55405479318498	3.55038431880722	1.53686924229559	-0.391828907789744	2.66333996256777	3.08844574662088	2.89867517592545
chrI:4030632:4030782	-0.303090381463069	0.232357416213942	0.329367321895612	1.05013671833513	0.197232741668716	0.793108173558726	0.698980525235596	0.384568689503928	0.519459452628104	-0.825135625484409
chrI:4032566:4032716	0.144801830451651	-0.188840647051727	0.807317549221286	0.178840118559594	1.69194155012298	0.918929194191915	1.84264113644743	1.39178771711941	0.746617158974076	2.20926870897114
chrI:4035465:4035615	1.10864526909497	0.523157164999899	1.21415494463562	0.74184379585824	2.03017460955104	1.61915336783322	1.6135010346125	1.28355817349982	1.36425807244813	1.31264225247716
chrI:4036988:4037138	-0.257837343714942	-0.205956391768525	-0.32220323508559	-1.58863915967954	-1.15109312783977	-0.134614872531233	0.0722598027359569	-1.44932427746427	0.232699098977252	-1.33059278722168
chrI:4037799:4037949	-1.24152720436772	0.691956135150585	-0.915118433004847	-0.460072707607196	-0.25566200157206	-0.517080658758823	-0.87190597090061	-0.948718245582433	-0.00578108056172055	-0.00573022282147307
chrI:4041019:4041169	0.381336103319046	1.20340240291604	0.231530950599811	0.847520999957919	0.774494260229181	0.460855700957522	-0.073816049349186	-0.0165559507216621	-0.174128256179188	0.728803742252553
chrI:4050166:4050316	0.370139375863451	-0.123079856866054	0.335081589963964	-0.0131274198763405	-0.0291762679299607	-0.550845938142893	-0.207318610837167	-0.332690893980344	0.0550879018858651	0.684867854592263
chrI:4050628:4050778	0.706657230934114	0.710616174030765	0.769190465730793	0.911442987265438	1.34832264952473	0.773112359423045	0.964810649679597	1.26735970006136	0.734297474480811	0.459427144068944
chrI:4063596:4063746	-1.24737937550846	1.0311645483287	-0.569705180082081	0.280911008259116	-0.54419727699191	-0.40256450843983	-0.621432229757684	-1.52246065092419	-0.880726071015508	-0.801478507003329
chrI:4072811:4072961	-1.81434791114789	-0.999243908938825	-1.93474331474086	-0.0267176396380614	-1.74979366183488	-0.470218222734991	-1.67903129389971	-1.02320772646669	-1.39579225778283	-0.593197753114241
chrI:4073676:4073826	0.935975138344039	2.06624720799952	0.531662289719268	1.63739359633442	0.738400702957036	0.87343771841382	1.11517238191654	0.645294321390844	0.610482381758132	0.484721670305266
chrI:4074970:4075120	0.480451821989787	0.483024415280305	-0.0978354003827693	0.391773477200873	0.1396783573261	0.0568058801167181	0.873966389273498	-0.489371372501875	-0.247229898731079	-0.892756553199823
chrI:4075237:4075387	-0.655904557954741	1.36242030641708	-0.201638721639491	0.251032039251176	0.0024036372254173	-0.805012823382903	-0.0321794396594303	-0.624874393994228	-0.447278999514123	-1.22239092839486
chrI:4081303:4081453	-0.351961020064385	-0.0457780403176815	-0.130281817698298	0.206098664739029	-0.56537103746985	-1.07009248817255	-0.43667142118801	0.025290103713755	0.3340421314224	0.104394644801061
chrI:4082796:4082946	-0.445992584416193	0.779489963456887	-0.121840973761658	1.12236494715451	-0.337927172776851	0.456393789008192	-0.148166162541572	-1.4472728313648	0.147774267240232	0.299600404734638
chrI:4094037:4094187	0.271190412216464	0.180256283368669	-0.792023630313984	0.300968184908794	0.209436506608894	0.0416699710650168	-0.326989957548692	-0.36492467694099	0.553723327924493	-0.33878420429482
chrI:4108731:4108881	-1.36732664357966	-0.837632350537672	-2.08798349217527	-1.31816155927761	-1.57928053220476	-0.0721446279282185	-1.20883486134252	-2.4581149557636	-0.79753568009684	-0.387769741106013
chrI:4114572:4114722	2.27966817653761	1.60331290859763	0.578545546288473	0.959289153927458	1.40469995580686	0.868118046711272	2.74774976051165	0.508919642514872	0.953128789877317	1.29046333418931
chrI:4116473:4116623	0.30903358653647	-3.24554823407029	0.0396665117929137	0.314023729104794	-1.11778582982761	-2.14184294759239	-0.128841252970882	0.431014940844024	-1.304105860611	-3.76229163564978
chrI:4125946:4126096	0.533942420437589	0.786078128825159	0.415418406229442	-0.709244762742113	0.156566317457583	0.314384182487845	0.331659226194166	0.313766413642371	0.0010709909772443	0.105208215415254
chrI:4132241:4132391	0.324340865238308	-2.19747119899416	-0.213347999554837	-2.23272842188001	0.353123665864331	0.224838651983931	-0.40068998261477	-0.472318100798134	0.729085765184424	-1.90422961216361
chrI:4136896:4137046	-0.359226009130385	-0.0902582856671706	-0.132397317736988	-0.0265760522948838	-0.565325340081679	0.0599494962365943	-0.358208737563655	-0.139379817229837	-0.479269178474481	0.214697344660373
chrI:4137476:4137626	-0.170142362119586	-0.302626161861609	0.0358737227260537	-0.575833480841921	0.0432096493937692	0.437510941883637	-0.497611950887691	0.424760199021328	0.120772111927621	-1.48849145936236
chrI:4138760:4138910	-0.279222808392754	0.840812506567428	-0.0976151648750223	0.585762939818985	-0.502605484096573	0.118794841034139	-0.0396043353395478	-0.484020287813862	0.377547621523688	0.00733184771206838
chrI:4139111:4139261	2.40856533472119	0.190136872648034	2.77792685011206	-0.342000575084802	1.6481638823185	1.51215091504869	1.32475261028686	1.93159251350978	2.55776857235464	0.0852218922724534
chrI:4139387:4139537	0.233483348325983	-0.947231937054549	0.449640682290784	-1.18535397691984	0.128169817406881	0.00445552647283468	0.0808351762110864	0.269389574579067	-0.144294097522858	-0.0695786811738471
chrI:4139750:4139900	0.428936288503734	-1.66961345589064	-1.97952317474831	-1.27935631118389	-0.143990521049457	-0.275990898040499	0.0131777667069665	1.33186633766629	-0.297877868961695	-1.72139278427045
chrI:4140349:4140499	0.761828788003625	-0.284156842079368	0.62452744067583	-0.304537296246852	-0.1505015751969	0.611590500127389	0.853598660533209	0.129801714159592	0.457622324376607	0.484661963801673
chrI:4140760:4140910	0.390975341004677	0.278612299373313	-0.0925503161368508	0.260913804536723	0.238344490642034	-0.166513409785198	0.564591183523859	0.520872725054031	-0.253789580686546	0.122301117481191
chrI:4147105:4147255	-0.769397311712803	-0.0116553963156498	-1.6133089864693	1.45592537748193	0.122733356122381	-3.15233794748577	0.687693948431322	0.208591075186116	-0.457627251850664	-0.588099361832717
chrI:4149344:4149494	-0.857408312755238	0.472179627932673	-2.04112175699946	-0.650085879141749	-0.815503257162291	-0.225413476310207	0.456825271226458	-0.687816777724772	-1.5897531958571	0.212227696705673
chrI:4149760:4149910	-0.810499449122087	0.101337804068602	-0.782148590019201	-0.184328523660396	-1.32963020685958	-0.380859027333803	-0.0790585845333593	-0.15160858435414	-1.50720492110763	0.400583950559874
chrI:4154445:4154595	-1.20982193165774	-1.3734002830578	-0.851113650484661	-1.5514514787946	-0.9794708184153	-2.40426355607413	-0.289196520194474	-2.68580443958811	-2.04989559433586	-0.942370295557852
chrI:4155689:4155839	-0.848176079086662	0.00784633063551677	0.0859775468838707	-0.194680166747998	-0.408518621394181	-0.0655408869475631	-0.647692521911736	-1.10973954702159	-0.629518050952615	-1.05557281779689
chrI:4157261:4157411	-0.435856725858007	-0.0468209816970472	-0.21886335233484	0.162328745348601	-0.0749995248863621	-0.253874703079162	-0.163019236619342	-0.404344291549991	0.0440417319507406	-0.404063079101214
chrI:4158166:4158316	-0.248973830961389	0.751745559585997	-0.645812995674149	0.730282496141759	0.675470723935603	0.768513987749933	0.697005718446784	0.155796307801101	-0.0737474243079336	1.23369080339372
chrI:4158700:4158850	1.09141719217786	-0.0225603268220907	1.03367237073443	-0.688297733216902	1.17353670621525	1.11882672848939	0.383772603146885	0.83704322848704	0.37372666263153	-0.0478247585891313
chrI:4161185:4161335	0.5369754612223	1.27626667444259	0.928864414892881	1.25965795662829	0.983136061074017	0.67992066628122	0.0810343395948839	1.01779275565549	0.721540754595454	0.00533697461377777
chrI:4161913:4162063	-0.0107184727942648	1.07419139872793	0.171101396332615	1.30606857068922	0.841358145338068	-0.410708318211616	1.5865124537669	-0.264892684057009	1.22782160267294	2.15452304853525
chrI:4172084:4172234	1.11809980976445	-0.650496956589618	1.10069965735514	0.0799193011995378	0.473443735044683	0.897290369503699	1.2008115525893	1.36817569263105	1.08390672521465	1.54499392015262
chrI:4173832:4173982	-0.704329480489807	0.060537378484383	-0.377633268064369	0.011930339270064	0.456760594105193	-0.857969164834988	0.347552888395523	-0.594818672818012	-0.725263071864776	-0.114649408852069
chrI:4174319:4174469	-1.2537737982494	-1.04221871439088	1.05426452386015	0.0951924558839754	1.67331544422732	-1.05438595111817	-0.94297331883728	0.798783435383777	-0.111044102757011	0.444902485178001
chrI:4174654:4174804	0.822457990647729	0.434177932138787	-0.702425918062263	0.64675452715869	1.29481564344542	1.56927359772495	-0.576345012046784	-0.654135012067862	0.469692476058688	0.601784068495135
chrI:4174994:4175144	1.71829573816395	-2.74206229536322	-0.449209281370945	-2.86432130747742	-1.50943362323465	-1.86639617573118	-1.31254164031625	0.426427709056241	0.508792946512517	-1.37188256831402
chrI:4175884:4176034	0.149271435629874	-0.202295286823027	0.815410972730124	-0.382093959502833	0.312198319548427	0.595458146827036	0.751596810858471	0.849673939150797	0.508360356684056	0.055820039915596
chrI:4177491:4177641	-0.247354674281003	0.0448613636665024	-0.542794465905804	-0.612648485395996	-0.712047427133961	-0.834054988429858	0.0409347498765305	-1.03463649453615	-0.266917705084183	-1.30914874327237
chrI:4177755:4177905	-1.00075911486618	-0.88295221552972	-1.148735824447	-1.00611810476406	-1.34983015480998	-0.958186139404759	-1.83168885360473	-0.7814113699713	-0.913578542902682	-0.770837461879543
chrI:4178548:4178698	0.408523976429678	-1.08599990635077	-0.400554614190102	-1.2748093776805	-0.494298598654471	-0.569580375878053	-0.810446490467585	-0.561735935737499	-0.749474099328525	-1.39208338184358
chrI:4181854:4182004	-1.67210545857758	-0.248973147402819	-1.56609065172081	0.0381390580702022	-1.27243410215645	0.180065756593197	-0.889044488313973	-1.23806545665785	-0.733071525816058	0.18210847743582
chrI:4182200:4182350	-1.83995654058866	0.593553796967887	-0.458094790725888	-0.180452470006518	-0.517310244595458	-0.475228758391905	0.182774772350664	-0.937942930650382	-0.456709449525504	0.679259717914917
chrI:4184567:4184717	-0.856232458498292	0.100817098686254	-0.59870281491101	-0.347201261972562	-0.470011839243565	0.29726409024517	-1.09654559705039	-0.99473193338877	-0.853980807270057	-0.948689611689075
chrI:4185331:4185481	-1.69924624319466	-1.32261219066143	-1.21063812384153	-1.41707012609738	-2.57523274786178	-1.11490541428072	-1.08844550765618	-1.5674310578678	-2.54152012133118	-1.03048398976998
chrI:4185946:4186096	-0.761964685638631	-0.403452504317371	-1.31816414318182	-0.354267782701427	-0.899381306888593	-1.61795902166396	-1.25192521029697	-2.55787664500307	-0.339782050902858	-0.835296335130768
chrI:4186366:4186516	0.628472684271139	0.8460179587633	0.337716765072529	0.240710605894669	-0.0580183137008102	0.75438802125933	0.572363274874617	-0.200294477129566	0.621985406747074	-0.231561548032496
chrI:4187466:4187616	-0.379408097920081	-0.514336421942995	-1.39150466440924	-0.382678100500252	-2.07944504636761	-1.71301793117843	-1.19815894242884	-1.61397119735561	-1.01798052652918	-0.910127203185679
chrI:4198676:4198826	0.144080008780832	-1.0629102376709	-0.734186244393918	-1.22785140726188	-0.332054517107508	-0.314127894660762	-1.48385726202412	-0.00920729765130639	-0.345257743708365	-0.600541352904357
chrI:4198989:4199139	-0.0713840229446631	-1.4807098616064	0.164780803868984	-1.69364289403274	0.360222793761297	-1.45026875785283	-0.479155921144683	-0.443761410334205	-0.169025227473428	-0.827123966238113
chrI:4199356:4199506	-0.253510052271414	0.321263855525336	-0.241029627196238	-0.631481173018028	-0.300611466164223	-0.909045186572244	0.0261872950591871	-1.06223261086876	-0.0192822415834414	0.266557141315356
chrI:4199740:4199890	0.363078509906236	0.011308624939379	-0.138229881860395	-0.560874255762111	-0.0639398034795622	-0.810058389449503	-0.331594505707051	-1.0473458140919	0.645143861144011	-0.0710218986166372
chrI:4200056:4200206	0.0144323278214418	-0.495226486685062	-0.563177073604522	-0.545468304328293	-0.150350240496747	0.119610753722971	0.337394230805986	-0.281154166158442	0.370528512990585	0.427977928154973
chrI:4200379:4200529	-0.0915910777840406	0.566439541723344	-0.0870795834199084	-0.258535984140335	0.22062072011918	0.00405561245473916	-0.235625955283868	-1.14340846553228	-0.0644567950308146	-0.103953517713555
chrI:4200712:4200862	-1.44748716720194	-0.269405038630585	-0.659667294097061	-0.9905164519225	-0.279293196969696	-0.170707373032023	-0.94449862932066	-1.08372458247285	-0.521748533520636	-1.09712825543798
chrI:4201059:4201209	-1.09158621631518	-1.14882084828991	-0.493154195744149	-0.945612422719586	-1.83874722238236	-0.321075249570549	-0.248379023494716	-1.92842870520585	-1.29400329053348	-1.15247088248697
chrI:4201627:4201777	-0.220950244857631	-0.232647455095523	-0.837666438332491	-1.61574349668935	-0.643745633437833	-1.23476716315297	-0.670350579516437	-0.401046761904026	-1.34629121533948	-1.19632899998244
chrI:4202289:4202439	-0.333304410080233	0.366380863428596	-0.153852436376733	-0.215650113003276	0.308750065667137	0.352738727093588	-0.705928292643093	0.405683278136984	0.0300562141652187	-0.838746337713106
chrI:4202769:4202919	-0.252377817594396	0.171989433119402	-0.467548144706074	0.710159551073068	0.367653216818933	-1.3400319690128	0.828572564459593	-1.18404148183779	0.0757896634476724	0.175505792379449
chrI:4210390:4210540	0.946600050247861	-1.20988676501867	-0.453364379024752	-1.13562482970609	0.000827302910281174	-2.02104315212765	0.115612962050148	1.3393787365882	1.47943352500567	-0.515629986724324
chrI:4210752:4210902	1.34427431455536	-1.08347623031126	0.54309741951224	-0.497054429734726	0.167225840363658	0.433033753623155	-0.0883178057621353	1.74200963163864	-0.0465067797077779	-1.48363992459432
chrI:4215727:4215877	0.686903066255115	0.300601505537982	1.26854021532331	0.0383775941509694	-0.0584486040971988	0.267444175161216	-0.432171130640017	0.182382994499934	0.069570106106783	-0.511802431805771
chrI:4215988:4216138	-0.372602268755095	0.755840766900689	-0.659135464198098	1.03823626923699	0.0720776338822029	0.114795297856112	0.986156550551762	0.157630910112681	0.0543236693390301	0.732166267881156
chrI:4218435:4218585	-0.666083619576446	-0.0837162752371048	-0.554113791444421	0.0979921492304535	0.26489603954233	-0.5481283553464	0.0274712051625072	-0.0645262690454044	0.0211265239014327	-0.536927081558583
chrI:4218690:4218840	-0.332690154206537	-0.145347221328794	-0.737350636670104	-0.042346460940711	0.222160119787306	0.038263812610142	0.377430873288971	0.69813524909973	0.461005011239979	-0.22363015586134
chrI:4219750:4219900	0.251354538568889	-0.0701465806911083	0.23912001338676	-0.415727772699739	0.504200346888557	-0.293942700395029	0.365576142919156	-0.125074625790887	0.0275521674765279	-0.443278454462089
chrI:4222542:4222692	0.54461366576595	0.568433576577615	-0.147394856042701	1.48459999375911	0.141650450741433	-0.0298709430055793	0.980416557674092	-0.703635530865672	-0.991458234228699	0.244856203485343
chrI:4223143:4223293	0.704268886858731	-0.352985119266757	0.168753625096405	0.88604877093406	0.919145777745739	0.300388916114712	0.119092328761476	0.979274223955451	1.25393647960991	0.435103850785173
chrI:4224891:4225041	0.742794100781463	-0.906898904145802	0.12212268560376	-0.911288457519723	0.680902788544364	0.200061196662233	0.50508757881199	0.646489176396312	0.530101482560594	-0.0707657735504872
chrI:4225848:4225998	1.11114779459365	0.894062788261226	0.155563506776533	0.188002821986922	-0.277806429857864	0.547601057530021	-0.709769183232126	0.667079015448723	-1.3053836058946	0.585493195536778
chrI:4227614:4227764	0.724833185594769	1.29460830858508	0.580316918820742	-0.315087755220565	0.463137261473179	0.566980884828793	1.28907786443043	0.931256109301144	0.00866332436751649	1.09397980841922
chrI:4229602:4229752	0.0350069303246984	-0.209229419279607	-0.296853503513843	0.191791426915604	-0.746989512948473	0.365514777450281	0.883735179237391	-0.126054194770199	0.204374330815903	0.141109213214692
chrI:4242492:4242642	1.02344941031071	-1.70206590937146	-0.371440629502322	-1.54448573582169	-0.381018099642794	-0.257130657538297	-2.22274697429408	-1.14378699361258	0.0186059166296922	-0.267583351292063
chrI:4247532:4247682	0.499401945620771	-1.22489604479988	0.501656282952418	-0.63687059391002	-0.0533979881796671	0.88293219113096	0.568241623278111	0.322364767453772	-0.220976760094747	-1.30421138245281
chrI:4255389:4255539	-0.0565447902189271	-0.173187432794362	-0.624033103477697	-0.768645908396869	-1.1958533304898	-0.561040656293867	-0.650949714903583	-0.870882007066229	-0.00911367808456752	-0.425798217379694
chrI:4270484:4270634	1.16544618863575	-0.215550623008765	0.204780538351011	0.0221973721460077	0.426005502285637	2.82306953473594	0.723049675766684	-1.03025880240373	1.86464836103484	-0.177724106283585
chrI:4298073:4298223	1.76928454169061	-1.11643443981189	1.64959992725538	0.164132818176288	2.5725016562239	1.01908718359974	1.68899344212067	1.31539217845971	1.28137089054163	1.19935760577479
chrI:4299155:4299305	-0.31346283570109	0.903640755013182	0.646350600449869	0.00712774385533706	0.611407441164019	0.178035639126421	0.140672674878142	0.516758632526656	0.0151240857631855	0.194397686909161
chrI:4299581:4299731	0.447359208060969	-1.17876362114467	0.594106345630346	-0.462355506987128	0.137599591103116	0.379640449222219	0.629118743892675	0.189737512104559	0.0684871323017885	-0.901947779113735
chrI:4302326:4302476	1.82452515582142	-0.809148513554153	3.00042608688838	1.94290252413183	2.21004245383809	-0.640969995689676	1.55037544275371	2.05446374878862	1.0387936939512	0.232202212766761
chrI:4302843:4302993	-1.55289789665018	-0.639493025702257	-2.12976913181437	-3.37892262103424	-1.67565551453535	0.380957993448244	-0.499782277380509	-0.14583567485447	-0.722095324336177	-0.121419886958505
chrI:4303267:4303417	0.698698345651794	2.17298006946074	0.174071868574282	2.4421478161043	2.14917179444984	2.90100787690363	1.03467022416866	2.30529681455052	3.0448430360644	2.13510095849694
chrI:4303927:4304077	0.404012378922717	0.186719229280824	0.167449235439909	0.684010951597183	0.901985686697158	-0.0214039541253737	0.0953929812116585	0.226501704123782	0.436125099598336	-0.0901622051353969
chrI:4305672:4305822	1.04645327366894	0.88057522989809	1.49279888806455	0.633796224759719	0.998162556984313	1.48533854601491	1.89239303129343	0.407276221192936	1.76470363369463	-0.296939074357882
chrI:4306594:4306744	0.94567879460999	0.74235212511409	0.579805641711728	1.00730593480814	0.341490838510119	0.425802910547992	0.820651791909263	0.460792502557857	0.440080691294048	0.588945824832091
chrI:4320786:4320936	1.53030651882533	-0.379099350758152	1.67802570660664	-0.564097616244744	2.2421465089735	1.56788750659926	1.11097461361233	1.262060178621	1.60734735378576	0.131130673279777
chrI:4321450:4321600	0.429308859809604	-0.101918372145164	0.6913588717622	-0.486644618504025	0.780798799362392	0.523458617222532	-0.240170163529387	0.946143570316215	0.876162868375669	-0.219671963255705
chrI:4322461:4322611	0.0694660302316476	-0.447551502313803	-0.451473683834549	-0.12874667320245	0.17388693088358	0.0668424234960281	-0.397137114040842	0.159157154357732	-1.12099558502879	-1.81765871943716
chrI:4322753:4322903	0.810875191971847	-0.0196428675849497	1.25782994811733	-1.07767891570919	0.687288848723828	-0.306080386548346	0.424192225163771	0.796226050698577	0.123428036308701	-0.645957403961741
chrI:4323904:4324054	-0.692411372876587	-0.00234681645623674	-1.0488594146032	-0.587735790126776	-1.86959271953205	-0.72545913375463	-0.556932634745198	-0.744952139941215	-0.761462153423848	0.0932431641214757
chrI:4324137:4324287	-1.63759060606308	-0.736300566136942	-0.655826068315	-0.338265593262381	-0.949039271546842	-1.91304342759361	-1.0185334894516	-1.33424970598003	-1.08110248847971	0.356352053685093
chrI:4327957:4328107	-0.150183064447388	0.849204896940036	0.136875750171561	-1.56021843147068	-0.135059897497994	-4.61258634077995	1.68936398729525	-0.722152825801665	-1.18097391391365	0.409758669008833
chrI:4328966:4329116	-0.879370384839076	0.310048228083564	-0.153517522056726	-0.152871610621505	-1.36761824369788	-0.467360266489161	-0.407414961243222	-0.748150204892949	-1.13479993780379	0.0880709698968881
chrI:4329384:4329534	0.906238394665213	1.37677894896528	1.11295262448748	1.39891298547861	1.07813135946901	1.26729869052232	0.977491509988482	0.771068114592419	0.568996919324861	0.434557103764914
chrI:4330925:4331075	-0.132235786648287	-0.817307471307682	-0.417073896950743	-1.62588676764405	-0.59477405851146	-1.78350424189101	-0.119999557765435	-0.0595874591764492	-0.345417558704091	-1.18476164599945
chrI:4332273:4332423	0.790668026450385	0.652656422184577	-0.00722288785852799	0.392376392730352	-0.22473322845809	0.634312269035323	-0.539804291761614	0.900488977306831	-0.463938844486165	0.0105111131263436
chrI:4333913:4334063	-0.413662009865516	-1.13452656860558	-0.673129190982827	0.108779947459688	-0.754565072280326	-0.398826454892761	-0.509618011681634	-0.146974960959728	0.548776537148562	-1.07805554532475
chrI:4334461:4334611	0.624928743158955	0.264030561577412	0.436995414355808	-0.488208064508469	0.285738368982899	-0.166729324153838	-0.590634457784413	-0.490942699432377	0.162969378397696	0.488350789025468
chrI:4367896:4368046	-1.04217571098525	-2.10769644471794	-0.268355445074705	-1.33160884379221	-0.564937272353735	-0.840983393658509	-1.40940891202114	0.493059507100024	0.210412673836478	0.695663672770626
chrI:4370999:4371149	-0.623176489825912	-0.421142321523923	-0.785771042045789	-0.703869800446289	-0.525143251744927	-0.910756846981569	-0.701146993665556	-0.648419140424253	-0.380255254862872	-0.834015964158556
chrI:4373103:4373253	2.35050400034447	1.26806387367682	2.65012974680398	-2.17314311758025	2.37155099904824	-0.681594554298212	-1.13051129183481	-1.29345268351095	1.56649460847353	-1.00853231840701
chrI:4373381:4373531	1.17012233338701	1.64022578470965	-0.540030067285252	1.83655536269588	1.02461627356697	0.231773351585746	1.30875125323588	0.433817792388532	1.02354190154029	1.25166900042036
chrI:4374295:4374445	-2.77614156590174	-0.37771723836698	-2.19939879092675	-2.03372543066482	-1.60795561095172	-0.869954009987992	-1.58306686211453	-1.1596032348029	-2.01437807643139	0.541029741882159
chrI:4375083:4375233	-1.12128073225841	0.628448616128675	0.0035276934402137	0.0609339433849744	0.422130339030894	-0.313976052646509	-0.839560400156427	1.15689621719256	0.578983223156932	-1.17866912714023
chrI:4375213:4375363	0.981532638000702	0.813092470114906	0.312433999563542	1.58016043648162	1.81665383683878	0.396062504631195	-1.2209110873867	0.839908975510474	1.53091623837019	-0.465746221502696
chrI:4375476:4375626	0.126698997843264	-1.4558437886581	-0.54554870971843	-1.52894425522824	-0.950606341469875	-1.96773339036511	-1.47084193055484	-2.00580894255334	0.0323926959931295	-2.28489262304815
chrI:4381786:4381936	0.737782472047489	-0.953386539514115	0.735213644493935	-0.880641380596357	0.948586715388955	0.784247727560682	-0.158082945648499	1.04791555166107	0.767635073339597	0.363994280116154
chrI:4382097:4382247	0.464876439511561	0.516418666058298	0.673957223183564	1.12840404366503	0.515387680869363	0.561590918001116	-0.447005719715835	0.854699596733748	0.999678365032621	0.0699428789448721
chrI:4382273:4382423	-0.941562668629888	-2.97114778887461	-0.844945954047472	-2.35492411614875	0.179895875926967	-0.247943995645822	-1.68074889422421	-0.231044588627969	-0.105168314143275	-1.72586111062899
chrI:4382619:4382769	-1.41839504322346	0.20840252303912	-0.574840607750103	-0.376523936384311	-0.665991493368649	0.0912946401406966	0.151300454901164	-1.80004191142697	-0.0616470826721261	-0.195665404067665
chrI:4385470:4385620	-2.67237497928753	-3.58050277682882	-2.51352219964237	-4.2354373432761	-5.34343102533587	-3.56384879439044	-3.78696479653173	-2.64781215408045	-2.24575364594631	-5.36159185300918
chrI:4385763:4385913	-1.68357135097272	-0.946343459868294	-4.84309286383878	-0.509687785939634	-0.816327894368717	-3.04628891707759	-1.84452457819495	-0.741791854479819	-1.84056704968871	-1.06276548986717
chrI:4385986:4386136	-1.99534682459192	-2.90689305402182	-2.44882040151766	-2.28152720110158	-2.07447235546955	-0.979251795105566	-2.54703478424157	-1.26492272308532	-0.994140147708971	-1.501527785124
chrI:4386503:4386653	-0.289020422960146	-0.621688168604557	-0.254474406778593	-0.429379086381609	-0.00831354007413073	-0.166565726314451	-0.377255832330828	-0.242741491878458	-0.482986295242302	-0.0598267793293999
chrI:4389341:4389491	-1.78038233274966	-0.853819863875874	-0.455929032858283	-1.68006519106052	-2.2792477562359	-4.10656604701472	-2.1600430589704	0.208591075186116	-1.10343089480722	-1.45601554471413
chrI:4401329:4401479	0.525106785391819	1.94855763836874	0.972562848118596	0.98541502135015	0.878585315480612	0.832927450659325	0.966809687765155	0.139154232681156	0.532475041773055	1.05866600982567
chrI:4419133:4419283	0.534584097984192	0.129796593071479	-0.303943059181123	-0.632656298353229	-0.845686344364088	-0.265764103037343	-0.593677966418807	-0.560212235636723	-1.21172914797737	0.0778448250243408
chrI:4420891:4421041	-0.0567283402284225	-0.583988757354118	-1.16250230854218	0.696946776517453	0.438136375454711	0.355343692609651	0.1401190391057	-0.449298633008974	-0.0301582579340866	-0.0809055288562382
chrI:4431974:4432124	-0.423174210092989	0.498172973664721	0.0175803236732706	1.08892344404997	0.672281810046938	1.06937415309022	0.721632413121303	0.948941837386831	0.0709491220964055	-0.461499332705414
chrI:4433375:4433525	-0.564867419671911	-0.96141030995053	-0.986592350381907	-0.484479444972367	-1.53172895403272	-0.618224680529913	-0.454063547463334	0.170013081819985	-0.553012545691283	-0.254061417367106
chrI:4434053:4434203	-0.447786847902904	0.304278438136094	-0.182921336436924	-0.0832026903243758	0.929848724681395	0.224270354402161	0.194394031867011	0.0387431412908151	-0.114950791417986	0.0714259644391408
chrI:4434735:4434885	2.35050400034447	1.06663560318955	0.132653909333589	0.0417091684897289	1.77940843628376	0.928812366131205	0.979024676267171	0.878690630695627	1.12036443796059	0.95691423235159
chrI:4436788:4436938	-0.0451491126992523	-0.373150267088771	-0.639042975143348	-0.448806968432721	0.622562853937012	-1.24756860150701	0.0667425684132632	0.221091158903884	-0.433462160211954	-0.781082361904502
chrI:4437993:4438143	-0.144453503653943	0.814976219591781	0.571925963623531	1.80790479448125	0.167883612694632	0.522984467310944	0.549204819462646	0.419198633754873	-0.0013498781810744	0.590301677110199
chrI:4439060:4439210	-0.48575674857597	-1.40302288861097	-2.33734059199323	0.0564405528622728	-0.990180409809908	0.831546867009746	-0.428447589580888	-1.51077424170753	-0.574166776483798	1.14600439316335
chrI:4440276:4440426	1.70611773160546	-0.216636267941905	2.11779941229248	0.173136075261371	0.99943522112241	1.65299249736101	0.12739677106676	1.1056879896126	1.60213180687546	-0.723067293506848
chrI:4444406:4444556	-0.702725558884065	-2.28575644018966	0.358687480200845	-2.20929353283728	-0.836870412504149	0.0356003849183917	-0.70081202750508	0.691382176230891	0.517395783299184	-0.628820748533573
chrI:4446776:4446926	-0.6607397330944	-0.146500136046753	-0.618689600803396	-1.04101742337065	-1.54781380359156	-0.296658385157657	-2.00302160949767	-0.415824205975421	-0.458859039749106	-1.50108821204281
chrI:4447403:4447553	0.307395201437727	1.01495787894041	0.955004730698898	0.912852749200984	-0.508248536523533	0.214326203160842	-0.386209389815459	-0.166918445098742	0.0914087462810604	0.884717368061304
chrI:4448154:4448304	-2.34122171397558	0.0452098767699099	-2.28247784938916	-0.199808844352399	-0.296608777509208	-0.575299666793544	0.638113798501069	-2.08786941823674	-0.798453482421999	0.51761043011642
chrI:4448773:4448923	-0.593901756854135	1.28141441137942	0.483607803778457	0.951410913648237	-0.371725002881839	0.394664385928017	0.240550499822583	-0.277755715224547	-0.039708877486358	0.179270938334992
chrI:4450697:4450847	-0.839699997052008	0.671754249450534	-0.844945954047472	-0.0644187442175917	-0.508929472234593	-1.36400680817694	-1.68074889422421	-1.68078660356702	-3.06194700481765	1.40137266507457
chrI:4451058:4451208	2.13881489515554	0.37804384849816	2.40186558508119	0.224695817711668	1.31419908981191	0.657819164705611	0.296444540454891	2.10342240407755	1.32469914053048	0.334060126525131
chrI:4455274:4455424	-3.5551387096671	-0.735804247522021	-4.09697171167189	-1.20641958606189	-1.86801683041774	-0.616700650388547	-2.4501809661983	-1.0667771272466	-1.91495053647343	-0.696875773701952
chrI:4456875:4457025	3.05499796893845	-2.26613404207241	3.11858943325032	-6.9404363898029	0.22091538158955	-4.16836641511718	-2.06424994299137	0.0783711005857897	-1.09576285674554	-9.37865159458222
chrI:4457289:4457439	1.50828789587793	1.66647431463253	1.66573016544889	-0.941166286205778	1.59494648181212	-0.14993998163297	-1.52047521003567	0.12961941966642	0.425417086320696	1.00614666371277
chrI:4458331:4458481	0.573760699733533	-1.38400173850866	-2.33171106545822	-0.144396310576471	0.185401544450302	0.0609485841121543	-0.863069223341285	-0.660449462701618	-1.16687741382502	-0.826473999945693
chrI:4460075:4460225	-0.965498022130262	-0.968175057487682	-1.35826806167671	-1.87381805061486	-1.17359819324094	-1.25931799937761	-0.671741466480008	-1.5004364352131	-2.43400855256158	-1.25452491787033
chrI:4461856:4462006	-0.825831110800511	0.280888156943156	-0.790160450777006	0.096173005604149	-0.680450326955747	-0.881194539174317	-1.15151513488057	-2.01796560071534	-0.626112280025443	-0.650311847494361
chrI:4462132:4462282	-0.883376987608786	0.489395017096801	-0.888336174312599	-0.545984771247172	-1.00369720105262	-0.47031404810683	-0.650749528189302	-1.93508838807196	-0.919725183591233	-0.179046702759985
chrI:4462507:4462657	-1.4399003468448	0.855595828680159	-1.86511444168156	0.0589457087872308	-0.394898887312387	-1.00096057398502	-0.460114171621523	-0.41248199504176	-0.58165216580142	0.524150689032167
chrI:4463163:4463313	-1.7980707649167	-2.58777254138828	-0.797600151414065	-1.6567041017062	-1.50669198907328	-1.42876634655586	-3.93675378737601	-4.18205871573815	-1.97310198317519	-1.56784084436816
chrI:4463451:4463601	-4.0555156228359	-1.0208992020214	-1.70758261380563	-0.70615661508573	-2.11766987816862	-0.278060290170657	-1.25831799585073	-2.43642168310765	-1.59270594309984	-0.554047929376577
chrI:4463760:4463910	-0.985082149458333	-0.610980797180693	-2.20678647257041	-0.506757901782622	0.223303484972716	0.613637611083598	0.0203672817793903	0.372987865455896	-1.22224082518781	-0.0131430279357265
chrI:4464182:4464332	0.0138122553115822	1.51319767063206	-0.681619422359142	1.35583791989705	0.933500158505085	0.6543159359215	0.901646979273468	-0.0415147319409263	0.379410730976576	0.376247103119704
chrI:4464667:4464817	-0.222689972855705	0.650707161395715	0.0264432392537646	0.100260349414647	-0.424248028185557	-0.842602736165245	0.242579149527958	-0.88754514327881	0.128917952267951	-0.186682706330102
chrI:4464949:4465099	-0.529449917653504	0.873834547707075	-0.357518125164674	0.312330999509658	-0.640107290923052	0.156602377166699	-0.445228179320875	-0.811684521318767	-0.645912828834139	-0.53426633058349
chrI:4465260:4465410	-0.509688004780455	0.637453026909145	-0.658951548014085	-0.334868501016926	-0.855440267928466	-0.262067661859345	-0.322066056553181	-0.341150014021737	-0.999905020840066	-0.0740536019640018
chrI:4465793:4465943	0.163202415804168	-0.125095844849884	0.248108578765007	1.01999067000876	0.0476754773420483	-0.991308937916474	0.200977229255587	-0.970559920369918	-0.553012545691283	0.944744162445258
chrI:4466503:4466653	-1.6803321839999	0.71393615397337	-1.28632950066028	0.329156277899051	-0.485762513363705	-0.763762511729406	1.30854936056869	-0.160586189652891	-1.0117010443265	0.70065022687648
chrI:4466944:4467094	-1.096687745659	0.0197435837873969	-0.780531655621454	-0.831700938874772	-1.20446282218356	-1.48039183963835	-0.705458553618965	-0.875036828785149	-0.518290971359673	-0.705298131313967
chrI:4475157:4475307	-0.0494983596963125	0.343133820800186	0.31106997829168	-0.128133299910588	0.476710881018765	-0.0754457000882251	0.714777015274715	0.645097693704952	0.667089675767304	0.525263758405321
chrI:4480898:4481048	0.258697807554954	-0.0271517724937606	0.0957848220056949	1.63224273120137	-0.294446597542033	3.02425460715608	1.12364552221902	1.52922815133548	1.16191485161425	0.944792288658351
chrI:4485337:4485487	-0.0759907345207881	-0.681273456351213	-0.585075466584056	-1.66976831184357	-0.109753226053006	-0.957109444232087	-0.422623356382079	-0.390350631662867	-0.967255648162013	-0.0558461407489185
chrI:4486726:4486876	0.423320605631082	1.11588618700144	0.481826645405276	1.22218382032678	0.199037831069707	0.650604839618228	0.128331094762121	0.287830085969082	0.258983282354104	1.19976809750267
chrI:4487194:4487344	0.385024856317717	0.612867504179613	0.382365415637278	0.614538990505679	0.920562553962815	0.939154505526399	0.911097001968615	0.951706079434107	0.711980323160105	1.23049579402746
chrI:4488240:4488390	-0.324045698072155	0.853168453865783	0.226472278353155	0.945136884983201	-0.242537594327388	0.254437942625565	1.13651586270179	-0.350033204270747	0.639518985919438	1.05405762623843
chrI:4489539:4489689	-0.416914565252368	-0.229079519794994	1.16214626104145	0.30184269557879	0.473485272905299	-0.11544914132893	-0.194026886328728	-0.198939963651196	0.0382659986144732	-0.380208544727157
chrI:4490406:4490556	0.86952497667442	-0.907582999559922	1.1479629704736	0.560320249193034	1.61637796861056	0.748908575551779	1.69124664909921	1.06109794701401	1.13419044476768	1.04288026569979
chrI:4490649:4490799	0.880041690445967	-0.385684858184286	0.771115255254152	0.189962121494017	1.2523655856707	1.14061781643524	1.16917471494486	0.683451352118122	0.7195905052474	0.527573609429893
chrI:4491563:4491713	0.565538212710153	0.854237236526255	0.580862990605699	0.894585880726687	1.02339512939506	1.43786661709161	0.435636010179955	0.0137631202752809	0.0590762013652455	0.784614362302444
chrI:4493781:4493931	0.588715778475873	-0.21395581877766	0.651926056681273	0.0968699022507856	-0.283059422820482	0.661471437639291	-0.0342529665812149	-0.200396337996756	0.74647551552949	-1.23073150727057
chrI:4494108:4494258	0.017104983648465	-0.0899372646906285	0.105360718870596	-0.103415558932962	-0.504982179384424	-0.608272231650481	-0.96083074126646	-0.134499175869762	-0.168144281038764	0.241004673971786
chrI:4495089:4495239	-1.0650517755893	-0.417832462163201	-0.778532207869649	-0.591199614605531	-1.11547500054971	-0.95764261268721	-1.51174312069213	-0.411413920385444	-0.458951743700638	-0.339214562025156
chrI:4495790:4495940	-0.90589372820212	-0.346272827675743	-0.983809109048334	-0.528687571131958	-0.397334390311352	-1.13638314234258	-0.457019626966489	-1.28525030660009	-0.878874785489529	0.192198620233005
chrI:4496738:4496888	-0.660631825352503	-0.0862784041901878	-0.720003482802351	-0.431205298068016	-0.175037180226	-0.222295729951688	-0.449935105646849	-0.298398164024559	-0.361165421957058	0.231565908755419
chrI:4511189:4511339	-0.229247131646875	-0.487140565048137	1.66862289351628	-0.447090315889035	0.0756039024754882	0.654269878429839	-0.169029310609076	2.73081164045693	0.671031257052301	-0.218460371149818
chrI:4515907:4516057	-0.65596843351213	-1.71843594280406	-0.208869208178674	-1.27665863475432	-1.32257967339254	-1.47363479935322	-1.47546091757592	0.124309118165066	-1.05351075569478	-1.12194874735963
chrI:4516219:4516369	0.312431684152306	-0.867617239891459	0.685707126027234	0.397047471392364	0.688171817470332	0.709040451499525	1.24424578835321	0.967329431026928	0.267720091541606	1.03667745722826
chrI:4517044:4517194	1.002001511672	0.129796593071479	1.10983451709746	1.22770775260822	1.37124812736833	1.51737403155113	0.363866921984936	0.527810518642322	0.235202089397504	0.477267296297755
chrI:4528963:4529113	-1.27193256662467	0.502899274043801	-0.332705347825285	0.325009285833109	-0.568799214710067	-0.945467408050042	0.141437794350778	0.117081829859187	-0.721370299183642	-0.655896385820071
chrI:4534944:4535094	0.41232356150288	1.27421898936734	1.34806411535056	0.740787525846098	1.33396326869523	0.387799525026695	2.22272522017724	1.32237545451995	1.0387936939512	1.60334778360704
chrI:4535550:4535700	0.302892676357231	0.546840120438436	1.00463447574629	0.724900616693114	0.299447973632787	0.176813139340062	0.18033564487522	0.672438891715031	0.678433441061049	-0.473454310656498
chrI:4536076:4536226	-0.156304220665377	-1.53406870467861	0.0203759940076599	0.416907906674319	1.56193037804206	0.0386893865973089	1.88958346041795	0.472244995825045	0.453527781284502	2.50734211653997
chrI:4537044:4537194	-0.408543744744358	-0.244606157042483	-1.01319366878636	-0.631495761003475	-0.0505336821371582	-1.26735505339062	-1.429621841773	-1.23265615348396	-1.42133870108727	-0.702570043886858
chrI:4539973:4540123	3.0118408726172	2.10288746916589	3.76798154485591	2.97972856581518	3.53940709210628	2.22433124316737	-2.32228387160813	2.73779424340173	3.89529766294709	0.46446027261295
chrI:4549580:4549730	-0.53370530460321	0.709037924302823	-0.106166366368912	0.375185568357484	-0.559332173854593	-0.742439045072608	-0.437965692840738	-0.702608340206982	-0.461990411632413	-0.207681260660276
chrI:4557181:4557331	0.524911013976708	-0.507740761655962	0.767843176256258	0.332040538421734	1.4666806006308	0.688831186129087	1.56968980682649	1.04950501969311	0.547558532019838	2.13899789656731
chrI:4563938:4564088	-1.36084037840536	-0.11203581412479	-0.9486020667646	-1.57064296553562	-1.19917534484088	0.0855909698811763	-0.104319336138813	-1.56783129909602	-0.478292956301834	-1.11892481342556
chrI:4573073:4573223	-1.44254901240718	-1.6877256066554	-1.48343862001685	-1.67093219287642	-1.12687505066622	-0.398793028708567	-3.42102063477877	-1.71940387403324	-1.25912377241842	-3.4895557156218
chrI:4577603:4577753	0.218185928317015	1.00507104591222	-0.0221833219240843	1.0096486223336	0.400464998923993	0.27444917025516	-0.076609136998189	0.616411717050831	-0.779754440060705	-0.0355436950490798
chrI:4578895:4579045	-0.743212640671223	0.0408132204870899	-2.18259064533181	-0.309671812777788	0.0541725458514669	-1.68170282882741	-0.861547953178487	-0.322722128656834	-1.72967127697269	0.735811833626874
chrI:4582321:4582471	0.411457324917412	0.659760742774073	1.12993553849001	0.305332277317553	0.460215861134826	1.14093003048176	0.152610605247958	0.0324814100428534	1.12555709726475	-0.885057974678598
chrI:4584051:4584201	-1.2087554649763	0.151491223563893	-1.42576881322364	-0.32848852088558	-0.81711820135326	-1.17627298720337	-1.37153238626591	-1.67355652602897	-1.49185455090327	-0.237198132803613
chrI:4584343:4584493	0.230967843234016	0.224451452484982	-0.594914510957416	-0.155876872506867	-0.128916762374268	-0.703631063937145	0.218634454303612	0.270067782031735	0.529603422738881	0.566558130090727
chrI:4584780:4584930	0.806574065938623	-2.52712514869879	1.01369367159154	-1.06040010827956	0.687664519687899	0.28551007520275	0.241766034337358	0.679966665512168	0.449584436154718	-0.367987182476859
chrI:4587125:4587275	0.81965927292298	0.0735104921906344	0.361258793131037	-0.0844263476634048	0.969979208583038	1.25120327617727	0.526486094934778	-0.235465396443366	0.249026774601661	1.33514116293857
chrI:4587581:4587731	0.155242535762772	0.203415015482094	1.70007504161942	-0.457856849767694	0.192321162201134	0.635973385926479	0.53380056083101	0.855496753771784	-0.347285649525468	-0.746260994462214
chrI:4591095:4591245	0.0228133288470966	1.07975880122857	0.72160833059374	1.01709536288859	0.157723826337396	0.25434565101166	0.406094198786083	0.767335613549084	0.717754655484037	0.496101829242026
chrI:4592364:4592514	0.0328081371288093	0.527268234523254	-0.0434151353547038	1.04131431878073	0.643389567985517	0.928531892269394	1.02985100059284	0.465217697135267	0.085880181848602	0.975399024006485
chrI:4593490:4593640	-0.644847190981113	1.42697887939059	-0.666317761896504	0.87321424432144	0.399703018351194	-0.0363279227739256	1.311974315955	0.485629593988469	-1.7737827907822	0.607542690426539
chrI:4602984:4603134	0.786999763084773	-2.11760166556997	0.737150236840619	-1.33162631650162	0.292359176250741	0.239198237469007	-0.100217123007715	1.12973389591108	0.500175168454815	0.155753810161496
chrI:4633333:4633483	3.20718627089854	2.65969575093981	2.90130490631656	0.148532312927596	2.3583296316241	4.0036303968569	3.22669093936994	1.76589778652086	-3.00102499336407	2.64022213999346
chrI:4633606:4633756	-1.87603231136857	-1.65593133945788	-0.66607275713216	-1.23099655557054	-0.0135425548671378	0.10076870014515	-1.04407213478574	0.1047362405329	-1.0729687245226	-0.747379698586109
chrI:4635185:4635335	-1.29633150829861	0.769682210537865	-0.789786576296949	0.436495732737027	-0.359450756202364	-0.596603308766113	-0.195419514023685	-0.842758180495226	-1.81555758261215	0.60998319489308
chrI:4635874:4636024	-2.26010637065987	0.381956393605284	-1.25129251272349	0.307473438983942	-1.64379565672966	-1.05342586503695	-0.480731881006153	-1.01117434396394	-0.0487942252670953	0.15044490858473
chrI:4636448:4636598	0.119991880003378	1.75303146366343	1.27058192477955	0.509267600267165	0.962046427055792	1.40705175009217	0.046202208475102	-0.120682751528686	0.751681101102953	1.19492319064791
chrI:4643340:4643490	-0.552526477884516	-0.439015696145422	-0.407277839822309	-0.802661824479503	-0.644889475245673	-0.345948779832699	-0.855590835888527	-0.346212154373619	0.195174801915205	0.090634809290588
chrI:4644363:4644513	1.2752218493931	-0.886156289367908	0.924274378901136	-0.217064685011635	1.27374638705592	1.03462164715615	1.13824813504083	1.16970243546138	0.565205971216421	1.25031102687735
chrI:4645885:4646035	-0.614870812010541	1.07246219472031	-0.447903391833362	0.32340335909821	0.206870605818665	-0.140311854198341	-0.217562588258511	-0.571309732826974	0.0147536608907128	0.0619850163360263
chrI:4646521:4646671	-0.763632546395885	-0.0825171450384918	-0.789437711212905	-0.467606322851369	-1.10123524576442	-0.180519366324147	-0.266753252418338	-1.57095053673221	-0.954920139935695	-0.116040782434959
chrI:4647198:4647348	-0.140977234354983	-1.23137088286635	-0.315368710171744	-0.246287532731909	-0.222836582773277	-0.297092577382141	-0.323467276775414	-0.363846279708921	-0.134783903046993	-0.501747233293052
chrI:4651045:4651195	0.43017361585702	-0.139285578152459	0.0189171332380334	-1.69119951498569	-0.384118099271327	0.576674976896164	-0.91139741460574	-0.0255803109278185	0.197876299122832	-0.582945818100003
chrI:4651819:4651969	1.10289465011438	-0.44429843048818	1.1509236375718	0.153344072418814	1.66013149997885	1.61301756521658	1.16847598256875	1.47344201242444	0.974745049594936	1.01979190492321
chrI:4652973:4653123	2.41366752472585	1.93296684240575	2.08695119760386	1.06910103185876	2.57393276000043	3.31910541099597	2.95809507799243	2.05905539650724	2.56221948631509	0.791876217530591
chrI:4653238:4653388	0.97232563924806	0.950036155492585	1.90085551111831	-1.9700089360479	0.915559299004354	0.141295018181671	-0.341285246077795	0.377048460379056	1.14193948140199	0.99507866069014
chrI:4653802:4653952	-0.619822475642669	-0.806376247656322	-0.0940023890504115	-0.692442339086896	-0.57061735499933	-1.41808565661593	0.283716265336746	-0.24033609528059	-0.129362701507906	-0.903149347351306
chrI:4654136:4654286	0.304041504650933	-2.00402713592691	-0.0568827272204126	-0.536032751967748	0.513712534846505	0.118365039382486	0.373583961560923	0.335739321653927	0.332933414101473	0.0765537334257936
chrI:4654873:4655023	0.994644433382021	1.49583695017887	0.732782595224378	1.48349636937419	1.93050090115719	1.81863327919049	0.953640050932539	0.738791723431309	1.46103176099883	1.18624000175954
chrI:4655324:4655474	-0.0876190022555738	0.766151991058098	-0.604982287338533	-0.548914336554537	0.0758042472591551	-1.15484517534833	-1.08998784462606	-0.0410342848651518	-1.18800499484966	-0.141365735680288
chrI:4662521:4662671	1.26019489689854	0.87545903706544	0.780128083116109	0.919759459449678	1.9101144016592	1.0172529392854	0.821905118851139	1.00419376054267	1.16948514265558	0.944905061450212
chrI:4663420:4663570	0.684289078700023	-0.395720500818323	0.491259116857362	-0.15105508664482	0.47601752983393	0.953261553873405	-0.158788566049396	0.679646740903414	1.00517060905246	-0.0507236346902841
chrI:4667820:4667970	-0.819925384924428	0.928896403301228	-0.768553376282409	0.0398054276130642	-0.29368714647857	-0.101743165177067	-0.785009848650967	-0.737511224485368	-0.263394759975426	-0.789790742653553
chrI:4671789:4671939	0.146102196996221	1.61592683278505	1.06638727805473	0.835357802754949	0.614874028133907	1.84732018452008	1.68028150287309	1.75268174069731	1.6668406388318	2.5406659853247
chrI:4672239:4672389	-0.752627417593202	-1.99621752547861	0.42002931694091	-4.20632935540597	-1.08957490911714	-1.08906201124359	-0.940527149127894	-1.65312769504288	0.209183867820763	-2.05534718736388
chrI:4672728:4672878	0.121475888267769	1.78236602376016	0.0075363531398958	0.716868819308753	0.507721148239924	0.887853516432798	-0.778800392785026	1.35245998361907	1.36688363184481	1.15988194409666
chrI:4677151:4677301	-0.906147409401299	-0.380158273045282	-0.501608832510889	-0.309644634753711	-0.391851677221953	0.379056071856006	-1.46847598206414	0.000368036389480412	0.188884186932946	-0.877491839376859
chrI:4677573:4677723	-1.44849202068745	-0.963247400631669	-0.507484935153436	-0.789825621138009	-0.616628883669095	0.145850703181397	-0.690255755071097	0.48986368710148	-1.45174339057285	-3.03125051137576
chrI:4679538:4679688	0.306442008719791	-0.3079861549976	0.359455947435737	-0.0241345548475826	-0.226605769655007	-0.0732827270110589	0.143407430495442	-0.989904634226269	0.349979417299074	-1.14488568498267
chrI:4680280:4680430	-0.773398268815017	0.586259671886908	0.108199532746292	0.906365347464462	-0.320670072018857	0.0365317920923935	-0.0591011090276128	-1.21097740101033	0.0725866530523298	0.292299096532611
chrI:4686131:4686281	0.424928472575963	0.803034895539029	0.141889492249279	0.661745297651267	0.0504039911633546	-0.857661312638289	0.0889352626001162	-0.715208271397756	0.480670780631279	-1.01829712908978
chrI:4699398:4699548	2.03267636601451	-0.380360170665011	2.2927715324854	0.504718073462684	2.48524246311615	2.02680343625513	2.36097889665231	1.98163007578494	2.57705139550201	1.48671976853834
chrI:4700231:4700381	1.24464202510833	0.0797002658059323	0.888985726372975	0.190746835488549	-0.124439734061454	0.214286859491562	0.537567312935701	0.607598047560684	1.32322211394423	0.398767479906632
chrI:4700505:4700655	0.0115260813241778	-0.17858091106687	0.476210539495524	-0.179601676830713	-0.067177318194843	-0.783933929331889	-0.201883797425961	-0.0545464648702073	-0.469449883506426	-0.149319958713
chrI:4701240:4701390	1.27472492398492	-1.23986397680164	1.33725573555833	0.179819653361199	1.9089886182874	1.07927934709147	1.63395597341548	1.34938159552187	1.31191182129651	1.21331343922347
chrI:4701890:4702040	1.46626422241903	-0.341592415417181	1.14939355825568	0.438628022090557	0.654583013632057	0.138124821141529	-0.0613084571168208	0.764835613144695	1.01890152239056	0.18006646598393
chrI:4702532:4702682	-0.0586278229935568	-0.0764850613321666	0.277035801350146	-1.40012114835719	-0.803484930908321	0.0739698346412348	-0.0268720349755293	0.189126323056299	0.466177228445525	0.267229297872125
chrI:4703244:4703394	1.46361721985141	-1.1034941420574	1.16807800860325	-0.462753217879866	1.75609375163482	1.08911162598953	1.06048587412386	1.12846497132153	1.24049846831278	0.408638228993783
chrI:4704388:4704538	0.0853925305136111	-2.83313490466566	-1.58057110367258	-1.15736625614389	-1.03181644340162	-0.175574260532983	-2.78722210741767	-3.3870217636654	-0.808141885046182	-0.495339729814417
chrI:4710531:4710681	-2.10907527377271	0.171011701222547	-0.480566980413768	-0.608437448077106	-1.78035449988083	-0.465506374085448	-1.13812228201061	-1.68655689089624	-0.359806782981896	-0.386344632111853
chrI:4715516:4715666	0.366904040095143	0.479758155033884	-0.965743629117741	0.743408146457118	0.707605326771409	-0.122088598789015	0.355532902706206	-1.60014092347281	-0.1476474399486	-0.0697726473610888
chrI:4721125:4721275	1.19316721116439	1.43298068898275	2.24125010158153	2.58011100704381	2.55159790585486	1.96513913312742	2.12892887667471	1.70347688472351	2.3427675243453	1.44034441920249
chrI:4723919:4724069	-0.330582118995162	-0.0177108430357616	0.12525663832377	0.0351259325348608	-0.558341400003091	1.19324162244946	-0.586335181730616	-0.602270709559162	-1.34064015759368	-1.03807163872723
chrI:4727149:4727299	-0.0165972117870088	-0.384442275065843	0.120930343708754	-1.62871399563336	-0.655978657007949	-0.0363279227739256	-0.276078929208238	-0.0316874868723351	0.155085512419089	-0.483523877381952
chrI:4728981:4729131	-0.198642284720427	0.44353677094889	0.2811350907181	1.20973739479224	0.04265269413563	-1.49517296022758	0.158016866908924	-0.54013951533051	-0.548772024544114	0.021216897294512
chrI:4731450:4731600	0.602108502196503	1.29588591602089	0.100177747530975	1.54435323567506	0.986907532677328	1.10300104919578	1.42545964884604	0.31923007962404	0.3921248852892	1.40382286276899
chrI:4731983:4732133	0.14707864166086	-0.196286081425343	0.225690401745847	-0.0514345004819307	0.0588604671240634	1.57906907507499	-0.0741244476899004	0.202802755719316	0.261317461978121	0.697065792315573
chrI:4744815:4744965	-0.538083476509144	1.20422009448296	-0.945757101039179	-1.12327929034247	-0.603236659340387	-0.0892812590276664	0.240923730387448	-0.363155060509787	-1.02076934676639	-1.122193258777
chrI:4745429:4745579	0.656240364704178	-0.907021066706508	0.789104936593287	-0.379111089240628	0.931805658286905	0.892596642853587	0.354216614645411	0.920427497826709	0.695839822140615	0.233285021637175
chrI:4745830:4745980	0.644011323845827	-0.445971993081794	0.74644465637147	1.1206212512052	1.43579652958375	0.34788823170528	1.19284960276375	0.66868104471949	0.709443601186571	0.933029313503986
chrI:4746553:4746703	0.0687663672698609	0.902129436893733	0.859966048187693	0.181152604426362	0.411427435664779	0.494927564717647	0.631495747550767	-0.0752878471139092	0.0653944786627921	0.437964455634834
chrI:4746927:4747077	0.27716759857797	-0.158228335316257	0.055429981072641	-0.543993501850725	-0.0674176492349019	-0.429235815487969	-0.298691674733284	-0.192612505428962	-0.645375543012334	0.350633269081432
chrI:4747534:4747684	3.8939749027266	0.519609347656601	3.98027221464392	0.423835607036096	2.07574859523739	1.44667625982109	1.45522098236975	2.70097384472978	2.94318629823702	-0.471918295369808
chrI:4747861:4748011	0.512633896031642	-0.881715820960509	0.885505992442198	-0.785280340867143	-0.69954932508156	-0.348738836159164	-0.445959677157744	0.607356196246458	0.719390965469217	-1.74464186314942
chrI:4748850:4749000	-2.20305731630285	-0.157712947157595	-1.13629060576487	-0.65089952247466	-1.08634257213011	-1.32223006282587	-1.48288859746298	-0.70968392310305	-2.27391751850334	-1.04763604074004
chrI:4749165:4749315	-0.940608112339362	-2.87777449467137	0.274889882295207	0.000155612645153974	-0.791108251329723	0.22891391224584	-1.37352013043674	-1.32717507793109	-0.150699216680982	-1.33096060053582
chrI:4750434:4750584	-0.0463548146923528	0.732436553222407	-0.203720174286822	-0.245552186171768	0.373217411818196	-0.0958519202828285	-0.353199124809336	-0.00449294396545968	0.330886413945045	0.252075119497937
chrI:4750902:4751052	-2.00838940035408	-0.24834412072797	-1.34655274115735	-2.63237133543207	-0.813222433618534	-1.62338007428607	0.439270383787371	-0.85459026139049	-0.843216688173795	-1.43907514130331
chrI:4751694:4751844	0.7624513979628	0.89525901481221	0.61770980016661	1.25778461090766	0.335589716516951	0.675400613437773	1.40261236931768	0.0530632507560021	0.718945170669849	0.0984075480903813
chrI:4753533:4753683	-0.518636360166627	0.901894742267573	0.340988301800978	0.361730667807879	0.674184409140911	0.108205201368662	-0.699134491624057	-0.622447604978356	-0.023812681026388	0.0745785128433916
chrI:4765611:4765761	0.477001321129118	-0.733205378063184	-0.281095350517352	-0.752945596831704	-0.300611466164223	-0.288073179195599	-0.643633857596157	-0.172976826040483	-0.767625730025758	-0.798457978964645
chrI:4766200:4766350	-3.46605678579936	-1.80262486089788	-1.8672226500643	-1.19679804721669	-1.60299495246512	-2.40819639013869	-1.89570824087593	-2.90871507188152	-1.27177229484003	-0.804887186430603
chrI:4769309:4769459	1.23871369729805	-2.61927235678687	1.50098215689966	-1.35110686973936	-0.320085913962128	0.433467967923474	-0.216351007666575	0.511590175743422	2.03489374907394	-2.31662616407754
chrI:4769598:4769748	1.02603756753238	-1.09404802402591	1.42283517380052	-0.726624095884687	-0.0538658540091142	0.57100302246767	0.0869113566423246	0.808639311582649	1.12666675341528	-1.01759992987608
chrI:4769975:4770125	2.26292130112012	-0.304694028820743	1.9937358454443	-0.722320589125021	0.987477161382205	1.1107270277847	1.18455418780326	1.33473698946539	1.72890070679146	-0.255267037474006
chrI:4770515:4770665	-0.108247769921463	0.115607624489283	-0.208698671025993	0.62619981133876	0.111317627284603	-0.308216825937785	-0.0724562551835448	-1.46035329684644	-0.282354033473181	-0.429742869121308
chrI:4771997:4772147	0.135732793763608	1.24467099129347	-0.645232059598869	1.18613171683647	0.59188570493605	0.0812641767820797	-0.276819082691502	-0.179464698075934	0.553555963560412	-0.271123551612714
chrI:4773074:4773224	-0.0614304778397206	-0.905563934380245	0.0431986036159378	-0.726039875522253	-0.0647582675737741	1.02936520262474	0.21887858523365	0.744960186860096	0.380920535858058	-0.0733988304730169
chrI:4775883:4776033	-0.265619208424198	0.430881316295945	-0.826979629991848	-0.134374100334274	-0.330753340024361	0.0495420192609591	0.480190587516767	0.179373575425476	0.144289062601439	0.465613132662116
chrI:4777883:4778033	-0.742453790076506	0.397236561637568	-0.0981343999504467	0.426736053363277	-1.10758393641187	-0.411658554476207	-0.236991602484802	-0.097291508830773	-0.366178779486599	-0.15537004952079
chrI:4778865:4779015	0.569995665412605	0.959567119130167	0.170143609814071	0.932296538379327	-0.111917840146974	-0.0971682047951654	-0.624058677458183	-0.134643241700975	0.10737433729646	-0.115731506953085
chrI:4779859:4780009	-0.708040905458586	-0.499582712123606	-0.347946319642096	-0.249598795962774	-0.0710154791812231	-0.675492826285032	-2.00655919985215	-0.970777065127831	0.010860401870611	-1.23526866667584
chrI:4780452:4780602	0.727092628466372	0.0826415091698818	0.409373891240256	0.291244790408332	0.282298563226164	0.518427928515429	-0.0276401599140372	0.705252772230724	-0.0475208037822789	-0.279353228149046
chrI:4781441:4781591	-1.25905390551184	0.492317465404248	-1.16596164871674	-0.0233094369293707	-0.0299052531821271	-2.00892449616874	-0.0212340713498252	-1.40714326746958	-0.458859039749106	1.04550493435186
chrI:4782403:4782553	0.208718383380826	0.727443409407793	0.853475590328101	-0.105221749494831	0.0346662049044761	-0.407818769661557	0.550153619837869	-0.826543063700895	0.11054208482506	0.383759335885857
chrI:4785516:4785666	-2.14624698932976	-3.34277936598084	-2.18763270664428	-3.05265069372788	-1.80794202723662	-0.462195969863688	-3.75345543264407	-1.85932212290618	-2.3625946431768	-4.75961681080629
chrI:4785674:4785824	-0.269175979414193	-0.984099109732852	-0.44142243378625	-2.0553601595423	-1.88258191629931	-0.435723546694491	-1.22358177978679	-0.555240187208025	0.0367845850952476	-2.61245071729533
chrI:4786045:4786195	0.783943889435088	-0.265279590566997	0.407964525629023	-0.0900590668703479	0.336121596615641	0.1352204760243	-0.120690135871496	0.0160242315653791	0.624271642486961	0.271499573127342
chrI:4786322:4786472	-0.634394029880155	-1.59559271464506	-0.511525950328207	-1.13940074021643	-0.132428841221765	-0.685371706965892	-1.28138278622877	-0.88754514327881	-0.214855550545779	-0.447758979338899
chrI:4786970:4787120	-0.116975820524734	0.331290477762396	-0.198277854472939	-0.355080387613807	0.984228439369801	0.420380394487893	0.119058981368177	-0.239192462450673	-0.141124203993064	-0.102354339336316
chrI:4787925:4788075	0.376375862576403	-1.01341490945648	0.246450101607262	-0.641168678613607	0.649269378724596	0.229414108782914	0.457610331845555	0.133995487137783	0.619986211278272	-0.545653022729637
chrI:4788541:4788691	1.49685103789963	-0.581586543532547	1.05343944687124	-0.46657174311587	1.65960959292494	0.588617560032318	-0.46854317313209	1.32278896249429	0.54663749243387	-0.217606421068216
chrI:4788967:4789117	-0.245211115950405	0.0634101684505763	-0.205994767861437	-2.21943571770978	-1.09919663729789	-0.666907384170028	0.485825373156292	0.56497640174927	-0.378246007552834	-1.20306716870766
chrI:4789930:4790080	0.246760679061707	-0.812944866445019	0.501656282952418	-0.205660840288872	0.158874187621209	1.18745357649084	0.937983748519076	0.731694508517521	0.199197026228606	1.2613137265401
chrI:4790442:4790592	-0.563485149666041	-0.14340667770889	0.221422671256872	-0.650537986557778	0.182573446337835	-2.40426355607413	-0.748078449444425	-0.470436434737553	0.357238379560145	-0.328663758163761
chrI:4790776:4790926	-0.498870122825007	0.32543761752111	-0.96382034001673	-0.0548615703311849	-0.553433270459018	-0.470402362125235	-0.801619307399878	-1.0134741817903	0.133648966186863	-0.0396540652647466
chrI:4792536:4792686	0.64462906909279	-0.0283639954509229	-0.21699150713045	-0.138846754157462	-0.0805888849992866	0.658830918697394	-0.067188916273162	-0.0556203883848971	0.124920270538868	-0.985281818717287
chrI:4803980:4804130	-0.583745994633333	-0.40288141610472	0.0840336180807478	-1.05237207959352	-1.28452695685414	0.185019152983696	-1.00156106728596	-1.4136217927166	-0.818779453855225	-0.134312766334954
chrI:4804470:4804620	-0.273263361927064	-1.60724489277254	0.70983251557523	-1.01783469860295	-0.253264509188677	-0.624527337755007	-0.660757160541973	-0.587259004169458	-0.203458305263395	-0.581144692742433
chrI:4805432:4805582	-0.836254744227454	-0.723107528844104	0.20518650425854	-0.517136540763998	-0.57667162945611	-2.295081456333	-0.736127745137326	-1.36470558797806	-1.45644815915113	-1.0938654077528
chrI:4818485:4818635	0.758117838726868	0.518483785947584	0.132399096279343	0.905245912824286	0.0756942644037226	0.492155443681328	0.572443284080632	0.405789527916286	0.371979982531234	0.817636933762832
chrI:4826863:4827013	0.963516980889478	0.217011744574024	1.06213798790047	-0.878260180117311	-0.140194780291947	0.450126110143602	-0.900883055496163	1.99022428848388	1.27458556647081	1.87509422295185
chrI:4829892:4830042	0.686368167213643	-0.994487264647767	-0.627555286230349	-1.52911818332307	1.10134230617142	-1.657584676627	0.0889352626001162	0.241778537403972	-0.325958537559766	-1.2519514013385
chrI:4830151:4830301	-0.305665810853237	0.134984629654994	0.6982143458926	1.19059163005526	-0.397844868829551	-0.425823050109153	-0.664904750976023	-0.707138781896802	-0.51692079538315	-0.414710783983833
chrI:4835334:4835484	-0.898321632251711	-0.711485760745764	-0.850819438562567	0.413451278000237	-0.865826642361004	-0.493097315133166	0.124493375289762	-0.285991266180944	-0.404563001152367	0.11120215865561
chrI:4840967:4841117	0.619157965431845	0.935774748725816	1.43949684047207	0.976230010695709	0.803009115883446	1.56909238644107	0.900341971355736	0.948637771159423	0.828477654041391	0.127767436169053
chrI:4841648:4841798	-1.17814305262135	0.105928807207442	-1.44094885786735	-1.06915005767862	-0.315955901926014	-0.820732422924368	-0.846815744122343	-1.21077772910461	-1.60845969275171	-0.659972829384603
chrI:4842573:4842723	-0.0484777396868948	0.833861747496703	-0.371158946150666	0.78408082040786	0.685916963680104	0.228814181309285	-0.0843273834918761	0.187226853092502	-0.0421731798291617	-0.789179026959799
chrI:4847265:4847415	-0.55802532901823	0.317443197113236	-1.26809138758645	0.147418608105375	0.37763728266718	-0.156102547487363	-0.331298631380546	-0.413157136035796	-0.0767659354873952	0.725527255186016
chrI:4848726:4848876	-0.579785550758258	0.261166192380854	0.773945456245935	0.17773278350635	0.603153951573883	0.6807789129622	0.00138597162996487	0.86150187163986	-0.353508172929671	-0.272062535891015
chrI:4861976:4862126	-1.18382326659333	-0.249086805513264	-1.5204303418276	-0.505012909849196	-1.06330059788844	-0.509134108149498	-1.37182877832433	0.0336061674951333	-0.654359041607049	-0.39861247568704
chrI:4863441:4863591	1.66554721176933	1.40898158871205	1.48529540525691	1.37418046415938	1.71058303756537	1.64118827276669	0.492820879148368	0.529720896137201	-0.456448959625072	1.93488063503634
chrI:4864006:4864156	-0.0329380897067909	-1.01221956454494	0.260857307128581	-0.446853333121206	-0.342513891879774	-0.831692846457592	-0.0211441027928684	0.0408550359901655	-0.0963380302158255	-0.0687721148885423
chrI:4887983:4888133	0.952175733542787	0.350263938938994	0.662376491357718	0.559746498680003	0.702673080680932	-0.380387524352867	-0.0272786501941683	-1.20533069735039	0.164766770454072	-0.328386029695785
chrI:4888473:4888623	-1.54018254683492	-0.686755543646899	-2.52056066616364	-0.897093851074544	-1.37406960446574	-0.995379541530396	-1.81364911842661	-1.78542537508742	-1.58255610777613	-0.729411691724692
chrI:4893654:4893804	-0.988631601531467	-0.337823370711126	-0.903782108919757	-1.27067467503775	-1.21745608231908	-0.702998693324459	-1.62329474663703	-0.929216337298974	-0.697445090526437	-0.48303775577047
chrI:4895845:4895995	-0.212091854812602	-0.729839230423686	-0.163119474428828	0.0154995713617851	0.538406965932172	-1.15979618974812	-0.308151287703656	0.823584864125401	0.283940084659764	0.201544521134248
chrI:4900389:4900539	0.705840395315936	1.47430751946369	0.322486806724897	0.967209532726147	0.824505632592113	0.0936064539452954	1.13652354381906	0.142413855436321	0.831562937376477	0.199386722864016
chrI:4900956:4901106	0.766666693760872	-0.0148448830052217	0.956794230861212	-0.493249745550108	0.387424437748206	1.05831782365825	-0.0404756024859798	1.26010498989079	0.0568068610181296	0.271391573713203
chrI:4906725:4906875	-0.196320483767699	0.302661678526538	-0.199635948872291	0.212185178033187	-0.22014147909518	-0.106027543792104	-0.519720054105332	-0.637999417385339	0.0989095937631991	-0.0184171069505849
chrI:4907844:4907994	0.313278736583477	-0.0452417339782527	-0.189769586018061	-0.0875345165882874	-0.417043786003183	0.336064388872357	-0.38945122261809	-0.683128796626179	-1.01154451839926	-1.81612034629777
chrI:4908177:4908327	0.586423938013847	-0.536095104691796	0.716025673009748	0.326154873650214	0.453056192156212	1.52611307631039	1.29185462483758	0.46650209006609	0.439495773579209	0.38710952174763
chrI:4908993:4909143	0.0567890116724506	-0.238236203591289	-0.0626950296457805	0.484572164708037	0.0464580441759036	-0.190785124123621	-0.375224224256037	0.346949908826707	-0.0562569862956871	0.359844371864752
chrI:4911562:4911712	-0.182567574606169	1.63596503515974	0.01456092006228	0.82505216508298	0.112952659738255	-0.819580978856944	-0.0957275716939193	-0.0319532138225968	0.0772692697606799	0.886666000064382
chrI:4911949:4912099	1.06311364268171	-0.0648791544712186	0.497981752437097	0.44338553495345	0.325809015743046	0.488972922809243	0.609902328294072	0.665934514324449	0.466458629674636	0.318162865184243
chrI:4912271:4912421	-1.1842900877415	-2.51114151977772	-0.0358119210015149	0.345597163363142	-0.204840740665163	-1.31504035767969	-2.08935031680994	-1.21545164728232	-0.117561357216215	-0.489379308243787
chrI:4913289:4913439	-0.553758368731088	0.00346927866222315	-0.720353361784736	-0.180404258120311	-1.33415134371226	-1.88521897094598	-0.757972245456342	-1.01936162896288	-0.366178779486599	-0.422266132527395
chrI:4913871:4914021	-1.15503634764413	-0.0529968438622834	-0.523993996504257	-1.29429112728242	-0.568692247381977	-0.11676025754777	0.0642586813190804	-0.598337162980584	-0.158583792499407	0.214692491054465
chrI:4914329:4914479	0.472452467747279	1.0193805852687	1.09200482482934	1.22622134630118	0.937368925492815	1.25297555818545	0.546620519505703	1.009701865613	0.199086783825304	1.03434089333348
chrI:4915453:4915603	0.294977467330606	-0.810019211244197	0.495704605079443	-0.443167770091005	-0.585728526183656	0.15351696852766	-0.22452555873346	0.114521181808636	0.487565366012925	-1.63017632043366
chrI:4915705:4915855	-1.07250413703945	-0.928903566623307	-0.076325976896239	-0.32151607150111	-1.19575749123006	-0.476072282186523	-1.22001623336591	-1.55156194837933	-0.150165655989054	-1.39256202931797
chrI:4916188:4916338	1.10996746983654	2.06140559120738	0.973446425106176	1.79664240642051	0.719794776366074	1.09932496043164	0.830689121392441	0.255428284157146	0.693891763989735	1.29245292108733
chrI:4916447:4916597	0.0757304110360753	0.961265080788168	-0.104597776944692	0.638039352336355	-0.41174343363139	0.323477540527615	-0.0897623932573459	-0.181482370551211	-0.56996227272828	-0.0460852179171103
chrI:4916758:4916908	0.0713268206421219	1.08373321089334	0.472208399635886	0.572618665689911	0.128269675024377	0.121826038688984	-0.351625641228146	-0.0391155847374992	0.612235189004079	0.224547943475281
chrI:4917427:4917577	-1.09006800788959	-2.06845354667482	-0.420762127475548	-0.385638193571078	-1.88261509852665	0.106513433006936	-0.844291880287883	-2.45609763529432	-0.681047021818629	-1.54541772390148
chrI:4917702:4917852	-0.385777882573373	-1.13242505867098	-0.508169967973232	-1.00679759007427	-0.204679974305873	0.0748052278771239	-0.527874237920187	0.820529246097865	-0.850785453977465	0.857153614242408
chrI:4918188:4918338	-0.815923672310827	-3.36293899416413	-1.80930516523032	-0.533576019744119	-2.12413610646296	-1.71209144019094	-2.59704001113632	-1.67020013452703	-0.944320103332283	-1.62052104919697
chrI:4921216:4921366	-0.995059284417208	0.22831986219495	-1.24474294020496	0.108784243492522	0.232702126455679	-0.093737669693674	0.638113798501069	1.00634401610195	0.0914433489277013	0.0994731039921469
chrI:4926485:4926635	-1.33580190370093	-4.39377382559595	-0.335666732599023	-2.26687645778234	-2.639073827738	-1.9101433470398	-1.14082150612252	-1.21152207771726	-0.523489066749873	-0.859647571796368
chrI:4928755:4928905	1.14206421735103	-0.149397650439445	1.34291559829725	0.0662046402986961	0.322230709012012	-1.0035451815276	0.00236571520992634	1.02408786621152	1.43106245435414	-0.96632351869785
chrI:4930374:4930524	-0.657558847287772	-1.09256204071339	-1.33698938069785	-0.172372908387958	-1.14423548553746	0.100599586195152	-0.548234337890457	-0.16921539205843	-1.2139017230233	-1.58917502119953
chrI:4931612:4931762	-0.359826516472196	-0.611759568496074	-0.0880813252351545	-0.0895299170693111	-0.669376619045568	-0.854045180425457	0.102200761213297	0.596770607521346	0.351868101324957	-0.585610026047785
chrI:4932958:4933108	1.07575244735548	-0.889802568358885	0.625872021387414	-0.10586458301429	1.95208749353865	0.69884597060967	1.02385565425165	1.17325111822308	0.929439302221587	1.04810777271669
chrI:4933288:4933438	1.98531862419318	-1.28489934895301	0.984456152494824	-1.18511758579132	-0.367506964461309	-0.701882839461375	-0.959501667117997	-0.226237580827898	1.00716205131071	-1.64242447449765
chrI:4933463:4933613	1.75770130131319	1.06300606156613	1.50117649464282	0.694131489444537	0.934422194389474	1.0192469014984	0.177902948770024	0.828945479749558	1.28197892366736	-0.207349784865345
chrI:4933880:4934030	0.853602356198164	0.420331694101391	0.737492957429989	-0.617576449426858	0.413369136666894	-1.11192852092038	-1.64156592042669	0.205093642262538	0.698044143174292	-0.169269789273407
chrI:4934223:4934373	-0.755010742135886	-0.794641980178567	-0.94289288382897	-0.530100895531712	-1.20019698485487	-0.226980032201194	-2.23077130708596	-0.660251297658525	-0.180697594462427	-1.39996064083947
chrI:4936116:4936266	0.58642323205498	0.131820703623314	0.762848660023693	0.190924093851184	0.446593617942999	0.14654004757014	0.306972517206894	-0.165448825634288	0.598282839174272	-0.871368890202563
chrI:4936355:4936505	0.735812710550009	0.15630715948411	0.652622290353815	0.180057091339101	0.34094808854627	0.430719827352542	0.27740179173634	0.55025530176685	0.612976860171516	-0.665763571437023
chrI:4939893:4940043	0.573257270864246	-0.746241204203179	0.265061230565441	-1.58465513819042	-1.10415670765495	-0.314982050292014	-0.0784945711820885	-0.072874831384601	0.637992860514596	-0.0931378908114464
chrI:4941036:4941186	0.408426448866454	0.652155014110456	0.666836045824203	0.774620030522515	-0.00761528155064362	0.900300607170816	0.842732078222014	0.0783870857632568	-0.395835290391235	-0.148379742671127
chrI:4941309:4941459	0.0161382547201517	-0.184844304288533	0.0156926579550247	-0.0430004192378116	0.263917573999614	0.000421790638153249	0.179219519570449	-0.0655736360231823	0.563586742596613	0.613035167772899
chrI:4942672:4942822	0.0995161446368528	1.31419437229203	-0.0515809538591637	0.904106349666604	-1.01267949078176	0.736316776583935	-0.609298448733675	-1.27415317485103	-0.254806540021104	0.648399916270587
chrI:4943346:4943496	-0.0232983697709775	0.181911128545142	-0.390547312142031	-0.0441088863685722	-0.00720045161832587	-0.362925781656558	-0.623658479672607	-0.92355811556539	-0.0624325977022344	0.561494092339408
chrI:4944294:4944444	-0.666732743554646	0.10401836613907	-0.516032145678527	-0.129076502618371	-0.788969720677247	-0.303672106825909	-0.604414930695929	-1.15767525297966	-0.553937080250145	-1.50871351474898
chrI:4952639:4952789	1.54014654609478	-0.163250334178859	1.95760137349505	1.82222420344227	1.14288169632865	0.913900438577645	1.16776943159166	0.877309101107031	1.2444968499349	-0.316948167359191
chrI:4953474:4953624	-1.54450432857337	-0.419752272378389	-2.03215797372795	-2.44114201957792	-1.10851813959719	-0.0636143524129305	-0.421130412027167	-0.513229453763463	-1.19860440991587	-1.02129245835395
chrI:4954287:4954437	-2.88550748009181	-0.6779605306867	-1.75284958551769	-1.26825487851469	-2.27738462656553	-1.69092418206742	-2.60542371630827	-1.27784043182729	-2.18174213402215	-1.51935035978886
chrI:4958259:4958409	0.323603150807416	-0.186731138201688	0.12525663832377	-1.74093236151787	-0.404357786236609	-0.891824163249074	-0.586335181730616	-0.361094786686369	-0.870291289786724	-2.2654102956327
chrI:4958773:4958923	-0.645783616891917	-2.97114778887461	-2.21653031518851	-1.4283772519903	-3.50884209449763	-1.53414428808617	-3.65374769335999	-1.68078660356702	-0.346484482552704	-2.03870433985961
chrI:4961325:4961475	0.478495249401587	-1.11910359898573	0.0690521062486015	-0.765849401234781	-0.436955817584634	-0.232350724028043	-0.542053301237252	-1.95915913331525	-1.73427806030078	0.699724012938064
chrI:4962150:4962300	1.91885700772729	0.795417967379865	1.27724749153331	1.02934670050925	0.956651080735994	1.28778556841372	0.233543618578946	1.25985815128891	1.3104954946118	-0.0921742092143428
chrI:4967402:4967552	2.42811942295237	0.0357796219517519	3.17816624492301	0.541556180406089	0.990962221250141	-0.0670806983654803	1.04341847362006	2.51721304912487	1.32877324760667	1.42503595753382
chrI:4967575:4967725	1.03036633345866	-0.663127322407384	1.48262017764538	-0.365400783807208	0.00295558503508638	0.00485115949930983	-0.314935597921557	1.6271761155242	0.280996110179566	-1.48012172120971
chrI:4973150:4973300	0.791373723530476	-1.66183636878663	0.71307423019205	0.0522747863967563	0.811038433740692	0.610811835806489	0.363221778693061	0.934008673044753	0.79375315943692	-0.368693426334332
chrI:4973710:4973860	2.87281883405808	1.14653596597024	3.05347331250302	0.661995261313125	1.61895234642331	2.14917124640809	1.11248718785278	1.90995008583696	3.60128992086823	-0.146438902342682
chrI:4974159:4974309	0.793626488338407	0.969131753206168	1.30250663055586	0.665571854529764	1.25820766291041	1.1344173334861	0.400014826970012	1.29540747571488	1.21180673554302	0.299017573690481
chrI:4974788:4974938	0.580294125183671	-0.152437790018569	0.750735662010487	0.0184339133140935	0.219992260481968	0.176952629418659	0.676563921972552	0.718441962399234	0.97428558336659	0.234525331565149
chrI:4975154:4975304	1.05708290512224	-0.263846844571432	-0.266956611091078	0.495100405317556	0.395038590748953	-0.0491350521512168	-0.565298666087467	0.117346092818889	0.232166487159154	0.137661834451789
chrI:4975957:4976107	-0.954615223801166	-0.0938549434603502	-0.536793676204375	-0.689076698948413	-0.676471434680692	-0.116040645189415	-0.121914951036643	0.0321643881132206	-0.94153418684403	-0.0246920850409315
chrI:4976279:4976429	0.666009717122598	-0.322754060085583	0.145062003915816	-0.625159086747138	0.209478444166489	0.0213121721391357	-0.0783884743615792	0.745582744485663	0.258233573840285	-0.416405230519724
chrI:4977442:4977592	-0.0923264661846753	-0.2107321322498	0.28799250884871	-0.0845226797464098	-0.00453432553395144	-0.524283382999193	-0.673829559004245	0.0835640414481057	0.107668717881954	-0.129618640242508
chrI:4978165:4978315	0.348766255076005	0.510056979079785	0.809925940325234	-0.115335387959676	0.178636014284233	-1.2035716081652	0.644362070876465	-1.86880587829101	-0.646589298731545	0.329598447223769
chrI:4980087:4980237	-0.18903036704234	-1.18802333074253	-0.841076047424309	-0.745501889958778	-1.98358132318841	-0.207064105537833	-0.633472761115929	0.0945191613544487	-0.825590417546486	-0.700716751697264
chrI:4980846:4980996	-0.955793488081585	0.347589426881028	-1.80816495026966	-0.735837597033749	-1.12616684497412	-0.272410379348648	1.10629472581171	-1.44432498099991	-0.567486386823612	1.33224177616813
chrI:4992214:4992364	0.789264095642291	-0.665569060257139	1.00566677145855	-0.469931606669057	-0.270950681206015	0.198827890519445	0.489795239326312	0.608657546765983	0.993195228361289	-0.450008427989035
chrI:4993698:4993848	0.115107222934406	0.256959282544694	0.31193776734827	0.0900997994204827	0.730767914265764	-0.0437804178425833	0.152636147456657	0.248799858660962	0.569119047931607	0.0416144623279352
chrI:4994147:4994297	0.392268003866365	0.452741261347406	0.473834583122962	-0.560457297974549	-0.207241951259236	-1.12993797131524	0.489079265080522	-0.920847600730559	0.322718761286661	1.14618758910484
chrI:4994627:4994777	0.9587940663122	-0.0758073337787535	0.341559632789267	0.267477601103398	0.611040382348246	0.65068989804133	-0.153681268556776	0.0362798403884958	0.386774162382909	0.420005682533081
chrI:4996032:4996182	0.565592972143578	0.971787343587578	0.840913361794849	0.0229737996873594	0.23008120336283	0.220663994963637	-0.607936075171787	0.280379044774254	0.271771281812428	0.227320221686704
chrI:4996599:4996749	-0.931056355134329	0.0286719045887621	0.836569979927823	0.320763615144349	0.996711307479023	1.0839719309	-0.480370927662198	0.407122489175998	0.668417439464224	1.09936669452926
chrI:5008615:5008765	0.0264238927187563	0.873349879314074	-0.428596375793284	0.123874555111501	-0.0510891734801756	0.0385038150221372	0.412892468391316	-0.086586512282574	0.220185921148557	-0.159064546783135
chrI:5008910:5009060	-1.90873841978389	-0.400694470519701	-2.28190633398062	0.0559940343905035	-1.20983081580053	-1.49334441961367	-0.389367707804269	-2.2864427196382	-2.03455641206379	-0.747437701734772
chrI:5010007:5010157	0.0489241888541063	0.475936539974488	0.0248269261754805	-0.163284986434701	0.0743390464286322	0.469729710104743	0.0498792217678261	-1.52480289901114	-0.36200074698855	0.0224972194328193
chrI:5014765:5014915	-0.0378931984800161	0.420356130073215	-2.06889958494323	-1.45930567230274	-0.527454701048709	-0.593189572416345	-0.169539994515373	-1.08214649512303	-1.71468764188718	0.238541296733401
chrI:5016199:5016349	-1.01689857150541	-0.524244079179502	-1.12808806213003	-0.560842771285716	-1.39666203831727	-0.244856007295107	-0.447847486958148	-0.213397850571998	-2.04271817329238	0.772470543109944
chrI:5018107:5018257	-0.0740842737425137	0.761688686914374	0.212153034427044	-0.0560241852636638	-0.12586899469123	0.0356262256650643	1.34849106377958	-0.429937273962074	-0.0711795479606047	0.313614278172687
chrI:5020160:5020310	0.544272871077179	0.341095648019789	0.0926271355100857	0.134746889080061	0.628583354144049	0.470162657337242	0.665305620639048	0.796085834740122	0.4003651939543	1.02612360910477
chrI:5021655:5021805	0.697615155461419	0.506703336779585	0.935571913858154	0.505101610820676	1.00185400184089	0.838822494900893	1.96408350223953	-0.157009079168469	-0.297700911598729	0.448721238344688
chrI:5025205:5025355	1.19504322394917	-0.139736727623867	0.861646776998797	0.350684384695661	0.681202166543915	0.897661492930263	0.189632743287882	0.936477256102746	1.08615273290778	0.746338004074755
chrI:5025475:5025625	2.13405085732509	0.00851290861794436	2.18189250447772	1.6620449705711	0.976157692779355	1.96916386856386	1.26454209304408	1.92164954654902	2.33877579632315	0.307942787940275
chrI:5028015:5028165	-0.469473342716929	-0.125095844849884	-0.196685176545457	0.347306543761316	-0.10530798895118	0.457263269510776	0.691832354812797	0.325437019365191	0.0213277765864561	-0.846846404268144
chrI:5028273:5028423	-1.75017395632539	0.0452098767699099	0.672764753440263	1.08841853172396	-1.74933004428982	0.164857149646207	0.581074636078092	0.944287723165185	-0.3689085575138	0.395912298504247
chrI:5030937:5031087	-0.306532347049291	0.543212604996125	-0.446553242274395	-0.168218632974817	0.0268789919165678	0.149411768038311	0.239394255534502	-0.728390355350146	-1.98492281821178	0.12985795609765
chrI:5031113:5031263	-0.507854450536369	0.106373195070972	0.0292918914809847	-0.898912870523805	-0.0502338921901526	-1.72193200824604	-0.202624428326614	-0.468313966276346	-0.0853106053751777	-0.533533495606781
chrI:5033000:5033150	-2.90861793567693	-1.10935062410197	-1.60649370759365	-1.36184645246155	-1.78097575748046	-1.53326112539583	-0.404285155563834	-1.74223341489913	-2.73383468030221	-1.19659903382294
chrI:5033363:5033513	-0.813699556008543	0.794264709459843	-0.950884152739017	-0.320032547329776	-0.332452003946914	-0.933487119865606	0.279947787580102	-0.0226595687389412	-1.19020034793916	0.221181992896753
chrI:5034436:5034586	-0.877489722257153	-0.287417130532757	-0.880476037525742	0.137791858394907	-0.426259469897794	-0.744001201261206	-1.60724293832451	-0.341934909187105	0.696056181386969	0.617703676224835
chrI:5035682:5035832	-0.774155284475914	-0.273637978561899	-0.257004894392541	-0.10801346731104	-0.261127023852212	0.803296317535343	0.163522670183719	-0.176684114081532	-0.620128675932343	0.461486471767078
chrI:5037042:5037192	1.44417496921933	1.71801992097868	0.912635378495158	0.458908507160535	0.377765242646961	0.376368666525348	0.934333802048074	1.81909194420438	1.77580477676072	-0.932903639103591
chrI:5037352:5037502	0.417007243660442	0.74598968023538	-0.638053097555074	0.643483715545784	0.288815288230559	-0.165065365766526	0.263294030635046	-0.228993695401682	0.013372718114533	0.398996455630186
chrI:5038306:5038456	-0.0542114875719402	1.16156956035759	0.616002997942358	0.145543580455017	0.436299863566196	0.859073510180542	1.44982058287522	0.0446643595613234	0.844673546320968	0.039346757918879
chrI:5049382:5049532	-1.22933960540913	2.13875748834393	0.821106229491426	0.376703017574604	0.491354009654873	-0.0298503330626481	0.846461576055668	-0.181319153540508	0.698297413235384	0.0414973102666166
chrI:5049935:5050085	-0.408543744744358	0.967305595332253	-0.379796002190123	0.694848548964528	0.496838411366019	1.51334401249698	1.9824479800959	0.071482490980266	0.34339447261651	1.02196294815475
chrI:5055430:5055580	0.311334991804515	-0.0583898625031856	-0.077613916750445	0.229161956008072	0.546886395386823	0.193421932599784	-0.0802243358851231	0.429759380732896	0.437486980494726	0.63670179344543
chrI:5056995:5057145	-0.609534988827375	-1.17230161402594	-0.474379066900045	-0.737378989101637	-2.02504898975861	-1.33204308263646	-1.97335237010087	-0.44262758248191	-0.775873990371078	-2.2283353337408
chrI:5057445:5057595	0.225322970720911	0.122379310596988	1.03490263301823	1.22232828315878	0.4359902750827	0.215913478880531	0.818764272895691	0.424358871897423	0.577124141995889	0.140430733737191
chrI:5067138:5067288	1.17692113194216	-0.0665196601609551	0.860694829291801	-0.0362355727816396	0.964491729998744	1.04905096761796	0.256659442640986	1.4132471748385	1.27088221762894	-0.121963180252362
chrI:5068054:5068204	-1.73390607461439	-1.04981197395818	-0.694934076440553	0.488797759543804	-0.751490341375281	0.105478053489277	0.234468272439632	-0.428750858353106	-1.63911168311663	-1.17720778974735
chrI:5082118:5082268	-0.716106457222753	-0.214464941320103	-0.248835911199095	0.147097396209652	0.77263736868921	0.442758361550699	-0.071294281253105	0.0603304066742978	0.600177165218057	0.665944206968547
chrI:5082391:5082541	0.145780953883657	-1.84496906221033	0.589107344612581	-2.3198084874263	-1.03998520704599	0.13328090197407	-0.264111044304151	0.045063291012654	-0.33362426954776	-2.38600435111679
chrI:5083234:5083384	-0.512668396252771	0.264001469786885	0.0495722621859715	-0.0998219072930685	-0.225950843218688	0.566744610614434	0.460185794976919	0.543791931187406	0.174794993337056	0.354339994749613
chrI:5084624:5084774	0.375203681786796	-0.0421370256374289	0.736912873227217	0.575543879150882	0.205860696463319	0.204756049343607	0.0379379925163609	0.501989358379887	0.239358131259857	0.000951548770323104
chrI:5084872:5085022	0.270852022416683	-0.507448404564097	0.359459522659454	0.232548047675668	-0.0161873164616886	-0.223001604152876	0.351707176767962	0.538178791728832	0.262155985510803	-0.272218360995949
chrI:5086419:5086569	-0.0773415829419873	-1.00828570090432	0.141359610337459	0.0414418379079091	-0.114738212775203	-0.71568974551932	-0.495241424559204	0.109646632334673	0.0417344029211014	-0.623781149788414
chrI:5087916:5088066	-0.48874211516045	0.111449337062506	-0.495796614426315	-1.1274935036569	-1.15324543981002	-0.118593386118905	-0.287706324147243	-1.58776402746522	-1.9570015624379	-0.242032422097897
chrI:5100640:5100790	0.160517038120742	0.0403495103854575	-0.174386977403662	-0.446376790140728	0.206590913027811	0.657836756267065	0.451868504817879	-0.202344920506272	0.0729166671707546	0.544340506903035
chrI:5104939:5105089	1.34495295878033	0.832828473522863	1.54211628554701	-0.0709888486855035	0.256092098468786	0.990997756908814	1.19286055078101	0.899477953639931	1.3073157167265	-0.325473000612868
chrI:5106103:5106253	1.57697488929697	-0.145190205151742	0.454522447896242	0.257374468432214	0.741510684219607	2.52026111879836	0.696316805364796	0.620333337829039	1.38613207294216	-0.651238873212209
chrI:5110187:5110337	-1.96670206593066	0.389584342030155	-0.199320351654022	-0.28335985616609	-1.27256187224783	-1.24503645793055	-1.59291702113053	-0.927744462794617	-0.448356127767465	1.46816466614029
chrI:5110450:5110600	0.366272255506896	-1.19089088398763	0.0747000152947287	-1.75509629401998	0.369747087669333	-0.458927290384309	-0.163095270740708	0.366100750118735	-1.59658800277944	-0.224678244908999
chrI:5111100:5111250	1.71863165279766	-0.345911062494566	1.40823076407635	-0.491334088768761	0.864619835879768	1.03699706792025	1.6339429372969	-0.519205585036411	1.43106245435414	-0.0127924710362118
chrI:5113849:5113999	3.03056377609819	2.95941277336297	2.71835006102281	1.0458774163587	3.76735675256901	0.385413203056079	1.85035550460138	1.95999461871363	3.77216571624975	2.52398267048323
chrI:5118921:5119071	2.202051194714	-1.04774632150618	2.43179872520835	-2.44497451093425	-0.426387981371353	0.23716090770835	-0.333293129196934	1.22342506862415	1.36199158626458	-2.76096342198042
chrI:5119065:5119215	1.13845880927292	-0.088473496710577	0.278071486363055	-0.72865246105649	-0.162724735798751	0.748768322364534	0.153316569979993	0.795464315104862	0.301415588525362	-0.715070022318476
chrI:5123719:5123869	-0.180954515395268	0.275537564836249	0.735240737870746	0.648088726841487	0.135948975862238	-0.15072486587234	-0.0600925028499397	0.364177164380258	0.0711235489567884	-0.0672051165416584
chrI:5127064:5127214	-0.618344968850281	0.055394868288095	-0.480393359332778	-0.310438985131087	1.21256729808523	-2.77070161428667	-1.60356775224137	-0.784481266258778	-2.2672061319156	0.233287757896715
chrI:5127563:5127713	0.613869291332137	-0.493322650460829	0.835942283065365	-0.844609435766438	-0.506472664596313	0.588188816742229	-0.0845392932846345	1.31426956679229	0.12187259899161	0.0341396193745743
chrI:5129241:5129391	-0.639440198131187	0.685712267836245	-1.33975264075278	0.812024544718125	-0.780146070383622	0.158413704437013	-0.123025195819595	-0.13308849473461	-0.924205044936445	0.90035107906269
chrI:5129653:5129803	-1.49816683405463	0.288157103312692	0.141889492249279	0.840948051377851	0.313493325875406	1.06556976005808	-0.808991837031543	0.479898642981956	-0.540435712038382	0.488944417264533
chrI:5130046:5130196	-0.47968350130284	1.21774503536376	-0.479534627632305	0.201584624910944	-0.228590706583378	-0.260887583427488	0.088356350722164	-0.388167719908691	0.155980671976937	-0.0336149196053649
chrI:5130312:5130462	0.160661478825425	0.536900273311047	-0.752775613075606	0.768116105462497	0.101726263527583	-0.0295660529534368	0.310615552277636	-0.0350404089402487	0.628526796643195	0.287772671607862
chrI:5130811:5130961	-0.168538440513846	0.380184173654005	-0.424159447542069	0.321008805885906	0.256681877718497	-0.29350277874398	-0.173660672641278	-0.630347140111743	-0.291956271233759	-0.314347372706924
chrI:5131141:5131291	-0.346591652085825	0.348416686939212	0.689319874010733	-0.838722630371331	0.997707143526035	1.64290368739998	1.10136765205175	0.996156348962063	-0.00714578115436582	1.16822935314458
chrI:5131455:5131605	-2.11570159256344	-0.281586491465649	-0.926588360989291	-2.11421520690554	-0.522336171230084	-0.789771565376868	-1.34206697083962	-1.38053273441409	-1.21083170993347	0.860806878128421
chrI:5131931:5132081	-1.25036773756877	0.778250619614789	0.144942477349309	0.530767555057038	0.759093360925395	0.754167183583728	0.380306893759933	-0.224243146705846	-0.635075700236371	0.298273417523334
chrI:5134583:5134733	-0.349089020898238	-0.25957664966631	0.68270735187727	-1.59451438690096	0.368426188454653	-0.995379541530396	0.28635273349821	-0.0914268768369727	1.06929687729363	-0.782680223750532
chrI:5138023:5138173	4.18800346176834	1.41635443976617	0.725458692363433	3.01041848408753	5.39254840827109	2.65752025044323	2.81658635100281	2.40091128481189	3.35379646657197	3.77360102978362
chrI:5139095:5139245	-0.363936256888072	0.655467516774172	-0.585143467482672	0.899785872436663	-0.015187427719704	-0.735619223400108	-0.122733762321724	-0.193664841002779	0.0349677235005327	-0.065578064433359
chrI:5140377:5140527	0.355916810825929	-0.651953560885846	0.83160327132477	-0.0592391777967099	1.42547325141249	0.758569092069616	0.865795201623914	0.949749593256609	0.712508289516423	0.330075019495162
chrI:5141613:5141763	0.559181069525921	1.05259180892931	0.868734390584536	0.335219265291352	0.977454030017413	0.988546072170853	-0.338739099498118	0.814767271962352	1.33711234977118	0.299746253934808
chrI:5142405:5142555	-1.03978529531068	-0.978757641371631	-0.949247874226451	-0.234140583660429	0.11804014006445	-0.545529731449361	-0.793089355202679	-0.743124815739529	0.537843857159635	-2.59717394912805
chrI:5142650:5142800	0.375087336635594	-1.58794918229909	0.122903179710786	0.171383104627849	1.16676662999991	-2.36323140203597	0.431290578305609	1.14992792848702	3.18080389996639	-0.887448887675655
chrI:5144443:5144593	1.04101522941638	0.649491163357706	1.25924710725703	-0.786186841817561	0.723339216063722	0.742981170531543	0.110864096874451	0.331992621764983	0.947288440786496	-0.499730531717833
chrI:5157760:5157910	0.900459373877117	-0.370408871754612	1.2838736763741	0.028754494445163	-0.00427750631502856	1.7195870016986	-0.286615176737756	1.09884599530167	0.676788175574616	-0.431619195182135
chrI:5158282:5158432	-1.86865705855125	-0.51364986980467	-0.575815498827136	-0.362058772303749	-1.09432973058159	-0.14678472358648	-0.174850189202155	-1.45604863067616	-1.39503132141708	-0.453552675596835
chrI:5158560:5158710	-0.194332567561582	0.890296106720311	-0.631521210015076	-0.132824318940188	-0.116334748518983	-0.169079347293476	-0.526687336870261	-0.000954105140099933	0.210030210730816	-0.6555729094265
chrI:5162438:5162588	-0.0110543912506871	0.808634464686713	0.0293475181466795	0.160189071806554	0.093823863725665	0.725698407272659	-0.488894029711341	0.454644765566465	0.311841881367694	0.499859414300918
chrI:5164938:5165088	-0.145654757424759	-2.53780565114611	0.41953297157838	-3.37411435709164	-1.64588903537123	-1.1860934585304	-1.26815586921436	0.5361607510365	-0.727405086845022	-1.93514006950922
chrI:5175686:5175836	-1.58499638821111	-1.18182813196227	-3.2515939337693	-1.04489742466029	-1.38684624974649	-0.845883707343662	-0.287338284273598	0.0360563385371676	0.119852789302045	-2.65479653875558
chrI:5176122:5176272	-0.153377098145228	0.81090004875935	-0.420254756974579	-0.574308263632296	-0.961378397725795	-0.143903325320788	-0.520439944483249	-0.352267293294999	0.516440941448644	-0.576235316852382
chrI:5176346:5176496	-0.673326164155807	-2.49882797185253	-0.252847626492448	-2.3986474276808	-0.81754066931098	-0.675724624861758	-0.561180247367306	0.394746952610304	0.00578179471597241	-1.78209245100227
chrI:5186841:5186991	-0.532032097980696	-0.415626361148867	-0.828784213552004	-0.644453975559214	-0.262829373251031	-0.0699902532764003	-0.358849441376184	-0.352411309680049	-1.06823131741636	-1.30570056387869
chrI:5187407:5187557	-0.24282484768821	0.557571443722283	0.107225852647088	0.392776297009693	-0.413150163775797	0.0279469153378587	0.0446766261363946	-0.217827130757445	0.0826417349866354	0.105863730641018
chrI:5189133:5189283	2.10865105005431	0.199135756802405	1.34846093045717	-0.578001009674345	1.47980529858479	0.862692069511111	0.494561115792176	1.20246676409185	1.43419898609697	-0.0422110203042691
chrI:5189728:5189878	-1.20238778231666	0.762554896660302	-1.2758056764017	0.0248511232796985	-0.108247044058348	-1.23356730872966	0.0889352626001162	-1.19827648253394	-0.77208870807271	-0.182271769348539
chrI:5203487:5203637	-1.10231495039872	0.0472549701220018	-0.703050469020661	-0.172555672128359	-0.562164607809952	0.254177246868473	-0.964352054655302	-0.660881999487106	-0.207039959358036	-0.36072672399209
chrI:5210106:5210256	-0.194304392259622	0.859990033722464	0.442330797145126	0.663657613834137	0.202932806436824	-0.07527904962619	0.472221965172725	0.0213652591435473	-0.514613800697027	0.0468269936738142
chrI:5211195:5211345	0.554357993562772	-0.0586514752071275	0.828689783360689	0.350281991559391	1.31377989343203	1.21505845671003	0.12549488808068	1.07034890908951	-0.323118294332479	0.480921631363238
chrI:5212262:5212412	-0.187349990985307	0.449057505530686	0.119447996514929	0.319103156316207	0.634415669484184	0.45669116960605	0.163169290248519	-0.224399118940479	-0.151475510489268	0.657897084534282
chrI:5212732:5212882	-0.16357252256479	-0.140591205104042	0.437032553622944	0.0436302547325478	-0.280821596146941	0.220280003615154	0.0368451562835336	0.0606579249334343	-0.451453275920586	0.339651788998895
chrI:5214855:5215005	-0.545083024706256	-1.0915113891217	-0.399142160872623	-1.51786552885193	-1.29671330961224	0.175417907193441	-0.206860345221418	0.125363671847141	-1.29810810437337	-1.66900100115817
chrI:5233332:5233482	-0.672919140573749	-0.328866588600517	-0.00599369693085441	-0.588733833923789	-2.78678463203846	-1.69008828013409	-0.988333905915856	-2.6828839163317	-1.09018792636157	-1.73951690071487
chrI:5238447:5238597	-0.573830657760136	0.118824934875371	-0.0249454883123263	-0.861902410423401	-1.03134401813652	-0.932078597659068	-1.31039263178439	-0.917852048839639	-0.697655944979308	-0.293784211768675
chrI:5242126:5242276	-0.84614854267408	1.27013585892108	0.505061181379983	0.53962236172632	0.966741311914081	-0.689339360288349	-0.0665454160774057	1.1239566420848	0.228683869222616	0.763533927110681
chrI:5243277:5243427	-0.746338171230554	-0.132502986008922	-0.296965603241914	0.161542226011661	1.4008492852373	0.474290594846217	0.518395578044351	0.212595800241372	-0.353374570161432	-0.106513276060545
chrI:5244216:5244366	0.496206377100816	-0.853819863875874	0.904166851001094	-1.33628382065602	1.26879664749216	-2.09604168250361	-2.1600430589704	0.754969326180168	-0.27084519242658	-0.355380066466681
chrI:5244729:5244879	0.279678267495543	0.224895873374379	0.0857634383260205	-3.24379621142129	0.230746957483514	-0.33986341357843	-3.16651200691657	-0.78689035661425	-0.280364375708925	-1.37351948702781
chrI:5252185:5252335	-1.26512295265768	-0.510293807861498	-0.283439161693816	0.62124962576551	-0.439982711412765	-0.236748670136025	-0.287704766187913	-1.18698761467337	-1.10843273648484	0.398252638388155
chrI:5256724:5256874	0.0754019634796178	-1.28774706867154	-0.214860678526477	0.82561807952123	0.729316856772707	0.72453898819574	-1.39520645102247	1.28978990470917	-0.484764186975149	-0.677316991552494
chrI:5268958:5269108	-0.466301282772254	0.205063970003621	-0.996073246854492	-0.226492802295802	-0.059491946646374	-0.38028608647792	-0.26882285612758	-0.950283379639095	-2.07240162027945	-0.220075020452631
chrI:5271096:5271246	-0.944490481808654	-2.37961221683897	-2.23678472648152	-1.29989450396995	-0.779524902351213	-0.149965822379643	-1.13145815203233	0.0462924035542987	-1.64394704173602	-1.18576666114974
chrI:5272614:5272764	-0.12700882726681	-1.62874660859601	-0.434416987667204	-1.80035132475978	-0.546358118166621	-0.396728022409012	-0.185507322233936	-0.154867167227904	-0.120545723204576	0.150505092532404
chrI:5274220:5274370	0.793397611298235	-2.87984597117559	-0.248991261771947	-0.230500429517668	-0.746345891681177	-0.874648675962621	-1.46320091269654	-0.60469820744433	0.174567038778257	0.0201826796222577
chrI:5281786:5281936	1.82486053262328	-0.562409789118087	-2.79637373123778	-0.740054152900105	-0.0534328360360364	0.59021683480678	2.74291041635489	-1.34324993557532	0.766295023672633	1.92736167413002
chrI:5287335:5287485	-1.19538428865229	-1.649040937721	-0.786875113260682	0.0383775941509694	-0.782531560423642	-0.745492601186165	0.547405453507364	-1.360910456748	-0.671131134859086	0.354385935112505
chrI:5289116:5289266	-0.796688725682505	0.257371261476769	-0.570266733501372	0.00905953412146403	-0.156367147677121	0.275164418901499	-0.454816064225479	-0.508430125105835	-0.239148312487992	-0.169539447694681
chrI:5289763:5289913	0.161518436170036	0.589530078850023	-1.11477783077579	0.131263399805424	-0.884139185829873	0.049517725610806	-0.926469109642144	0.166439530148197	-1.7214736169286	0.512636639360898
chrI:5290793:5290943	-0.0596560074919254	2.17629506510664	-0.0642378028106373	0.785755640415533	0.900575646278255	0.605541943908518	0.332747425107109	0.92080531239197	0.690617951523757	1.38590623172872
chrI:5291856:5292006	1.4845190193113	-2.0237067278127	0.462572568960463	-0.726808832038415	-0.499341250160972	-0.749465757403427	-0.974230619193988	0.117703091823201	-0.334481206153284	0.526056127310955
chrI:5292788:5292938	0.614281693770449	1.71733722084276	1.02667345567036	0.562385460159495	0.908234211784803	1.01085325215968	-0.158536689037886	0.831612420588111	1.18366362219876	0.538345488440151
chrI:5293143:5293293	0.0554198665739911	-0.792700804047745	0.468157353806077	-0.800350997997658	0.469807025634347	0.291508944968502	-0.182382763047872	-0.854682750352641	0.503847315749632	-0.648711820854535
chrI:5294547:5294697	-0.659336005723905	-0.554974290993819	0.157611074769006	-0.165359640440953	-0.299605509093706	0.061672080028248	0.507123208277848	0.526907416025714	-0.201568200194229	-0.460102045336481
chrI:5300508:5300658	1.04278777092675	-2.06963423159475	1.95369264368361	-0.584045111536324	-0.0294269714248475	-0.838695970737959	-2.4159565228524	2.58753717356034	2.18136958306632	-1.18576666114974
chrI:5304871:5305021	-1.83239957572559	0.905297234574947	-0.243824366470221	0.467827889967262	-0.897988466707986	-1.42520610109068	-0.368585590557894	-1.27601806810628	-0.259255432818882	0.0658797701968259
chrI:5307195:5307345	-0.0604849537016379	-0.420035440715853	-0.294489032330762	-0.60088477158294	-0.716651897323507	-0.492681573970372	-0.308434792583957	-0.00793222844140002	-0.271751275878341	-1.07025866099424
chrI:5307493:5307643	0.932738160123434	1.18877179856268	0.968721622336536	1.53380039709873	0.835743753633956	0.524455020987138	0.891458706856662	0.929286829494409	0.947861114440966	-0.15643798918511
chrI:5308239:5308389	1.0348298962241	0.146302538766283	0.564982708864302	-0.464686032286598	0.828287846140072	0.388836924710851	0.739471957100579	0.155502890335818	0.903291837824793	-1.13688834072823
chrI:5308579:5308729	0.757419653592142	-0.509796166039128	0.827445812762621	-0.354482613863483	0.425399410715015	-0.0109406186265905	-0.308674193152981	0.0740381670502991	0.489752375025247	-0.928334961682598
chrI:5309736:5309886	1.63278741438418	0.388147220302023	1.46588164588141	1.11396937692758	1.20387651214098	0.922633473317446	0.878516777166622	0.712510286436072	1.69112888758535	0.20457439824635
chrI:5311108:5311258	0.787861261080844	-0.0694937623699859	1.09490332008249	-0.065943308652943	0.4453922357764	0.390117596403483	-0.344803996220297	0.472962938649407	0.766814001564759	-1.05239292296591
chrI:5311615:5311765	1.08793361168961	-0.286303067415243	0.790335905331362	-0.355740699274579	0.874040655169977	1.16195722603676	-0.169539994515373	0.786752433384784	1.35403219625223	-0.00428347430629871
chrI:5311859:5312009	0.886263126343568	-1.82484813762746	1.07828355663028	-1.46684781430369	-0.234865808172915	-0.0545160009999347	0.201179526532758	0.757015285764317	0.306063112343327	-1.15329623969301
chrI:5312863:5313013	1.86615836843727	-1.54626909666251	1.47959275138053	0.0879300433036543	2.05855716212689	1.27128701364897	1.74601316524901	1.8021479319193	1.37105414940068	0.907710152678047
chrI:5313123:5313273	1.71588494918273	-1.33997230576175	1.4361618847781	0.198295802020417	2.59802978589558	1.04555235092524	2.26341474351605	1.56834568491225	1.53469617574098	1.66399289755607
chrI:5314686:5314836	0.589936677770193	-0.926246778779015	0.923462868660286	-0.311337519841196	-0.48278015308281	0.298871500211977	-0.476007055258105	-0.43666898037452	0.311197348833121	-1.08580116587772
chrI:5316106:5316256	1.69403784079914	-1.4523890081767	0.957594072409585	0.270322712528775	1.67090372064004	0.736841666598253	1.26129567991435	1.17256056705202	1.40349001196821	0.228964507805972
chrI:5316527:5316677	1.82752764148415	-0.909585338474086	1.6042159141836	0.361291730473139	2.75958621060893	1.62142101436329	1.76537042095568	1.58793537158449	1.83974068778274	1.73593086782957
chrI:5319294:5319444	2.17766213350953	-0.94859425974332	1.10293646819152	-0.348844004430243	1.55619898633953	0.350539822279657	1.15512667024426	0.493673010672635	1.73520414968663	0.665308991302797
chrI:5319497:5319647	1.16407372658651	-1.00936065166071	0.149376422159958	-0.895843781209976	-0.940406675961063	-1.22599227551799	-0.879731072750377	-0.637624515071847	0.735448605003359	0.189665396008976
chrI:5322359:5322509	0.0173953009981187	1.05401409739838	-0.489432761682376	0.22371946576591	-0.42037128687495	0.48831376954299	1.11113968994067	-0.0359215799853483	0.0434035458679356	1.4477006768393
chrI:5332050:5332200	-0.299709888815525	1.17968749880848	0.15016427263292	0.799237544940095	0.956788419641848	0.59774445737965	0.517226286153669	-0.000228781269758222	-0.380203977317786	0.997815925752884
chrI:5332799:5332949	-0.407094452062438	1.1266928249016	-0.926223895080483	0.380611667622314	0.227866662496497	-0.129797193548241	0.80426760274581	-0.508915371361237	0.0489823946508833	0.330893350895392
chrI:5335062:5335212	0.919322491627108	1.33425436506516	1.05937547110651	1.98282202713656	0.534441254891353	0.75231856762888	1.13153440225508	1.56718009641085	-0.321617669251677	0.693890306004486
chrI:5340731:5340881	-1.17231512201944	-0.257398528950488	-0.981593352695619	0.0548736326400623	-1.07491263780877	-1.8304404867437	-0.249903676989565	-0.910269928168987	-1.0117010443265	-2.56637882992208
chrI:5344359:5344509	0.00334553237528262	-0.303654752677448	1.47969095922593	0.628825493238921	0.45069814020749	1.49702080597936	-0.0520681700580668	1.39745777639346	0.451368315396396	0.336220450005784
chrI:5344660:5344810	1.81648112849368	1.98777889667065	1.51234981615895	0.361738258600422	1.90589033605946	1.61138946242244	-0.133470310628026	1.67908564127749	1.13507051050177	1.33801543849566
chrI:5345286:5345436	1.56274277627253	0.167608140472453	1.91230852253804	0.889646891423978	2.35316570218687	2.01462934347627	1.3387919525269	1.76344509261013	2.06738695458466	1.39845446591649
chrI:5345620:5345770	1.4281587778434	-0.584463527918067	1.24561916407483	0.807724341936125	-0.00756642970165063	-0.117710634076818	-0.370454114070414	0.366005262511091	-0.149728830388972	0.119605292053308
chrI:5345917:5346067	1.21986162263045	0.776054092829655	1.30078551559947	-0.547894317209559	0.560070971235788	-0.385508776349728	-0.189519462831907	-0.0446872719288913	-0.187490157952952	1.29165984977652
chrI:5353881:5354031	0.402938226968764	-0.632159283741928	0.567427630094684	-0.435523899733938	0.016612577486925	0.62184720932615	-0.861901121940339	0.452879336881778	1.00834134830556	-1.78239535631474
chrI:5354138:5354288	0.7089718029165	0.642034197374463	0.932395973676509	0.934854295656499	0.574815883768239	0.5151911500232	0.312004102139441	0.266330781138484	0.59353666640034	0.0416065198957299
chrI:5355016:5355166	-1.8243604928175	0.44547221027323	-0.675394787381265	0.122755607555817	-1.49249194332623	-0.410046209833046	-0.218794314308769	-0.713195218760556	-0.543868065042764	-0.218547695174715
chrI:5357157:5357307	0.574136622792602	0.0911532430908004	1.30454046201664	-1.16954443325258	0.286202845438291	0.543965933379746	-0.866613922645392	-1.30154466852401	0.489954409369932	-0.0595481457479922
chrI:5357511:5357661	-0.207264773329819	-0.691286355057762	0.552933896501756	-1.04469166130294	-0.770344405704696	-0.353757440484435	-0.166736391506259	0.0746445848463926	0.0760187355862171	-0.116622411352374
chrI:5358129:5358279	-0.728307853633222	-0.568151320820927	0.300387502318296	-0.873648226560138	-0.998722329664856	-0.505034649748044	-0.193477507269155	0.486845230011938	-0.12822171910816	-1.27812759886712
chrI:5367889:5368039	-0.5855631813406	-0.930204377853277	-1.25740414964114	-0.398474300407859	-0.158284729199311	-0.319402769026055	-0.0379111650056045	-2.32963880372189	-0.593588115752645	0.319132211733279
chrI:5375497:5375647	0.274471495723215	1.11517777134219	1.19681040141251	0.915912991453561	1.18691189683447	1.34909552519011	0.741183844958437	0.655018519070113	1.1937411189313	-0.0104235185039815
chrI:5376464:5376614	1.30263797654892	0.499533230645652	0.227488262695803	1.81682898199564	0.973357018651476	0.468722422790709	1.73139359844485	0.116642278083839	-0.515623859616289	0.363989039319925
chrI:5377597:5377747	0.840606306119007	-0.526532496416623	0.502498504695881	0.293482483340412	0.813903326919355	0.898694378118586	0.814556647011213	0.331262455604209	0.508251445513106	-0.207748690457217
chrI:5378627:5378777	-0.154939971573216	0.230534571674959	0.7859629582499	0.625965073751662	-0.194697846166378	-0.593642305689204	-0.270350772085046	0.333899243935663	0.139223571828098	0.377821662347081
chrI:5379838:5379988	0.353478833305593	-1.1057709527882	0.108378019714708	0.259338966187548	-0.44926974910941	-0.0726736940460678	0.515846780399302	0.485423206299638	-0.630057604362582	0.0600412096573401
chrI:5380166:5380316	1.290562791494	-0.423541436264777	1.0306264279806	1.16425733902714	-1.33166336771171	-1.16959939596945	-0.0730915278166605	1.5246124728674	0.134409892132719	0.908050580771484
chrI:5383475:5383625	2.58212903474458	-0.486835046665555	2.10883394591555	-0.311913314661662	1.37948757185362	2.92756629948576	0.470125218183169	1.3784294573342	-0.211186997695184	0.102461406289344
chrI:5384579:5384729	-1.04888625053427	0.370778303712012	-0.713722267756571	-0.355080387613807	0.014187326143373	-0.883323651750979	-0.109319461977447	-0.986310715446893	-0.555274850915289	0.165297671567843
chrI:5385770:5385920	0.729300975879392	0.9914415232541	-0.15499366721102	-0.202101436730361	0.287529743567895	-0.592156187329584	0.402194824710299	0.284962099413844	0.589536693655965	0.0786709931939973
chrI:5386925:5387075	1.13187858207473	1.69092647661342	0.496677589405536	1.79487827713396	-0.0460845177377854	0.431069905831995	1.03387069936212	1.0952712321812	0.219781125142703	0.813326905973127
chrI:5388388:5388538	0.530839216081937	0.904452001705956	0.642969911196643	0.51383586836759	-0.047347238139879	-0.573009356782908	0.515407115656981	-0.0916210330046856	0.299196331823496	-0.691841042645046
chrI:5388623:5388773	-0.237538584868658	0.257957624298742	-1.5420526572563	0.22770289083343	-0.520506036560408	0.0275020060413642	-0.0539026547300131	-1.05329937700159	-2.17618831122756	-0.384412331176837
chrI:5389058:5389208	0.337499301289105	0.211687679265978	0.872236548574373	0.873446546522625	0.424990824029601	0.353675862881781	0.408772636043333	-0.304721862983563	0.101729624863945	-0.153354498991577
chrI:5390487:5390637	-0.238486109575019	0.469601420816355	0.878739250281099	0.640184304816443	0.33699516844063	1.30962133955252	-0.454264585356566	0.853992525831716	-0.685472577167413	1.06636031078528
chrI:5391309:5391459	0.501381957213522	-0.178090305714306	0.112510703580867	0.940454731245226	-0.0944449895746113	-0.57555818747931	-0.780558702437548	-0.112321994747893	-0.458859039749106	-0.506910911662582
chrI:5393935:5394085	0.764493062186901	0.834195537033034	0.641492609274722	-0.054790143308072	-0.208545880520004	0.523080526821486	0.249601928928454	0.584413811773239	0.197590533317293	0.0987524601121698
chrI:5394814:5394964	-1.03504079174103	-0.197448972842576	-1.26689457195113	-0.203621998784863	-0.895901645925042	-0.493411151118382	0.038045955644152	-0.555240187208025	-1.31366713707452	-0.321553940256459
chrI:5396783:5396933	-0.701098377117041	-1.02575005798684	-1.34255275975218	0.718719280522117	-0.990889642252725	-1.01619030120289	-0.657035976730565	-0.597571959629233	-0.577004748957784	-0.532030331866034
chrI:5397992:5398142	-0.721689587059515	-0.697714454613509	-1.10655430804607	-0.46297816305063	0.030544007831474	-0.158984518163699	-0.291650125883107	-0.0112832548428327	-0.359146971732957	-0.364487053239264
chrI:5400270:5400420	-0.849236468829801	0.104873014830059	0.0159893686106971	-0.238418388457917	-0.695115867655625	0.34466661744335	0.213930223576859	-1.32188508625996	-0.0719510315553882	-1.14778907452923
chrI:5400441:5400591	0.246870215001475	0.16293219214852	0.610347907137035	0.461894353197149	0.112263601720679	-0.17730162570934	1.50487984312892	-0.473899223442663	1.02702094649617	-0.791519561270087
chrI:5408478:5408628	1.35648692841706	1.06368521532313	1.19903021324395	0.41124588311086	0.467455713845602	0.974027886302819	0.757548770611035	0.10859886139967	0.663596698638597	0.186342371430626
chrI:5410225:5410375	0.488702770939825	1.10740138473524	0.317793054557073	0.216470033996211	0.614646031521051	0.48998072538439	1.08702684042787	0.212766068665844	0.291046955857924	1.6347142656936
chrI:5410828:5410978	1.13127434363667	0.310490161421979	0.35502867831852	0.444703869728184	0.27773049532694	0.0226264288480677	-0.599475214153628	-1.08436284673162	1.7820743449597	-0.146700730091756
chrI:5411402:5411552	0.618708040154613	0.477951691985552	1.3844443475635	0.00580434994185127	0.650303392768077	0.79985229490433	0.736608198148858	0.961245562483473	0.932416802400777	0.67587329801037
chrI:5411735:5411885	1.01985087334904	1.92391260748008	1.3095129412404	2.46813081458339	1.35307370525347	2.50111070600121	1.4703031650727	1.67282376870786	2.89728837672474	0.910837606087228
chrI:5412557:5412707	-0.662431780594861	-0.483597644388689	-0.778976808976487	-0.392089210702843	-0.515856391381562	-1.00735131803597	-0.524123047614492	-0.862214128401587	-0.633075687054261	-0.420111221036065
chrI:5415632:5415782	-0.816649289692916	-0.0918086309380332	-0.697851507347531	-0.357722741704781	0.36590559441786	-1.29120196455732	-1.72325623166026	-0.0595874591764492	-1.39023257724634	-0.980630952695383
chrI:5416304:5416454	0.107225650658716	0.334901468975473	1.27467682080779	0.311460394602955	0.60240765892963	0.532222569266003	0.00791860884304084	1.41242966152494	1.61227187148707	1.48106869224481
chrI:5420461:5420611	0.583444853374396	-1.3014546197259	1.07434991162969	0.0066456643522904	0.960772250399034	0.315519388611182	0.451153008148869	0.5894007920409	0.847912590098032	-0.269000595117528
chrI:5421744:5421894	-1.39576926343528	-0.704939123827533	-0.786875113260682	-0.296907476965005	-1.54835479495665	-1.39797152917934	-0.35419914855854	-1.08823939050309	-1.84459477459166	-1.56719255486388
chrI:5422288:5422438	1.2933074302604	-1.76473145749508	1.28564761680666	-1.24003946604847	1.38998718787073	0.904346083515788	-0.0247527030447979	1.25503476317233	1.23734864307914	-0.453310816773233
chrI:5422845:5422995	-1.05805640024827	0.791543315436643	-0.282010305266362	-0.0259920377515584	-0.396156851566863	-0.747436574384779	-0.716708869091114	-1.0581627290174	-0.605454985329659	-1.30391262199294
chrI:5429386:5429536	-0.547858411318321	0.727538417703162	-0.241306692328694	-0.0816906584067856	-0.312654409559907	-0.287362172746672	-0.949924940161113	-0.175070780728528	-0.451665166522578	0.659676301931399
chrI:5429857:5430007	0.729330599833449	-1.92901606858079	1.00117305370701	-1.39594734326896	0.176619419093675	0.367651184880064	-0.0315988517669229	1.05077100210651	0.636966289761748	-0.725657101312806
chrI:5431414:5431564	1.37588026878481	0.930513045948021	1.69347848885581	0.234886951820699	1.31408156969752	0.617434239960326	0.282942971800154	0.731694508517521	0.952486879637825	0.187943658412044
chrI:5433127:5433277	-0.176883036572978	1.20590519750225	0.120266101028765	0.252757958603049	0.59696584673595	0.635436443944628	-0.305713409838054	-0.00932961917143504	-0.0503599692497757	0.311938353918496
chrI:5448248:5448398	-0.101970680606901	-0.930627353415353	-0.718067211099624	-0.800958622243791	-0.465394313946247	0.559156578706606	-0.750046611870743	-0.473171910878956	-0.200670925953207	-1.33469352492927
chrI:5455743:5455893	-1.8247275159386	-0.254394625136928	-1.47263986234337	-1.50742130895282	-2.03906414111205	-4.82605347447001	-1.85513584221723	-1.98301699115028	-2.65240471471893	-1.47120778994867
chrI:5471018:5471168	-0.0209622417009165	0.593435466971902	-0.32057065395553	-1.16944931983661	0.119632455550712	-0.574098848497075	0.257371693219307	-0.78830064296396	-0.679644013730285	-1.09721288874399
chrI:5472470:5472620	-0.581675665894913	-2.37565290034975	-1.80930516523032	-0.533576019744119	-1.86659600078078	-0.574559597062149	-0.710618477709511	-2.15326834566321	-0.48026964375145	-1.43285680162492
chrI:5484506:5484656	-0.757550714871345	-0.00162990595769604	-0.460873769073409	0.237888631067061	-0.853096348104031	-0.195330289435842	0.0410299800510851	-1.89855102125173	-1.04811887139423	-0.282240653283129
chrI:5484829:5484979	0.933267472506594	0.939956428093753	0.167931967097404	-1.1768065178431	-0.221502531333646	-0.565596173468551	-0.238449169977035	-0.282999703813118	0.122710183873635	-0.477849874179924
chrI:5485119:5485269	-0.390362671620987	-0.309508381627165	-0.132397317736988	-0.139688894872028	-0.181989006361226	-0.143608454287274	-0.721622710037865	-1.83412685015182	-0.933189710185668	-0.261656511429902
chrI:5485402:5485552	-1.27327182821895	-0.362342444685239	-0.731871027648984	-0.806910065121755	-0.787959397181473	-1.433724719782	-1.18772899928981	-1.43568782212333	-1.97052868054669	0.703402134989472
chrI:5485929:5486079	0.22965361262698	-2.94226040571839	0.482085425101511	-2.04623667044736	-0.407038379471345	-1.0391802188407	-0.204457119020049	0.563936198057733	0.135140611854199	-0.553803795544886
chrI:5486273:5486423	0.8414023661723	0.849746787249228	1.44326420726675	0.0562293883113798	0.338958906891365	-0.785386208975415	0.403274542359057	0.81692046062198	0.636213682185956	-0.822414883309437
chrI:5491354:5491504	-1.21169022735143	1.00992473449164	0.965845776814891	-0.039802660176169	-0.231464467472066	1.01637088036234	-1.26387934496274	0.394200356093247	-0.465303921735508	0.00532408485507138
chrI:5494183:5494333	1.3974907607371	0.561626273735872	1.02154955039421	0.181622492912054	0.825790930206087	-0.00943195397203853	0.0722598027359569	0.767909604421175	1.43359533687565	0.156752996153819
chrI:5497550:5497700	1.48611688481253	4.01045021372122	2.65012974680398	2.29406863759247	4.16743703249059	3.81137062260047	4.60580492924711	3.41993540070167	2.45030496557649	1.78993904254902
chrI:5497695:5497845	0.644273846984199	1.15694828222854	0.678568221355863	1.68158260711603	2.24186710781506	1.28311588153484	2.99821910351885	2.44937557561654	1.49578480023493	0.956372725373249
chrI:5498847:5498997	-0.59790664521347	0.73526404382305	-0.664859248863753	0.932429387577706	0.205221994867253	0.101442025688743	-0.380528553247828	-0.916788793044683	-0.941584793675947	-0.402613962394623
chrI:5499157:5499307	-0.651425160581158	0.0379418113815106	-0.593072962830912	-0.120436648837806	-0.719276011674347	-0.186346162240071	-1.7683069097367	-0.000228781269758222	-0.538104085017183	-0.10070786105047
chrI:5500769:5500919	0.103678449882567	1.55890109632842	-0.253376907019951	1.22771392012458	0.93211800362075	0.665986785002157	1.05898811331332	-0.152616512202088	0.153064771427198	0.0818919643891925
chrI:5501218:5501368	0.727217966756404	1.3229019889713	0.750684373943161	1.26090073780691	0.794674677817872	1.42224368258243	0.267928697396742	0.302408148855297	0.752590205904946	0.213650326169686
chrI:5509298:5509448	1.38148075275857	1.04199933607595	2.03420804374362	0.733071921522205	1.72941881481121	1.02484281514671	0.814347223881061	1.2937809500325	2.58851864031919	1.12946762185863
chrI:5511624:5511774	-2.06443375683253	-2.82354087872602	-0.206502649352427	-1.44819456930566	-2.61394601700278	-1.3686329342948	-3.66701379677002	-1.3332686076083	-1.03967736851927	-2.15361135693006
chrI:5511813:5511963	-0.672919140573749	0.213799381207827	0.514291031563125	-0.0946858751380568	-0.728543099944978	-0.735860180605142	-0.4878321160624	-1.27889074874782	-0.257602223980936	-0.357144022867597
chrI:5517519:5517669	-0.567615146655434	0.556493932114982	-1.07233941066215	0.779418066429633	-0.140024768234326	0.0732313624542314	0.656504567813468	-0.383331955928977	-0.0927609117429791	-0.0164042373444301
chrI:5518813:5518963	-0.433829053313562	-0.581197701490498	-0.377391832492915	-1.63306816341187	0.466872582318985	0.273414930412493	-0.332321148785271	0.861757288700048	0.618810509196395	-0.371449822176019
chrI:5519694:5519844	0.361107254268202	0.273495641955716	1.51495934841806	0.620644457340196	0.277808351086458	1.54914072819289	1.45726442050217	1.43489458906229	1.21595036729114	0.169081664932412
chrI:5533862:5534012	1.20258487654033	1.27498114575091	1.02152493861706	0.537406235927375	0.72922059375403	1.01960936472569	0.172851702574602	0.299703995798364	0.647076486768597	0.0233937505624172
chrI:5536011:5536161	0.693351940333448	0.0299746220534892	-0.155750228730503	-0.442860540306562	-0.124439734061454	-1.20352512457533	0.286712951315602	1.05205705917642	-0.611947340097248	0.508690277081433
chrI:5540097:5540247	-1.89833547959333	-1.14853999656319	-0.417073896950743	-1.55983773999051	-0.224114189768275	0.645726114446638	-0.775040334484359	-0.836241655488781	0.0628804725984557	-1.23716634702715
chrI:5543915:5544065	0.0600245202690342	-1.73518687638736	0.403740451166244	-1.8115614649275	-0.482480120743017	-0.910508829098539	0.292123076567849	-0.648087927756178	-1.23758722206362	-1.3580591176418
chrI:5544054:5544204	-0.389306645669365	-0.326871905404892	-0.0138365775931245	-0.851671084447488	-0.545912989651071	-0.0555256107838873	0.120143456518232	-1.23330893792505	-0.660177707939081	-0.928519886331314
chrI:5545646:5545796	0.365288060174496	-1.32395710555305	1.38243473579736	0.01005949400337	-0.174934028679851	0.366567104981592	1.16645721101671	1.31997016867764	0.867622535720927	-0.169269789273407
chrI:5550356:5550506	-0.54151015072552	-0.849459060327396	0.963240797422345	-0.190942770444423	-1.10638396852498	-0.462195969863688	0.358151423800125	0.0805860459261186	0.911815936678295	-1.02370891371165
chrI:5550556:5550706	0.740821273333229	0.457023465587209	1.60945113390637	-0.784473276758094	-0.573504194234578	0.69506997363384	-0.493153535046268	1.67083831111581	1.41700911794681	0.772544785497987
chrI:5563721:5563871	1.07281088106235	2.4729151876368	1.47286944802258	1.19188998202619	2.18701732891672	1.6972092700605	1.56177726511904	1.69616644307689	0.947288440786496	0.854548474458418
chrI:5567280:5567430	-1.35011079068105	-0.901335646919318	-1.72783013809393	-1.27857988364254	-0.547556902816046	-2.00863989139379	-1.40932667877795	-0.924267421530832	-0.426180032119734	-1.60634456876568
chrI:5570480:5570630	-0.0949726118388728	0.206844799046951	0.130334361766531	-0.78790152840828	-0.444171216173205	-0.00414158802518105	-0.46971061870204	0.473129622540368	-0.584014286984965	0.707456833425071
chrI:5571474:5571624	-0.625302137514074	-0.879729666409913	0.471566328714009	-0.640459118677824	-0.581990620920007	-0.891698184064956	-1.12288575492606	0.371265303099349	-1.39515240114619	-0.818438096387833
chrI:5572965:5573115	-1.59391788288068	0.211465253141136	-2.19873947405783	0.67451849269887	-2.05119583392006	-0.401102021772651	-1.3048638938875	-0.557490376727207	-3.07100208700552	0.239364053732294
chrI:5579165:5579315	-0.330555263565728	0.0760859329363135	-1.18527752062372	-0.213232693195826	-0.0127342855324533	-0.378854256433297	-0.283004331652696	0.474799847391384	0.112362565618812	-0.736038976133403
chrI:5579424:5579574	1.10957205050762	-1.05404772299993	1.34499263562338	0.595604181598392	0.207425598020973	1.66788894489053	1.43784712967978	1.03563531189624	1.23255180730203	-0.927048944772643
chrI:5586439:5586589	-0.161330100982575	-1.16634349812389	-0.112337253884004	-0.109663701303703	-0.752039376776477	-0.228843541340677	0.159990121447267	0.274491184844509	0.130474534591944	0.0309819845950221
chrI:5587137:5587287	0.0510512872236755	0.518926437865753	0.589405541265894	0.928504075990797	0.641017722552183	1.2528067733353	-0.314935597921557	1.50979383899106	1.29119075039775	0.870677628795621
chrI:5587639:5587789	-2.79159568740524	-1.50671190479012	-0.241393105262689	-1.84397987349453	-1.60629385217911	-4.87786249746186	-0.765252529841276	-4.4251534558445	-1.4197360131063	-0.827599481733565
chrI:5589569:5589719	0.0821299326684792	0.534644125766877	1.3055830836883	0.388437646617555	1.25882996281631	1.28136863604238	1.18710012387133	1.15631884372608	1.14722535053407	0.167293282453556
chrI:5590082:5590232	1.87629577312076	1.4617846813978	0.639853249562558	2.10963053657515	0.958178001835183	0.898743487566292	0.980416557674092	0.723706528888324	1.70244078001604	0.853227984671969
chrI:5590759:5590909	0.772358655246277	0.108424118304712	0.207390495377865	0.152708350487428	1.23518453151828	0.934486359142872	-0.659191190558475	0.525443325285699	0.66119029917752	0.464727042471455
chrI:5591676:5591826	0.360384694988923	-0.324833992420644	-0.950747740611491	-0.315026676894136	-0.183274396142119	-0.0080068328119562	-0.897139274161139	0.136535188921969	0.0420787671614991	-0.326329993070064
chrI:5593810:5593960	6.7935281026996	5.03538641591651	7.88339923914322	5.2426163168142	9.03276030021468	6.88406279177258	5.21216305636139	5.99372744663187	-0.212489563783647	7.32409793193154
chrI:5594038:5594188	-3.90664685182583	-2.94289849253763	-0.503312189187047	-2.20116837316749	-2.88269694114557	-2.08533019013148	-3.54474677866825	-0.832896988734541	-3.29631400312511	-5.86744783821756
chrI:5595009:5595159	-2.89196194716255	1.21209425377119	-2.48800173585391	-1.79928483902197	-0.5388978167146	-3.24006744314723	4.45311189086731	0.389309673792718	1.81086979818555	2.18854301583525
chrI:5598245:5598395	0.756645961157407	0.980321590160518	1.09641966536944	0.812439930466673	-0.41613185688004	0.471750481166231	-0.192113228569059	0.546533334178855	0.321066709734832	0.311325858857027
chrI:5599523:5599673	1.21702100484051	0.539648485914755	1.67165391655688	0.461536279197612	1.80271349365911	1.28947870528712	0.886020737433588	1.51986165156685	1.73744922250621	0.700660066668747
chrI:5600439:5600589	0.0550094876701506	1.04524607428425	0.370060572170725	0.458097890790585	-0.342513891879774	-0.273332409970989	0.371382815898191	-0.942066324040403	0.195402607309643	0.290457952854775
chrI:5601433:5601583	-0.286904957838443	0.205231658739397	-0.729799817011659	0.376703017574604	-0.0039258879850676	0.120946254453625	0.846461576055668	0.873097483633847	0.379941904239004	0.389267827440557
chrI:5606841:5606991	-0.32477221752831	0.326483162307454	0.11210581391379	0.482562354230954	0.466895652463736	0.0216710628627515	0.627347398195309	1.20128199312964	0.143375875201383	0.237592226285871
chrI:5607615:5607765	0.256307851087181	-0.216900741831749	0.597888082450921	-0.602286438558412	-0.241839714348514	0.874353262724774	-0.594413154862454	1.10536618695999	0.366937658996579	-1.12697534402522
chrI:5608955:5609105	2.56013877599228	-0.0405680635830039	1.81461833175562	0.848336491519866	2.5763263998146	-0.253534815258485	1.35135758208372	0.201880619761659	0.287844541360586	2.25746883231303
chrI:5618457:5618607	0.421018036280854	-0.11761740757842	1.15702767810501	-0.717802370315522	-0.208128719109659	0.673676699524237	0.911008477929227	0.336650350843887	1.3104954946118	-0.468859778835129
chrI:5619253:5619403	-0.861553253589307	-0.15887190636077	-0.800643600519314	-0.888306100342994	-1.31041680482317	-2.57038264032658	-1.63227161857262	-0.389734344854269	-1.23388442749324	0.283989566557767
chrI:5619926:5620076	-1.71166158733335	0.339918292471806	-1.81401435563551	-0.010082042145808	-1.39841347026978	-1.56449476963373	-1.29647397376819	-1.76953897919012	-1.6632681124376	-0.72885657806608
chrI:5620658:5620808	0.439880869888536	0.544481908619927	0.505569062870973	0.781491745180539	0.649570848465812	0.491955424096261	0.273313402570267	0.190974647238212	0.720041524028742	-0.413410898274575
chrI:5626092:5626242	1.07496879159194	1.85417156204249	1.14252246442135	1.41263770260212	1.18769752592069	1.7307505336574	0.671643483598604	0.904501649428281	1.60631170763927	1.31798684755873
chrI:5626462:5626612	0.48146137826282	-0.157178763197151	0.911026187473799	-1.35542129434604	-0.142040671647201	0.0563203216168436	-0.927366511655365	1.04925319127935	0.777472683702077	-0.335053517127744
chrI:5626769:5626919	0.497390871269834	0.195305614302904	1.05054961743301	0.444574010299235	0.710841384068512	1.36828244782044	0.720951073149629	0.381007799089548	0.308805655351907	-0.309715598427919
chrI:5627232:5627382	1.24962880286469	-0.0678277284737405	1.62619929591207	-1.65376694212638	0.870579497240954	1.35022417118421	1.67752960995131	0.818951240730989	2.92831235783724	-0.109597803094557
chrI:5653626:5653776	-0.511528315982667	-2.28435720685235	-6.00084775481926	-2.67923340175687	-0.73665520877208	0.312289782155614	-2.25733903049592	-2.3151693076373	-5.84287949216712	-0.43669236184453
chrI:5658200:5658350	-0.037345612806319	-0.152793839932264	0.628502231211655	-0.391404326008083	-0.480044516077273	0.0107067103082738	-0.419810058206558	0.661036693444325	-0.0914164025863525	-0.125864150594179
chrI:5659091:5659241	-0.341125175942532	-2.33055371269834	-0.535270735106459	-0.876596646734508	-0.273370065835246	-1.66593667084138	-1.03777858069822	-2.09155726828046	-0.215340836155263	-0.951894450091197
chrI:5662009:5662159	-0.0394483649401111	-1.09784670931415	-0.0652614866996259	0.00905953412146403	0.0253839370389994	-0.455076235750928	-0.515091596795415	0.292089480526556	0.370250857539344	-0.847019758763269
chrI:5673361:5673511	1.53401285938817	1.72945825073005	1.302534534933	1.71873682135303	1.45389772503636	1.53670012834559	1.26645536263532	2.08940376229012	0.974539393879661	1.78879112460928
chrI:5673691:5673841	-0.00932828564400582	-2.0736111936204	-0.0417170901699882	-1.18751440899095	-0.534073756191984	-1.09977350361572	-1.43332711320908	0.31610522004657	-0.712406921711993	-1.26897104342823
chrI:5678043:5678193	-1.39630416247675	-0.302321519233745	-1.96159785697222	0.378885819413206	-0.535415654740392	-0.857661312638289	-0.645535000518311	-0.396247731489517	0.235951769457523	0.0519471045702954
chrI:5680962:5681112	-0.520969474181438	0.46487491969153	-0.86111913001199	-0.341658589594779	-0.43103270807842	-0.990311941916675	-1.12335797165775	-0.810454063893107	-1.45752645151375	-1.06667891770464
chrI:5687601:5687751	1.21806558988276	-0.156885526836301	1.19042778682993	-0.421391593659125	0.453240240683175	0.480261637623221	-0.186000134698488	1.15069755908005	1.33945809868016	-0.0426648969789777
chrI:5687971:5688121	1.10860785149457	-0.381209755875637	0.857566628911937	-0.0250861226094659	0.287521064848826	-0.0370050068480482	0.326577543429999	0.381375873118207	0.904010155703828	-0.903276339503983
chrI:5688617:5688767	-0.946531710643745	-0.155017982354144	-0.607919059613713	-0.484136181851271	-0.153908508417962	-0.225756041496579	-0.389513304064835	-0.285001764253122	-0.417368876813147	-0.0917814995285877
chrI:5690252:5690402	-1.0425146912953	-1.31345116526018	-0.144558501529454	-2.41482781285004	-0.327218284731908	-0.813255350233397	-0.4690944527162	0.0633293160777602	-0.844099980963739	-0.736847952233341
chrI:5691031:5691181	1.50288677893213	-0.916492405970596	-0.111807970843546	0.981611832071536	1.02121649558527	-0.615706515307995	-1.46396325834289	0.949782086541859	1.72064119205485	0.985888823793764
chrI:5691674:5691824	0.460255518371966	-1.44637506335213	0.875110011233096	-1.52893772006271	0.874281286440605	0.871224625693891	0.212491581487579	1.07620192773848	0.751825556254852	-0.250232640165469
chrI:5696412:5696562	-0.471011594772621	-0.143752255020239	-0.839863749168199	-0.132600576005538	-0.754931943721808	-1.7783966451897	-1.54618486845122	-0.812687396919697	-1.08135529515806	-0.165570253834039
chrI:5697715:5697865	-0.287343922647061	-1.50060636521082	0.536881494493108	-0.997824653540521	-0.457342726840297	-1.36635704933407	0.946613178861169	-0.185541378109257	-0.890553223097968	-1.36366248226347
chrI:5699076:5699226	-0.385884688132288	-0.975556115010677	-0.504921030721591	-1.56816689683808	-0.351009561970446	0.304927588133704	0.172701322971342	1.28527965396183	0.137737645870871	-0.275964350240452
chrI:5701594:5701744	-0.92217942773208	0.327897657300857	0.875743480051218	0.940454731245226	-0.182182247106471	0.152939728916526	0.167657194738353	0.0748225829475277	-0.240331315361366	0.707739348765303
chrI:5716444:5716594	-0.0729474906376014	-0.208618332837881	-0.197487125179456	-1.00845953535873	-0.0160344449911925	-0.337678637387153	-0.0949070968321863	-0.631490287192656	-0.180057221270964	-0.297012478432835
chrI:5719391:5719541	-0.0978620768184878	1.278683987541	-0.105506702393449	0.753194867429983	0.0720762428787335	-0.0366746994076204	0.551375101974001	-0.399021079639589	-0.479772424790727	0.709988435684295
chrI:5720017:5720167	-0.880061017903902	0.206186613634132	-0.174544487117799	-0.532002465938978	0.110897040925023	-0.599184067144193	-0.391122470634722	-0.577246436661439	-0.116766511744112	-0.828310809708611
chrI:5723582:5723732	-0.826655681124994	-0.500290128443532	-0.58211812344206	-0.220231833195543	-0.251624284854277	-0.272189055319483	-0.486352595822334	-0.153927659867524	-0.430862856613475	1.01335335642262
chrI:5723824:5723974	0.208232171485157	0.264030561577412	1.2525012709237	0.652158361329515	0.758619467355817	0.255649637364196	0.0999659724507701	0.165106568888488	0.779686169106436	-0.171534629283174
chrI:5724531:5724681	-0.25263860323262	-0.488257179616496	0.655344829320467	-0.379368338192677	-1.29078376391133	-0.731856638036424	0.0468461115852596	-0.713016917119434	0.589601457951438	0.504326819033238
chrI:5743683:5743833	1.30603214901012	1.31310464078068	0.630235411565825	1.16620049906201	0.570025946181769	0.453312223068774	-0.149952061719071	0.290350830228357	0.478901191863683	0.421288344998259
chrI:5743998:5744148	1.29803213538697	0.936577481575189	1.16534200188074	-0.894567984782221	0.329555871269568	0.608080466969981	0.812683349918665	1.40644022818035	0.680546425675594	0.113167451584065
chrI:5746535:5746685	0.32015298374228	-0.620466361375393	0.0612943009329503	-0.303914284559601	-0.0503253536419092	-0.445207298092497	-0.0759788134618537	-0.240181352697584	0.263288539880805	-0.570261465012394
chrI:5747593:5747743	-0.763222883790796	0.208129930843947	-0.185966455280184	0.271684729657671	0.0531540274200289	-0.147921838204661	0.26518095444199	-0.734026132740452	-0.658073553510878	-0.647639454992602
chrI:5762405:5762555	1.28910503543921	-0.508495747320097	-0.0505829426189811	-1.06648152965327	-0.181498256147906	0.111092509843437	-2.09809446869231	-0.283113797670053	-0.838971454144877	0.422198154189747
chrI:5762842:5762992	-1.20703345356618	-1.04471420779147	0.723703444204814	-2.08718455817533	-1.05269704428658	1.66203703389174	-0.728110795292673	-1.3331053905976	0.264534549191711	-0.043477918374976
chrI:5763111:5763261	-0.774634449728278	-0.0282995757170762	0.135035331729159	-0.364977226973731	-0.676221979208106	-0.79135527079354	-0.653237448348962	0.0474209081832715	-0.707248880220288	0.0300263280497397
chrI:5763853:5764003	-0.761044768589687	0.108670949789157	-0.0347080007033068	-1.30487771765568	-0.199136883351135	-0.617478577411953	-0.444757329711727	0.890878487551121	-0.541176766328187	-0.556104008350759
chrI:5768812:5768962	1.93778088216881	0.715935745590648	1.91418955705876	0.275736625274326	1.78831902225866	2.26657170551844	2.02354773166388	1.9638159818843	2.12820518260448	0.838605509864639
chrI:5770038:5770188	0.0718197996657123	-0.109881661529712	0.973012877617434	-1.22874293775144	0.129711548516683	0.436854580203524	-0.403231416503781	0.873667582611474	-1.86482872775718	0.28447873150474
chrI:5774504:5774654	-0.657656424572722	0.037369508716832	-0.372495726378572	-0.084681697954436	-0.870251187607609	-0.880276393890878	-0.102023363292253	-0.359689969359048	-0.310246020459136	-0.611260147790463
chrI:5775059:5775209	-1.81636172340938	0.17640661781866	-2.14669341328284	0.366537095821894	-0.83741081334633	-1.0576554183314	-0.512602911550876	-0.69084387457929	-1.29116915110835	0.289861713376986
chrI:5775889:5776039	0.304574010659155	0.561207552211903	0.105506140303568	0.961625249752411	0.590395582327925	0.388643510750466	-0.402243321771489	0.19550877510858	0.174378894634605	0.376041711924105
chrI:5777359:5777509	0.431752848943215	0.98844182018838	0.291829899288616	1.11640050229363	0.916091253455879	0.319800200873472	0.721971206903157	0.848954804679828	0.48242789400873	0.594029959044376
chrI:5780928:5781078	0.14168162440279	1.27667478451187	-0.32750113023717	1.45601757958164	0.356952927944724	0.167592368953337	0.789272822670736	0.646538452740734	0.328519124937414	0.6219869267209
chrI:5783060:5783210	1.24417756190913	-3.06335333337069	1.03836065883255	0.183022670282931	-1.66133433622976	0.335736399179105	0.15820549655603	-1.6333311675262	-2.16838758420284	0.697762667602784
chrI:5785273:5785423	0.436757278307917	-0.226090849873068	0.0955148692656064	0.998603740067373	0.772597630751031	0.240087096421031	-0.6755525067614	0.0497754808260853	0.678947204354534	0.241311721024145
chrI:5785875:5786025	-0.85574248527409	-0.339599871551343	-0.0470220881049062	0.252471763406741	-0.8215293127002	0.795217740618578	-0.143664298519272	-0.439324518949907	0.647629556358178	0.310045372362592
chrI:5791942:5792092	0.0503535583577712	-0.484536796551868	0.773945456245935	0.539868248216797	-1.14624830846526	-1.42876634655586	-2.60391184852498	-0.192914765534493	0.58063593002675	-1.89111978835758
chrI:5795216:5795366	0.885408327154704	1.52624439818769	0.295836641324865	1.49221631737369	0.86136562248981	-0.186285752905113	0.509337575281945	-0.835578226610362	0.99828569140402	1.23371590669525
chrI:5804371:5804521	-0.0554678878045898	0.139028609284874	-0.0511688735878594	-0.34799268725468	0.0308731544331865	-0.707336639764028	-0.259073809329395	-0.340558213142951	-2.75010993339662	-0.206044458158295
chrI:5807373:5807523	0.933343360094474	-0.12976658193761	1.17004294319871	-0.246784306158723	-0.330753340024361	0.641561129006139	0.589154347421972	1.17419271962248	0.107884589672223	0.867151361694457
chrI:5808376:5808526	0.242061228851665	0.132176587539561	-0.377143270606534	-0.245469200662533	-0.658692145299089	-0.059225344964135	-0.331845082446456	-0.973733964963092	-0.0992311133159862	-1.23590776843486
chrI:5810095:5810245	-1.332478188243	0.330991115638722	-0.319171908923163	0.282985406417952	0.325935052981337	0.486114634030806	0.00174738267511668	-0.513661125381533	0.457622457767355	1.26477076407196
chrI:5811419:5811569	-0.926019006372948	-0.655909532911182	0.264143872905042	-0.256350429418149	-0.416657607470091	-1.36635704933407	-1.20703412442856	-0.458212444354168	-0.562566698765556	-2.04402900218973
chrI:5818202:5818352	1.72609446233576	-0.694740312239941	0.737251185402175	-0.765849401234781	0.0415932216290149	0.619177108350227	-0.811944233038772	1.19852463040783	0.130566816904098	-0.469281958885678
chrI:5820556:5820706	0.448314847563653	0.0994627560386768	0.288699498965657	-0.335488014098933	-0.56984359568668	-0.261059913532157	-0.931375541562758	-0.0902560871765633	-0.192062515756487	-0.833225778254508
chrI:5821239:5821389	0.352473295602836	-0.00248818083552333	0.0787673981881648	-0.798295995670272	-0.739874195440799	-0.434783551511409	-1.05600828080818	-0.148477434477649	-0.375487666331252	-0.582331533561801
chrI:5822692:5822842	0.144126498724137	0.654890682329391	-0.313105163143443	0.508825053778592	-0.60774037497617	0.255613584410301	0.354238765901077	0.246348957368472	-0.00612517873585219	-0.100735697393283
chrI:5825149:5825299	-0.335533537493413	0.428602167716679	-0.388680064614943	-0.00529258642626081	-0.976625325179405	-0.0592105461029568	0.0469821858579492	-0.811684521318767	-0.271958903609513	-2.0130773694367
chrI:5825587:5825737	-2.1804760066481	-0.62099354475587	-1.10655430804607	0.322723769695618	-1.29047253576217	-1.50389348742248	-1.76310036738146	-2.45609763529432	-0.681047021818629	-0.109302470573828
chrI:5826052:5826202	-1.51707935754681	-1.98999103160385	0.0690521062486015	-1.4632699370612	-1.66457541252273	0.425901841014658	-0.166866775767148	-2.24424106880177	-0.702018885476538	-1.28306562477626
chrI:5826617:5826767	1.04705948029474	1.42985064269954	1.20881147823363	1.43816382379635	1.53422129928607	1.72565247621244	1.64670842970342	1.35177837878328	1.53461651991817	1.24900157994689
chrI:5827106:5827256	2.01717838038271	0.75125542194726	1.73521869494845	0.753642956754968	1.39154891610629	0.417162175161788	1.62732537979594	-0.155316302425644	0.873179371309799	0.104593536683551
chrI:5827818:5827968	-0.872838120896467	1.25328414447116	0.0379112636342953	0.765946532129049	0.570981241390653	0.566640666081695	-0.728110795292673	0.566366857364072	0.973947729343451	0.103423857990053
chrI:5828211:5828361	-0.862146265349581	-0.0505934938006045	-0.666317761896504	-0.415013131754923	-1.7027838219501	-0.990556022302878	-0.998040046414899	1.10206858770551	-2.45791967544156	-0.774454435501374
chrI:5828942:5829092	0.405149261469082	-0.836511889921302	0.86760744828071	0.0525798052320939	0.511898103933158	0.240085628400166	0.676826967232483	1.43389247267083	0.354801084768094	0.56457442801571
chrI:5831281:5831431	-0.304302027801343	-2.09460971359163	-0.488562461877955	-2.0055886913044	-1.54845903012779	-1.57329245555247	-1.15837302010647	-1.62367375500522	0.297415431423533	-1.25262747649197
chrI:5831625:5831775	-0.690453205625446	-0.0683223990731522	0.846154991964176	-0.613839354732227	0.328274440171115	-0.565974391100091	-2.69619306154603	0.871241044084882	0.171166402493027	0.0855871084626516
chrI:5832062:5832212	-0.230913582738847	0.341113422550882	-0.451975381208875	-0.0925729536784849	0.294548857869691	0.479874849117969	0.303397129350983	-0.665143826723211	-0.652137687940192	0.173297845557723
chrI:5839988:5840138	-0.0588204356752665	1.44972086577232	-0.0303637573406082	0.29707381119577	0.412855990270866	0.246811493450968	0.763553493777674	0.409246443132293	0.513850455200133	0.678434087112802
chrI:5842017:5842167	-1.97759991001446	-0.0827008866860848	-0.651323029823068	-1.5136732700682	-1.02999528491298	-1.08157848124454	-0.704072776465702	-0.733450513013905	-2.56142928823502	-0.950384374771554
chrI:5846618:5846768	2.01222616603524	0.554570179273689	1.69141495660635	-0.174811854742459	0.849617153577074	1.54800435554291	1.7336004421792	1.11011200438968	-0.0953904172769833	0.477644743730746
chrI:5856647:5856797	1.11158614109805	1.04863882416534	0.690344240253905	1.36015089188168	1.07459335310186	1.05410061085718	0.271369377349925	1.27902616934519	1.00475692207734	0.66677524794633
chrI:5857127:5857277	0.448719753665672	0.946211798301108	0.970097484407519	0.904311589745495	0.579644599514648	0.169343270930207	0.0182403031255119	-0.443898670975845	0.108634355349976	-1.0115012637347
chrI:5858622:5858772	-1.03439791973442	-0.0183612679264288	-0.678893979013177	1.12716175571766	0.54498655224799	0.0267490904277679	-0.156049082849603	0.359331478805001	-0.663271956798612	0.659397158552982
chrI:5865992:5866142	0.696004337983427	-0.257136011042437	1.25187862045135	-0.203177081295514	1.21873685207199	1.696989998793	1.3464702321604	1.92391024132036	1.531137319401	0.974950594689425
chrI:5866370:5866520	6.39557289111978	4.76611608405568	5.15884029128023	5.91346952099967	6.62442663348326	6.15363126128738	7.02879736960004	6.70349264617375	7.57719668110596	6.36807459823541
chrI:5869773:5869923	0.150299961665089	0.395175806106049	0.0908202766830445	-0.668214907105469	-0.0528033722542911	-0.196736898653043	-0.241626524578029	0.922832842804922	0.0377520146203836	0.326054047807544
chrI:5870113:5870263	1.22620331174031	0.612089419223054	1.00326333487695	-1.40969452591291	-0.050298745653258	-0.687413309759371	0.299035166635101	0.694405126641104	0.403171507217694	-1.17644359010147
chrI:5870677:5870827	1.23186745415333	-0.974624589971002	1.49666535295633	-0.456778575522474	0.999890136655121	1.14699661214263	0.845102208559626	1.37131209004692	1.19324188030478	0.120448898531652
chrI:5871354:5871504	0.761741051131868	0.511623481609504	0.625450165007786	0.211118127670339	0.697980244185793	0.885029299739432	0.371929531007254	0.772670421766722	1.10516939444033	0.179082972194478
chrI:5871941:5872091	-0.153272694998726	-0.697451360614934	1.04140696155852	-0.334582709075629	-1.25181092314345	0.633200397946352	-1.67319182230202	-1.07176794903933	0.171114695712427	-0.349375235426879
chrI:5872212:5872362	0.0448714412714685	-0.175191236820329	0.778043632768524	0.636720480337689	-0.815206430303687	-0.81918230388745	0.498250180321655	0.533500639757295	0.383679090444253	-0.949602898779712
chrI:5879433:5879583	0.0717596694942059	-0.751621981362507	-0.151252115116251	-0.369241360199652	0.209586026218242	-1.17803741914687	-0.372383553455823	0.294820974220112	0.0989336495719277	-0.881508828763602
chrI:5879651:5879801	-0.47685103532053	-0.797715473606597	-0.257793595148795	-0.733183478929107	-1.06344287377228	-0.606791461506682	-0.520697860349044	-0.493335839784501	-0.355936219020317	-0.910700792988503
chrI:5880937:5881087	-0.97152453509674	-0.00469829183217007	0.914710841934872	0.636317616933695	-0.475138358113421	-0.430235352675571	-1.71426873499764	1.1501472265849	-1.05356246247538	0.146334925395391
chrI:5881118:5881268	0.0936619267727395	1.05568518762793	0.642896863304878	0.518953979258535	0.725889628015781	0.10384189258355	0.824301991307312	1.006238857607	0.669341376839246	0.364097795882134
chrI:5882176:5882326	-0.968862822053263	-0.42621092314594	-0.814968177853267	-0.290536204846373	-0.838145286887314	-1.10495471339116	-0.547028549104153	-1.10206433491765	-2.12617846175802	-0.763239556352532
chrI:5886263:5886413	-0.587312233922565	0.961265080788168	0.0688499315099702	0.585430875369186	-0.564868981852982	0.114795297856112	-0.466057108536196	-0.770789243372592	-0.971771248761544	0.396074132533535
chrI:5888346:5888496	0.555587301052909	-0.260217225681063	0.959310502613188	0.109241630720272	-0.27075303058722	0.413711939020613	-0.193831955721913	1.00616272398319	0.288164184956547	-0.321022535926569
chrI:5888506:5888656	-0.0652659065925362	-0.290323462077152	-0.250706256033008	1.0379947977864	0.141249328234029	0.756493224649173	0.00683665462181621	-0.126536753782363	0.112362565618812	-0.657853609634491
chrI:5895435:5895585	-1.25015355791357	0.469891983136215	-0.452881032031986	0.947421995120932	-0.337048792737751	-0.187030738683449	-0.356647996711596	-0.834176485657817	-0.748917169837907	0.262612959849296
chrI:5897723:5897873	-0.814776392314997	-0.231015703046385	0.829875276577001	0.5546222328387	-0.741759183434126	0.435926283919118	0.845711205230779	0.627602063636964	-0.221481177336356	0.391739302478238
chrI:5898816:5898966	0.148838755687279	0.0844267240226075	-0.0329200953002664	1.25685735312879	0.203358162102098	0.636817449940329	0.618685272028383	0.416753406330617	1.19515607508299	-0.0774587821715005
chrI:5904355:5904505	1.2781082344815	-0.336836049800056	2.35489371959528	-0.572683008152143	1.12881662060399	1.96090889453943	0.647674610757768	2.12277447202057	1.95612011170606	0.0891098155242389
chrI:5904634:5904784	1.07291724899042	0.691198341407077	1.35470503530867	-0.723180708730468	0.233367515289253	0.479689852502046	0.00138597162996487	2.27790590846536	0.264600354972347	-0.580917786588797
chrI:5905394:5905544	0.153844313330109	-0.8155442844232	0.932491962328897	-0.937280917520682	-0.988486776596873	1.10225237950598	-0.783170644591942	-0.480931780295272	-0.051600817212173	-0.337378350000829
chrI:5905631:5905781	-0.126532107346869	0.45114548504058	1.87698909663812	0.254411283527233	0.396228449107859	0.0801972436560768	-0.36890011761746	0.642057837158361	1.29599617047315	-0.378502953184224
chrI:5905904:5906054	0.797018495558601	0.597479067790314	1.66885696107241	0.670460944997023	0.843708678469245	1.63222968461771	1.3006897460495	0.791610579792493	0.563564636145411	0.210047388401511
chrI:5914772:5914922	-1.34856813304559	-0.517564446873384	-0.691698371942737	-2.54772018613874	-3.43298885592922	-1.91472242387631	-2.50270636113569	-1.40107287478475	-3.06217290474444	-1.36789929044294
chrI:5915033:5915183	0.0754019634796178	-1.98999473670981	0.500544981276118	-2.75211607287595	-0.5672380570029	-1.39525961379131	-2.16995525076015	-1.54454125056962	0.0198349910730733	-0.740682438082937
chrI:5937055:5937205	0.585238405593897	-0.577862079610571	0.368168435363799	-1.20706461150547	-0.780003184108492	0.245083255406453	-0.68917122761095	1.14218857899236	0.844075530438485	-0.018711231834648
chrI:5941265:5941415	0.363803247529532	-0.289464261575783	-0.415142602383924	-1.46139339526387	-0.482763626685252	0.405862442176014	-0.969100332278662	-0.142431649805212	-0.156673605879468	-0.598433298921056
chrI:5954221:5954371	-0.258263056865865	-1.01622453278853	-1.76469922542183	-0.368264257927369	-0.0882323674344968	-0.373081641999577	-0.644166088372727	-0.826698565223629	0.0668649973967571	-1.05068130648535
chrI:5973664:5973814	-0.595082358766624	-0.033832698757413	0.192348255359145	0.409063343376046	-0.185390658594365	-0.321744545813387	-0.0183749456172708	-0.611966441560321	-1.09831588652439	-0.0664592736874868
chrI:5982894:5983044	1.12152130532387	-0.775669265836467	2.05732496377414	0.92988935993226	0.511299762688706	1.1693347087258	1.10642139373193	-1.21487844945882	1.19790745706703	-0.168425699315493
chrI:5986037:5986187	2.69526823587185	1.72619013500756	1.31351874413771	0.714081926981488	1.998178877822	2.77844189861462	2.34610842927914	2.19141599240768	1.88924832083388	1.38178960135259
chrI:5986298:5986448	1.26789593737539	-0.977769083427321	1.92128272139576	-2.41683100175998	-0.292575119447585	1.15591918630271	-1.16545569899463	0.892582965562519	-1.65822782670772	-2.48788175254596
chrI:5993748:5993898	0.129812534394105	0.903959420126778	-1.77989265401656	-0.815614336024723	-0.981597507910609	0.224364628466164	0.401076180830671	-0.0996801061197305	-1.0086968692785	0.365279230075907
chrI:5996746:5996896	0.903413041968333	-0.00514483901350802	1.24395942034956	-0.207750123508853	-0.00124049804345392	0.192783973935453	-0.198702070456444	0.29566199154633	0.828458704447568	-1.47747998407857
chrI:5997010:5997160	0.541107905231116	1.89809595277152	0.498325562133852	1.75363767368933	0.464756207153078	0.670626818550546	0.841344960482738	-0.010317276992051	0.568996919324861	0.0177280702522733
chrI:5997531:5997681	1.63108322664044	0.512498408216768	1.80871076474886	1.14789151658998	1.82678823632458	1.6796937790532	1.03375950624292	1.75324805072453	1.52896397924953	0.02942198974737
chrI:5998095:5998245	0.609645241030229	-0.326895588115016	-0.0884234066670343	-0.0644004490597428	0.758851935783686	1.1704968920995	-0.511329572129658	-0.0788926790566924	1.76992253050736	0.149996536640684
chrI:5999257:5999407	0.847656878324542	-0.878799817991876	1.74118046122719	-0.957765394347328	0.997126526775928	1.36578484979176	1.24228074966115	1.68613773037492	1.51265910075124	0.120317644558858
chrI:6000355:6000505	0.0979035102506727	0.843366195426344	0.0831775277104611	0.14280924467516	0.411633885241376	0.335487842809032	-0.136395675593143	0.36656985328081	0.139326080680083	-0.10899804481688
chrI:6001117:6001267	0.220853222573989	-0.857422307484445	0.519760041515688	-0.504391729817553	0.348715791704338	-0.306088062504014	-0.316168920727002	-0.157926716927557	-0.281513767909917	-1.03128122187545
chrI:6003094:6003244	-0.257811797067114	1.01189259918171	0.789127822234659	1.87533077364567	2.99528044802529	0.90635628334919	0.329345289206138	2.67086418967247	-1.58063225579251	3.2985072449703
chrI:6003651:6003801	-0.437618398610878	0.905352973212554	-0.364258331803915	-0.646617236186784	-0.809010494652254	-0.407818769661557	-0.985434462152222	-0.307863783128355	-1.80060965927883	0.383759335885857
chrI:6007660:6007810	-0.0537352963804336	0.277004595520806	-0.909575009625868	0.467269632975326	-0.490060665031327	0.369364581051605	-0.628898021614938	0.173331473804685	-0.320775597317653	-0.445570727849986
chrI:6009566:6009716	0.475131863775668	-1.42668470246389	-0.185665491462366	0.0417091684897289	1.29409029386736	0.0585622621415371	0.790133410178993	-0.0228302985079329	0.287778735579951	-0.574147448585625
chrI:6011476:6011626	0.287862127903634	-0.212076654573992	0.871385137774414	-0.453087408927996	-0.19097471948304	0.487771348914456	-1.46384279728913	0.237579554323316	-0.381151581203605	-1.22845803559687
chrI:6011844:6011994	1.33691559342145	-0.859108728965838	-0.256965868759887	0.0178524864044234	-0.763116800769446	1.72631311476944	-0.808061867086941	1.42763329834243	-0.111044102757011	-0.729684820173413
chrI:6024960:6025110	-0.69835943384243	0.0158088645636786	-0.675657676602046	-0.341363978298349	-0.048314043119008	-0.247867188165609	0.283802761999905	-0.402377289731197	-0.913578542902682	0.199386722864016
chrI:6028145:6028295	1.79199204069573	3.22487671032035	2.43955849920566	2.42399457223228	3.32959541740253	2.8637196246945	0.658707286409486	2.92716120871563	1.69526228230229	2.39132183136143
chrI:6034613:6034763	2.0198046455446	0.111602637449563	1.83145775656192	0.452471406821976	1.44843258094377	0.864155857027144	0.214834739719574	1.18089878421143	1.1707170194206	0.413751164796796
chrI:6038097:6038247	-0.508248166723078	-1.14872960311061	1.08750013467606	-1.77010919195034	-0.221496907626128	0.568424230045107	-0.210196155273703	0.0476519505311546	0.968050004473563	-0.530815839159953
chrI:6050451:6050601	-0.571056468995869	-0.102953586265216	-0.672483307081741	-0.676586653375246	-1.05590587419949	0.506980623200432	-0.283004331652696	0.16116427119009	-0.192563139985804	-0.896297791001471
chrI:6051174:6051324	-0.733384332498813	-0.501074694103544	-0.286938212672316	-0.802913321957546	-0.602142224099372	-1.36173555631924	-0.991768283721847	-1.49718634183322	-0.529416630760909	-1.1919817796947
chrI:6054567:6054717	-2.31646831924824	0.0181423940147466	-1.76896415066375	-0.906389794536708	-1.91681496584136	-1.4039931841119	-1.48712121592196	-2.25643819609461	-1.63306645034746	-0.911710348258396
chrI:6055975:6056125	-0.120824361068842	0.36875250226514	0.812871185336714	0.233054187599927	0.360303572899393	1.03157539257206	0.69885300635041	-0.818073157514266	-1.27257808347465	0.538165279782754
chrI:6058269:6058419	1.0098567009643	-0.742671009201229	1.15919953068821	-0.940041328230506	0.309720055153812	0.137949369769342	0.23647441152244	0.924492016108934	-0.22262005792544	-0.764746087226432
chrI:6059423:6059573	0.482328734313755	-1.9622032734397	0.174322022371061	-0.303874253215309	-1.97271847218748	-2.19365901529846	-1.15250629397581	-1.27577058101137	-0.741486896740862	-1.07725811195434
chrI:6061072:6061222	-0.0130694409013515	-0.682302793426169	0.76731962293873	-0.435337378875078	0.33148106461935	0.580967778448055	0.127805664676008	1.18936676553999	0.496924415109503	-0.392677130620166
chrI:6061591:6061741	1.57405480614547	-1.80937070102248	0.578545546288473	1.35992934502053	1.77303978968565	0.127961230271522	-0.118248357062541	0.6880392724509	0.787705627674977	-1.09676108934103
chrI:6061984:6062134	0.194411926600326	0.225747715148581	0.180739071437335	0.391490198480312	-0.277506320754885	0.237354792462961	-0.0123152045025287	0.273438322903423	0.427913405313832	-0.234942536415259
chrI:6062208:6062358	-0.486368530729821	0.183996878835823	0.0035276934402137	0.519033987408263	-0.594180856029349	-0.957982552923526	-0.16857456233618	-0.577269453556706	-0.82011027320884	0.584170538956968
chrI:6062636:6062786	-0.129148731310543	0.230534571674959	-0.696916685989519	-1.07732413490775	-0.913793457660794	0.206281058299505	-0.935668104713526	-0.702315558595668	-1.20759232393679	-0.281620849694796
chrI:6063709:6063859	1.2146800766422	-1.15314001819719	0.885582926679789	-2.10956297091501	-0.244538358928275	-0.0762913718832484	-0.681521925023061	0.850741162222019	0.228401635364925	-0.377680239345644
chrI:6073587:6073737	1.19731184470086	-0.473639357362197	1.35795839384836	-0.0239371575623363	1.25057248906433	1.45026195287178	0.88734297116647	1.59743879562459	1.69458540228771	0.466901129027844
chrI:6075037:6075187	0.924107089624499	0.629714517248162	0.174546160653322	1.15010052242014	0.170945228840827	0.513256160201974	1.0800453273352	-0.0798427414544706	0.476542289012578	-0.249838816433783
chrI:6076385:6076535	-2.4283089904179	0.0377386173606288	-1.94399701766125	-2.81964179368438	-1.15441047233335	-0.344344659029229	-1.00656041661704	-1.07560432610031	-1.86262637505633	-1.06656544123446
chrI:6076764:6076914	1.41597966062093	-0.467365489436368	0.639408587756818	0.826076420711194	0.829033809000414	-2.28651526255161	0.382919891947934	1.14188451180286	1.18051147637549	2.47158509699658
chrI:6077294:6077444	1.78968774844601	0.393545651955497	1.78735888041577	-0.0930683039040115	1.1433911082002	1.42589344953249	0.718424584620084	1.50439875386053	1.70223576504543	-0.341668422192962
chrI:6078097:6078247	-0.250453075933203	-0.244685029934009	-0.794106571994515	0.0351259325348608	0.0692372095625923	0.26349299674003	-1.37920492064579	-1.81083680162542	-0.224487646830172	-0.0595481457479922
chrI:6079699:6079849	-0.706766393143297	-2.07552214319109	-0.243465545274397	-1.36816863625533	0.123690591394079	-0.0953720643326902	-0.234651441445597	0.74666386983636	0.492728833726706	-0.201116213097631
chrI:6080299:6080449	0.0776602821742687	-2.24304400055468	0.393015413012862	-1.68059233551068	-0.796182448664153	0.487771348914456	-0.515626900113228	-0.782209764917813	0.717135950377973	-2.14002009698961
chrI:6080596:6080746	0.49095814511432	-0.802216352384448	0.247965998626048	-0.633145533210927	-0.286561480190681	-0.00283323066127013	-0.259565714565679	0.44349631473426	-0.0235712382050461	-0.7853108669799
chrI:6080947:6081097	1.06515148455983	0.616231349329298	1.17206789208885	0.17275397222467	0.41813298483722	-0.685948946577026	0.0621543243160666	0.286767599580529	0.124985078911612	-0.312288529495075
chrI:6081287:6081437	0.590807547007122	0.3935782428024	1.16767479436805	0.293119598916839	0.411468322825968	0.156602377166699	0.134600832235673	0.358381416407223	0.308805655351907	0.932822751027119
chrI:6081501:6081651	0.434479323981019	-0.127615708114727	0.606950083304466	0.378020082775739	-0.70452268268792	0.16374017609127	-0.0555520138444146	-0.298258244673727	-0.277279285563313	-0.456770146197227
chrI:6087647:6087797	-0.782123063735774	0.13650216534529	-0.0515900302348674	-0.0782853150961138	-0.924555377286041	-0.749558398444091	-1.30724386252827	-1.14257804656402	-0.34271895326067	-0.625043029575247
chrI:6089425:6089575	0.916881227705561	-0.131316506106656	0.81624617993975	1.79926942205634	3.48975883366557	1.87129587525027	1.91775235801921	1.21092340768443	0.884386963072563	2.74720201320965
chrI:6091066:6091216	1.52844155790697	1.12250282093306	1.90197569756384	0.192737614348134	1.64401648633009	1.48127455989359	-0.440153838342585	1.00420210416139	0.145941156567877	0.148765156852453
chrI:6091663:6091813	-0.366416391377556	-0.579958347297117	0.177040326033278	-0.586824354873351	0.106136613602188	0.336015359017231	0.594049877503789	0.164675986038485	0.277434241891991	-0.178668405530773
chrI:6092112:6092262	0.956950260762735	1.17426735154034	-0.166072694593182	0.925608656329408	0.541406998095256	0.244650387500964	0.735978945930056	0.490934441194911	-0.146163237137057	-0.946384951635432
chrI:6092716:6092866	-0.295757033479207	0.272150486008772	0.278761255152052	-0.495054870505963	-0.183630125151635	-0.00686529717411944	-0.285170985585385	0.0763009456740353	0.408834751285671	0.55961066721879
chrI:6093491:6093641	-3.97693866954888	-1.38233323792668	-3.20518429103817	-1.28003047363084	-2.43199471913676	-4.16837880249168	-3.55244678224067	-1.90517241422359	-2.86588047863994	-1.99098806473056
chrI:6093831:6093981	-1.58676349975475	0.244594890654726	-0.528608918178116	-1.157837052292	-1.6154170416253	-1.12809014611538	-1.27045729393405	-1.45604863067616	-1.10244728670142	-0.755753995760098
chrI:6094145:6094295	2.42622930781571	1.60997877885693	1.87789390975932	1.58531774054051	1.63665937863394	1.9881723318328	1.50254675312772	1.5089256937789	1.86261912177646	0.907160245490389
chrI:6097797:6097947	0.317718372855159	-1.5250188923753	0.238983046481653	-0.666327125900595	-0.0945879582936369	-0.248010428621757	-1.97122740171647	-0.934739355408212	-0.537981333263222	-0.993381062772782
chrI:6098875:6099025	0.247175792603705	0.204112731051564	-0.751450158667502	0.672761780450741	0.41341271647136	-0.32327367120915	1.07117456332605	0.0161082388301498	0.226630824199584	-0.449124135134569
chrI:6102098:6102248	-0.547745052023447	-0.273413042869027	-0.874803227068821	-0.251382965471069	-1.15079928794001	-0.320965922605964	0.0765061167229529	-0.994222034403797	-1.70389390178519	-0.271545682241721
chrI:6103145:6103295	1.06275439558719	-0.553672140812788	-0.163978471219212	-1.46139339526387	-1.4451337334125	-1.15311781017197	-0.361014218921514	-0.265339182640435	-0.0335010836505714	0.619785152785544
chrI:6103983:6104133	0.680104635320083	-0.25260259690852	0.263712285252534	0.659797626264232	2.01450119916855	-0.807645470705742	2.22609579034965	-3.02467933161928	-0.471468451449762	0.321489774327053
chrI:6107770:6107920	0.400812300145833	-0.94859425974332	0.319830595465314	0.748572284336819	-0.0821520274994046	0.350539822279657	0.162414515211982	0.627043793253496	-0.871777898772888	0.215559963980925
chrI:6109724:6109874	0.520287670924463	-0.260079091020955	0.912635378495158	1.2077418467176	0.902020023717274	-2.31344927199222	1.48697555645285	1.03153777033754	0.981552316082884	1.20145852616412
chrI:6114477:6114627	0.410660107962256	-0.33133675425126	-0.59892252466658	0.0366439554664051	0.246210460295142	0.721313400597248	1.60508254916784	-0.698905922575366	0.0324072990496146	0.0814462223794318
chrI:6116427:6116577	0.324781415087836	-0.72165266659218	-0.214274676377213	0.122609680186956	-0.540898289859858	0.816831666298931	0.658691816510087	1.38095159252335	0.0270321507413251	-0.98055326837444
chrI:6118154:6118304	0.0807143032845396	-0.349278418265198	1.22886485552767	-0.273021438376904	0.857127190940914	1.22197655994649	0.847929918586129	0.591369619317035	1.26165279220105	-0.237779553419604
chrI:6118904:6119054	0.214601956138449	0.366636725643247	0.402353018876704	-0.601618977909472	-0.339949812602971	0.935062574797976	0.129232717636931	0.0592475625251392	0.0138062485254094	-1.29479710519943
chrI:6119903:6120053	-0.490686826284555	0.830783380170772	0.702053102548972	-0.954340145850059	-0.11831595129687	-0.0629321498745352	0.321825814948134	0.269194322227769	-0.83766325982564	0.0554762180084311
chrI:6120287:6120437	-0.441030737682498	-0.144542532587599	0.630375420904547	-0.508524641038876	0.281135199725839	-0.0220570091946209	-1.9398400812005	0.508653635104009	-0.361176210991341	-0.467360679781845
chrI:6120592:6120742	0.518839299493555	-0.370594441587199	0.0445532499443725	0.822158263815467	-0.103646852030341	1.04710349643601	0.740537631325127	-0.00478405212907969	-0.352185385248858	0.205853948118249
chrI:6120923:6121073	0.808484918468462	-0.212076654573992	-0.138926328548636	-0.543575986124556	0.307365255385099	0.652282103729757	-0.348964213732701	0.29508099124379	-1.34013804645756	-0.501055680473289
chrI:6121842:6121992	-0.900766271933026	0.112653103385453	-1.01843275148528	-0.592140452474695	-0.625108327990405	-0.298883415633749	-0.80339956949039	-1.00799136954124	-0.754836012974227	-0.857240045662577
chrI:6122891:6123041	0.00791809758186281	0.652166625363273	0.889181547168953	-0.0911641695997385	0.0560232341027594	0.555427494046203	-0.0564234029804876	0.532278954301508	0.342875213014761	-0.843920959799723
chrI:6128252:6128402	0.573257270864246	0.560739950703266	1.51919058365059	1.71892044244507	1.3638104770433	1.67393341924378	2.57083839741556	1.23356211929743	1.33594417444676	1.4456858216214
chrI:6129288:6129438	-0.85283169283634	0.922185596190915	-0.708651023743171	0.234991903126968	-0.288185697586333	-0.334712238448202	1.19143207916366	-0.66753817265722	0.269513339961155	0.910128661797206
chrI:6132991:6133141	0.604883031003079	0.571527194082033	0.838963819282355	0.765209697996956	1.03204879066815	0.268067524612098	0.336395209561427	0.615027645405702	-0.399737634473943	1.25726721062034
chrI:6151554:6151704	1.73102643954992	-0.282761076697167	1.42669760096298	-0.404401834485346	1.28652728055329	0.528355736688663	0.455850374132607	1.30761955973587	1.29811666371997	-0.171426466916005
chrI:6153666:6153816	1.54218580501039	-0.745148662438572	1.89913393814648	-0.762993221796492	1.73588591997771	1.28236152733366	1.22907952704617	2.01826890447559	1.68523481168319	0.165043554097422
chrI:6154878:6155028	1.46185535780595	-1.19598187861843	0.40151499079965	-0.997287319952782	-0.0974962375456257	-0.340210190212127	-0.164275497787254	0.207164759648359	0.258688329276321	-0.897776410714805
chrI:6158395:6158545	-0.657558847287772	0.210866805288363	0.216716260280957	0.0693374000573742	-0.457946200305639	-0.12824657053251	-0.378914975088572	-0.703033544525028	-1.04847856082096	-0.161580402221269
chrI:6166746:6166896	1.0709462379922	0.119654119490461	2.01301706400121	0.0193602435297868	-0.172052302505029	1.06244144498719	0.923611920589817	1.53013955008407	1.62507126623889	0.078527661746608
chrI:6167581:6167731	0.312910533025481	-0.15402613263636	0.342357219304212	-2.46597108553609	0.16219238212326	-0.412301951588854	-0.362721723290312	-0.146656761518344	0.14819974974248	-1.67344539923652
chrI:6167847:6167997	1.6646703852979	1.04911840881082	1.20651188826314	1.64769210627028	1.54819896855399	1.11882618044616	-0.158038314806662	1.94277268475165	0.541155796737502	1.47915119535937
chrI:6168406:6168556	0.351771343081943	1.29154132221235	0.349709589160643	1.01989618660548	-0.00815818217486966	0.421310564286113	0.44405321315443	0.155909630792876	-0.132792031132989	0.166966742156797
chrI:6173233:6173383	0.852118058777905	-0.514251285444163	0.933173037115404	-0.502156640689151	0.445990016372648	0.291673836850736	0.624351584387094	0.789501387034821	0.352505263187234	-0.0727189386513751
chrI:6175200:6175350	1.57489841784186	-1.28090950495021	1.23512609248003	-0.603983031789177	1.542412856695	1.11422573006123	0.57867495956398	0.961734941448013	1.39557286157425	0.0779657267878087
chrI:6181143:6181293	1.14206421735103	0.498785769805076	1.13549314248829	1.65359724092166	0.123399418933758	1.37749613865718	-0.790504023705251	0.844968236275493	1.27458556647081	-1.33096060053582
chrI:6183868:6184018	0.0726185346842903	-0.676804728408824	1.47783626147384	-0.496832044569688	-1.1261574000859	-0.0851675718806943	-1.20409041747611	0.96023118751692	0.193419992112237	0.80777166363076
chrI:6190506:6190656	0.219638726961239	0.036448672472657	0.0736013853818964	0.505499276612024	-1.11589940456153	-1.67640775155606	-0.483821059223426	-0.869207599731839	-0.991259006359639	-0.914941362300532
chrI:6193973:6194123	-0.40701594487905	-0.438408173065954	0.779397608686144	-1.49398322066374	0.0971600708240481	0.0622768641148393	-0.517219126398687	-0.640563700651485	0.393093464555843	0.392026632500511
chrI:6196051:6196201	1.18023093602333	0.877620608352841	1.48991171442291	0.346971311555526	0.0192568341101153	0.937572586804694	0.0912345889393429	1.1823041859962	1.01689677291019	-0.686032500189515
chrI:6197255:6197405	1.70264499441781	2.10261880861351	-0.409038561850713	2.76161911682664	3.33940072891837	-0.668846486067268	1.5712391684877	2.14787924724514	0.975081085409571	0.0660821599859838
chrI:6198531:6198681	0.0204284831396053	-0.0827008866860848	0.206871079662599	0.0945025674916919	-0.175195712216873	0.991828404410078	0.575429293017395	-1.05514198153725	-0.197626640620888	-0.0595194664514081
chrI:6203831:6203981	-2.82876444276119	-1.88373213311039	-2.31696133814912	-2.30878977346934	-1.99570894565673	-1.12139859727754	-1.81500604373484	-3.00954963894778	-3.50976617935293	0.310117247227024
chrI:6209624:6209774	-1.26775091787301	-0.739395166768275	-1.2525853119991	0.503967468385499	-2.52283634184781	-1.24503645793055	-1.41206616197774	-1.37618535599757	-1.49864724527114	-0.78250459676383
chrI:6210072:6210222	-1.16690668652375	0.385210242776275	0.0629039571574935	-0.0278339932453049	-0.053905106129986	-0.217523324738536	-1.09383584547329	-0.144255105972363	-0.0625391832059392	-0.133032684709085
chrI:6210891:6211041	1.19370043559791	0.257547999936479	1.69928122408891	0.223022024601375	0.971968360088339	0.908687562530443	0.584608086402961	1.569080549846	1.43806861018527	0.0383969352225371
chrI:6215506:6215656	-0.763182052589857	-2.72814951360215	-0.340884216587128	-1.90317266123937	-0.621417979140818	-1.06232532245398	-1.73505368084353	-0.359205155542241	-0.0914459846355986	-1.70935623109239
chrI:6220396:6220546	-0.404462166120017	0.260930921487149	-0.256263676102423	0.613092978126667	-0.713523726079897	-0.488218806102723	-1.27910814142307	-1.25635153851245	-0.988507534589697	-1.28436457113041
chrI:6220562:6220712	-0.277656128549154	0.507206907863351	0.779146485905512	-0.390601409632346	-0.0654054986102017	-0.0581653751375008	0.155061070452823	-0.658955054271475	0.0507264629246258	-0.0718588396298679
chrI:6220929:6221079	1.45322911235986	-1.00485258650021	1.82854677038459	-2.26536935543539	-1.2135495451176	-0.881145282689911	-0.676598931806363	1.2530053459703	0.59068830688879	-1.00065573611943
chrI:6224277:6224427	-1.62979637210635	-0.667902991047436	-2.06954211482999	-0.298890612909945	-1.75618084176403	-2.06513947169731	-1.43011762844482	-1.38645116030022	-2.50267309949056	-0.471247251814131
chrI:6235999:6236149	0.0464910512200938	-0.274686061602597	0.619179492743448	-0.690134648954236	0.200179070152578	-0.228744364589516	-0.353309483983688	-0.054808295018067	-0.114950791417986	-0.306483847550384
chrI:6236914:6237064	-1.91195721840001	-0.790358790856627	-1.35966076212547	-0.913954962851003	-1.68372137629824	-1.97171813127244	-0.947127926168216	-1.81638538707337	-3.54068919283712	-0.246986929903906
chrI:6238485:6238635	0.454389810877801	0.169118330539412	1.44342074530409	0.814593477154999	0.559886780266204	1.34207573859751	0.424535101907444	1.47629257984247	0.98207046800042	0.175936904465704
chrI:6250067:6250217	-0.508213203685321	1.00359105071456	-0.710017671505363	-0.206684457762915	0.262266141119873	1.19557320573702	0.3006873383579	-0.342957761448166	0.116286031932393	-1.15247088248697
chrI:6252620:6252770	-0.318819730332045	0.192994296685897	-0.161518271162724	-0.383397359993934	-0.0713987891878737	-0.0929078996674682	-0.447847486958148	0.991248615733088	0.570287014568265	-0.695668597563597
chrI:6252893:6253043	0.0887950694769373	-2.03981462732494	0.869980565795812	-0.248936380931642	0.791935906712669	0.270906180054383	0.285433051795255	0.920395897746932	2.35836540074239	-0.538857758116598
chrI:6258937:6259087	0.433088014207512	0.461872924184133	0.800864751111081	0.561959550041763	0.566469341654993	1.24031545888043	0.0439750705309571	-0.352246716629043	0.751475547053289	0.505772068322739
chrI:6259300:6259450	-0.780860634633089	-0.086387484837191	0.131760237990632	-0.181754557258982	0.0810004867286621	-0.0570448760147832	-0.142676049039758	0.19101209960444	0.218363806278949	0.203749300420541
chrI:6260298:6260448	-2.17747342933335	-0.454970638411362	-1.98689716360284	0.0241385890553667	-0.968613419325286	-0.118687361491704	-0.878857526791739	-0.468993634586089	-0.7076319979782	0.361574995852323
chrI:6261245:6261395	0.112056420548719	-1.39038596297284	-0.106455588025725	1.78024132013802	-0.380830472632096	0.447735382230518	1.06266876811659	-0.115115282151812	0.366937658996579	1.23798778833312
chrI:6262945:6263095	1.45215109874092	-0.851456509358425	1.63427070669004	0.0133220362718807	0.600427327231312	1.56230856649893	0.346533839287919	-0.21273442169358	0.535810395426492	-0.397555809048709
chrI:6263509:6263659	2.06088350533518	1.28752404288024	1.39515581777258	1.32204710320275	1.00502277618997	1.51077228776176	0.998792890457501	1.12880555770764	1.80669625339778	0.594868326985912
chrI:6275294:6275444	0.55645910904445	0.649491163357706	1.25924710725703	-0.324124609852917	0.930629057585516	1.27677973771845	0.110864096874451	0.855496753771784	0.429101831970437	0.605909993575465
chrI:6275695:6275845	-0.657747097210122	-1.17340493389548	0.6188164346311	0.73850343529414	0.0251383381667165	-1.15798078474368	-0.47665000444454	0.188307603478258	-0.821147581103387	-0.4880993086358
chrI:6277538:6277688	0.321309837462065	-0.578820933925124	-0.619505871623479	-1.32833723059486	-1.82137509912932	-2.03404206742033	-2.02627011960908	-1.10635018094375	-0.510449564709835	-1.48674572564243
chrI:6279260:6279410	0.519964797897742	-0.975508320257453	0.564443178295613	-0.0643791468812141	-0.0228545258208328	0.177704679484836	-0.637123536756207	-0.256286540402061	0.728571714629486	-1.38726313397801
chrI:6279837:6279987	0.0680942536943258	-0.588277228906802	0.15212674467021	-0.950219201657786	-0.68615357627654	-1.38883842481952	-0.785523864397902	-0.113280996952918	-0.0436575375999283	-0.217447394507544
chrI:6280473:6280623	1.10836804206843	-2.45028053612307	0.397049290608885	-1.19014672405717	0.544321076302172	0.360965142202694	-0.0244441968455087	0.906943898332482	0.384921755542876	-1.51373634596902
chrI:6282177:6282327	1.62143174538867	0.621187758045163	1.93931170215494	0.280552731627782	1.89810273793983	1.38062537741175	0.132173039793083	1.26891256312189	1.45794789808683	-0.699908449237765
chrI:6282491:6282641	0.0632022389230986	-0.482217977268129	-0.143846526203801	-1.88548662992343	-1.18226588250572	-0.812752062794689	-1.2476576509853	-0.488339572792971	-0.200254699526025	-1.04574803927038
chrI:6283523:6283673	1.30225159555461	-1.10530444826277	0.753636307898415	-1.04490311177785	0.744472934827344	-0.0519740621761202	-0.0046688468500928	0.890369936710018	-0.188726379846472	-0.933498441158994
chrI:6284016:6284166	1.08046682050153	-0.395765259296062	1.00734108612556	-1.35908010777339	-0.191919793686761	-0.736230979123471	-0.525659790184877	0.659441038937329	0.532517618870743	-1.49097528040085
chrI:6284659:6284809	-0.229659040197565	-0.220289834598879	0.309097065185621	-0.349613428857146	-0.544800513032197	-0.80932855927726	-0.232490659585629	-1.15264418197699	0.11620672103522	0.078397187848257
chrI:6285767:6285917	-0.261739990772241	-0.0261586105745997	0.451687437439639	-1.07174920933949	-0.26283738075925	-0.305143260879189	-0.00803558414242915	0.315176799684518	0.11575999824703	0.0322914074905376
chrI:6286386:6286536	0.0322957295295607	-0.829412006780167	0.308463388544265	0.0687823133302247	-0.107294088655925	0.246385711530273	-0.919829121252849	-0.447367935634074	-0.416704839154148	0.425469173836341
chrI:6287975:6288125	0.488498596878835	-1.51067874493245	0.637311297735743	-1.35268997782751	-0.46474494182539	-0.727632830145135	-0.699456044477138	-0.0206175756703495	-0.169523530081129	-1.5596307497676
chrI:6288437:6288587	0.870333488803028	-0.0649604356599971	0.775021136195547	-0.913257073719799	0.16755526084079	0.531912734600864	0.56238084510795	0.522112387486869	0.536957781420467	-0.589039319754887
chrI:6290104:6290254	0.430907729354009	0.78692193523443	1.45072052622584	-0.179177992882074	0.996803900695918	0.678481281874657	0.933964182022603	1.44443379623815	1.74440554512639	1.2126344583095
chrI:6293023:6293173	1.13557846199557	0.232520006278714	0.771815908988669	0.636693815351093	0.329555871269568	0.457283879453707	-0.0400374319004892	0.665659167207293	0.535810395426492	-0.968495839496315
chrI:6293710:6293860	-1.0584241843611	-1.4175849385182	-0.73173111157848	-0.723957205666336	-1.00190930584116	-2.59450596296395	-0.210685662414544	-0.954468596627567	-3.06897089702072	-0.822736286326732
chrI:6294031:6294181	-1.54873415861146	0.424121877129	-1.0783192440815	-0.0346381795179667	-0.665216833918484	-0.875760887041764	0.446335815860638	-1.08500955141971	-0.799250915691368	-0.43462180496827
chrI:6294578:6294728	1.69969432926658	1.5658815820584	1.17155079153087	0.0629420942933687	0.795269567294421	0.77619939895269	0.0825700170236677	-0.112787138496503	-0.171139434391316	0.591927063730789
chrI:6296416:6296566	1.55477185138143	0.404097172713751	1.61158849213363	0.835535019815665	0.947993549108558	1.08718542055949	-0.169151826298264	1.26515623596944	0.540355254270616	-0.983206334889421
chrI:6311179:6311329	-1.74240987913162	-0.385358398789625	-1.01681539290605	-0.574594305159495	-1.43250278785317	-1.572885930449	-0.748879737188703	-3.37816853573508	-0.182182181315039	-0.225755398687355
[truncated: 29,665 more rows]
