# Supplementary material for: Fluctuations in chromatin state at regulatory loci occur spontaneously under relaxed selection and are associated with epigenetically inherited variation in C. elegans gene expression
Source: PLoS Genet. 2023 Mar 2;19(3):e1010647. doi: 10.1371/journal.pgen.1010647 (PMC10013927; doi:10.1371/journal.pgen.1010647)
Supplement: S8 Table — File name: S8 Table.csv. (CSV) [file pgen.1010647.s017.csv]

	2	6	8	10	12	14	16	18	20
chrI:4277:4427	0.195897859332516	-0.329744256064401	-0.125468461367805	-0.575720616300653	-0.730781811369817	-0.675395168519388	-0.66268799942468	-0.506634106979902	-0.0158740238684138
chrI:11273:11423	1.41502908847739	0.085457319274453	1.01605486047663	0.414179652127547	0.350853179696168	0.0971439011695241	0.330561115764255	0.440903720501285	1.53948726313485
chrI:13071:13221	1.46198429251354	0.491382222907383	1.33244759985486	0.621782826101173	0.319648893907887	0.725603779823817	1.22919767590065	0.105310795978715	1.70124194851556
chrI:15723:15873	1.52807988727341	0.523835339600678	1.40507983490456	0.51175030211921	1.50435464683954	1.23856069572072	1.15753104254862	1.77748960338076	1.66167471686172
chrI:22267:22417	1.16658748319835	2.06317956349821	1.87609778931614	0.820559874217571	1.58807031219552	0.340707623036832	0.801407577889563	1.86138123943032	-1.1732782136717
chrI:26903:27053	-1.04266303058017	1.60127319020467	2.37562302763443	2.69844509520857	1.8636511846909	0.0203897737430974	2.47764485274869	1.06893469561918	1.96060153760666
chrI:30272:30422	1.23625660857944	0.266836622286727	0.197369260767498	-0.469585560429193	-0.254124411250626	0.235031140094599	0.487516994680038	0.183401034714257	0.201338338217994
chrI:31959:32109	0.055878714741385	0.135827260455604	-0.388865434118231	-0.422520025291022	-0.236500515490998	-0.45412232444638	-0.941294103842279	-0.570276812791679	-0.169823767693094
chrI:33765:33915	-0.22571639276379	0.170319312688064	0.227396023788544	0.480339708577487	0.271194079504433	1.04211571271974	-0.143822713972815	-0.0346944193734638	0.534811652355263
chrI:34627:34777	0.804405094362512	-0.28670901919951	-0.0829808043060653	1.43185491808556	0.226297625032443	0.717854505691214	0.265603170714546	0.28549433638403	0.582154131059695
chrI:35382:35532	-1.12352445456597	-0.13066494807579	0.65748382063363	2.29504277824576	0.611430611633606	0.622475560371132	1.34900317102585	0.210865894545845	0.85800346828927
chrI:36019:36169	0.830663013471951	-0.518009402530915	0.242607075610238	0.555714252279038	0.419512704116091	0.604115124578636	-0.971361169924805	0.642297246953344	1.22380419996152
chrI:36472:36622	0.580696477613083	-0.478222177821593	0.688383290349055	0.386898838350714	-0.134959708813185	-1.60358394730539	-0.127428886017797	-0.095846937697492	1.04559714854438
chrI:38987:39137	1.74225308841858	1.29438460201626	0.380845931833187	0.503305612413936	1.33826299391816	-0.0796846785329517	0.986753190970917	-0.189871323599498	1.29943746323498
chrI:40870:41020	2.38821753121839	3.49553193526202	1.64706621937135	1.24277517356939	2.29154552883611	0.989120898595467	2.86102574122559	1.73348488071945	2.66852059807674
chrI:41423:41573	1.16181204048111	0.156448421729962	-0.234505959300148	0.21106046134934	-0.280607464164801	1.26463193905703	0.673799484209343	-0.563809265242264	0.818030898501588
chrI:42127:42277	0.325613819527933	0.887017635427607	0.571191772818773	2.12726689763798	1.17249805021004	1.53829980697015	1.37084166237012	0.367044584328239	1.15789869604091
chrI:43009:43159	0.606643787999175	0.368969085826396	1.26523052350994	0.492786690857252	1.39423710439581	0.328106249020759	0.615620733227125	0.562505732030796	1.09868901280059
chrI:43281:43431	-0.00127998714328096	-0.470708471532992	-0.0302959747271477	0.307274948435722	-0.464899423809437	-0.659455769819076	-0.123963977054564	-0.00659249598721566	-0.802886895789987
chrI:46406:46556	1.32505281747264	0.994855022368871	-0.224185026287924	-0.306712199969355	0.425915928561063	0.155566869290532	0.126146956463744	0.718808981537915	0.483339046490403
chrI:46677:46827	1.13827266892673	0.170233400847373	-1.13341029227909	-0.038467981774826	0.312373986179161	-0.290525129153439	-0.58684043516148	0.183020775122538	0.271550463393161
chrI:47054:47204	-1.21992584663643	0.788567999437686	0.104383787939505	1.00358743218622	1.09434013973623	-1.21012447326621	0.596488387505	0.443024780668382	-1.14928336811142
chrI:47461:47611	-0.891321633336454	-1.76452494299726	-0.817332201672993	-0.776087524464457	-0.897507801776268	-2.08400078574879	-1.14429709847548	-1.88685851021011	-2.09560530765092
chrI:70045:70195	-0.0590980861472435	1.22743085472755	1.46824369300326	3.07788592463935	1.85463025226822	2.47727019376441	1.78325422811011	1.71625332025543	1.97840172373522
chrI:71235:71385	-0.33696482408262	0.123783283288459	-0.510511187956857	0.0733119611053661	-0.822555898378082	-0.260893669119986	0.421470697653056	0.498002455097883	2.09317310561998
chrI:71852:72002	0.798125880751167	1.13719929387944	1.63683433205044	0.789986217348603	0.468715895339754	1.95647187534167	-0.0808557433184117	0.568146693437341	-0.477603293022829
chrI:72363:72513	-1.17130999835688	1.14267624183154	1.18784582326508	1.67026858710144	-0.152337533404929	1.11653109436944	-0.0369105629030774	0.10241651694937	1.88909074322066
chrI:74707:74857	0.383753313847761	-0.420976598130225	0.0404862910379461	-0.260598922515233	-0.638456371783488	-0.728020850387616	-0.399606058587685	-0.299598509552429	-0.127599548059142
chrI:75218:75368	0.0607486864270129	0.340233087275111	2.46392966673264	0.158916715957765	-0.912518577027151	2.45276311399441	0.716398238817938	0.0808126818918867	0.972994031082921
chrI:86365:86515	0.573414114788016	1.30062604403567	1.5907990928792	2.55233284948118	1.36798322154326	1.97275076165019	1.62870009786184	1.26840732094496	1.5366211025573
chrI:90439:90589	-0.528684169122202	-2.35469312206279	-2.89832129175399	-1.27900842022361	-1.04135089221659	-2.30857807298229	-1.62556591289473	-1.91878838411513	-0.516639188839985
chrI:91354:91504	0.116780791207658	0.150714814101506	-1.01279983697552	-0.63319833003224	-0.527695935217744	-0.785309024409669	0.132457463300152	-0.940628263336509	-0.372049531549187
chrI:91715:91865	1.20272000875136	0.487500704744861	0.532623304869695	0.739906530711019	0.276117842592288	0.188991367140356	1.29493669258433	0.781049908431766	0.542053758507089
chrI:92222:92372	-0.123852046663692	-0.438660215728091	-0.294760237209542	0.272469716632524	0.176523402006468	-0.262770043541437	0.35582451049666	0.119233059182346	0.9489805221391
chrI:92876:93026	0.0262417835852439	1.19176317895759	2.01203314951234	1.59886805173259	1.19489890668598	1.58199270233427	0.910194638932858	0.409704330460328	1.57090480702447
chrI:95023:95173	-0.121810171204783	0.245856077250391	-0.151434394094647	-1.14496616694101	-0.585117899459567	-1.04733921743009	0.0647299169619674	-0.541208256929982	-0.54571810980436
chrI:96524:96674	1.77464597492334	0.730719435883902	1.15337745582288	0.737964177301137	0.460790095391149	1.63408397739041	1.28583720450811	0.924738528994836	1.68381659384857
chrI:108263:108413	-0.864535523766728	0.808642530260928	0.821282834229876	3.73320193408367	1.55013089113477	1.07457955485655	1.88320667793432	0.621531442721657	1.82264802830228
chrI:109604:109754	-0.0932961729123494	-1.52828554016554	-0.863084454520105	-1.1237886335796	-1.0574902987688	-0.436648539186395	-1.14605904570614	-1.11703917274556	-0.0355874101629007
chrI:110121:110271	0.690226974694671	0.461721119974509	0.182606052942845	0.170132158483829	0.18631907634451	0.91935366368958	0.0802152990669755	-0.103267991322514	1.34214284042514
chrI:110332:110482	-0.684296254521045	-0.151266656001736	-1.50765893569421	0.500053565908556	0.0440379978515564	-0.110857096983072	-0.386994534644477	-0.459178590374811	-1.26082117756116
chrI:110636:110786	-1.93149115051323	0.521321187464709	-0.0446898517573531	2.09459084116091	0.135844868078821	-0.290888306604138	1.33076846232709	-0.271219711033537	-0.0195674206593136
chrI:111524:111674	-0.30592478523411	-1.09363288393095	-0.72421503223143	-0.789012868065245	-1.54778675439687	-1.40713690555139	-1.1536714675039	-1.20039172000354	-0.891861771986985
chrI:111788:111938	-0.168995607152795	-1.85495051918996	-1.28202244407915	-1.14606689684385	-1.49760774278344	-1.57265530563336	-1.09521449389327	-1.20074444452162	-0.528570068032035
chrI:112380:112530	1.71568879257958	0.798160380478008	0.886937872001284	-0.221463467673054	0.26085054884855	0.66258864430357	-0.0968055280657078	0.467074837198255	0.293204954242186
chrI:112714:112864	-0.161430329830207	-0.857175186369602	-0.728839238457892	-0.432731664991677	-0.530858240218937	-1.61127257921733	-1.59812145084943	-0.130324589458893	-0.36774200251335
chrI:114695:114845	0.704472191079718	1.32250913522067	0.229266424180608	0.63227474765136	0.0802990362802651	0.636308576333554	-0.64669828619265	0.267752980713629	-0.460228239539842
chrI:122408:122558	-0.445203691649177	-0.864587876176125	0.478724667921691	0.730157830983119	-0.886610594900914	0.593710874462065	0.0640043812332661	-0.359446875469918	0.29712037605976
chrI:123901:124051	0.196874334675561	-0.385098278472109	-2.09967201270971	-0.601403615674095	-1.55578801942178	-0.745867182572212	-1.03530125779887	-1.96368838818035	-1.42868018153662
chrI:124769:124919	-0.652187840105119	-1.01057236778178	-1.78917654143637	0.361989670213606	-0.947874345812863	-1.58772980833252	0.382876803141514	-0.0506834620299675	-0.259396281623721
chrI:126633:126783	0.866041658378729	0.341934119048429	0.459257889668971	1.27334141871141	-0.649723656826591	0.618915641214996	0.465551783485676	-0.33544694569995	-0.014764108442077
chrI:128238:128388	1.00198892848771	0.875960967747295	-0.300434078891278	0.733524520798726	0.921393968093562	-0.318784430366466	0.766492725426649	0.191999153711455	0.431360889099176
chrI:128404:128554	-0.449718729524696	0.744451952082436	0.234382463321287	1.83432185910577	0.395831949931591	0.516279131513589	1.25460276299904	0.0568369820247774	0.622041501358043
chrI:128677:128827	-0.817681673246041	-0.794103023518452	-0.32886725368316	0.447082862203505	-0.397409499703802	-0.694317189700503	0.826269975425492	-0.631860859657035	-0.00282500454683184
chrI:129021:129171	-1.09865220707923	-1.75426245944306	-0.929961650706965	-0.842247843528681	-1.92557560923804	-1.10883678495249	-1.55055109347103	-1.98529373863179	-0.671560718550316
chrI:129896:130046	0.384525348062013	0.275745009548244	1.31994797737233	1.10242114808522	0.441481458722991	0.244180584754478	0.728348171279675	0.347545632131623	0.868136229037625
chrI:130437:130587	0.57683854424808	0.289818055763749	-0.54017344582328	0.639376438722158	0.0544187081509211	0.9623647946065	0.422492340014503	-0.164255378939539	-0.639297074085678
chrI:130844:130994	-0.675615958677406	-0.461933048969947	-0.245477191043254	1.08517295314294	0.000476958161883894	-0.318271845040071	0.204939525558873	0.165278337615945	-0.0542725770825529
chrI:134016:134166	0.999464526040456	1.11585788389703	0.705507596386306	0.670431321153491	1.09748453055602	0.788875307320701	-0.271720074851925	1.47587317071448	0.697511334284695
chrI:134219:134369	1.19017710091414	0.831898216393511	0.124758110661475	0.350078014577255	0.709134114841607	0.612356100716006	0.0278830252453179	1.09426948141681	1.45562151472397
chrI:154099:154249	2.06025168119839	0.654749413974015	1.61507609790592	0.00971670066504581	0.695364613009722	1.07240851010223	-0.0315393762232273	0.744030799923586	-0.620240561820541
chrI:160123:160273	0.721464934130112	0.877791297098231	-0.0111543489218844	0.326611914313799	0.57250973761167	-0.0239245939105724	0.866980264461119	1.46304429479677	0.211240360131208
chrI:165889:166039	0.0721421140356966	0.198096773878384	-1.14008503951313	-1.05718710124345	-0.225371867825806	0.359675069654368	-0.621440883878325	-0.418273368509593	0.011916667453485
chrI:166971:167121	0.255680003609662	0.248318459013784	-0.461947054847006	-0.29060354612306	-0.203460389778703	0.419842514407497	-0.740774580466114	-0.499111450474196	-0.887455566664828
chrI:168682:168832	-0.445720452158691	0.329801727570975	0.128184318915797	-0.0631650990347741	-0.361113496887883	0.253002070302481	0.204468504985785	-1.18383621803119	-1.29279891494576
chrI:169734:169884	1.64560212294465	1.26329149167179	1.71547488531803	0.848147052515212	1.46211994139674	0.821065097939977	1.49793317113084	1.17812384040953	1.23859962478423
chrI:171123:171273	2.33285496974717	2.32501233679422	2.20359245327626	0.226054881081279	0.99575348664749	1.33737559587473	1.86570464334142	2.33233379982251	2.65393866981348
chrI:171776:171926	0.626654987569882	-1.34019715923766	-0.898209558415302	0.391016413408852	-0.458825127450416	-0.222503416332651	-0.121226779791568	-1.51522863318043	0.627231220908021
chrI:172377:172527	0.0204679331362947	-1.92442924510361	-1.96353197937701	-0.396376965746743	-1.42773545807423	-0.680001003911368	-0.852850863348756	-0.90320842510451	0.549674118435587
chrI:172820:172970	1.03547819238796	0.559960516006709	0.915038751276964	0.290014928687322	0.344278914450803	0.577620824787921	0.0248207716197124	-0.0452838707397849	0.848802194985746
chrI:173208:173358	-0.00263747882467051	-0.929959080887149	-1.3914760501379	-0.353011414234235	-0.496433193249327	-0.601905220435869	-0.715691494146751	-0.441654769292997	0.107293663371517
chrI:177364:177514	0.386362214675193	-1.77621349929192	-0.334149015472723	-0.771482330068249	0.488405922748877	-0.676557950772271	-0.357918238400244	-0.0910955461193309	0.566896440024901
chrI:178420:178570	1.28531767971601	0.732449370437454	1.00518280715288	0.559341049672415	0.60329623983723	0.478998092046291	0.956322653038493	0.19628354126965	1.66667067079577
chrI:179272:179422	-1.38564939642428	1.03283339348988	0.771401003288846	1.31000274381994	0.544243553311261	0.230102780073446	1.11033516590278	0.58511077720999	0.487173634870851
chrI:180177:180327	-1.3321316905196	0.408865758123287	0.394451834968101	1.36996140766442	0.395461800174822	-0.0635792225430099	0.80536504884326	0.209822923128336	-0.520439891111342
chrI:182145:182295	1.03839146619589	0.178976401232965	1.14260375144934	0.574176661121001	-0.779530133568141	-1.19259817346424	-0.44031753028813	-0.433041434748343	-0.581712903026147
chrI:182928:183078	-0.554629156285538	-0.243795355010372	0.987559169693323	0.85170120775415	0.994830946837024	0.321333787009298	0.837712193507264	0.327622420560498	0.345828931850562
chrI:183262:183412	1.57416556103655	0.0444214126517401	0.340118904718499	-0.139768280511029	0.758502242436522	0.071882165550533	-0.159810325052191	-0.16247344057259	1.07770035020784
chrI:183417:183567	0.673114739807052	-1.8537898196414	0.72896410514308	-0.511862963016154	-0.0448530356052601	-0.820324802207134	0.0813463142766124	-0.499985201664856	0.417925608199307
chrI:184786:184936	-2.54001423585652	-2.46709880977448	-0.939191792102722	-0.624974800995793	0.0276937656436522	-0.504847590024401	-1.08316707284339	-2.08666926906016	-0.196454312127822
chrI:202164:202314	-0.336948308972853	-2.45340436332353	-1.00573074634055	-0.81118254249751	-2.38650738047091	-0.804507785129391	-0.772648513292226	-1.29323661858895	-0.478442217097191
chrI:204402:204552	0.171262434418963	-2.24547982562155	-0.639559781520831	-0.637462225275953	-1.64460465319338	-0.680560615184325	-1.34523717356755	-2.06017532758555	-0.693200759452136
chrI:206391:206541	-0.280769951603099	-0.469863065337928	-1.61226234774505	-0.577625686935533	-0.962409122958129	0.201887866140719	-0.533557637770727	0.0421513784153923	0.938721120610247
chrI:211500:211650	0.155217322488889	0.907303007142029	0.500694093391842	-1.26438132456031	0.374486251209863	0.0272494851736259	0.269830326227433	1.15951354560509	-2.0186189663517
chrI:215837:215987	-0.62718451948785	0.228170872489065	-0.610982748655168	0.905395537896108	0.879233646714927	-0.654873144930729	-1.57116940360904	1.36848844111974	-0.393251801239656
chrI:216415:216565	-3.91119517941412	-0.572690591278582	-3.07409054498294	0.146755425483756	-0.274393080760715	-1.29199813718582	0.460920078670989	-1.46211287157005	-0.352288562103678
chrI:217735:217885	-3.6619740875167	0.391733938053276	1.89529093183438	0.967780098979791	0.543007148474533	1.17540977471198	-0.458322596732156	1.88081599086948	-1.34567961588597
chrI:220263:220413	2.42174260031539	0.792749126452108	1.86405048414387	0.626659209216647	1.36734025494403	0.794964981744658	0.496421084476213	0.720996185147537	0.204259964910679
chrI:221314:221464	0.223025666679912	-0.966656174834891	-0.113304146740403	-0.168599792382091	-1.5718139458128	0.102235112732865	-0.220569819506239	-1.19634893230909	0.350895380142455
chrI:232645:232795	0.549716835453797	0.0184935870943855	-0.59654532925117	0.29551190637959	-0.465333120583673	0.176488091775028	-1.17582666374171	0.374010063219954	0.456207862726036
chrI:238033:238183	0.616147566284199	0.369842226597796	-1.09883759423977	-0.139768280511029	-0.271962629377852	-0.13484779691795	-0.541910071128864	-0.862387464585377	-0.21848455927966
chrI:251911:252061	0.203191765078395	-0.0722436097699409	-1.37544606470304	0.547370735127511	-0.635139398212179	-1.24363925154483	-0.421261546562899	-0.671208661730117	0.88999222146611
chrI:257943:258093	-0.449310912420215	-1.84777864486689	-1.52632941736145	-1.56172117003913	-0.523609208400441	-0.0414380002325833	-0.505903972933505	-0.571025201981837	-0.176255061770336
chrI:258519:258669	-0.38302642356329	-2.96114484858581	-1.56113357558422	0.699977106412244	0.633467212708059	-1.37417819049393	-0.799087531230226	-1.50349973234925	0.118763714966199
chrI:267241:267391	-0.856476760278089	0.754428707980926	-0.771291198838316	0.396653355419353	0.704792565826091	0.619321830423742	0.0946527274194044	-1.34646139914209	-0.329065630023313
chrI:268138:268288	0.105335231316239	-0.179283221601431	-0.22269464644428	-1.40040204388198	-0.675572205832958	0.174990988198972	-0.498630452317177	-0.0662113028431425	0.71311387791827
chrI:277107:277257	0.243697085863305	0.283249852989699	-0.163347398213191	-0.0755415820851678	0.437125596295239	-0.0299004826234358	0.0705452002413653	-0.150584781682358	0.401787590937703
chrI:279893:280043	-0.453304886470816	-0.583868118926766	-1.00204299271898	-0.605655820351222	-0.890119048271915	-0.471143954193344	-0.739620423760729	-0.269529788463413	0.0862129377535644
chrI:282028:282178	0.128994201756861	-0.62964868405144	-1.25923813908762	-0.719729198463725	-1.84438722447283	-0.608850077404066	-0.741591830694954	-1.27486347412837	-0.789586131783806
chrI:289111:289261	-0.800378247779906	1.71268983479993	0.916349801840301	1.03131205059481	1.54121174499498	1.1089313698708	1.70325145203262	2.10562638833382	0.991559202880465
chrI:290377:290527	0.98102899183737	0.998246282701162	0.507098873724351	-0.0450745048084056	0.540937772035759	0.596819511351886	0.0871980820314726	0.632089096680303	0.274226713025932
chrI:293197:293347	-0.497440792641356	-0.746790852058071	-0.499108653859911	-0.0073618231422967	-0.480748357814331	-1.32682000198927	0.475510245290059	-0.718430899689091	-0.364295101752949
chrI:295960:296110	0.306556631134391	-0.109232160789782	-0.295216385670638	0.659532015647132	0.464229778348562	-0.147000619137271	-0.370157397470644	0.584619033458066	-0.196410357495928
chrI:296237:296387	1.21027193567775	0.79951351145594	-0.0360757822394968	-0.760221993739071	0.490878567326646	-0.0186646187851989	0.129622274960233	0.622562686043515	-0.27395350081935
chrI:297434:297584	-0.181663849411783	1.54833886138624	1.05569034176597	0.982975461185897	1.46663543622702	1.16980468514636	1.46683489290408	0.947223389686236	0.587471801277334
chrI:297619:297769	0.447985406453103	0.399533429044292	-0.0216143863502508	0.226560268707813	0.955643223931177	-0.152056580538671	0.641010698561774	0.0723540374866393	0.519653856926149
chrI:298430:298580	-0.171338974760377	0.340233087275111	0.680151782858592	1.89599135497735	0.589446749150948	1.64667737270669	0.160137332992614	-0.381116203964583	1.77860312246392
chrI:299772:299922	0.795454603693426	0.940647749516606	1.01088911485135	1.16868020602399	1.12502748317898	1.15710652869374	0.747927156263084	0.938641084002231	0.285601084082535
chrI:300739:300889	0.7858224935434	-0.348709485577386	-0.196720645856053	-0.390326959632791	-0.572472025510397	0.262762883878984	0.0914963040104808	0.00138925513643069	-1.16985857599584
chrI:301309:301459	-0.564231682572444	-1.03389447464113	-1.32920673951649	-1.73159552673689	-1.26674171172682	-1.12801108471953	-1.35156014972473	-1.22230099180816	-0.275049114745087
chrI:302102:302252	0.35019330696826	-0.808093022515335	-0.104124092980151	-0.0492297133303033	-0.964777351025588	-0.268421548159149	-0.879616908338181	-1.16961163597945	0.486792265782153
chrI:305916:306066	-1.38276840768565	-1.6584747522062	-1.19948421442614	-0.248213577197419	-1.09060353488307	-0.69685361243454	-1.87815807352223	-1.10633322175184	-0.829607522405756
chrI:308035:308185	0.196290447582511	-1.32175327474302	-0.697241039356122	-0.647534234789613	-1.43370722727033	-0.439341600310657	-0.804618499312785	-1.45776619739052	0.295438008329487
chrI:310902:311052	-0.373152660066537	0.649067103462467	0.783108123211179	2.05767763461078	1.27390421091354	0.63898340205039	1.45820068524443	0.939992958568776	0.83822982841258
chrI:311293:311443	-0.532954857277335	-1.15529324416824	-1.50466381013706	-0.46698944261347	-0.433616459613257	-0.707355471088743	-1.02684312953572	-1.3257436591855	-0.655117672808609
chrI:314281:314431	0.549542467131028	-0.276524374559849	0.368513887391344	-0.134402533788364	-0.294142537744919	-0.236310036071776	-0.0956799522539816	-0.278436296322476	0.771366360646678
chrI:315227:315377	-0.977932296373749	1.32821768789435	0.116054189984342	0.976393520758235	0.576912472860789	-0.718650761821354	1.07520825301288	-0.225803344087362	-0.751255869901063
chrI:318178:318328	-1.10638911487248	-0.110121568469228	-1.02959538864483	-0.00886812892016551	-0.105678585741623	-1.22297663194584	-0.521458339649855	-0.798409412790551	0.0635511266651142
chrI:321003:321153	-0.0892813865054303	-2.18057408703134	-0.098460828033667	-0.2013805757496	-1.0514036411454	-1.30978508957461	-0.528029689330282	-0.241089645693972	-0.644200299093733
chrI:323569:323719	0.212568501504675	1.46076889823275	2.95569321681997	2.80369342403745	1.96719827124159	0.60371603586179	4.22368572984627	3.22698202442713	0.378393761985707
chrI:342944:343094	1.54286058944783	-0.744464726307194	3.72772213836133	1.30564001816895	2.07189577647835	1.8518354757042	1.88869399386294	1.04089082780034	2.99621540942793
chrI:347229:347379	0.288458971121767	-0.631506605832394	0.295321419783524	1.08692963602671	0.556088763510332	-0.136099237563334	1.15021807627962	0.317985605473287	0.814735019427872
chrI:347473:347623	0.495659056666411	-0.936939957653866	-0.0631802781704524	-2.11806318709646	0.0528435578306524	-1.57343625418951	-0.36789762852451	-0.0545387510015342	-0.876742098751993
chrI:348356:348506	2.05274313107343	0.724295296562113	1.96432103219498	2.02235032920493	0.830103788751594	-0.711273639924007	1.45269299954767	1.11698990528431	1.72709921416415
chrI:364269:364419	0.158504297937186	-0.456597594448798	1.54016713228135	0.193785572577075	-0.0289364563342186	0.00777215277818722	-0.346517301581243	0.822062487877475	0.379514924809773
chrI:366950:367100	-0.291705730676996	-1.19234406183274	-1.05903113294402	-0.938408537714727	-1.00400564573088	-0.827276880373343	-0.94631238776507	-1.07668573476028	-0.650785717087293
chrI:377322:377472	0.355787580910372	-1.02271225157457	-1.11211490135732	-1.12326257973496	-1.61392211966776	0.208819427724972	-0.556048707498141	-0.94092221711125	-0.437839841554832
chrI:378951:379101	0.0155990898449921	-0.507047355198841	-0.228976969103377	-0.403679528702808	-0.43361969840446	-0.444000210923089	-0.234126359172729	-0.797857681435064	-0.143246878139075
chrI:381579:381729	0.380089890267469	0.00948184697619295	0.828315703513006	1.59108724179172	-0.0970013516076491	-0.171534094831069	0.800290170708976	-0.299959234225729	1.51474649733034
chrI:381910:382060	0.740923922257543	-0.199551203902225	0.741572650880862	0.551239601189389	1.00497767798407	0.508012221202779	0.213699255567603	0.86707905642817	-0.783261344832946
chrI:382444:382594	-0.588987057596944	0.342833825590335	-0.225421211441842	1.7984884755378	0.768846067779441	-0.317579345780802	0.487516994680038	-0.0436398339061273	0.224788400793471
chrI:382792:382942	-0.490726236141283	-0.0124116645776726	-0.414086718489569	-0.595027369790513	0.195148961009196	0.207473241124693	-0.454352521850195	-0.602889739735682	-1.13997730826473
chrI:389661:389811	0.232114935289034	-0.995459913882945	-0.382360344926602	-1.19057860132193	0.143398573203042	0.0353632115757212	-0.774063780951985	0.300514752302363	0.205094548789618
chrI:395262:395412	-0.781831960343559	0.81088600229237	1.09860571627911	2.22164429573112	1.0016275831496	1.00501195871205	1.6960618392943	1.05612545981675	1.4518136099828
chrI:397842:397992	-0.839085397451913	0.532261700134752	0.612091821886714	2.70667350651376	1.21367473593868	1.32212031834221	1.34519522243415	0.595480015537208	1.78570778438323
chrI:398464:398614	-0.368616771754293	-0.899706618182353	-0.0202243833395837	1.87397173085814	0.593378835056229	-1.77615116645046	0.508327768366921	1.95393642323825	-1.09174401284412
chrI:400527:400677	0.699738776522158	-0.759451556909797	-0.368360448708472	0.370892097770898	0.241388443237188	-0.0185199661852345	-0.14079804705616	0.400129843712506	-0.958968416385312
chrI:414420:414570	2.63241856699225	1.52812115255585	2.6655066989771	0.585278380796483	1.95671054422682	0.707735550559627	0.777714387561706	1.77828996997669	1.05968299835975
chrI:418844:418994	-0.776791526431948	-0.875293236730053	-1.10456321807013	1.17491202251526	-0.0342346092574446	-1.06396442369955	-0.0523746624081772	-0.372789202479023	1.33297178651842
chrI:419818:419968	-1.6035534894213	-0.517561265497986	-0.856419700222716	-0.18542529258304	-0.375294811445996	-0.242181027693419	-1.22575524923988	-1.80958002958689	-0.330249586340427
chrI:432127:432277	0.607029508130911	-0.0502534975921923	-0.634838781179757	-0.838368542716439	1.18110288118982	-0.92351599941411	-0.666302617646439	-0.0398579087480454	-0.40854750783359
chrI:432659:432809	0.764514814897222	-0.237987936989059	0.348976918141288	0.310129548976771	0.475977278318993	0.831583949548838	0.8906387789565	0.624933389606231	0.12662465166776
chrI:434611:434761	-0.670448501467791	0.671232785890223	-1.13426897377696	0.89397632042137	-1.60995782508809	0.103280916439053	-0.568399327362434	-0.643707315546008	0.649437122764322
chrI:435540:435690	0.589662962253361	-0.905907871303025	0.891226187181299	-0.142186106298772	-0.0406023528382096	0.707240864069088	-0.401358597121302	-0.442489048991124	-0.362689798707528
chrI:436159:436309	-0.109712375778183	-2.5180586637582	-0.480348684561117	0.623123741265098	-0.571537153255086	1.22176944009051	-0.21941419446474	-4.28188061385007	0.262219824055056
chrI:436924:437074	0.297788531143381	0.768839047822075	1.52626743009577	1.60162767074548	0.500953448233644	0.511653869876318	1.63036337451704	0.468187886155024	0.581000782548604
chrI:437714:437864	0.301992332045278	0.552730272768903	0.301369541072575	0.18450684482444	-0.0504764445006671	0.150567944137227	0.145553936545405	0.321532097792371	-0.298595403138775
chrI:439434:439584	-0.403622246520339	-0.196323410112931	0.0164542486073702	0.808603045129837	0.626498764627308	-0.322898116933385	0.324709853786273	0.0224670941713864	0.347371918702962
chrI:440511:440661	0.416073654504297	0.270677381602044	0.113497792745817	0.237424261571706	0.359840105991218	0.195833862687735	0.483418475308188	0.272319704981552	0.64449575211191
chrI:441378:441528	0.744811042642069	0.464968156609478	0.259457931970706	-0.12082435261217	0.472869260650045	-0.141288288774355	-0.0499914949354085	0.59229479094364	-0.565302734134782
chrI:442168:442318	-1.00164618480132	-1.43592820131338	-0.703384195609738	-0.635018830656553	-0.742311964857902	-0.530639232613419	-0.221502265634974	-0.495168147119332	-0.181578609449242
chrI:443206:443356	-0.257286020942941	0.772476891040342	0.123635188466942	1.79776948437499	0.468252071207639	0.653000302812079	1.29658223402981	0.837425784945805	1.17452816872301
chrI:445614:445764	-0.333425392110307	0.571792426791225	0.0863054343333267	1.04796733622378	0.0542519375590091	0.548106665369026	1.37988206562895	-0.246387376068662	0.167937634129483
chrI:446367:446517	-1.01156490114056	-0.788466989133531	-0.39231079738324	-0.334266167219359	-0.945541132755313	-0.300963761670026	-0.718162984207699	-0.849618759424834	-0.860920130956143
chrI:447648:447798	-0.26406909281413	-0.468564442075009	-0.0163659265494846	1.16976524054827	-0.186405181482445	-0.26313720553505	-0.442754295611732	-0.707409600571251	0.31519610395098
chrI:449464:449614	1.5032901212145	1.02949674793905	1.24274679938833	1.17092805414381	1.37011440043222	0.248633101902616	1.40034328709282	0.998187050681171	1.34291387749471
chrI:452637:452787	1.6665236806415	0.682489117098647	0.9058160214572	0.554674987709514	1.0412270035918	0.984986281313385	0.868545026844915	0.725516774318385	0.418350150626676
chrI:453527:453677	1.72838745261979	1.47536516381674	0.951740093041741	0.893348336558685	0.588269452619862	0.780778634962192	0.643395686981633	1.11119142449869	0.91748840816459
chrI:454815:454965	1.11357077181744	1.04061185553871	-0.293320866039393	-0.000396640869719181	1.35040928553346	0.86948631270795	0.386686880934649	1.1557928462443	0.540601629732264
chrI:461669:461819	-1.85733771282881	-0.234157978532529	-0.575427366445525	0.0467794889033124	0.150200120511208	-0.692659377776516	0.366801427101948	0.510303399451571	-0.528361297664929
chrI:462697:462847	-0.378150091862873	-1.08143034295953	-1.75473273810545	-0.676652454038377	-1.58243899242589	-1.12231109446999	-0.240243941974792	-1.08750799101047	0.143783844424746
chrI:477457:477607	0.742496392405734	0.877887676176555	1.25073214497318	1.18596135190557	1.31483037389313	0.811597091848791	0.479386758102973	0.932745278186295	1.69919001257698
chrI:488342:488492	-2.5734626567682	0.237202672698978	-0.499053937925558	2.27360966189687	0.993467240867446	0.626203816102237	0.896780684647139	-0.878109055161015	0.294213783410458
chrI:489878:490028	0.975473209284797	0.704832416775541	-0.257928836383753	-0.284761297028026	0.35944686384354	1.66650883611788	0.155389959694627	0.95761720185088	-1.00520697434579
chrI:492685:492835	0.887040807410506	-0.949617300292115	-0.257337525391291	-0.7263647311848	-0.81613288385992	-0.0907591923146035	-0.370161341658033	-0.741198431198739	0.928524425884401
chrI:506272:506422	-0.68140307494407	0.486496238515215	0.736018339070427	1.25120389966272	0.135503418591743	0.199578594896614	0.709959469124881	1.3374896662009	1.7095562761112
chrI:506572:506722	1.37250849011251	-0.438374614312361	0.127789009903593	-0.0302577497311946	0.211267019455384	-0.686485950932322	-0.262226078450722	-0.0167641345738533	0.471522294916273
chrI:509454:509604	0.787737346381498	-0.327827664156257	-0.0949984085564578	-1.20837205236478	-1.22154583171635	0.275369168338571	-0.98776654131709	-0.0320781691544095	-0.0534115408852125
chrI:509949:510099	1.11121154307345	0.235081403494937	0.00500769609086709	-0.552545003906961	-0.438097932007491	0.210297278850889	0.37783306418926	-0.719666074928942	0.282102394013069
chrI:510778:510928	-1.05930250307381	-2.4362125639915	-3.2172849296611	-2.74017282930836	-1.90962747408161	-1.03687124712143	-1.00356518551999	-2.20847746306967	-1.320937820234
chrI:511171:511321	1.62557766076661	0.0479725292219763	0.560418678313496	-0.201892807345855	0.917531945701853	0.0418885808534648	-0.24983404352329	0.3147965948821	0.10762093055977
chrI:514060:514210	-0.37131726816636	-1.63983055796406	-1.64429104655323	-1.19742031704451	-1.28436923681718	-2.32351504090058	-1.81224245467004	-1.37343691473295	-1.19901691924897
chrI:515171:515321	-0.386672863068002	-1.39248316814975	-2.30346701880417	-1.54658773303109	-2.89047436567053	-1.76180963073936	-1.15404147978384	-1.60167573878829	-1.83823894470384
chrI:516340:516490	0.0588813434656733	-0.572547927428837	0.334554913447473	-0.391642139654852	-1.33058319206737	1.2465711932791	0.166532863548806	0.115197799361668	0.505635002263171
chrI:516714:516864	0.501562135689305	0.454414511967222	0.658095190709189	0.598519022848182	0.35400485068963	0.508577691975109	0.668852936762008	0.408634202981363	0.661411061616539
chrI:518190:518340	-0.6625782665428	-0.121538741780601	-0.649873689909477	0.0711514359363679	1.24417997082747	-0.611886941334418	-0.0462055628011525	-1.17648190557505	-1.03076438310151
chrI:518544:518694	-0.605676356981776	0.864870805476547	0.885555276277366	2.08543858084392	1.30897845604365	0.472931918093224	1.34650500415354	1.15131614599697	1.28666390934927
chrI:519498:519648	-0.742913772391854	-0.359968067670535	0.687182261151005	1.06636355509538	-0.107984847358769	0.587247933899542	0.17849073276668	-0.624535579779942	0.0563840827362467
chrI:519878:520028	0.289279263153659	-1.01766063860523	-3.45469898170824	-2.09113236167604	-1.02421844356633	0.302317370249497	-0.94825687181084	0.208706411450503	0.99507107126708
chrI:521437:521587	1.03391288141724	0.992802641717584	1.33043669544795	1.45924806913143	1.16568379195555	1.21001450981189	1.66164137432581	1.22990228879029	0.785195984057192
chrI:529257:529407	0.0644237492144686	-0.937781871249405	0.178614816910108	1.64920197967427	0.925932453044153	1.24330924200838	0.248058330323456	0.398698230093496	-0.0809339403768818
chrI:529555:529705	-0.23722003794833	-0.781169852259763	0.218228075715595	0.131972961322872	-0.365507727403386	-0.0958550975258725	-0.28945913960867	0.0376153238923463	0.627226172216846
chrI:529909:530059	-0.920805681518877	-1.3974949194501	-1.29215523839648	-0.783002430888927	-0.955466638021795	-1.29245853500798	-1.53353266108924	-1.46836287958786	-0.842667038384179
chrI:530209:530359	-1.50704132402199	-0.828003074268319	-0.320567131555542	0.297087860585365	-0.286534094750754	-0.39473727895443	-0.829643941078287	-0.348896113423853	-2.16497153731568
chrI:530464:530614	-1.00532442865582	-0.440270493887419	0.129162179360748	0.878476278942189	-0.209947733346562	-0.541029905630225	0.240435071954651	-0.431392140899886	-0.701014479054547
chrI:531126:531276	-2.00396696142797	-2.44570518822092	-2.93601976768808	-1.18728366197856	-2.61463670304021	-2.12200293685571	-1.69083885283811	-1.38861111983258	-1.1863722783106
chrI:531381:531531	0.0426017374298165	-0.0606981150408991	0.102406090205954	-1.11988570517795	-0.399672150940033	-0.0650949127450813	-0.217399572327967	-0.474874540891377	-2.05039624275389
chrI:531633:531783	-0.22901775612879	-1.66428464112166	-1.35994892423766	-0.565176064715164	-1.15219626739202	-0.862510399282483	-1.30700383262422	-0.827966751999458	-0.525822392435172
chrI:533477:533627	-0.188832789813033	0.197099739871016	-2.01856493011176	-0.207503580788374	-0.266190947375933	-0.676206170986497	-0.910521871049255	-0.451439724904053	-0.846711458278644
chrI:534252:534402	-1.44688009422208	0.273806070084121	-0.419494420739603	0.651416176797845	-1.23820963307667	0.00625359493274739	1.28725392807959	-0.0744820485094565	-2.59268817342124
chrI:535376:535526	-2.8143163403324	0.277795365354142	-0.484299132613292	1.82195247119406	1.64544522529974	0.407524527387314	0.651312233696798	0.18694679304316	-0.544452420076251
chrI:536374:536524	0.120195334455533	-1.00667476477527	-1.16690433370318	-1.06159182679935	-1.74157995562136	-0.421317194174491	-1.03559209371229	-0.418491366627818	0.346311572432529
chrI:536798:536948	-0.177758048461193	0.131721542940086	-0.913453244476319	1.182182900321	1.06746140755266	-0.25938875409072	1.43758775772565	0.952131725043881	-0.0164279173355559
chrI:537276:537426	-0.161925258689149	-1.57641729551623	-0.947692662213614	-0.266963740016213	-0.0270196778540845	-0.391713962182866	-0.665048059659839	-1.42752629769963	0.0253275179784155
chrI:538710:538860	-0.599436385793698	-0.90978439623361	-1.45211952441953	-0.860617295733113	-0.767551345206809	-0.795320457040882	-0.694074582163909	-1.00327698907139	-0.630231787083527
chrI:545766:545916	-1.79378456552604	1.14959354742066	1.356431498483	2.44454180120251	0.70163245917539	1.69805302079668	2.71429646846333	-0.0898312171954559	0.228309049633
chrI:547200:547350	0.236666589988551	0.562234783425623	0.00818092434703059	-0.00405516391843997	0.975838572300077	0.360006054600929	0.353483999114406	0.762878214719472	0.0788814655105709
chrI:548091:548241	0.19301785521863	0.947068506478994	1.94174798626841	0.951341660908901	2.9858107054668	0.134689410565555	1.38684250698014	1.35260232655109	3.35600574495376
chrI:548410:548560	-0.657765917867448	0.606778477501248	-0.408248483753692	0.568028009303863	0.731539108422183	-0.960189643443173	1.20147378371336	1.1385095123294	-0.339615039984188
chrI:549323:549473	0.531432389330673	0.322389164221132	-0.0911430778678852	-0.380893254028279	0.590726126727195	0.972599722821642	-0.303799382866376	0.15822670907756	0.0115546053425673
chrI:550454:550604	3.04542441091591	1.71308375045323	1.21713067317419	0.912623991113047	3.21393408487538	1.30689946637285	0.720540224363874	2.23342606621197	0.823203107852001
chrI:557287:557437	1.28823488912411	1.55729848486482	1.66277734251855	2.20989211946614	1.89099655538671	2.28550533487141	1.73143966766899	1.92377177868827	1.29351670786898
chrI:561138:561288	0.996310976736745	0.641158620522415	1.56219645036328	0.482968326832486	-0.365741911226043	0.728839103458721	1.03790933434195	0.336022459168244	-0.100729388209329
chrI:562620:562770	0.854869985648508	-1.14659160666909	0.464880969348585	-0.383236179035704	-0.614272458614045	-0.717665710395349	-0.775349854494857	-0.381488613150166	0.609082602497174
chrI:566550:566700	0.0146936239168062	-1.14010903175292	0.975570845170711	-0.00442506097664052	0.405615756671643	0.58905978155035	0.203491724111036	-0.09342253595695	-0.0942611710795819
chrI:572754:572904	0.0528750125959092	-0.517561265497986	0.156366342080919	-0.28687217914615	-1.12233750740666	-0.756487086849175	-0.464687287877144	-0.718150820799075	0.868877066109032
chrI:575157:575307	-0.729080465544916	-1.45113085811051	-0.650518809518613	-0.0559530121867677	-0.712451708659043	-1.33161885240598	-0.14020247945747	-0.550274042821785	-0.777650928157557
chrI:584614:584764	0.492468557489908	-1.26321620814221	-1.36171412392759	-0.163820600994867	-0.16027471963153	-0.195145702339647	-0.445067391768213	-0.960788373310438	1.4600112454471
chrI:585906:586056	-0.647661060558887	-1.25478072685361	-0.311980917481687	-0.379710911784112	-1.65602726360411	-0.794176444905324	-1.76477093402731	-1.69358420448745	0.190123867640735
chrI:597053:597203	0.23233284345898	-1.80562478429159	-0.837210322341761	-0.112487357456822	-0.725293496162797	0.41213257148606	-0.876292696150437	-0.316512923563988	0.652908564197154
chrI:606633:606783	0.138116120398905	0.28177613769131	0.191665706345708	0.304368310853051	-0.106135612090147	-0.300957555959246	-0.604836029259136	0.457577453770208	0.17549584151987
chrI:608902:609052	0.853149723222231	-0.417042115414107	0.924810795286132	0.984834751261679	0.0874449139544518	0.547956586649679	0.828883735420071	0.699634433041425	0.42670558832188
chrI:618020:618170	2.33799265799983	0.97759373679697	2.30947737845379	-0.200373609931371	1.18384318377113	1.19396723377004	0.564621523341191	1.55005109888615	1.84094894660195
chrI:629312:629462	-2.20495336188076	-1.20034665179118	0.435147980219758	-0.975505243098301	-2.59161639262143	-1.28241534294428	-1.27382984808073	-0.985627290248171	-0.309609622897065
chrI:629587:629737	1.22231724253733	-1.64138883805163	-0.0865601056348558	3.94326292776944	2.41267002660847	3.38319266585451	5.6266191483007	1.8681371441796	3.70641017367344
chrI:636761:636911	-1.66136148091907	-0.402076244843891	-1.28551426850619	1.23322425971131	-0.374294081567958	0.0186318746831916	-1.02310472594486	0.317633037378262	-1.20617407269101
chrI:638010:638160	0.808338004293929	2.04949644263091	1.7035924011716	1.24204803132954	2.25495192283306	0.818909762156018	0.533159188261614	1.91650717578509	1.01734157213015
chrI:638322:638472	-0.24491133403694	-1.00131612606478	-0.0232339920914108	-0.807704158498944	-1.47053079378773	-1.36482498793664	-0.892548744412361	-0.960298820166352	-0.233462288831119
chrI:640115:640265	0.885028620120565	0.198444254480821	-0.172586456765595	0.454875806182139	-0.446617612384213	-0.441210764563971	-0.0598425240093213	-0.770648412039581	1.2499144772891
chrI:644879:645029	1.13696444565163	0.398961504782168	0.867778819113123	0.607953240698363	0.613755559448839	0.367132998758146	0.498260031414536	0.756452395177742	0.34894330101738
chrI:653955:654105	-0.125755007489239	0.224107214661809	-0.370570285101524	-0.84096303441746	0.445016015557383	-0.155185695635765	0.0752287314745469	0.640654068319288	0.815885696173655
chrI:663584:663734	-0.604303128763125	0.622264365156496	0.425627633416919	3.12180364482299	1.20464293416885	0.553236484076257	1.42952667971766	-0.440582687047022	1.60658079814843
chrI:680052:680202	-0.929717087000162	-0.398838475405341	0.407732820118442	-0.0395551143595974	-0.41264152397437	0.939370431804383	1.17388057928659	-0.728025770875463	-0.0155158196815585
chrI:682939:683089	-0.127086248340775	-0.812782898689489	-0.503787106187938	0.751861654213608	-0.763215547770001	0.266107362327693	-0.479611123993278	-1.6542175945548	0.207780588938818
chrI:716701:716851	-0.400943812535425	1.01272564945581	1.38756812528538	3.01940405378221	1.21855826478193	1.41806457943256	1.63481121359489	0.846514193471715	1.92599651126777
chrI:719586:719736	0.197024021070183	-0.103138813804278	-0.734481872495961	0.233240396115951	0.780669904455385	-0.55085432152561	0.596224375753008	-0.206114120912005	-1.33160660193652
chrI:719919:720069	0.0637574372484338	0.838003238208402	0.555042678449343	2.1319525395313	1.62761107989097	0.317714092543515	1.45509174637406	1.49122455195264	1.94604397311479
chrI:720272:720422	1.39267662505919	-0.0726156829416014	-0.248845491983976	0.329791544057184	0.458792760493519	0.494508965550797	0.127042279283796	-0.185281179758401	0.0918703725730969
chrI:731585:731735	1.14609597742069	0.90261191300576	0.759060969489036	-0.132297905292737	0.0155527516536148	0.83667897927929	0.432875191461534	0.495572415270994	1.21117845526693
chrI:737586:737736	2.07493455689331	1.15013435094316	0.00506522349378151	-0.575720616297023	1.31727892756424	0.153051308920635	0.938307971575474	1.74906366475872	0.802365461817183
chrI:738703:738853	-1.05471153720787	-4.83251609996601	-1.12854759758751	-1.84037044175143	-1.66456913983664	-1.68771365546275	-1.27777210108792	-1.90068230885061	-1.28677548072169
chrI:745493:745643	-0.568437343193716	0.164310335167824	-0.00964713980753807	-0.278772013707876	-0.666870221076474	0.404431423831622	-0.61654993056923	-0.454592232284677	1.01412590771113
chrI:754145:754295	-0.608529462418198	-1.40434366965124	-0.813107503759581	-0.788250252174483	-0.988493641441255	-0.156993001989378	-1.26856409070762	-0.975433263835782	0.068646318987356
chrI:754904:755054	0.391686672549389	-1.11213131845035	-0.702588034082761	-1.08552310710383	-1.33744414722352	-0.173888781379451	-0.680181321338759	-0.962825162935589	-0.843365085323989
chrI:756957:757107	0.604199513851881	0.952350585729307	1.07515626142735	1.86762503425961	1.46736355222707	1.37277537160505	1.58373770923503	1.5659652066796	0.904270407143876
chrI:762056:762206	1.24519316118048	0.822556279555976	0.524675114944629	-0.141817535404021	-0.569108752540229	-0.844149478562109	-0.185837056267263	1.82473223775885	-1.00511817855498
chrI:763451:763601	0.892177010484256	0.549491003477704	0.423032446117803	0.471044004674333	0.400398613634923	0.837335493249566	0.668297014842195	0.500229965476466	0.560987640128261
chrI:770777:770927	-0.78085025843761	-0.638297820430043	-0.513615892744343	-0.289428424912509	-0.65277363014408	-0.63067456537847	-1.31820555688968	-0.794280303728403	-0.549249793906008
chrI:802904:803054	1.03234439143681	-0.893229947903383	-0.0942962649074408	-0.852139799464115	-0.0510371258561414	-0.683648379327577	-0.397722504367053	-0.525842134084912	-0.0357655534549884
chrI:803803:803953	0.180526878956421	-1.00549095157804	-0.195163812495338	-0.691106665931057	-0.986410720723713	-0.516479776827949	-0.752194983644446	-0.813326722498012	-0.437306636112882
chrI:806912:807062	0.701250645902841	-0.748412234430998	-0.555511398774269	-0.724251619398368	0.0539896041853504	0.341293300775452	-0.694152229781647	-0.324754277656296	-0.312807850704064
chrI:807657:807807	-0.0419878542421584	-2.17245249298895	-0.603999168490538	-1.35535617685479	-0.574858604028994	-0.334734640073201	-1.30184581066992	-1.16854692700885	0.370784848604249
chrI:809009:809159	-0.182729447842758	-0.131062121548592	0.90755404004636	1.01197405292145	0.575254102170429	0.303375493216429	0.874443013916551	0.236020163675494	-0.520737080829259
chrI:809241:809391	-0.71484990705592	-1.04326050516329	0.437966468689065	0.141110438804419	-0.388303557377462	0.734160777299058	-0.376114483073773	-0.0095337461414938	0.0611696717893982
chrI:810863:811013	-2.08692958700634	-0.887069523159381	-0.335965358968167	-0.370133529203911	-1.04071503099819	-0.0763746144914351	-0.338286232043145	-1.91061335417613	-0.554946606773257
chrI:812293:812443	-0.166375618182531	-1.65515300605845	-0.610699918781246	-0.652809025481956	-0.294932523038504	-0.338430864987683	-1.04667141183982	0.356782379309486	0.0249681462612658
chrI:812614:812764	0.0317997938581515	-0.684697238378754	-0.491969262691567	-1.16182661010736	-0.407194722000062	-0.464428039592362	-0.760284665536071	-1.02640424022421	0.657330332796037
chrI:814024:814174	-0.094982001771507	-0.386818163931894	-0.518448516468695	0.715093005316486	-0.250143737289091	-0.41888508493632	0.471830701503702	0.38152895527752	0.0495235131128021
chrI:815680:815830	1.04351534027287	0.0474365822071839	-0.398509003748562	0.798391850344541	-0.0676331391551379	0.135649687847264	-1.64138456327085	-0.231163455866421	1.19111337466479
chrI:816059:816209	-0.203597673741408	-0.579289820177135	-0.845529658300835	-0.420141234804387	-0.899783693842664	-0.143924952775725	-0.909192685660009	-0.895368327926975	0.893790231574243
chrI:818189:818339	1.79296693148364	0.20701317951102	0.11691588567066	1.90150662598247	0.444978906873684	0.305819567249284	1.2282660938954	0.38251173520599	-0.90703474503486
chrI:819405:819555	0.933113201636385	0.61130303527129	0.255458205618481	0.0355833889489138	0.340409123019247	0.037485033028323	0.041961705068595	0.588397128022086	0.731420016522702
chrI:819582:819732	0.670345759678046	0.490887124569656	-0.147928166709638	-0.129684659855579	0.254965747277595	-0.474459972918279	0.229508887450723	0.597667207359978	0.20286213605672
chrI:820085:820235	-0.195144704717335	-1.03413843884953	-0.801353996300573	-0.172489586303936	0.600988500396765	-0.0484436833995766	-0.597629448192291	-0.326825702165345	-0.196454928687242
chrI:826334:826484	0.217056443127648	0.420010021797185	0.210652487885107	1.00423717908768	0.653847934352164	0.569069585504809	0.406506236418077	-0.0576702499649526	0.346447319546776
chrI:828046:828196	0.120971631279274	-1.69861096662828	-0.943758953737875	-0.536588626780762	-0.678786396983776	0.445948484384425	-0.490952155473676	-1.30926923300504	0.302685240973741
chrI:828738:828888	0.907475302069352	-0.381155544096738	-0.554882034591253	-0.745712684159752	-0.254900160445492	-0.115804561958737	-0.807593910901961	0.0149857039151272	-0.26207506960948
chrI:830004:830154	-0.872315566905063	-1.14648543137228	-1.61956416020783	0.218949170031138	-0.326996846161323	-0.496780053651356	-0.138402676289383	-0.63282325243835	0.261330519177806
chrI:836125:836275	0.467480504489517	-0.535589521748742	-0.438333570060447	-0.724590380906269	-0.709038792372633	-0.0994630383312427	-0.738616018572583	-1.60325110167835	-0.139761727711916
chrI:843390:843540	-0.221973366369609	-2.43860275822187	-1.66718588240073	-1.59230661818468	-1.48776950777942	-2.07101155566898	-1.57866015291982	-1.8989597297129	-1.36421602040986
chrI:846842:846992	0.257417728740412	-0.312292234530269	-0.260867200232843	-0.306421925118696	-0.790921722455653	0.896531732393339	0.133034643497615	-0.383298911203431	0.603349890773841
chrI:849309:849459	-0.433113901489121	0.827777906763236	0.144953489398663	1.13115168922602	0.356527807675211	-0.250712566907377	1.1496242876574	0.0163393147447322	0.239738145442684
chrI:851672:851822	0.477096419601924	0.184876788720164	-0.102399372156563	0.338636605873424	1.0630272955677	-0.174066965116469	-0.325575620757193	-1.44492191659009	-0.463461547789038
chrI:852091:852241	-0.668781783301461	-1.06997928886587	-0.150915413823042	-0.612153535795753	-1.30797734328554	-0.121981083452626	-0.174611823712869	-0.976631869865572	-0.893562451080546
chrI:852410:852560	-0.645272693608067	0.339753579973537	0.197272768565684	1.57417487690657	-0.0469879426538432	0.477469220805548	1.06851906674886	-0.0267355070400607	0.773528958660538
chrI:852720:852870	-1.40901121124271	-0.823340340977977	-0.372233882305144	0.856154628422758	-1.2104761165217	0.369559741460328	-0.0109768119523727	-0.42432087306679	-1.04405915952572
chrI:853243:853393	-1.44882109099453	-0.292071691230944	-0.0871698139939645	1.48232440725974	-0.12591654415871	-0.425360209033037	1.13957462460994	0.177150830596454	0.148299830522952
chrI:878099:878249	-0.0706120110646839	-1.28746532199089	-0.456137513727623	-1.48419896455167	-1.7441679084991	-1.09266090026523	-0.92818740497117	-1.21492883577585	-0.523019111940748
chrI:879861:880011	1.12598583489944	-0.546749698891673	0.0939572014689515	-0.115270318581233	0.463803981212159	0.173485685075676	-0.175325668199142	0.507334201786086	0.21756800861257
chrI:881482:881632	0.99553695126941	0.935626930572429	1.2251971373616	0.683580143544519	1.03240725943329	1.19644911052598	0.422538566532082	0.763987367615067	1.28536481403698
chrI:881828:881978	-0.47195171721339	-0.171435518103754	-0.706996595390771	0.99797651412275	0.440282057771867	-0.17839314029339	0.113040765708021	-0.542881053491231	-0.130090926578103
chrI:882555:882705	-0.967700714359299	0.46716180120053	0.921300899916104	2.61812626318495	1.29769036335153	1.36695262001718	1.24636271174589	0.362356578007713	1.68997910540105
chrI:882751:882901	-1.29591740093128	0.694185785425209	1.2363040199972	3.06258839594884	1.53424787723075	1.78615108790002	1.74510675397809	0.765953741676426	2.08818772464415
chrI:882947:883097	-0.310353229231119	1.0729588784757	1.74306528158406	3.26786252670067	1.84018031128309	1.83355197794025	2.07870364769258	1.45309754693262	2.29776692421874
chrI:884466:884616	0.301109385844107	-0.457870221534894	-0.410909122165512	-0.219939514534022	-0.0974107978671187	-0.669035836658588	-0.149495371291553	-0.456819909672376	-0.508400304771682
chrI:884724:884874	1.06283896713884	0.619935187408841	0.519585276696679	0.656558208108338	0.897853039081932	-0.00391726785774361	0.436613177238511	0.405620528659121	0.745085753208416
chrI:887883:888033	-0.136815308926714	-1.40987511347943	-1.9427089834666	-0.652268102209113	-0.238546136373518	-0.731607126609439	-0.9041948409143	-0.810671856946639	0.871347489176942
chrI:890323:890473	-0.0930404557715073	-1.87590402081928	-1.37236608884831	-0.401256736263189	-1.98644799768765	-0.845346189057154	-1.0758656122791	-1.22443911673565	-2.28355076100938
chrI:895031:895181	0.410194381451518	-0.151591494949913	0.158853481613233	-0.989456024057301	-0.827106477138871	0.167091096935824	-0.891435269556361	-0.47621558155767	-1.74505665109949
chrI:896000:896150	0.263818867308876	1.24988266541689	2.61931529303002	3.64943212348195	1.55305064950421	2.08262301755818	2.0157077494827	1.94875522399984	1.55793444894653
chrI:919890:920040	0.0143452382799945	-1.444260571854	-0.217702212420578	-0.386594671376262	-0.792745451609342	-0.31630417378331	-1.33142078424621	-1.53879857371707	0.155188083183413
chrI:921402:921552	1.07674553039408	-1.06008099862281	-0.196528778476072	0.904928535154619	0.0849770397318044	-0.0295183064306946	0.0937923434151682	-2.62983835227447	-0.780515319921462
chrI:927118:927268	1.48103708928271	0.372721567946957	0.124873877582441	-0.219830011102648	0.464681953844664	-0.307803761616305	-0.281219406214883	-0.337055880549609	0.25725202815414
chrI:929716:929866	-0.216937330416154	-1.80737017372217	-0.227262957616295	0.227877539065876	-0.875009378189656	-0.209846456101997	-0.256046773142906	-0.0415023186105248	-0.104335368736145
chrI:935115:935265	0.175866202759571	0.0749380453607347	-1.35295324686352	-0.679272437711293	-0.67652044271625	-0.313007093864135	-0.196047133204862	0.0112561938423059	-0.468902966274701
chrI:935780:935930	0.691379062236188	0.318822144793338	0.267863634507494	-0.317342028137731	0.124340720269622	-0.210483591943573	-1.11125353531872	0.000169006324908593	-0.718823126263051
chrI:936631:936781	-0.121791610721951	-0.932171973052764	-0.753643678387519	0.1536172176615	-0.536298436691098	-0.181369559897038	-0.559399771067287	-0.651673850309427	0.68454229310156
chrI:938408:938558	-0.292488472774563	-0.577113152125239	-0.566621159952257	-0.242826120526262	-1.15485910356879	-0.498668980062994	0.305395824640224	-0.874518635137254	1.35698404984066
chrI:954978:955128	0.803085110624859	0.411749647255889	0.735634396225289	0.257763526520623	0.972758995071654	0.991427945310096	0.246721485732133	0.44688462219956	-0.690675872320196
chrI:955269:955419	0.550818781706134	0.415097309838056	-0.443647883654914	0.814884597799446	0.823734816529662	-0.732683823900626	0.0834410208599857	0.837470707067461	-0.115776678778288
chrI:955529:955679	0.424642613107351	1.2224598581558	0.568122203915288	1.20178041187235	0.892100324627996	0.685062024330376	1.4399301796572	1.10977875760978	0.551859522120192
chrI:957435:957585	-1.66174103951516	-0.513192668360611	-0.682034364017185	1.34650075616798	0.323672458776629	-0.179971603955073	0.422752671523511	-0.0987884890904243	-1.44857655776284
chrI:963614:963764	0.705794001737359	0.281373621755602	-0.0772017157693951	0.394335841517178	0.380502168547051	0.667586707419668	0.341157758296648	0.525333718250311	1.59909032847323
chrI:963973:964123	0.310395807997657	-1.07735805066001	-0.67103305582395	-0.852346217025081	-1.22779954717954	-0.523154322057158	-1.12684902828145	-1.03794841657066	-0.464052515855241
chrI:969145:969295	2.03915230810938	0.280939898440152	0.428241453115011	0.0742029583727988	0.598796867235644	1.03276446947656	0.0216273197129342	0.634308534175227	0.960505204934147
chrI:969421:969571	0.69348525539804	1.1983788652772	0.015594795614322	0.945889197317203	1.07434622455313	-0.168267820908481	0.881770105204241	0.596952855050657	0.366404321444788
chrI:973141:973291	-0.986032289280421	0.583741953435942	0.729145764400135	2.47231642125693	0.661970633076322	1.85511901371655	1.52895635376077	1.03011191971587	1.1790930942334
chrI:973784:973934	1.57689563750544	0.653129302076044	1.06251377280815	0.603621569928103	0.975664469589825	-0.0731664408601305	0.680140797658545	0.582705723033777	-0.168427760210964
chrI:978263:978413	0.557178509567888	0.374654297068349	0.487445806371402	-0.372613657944475	0.486903770707865	-1.63433655129209	0.427097574179404	-2.06065617323525	-1.10894687306121
chrI:978673:978823	1.14996138020171	-1.28279060717608	1.16000076234309	0.157286477940733	-0.383820029710131	0.693209110998122	-0.087364467212446	0.170854934989608	1.07954929109313
chrI:983078:983228	0.123576307778593	-1.17751334840166	-0.671243890592679	-1.02746855443325	-0.368053456459965	-1.79181822406201	-1.0593070160425	-0.293297702678143	-0.81326332852616
chrI:984444:984594	2.41803612683535	0.78377473566308	1.37787344559137	-0.196551620420553	1.30168226046112	1.95983511599271	0.579235921940077	1.04606731341434	1.46453411292934
chrI:985072:985222	1.00446018321913	0.172501761348944	0.256418910478148	-0.470801626576924	-0.174033318701622	0.923255843530461	-0.537679624005096	0.291230524128191	0.356088022865566
chrI:987653:987803	-0.239967164567614	-0.0631859505947218	-0.364605897870365	-0.965066308624824	-1.25456839186455	0.185076119446603	-1.5544007920899	-1.93560819584291	-0.976466674434815
chrI:989003:989153	0.176664746839316	-0.345188636036196	0.201611345929573	-0.00733525036849728	0.0163817782990524	-0.0253292051801801	0.336581416458218	-0.578750154665189	0.466115838446038
chrI:999208:999358	-0.236245951053365	-0.364533280062189	0.0900113808916016	0.108414953481005	0.235994699859159	0.473923707550259	-0.00546704033141241	-0.111149467159815	-0.103340548812567
chrI:1000898:1001048	0.826969745158037	1.65113769383908	1.76773174753703	1.83454292920293	1.87658675658241	1.55453426305249	2.41782009142901	1.6877181699506	1.74351043465871
chrI:1006005:1006155	0.363092414810245	-0.158682642986054	-0.612888222847171	-0.748505111241226	-0.493199277649097	-0.889543587541399	-0.65701461566639	-0.261454741909665	0.257387831177125
chrI:1014418:1014568	2.54919582401714	4.04957247724926	2.47414956403077	6.25437492036378	3.49485306279989	5.93951455038875	2.96891002723942	3.90466859206781	5.80486873394833
chrI:1014578:1014728	1.1850790029628	-0.0104273436674928	-0.419494420739603	-0.293908476613764	-1.41335942761789	0.5604431500812	1.64614858886273	-0.68548889912655	2.14235240832146
chrI:1015049:1015199	0.645398495574029	0.0669045367375901	-0.0276702485445695	-0.0673654040865704	0.437406903356673	-0.0511668722306447	-0.319908336267568	-0.0720193886969027	0.898936113493337
chrI:1016951:1017101	0.503660050849001	-0.652299748802324	-0.29093098517568	-1.21974232955785	-1.15849592823661	-0.715907845421325	-1.26583314785171	-1.02310311959829	-0.727639729740016
chrI:1017493:1017643	0.66130700016669	0.461172389810528	0.326815796689194	-0.574313618775547	1.04738680764725	-1.09512269584186	1.63047603875421	1.54841865119265	0.972245026067168
chrI:1018920:1019070	-0.989971438506174	-1.2956086238959	-1.1114179551187	-0.19714594280339	-1.18629967693156	-1.07670590645977	-1.10536759076893	-1.68662053321455	0.471361890952965
chrI:1029724:1029874	-1.01251292232811	-1.02744518084904	-0.930214683722853	-1.39384517809464	-2.66988507211532	-0.323818681322008	-0.496801114518478	-2.14476348951664	-0.859827223065713
chrI:1030100:1030250	-0.582499941740001	1.08546269233662	2.33368824925322	3.38639179256298	-1.56107430374877	0.983023426185506	2.57761883768375	0.354641064455214	0.496906330042046
chrI:1030884:1031034	-1.24999992628064	-1.35513217597185	-0.693246170612354	0.231647554654341	-1.85376082183317	-1.04133857748799	-0.709988276723421	-0.698736088329523	0.0641416333470002
chrI:1031893:1032043	0.408576106856703	-1.08694148380801	-0.326849548992804	0.562105305263943	-1.26218682370118	-0.20965369020906	-0.723224034648843	-0.288534869863638	-0.179724319011936
chrI:1033595:1033745	0.19301785521863	0.431654531697884	0.514429382221273	1.5513522637417	-0.188175554163885	0.134689410565555	-0.252472446696937	0.844184164656876	-1.0380923365477
chrI:1033943:1034093	1.58017678711239	3.37183409526531	0.885654772876125	2.20724230684074	2.66563617375122	2.50399265910424	2.04775816932642	1.34800016435737	2.22768239359757
chrI:1034293:1034443	-0.0848063226416511	2.15478613882498	1.92076305670928	2.27126927642268	0.478873462881791	1.05611379278519	0.510910212185919	-0.00477112914491892	1.28341474204111
chrI:1038592:1038742	3.08847505255153	1.12489824143312	0.223451057175052	0.963094046953826	1.37870301349285	2.11427917630325	1.04809355479656	2.0235857928533	-1.36297138480375
chrI:1041019:1041169	0.551213216733337	2.32862685049819	1.48037923615161	2.34304758532473	1.49859199479846	2.3502509813594	1.60675412077143	1.03634746217463	3.49280760238498
chrI:1046388:1046538	-1.39364110967435	-2.24591234090412	-1.8267658970455	-0.611730385184139	-1.96080028023334	-1.42836566698469	-0.528684381362175	-2.35164949596195	0.676789297706553
chrI:1049225:1049375	-0.0982631690620457	-2.578559425255	0.709217207261288	1.21539635845585	-1.0821645662715	0.760181610650869	2.07352147690643	1.47078703620196	1.20873799041528
chrI:1050437:1050587	-0.209297270530905	-3.47519607600542	-0.810403398835627	-0.800280236261341	-1.46496879043982	-1.5686886260743	-0.460584263254669	-1.35809187773692	-0.368911049592219
chrI:1051891:1052041	-0.304208455247481	-0.70127552916572	-0.538006007833774	-0.461893278719612	-0.753437541872857	-0.51893803962208	-1.27812100715575	-1.70776747053942	-0.545403194596244
chrI:1052222:1052372	0.428717043774798	-0.297398577261959	-1.05878262513974	-0.227346502027979	-0.688154300476734	-1.53915341987964	0.163030671775671	-1.48867668018602	0.585820362688479
chrI:1053701:1053851	0.753719698579258	1.14751363385837	0.954011499962865	2.49694291921655	1.09653715512019	1.02412006843701	1.86029223009746	1.32859926192658	1.29594122708319
chrI:1062077:1062227	0.0740840593233591	1.10747469510248	1.48063213012577	1.43320728764905	1.43861924266	1.1988185175679	1.1741727006253	1.34930403552688	1.42541789631721
chrI:1067063:1067213	0.0571695933371818	1.12570127558563	1.17566533806829	3.536999096482	0.345251443879083	1.7643240661791	2.06975802056797	1.23799479453449	-1.55420889135859
chrI:1068177:1068327	0.00207081038665759	1.54572931592538	2.13238051091079	4.03826969691024	2.19879427283009	1.98668534035426	2.41822933874802	1.62607033208192	2.83680287711053
chrI:1068400:1068550	-0.0890412361662941	1.10199906462842	1.9238808972479	3.63201862152504	1.99912587189177	1.76797055875127	1.81828287392634	1.40341926548238	2.57027814304334
chrI:1069241:1069391	-0.339472214395972	-0.358728346406597	0.437745336554194	1.54064158019897	0.844635045697258	0.263499848409837	0.932299388934024	0.35206676569081	1.24459874542266
chrI:1069664:1069814	-0.315995660658358	0.267494668868183	-0.102668146434461	0.97294043583289	0.354911324875524	0.573570603741378	0.253082014926932	-0.460437277039851	0.402765726947387
chrI:1070006:1070156	0.158693967978733	0.902790907399385	0.42955291544755	1.72629811315273	1.54354284224694	1.39813885357529	1.137038658274	1.26475024607647	1.26739354052779
chrI:1074481:1074631	-0.0555537973678799	0.208757984621365	-0.085473611853755	0.534278840554434	-0.162234238399005	0.425851432237382	0.00591976341698405	0.173014198111549	0.819650157872319
chrI:1095640:1095790	-0.173646514208012	-1.96606372532032	-0.451155452796552	-0.759146131291187	-1.31993328868803	-1.15421380241632	-1.816138307235	-0.986403763301045	-0.117297461911537
chrI:1096046:1096196	1.0895127606821	0.768671884595863	2.05834264310676	1.0672981132356	0.92291389974675	2.09546400454889	1.34403558593256	0.636781197250778	1.19571208020675
chrI:1099191:1099341	0.0883876447358029	0.42093646718093	-0.151364788323883	-0.712647024161259	-0.28190652418391	-0.00983420146491917	-0.823867723427924	0.384381134911973	-0.0329326796151797
chrI:1100707:1100857	0.240909862567913	1.26104978001644	1.81785585054668	2.73458454276812	1.55083883274954	0.97286099040933	1.97624475843381	0.581754962346274	0.961190481197107
chrI:1102266:1102416	-0.656902835224508	-0.111479431292414	-0.138472217277592	0.167101844766391	-0.477179665733886	0.151646914978668	-0.200540492935835	0.3768231683868	-1.00149931701975
chrI:1103390:1103540	2.06709311944928	0.589650997568915	0.634419642298373	1.02503252984349	0.555432513266638	1.69018549652882	1.07674381374313	1.58605084100153	1.12464938013105
chrI:1106515:1106665	-1.79878619300529	-0.26136814908744	-0.670785967088074	-0.125868125630389	-0.289315233110645	1.05925126075584	-0.738935677358182	-0.944290076943319	0.152291536408702
chrI:1110595:1110745	0.528963849388907	-0.423607855864007	-0.0533384333545761	0.481786932357737	0.187001301226175	-0.231703271395619	0.521138662408895	0.230878976326171	0.55471349973977
chrI:1112330:1112480	-0.67829052301821	-0.649434865669622	0.38447109362277	-1.00199831144984	0.293884176615007	1.24557268838224	0.243003489465521	-0.0665655497862455	-1.19181142228049
chrI:1128198:1128348	-0.0297484884247042	-1.29347869194013	-0.36914633515993	0.152032257124095	-0.655560548171845	-0.102477506764179	-0.264057850120932	-1.0517154804017	-0.0835622915865421
chrI:1130852:1131002	-0.0861412402168358	-0.713979520796711	-0.912258791273818	-0.690322368755367	-1.07976105950498	-0.113993944909957	-0.496790606098987	-0.858229990953529	-0.330619008490829
chrI:1139909:1140059	1.05849438798508	0.406649627461719	0.175267241484255	0.597388387317541	0.362052846354115	-0.742549357641378	0.328620109913974	0.158529278954923	0.600526809266132
chrI:1149904:1150054	0.732584121907724	0.375841856706436	0.077965293590298	0.206348814990281	-0.00377297004441431	0.273099649026308	-0.0520792030837615	0.0461670440434986	0.494332858979088
chrI:1153154:1153304	-0.267904379144892	-0.979752905112192	-0.823731870505401	-0.687489216334161	-2.12582468131323	0.966908837911583	0.489874432300757	-1.87927722565419	-0.561858804057689
chrI:1153390:1153540	-1.83551684677273	-0.847286425276899	-5.73840314396255	0.41322898013796	-1.00868195282201	-0.628135318668778	0.595260985003557	-5.13226619918283	-3.16219025777399
chrI:1156105:1156255	-1.53202954749597	0.773581391664859	1.54532425213766	3.2318002136047	0.615579807577876	0.0268967125422092	1.65527593572077	0.0335847540234065	2.1958390729098
chrI:1156701:1156851	-0.694399211427263	-1.81130262105125	-1.072979397288	-0.834655039815383	-0.957570476847065	-1.65387072319611	-1.46368545570088	-1.5036250195264	-0.421578297605835
chrI:1156992:1157142	-0.6637207312824	-0.651155059559855	-0.744352959125972	-1.36370158486976	-1.46971484560716	-1.14028576190188	-1.24706751410532	-0.941579795316216	0.516175058178414
chrI:1159116:1159266	1.62656953370548	1.00999603389789	0.185191083054527	-0.637308151768842	0.389275459671537	-0.753915664313112	-0.0638278729769711	0.746245074706161	0.132952962697424
chrI:1161679:1161829	-0.532210293522771	0.440283810835358	0.625555181561085	1.1181604618113	-0.0549331439692028	0.235776265930264	1.56285090190069	-1.05904117873254	1.29865356244242
chrI:1166354:1166504	0.257060200108919	-1.11003795690349	-0.28428663746396	-0.672994871335678	-0.461159322058272	-0.214389355299084	-0.677889324195473	-0.194690168027084	0.0780590187319476
chrI:1174911:1175061	0.132574507202692	0.228529775508466	0.413076713502646	1.06393249305072	1.00999580556674	-2.42999838701123	1.98823594165361	-2.67145471702119	-0.441709466027974
chrI:1175404:1175554	-0.206781682703847	-0.846574527330954	0.279403058819665	-0.471811018761362	0.0610788254786561	0.436244764817845	-0.290647439442276	-0.770486702380684	-0.332712760769011
chrI:1175790:1175940	2.24372446468703	2.88000283364301	2.44307493351001	2.59552390215482	2.36193380654357	1.72782835552852	2.97092481557347	0.759344539812364	-0.206471930724831
chrI:1217331:1217481	0.203162103802415	-1.47478113126894	-0.743613431759471	-1.17011764254856	-0.688884351120737	0.401655972188672	-0.655519810920195	-0.914054164430146	0.884766160508036
chrI:1224158:1224308	1.12696711782656	0.100835297157105	1.41991116405698	1.10232131122247	0.718987985790548	0.723340653828862	0.968927834609357	-0.249537909096342	1.22001853416683
chrI:1226275:1226425	0.738967793401494	-0.396902836963045	-0.282187422176449	-0.356034458391403	-0.973081288633503	1.14042026081048	-0.181034614159221	-0.117697673575681	0.522705229365271
chrI:1226644:1226794	0.628510232835909	-1.10767249705336	-0.332995888319237	-0.563177476083992	-0.653394707397954	-0.548283701659164	-0.519689778279072	-0.874408064658589	-0.312252827365669
chrI:1227879:1228029	-0.816917894985972	-0.715823488092951	-0.9751040976882	0.0438903502399337	-0.858722928649282	0.624854678373075	-0.289943210545917	-1.51932016418226	0.153511503156837
chrI:1229333:1229483	-0.499498371804049	0.310043353122314	0.841235478730269	2.21121120630906	0.766027643060986	1.55064917278911	0.740762254313325	0.568242154788125	1.56665584971772
chrI:1229732:1229882	1.26043467114929	0.501963005560324	0.745786225388165	-0.368498317826835	0.752184953643553	0.334676331861406	-0.164385171942776	0.619272544816655	0.42295428158522
chrI:1230478:1230628	0.677693171634864	0.625255169235125	0.658095732796529	0.651162183474649	0.51018887553885	0.752523363534157	0.480474983871455	0.668111495879844	0.651908169709099
chrI:1230848:1230998	2.07650985665753	0.890736944015747	0.831393568586987	0.167041031152294	0.996268954712527	1.03825562309439	1.03833852717434	1.20706733862563	1.49006428859055
chrI:1251574:1251724	-0.819422718006861	0.391835871211021	0.0539213436800539	1.7681239430479	0.590914828424589	0.871107725772686	1.0413076568985	0.520417754317773	1.0674606286935
chrI:1256065:1256215	0.164935784746719	0.115528129541301	0.145680102718049	0.852151385683605	-0.115494621143252	0.426067462538368	0.325774568135494	-0.822215146390749	0.830240081428294
chrI:1257880:1258030	-0.0701524689593197	-1.19853873629081	-0.205127420557635	0.0639656976814052	-0.378913236320898	0.143883954469204	0.216456547929952	-1.21680732822039	0.892217980573087
chrI:1259493:1259643	0.427963920718717	-0.580401848384685	-0.371262303153373	-1.19188740172369	-0.599923916672809	-0.260065446610029	-0.410442019672057	-0.873891613528209	0.57120200528982
chrI:1261627:1261777	0.737667769238424	0.346968762515862	0.776132658562904	1.54910026587042	0.715374970324571	0.0963250522402257	0.602202912044043	0.658409758460115	0.958272789626592
chrI:1264082:1264232	0.357463126766822	0.785984264502563	-0.762099479530274	0.816281646687331	0.091548148636027	1.72215701641721	0.347734388300198	0.368871152819483	1.636555749382
chrI:1264506:1264656	1.05676727517913	-0.238487996769456	-0.562101525920252	-0.79320747068699	-0.187371180830677	-0.460184149746536	-0.813023859681332	0.117786680404564	2.2473015263187e-05
chrI:1271078:1271228	-1.05737479266795	-0.792276135452599	0.0487156439748023	1.13396316740317	-0.0958179228239485	-0.364811159511885	0.0294802975554677	-1.15390214919834	0.167519404811388
chrI:1271435:1271585	-0.551576388286419	-0.767551481099159	0.0597918826808638	-0.396129799584215	-1.23406692004408	-2.06289654155698	-0.363759968222706	-0.764681229857388	-0.175979968192554
chrI:1273862:1274012	1.35951062228589	0.287835535660554	0.789640926140521	0.173405521685519	0.285377234398151	1.08879267999962	-0.00547940612399148	0.788521729180587	0.493969126235769
chrI:1274035:1274185	0.144749392109377	0.941829938416246	0.940276930397458	1.09170621487512	0.843295581170097	0.549476018567513	0.955112206204559	1.08403436519873	0.263160162008288
chrI:1277277:1277427	1.71671827096268	0.774344823590677	0.795795514803206	0.341091802646584	0.482890380125067	1.14673714481836	0.399030753540728	0.826246751638681	1.16381472007455
chrI:1298907:1299057	0.620224038087025	1.09838921990671	1.8667297607189	1.33571798415502	1.4008346700297	0.569346108667417	0.92732238054888	0.712256372097671	1.44874757049399
chrI:1300091:1300241	2.65521059411096	1.44842905805652	1.72154649418416	2.03050965962249	1.81687095184896	2.05737022611939	2.28567289410135	2.08838037986724	2.81240406053837
chrI:1303013:1303163	0.153416507604787	-0.970315281740607	-1.39317126050826	-1.8926813142271	-1.85124006976807	0.0522476425498078	-0.0420673412411854	1.42480416165092	0.515182367178177
chrI:1304332:1304482	0.135146974662073	-2.61493898568706	0.839314599751042	-1.1306812349799	-1.04330278312615	-0.775006556609771	-1.39141604705915	-0.851993074862606	0.863619271358676
chrI:1305333:1305483	-0.173638368411334	-0.548097566512923	-2.20034730033626	1.60300555848347	1.00963865716777	0.103280916439053	1.3501756867147	0.681991281624141	0.45367409519596
chrI:1305726:1305876	0.496195927940228	1.12189831717111	1.50075601385931	1.0638605824939	0.655429906971064	0.242483919149961	1.45997366210754	1.41086098603716	1.36118944881122
chrI:1306833:1306983	0.254264133335883	-0.433288772253274	0.0946003469466621	-0.404775628365596	-0.175334922707073	-0.508583812550214	-0.596423961003357	-1.46484625199327	-0.238693566082444
chrI:1308057:1308207	-1.43140556129299	-1.23555906042591	0.150588127964797	-0.79129928892529	-0.772617107855518	-0.378098673967545	-0.663805312372685	-1.98142854801193	0.562849305641875
chrI:1311071:1311221	1.20451764484688	-0.41586122529919	-0.107411023887279	-0.573187568071538	-0.730382713893975	0.465775414151098	0.143596236002982	-0.37899494658797	0.49427577421354
chrI:1313680:1313830	0.588332639703829	-0.206985406210439	1.04353908037723	-0.333286177051418	0.138588049504361	0.486459358367573	0.247349829232885	-0.545881286019969	0.0182844203445435
chrI:1315548:1315698	1.07747074522941	1.40081317469064	1.66487307108892	2.37962433895917	2.0271143621618	1.84419677857117	2.18295534957082	1.88207105741954	1.56977100379324
chrI:1316144:1316294	1.91929706966865	0.112111503164115	0.220890836453952	-1.40822268462671	-0.265348000331374	0.0687581818878634	-0.925657565183721	0.22045614320332	-0.0374230965738126
chrI:1317085:1317235	0.597468724412219	-0.253044576737696	0.118872652034542	-0.176499776101866	0.0322134408055982	-0.175540193476683	-0.311344106859602	-0.595248553027843	0.673688916943584
chrI:1322042:1322192	1.16694909219403	-0.481781987362422	0.716812873754188	-0.228460903820478	-0.503581364292321	-0.570129140490024	-0.232809919498549	-0.603546784798849	0.684537580211293
chrI:1327935:1328085	0.499878103942377	-1.07768737493966	-0.958156154998766	-1.69808437420532	-1.05323972254978	-0.175154486620199	-1.33845862418018	-0.9610199089419	-0.404481788749824
chrI:1335233:1335383	0.693191375076878	-1.02462571725214	0.239202233983835	-0.711763761756383	-0.204357736637829	-1.21124422616522	-0.376746844656968	-0.103340372978268	-0.370484052526764
chrI:1336772:1336922	0.615825920875522	-0.191920688411359	-0.0202243833395837	-0.599789245016857	0.70669087964691	0.587480742976925	-3.30272498029017	0.926652272446672	0.287843489975181
chrI:1339708:1339858	1.19539201941286	1.38038879277111	-0.517156226348231	1.91787692310123	0.209371916443539	-0.0695581332441012	1.31451059054746	-0.645719468029681	-0.287519704244428
chrI:1340095:1340245	-1.11055037384494	-0.981469343244858	-1.21427222855357	-0.338657613904579	-0.573857311952162	0.112513126015199	-0.117429716033951	-0.679655739269963	0.449611612865903
chrI:1340524:1340674	0.874227340824885	0.474151433146628	1.13353850108283	0.745218075618401	0.855781906560231	0.678551719202431	0.977199463331842	0.9744498875049	1.49336764905018
chrI:1340985:1341135	-0.424887233042139	-0.900988380315415	-0.0849252862254685	0.231257767578213	-0.84355209874	-1.01457586893411	-0.360594817417182	-1.26228452673794	-0.250110463510047
chrI:1341377:1341527	-2.1424339197078	-1.58873572097548	0.710855111782073	-0.0300588445881216	-0.696149753848471	-1.06109592543762	-0.494112078197161	-1.95773441849174	1.35384405705717
chrI:1342173:1342323	0.356421078148797	-1.42788009963081	-0.864225265468559	-0.662860592389176	-1.21396762993595	-1.5112751887252	-0.921726550858535	-0.862019501581921	-0.389487395977484
chrI:1359579:1359729	1.93116829241455	-1.85433062316391	-0.944849943989666	1.43172337285345	0.743362908221396	1.40302580626606	0.682914177565015	0.0416505448276008	-2.04964947877489
chrI:1361300:1361450	0.592885787855153	1.19223849783079	1.71226997183502	2.77356593334779	2.09823563690367	2.10863434070352	1.24676631902097	1.29989689105887	1.72148445313625
chrI:1363707:1363857	2.3741772902635	2.02057551186903	3.08837119188764	1.47282303893349	2.19051024860048	3.61936600650773	3.16542265390772	1.24756352153688	3.03239753907325
chrI:1365424:1365574	-0.535423852616172	-0.58277361753279	-0.325913050571003	0.230815629481067	-0.517086305807317	-0.276027386662508	-0.344965196685721	-0.658252232773547	0.00900486766598823
chrI:1368821:1368971	1.18555557871617	0.391891376611889	1.62806516849164	0.770350249600337	0.111868928675986	0.625719582890408	1.16645901390948	0.122359814457294	1.40095702661309
chrI:1371186:1371336	-0.935728700236952	-1.98788329642191	-0.558990074215021	-0.803764384995033	-0.948233375851203	0.0587583867568926	-1.25520261113854	-2.53780748083218	-0.831966156056847
chrI:1392559:1392709	-1.1404219326158	-1.57271771383339	-1.16584941989193	-0.980792634108936	-1.20835660555286	-0.281974090758798	-1.04348490872556	-1.67261840626982	0.705459759419953
chrI:1392914:1393064	-0.323837794605261	1.07676253662615	1.04787944335884	2.89866882550211	1.14383015521968	0.719178170315225	1.59297045275562	1.05164672768107	1.78578939641283
chrI:1394260:1394410	1.78459358234336	0.8161596387088	1.21192567787065	2.536376590134	1.85424962460538	1.97240578179965	1.35727996102957	0.900835757495001	-0.601300794204016
chrI:1410013:1410163	0.393888552187985	1.12491289045846	-0.31302047952471	-1.24369301444415	0.590422842966679	-0.202946036989361	0.104938237112166	0.583614669657906	-0.559931273231528
chrI:1415943:1416093	1.56374685470796	1.6816560149039	1.241898603572	2.62513932303782	1.87880831012418	0.949827996447653	2.14813081689539	0.753384464018531	2.67427557419582
chrI:1416101:1416251	-1.29945310031094	-0.00705119674722532	0.520343263562672	1.67862088924287	0.472780092941241	-2.16033412344418	0.210867748526306	-0.544882702544598	0.454228213675938
chrI:1435234:1435384	0.53525995522283	0.0411606240906176	0.750682169738665	2.10044252455045	0.969858345295774	1.12005433570126	1.52270860012363	0.765826704373686	0.224551354873394
chrI:1435591:1435741	-1.7824862756123	0.323279953412635	-0.450185180494488	2.0767862091402	0.493383342650359	1.18421069822609	0.945420019233825	0.461469196836367	1.56241651411432
chrI:1444208:1444358	0.180008600151346	0.526981065258209	0.417515560988205	1.10416534011181	1.02125071504131	0.857700666532932	0.924849799565084	0.598826303117598	0.311503965721976
chrI:1451573:1451723	1.01005180315236	-0.310669076179414	0.640545015919584	0.119598371489582	-0.499696446510948	0.272493794754342	-0.0062925258417288	0.0180493712743434	1.326096223439
chrI:1453075:1453225	1.06920734293857	0.50505012429234	0.206333842784869	0.414348864350555	0.613386539636029	0.289551682934409	0.729030805431489	-0.176550143933185	-0.502004442746746
chrI:1455333:1455483	0.0827966552318975	-1.46160038783304	-0.650971213111939	-1.40635844301357	-1.14028276499188	-1.25118842622741	-1.44264929110101	-1.39117356121946	-0.233937201085368
chrI:1471122:1471272	1.26545425867284	0.811480370542093	0.69088680109527	0.855240464304522	1.13540813215234	1.20094985714294	0.353430357088439	0.762626703251374	-0.0546800375332682
chrI:1476655:1476805	0.166983377185843	-0.598367314933366	0.764150788565982	-0.112248157398893	-0.432849128801249	-0.630916979045953	0.547748622237184	-0.573870231161989	1.83057278126995
chrI:1481609:1481759	0.245951878804868	0.050233807711643	0.787871258284256	2.71827448391666	1.29470685465873	2.66423184542747	1.45583168962291	1.33769202874797	1.94815575813503
chrI:1482826:1482976	0.338141376193984	0.210849491262844	0.315303479788031	0.639207182464641	0.204127925975311	0.919760366418241	-0.170919776485033	-0.0562322367520993	1.21420833129286
chrI:1514520:1514670	1.04285167321713	-4.87235824204058	-0.725615958419599	0.965128610665437	-0.813166085752982	2.18784706070496	1.53911071260265	-4.47955440768432	-1.10391075191813
chrI:1537258:1537408	-0.509418257714417	-0.691446020661921	-1.29002953297521	-1.46156288824001	-0.290089326887579	-0.664995743627833	-1.01749002685338	-0.884725336396414	-0.0540701022199894
chrI:1539005:1539155	0.132062225242138	-0.243795355010372	-0.967223546252399	0.335286624292756	0.784622856927523	-0.501028834988322	-0.967942212838396	-2.09325608106089	-0.940638591858393
chrI:1540593:1540743	0.0558547085756542	0.862738333226715	1.47162589045637	3.72293286341422	1.04489628152073	1.9183539575784	1.83915242480943	1.29577111853632	1.80315869776382
chrI:1548248:1548398	1.01996636354749	-0.333602804550651	-0.301053442796179	-0.262356962085468	0.496717279561104	-0.73357294116903	-0.351028683860052	-0.0633269664257022	-0.16129702639598
chrI:1552693:1552843	0.924765642786508	1.12208412210263	0.605205403013692	1.23224779109231	1.0405152318254	1.32916909379812	0.659214344457241	1.08938759862656	0.735480429499161
chrI:1559173:1559323	-1.23822212888244	0.460097661021375	0.97116624531213	2.94601377011305	1.02990795383481	1.75652610381421	1.29260429927365	1.10065708019212	1.51418977758102
chrI:1562640:1562790	-1.26252554746927	0.308106666133987	1.10067838759959	1.80255299356912	0.765156034928835	1.566547519037	1.0180553548445	-0.0537061328314405	1.80565060607007
chrI:1564113:1564263	-0.499420531570527	-0.815750553119846	0.267750225163177	0.253824759890507	0.479302006936651	-0.0164034374866816	-0.24983404352329	-0.953964899247148	1.99016166486513
chrI:1565222:1565372	0.265938555535377	-0.363558786034302	1.78176003701423	1.44215207137763	0.0715108580753323	1.96343290382751	0.341676509978494	0.121012420277158	2.35436629641654
chrI:1582020:1582170	-0.301982067253919	-0.615130376720404	-2.24656888668553	-0.766884726438745	-0.670572285385646	-0.430055810692798	-0.299811086598813	-0.108249461424014	-0.549047571986965
chrI:1583399:1583549	1.00376527163315	0.413571390605675	0.937806572465617	0.887971259780496	0.887066262068169	0.757743322068506	1.52727255714728	0.694451702598573	1.14496182355627
chrI:1585152:1585302	-0.0551377496135358	-0.394412093722803	-1.74814261095946	-0.116377428780012	-0.339649628228221	-1.11238211030926	-0.674214194120736	-0.895049386257902	-0.814797374833916
chrI:1588220:1588370	0.123873434509206	-0.921624482091551	-0.218221192692184	0.414348864350555	-0.169997349937048	0.871384701847739	-0.341742213766657	-1.02903433788794	-0.974076591950788
chrI:1598559:1598709	0.519636353475713	-0.489579206324255	0.144589834048234	0.120615669707208	0.193634758196151	0.822983444771816	0.76559837636188	0.212494874372954	0.196963742406324
chrI:1601566:1601716	0.559871284623561	1.93891283780383	1.86946692422607	1.24918127779345	1.59430186392928	-0.742549357641378	0.613823852982106	1.96485496092981	1.09705905920031
chrI:1610115:1610265	-0.752771793393472	-0.775496812658035	0.327044226549844	0.921502261745958	1.56378209791858	-2.55720785785048	0.834685759444499	-0.138334814717882	0.809028450940365
chrI:1628636:1628786	0.292286364193323	1.93294158624547	2.1733293164876	2.70015482685324	1.45722198521165	2.75066301269104	2.34932019754319	1.49103965365204	1.95825375469852
chrI:1634526:1634676	1.18862380988192	-0.226614343792422	0.975627246191704	0.649116274040594	0.255046441301734	0.349301639062005	0.443086301291316	0.413013541420363	-0.112733212622067
chrI:1636520:1636670	-7.45434379658966e-05	-0.241574293378282	1.20562537074663	0.66153151150079	1.16890221905099	-0.197600481761247	0.475796848821161	0.338662817840373	-0.152161658690017
chrI:1641389:1641539	-1.45629429858085	-1.11017357823655	-1.47986673807808	-1.1302671606286	-1.76810893972121	-1.79552507875267	-0.358530809438368	-0.984544873040557	-0.177799872874142
chrI:1648226:1648376	0.0984039066981407	-1.11457723798664	0.322989444243696	-0.0602932614656054	-1.01241682480016	-1.49399423760248	-0.650721135215015	-0.983952340233637	1.62200134363671
chrI:1651381:1651531	0.202683621511612	1.09199887936479	1.24922156969917	2.89162892162564	1.6449003115745	2.09760044016385	1.89872392645836	1.36771257746597	1.44349404422889
chrI:1656778:1656928	-0.398316196102172	-0.389052087225898	-0.369439342407738	-0.491231610782774	-0.615105707349461	-0.368255151663392	-0.389175465583223	-0.473564654836451	-0.266234826944498
chrI:1667363:1667513	-2.07179030095783	-1.77198770293566	0.107581811119123	-0.373578109363412	-0.146520296137792	-1.09185297388749	-0.667400918456736	-0.830612340102346	-0.605869342436385
chrI:1669117:1669267	-0.891810400457106	-2.39519646618742	-1.86805720927432	-1.13342243682279	-2.36051653696353	-0.891654851490756	-1.87105150014221	-1.72839085651178	-1.49364612747866
chrI:1672397:1672547	-0.995500946166637	-0.978551263816445	-1.30149769800396	-0.270201556953109	-1.12873379752018	-1.7450056357184	-1.31347088872779	-1.14002889546925	-0.952490743581514
chrI:1676587:1676737	-1.25522999644622	0.830301058729992	0.7935085609904	2.17562535155649	0.531320929604116	0.796338845508385	1.42715486606602	0.438229242850456	0.257681699177485
chrI:1678983:1679133	-1.41961538501093	-0.124255918982591	0.229698481716393	-0.653061863726293	-0.991097271434401	0.139817110355068	-0.602479676095295	-1.07922186963162	-0.276302555808037
chrI:1686250:1686400	2.53599454474626	1.30901875731819	1.26580795368312	-0.433990836254033	0.863340480430306	1.34786750405775	0.738761644440126	1.41001043853145	1.61771550861817
chrI:1687743:1687893	-0.387576468697546	-0.417624095869096	-0.377909314546857	0.307595831121352	-0.00694599733592653	-0.119864460773506	-0.0510477696707267	-0.16953533941747	-0.272908269076325
chrI:1688944:1689094	0.135146974662073	0.8901657084479	-0.342990450246744	1.34120939356948	0.772802196102088	0.791998702294891	2.02424857646363	1.73645686383366	0.433881633641701
chrI:1689105:1689255	1.35941483521329	-0.077840222305942	-0.218867844626483	-0.187534917078851	0.936717808877053	1.45226767112513	0.9025233853471	-0.0545387510015342	0.634237958555828
chrI:1691111:1691261	0.687009882263693	0.598449698848984	0.438390151660077	0.697180633570648	0.885138635960437	-0.0380935194620908	0.669782695299751	0.240831500753453	0.124334219160473
chrI:1691394:1691544	0.25205050110108	0.482391200410116	0.459160405055708	2.25862755680362	0.504527704071901	0.652425127989729	0.622601774702421	0.376642440599627	1.17353136329986
chrI:1693241:1693391	1.0594465415848	-0.140594250824419	0.512948390712781	-0.0851377642087464	0.465929136211416	-0.235445866118591	0.380821504545255	0.374383407525746	0.667894297549929
chrI:1695157:1695307	0.152777244755927	1.03450158194018	1.0083078765248	1.89950954600492	1.5956374205675	1.18824890894166	1.38528219996253	1.03119180892062	0.530882283183962
chrI:1697075:1697225	-1.78715370844955	-1.64581139889828	0.54665031069772	0.235601572584531	-1.35821995888149	-1.53782172815873	-0.617089125448536	0.323541422992451	-0.932770652856631
chrI:1697992:1698142	-0.339510355382903	1.08491962561186	1.96733190515597	3.18565581975615	1.76878757860251	2.01590514398651	1.97240150569795	1.48633701023672	2.1737788490828
chrI:1701837:1701987	-4.7387865670384	-1.75120187496514	-0.505128177334854	0.56049083324403	-0.369273688353456	-0.813291474433245	0.195470385191444	-0.612357370514168	-0.530494021190459
chrI:1715206:1715356	-0.117680172328456	-0.194386947885144	-0.0439663928052922	-0.681829515760544	-0.981971163960589	-0.652280263699422	-0.927010503581126	-1.7217896522304	0.960990925995489
chrI:1717509:1717659	0.117441327908646	1.9356628389072	2.08510057779951	3.09742686118804	2.53629969883959	1.7119712467844	2.66283295304829	2.27715386213771	1.93673632533519
chrI:1719150:1719300	0.121087240285254	1.02345660756125	1.47762858622004	3.24409834012423	1.76371282628693	1.17657456143061	2.25564906069831	1.47973877420037	1.62453158683473
chrI:1721586:1721736	0.395828421881495	0.551568811984909	-0.74542453995778	-0.418591008762401	-0.770092783151982	-0.286785385388795	-1.12822105386904	-0.335759907786752	0.0382908785334913
chrI:1722649:1722799	1.08980919285683	-0.132927889282978	0.293964956275304	-0.208302356720373	0.0651434907520251	1.09105969680789	0.300897643111276	0.401094051446005	0.585991838765708
chrI:1725292:1725442	0.589844170771138	-1.04134645521766	0.0937472421660976	-1.11619871716189	-1.24315723641028	-0.0934867151438036	-1.04912096626669	-0.681022421511738	0.0275148438428659
chrI:1729646:1729796	-0.0442767254688697	-0.0100684104200947	-0.0647042838559579	0.167145443825644	0.134934177021115	0.328159877303029	0.350601677220941	0.396199303176131	-0.369453621639057
chrI:1731061:1731211	-0.389668597844433	-1.44035221592284	-1.43969408315157	-1.18802910446443	-1.40561219549216	-0.0929739578792945	-1.63154908691417	-1.19682432423309	-0.946369515311078
chrI:1740764:1740914	-0.388198477269816	-1.28832534333637	-0.667956097240566	0.486083394685597	-0.504913414931662	-1.30993315592479	-0.444447250656878	0.204666117303075	-0.421091111981941
chrI:1751081:1751231	-2.65937715379263	3.49177175376927	0.66928254188748	-3.10545761313945	0.202424685479765	-4.18917635361075	2.04940352720524	1.3493122883028	2.28592779510901
chrI:1777440:1777590	0.534082713056481	0.13591671147628	0.438817367472613	0.605939367014255	0.719587939362679	0.375793959616137	0.408911648501288	0.498465896535074	-0.366131700019556
chrI:1778778:1778928	0.348116780363948	0.444557896874721	0.412561359085992	1.77600339590406	0.670967068541699	0.472877907111379	0.659104102219616	0.4693234661581	1.03046045066791
chrI:1792633:1792783	-1.98914785075	-2.13349743786178	-0.719014832742204	0.319639128159359	-0.995850146019828	-0.843441575784293	-0.441363834096219	-1.30752425137347	-1.7764067536299
chrI:1793071:1793221	0.0660945276448769	-0.933568171598052	-0.151364788323883	-1.28074428870562	-0.490390094972016	-0.186557684656498	-1.00616476129634	-0.602364639719092	0.693829136746761
chrI:1800165:1800315	-0.0934310080201287	-1.25918397744379	-0.652880202381081	-0.980401238076637	-1.24747221176105	-0.792524206869495	-1.38402487663522	-1.34438188443222	-0.668200824042999
chrI:1807962:1808112	-0.769629313995307	-0.115771396661733	0.423811452967661	1.87977596513918	0.22624022821126	1.03346021274022	0.226488081351371	-0.402762905054205	0.360600852704549
chrI:1815938:1816088	0.135146974662073	0.194614367948836	1.27477455134765	0.148206583269826	0.128121107876558	0.791998702294891	0.258501780135753	0.759344539812364	0.863619271358676
chrI:1823037:1823187	1.16285488669208	0.806932018239082	-0.18900729646733	-0.354079550641009	1.5828228673811	0.265564354572562	0.581986857910581	0.550109839742385	-3.02986616217576
chrI:1823209:1823359	-1.35292764319523	0.281069042637554	0.067387569496238	1.35794929093793	-0.244991833770206	-0.880445884287828	0.799690914466519	-0.65106818654063	-0.872204036646312
chrI:1832204:1832354	-0.821662153832917	-1.5206015274326	-0.857111873045004	-0.823155575517126	-0.98957941646499	-0.884987217720811	-1.6989282776542	-0.740553715649854	0.876484949532909
chrI:1832612:1832762	-1.33348177134387	1.01310233020989	1.12681319175764	2.19218132302894	0.905728172662609	0.734973177097361	1.70002469837464	0.569209369007277	-1.2471291000063
chrI:1834888:1835038	-0.368610551636699	-0.249240132831808	-1.58848477008266	-0.0928719297155275	-0.9601831837542	-1.59269921654471	-0.457654999466243	-0.697931453000347	-0.419299921341381
chrI:1835094:1835244	-1.66156956186633	-0.484471727289715	-0.664170532460843	-0.0300786343588206	-0.549626244530771	-1.6252028988285	-0.145950074218217	-0.940140607286727	-0.634935880399412
chrI:1835532:1835682	-1.74076386544259	0.471389488465332	0.39049727133453	2.6400637028758	0.882081505045691	0.671530146057173	1.54467787748299	0.194106269060184	0.644966909019432
chrI:1836211:1836361	0.242595174206942	0.213570055091919	0.442594319008011	0.923656531522652	0.213810025510775	0.453639331649131	0.375072427721586	0.48482984417143	-0.911661017167988
chrI:1836349:1836499	0.373445512534928	1.77092180953458	1.24449832650822	2.02635751619108	2.1203365028228	1.20803773233903	1.62247198534473	1.91929479482358	0.83617804884436
chrI:1836781:1836931	0.13486396038308	1.45494421212476	1.78626880871831	3.3151216299525	2.25160853391595	2.16509302379725	2.22604067269367	2.12202065407258	2.77776423019901
chrI:1836992:1837142	-0.293236650839935	0.893030723937374	1.17353149512254	3.0236509289406	1.7778731959221	1.41548314151846	1.58443114897523	1.31558162541881	2.12909021923953
chrI:1840859:1841009	-0.310811462667418	-0.356086503618321	-0.448558768615248	-0.331598442635407	-0.332563060685709	-1.80395322669745	-0.285411299977159	-0.713740797656694	0.540096654730196
chrI:1841202:1841352	-0.00237784883980654	-0.406090714382796	-1.3913848169008	-0.101982946284567	-0.387851677739365	-0.0363161796102886	-1.02018598541862	-0.55069717810659	-0.243961861677168
chrI:1841718:1841868	-1.96581670345336	1.40262306848585	1.12605795320475	0.492821465896416	0.258543850446943	0.219761668848335	1.85329755122825	0.874620308726847	0.728825734729008
chrI:1842434:1842584	-1.10197703328115	-2.16731719082205	-0.820850544781376	-0.186082186445455	-3.30120698197736	0.483193892443791	-0.791485202206673	-0.135528253749383	-2.08023466383977
chrI:1845023:1845173	-0.576887360153141	-0.125398855550019	0.418422386568166	0.651999531462896	0.923377361777009	0.411393356019316	0.539107099461643	0.0355024730928936	0.45092189939351
chrI:1852706:1852856	0.142298786466567	-0.824579538308329	-0.817899849425308	-0.844654725315547	-0.767903636841154	-0.387084512616207	-0.58489362027895	-0.414074631499027	-0.477378339112604
chrI:1853009:1853159	0.202771046859016	-0.78890476374039	-0.811231135960179	0.0947502267979373	-0.035558235116803	0.192141563658524	0.111473386912137	-0.307377520715673	-1.07961276128434
chrI:1869123:1869273	0.305753671994741	-1.444260571854	-0.839595621021697	-0.670627407973696	-0.492310143109011	-2.30756649387351	-0.445368223054615	-0.769390493143533	-0.709837414814475
chrI:1870847:1870997	0.279496783861795	-0.677608846990683	0.853898756600085	0.0281816159828152	0.285784214899466	-1.52132749838152	0.0967010116349366	0.427390576035333	-0.911957746946861
chrI:1872349:1872499	-2.99770066278654	0.669424870389853	0.237396947040233	-1.68757074825306	0.0892593247312088	-0.981733783870485	-1.72059830889142	1.2293096928643	-0.0953278218168343
chrI:1872571:1872721	0.0941904568590619	0.300088147834096	0.733144564419119	-0.224840604140557	-0.286780431374769	0.974858422204908	1.00704683030273	-0.266770915674849	-0.208527190694191
chrI:1873859:1874009	-0.213721204330963	1.1477351990345	1.54936364175221	4.01310457265926	1.71088686666554	2.30618543295904	1.87787741223642	1.55081084828711	2.27299077860017
chrI:1874543:1874693	-0.600598624014665	-1.02669478526406	-0.604447564578486	-0.304057152436264	-1.40680464654681	-0.876448063398736	-0.965558330114168	-1.31371697364342	-0.304893766827062
chrI:1875136:1875286	0.335271428326898	-0.528092368503752	-0.332366954705821	-0.228481406275461	-0.772366942172452	-1.41395505560169	-0.756608723016112	-0.39097535213184	-1.01326961335092
chrI:1895051:1895201	-1.25630883606832	0.219553143106216	-0.21343261936936	0.549243607413766	0.809598024781102	-0.407777610318053	1.10843379624511	-0.154148176379644	-0.412623023557811
chrI:1911722:1911872	-0.676315644678468	-1.41175137341644	-1.57998514233827	-0.274546370677861	-1.16211106737054	-0.0101079955323258	-0.949881148244615	-0.221171978139007	0.499352410411617
chrI:1913985:1914135	1.27262628383621	0.403301749506017	-0.12399651327644	-0.188846762044651	-0.490556856558541	1.42502661808691	-0.0212263632566376	0.68954239767978	-0.968132075804287
chrI:1915962:1916112	1.9552117419403	-0.0344327624191098	0.831393568586987	-0.23107938104359	0.397680149085805	0.702574971432792	-0.367997621913545	0.24392824583028	-0.106195839616581
chrI:1916801:1916951	0.889005628435118	0.294457251474875	0.686877501524205	-1.46027289137772	0.0112004379814529	0.510872284471729	-0.0669031390646489	0.391944563234721	0.382871496219558
chrI:1919286:1919436	2.19838133876101	0.347256386436992	1.31754772802378	0.939602543666061	0.406553626880333	0.716528616269748	0.533412012037756	-0.215916646841169	0.958171507521176
chrI:1958473:1958623	-3.02052650158479	-0.882933114930173	-1.52538856428398	1.30530217068238	-0.469489804195839	0.193141774208959	0.727080717409539	-1.23593974419137	-0.771456319149134
chrI:1972696:1972846	-0.610619766845479	-1.84040939131714	-1.67526043938162	-1.57332694501045	-2.00921223673752	-0.396352060138267	-1.02451353241948	-1.57180680208766	-0.307291414564408
chrI:1977980:1978130	-0.85670001911534	-1.76362523645535	-0.520682691996739	-0.0337357823697398	-1.08122011066501	0.897297689125995	-0.910854364461353	-0.655646385113442	-0.0735587910250169
chrI:1978247:1978397	-1.2900373484501	-0.515974721593776	1.89529093183438	1.93808902138328	2.67399451750665	3.3441314909893	1.15168762044496	3.2252127869879	2.21230187368058
chrI:1978565:1978715	0.16442375068113	-0.51846143739149	-0.350245608075607	-0.850342665214916	-1.49908457482534	0.0695474672032982	-1.34776242345549	-0.984792402808693	-0.413511262409553
chrI:1978815:1978965	0.24006033993187	-2.97708382225893	1.16891936102498	0.2407015122152	3.73801812905141	-4.18917635361075	0.439393310028116	-3.54119890436792	-0.298845145856171
chrI:1979489:1979639	-0.497596274487305	-0.984391983642494	-0.496269939196438	-0.433394914134732	-0.0662515742295491	1.00951113966243	-0.446392930748842	-1.01770961517737	0.985450960213333
chrI:2011297:2011447	0.637296334459857	1.51321573850361	2.0056253343441	2.79038526917309	1.82810937522346	2.42827911700865	2.05387278140401	1.99341304634241	2.14745404747328
chrI:2019503:2019653	1.65220698596957	0.849272341386261	0.541540711597642	-0.607083831144743	0.958809911731212	0.914407720953977	0.747883561988251	1.53714048422204	-0.468188467132933
chrI:2023320:2023470	0.345303075574233	1.4829052890236	-0.54714704173634	0.299320436370501	0.867986330338992	0.310597981726912	1.39269620204233	-0.168394303708615	0.107292450984821
chrI:2026126:2026276	1.08832056355165	-0.306661890955866	-0.657209333902681	0.226372970242296	-0.759574351509403	0.329435026130441	0.667724493361428	0.135023969194189	-0.314418075833533
chrI:2045034:2045184	-1.00897278874766	1.15631618223826	1.34003216066219	1.84566435075443	0.580732406962525	0.529739036948336	0.905339375223088	0.233650106491223	-0.275195671691973
chrI:2049150:2049300	0.803487407011499	-0.803410049502657	0.13260605680279	-0.264263519273504	0.554990743160246	0.852614965086998	-0.44706575501381	-0.673028746457751	0.285592359052652
chrI:2050075:2050225	0.297777957614125	0.405069481484831	-1.40769559638889	-0.69665304331401	-0.796247857338253	0.0468845553974139	0.256944658691284	-0.502757173811135	0.132206058268227
chrI:2062625:2062775	-2.05010260208364	-1.8537898196414	-1.55146868457776	0.467797700921554	-1.05114130777175	-1.38059821273247	-0.548438379828198	-0.741462545002521	-0.696228950516764
chrI:2063998:2064148	-0.609130685270469	-0.514286264877564	1.11507854795159	1.76920070253768	0.857465578945347	0.757450686828406	1.3224917149742	0.583150894163109	0.310043740177013
chrI:2064818:2064968	1.05243598373784	0.984854940430539	0.193381493311012	1.03957452240218	0.889245526039737	1.09543779053246	0.623757502479904	0.672584450153651	-0.425466458286968
chrI:2065558:2065708	-1.1790880605585	-0.91927842794684	-0.540806766532439	-0.423286066241011	-1.07598053697404	0.086029306163005	-0.736035375929696	-1.87131689366622	0.173737921718637
chrI:2068960:2069110	0.304377217524817	-0.537685507589321	-0.0109162907344494	-0.644143544674646	-0.88810202119757	-0.0509506885131697	-1.34398248504918	-0.422094636211954	0.566500312201741
chrI:2069316:2069466	-0.0551201595184059	-1.07770142138299	-0.4102166895747	-0.436154650950823	-0.557639652065506	-0.828860785762867	-0.802480653873787	-0.697795103841243	-0.357284841159382
chrI:2070820:2070970	-0.920176335686008	0.229207582126638	0.418306413446661	2.47019003319308	0.244339497172533	-1.45266073771696	0.836270557860284	-0.198950305656469	0.473260209401877
chrI:2074562:2074712	-2.11880963099676	-1.25622156483194	-1.04047842425865	-0.526716902515907	-0.562424401217856	-0.510555925044436	-0.678960684728637	-0.423636827801453	-1.30204890518424
chrI:2084300:2084450	0.307544873700441	0.577257329067051	1.14260375144934	0.98361256084833	1.31988220207184	0.886702446627841	2.00933149189376	1.45532995547273	0.403499477226663
chrI:2088929:2089079	0.153022072577584	-0.270596651457998	0.491878868377853	1.25791089335744	0.00345246074185174	0.549206317752867	0.1809255634745	-0.481373858815944	0.637099195386424
chrI:2095188:2095338	0.886491754573016	1.23091618272227	1.76293824550493	1.22671925863039	1.49060917339338	1.24090519546477	1.70061582282681	1.69338121041741	1.16323532334292
chrI:2097019:2097169	-2.96484851312274	-1.79467402708229	-0.569069866318846	0.0548691912922575	0.0574335782393161	-0.363242588888769	-0.14536802986786	-2.11312440927948	-4.1426783851903
chrI:2118327:2118477	0.77717475129349	-0.273013981318441	0.410691916130852	-0.510813351895208	-0.302735472283598	0.655924686239068	0.216413699156734	-0.0646047470163305	0.0597386068840805
chrI:2119379:2119529	0.0471815341012058	-0.905301579950896	1.46694949468016	-0.818514766531545	-0.213877853015487	0.476587170555287	0.333663292195354	0.535022285222962	0.669520711078434
chrI:2120741:2120891	-1.07487606767283	-2.74744635762374	0.415103142122862	-0.214628964439902	-1.7182987668957	-0.166573570321406	-1.84762640246697	-1.39749296067065	-1.06822803586662
chrI:2126821:2126971	-0.440954431299522	-0.129517793413155	0.140837113919658	1.29204127584723	0.518565937955356	0.674196951119428	0.363436349683811	-0.314423802701812	0.597370745974287
chrI:2151766:2151916	-0.77371125010734	1.08063187215554	1.17833073549823	1.15356879319193	0.788940310522338	0.542468797429211	1.45370384057343	0.135738321503512	-0.39321107453968
chrI:2154005:2154155	0.0575842755139567	-0.497302756850057	0.277637024141486	0.678223754099182	0.580582559113308	0.487636860205886	0.00790272437707802	-0.239546072156221	0.537535885316046
chrI:2155982:2156132	-0.272665201007747	-0.403093463406126	-0.376403394792803	0.773275560823798	0.266270648208928	0.0725247940348041	-0.437261768634926	-0.351833584812324	-0.0590348070645264
chrI:2157135:2157285	0.0621040817593562	0.303758546964101	0.146649583841898	0.193785572577075	0.0524516524065278	-0.598120667681383	-0.739385451633929	-0.890027744378387	-0.236140585440746
chrI:2167904:2168054	0.856714134894418	-0.988438597770312	0.452059161018347	0.100177065898806	0.20899005806437	-1.04264935032977	1.077810595263	-0.130704655005511	-1.51361589055719
chrI:2170462:2170612	-0.201525917701597	-0.901221062287407	-0.706022303912739	-1.19229307871131	-0.731327169500464	0.170861762683464	-1.04306820406184	0.149175095630568	-0.601961937962389
chrI:2176885:2177035	0.330003125011898	-0.272033491673196	-0.703520462174017	0.755968562952485	0.0773303285322084	0.1177986475924	0.0367005745570775	-0.170808712524606	-0.790725467163533
chrI:2178144:2178294	-0.0397070710219551	-0.119084222610191	0.230304305694087	0.396918062177391	0.22023158523344	0.417943826783261	0.248281154334873	0.0943333891916562	0.188823543088518
chrI:2179961:2180111	0.462470434259161	0.149453577129312	0.870791923616985	1.39001742067797	0.957721224263185	-0.241420773851812	0.947184532232056	0.465377825440008	1.20490222148329
chrI:2182925:2183075	0.339081535123902	-0.392269369954701	-0.649314889448445	-0.703070817073762	-0.781922898186066	-1.31856845980202	-0.879523413797829	-0.390013454405837	0.047066314923275
chrI:2184916:2185066	0.696132033192887	0.262945726607849	0.466975341055426	-0.13943761242421	0.943119174743125	1.14521791158153	0.737737909907046	0.837212495254098	-0.351106076167768
chrI:2186552:2186702	-0.456489856844181	-0.70229979474066	-0.0779031921992892	-1.12448756491774	-0.969833319207813	0.232123108693589	-0.344726519835648	-1.03826283935592	0.514417725380277
chrI:2187264:2187414	0.0925314777493597	1.06044646093033	-0.380557415138553	-0.791712523209788	-0.0648785815081559	0.660891098620782	-1.06917522793963	0.306428409920774	-0.229532140472351
chrI:2189463:2189613	0.260268959219108	-0.258278935796882	-0.644115795654915	-0.121498298959929	-0.591125161061156	-0.0588777466688032	-0.370515487318243	-0.403569153632575	0.41584501241746
chrI:2191351:2191501	0.0448377651470667	0.0846403245650229	-0.671918567811864	-1.04074063677611	-0.00225006868650495	0.376355691791183	-0.259738347543652	0.0189443248534296	-0.0540701022199894
chrI:2241088:2241238	0.968303930931689	0.742987922706248	-0.344469928572114	0.69968711001385	0.215440765129433	-0.275691754639537	0.280218686433	-0.52103288754152	1.19111337466479
chrI:2247716:2247866	0.531610983270499	-0.52768793310487	-1.25255855955863	-0.909593073740662	-0.176516135546757	0.212418933211413	-0.557706332214976	-0.729964130455194	-0.349892852250944
chrI:2249232:2249382	-1.72304772606751	-1.65253228897365	-0.372793571368623	-0.961642371093804	-0.782142827253231	-0.264435510790024	1.44961914977811	0.675800883818157	0.455983817606043
chrI:2253965:2254115	-0.275173544508761	-1.79868617082629	-1.08822737502126	-1.50389974836106	-1.4156821558732	-1.12235074316292	-1.68369901792181	-1.87751048189526	-0.493809023863138
chrI:2256187:2256337	-0.205636328570884	-0.459194144998587	0.00403504072867998	-3.37788359305047	-1.20373709183694	-2.26746860976302	-1.73332060602317	-0.344185822083386	-1.46702211460442
chrI:2273065:2273215	0.151244451263184	-0.921542708121937	-0.483933890077627	-0.360729753307179	0.135684617119938	-0.21032315888671	-0.212330069469256	-1.53289183457374	-0.49240787192288
chrI:2277047:2277197	-0.0140736577722005	0.595541288460348	-0.484299132613292	0.891123425992401	0.34294749644844	1.3348185064915	0.172325783485705	0.560996541410895	1.00827765213915
chrI:2280407:2280557	-0.452638536416768	-1.05038067484602	0.0532667453397349	0.58926231908926	-0.262972672281178	0.270911267469813	0.150989505575221	-0.951418096973306	-0.104052500587351
chrI:2291154:2291304	-1.90557571620375	0.417173590760534	-0.370337786105706	2.35029747359465	0.430874977407875	-0.218337214097326	1.01428124833384	-0.0367738529841086	0.491000556621378
chrI:2291503:2291653	0.150466919159786	-0.426193744197552	-0.14133154795472	0.821945452708962	0.203358855478703	0.910971171710423	0.973207361337687	0.322595318031079	-0.536509087373545
chrI:2292870:2293020	-0.90444448858954	1.06640386197993	0.729583650742446	3.15449797165224	1.50032164933128	0.878393654492956	1.60957554303669	0.978399858706739	1.73328027184822
chrI:2299697:2299847	-0.00988471128939393	1.68845580673249	1.56800365655402	2.90304064827612	2.24743825024264	1.72618227463715	2.00727896827227	1.99284757818168	1.06059963405882
chrI:2302823:2302973	-0.863742013241814	-0.620807447877381	-0.17078076053661	-0.736281993957608	-0.684286102118848	-0.656105384929047	-0.531027867476465	-0.435790977128882	-0.973263920102515
chrI:2304233:2304383	-1.55463009668934	-2.23027750408521	-1.70068773056966	-0.946313053942199	-0.81853766359667	-0.734868641611756	-1.54861056538406	-1.18881768813268	-1.38030661333583
chrI:2306050:2306200	-0.552205791365301	-1.17444222128425	-0.442666546914505	-0.64934053529938	-1.34879886004254	-1.03118320190353	-0.808655526501707	-1.37460929071936	-0.467409356706453
chrI:2306842:2306992	-0.219070750625005	1.02392067411775	0.539442414919804	1.58142979192492	1.30052034231807	0.582156224028973	0.586533900654721	0.516687820694803	-0.76275113126858
chrI:2307201:2307351	0.681070564172911	-0.383986720919243	-1.24459167663163	0.708665111360905	0.620610826094446	0.663666787517505	-2.12358824133787	-1.5454432114617	-1.17036182623868
chrI:2311815:2311965	-0.245482758153916	-2.37906958204287	-1.21012965704667	-1.28546601847602	-1.44799479170076	0.14928347704875	-0.795239958854109	-1.21021004391533	0.419486484286559
chrI:2312234:2312384	-0.00593781926360047	0.0934994132164454	0.0555325742238872	0.280549557985806	0.0652696472623965	1.18274095826509	-0.355768059171552	-0.701915409511761	0.565618035028345
chrI:2313048:2313198	-2.79896337522677	-1.29280693811916	-1.21270250808114	-0.0759232134330622	-0.53409124780716	-0.398788191492529	-0.66470123908074	-0.880718601134463	-3.42438911913834
chrI:2316035:2316185	-0.642010950975694	-0.870463725008352	-1.75759995251869	-1.20735429704484	-0.133082198837735	0.490710390101716	-1.24130742823975	-0.785108983962152	1.34930696766104
chrI:2318144:2318294	-1.94432796879498	0.420342863747144	0.812087575175062	0.180053460486077	-0.355849032681205	-1.30659343391436	-1.21998021088989	-0.570287777311962	2.75959142868928
chrI:2318515:2318665	-0.258039284745154	-1.2230756905151	-0.585502802133556	-1.4890222858233	-1.60535552107172	-0.772432051553357	-1.61522943638222	-2.12836587817236	-0.547101434770063
chrI:2318811:2318961	-1.73971244174619	-0.502881702980675	0.145661824121829	-0.197888832735919	-0.13544982761141	-1.163461466494	-0.686386616444354	-0.720117715621854	0.988799126944736
chrI:2321887:2322037	-2.34805286244675	-1.94124783875811	-0.377096352841056	-0.350933589199103	-0.963943281172392	-1.14392779855229	-0.533775789361388	-0.260681818257995	-0.4229441537146
chrI:2322681:2322831	-1.06767138758816	-2.13632581842544	0.485031571322447	-0.97850795913937	0.58736248391695	0.663945058746129	-1.33204421508916	-0.44362834811311	0.16515828455682
chrI:2333145:2333295	0.108606328785651	-0.0297658825103773	-0.151709464269492	0.253353162991405	-0.102114939034243	-0.268659091682262	0.0470173747750093	0.0894007100867575	0.934099560052968
chrI:2335475:2335625	0.510833527693141	-0.962823823751673	1.07738480672144	0.0490451395695828	-0.189881212996654	1.24162468013779	1.15646977759055	0.311876042344827	0.855304807179081
chrI:2342136:2342286	-0.0301882722803346	0.498670818034137	0.11172278428849	1.30151020465167	0.583036011836868	0.592575051818441	1.02539474669107	0.732490584594218	0.728448431628683
chrI:2354930:2355080	1.67434699457097	-0.471439415858268	0.722767518711562	0.0553676842795404	0.595840525868323	1.38445537554924	-0.087364467212446	-0.131521348721575	-0.424604390341962
chrI:2385118:2385268	-1.66919238362615	-1.05464561456364	-2.0663883453219	-0.234257699441043	-1.00985308972691	0.344907481669902	-1.07285872039236	-0.558467014922432	0.336831568093193
chrI:2390937:2391087	-0.510187514847119	-1.12928246802854	-1.40409064310101	-1.15114478582099	-1.40463979461311	-0.752191930202553	-0.850155518786576	-1.56764885040751	-0.365188831533072
chrI:2393446:2393596	-1.21657371952214	1.11524280364338	1.44080857549462	3.46175791228515	1.67533297980958	1.85044126572607	1.91151300177196	1.31292130453415	1.59259473035025
chrI:2401582:2401732	-1.38134566568706	0.0178921592565346	-0.590314477962214	0.109406903233245	-1.10859778046443	-1.8036873106853	-0.14491800050674	-1.00049530830546	-0.675596953978562
chrI:2404738:2404888	-0.080523075025727	-0.683602762504044	-0.727931263289914	0.432241641022908	-0.451723535878437	0.0110764321169431	-0.312358551074345	-0.669887585181504	0.961190481197107
chrI:2412385:2412535	0.511621274862811	-0.841479160516195	0.755096818308087	-0.322292813418265	0.154768042739616	-0.0908888167388975	-0.242939074022537	0.0149433075705844	-0.0418881536613739
chrI:2413569:2413719	0.0166666247033576	0.856043032508251	0.636613075647158	-0.40702762938179	-1.85007591820641	0.165849260196467	0.25861111515401	0.738444240027237	1.26410774475662
chrI:2414159:2414309	-1.65631178986551	-0.905040880538156	-0.656644642142715	-0.972753723058727	-2.30833708773936	-3.31612638657153	-0.493502253527817	0.224341137122448	-1.22383738704616
chrI:2419533:2419683	-0.700203251897876	-1.36978077784282	-0.87464792837498	-0.391623984532712	-1.15186465034302	-1.52744551005937	-0.86896457844755	-0.8933174388404	-0.152193042725241
chrI:2420298:2420448	0.588461712805891	0.962278518165448	0.368361181622221	0.63227474765136	1.50310634784478	1.19049813148201	-0.437661929951441	0.793826924566327	0.571344456334341
chrI:2420601:2420751	0.558016655490301	-0.147311357588268	1.41077948866279	-0.00360693973486048	0.0479134662336968	0.73575980938329	0.983343660057599	-0.454592232284677	1.01412590771113
chrI:2421000:2421150	-0.0665619749275583	-1.92750543085107	-0.983193788563711	-1.10989505413688	-1.70436724739408	-0.292195994527696	-1.033117233843	-1.2966735363742	-0.518646158546979
chrI:2421222:2421372	0.270045776841467	-1.94162141980753	0.0296319503832355	-1.09384127740922	-1.12272521632676	-0.492536013751068	-1.00511349666611	-2.15666142866203	0.0239636112491984
chrI:2421774:2421924	0.37577180681522	0.661541952003854	-0.0410929217038748	0.434561942451685	0.837653627482574	0.494928400333711	-0.120221757406539	0.441863072086467	-0.592412925832089
chrI:2428009:2428159	-0.0297994334353058	-0.857175186369602	-1.2645784885664	-1.04090283674759	-0.0939388420968894	0.193501738693725	-0.421121555208606	-1.56714237272802	1.05524424211646
chrI:2428669:2428819	0.321465261385652	-0.687519534892181	-0.544197144101998	-0.807299852946583	-0.794934737223577	-0.458487924645874	-0.634706327877921	-0.541532334230263	0.230589100964592
chrI:2432029:2432179	0.174260571010723	-0.793326127805357	-1.73578788193983	-0.170586900238121	-0.713546628482831	0.0671658988397724	-1.05568059238794	-1.12132407388266	0.036804018666925
chrI:2432278:2432428	-1.06435353240778	-0.982010146767364	-1.07935907602232	0.153799542823809	-2.27334201972235	-1.92126408134793	-2.42599235293633	-1.30779278222813	-1.52344742274946
chrI:2433682:2433832	0.0339993452898969	2.16088182918503	0.822060927083671	3.34979244185843	1.60740006280071	1.60465760472593	1.97128484031017	0.951030708802693	-0.309973064641329
chrI:2436819:2436969	-0.27326140147814	0.0766640746054054	0.23677952884483	0.637706546197889	0.480757250811082	0.158685168439313	-0.093790706345616	-0.312109527997059	-1.94200432964834
chrI:2437029:2437179	0.0311156352356831	1.86981064062084	2.74864463491043	2.01280399458308	2.23809796749208	2.10673869121588	2.49356993692787	1.90694040375947	0.851593924497736
chrI:2437570:2437720	0.586484871701998	0.620587935420736	1.31329624492116	1.36214664484071	1.37437737673885	1.16145327179657	1.0945970995145	0.751072400989145	0.646823256144477
chrI:2464682:2464832	-0.0460606596404916	-0.978734612498515	-0.172865335160016	0.780977815429563	-0.788962389080904	-0.652678397080111	-0.0989090473799887	-0.669030511094365	0.306010032286238
chrI:2470919:2471069	0.91496536793161	-1.53344677502572	-0.593147060859315	0.0770650682758433	-0.644815295816818	0.922597024028752	-0.464334836263201	-0.871908975413007	0.745485480332103
chrI:2485217:2485367	-0.631900871030669	-1.37982216117661	-0.425619348492525	-0.696139524526883	-0.385236690064952	0.475487733609125	-1.47957554563151	-2.04539410803496	-0.639304313857378
chrI:2485572:2485722	-1.51879463083515	-0.0207958935760266	0.552262093866762	1.27657777777927	0.319855314044074	-0.619530628765361	0.0765674976368741	0.0473899235174865	0.596982817895576
chrI:2489846:2489996	-0.873558687254739	1.86637798361169	-1.23241119143484	0.284428245741694	0.853950738761558	1.64218491785509	2.29705731025957	1.00608617819921	-0.748671999233692
chrI:2516681:2516831	-0.772997095498197	-1.47842528060452	-0.104788036727163	0.427755547822923	-0.782142827253231	-1.10030310107005	-1.80419530790033	-2.0217443387369	-0.252008784029673
chrI:2519026:2519176	0.178292692574936	-1.20478151802991	-1.29232940908298	-0.0627976965361136	-1.07764090406931	-1.07135401015356	-0.309521103259822	-0.0860510087855026	-1.10626759518217
chrI:2529465:2529615	-0.233338304209002	-0.403004902181259	-0.746149907738923	-1.96664270299312	-0.168557044559601	-0.495449052238294	-0.389624447457134	0.214395194712945	0.255778911307601
chrI:2540527:2540677	-0.658862650613809	-1.88568856569841	-0.941379241436962	-0.674793813570214	-1.23774103178493	-0.369804179864268	-0.634544320469488	-1.71388745422789	-0.223364419953736
chrI:2552936:2553086	0.195604939571649	-0.565115959906399	-0.210178357759244	0.513624217017086	-0.237663847606615	0.33555221992509	0.0485097011205245	-0.431700848000013	0.100987501979417
chrI:2574059:2574209	-0.141288643634347	-2.54818948201216	-1.8348871951246	-1.23264742237271	-1.08935735982478	-0.444947101713749	-0.904208765143068	-1.66732316355143	-0.205709656438383
chrI:2574421:2574571	-0.293565588023735	-1.16945490922976	0.222485723405202	-0.189142057090301	-0.114398593627583	-0.095238021814666	-0.451960143568742	0.410314566859503	0.145224748898463
chrI:2577196:2577346	0.103119962818723	-0.548443209430829	-0.0554336992722593	2.26230539348089	0.572488383335321	1.44812914277942	1.22360282843395	0.944899201132662	0.782808172800848
chrI:2577428:2577578	-0.390359631880127	-0.916907228757723	0.228289260292853	0.220407565487608	0.174178062354472	0.782566580478742	-0.187830022021449	-0.220131144528219	-0.296138070113443
chrI:2578678:2578828	-0.832519769887541	-1.13284022705339	-0.425619470345307	-0.945583150848415	-1.15212818465584	-0.517896800335059	-1.78132972155203	-0.812016436774558	-0.551960227119757
chrI:2580166:2580316	-0.409847718199345	0.0961492131569944	0.296485280313929	0.454978648770054	0.504961787214136	0.466967520485052	0.235747393998852	-0.24810325515612	0.223024615085343
chrI:2582749:2582899	1.18833363628091	-0.683010385054114	0.211600559899964	0.0674139354714129	0.256579392770437	0.750080221109832	-0.605873459280343	-0.727521582297154	-0.826896569460563
chrI:2584091:2584241	0.0868572485422229	-0.779270389334898	-0.559973490969542	-0.796867059965262	-1.03342044726522	-1.4509174104816	-0.536135548555599	-1.06692630983722	0.110241058770394
chrI:2585951:2586101	-0.785331300665936	-0.772864502494048	0.260659155022451	0.2468865168625	-0.908231284830367	-0.255173645868059	-0.318864219093655	-1.08308588370528	-0.824804661402342
chrI:2586259:2586409	-0.439410886066174	0.775357517430084	-0.300290161806715	1.48248666843218	0.115137415321746	1.0712169586821	0.829477674857395	1.22560537435179	0.50693867650937
chrI:2587350:2587500	-0.910497260110886	1.14942713487134	0.427162984324844	2.39328249055042	-0.620265297630551	1.61839127665646	0.90626844082634	0.892073188253352	0.863307940565583
chrI:2589120:2589270	0.349738844478942	-1.35507544696441	-0.107898755185894	-0.779120949687302	-0.113248713854731	-0.566502262660162	-1.01525831889605	-0.955217011444412	-0.870538893047772
chrI:2594345:2594495	0.885977469293559	-0.491981204945221	-0.812164376094261	-0.55503658036349	-0.281984709463885	-1.48184130938104	-0.990052422715322	-0.213774449124661	0.514417725380277
chrI:2595464:2595614	0.253488310114767	-0.89798393343387	-0.527755985245133	-0.946050919735322	-1.01570358284169	-0.570459824616731	-0.532119996904938	-0.505829788410133	0.533340757333034
chrI:2598525:2598675	-0.121952444497572	-0.507732795006747	-0.280450810861933	0.467276772271815	0.113643965441086	1.11872783877377	0.467638625534271	-0.327003840496215	0.770457210567181
chrI:2598840:2598990	0.968850365910703	-0.498219445436446	0.474540375671733	1.2796901743569	0.319228952427447	1.08019187482097	0.354102606404318	0.417415137298984	1.96425028361566
chrI:2601712:2601862	-1.06405584101293	-1.26989792553267	-0.862436764484542	-0.799514360272644	-0.508940209382767	-2.44549415682946	-1.77947620700558	-1.39576270021178	-0.0102303955957553
chrI:2603723:2603873	-0.355426674348753	1.19263715537267	1.8874326569237	2.71494039320417	1.56445203438931	1.81040986166125	1.72850013075449	1.62528985712365	2.20424549994862
chrI:2605394:2605544	-0.256206497431536	0.754402340198711	0.992043307244995	1.28361803510952	1.13984073157979	0.474110104378202	0.95612992730893	-0.0905269372542438	1.17615216326537
chrI:2620402:2620552	-2.00179678541378	1.23453044367549	1.05902010845896	0.187686080791866	0.654726610479967	0.752804488753519	1.22911431489747	0.922674839636954	-0.0644316555040456
chrI:2622947:2623097	-0.65093957413931	-1.56397391909641	-2.08188582129656	0.225708685180567	-0.820215484165441	0.0572145287993493	-0.62151682836362	-2.03290511732851	-1.07372088294081
chrI:2628238:2628388	-1.31496092098679	0.253057301085094	0.47615871540971	1.70407573670796	1.2752937323203	1.25296216726601	1.16942281143661	1.09570959773359	0.224004765778614
chrI:2629174:2629324	-0.905142982156446	0.542758493480572	0.550422548533563	-0.417776985632631	0.126964058371125	0.263931194838498	0.566432503171597	0.550610673330174	-1.85740344731293
chrI:2629366:2629516	1.16553582649087	-1.38643525808129	0.773796042060873	1.61338858332386	1.61291195588191	0.222103908568572	0.407417422592544	2.11079491965982	-0.708279108103836
chrI:2632610:2632760	-0.298765611326001	-1.09998655262346	-0.931246338660785	-0.555506733290042	-0.781218501648624	-0.329678309854284	-0.640622504282655	-0.985688584632856	0.0713986239899655
chrI:2642413:2642563	1.16285488669208	2.55135254772918	1.53097976073012	-3.06352572328719	0.797182759967244	1.77221405496263	1.68869472664195	-0.640688750527103	1.46963238719787
chrI:2648389:2648539	0.694484131843742	1.3773578915399	1.67256870423112	1.13703432441445	0.528366672291954	1.0812165664831	1.62396665260475	-0.450255741620249	2.25848320302242
chrI:2648917:2649067	0.0202998617221358	0.390301250630011	-0.234765025124882	-0.150012285962317	-0.136375603794502	0.448608387164534	-0.30667827723165	-0.305507538780188	0.568986194876406
chrI:2655800:2655950	0.989651401453022	-0.347437124381661	-0.630024389297635	-0.34732858548233	0.215350399200352	0.0182985837676133	0.0195971155975677	-0.519594392132952	-1.32153097668522
chrI:2655997:2656147	-0.0545051182250501	-0.00827282164941988	0.520913881318379	-1.05654276943435	-1.06982955417058	-1.0673455798795	-0.833150064414276	-0.392950119856127	-0.534249112732607
chrI:2657120:2657270	0.410232294630152	-0.962818173965976	-0.666082066031211	-0.561126690917775	-0.298469268042877	-0.510635530558354	-1.1218042725866	-0.184215960292205	-0.799142556909297
chrI:2658649:2658799	-0.0853397862672222	-0.6776364922785	-0.652842196045009	-0.387281197372316	-0.266659278410939	-0.694317189700503	-0.700889497167135	-1.11132334115102	0.941885768432324
chrI:2659897:2660047	1.46154863118541	0.783176794861904	2.01510727347263	2.20224050683872	1.90847825448789	0.369559741460328	1.70533197634325	1.26768792414158	0.387372396780451
chrI:2660029:2660179	0.639616498339074	0.63560684593386	-0.307330154480959	0.898956231885124	1.75627109253946	-0.969853440017483	-0.913564526031355	0.295812377113983	-0.168528002255349
chrI:2662589:2662739	1.22580449481768	0.336133427011261	-0.112205441351258	0.587540961656021	1.02525826930702	0.658104028060483	0.875659436273056	0.113878969169651	1.30486257345433
chrI:2664976:2665126	-1.18290694953553	-0.891922184419616	-0.376743048255191	-0.128082801638129	-0.375082342512283	-0.224629158249845	-0.773745712773392	-0.698056491502681	0.159244004006402
chrI:2665322:2665472	0.679547301639157	-0.0423932694124737	-0.086936038359666	0.158297439581573	0.486830872558505	0.525383491362215	0.361419591238444	-0.266000085281601	1.30838965427393
chrI:2665891:2666041	1.53327814977173	0.264549321659581	0.524965173507989	0.141698755853878	1.39057267616442	0.725603779823817	0.137461037073951	0.869915852444739	0.544742494436641
chrI:2666717:2666867	1.84768266052291	1.14932910597976	0.449733794833168	-1.79944016622944	1.09420130037618	-0.0303140442140453	0.236708458621455	0.0212968365449319	-0.820971047597488
chrI:2667913:2668063	0.49680564453862	0.681429580257947	0.187907071275418	0.367784153997642	0.428610274117646	0.519044237962851	-0.131553536987643	0.693606626658257	-0.00156748739834138
chrI:2668263:2668413	0.0766703795409379	-0.419502934822323	-1.12685518371731	-0.50988590968955	-0.460084638708644	-0.72643884800852	-1.37968816018403	0.0903179026116106	-0.961585455835246
chrI:2668691:2668841	0.0207798624019814	-0.863027477948661	-0.549938576067006	-0.523631836346606	-1.11778597304213	-1.11180455663423	-1.7884752558365	-1.30891042368626	-1.82133311045847
chrI:2670567:2670717	-0.510428144356585	-1.40247677881479	-0.867039057800733	-0.902022130841641	-1.00546519851681	-1.09223824654637	-1.6794418742603	-2.02033401854205	-0.515961009962855
chrI:2672066:2672216	1.82761143715213	0.848329369541909	1.43498634544289	-1.08429803107794	1.28742249543866	1.06267686521634	-0.204137671379071	1.54228229076267	-1.09031680236425
chrI:2678151:2678301	0.862587574127556	0.492967187970844	-0.436627556965446	-1.10782222637684	-0.279066329015984	-0.151310316495372	-0.0112889339801666	0.574497649523644	-0.571092819588261
chrI:2680781:2680931	-0.433058061352064	0.488824121733262	-1.222668525945	0.0651741045056145	-0.286739296423426	0.093579947346283	0.798166682255354	-0.68392912133712	-0.693186252398523
chrI:2681501:2681651	-1.03691901237232	-0.346587082294209	-0.326849548992804	-0.0654665836642746	0.236653475889596	-0.789009411494936	-0.379297557538979	-0.685910086408108	-0.765822428266883
chrI:2682532:2682682	-0.333189325135926	-1.66454877961121	-0.726682405955137	-1.49430949638127	-1.87149648728236	-1.3959308252257	-0.906929505925104	-1.59192754623664	-0.674508498449204
chrI:2682977:2683127	0.00694909963034984	0.724602225028903	-0.35966551581227	2.14791867231675	1.41913973033959	0.563848178020104	1.57343473372044	1.03306606590522	1.07372908469745
chrI:2686860:2687010	0.208517182983853	-0.861026294183666	0.078742434148601	-0.104691439323445	-0.408518399894693	0.154262941197713	0.0373678735616143	-0.240742770814512	-0.54691450091071
chrI:2687695:2687845	-1.70486007130419	-1.11351133293142	-0.994690588453241	-0.334001012462942	-1.50081816409669	-0.813169478734812	-1.07220123771327	-1.02031606446546	1.26449894715935e-05
chrI:2688107:2688257	-0.743036494966816	-0.887780865770319	0.358947537258572	0.509464515875597	-1.57022846092026	-1.2963782648526	-0.411494773363439	-0.323544815572135	-0.593371090264493
chrI:2689407:2689557	-0.398507790321288	-0.490607788951075	-0.0165981177578494	-0.257107685434136	-1.07310465119886	0.0423905855639491	-1.23574466728442	-0.676056149426533	-0.355103532609773
chrI:2690170:2690320	-0.0533937490325922	-1.829368745072	-0.976576481904554	-1.51141022886551	-1.58390345356759	-0.530701905539835	-1.69566135355032	-1.02530157977914	0.522702000529776
chrI:2690431:2690581	0.718666159362923	-0.677659181242529	-1.82217628355991	-1.14781490036548	-0.0462089728001173	0.163498655908841	-0.160896990975843	0.130215221564768	-0.91187766094527
chrI:2697138:2697288	0.425145919647149	0.687915736130054	0.915172884400828	0.127692740787367	0.912411304865148	0.390115738148377	0.207799893736038	-0.132016778950932	1.08903274305189
chrI:2703290:2703440	0.298302822970929	0.425365605997636	0.370399856725993	1.34891513862836	0.920717231649484	0.811990243046013	1.0039917882763	0.35600129160562	0.874605586022287
chrI:2704475:2704625	0.537711884558903	0.0100993104583085	-0.496181619973752	-0.019795773384762	0.439773387774197	0.262899042842578	-0.261633386263504	-0.0612865157888218	0.0155314143175935
chrI:2706137:2706287	1.08072408713051	0.0940375929122829	0.762561556238751	0.900460501868854	1.59485179377146	0.508553355730732	1.36927256588156	1.00698543490848	0.936185940267898
chrI:2707210:2707360	0.136623005901013	0.00317657249829127	0.778410182127865	1.00626642987072	0.410364005726589	0.377539925383783	0.597863196095396	0.464682903109794	0.477967113263963
chrI:2708325:2708475	-0.314831678853292	-0.360583645724888	-0.58450734052726	-0.0147474625089649	0.0127029962548027	-0.563242043688804	-0.147124378574754	-0.40805500279257	-0.819915943112489
chrI:2709606:2709756	-0.685228015393479	-0.762428713668652	0.366144721705214	0.564561039943548	0.0787060692922941	-0.25623463805068	0.250503611145984	-0.156210300293201	0.267696742452144
chrI:2710925:2711075	0.325751153999222	0.593715114957631	0.0723356754725242	0.722131417916975	0.725439981816053	0.618930085887834	0.829063680148242	0.74003751528674	0.479726691728998
chrI:2711279:2711429	-1.06514930827154	-1.55054773860277	-1.24760935381781	-0.559360885388552	-1.54846408231983	-0.138268940624361	-1.19562311802308	-0.931712680115743	-1.05516548222554
chrI:2712498:2712648	0.25109691493461	-0.378932755945144	-0.297779907718286	-0.626397795098466	-0.606742486583539	1.45241908399898	-0.306873467297764	-1.57180806129801	-0.0374827675271664
chrI:2726655:2726805	-0.900850940969753	1.32976428856578	1.15316114049034	1.83453632752915	0.471394337728581	0.925467846680978	0.756618889340514	0.188889159532309	0.532099925954261
chrI:2727062:2727212	-1.60924112909994	-0.803088453976262	-0.884485034987044	-1.03753102307178	-0.421841117896882	-2.080148904551	-1.2255272081582	-0.709773755312454	-0.438831514545624
chrI:2727642:2727792	-0.0123031948238279	1.32603570786314	0.712944487955294	2.3766720403539	1.62287503853015	0.902930261270092	1.56792878817339	0.758351828175568	0.573301511476082
chrI:2728778:2728928	0.36760119890958	-0.169756656589925	-0.0820701060680824	1.0529529722129	0.357420304525992	0.861556426794096	0.460314739377274	-0.257906848960334	1.04686559602321
chrI:2738314:2738464	0.000404360758766431	0.485277349589066	0.0238168287468171	1.43255969376679	0.104651177388799	-0.475695315181386	0.282358282794341	0.0434305881538694	-0.172844080163524
chrI:2739473:2739623	0.382623913829957	0.871603676845624	-0.310721359973065	-0.0991693991559637	0.631201155979368	0.405426074673761	0.654925335839867	0.27360454515502	-0.476371829880064
chrI:2740944:2741094	1.24711876708627	0.889624711653456	0.238546096259912	1.08908846614928	0.859999832847658	0.961646096317795	0.33697022901899	0.974424342464528	0.688911630499103
chrI:2741209:2741359	1.22101301153792	0.72741082248815	-0.170861555859932	0.397915378297587	0.877127652833092	-0.327211464812268	0.659251038927945	0.19855969219917	-0.292751494365631
chrI:2742313:2742463	-0.0602769044669607	-0.637304376883482	-0.542073467200562	0.0897705852779497	-0.433270835672945	0.327228489188778	-0.171752929342464	-1.36884393674564	1.09131130275826
chrI:2742660:2742810	-0.129149153503303	-0.119927329042287	-0.585235315066231	0.544384827343062	1.21732930638419	-1.30179809339026	0.813171778723313	1.0612217192604	0.773233070985166
chrI:2742965:2743115	-0.529831836202467	0.0431340225883431	-0.742685497892358	0.106958528067349	0.451393353311823	-1.70146266607699	0.187857539258373	-0.601735813849298	-0.331463697621909
chrI:2744955:2745105	-0.170911428615676	0.0655961021124308	-0.268844371664619	0.11179177343439	0.0255161743929746	-0.0536164046973855	0.353696701269053	0.108092408757153	0.525199180538434
chrI:2745974:2746124	0.408576106856703	0.233723685772936	-0.196315864153034	0.347713772750678	0.259492225641713	-0.917703931207836	0.259954834616208	0.683668971270219	-1.01180087006692
chrI:2747651:2747801	0.297188629704691	-0.15569581459145	0.687070752139123	0.820765192583633	-0.14840585197949	0.0461594898790436	-0.129637348839863	0.242091765984807	-0.416813563093546
chrI:2747794:2747944	0.0234718798259353	-0.693421877203917	0.467134225856299	1.13273640717799	-0.317709749069764	0.0318153239228863	0.430426283141944	-0.0893486915087298	-0.0643826928566111
chrI:2755505:2755655	0.386881927940252	-1.29676873703792	0.489989679329962	0.252269504155098	-0.470924853368378	0.404431423831622	0.68907766785306	-0.0537167695588797	1.06382094559367
chrI:2758265:2758415	0.254780295945832	-0.861081835310387	0.297345590583477	0.363077634460758	0.212498307730889	-0.391548686945953	0.150418913659234	-1.00342008706617	0.566231032459099
chrI:2758664:2758814	0.539494282326319	0.170860309482509	0.231530650162775	-0.223972615598427	-0.736603982485273	-2.21398215292555	-0.162668346128553	0.202130196250169	-2.07101667531871
chrI:2761000:2761150	-1.10533506205376	-0.822335435990363	0.474540375671733	0.0952497432985791	0.13669962182219	0.885281681670914	-1.38321829129807	-1.38061726572285	1.2192628612804
chrI:2762187:2762337	-0.258717199447537	-1.35184631779284	-0.77789707673533	-0.845649290637622	-0.489636204807753	-0.891580808875967	-0.867787352986771	-0.892669825870991	-0.882413636112341
chrI:2773893:2774043	-0.609130685270469	-2.02397426138243	0.341668674542606	1.66775381597457	-1.23399878249825	0.582540551211714	0.966662105499627	0.994907953249292	-0.309594767180229
chrI:2774997:2775147	-0.653986243331281	-1.52360320878729	-1.15337002666405	-1.18816851896519	-1.74152863884323	-1.41241915545127	-0.986302522311387	-1.72049748906457	-0.665771325874306
chrI:2776203:2776353	-3.882709903919	-0.403491842090198	-1.68613773089391	0.756512947239044	-2.12780938235092	0.548202210998936	0.510096171523574	-1.75110511969644	-0.525066831523029
chrI:2777469:2777619	-0.198646725419327	0.26016872865728	-0.267496933640544	-0.634574327040239	-0.251872073797882	-0.898236983988509	0.00193968497578779	0.6095118647594	0.583116471814326
chrI:2778150:2778300	0.0913428201717295	0.138280002939591	-0.772214905180893	-0.548237923175319	-0.375792891535281	0.211594588799767	-0.387252032884836	0.0627208495280539	-0.262878993285439
chrI:2778781:2778931	1.50179798362991	-0.763722459145419	1.2057189219995	-0.0745690133766869	0.352938565409076	0.548202210998936	0.14432719822828	-0.357510768866627	-0.17614729327803
chrI:2780094:2780244	-2.37990283805475	-0.0979948053440674	0.335546034088248	0.498851165911096	-2.76218998817792	-2.51112272744724	-0.913564526031355	-6.56528860422652	-0.453494693289019
chrI:2785982:2786132	-0.220906563238435	-0.161695526022461	0.041763915661735	-0.207117080684672	-0.245491437958551	0.73084692446781	-0.808602639287559	0.149291007174462	1.43004611693094
chrI:2791500:2791650	0.449129928387091	0.202293332166897	0.301383264155883	-1.37239567403007	-0.360119596782643	-0.442690792017025	-0.347478313641625	-0.992493340994841	-0.229176970342048
chrI:2800855:2801005	0.745995902640498	-0.17366503846342	0.261578413709852	-0.302068272659711	0.132968194221659	0.367855240048538	0.276324025370798	-0.0552867610606141	-0.313928489831059
chrI:2801866:2802016	-0.756212799099462	-0.679550068652978	-1.41021208679354	0.210732700678242	-0.703587653771018	-0.535081096729771	-1.30315528389828	-0.52056908189408	-0.0677273595048138
chrI:2803631:2803781	1.16368207914257	-0.54618252044854	0.832810682643178	0.0670295871859651	1.30099544283548	0.937663114699824	0.764839497030553	0.146913676578185	1.40802048064292
chrI:2818601:2818751	-0.388706115526971	-1.13383547362213	-0.0661857476127172	-0.146254466870321	-0.285858993648684	-0.450046806978045	-0.155704248486799	-0.327649717750158	0.108402070710563
chrI:2829185:2829335	0.638908626367577	1.11928096153293	0.479799078123731	0.742033109269166	1.32467156490517	0.762519539953742	1.45160385537464	1.07003504067685	0.234836400758461
chrI:2830354:2830504	0.197948682877025	0.0177079109645661	1.31075625806428	0.912149602877232	1.07268578386691	1.17276789949935	0.477117255607441	0.175845272437218	1.14017858601867
chrI:2831507:2831657	-0.372238126320309	0.946802956703216	0.961581821813765	2.77993837289863	1.66084396136859	1.00088341547932	2.13177498954392	1.00899265954302	1.57163696718536
chrI:2833317:2833467	0.912109314302266	0.51765467070871	0.352531139881048	0.445232422769982	0.230908130431964	-0.216106382821019	0.190193426564654	-0.0985656161341346	0.519288014988555
chrI:2834250:2834400	0.588270282897394	0.603367463148131	0.118148247859714	1.50549159000752	0.883828641168929	0.614451033679359	1.06297778497035	0.479035309036043	0.239247201881549
chrI:2835355:2835505	0.262348103165187	0.124778270433587	0.0130753241704161	0.556083894990569	0.522918660044337	0.424002712857166	0.939427307706349	0.358395013616276	0.978315002422126
chrI:2835758:2835908	-0.471948760809774	-0.457773546673094	-0.0392379801200837	0.433305801037646	-0.760616011181089	-1.12266876008064	-0.130599242634806	-0.438388566349762	-0.72589674850742
chrI:2836925:2837075	0.930450851264958	0.0880407358037064	0.195053363585331	-0.00152796499754129	-0.472982064973009	0.444654515741746	0.6444014381805	0.0973637272005309	0.906404438670754
chrI:2845624:2845774	-0.519875310449921	-0.929041226477369	-0.209885702147047	-0.519557464886505	-0.659073287817805	-1.69392187849502	-0.396362665471469	-0.723240930199623	-0.533710305173863
chrI:2853810:2853960	0.764812711053648	0.369551191653351	-1.36397875823608	-0.466919049070453	-0.203392146309684	-0.113478328006705	-0.909539148864883	-0.0602238402188858	-1.15016694983911
chrI:2855019:2855169	-0.364492563353952	-1.18198807280205	-0.718190883258876	-1.04895100908616	-1.09181087252748	-0.668821314578299	-1.65078349189802	-1.1245011371646	-0.930396350374364
chrI:2856445:2856595	0.167784290480806	1.23037202131838	1.22552387958891	0.294359739676721	-0.213635086565703	-0.13483197441241	0.759896702636783	-1.23711796342553	1.09553862153793
chrI:2857702:2857852	-0.989052971798432	0.230409090979141	-0.592093362639113	-0.224873104607565	0.29968306053922	0.471975169937799	-0.376147250375536	-0.259257821618305	1.41915372942287
chrI:2859857:2860007	-0.225558687264292	-1.23491167494499	-1.18561392684012	-0.605741887715886	-0.689092015800374	0.0471086044325506	-0.936719710864613	-0.546176802319859	0.835672952931949
chrI:2861127:2861277	-0.524254078543687	0.136841361453528	0.619923211068327	1.33766178567847	0.669050092856694	2.21771357283922	0.289128675674403	0.59305815914812	0.898264790500188
chrI:2861650:2861800	-0.575480049484396	1.31157749593899	3.22808531922383	0.287819622754934	1.62654108244192	0.574130800287812	3.43808053312181	0.234058219527562	1.18689026889166
chrI:2861884:2862034	1.07850242954002	1.50191548170522	-0.117108795693959	-0.616333562853568	1.2240073832533	1.52299678219982	-1.04033073483151	2.20048435831213	-0.55285357493597
chrI:2864081:2864231	-0.674843142980341	-0.521143153738876	0.614094587284779	1.0215817038344	-0.13073945958735	1.37957856403931	0.525821217605055	-0.378100436520588	1.27604625135175
chrI:2866287:2866437	-0.69741097311491	1.31793948299496	0.0470134915602176	-0.946821260039355	-0.123297098636719	2.32025951074001	-0.343134040818301	1.05241112740547	-0.563701806645643
chrI:2869936:2870086	0.627492350158823	1.02625669377483	0.290927555464639	0.986922659915142	1.06773850837606	1.06643927974669	0.853893370503145	0.848274846269227	0.59958577644214
chrI:2875198:2875348	-0.362915372013917	-1.1038974503266	-0.928249288692748	-2.0735082525511	-1.35935360802339	-1.17478494921734	-0.63756575196185	0.0179621898965968	-1.20587235755846
chrI:2875481:2875631	-1.75407200662513	-1.43252256873254	-1.00019437462496	-0.527692210850419	-1.77632214041672	-0.507809074689543	-1.41301342938713	-1.2125850056596	-1.25296126026336
chrI:2876076:2876226	0.0600218300126598	-0.448983308429068	-0.820010814905413	-0.404155616751697	-0.587161327297497	-0.180257321822195	-1.03285203374861	-0.927686319390181	-0.148159568489112
chrI:2876502:2876652	-0.101306337519355	1.65785152897531	1.23143178834883	2.62318658461313	1.74274604432515	0.766672631443157	1.46566913872887	1.46105139250956	0.738256497943036
chrI:2876647:2876797	0.856737815825317	1.40823036447938	0.849314261268989	2.3768200856386	1.83851148990073	0.459989134355686	1.25122903662626	1.59028174244066	1.41929420362421
chrI:2877205:2877355	0.340067966025704	-1.04132186095093	-1.18773243652807	-0.544787150365682	-1.22552347806487	-0.445815525950373	-0.753207753430993	-1.10466517451898	-1.49145634801843
chrI:2878649:2878799	-0.427439617598022	-0.651740541997422	-1.23817929584297	-1.45936616392081	-0.638884333748108	-0.456831561187334	-0.88176046940375	-1.15837073630073	-0.441914847185991
chrI:2880892:2881042	-1.48783033230284	-0.202073746508482	-1.14951050904698	0.0303481838066906	0.0539346008913578	-1.86582845414448	0.248060429403387	0.909173834597168	-0.351475328199426
chrI:2887713:2887863	-1.04331434517807	-1.0285710771577	-0.920416468714423	-0.157757448980266	-0.587727644072208	-0.990279508790439	-0.138942253181598	-0.999609986160446	-0.367742968561816
chrI:2889519:2889669	0.315022476659532	1.40761365245267	1.03863592289722	1.28767442604457	-0.0202645953598836	0.481126115998801	0.201006572880776	1.8912764131331	0.153684410283505
chrI:2890356:2890506	-0.323800372817566	-1.16487452603451	-1.62792037418176	-1.60205716816733	0.168675438543489	-2.82244279363468	-0.705881274495767	0.091238291999448	0.0102256026470606
chrI:2890689:2890839	-0.246769634666607	-1.03389033823768	-0.0870620384053997	0.47039410844255	-0.982394381778112	-0.975838732154151	0.469831702944822	-0.535422607270534	0.526835556446538
chrI:2901020:2901170	-3.23322592577804	0.218539031603095	0.222644308289823	1.02336110265671	0.0790774353332364	0.367737204027419	-0.128738049972145	-0.273419820997348	-1.2879939922105
chrI:2904169:2904319	0.408598192710317	-0.320250876668289	-0.440514269663397	0.883511296748959	0.104411634423303	-0.363242588888769	0.56772566920919	0.0335847540234065	-0.650390090609861
chrI:2905737:2905887	0.41137468029165	2.15840784236264	1.05816645497242	-0.433574029507108	1.14104334405029	0.0124446035604778	1.19490386291556	-0.154762450686739	-1.91794223684706
chrI:2924780:2924930	2.38589281729129	-1.85545211436726	0.602495743289944	0.208981262063601	3.2666825541316	4.21872683657656	4.46605904492996	4.30964885975781	1.93954615089787
chrI:2925099:2925249	1.10266681163774	1.43847794730105	0.751487720673376	1.22991287165293	1.40776852505393	1.70181718668283	0.145790524961609	1.75385802830577	0.0717903938584655
chrI:2927795:2927945	-1.83675197983327	-2.92341383450146	-1.56626031281905	-0.747857876498035	-1.23779770687802	-0.333159620874744	-1.26784720690287	-1.89910961030152	0.545817542020704
chrI:2928124:2928274	-1.23821987268031	0.20613568851101	0.554638451118621	2.22943991552515	0.423625729586688	0.225601443737961	0.801182697352049	0.419464966910365	0.904044941837837
chrI:2929660:2929810	-0.623007234764426	-0.516574939266098	-1.05451604009419	-0.754971420235907	-0.0827920189699016	-0.24587394216416	-1.29010706526355	-0.344134261352649	-2.28015383782476
chrI:2930243:2930393	-0.653964749162319	-1.2037260451728	-0.284020958257015	-1.2232898001283	-1.08940848551839	-0.875832557972796	-1.88468780547665	-1.01295569644986	-0.0857707690628654
chrI:2935660:2935810	-1.12339211630371	-0.258947146134765	0.0161348842030947	0.438121145207444	-0.172689251082743	-0.755745600237979	0.0853519698848922	-0.160653274689468	-0.0422934729238753
chrI:2944685:2944835	2.30676220073312	0.531958964780633	0.934285383640888	0.48698408826395	0.543869209497806	0.668631468776492	-0.724348546063539	0.824342049704455	1.42007254422544
chrI:2945478:2945628	0.789638061767659	-0.794640617206814	-0.347718693243368	-0.527874993010467	-0.99120393910511	-0.621504828577778	-0.61981121657287	-1.36261731562691	-0.37671027118579
chrI:2945810:2945960	-0.264039614340965	-1.76831942226364	-0.939469521243837	-0.50976095584093	-0.0752949137710875	-0.249949113310106	-0.0580303303830787	-0.472446698919313	-0.147861286695544
chrI:2960617:2960767	1.40590944851473	0.161865384426771	0.52219559900541	-0.447019704663967	1.08120754192431	0.766406401748152	-0.010931834760469	0.83567471696582	0.787410478504564
chrI:2962105:2962255	1.41821615308748	0.5403832426017	1.01054845550525	0.502853768430432	0.969552534820077	0.960409114062732	0.548094988291861	0.984380428696692	0.0630830928780143
chrI:2962420:2962570	0.253127108069845	-0.0818542917709092	-0.0217973509540658	-0.560374772787614	1.46411392906367	-0.169271327940491	-0.678960684728637	0.197404073387967	-0.0438736655491902
chrI:2985179:2985329	0.692261214402197	0.590591006520484	0.815246509570273	0.887567228673295	0.322972701984496	0.961919177053948	0.475423303023775	0.681824107813548	1.3367695678347
chrI:2995978:2996128	-3.0835436987729	-0.822247058567234	0.708695064287309	-0.857575259950361	-0.957320936843932	-3.38148071089714	0.708217529610019	-1.79685705423245	-0.561892936228407
chrI:2996293:2996443	-0.449688510555315	-1.13109963978818	0.519015585689983	2.55779167928432	0.397920902971407	0.573435250629436	0.285982389810463	-0.788698846384334	-0.507674103861187
chrI:3004036:3004186	-0.0256842336441527	-0.172614427340311	0.881115546460855	1.11090077513552	0.00275977236105887	0.255666429676507	0.594954601726101	-0.521032826811477	0.394494248104945
chrI:3010415:3010565	0.00670666220474904	7.35888892168037e-05	-0.951475803870996	0.948041288683475	0.524119142464128	0.0170551971348514	0.150476789982708	-0.475358073852741	0.0420610901267928
chrI:3011798:3011948	0.0473162255413202	-0.921495139841997	-0.771195898016617	-1.1345988935741	-1.63479983955726	-0.662032115170746	-1.25519966470403	-1.67001046083734	-0.579008699574537
chrI:3014748:3014898	-0.191043340115127	-1.06945178193465	-1.59080765086765	-0.283303142630774	-0.918118881604364	-1.99979892481015	-0.664118193471216	-0.780758071945752	-0.0927446999462361
chrI:3015398:3015548	1.30481823309842	-0.0626066220935544	1.75413440073633	1.3569474400623	0.520644004870078	2.16317136439718	0.23188774338905	0.521134500401072	2.35183252888647
chrI:3015707:3015857	2.87815369077101	0.259015152600868	1.66545198969279	0.468333315756957	2.25659440670983	1.66149241834088	2.21942689763996	1.47387383028862	1.83236454677757
chrI:3019566:3019716	0.309588423663376	-0.573532595872837	0.549430422309604	-0.238734406835498	-0.408662934224145	0.630501134729786	-0.358888689433797	-0.0848927662557749	0.965165822421913
chrI:3032845:3032995	-1.77502863797417	-1.54450661702131	-1.58344003307996	-1.14690062529322	-0.441260237008684	-1.59850689190224	-0.989231891646203	-0.318896033528868	-3.78344085898454
chrI:3035123:3035273	0.449582941936181	0.3245043633554	-1.04933592673315	0.384853768278386	-0.395212903170282	0.370747202916832	0.321425113842436	0.100108528500846	-0.177114868873416
chrI:3049444:3049594	0.375515905540746	0.160997938890203	0.966729324078122	0.0306613224889911	-0.249807094080823	0.97311837159245	0.573992075573508	-0.0369729989831006	1.45433530985218
chrI:3059138:3059288	1.00458751980994	1.68356797806647	0.626010052232935	1.96378621629603	2.2374748573925	0.353289973649058	0.927995687080649	1.20446198122043	0.781239417521292
chrI:3069453:3069603	0.472521078856653	-1.38048153035975	0.408423382743065	-0.567485445374617	-0.845200833377865	-0.0290300167789577	-0.631614186338998	-1.2111436892409	-0.677614819606027
chrI:3070089:3070239	-0.802628516579169	1.0423492876043	0.0797589210936043	1.1930450359122	1.06119967712164	0.216277788248855	0.466442624812469	0.622777361748566	1.50956080377549
chrI:3085397:3085547	1.44832593148271	0.946139849141625	0.985823767831938	-0.188160335733373	1.68574671640531	-0.599467875643414	0.510910212185919	0.819717261086344	1.61890312939325
chrI:3087189:3087339	0.991321636704361	0.0606126005967353	-0.629822208770908	-0.604421689672915	-0.573291268471954	-0.582635228903555	-0.387826413103459	-1.02212866702543	-1.44935001771079
chrI:3089162:3089312	0.465328248167226	-0.601579865310121	-0.108225127086513	-0.245414046299099	-0.139586682209581	-0.464957522815347	0.270117631430666	-0.381488613150166	-0.461008599586333
chrI:3089790:3089940	0.822945814915263	0.577039198668131	-0.047593939242579	-0.137989171120226	-0.451921364418774	0.263592133692369	0.606445031657132	0.989531144176285	1.36271549481742
chrI:3094264:3094414	-0.286776747670286	-1.00012715406497	-1.9439477986989	-0.47116087826811	-1.32147927625514	-1.27110300690195	-0.804542865040476	-1.26319593744055	-0.838131590580897
chrI:3096262:3096412	0.704183361450575	1.39397672464173	0.941312960152542	2.33083867808198	0.318362700318385	1.55304203091444	1.52205753790655	0.89413591510835	2.40416893075116
chrI:3097464:3097614	-0.201737459552818	-1.03615676972899	-2.75045070040929	-0.195067994625149	-0.687106665862061	-1.69194947791939	-0.618152182992524	-1.47012601422811	-1.40405618809751
chrI:3098784:3098934	0.723021238562069	-0.379949358034271	0.616679778533412	2.31699367073617	1.92216302190118	0.738229171472379	-0.109196264662656	0.462277307382112	2.90535843017704
chrI:3099948:3100098	-0.0872028226167023	-0.0730102852534421	0.223588182427554	0.574523820349966	0.475977278318993	0.272333794855399	0.340104919665175	-1.11134903465046	0.81882226952116
chrI:3100923:3101073	0.489711779299702	-0.325614950853639	0.558906817817915	0.739542093951875	-0.177216288076867	-0.432227517507803	0.0686915103251157	0.0894052800900707	0.492712153203478
chrI:3101800:3101950	-1.03040725752094	0.856093467384342	0.662837527530438	2.51200834688448	1.33955293409297	0.663349615506624	1.02161468225212	0.589971986340798	0.788497770085807
chrI:3103187:3103337	-1.85737350623765	-0.606467239122728	-1.63165189308788	-0.924984748936423	-1.93519992741218	-3.1421528173717	-1.56070343364964	-1.46146860934121	-0.477751725684399
chrI:3105185:3105335	-0.0499239485494824	0.160993836142833	0.393856592506796	0.413264508686347	0.280240376333143	0.848796727497332	0.525514390747862	0.344404249248951	1.62979638625225
chrI:3106565:3106715	-0.194990350901816	0.955777995608204	1.85377916440964	1.94819180575195	1.58665180303198	1.50670359653701	1.66736355831855	0.697186730503551	1.09366195081142
chrI:3110727:3110877	0.113949372484029	-0.848902639074615	-0.323188257323784	-0.662950483925942	-1.06225836056759	-0.352563304612441	-1.19765290837268	-0.90026982133664	0.157939182204142
chrI:3117411:3117561	0.854869985648508	-0.915216538100621	-0.216307662600848	-0.490127314598992	-0.0533388804839869	-0.416587917007408	-0.295276265666957	-0.114547794593617	0.354955427656007
chrI:3119099:3119249	-1.41933013116332	-0.586493947904394	-1.10224393564678	-1.19204717162111	-1.20857024180643	-0.677620383687988	-0.465604852775787	-0.857419036854345	0.366063215776708
chrI:3137052:3137202	1.22034051693529	-0.107605924813462	1.00129383984919	0.282512915028133	0.492854048213658	1.43535928527752	0.0571610590159208	-1.16400974778337	0.951121623320481
chrI:3140604:3140754	0.603529247944986	0.875170948144599	1.79934118940406	0.946228706862042	0.603056617109492	1.35842477852492	0.376239844789876	0.168430613893735	1.0815842215364
chrI:3143150:3143300	0.806086895264413	-0.0497193198552411	0.420422638113375	0.670791287189473	-0.57223567575842	-0.23884130568299	-0.868527688275394	-0.272788185924493	-0.437381087323423
chrI:3147846:3147996	-1.23970352551548	-0.486029663680098	-0.841526956587705	0.18707380109056	0.483132226645937	0.664082556178506	-0.771303154566542	-0.977454607177365	-0.191973089816623
chrI:3151341:3151491	0.583873423985623	-0.510686189899978	0.148362491736675	0.103480223326165	-0.717888315306274	0.734041348706766	0.0749432926862416	-0.215586344936556	0.549049848205336
chrI:3152116:3152266	0.232824008348072	0.0326248324194408	0.141886784165046	0.247688934348292	-0.829492530065964	-0.102901528260885	-0.707121023351196	-0.555857355198185	0.418827297739296
chrI:3152488:3152638	-0.592073681887435	-1.20598242310812	-0.525053167855481	-0.695818950616875	-1.57944323658601	-0.7791080107637	-1.20390711902881	-0.872510033080985	-0.548635597099409
chrI:3154657:3154807	0.774987240331263	0.0833943795063773	-0.49702417903113	-0.11808220969005	-0.55449742701969	-0.00383184359206182	-0.144010182194005	0.0408673352901519	0.231711947844519
chrI:3156730:3156880	-0.37561061959313	-0.506504488566984	-0.913661339981035	-0.794282036762346	-0.508147391841814	-0.961188547184725	-0.78310161915463	0.305861674826331	0.0629204348839293
chrI:3158357:3158507	1.02032585451217	0.801574377258224	0.624412819485738	0.192177543826062	0.965602403285608	1.4934517613983	0.513583729733652	-0.321471368851055	1.58443309255129
chrI:3158744:3158894	1.14869027118389	0.0209358787683145	0.659503086763337	0.549741292489063	-0.269470565696733	0.319777908216464	0.272709590101975	0.160792359472388	1.2479448440393
chrI:3162536:3162686	-1.403111473323	0.462819925139668	0.334454799154081	2.67531687555262	0.985420272149843	0.235473288025796	1.64594834466465	-0.499111450474196	1.12498662762343
chrI:3162880:3163030	-1.56687802073074	-1.79637792272398	-2.17804906410457	-0.844762075129847	-2.24315092801658	-0.80719400202328	-0.803550661915453	-2.52536972214033	-0.822612769012183
chrI:3164744:3164894	-0.19358955890969	0.107885872571595	-0.40639440447201	-1.02965903557798	0.479622268334213	-1.16735770540334	-0.0520103681698263	-1.21205623551589	-0.654543829024063
chrI:3176523:3176673	-1.11150750851302	0.199320801503105	-1.66792512591324	2.22726343340244	-0.522147612837346	1.1903085628649	0.350575643156426	0.675934050021573	0.322108317536717
chrI:3192542:3192692	-1.99411442815792	-1.61302748878912	-1.79490483649151	-0.52456023922583	-0.929974457834169	-2.07963351072588	-0.692109754270131	-1.06164929745817	-1.15492480060387
chrI:3192680:3192830	-0.924896149272847	0.152648738127912	0.279414617397352	1.49986143328633	1.30900950020573	0.414244889919455	1.48196134886394	1.70991901937687	1.01707000524672
chrI:3194863:3195013	-0.27937308367134	-0.446576229173689	0.12681449636594	0.0825093951238843	-0.388590184997383	1.16863129297921	0.233101107577767	-0.494467783448991	-0.245890993166996
chrI:3195954:3196104	-0.276586473559913	-0.22013698423913	-0.0709049952508936	0.223893286985291	0.032279398901674	0.196676332509801	0.216245958987427	-2.02288363785889	-0.0656628705223912
chrI:3198967:3199117	-0.507762320782238	-0.164624871924837	-3.49892647343863	-1.02672837258556	-1.23820963307667	1.18215966498723	-0.600546017939923	-0.68548889912655	-0.0927940542867581
chrI:3205122:3205272	1.69947303005571	0.865587332707569	0.365943615589474	0.338777108326004	0.135701046654139	0.804157236199562	0.618712939086761	0.838144850107423	-0.0444347544618532
chrI:3206477:3206627	1.89669095467055	0.0312627159003498	1.92131284156277	1.56962929057684	1.22041954137475	0.28233293145291	1.27769732903444	1.22362255311576	0.455983817606043
chrI:3207789:3207939	0.769902339897544	0.997759408901538	0.032846444445116	-0.687289250594984	0.436010839882957	0.704717019445506	0.0100347894325048	0.920171437945234	-0.608871174982012
chrI:3210402:3210552	-1.3751852029745	-1.87646439317537	-1.01915822459594	-1.28922363034111	-0.919034336797621	0.110859521157243	-1.63704222682959	-0.431531971665848	-1.01048039780029
chrI:3218825:3218975	0.39236901074238	-0.722960014445922	-0.137546490443202	-0.330328864885553	-0.423346101944352	0.100089260778804	-0.382271767593041	-1.79196538064897	0.41368639009374
chrI:3222773:3222923	-1.01014822285978	-1.87856493818211	-1.04736258021091	-0.585720829918462	-1.2190636746701	-1.10038543743565	-0.937455891574182	-0.62511141221822	-0.00467622372395043
chrI:3223001:3223151	-0.032914289547508	0.134301534495161	-1.76747939010954	1.1627513879546	0.957584333549245	0.49767759868913	2.99452571001153	1.46624367057625	-1.11341736774146
chrI:3228022:3228172	-1.88080384846666	0.440371968136257	0.128386982779072	1.94659851251008	-0.800228262902863	-1.06051300907844	0.489069861541971	-0.499783819602018	-0.427140010809311
chrI:3246256:3246406	0.334125666571191	0.424818160439511	0.308670745654733	-0.187347392865334	0.763671603612598	0.18061944319982	0.489036821091979	0.682740840204467	0.115953985396796
chrI:3246546:3246696	0.161542180328278	1.28780346573948	1.40531666184766	2.646686623175	1.96635173177775	1.51298795399952	1.48236381589646	1.1669020511318	2.19335299524676
chrI:3247097:3247247	-0.272877277463714	-0.293944326763845	-0.439662997384416	0.272222184503227	0.421785651150902	0.465477027287824	-0.0404286906767739	-0.0830565068929998	0.34170542048719
chrI:3247418:3247568	0.914108340186867	0.693243669434094	0.0399567463710487	1.12798449665052	0.607133600495133	0.828653445968734	0.0926876157801437	0.780294290440683	0.586871558545968
chrI:3247898:3248048	0.357462007705536	-0.203165717606198	0.0629046735117585	-0.33448654340789	0.5021391698331	0.413847875394962	-0.147660263446631	-0.350723514689943	0.41966357650537
chrI:3248174:3248324	-0.151666400330647	0.375688281545036	0.753907337936987	1.92763655523525	1.40224710285941	1.37058782197577	0.785199232962879	0.684572028305485	0.499241987348987
chrI:3248624:3248774	0.511550403405865	1.20874724858833	1.4440396697263	2.09501026151098	1.70736878244933	1.36388165602335	1.12671660923848	1.62264307477672	1.60514116397874
chrI:3249125:3249275	0.0917170067497649	0.219860909029861	-0.463197512506814	-0.649891943898042	-0.495065224256491	-0.470068444178786	-0.738628671351769	-0.416852884145713	-0.557914691445093
chrI:3250663:3250813	-0.0864846951855573	0.261240051644865	0.674006047856526	1.70166772705413	1.06793752044126	0.375636714317552	0.74975215180132	0.583869034366239	0.302685240973741
chrI:3250839:3250989	0.378993317406742	-0.108268590722755	-0.329079512709541	0.639647529554523	0.577158809484805	0.103859926526444	0.463082614846687	-0.113035452867058	0.75946739075176
chrI:3251176:3251326	0.891434168246185	0.224107214661809	1.85446777197404	0.235601572584531	-0.123297098636719	0.825810181268654	-0.617089125448536	0.9224547210156	0.098802043017553
chrI:3265371:3265521	-2.47019990812865	0.926545268879958	-1.609226679395	1.44371151625039	1.84043827279738	2.14281764317383	1.28800020365086	1.2293096928643	2.23293861990172
chrI:3266000:3266150	-1.47774588186489	0.195828440533542	0.251516395442143	1.05659712658246	0.573672934846703	-1.48624896484484	0.88827505903557	-0.609940000207171	-1.47670953472462
chrI:3266699:3266849	0.668924836229333	0.601766077458006	0.704614204691309	1.46559806842412	0.207308341418491	0.207367857211474	0.402058392048391	-1.33245890885051	0.275886226722086
chrI:3267086:3267236	0.758540718035726	0.531906915039117	-0.544366612711912	-0.674811960228061	0.00928828767336924	0.107857114457889	0.0335846529457232	0.359398952612946	1.03722441583865
chrI:3269635:3269785	-0.141500618039912	-0.952980244773342	-0.942804409505526	-0.367266488961039	-1.15005556808371	-0.53376246151812	-1.00328285961481	-2.19958857137011	0.0549129221794886
chrI:3270456:3270606	1.04925472495459	-0.813874288074726	-0.169805251171304	-1.00427913881834	-0.421719366438556	-0.249738182481917	-0.738949663153984	-0.278710166286228	0.139597148900539
chrI:3277894:3278044	0.0967021811405721	-0.677983325328545	0.306833945975544	0.416443678238447	-0.306323324766513	0.656595582989352	-0.248365984033284	-0.298459508393915	-0.284463265915026
chrI:3280812:3280962	1.13154835980367	-0.363605686061018	0.255657205381484	-0.915965901944539	-0.0226637495456953	0.395245880785146	0.145968506416532	0.142399954692311	0.253218204806187
chrI:3281760:3281910	1.53050738119597	0.602209966407328	0.974156437853482	0.807052599476002	-0.739832531117572	0.0833089687603311	0.256887486982344	1.05402527943063	0.971219388896113
chrI:3287379:3287529	-0.644139025766877	-0.824250411673189	-1.22802810148681	-0.919500695130528	-1.31337460342167	-0.625507895523131	-0.733154120670277	-1.18335136182172	-1.07068862613533
chrI:3292857:3293007	-1.56983752354271	-2.2505026616597	-1.84516335236557	-1.9569082622863	-1.35056113461443	-1.32275358560295	-2.79647878205376	-2.19689578677103	-1.13698396870602
chrI:3293321:3293471	0.0235247355520287	-2.03477746943619	-0.390943386365556	-1.5776264089824	-1.53433548207586	-0.790810642788238	-1.40467235812514	-1.02882691736656	-0.845629207543076
chrI:3293864:3294014	0.75582780653155	-0.499420190827281	0.426364443961854	-1.11433623335222	-0.601371363083929	0.746878321415152	-0.955777902387192	0.184358631277072	-0.649013403366049
chrI:3295373:3295523	-0.547813422651538	0.0495967531107545	-2.46820596237758	-2.19897712554846	-2.13801219623939	-3.33218318277132	-0.340884122733889	-0.0311479611449998	-0.784333175827804
chrI:3296035:3296185	-0.510131169969859	0.776454160044302	-0.347006216564435	1.81286421646662	-0.338834754993298	0.843601280969336	-0.206930164494928	1.03634746217463	1.04312889748218
chrI:3297134:3297284	0.347651206338984	-0.291322810940724	0.324701977094421	-0.334374340419803	-0.399609113478282	1.15774101342507	-0.215736294948175	-0.234142549209725	1.18266703323283
chrI:3298278:3298428	-0.489667360457492	-0.61045151429711	-1.06095138125396	-0.387205923578968	-0.243641425526174	-0.191574959527217	-1.37955481471941	-1.09641385953691	-0.530494021190459
chrI:3307407:3307557	-0.407667055922883	-0.964067289470111	-0.459684820162095	-1.53793448407868	-1.60471042597809	-1.06763249587844	-1.22853580049987	-1.73500342759636	-0.793600825945546
chrI:3307948:3308098	1.66467389477595	1.24386982216358	0.576982081271432	0.898245500952023	1.0132685027841	0.440180642435489	1.12676473256076	1.32657850773753	0.897825036730583
chrI:3309691:3309841	0.475976992730052	-0.755414300417981	-0.33434340138528	-0.458209660795079	-0.225239975823177	0.243836676277262	-0.277607966871419	-0.116775466827368	0.621908272981512
chrI:3311203:3311353	-0.164154552910779	-0.859767425295451	0.256437894316957	-0.900065410428768	-0.49314168637004	0.923671934458248	-0.607405612847526	-0.223879813521848	0.358503659113481
chrI:3316618:3316768	-0.0892813865054303	-0.583384723475125	0.158709426043886	0.75029640280086	0.1200202498573	0.305819567249284	-0.298145798204934	-0.554277279456661	0.489408761925524
chrI:3326535:3326685	-0.215269712443368	-1.16603489378257	-0.186824660620351	-0.847044688942363	-1.69690304255116	-2.11658133734385	-0.386796734837273	-2.32570527400286	-0.27974755470403
chrI:3328804:3328954	-0.5384400698527	-1.44875638869431	-0.753895568003623	0.0244434931024671	-0.988815700438415	-0.0195665060168868	-0.52725938737773	-0.812820848188534	-0.692280223959047
chrI:3330902:3331052	-2.03595763805707	-0.377582412655943	-0.364137872304965	-0.99995571263206	-0.453318593357099	-1.30888256815991	-0.631827770851998	-1.67083778815872	-0.823690081765194
chrI:3334042:3334192	-1.43014081978811	-3.59913905177785	2.31578267339059	-0.9752601559402	0.209371916443539	2.13544052127648	0.772200038101521	-2.79242863133257	2.55653412322487
chrI:3334558:3334708	-0.162757432282962	1.32109945741043	1.88419560079974	2.74352619624607	1.32481088913791	1.64862395363188	1.99949539638009	1.00861229441032	1.99825831382257
chrI:3335971:3336121	-0.510943103032379	0.089282553421517	-0.549430256209576	0.59448266047487	-0.298351773081849	-0.189433153710064	-0.109627117426651	-0.796647924279959	0.608419602672419
chrI:3336239:3336389	0.654846869033213	0.507832156089561	-0.315509428412052	0.595181400889496	0.858514179420224	1.58889719709573	0.0706063261330973	1.00054864375152	1.30691463293443
chrI:3337470:3337620	2.46446153855925	1.5722307238788	-0.0873435410144892	0.817151230545859	1.86513262452123	1.6665855310999	0.645784489947018	1.09077469991346	1.60573181605475
chrI:3338373:3338523	-0.554184367113125	0.181552466017358	1.51870856211823	3.22215325698044	0.962216335865853	1.22594110817864	2.04568583723875	0.713634036659378	1.57470019299575
chrI:3349598:3349748	-0.641625620530698	-0.956992631419056	-0.685476652464926	0.202354347109938	-0.93631151306607	1.18277425635879	-0.775022423297674	-2.11439744355448	0.577616883501416
chrI:3349968:3350118	-1.31823112468336	-0.981099829643229	0.974896980561943	-0.217786260903946	-0.469975028869644	1.14808697384024	-0.449783434765919	-0.177801135179104	-0.486881411464437
chrI:3351478:3351628	1.7064280753885	0.106951423686199	0.398512496901321	-0.442615916505512	0.16279155099483	0.830836434973573	-0.0945962676921871	0.186250515681985	0.146711561990245
chrI:3352272:3352422	2.08790983080392	1.99343560015263	1.43976763923056	0.218374061810864	1.87852528527253	-0.770114979447813	0.488155610475832	-0.0898723502160213	0.672426888537216
chrI:3353496:3353646	1.73675181406234	0.38287560357272	1.04168377915948	-0.0369900845998064	0.426886151963029	0.0195252481079513	0.0416282721156092	0.544273769354573	0.929591434830209
chrI:3364771:3364921	0.358449930583139	-1.5301431822252	-0.723442213327474	-1.54113663197074	-1.19664620502866	-1.54880290011571	-1.39187195786926	-2.11678305459297	-0.887455566664828
chrI:3365896:3366046	-0.772997095498197	-1.31487688575566	-2.32982609380272	-2.1500371642856	-2.25796239310404	-1.72201961597608	-2.94651573617871	-2.0217443387369	-1.21433077122282
chrI:3368048:3368198	0.0286899822400595	-1.42617009703854	-0.852349429338126	-0.660944878254037	-1.18277512310146	-0.82511468360837	-1.31082472664504	-1.37038474270308	-0.093690892582263
chrI:3368432:3368582	-1.02525635418798	-1.56463531418381	-0.639536930113226	-1.00671015879963	-1.43052527341807	-1.19574109034348	-0.563088825302165	-1.67052411876719	-0.975455232149149
chrI:3368646:3368796	2.2809794520215	0.794129551934226	0.41383451265507	0.864365438361891	2.22028147971479	-4.5869030691779	-0.0165496696767737	-0.408153690847228	-4.61609439280668
chrI:3370934:3371084	-0.433770400898121	-0.657088851176742	-0.298859672191868	-1.05655849753755	-1.10729808424244	-0.474164594304274	-1.3531769247516	-1.0978669652117	-0.0419141198913516
chrI:3380343:3380493	0.197024021070183	-0.430536705384187	-0.894576722501076	0.156356439030563	0.363920263884045	0.789420917377201	0.29951407828625	0.0608266976445442	-0.718578058742004
chrI:3382722:3382872	0.216722603341845	-0.310511401318088	0.340438046016079	0.497773744267759	-0.447085391953629	0.737669148822293	-0.361105689141982	-0.580181764480154	0.433699650422533
chrI:3384025:3384175	-1.17803225153951	-1.96195547086456	-1.009500012516	-0.192252365446828	-2.53470531589822	-1.62269975882212	-2.67985515178931	-2.53775483268604	-0.323686565393326
chrI:3386498:3386648	0.364274381483134	-0.0629098621821488	-0.732273908698006	0.496606422447055	0.160997065101893	0.127800023837569	0.393416795841396	0.112803169563006	0.353317218720504
chrI:3400319:3400469	-0.311646488645895	-1.55083587613374	-0.620992886830716	-1.09343133221365	-0.164971446158944	-0.469297376088918	-0.602953152180628	-1.18335136182172	0.734720198755915
chrI:3401921:3402071	0.7498976946328	-0.284240001455904	0.691366028200508	0.116610394444804	-0.180887708685791	-0.0912094866845763	-0.702800243091994	-0.198987751396858	-0.686935104385709
chrI:3402873:3403023	0.918072830611126	-0.556792964522337	1.28149901153674	-0.644630254464337	0.287705650029303	0.965024712802158	0.19699195588976	-0.364210469721832	0.418172038069605
chrI:3403545:3403695	-0.466833344459897	0.5036758784969	0.859846991433684	0.122846308222799	-0.602504999681159	1.27034150357911	0.0858114106265666	0.0499229596896806	0.983426687252717
chrI:3405712:3405862	-0.00681681114128684	0.343141482680111	-0.0348091424176012	0.32660569508884	0.350127352251046	0.162777210162016	0.247092009521207	-0.0916841705604968	-0.677810226969141
chrI:3406977:3407127	-0.559128619828105	-0.480514752611762	-1.57332807268035	-0.824515149617712	-1.72466651047646	-2.12039004964025	-0.648196669118802	-0.764853130080955	0.165043028207426
chrI:3407161:3407311	0.849070711503371	-0.541567071641532	1.02234630555202	-0.595194874247325	-0.165995566184645	-0.151911504786919	0.48393291689273	-0.111676602273832	1.23820821391523
chrI:3409462:3409612	-7.44793520967368	-4.32622857358182	-0.445213124852166	-4.10575486659086	-2.58682824660149	-3.10416165330122	-2.42524607736505	-1.714503310377	-0.229796280792034
chrI:3409817:3409967	-1.37068994465387	-0.820944251275269	0.0262504020316238	0.240501934351628	-0.169187172393704	-0.600467585424908	-0.0446214777125029	-0.398070543597835	-1.0391127765007
chrI:3419486:3419636	0.0151161678339209	-0.484562423510064	-0.0623888798537087	0.67114751716681	-0.443640071129289	-0.432873630262037	-0.0463151412056148	-0.0601538136840102	-0.404499077638171
chrI:3423633:3423783	0.299458831961158	0.0751486760210445	-0.00497288729799415	-0.0987216730869223	-0.714113983607851	0.15136842310645	0.344777187710226	0.82795818586931	1.87189087066688
chrI:3425958:3426108	0.0621921257057647	-1.22939125933685	-0.391638749084363	0.153326290688915	0.371145396236151	-1.07247064352461	-0.316142372666533	-1.04809739822987	-0.474669812338694
chrI:3428791:3428941	1.21957943729644	-0.525137302172772	-0.249763407609284	-1.87359651663686	-0.583714697577719	-0.201167255475057	-1.10848709582068	-0.450665695222619	-0.793995922585181
chrI:3429212:3429362	1.08843662393457	-0.373577361767093	-0.255140271582445	0.592528080549302	0.231810279738671	-0.196326968835799	-0.248689198192148	-0.313841209138685	0.668765537160588
chrI:3438653:3438803	-1.87624804261044	-0.979752905112192	-1.36600231518263	-2.06531231391743	-1.04330278312615	-2.6129846425515	-1.90448660159491	-1.15040752124117	-5.14404092311069
chrI:3438905:3439055	-2.92772762578779	0.121844117252825	-1.04047842425865	-0.299417135544939	-1.1475345789958	-0.251443979649653	-1.02721970321005	-0.156696009244904	-0.168439844164989
chrI:3445283:3445433	-0.0231202290874433	-0.00811676879372079	0.17076956545434	0.122259712019846	-0.266659278410939	0.820579189519514	-0.54582873688842	-0.191867993583034	0.14942677482992
chrI:3464178:3464328	-0.840199306106863	-0.919576706650895	-1.5706630908349	-0.781631829851198	-1.01762010967055	-0.563303745132743	-1.31794078596344	-2.00444767508623	-0.0726357188156511
chrI:3466435:3466585	-0.433635131609975	0.176630347088254	-2.30113554224582	-0.349849402588517	0.644391766400637	-1.83023431128369	0.3080701424479	1.70635997356869	-5.1591281749535
chrI:3466798:3466948	-0.336211545477844	2.17471391391527	1.61758768504089	2.13470075914761	1.64278235263116	1.11999265788255	2.02934625234056	0.123472391076543	1.33990271163068
chrI:3471402:3471552	0.687164711781427	-0.122883845648935	-0.0793952078916898	-0.0187969990369034	-0.984672718915084	0.121376286552277	-0.234712482692947	-0.657295891561724	1.19557166628271
chrI:3473939:3474089	-1.23856490738148	-0.817947854209965	-1.21333295271488	-1.17718166587925	-1.32273233316044	-0.730540748016825	-1.92908159673401	-1.64005463129952	-0.43917285283105
chrI:3476226:3476376	0.708937095862798	-1.25968183565427	-0.139019601826603	-0.629922530754323	-0.209764974624536	-0.819425386492926	0.264486131777228	-0.117619304881916	0.910004137306553
chrI:3480278:3480428	-1.29916888021916	0.368232658519921	-0.700399513902185	-0.599789245016857	-0.882440730794573	-0.393515133927494	0.15513742371074	-1.16781597907266	-2.39580982507623
chrI:3481497:3481647	-2.34612709047488	0.230649696076844	-0.385388002841618	0.667284781294958	0.704792565826091	-3.88786562914353	0.388918719623944	-3.10261525434669	-0.542235312785843
chrI:3494369:3494519	0.999324456785098	0.355804758008318	0.789507612807029	0.460639196650041	0.971001961713668	0.0356283115478995	-0.0543371396227669	0.322543851913602	0.841055409738861
chrI:3499700:3499850	0.156919893802453	0.470746068212643	0.214157639369496	1.26511071892242	0.616973244378405	0.254761726512245	0.835336293436314	0.571329066549083	-0.239006713230154
chrI:3501229:3501379	0.0869414893503125	1.43137246115895	1.50168089309333	2.24711021468779	1.77178404088993	2.09335874032724	1.69507377212108	1.80406425517646	1.51783465472043
chrI:3502728:3502878	0.478365847153835	0.663904042767945	0.343859496701715	-0.877821146398174	0.996268954712527	0.663152566649538	-0.25384020564596	0.11397183944041	-0.146664672528373
chrI:3510618:3510768	0.207453374879487	-0.435426683696245	-0.0910943004820824	-0.143359134911881	-0.98832424497004	0.795350643474631	-0.471543229951756	-0.574741388093011	-0.207276388732745
chrI:3512928:3513078	-0.243361444543735	-1.62844635929057	-0.979632218555088	0.31497283654282	0.0590221820781199	0.328693351840135	-0.0618785426309358	-0.350440919713026	-0.793231926688852
chrI:3514396:3514546	-1.52048538550982	0.141855351926778	0.817586084503356	2.7633784036724	0.718923054041391	1.14338277299874	1.13019464922213	0.0138798736549587	1.54138757537083
chrI:3515542:3515692	1.00006353154907	0.444552339913048	-0.88997221939183	-1.04211375594385	0.772807837536395	1.17276789949935	-0.357918238400244	0.774758570460367	0.332921829876292
chrI:3516376:3516526	-3.08429368767967	0.734305008904143	-0.479501561640928	0.416416779739926	-0.53409124780716	0.384060662370746	0.244870287846396	-0.669463418832219	-3.42438911913834
chrI:3523399:3523549	0.891434168246185	1.41604928806047	0.177547176399987	0.461561455822462	0.919701791961847	1.30239840955029	0.595512319370843	1.90489532136023	2.29435357307919
chrI:3529956:3530106	1.10110878622256	-0.574494828223122	-0.0623888798537087	-0.828671177322866	-0.496011658643177	-0.576473796746933	-0.649102475698545	-0.286518064739166	-1.17715146659718
chrI:3531003:3531153	-0.21007588675197	-0.899975246012744	0.299872823348944	-0.0138429524742343	-1.7632035478342	-0.94187157638985	-1.19288806305746	-0.464510809661872	-0.398642125272133
chrI:3533802:3533952	0.108770673766285	-0.410471226832228	-0.186336517533162	-0.161844936598915	-0.316790499768216	0.358108793548424	-0.135225397849983	-0.364742654187037	0.496397589053679
chrI:3534563:3534713	-0.244286506472562	-0.0920368573044633	-2.00049655541485	0.0114894826833183	0.131117541309784	-2.14835358230776	-0.180525591028938	0.245683173310144	0.60363141061099
chrI:3546981:3547131	-1.8432305184201	-0.343097028787803	-1.96486123034437	2.14676084377927	-1.14786882153917	-1.32508436551659	-0.749984345788615	-0.682174203221095	-2.73382318104958
chrI:3553394:3553544	1.7255123476965	2.77921510389696	1.7114586328574	1.30820631598897	0.348503317185806	0.959332287182875	0.652681326792698	0.878752148540135	-1.94148043904771
chrI:3560087:3560237	0.928047457451389	-0.722441351023655	-0.343292572203827	-0.281052956497392	0.328964062431616	0.011751755667216	-0.195953288707526	-0.154085410171605	0.11851278830272
chrI:3562616:3562766	-0.609676298978827	-2.41548777213378	-0.594858910065676	-0.585437763475509	-0.868662239116691	0.0388698302999077	-1.16949859934348	-1.52630886663043	0.211788288432176
chrI:3562920:3563070	0.697985064983988	-0.151553119813311	1.19151573376006	-0.256338175405937	0.332287042664849	0.985898815014833	0.540834989237489	0.863975981595488	0.958973182627837
chrI:3563950:3564100	-0.553514860933714	-0.798926762535974	-0.79790584124522	-0.976842104034775	-0.393099098912993	0.368575496101827	-0.432792301897832	-0.690857554784244	-0.0639152220120583
chrI:3600816:3600966	-1.17654471965374	1.23453044367549	-0.31018786036105	0.505438845275257	1.04051039406881	-2.75819775906553	1.05260642191378	-1.49820366198444	0.148738027258484
chrI:3603246:3603396	-0.242692240277813	0.493369633596448	0.0623770613491424	1.60995956825282	0.861373383875357	0.827278413628428	1.16052368200725	0.966190160978742	-0.0989324480218307
chrI:3603866:3604016	0.703753562929077	-1.53921526547945	-1.79376877171167	-0.664400791064356	-0.0653866835030288	-0.591441290982107	0.855952084075082	-0.410884098939732	-2.76855274649419
chrI:3604149:3604299	-1.31658584480818	-1.37925206932715	-1.89929977653279	-0.216710409303732	-1.71773722882901	-2.1919622014994	-1.25173703119432	-0.893004982685273	-0.545403194596244
chrI:3605735:3605885	-0.969316762278405	0.918816157818324	-0.789145544004182	-0.134735211325736	-0.387851677739365	-1.77823157413164	0.247632095699613	-0.808573248324636	-0.313970816583331
chrI:3608270:3608420	1.61069295038157	0.447923689035477	-0.173145298653938	-0.0796222489830165	2.22626969579256	0.923825148315659	0.364891744702379	0.266038248836273	-1.02134709322712
chrI:3620421:3620571	-0.207114821544044	0.288026844857732	1.21099849164767	1.75154899499186	0.856510632227414	-0.0777413997328453	1.15703170718837	0.554863733332518	0.0893461635186268
chrI:3622087:3622237	-0.542484164910632	-1.56864455744606	-0.2219216230685	-0.0390792853282694	-0.813852592265402	0.367414654198845	-0.617441051292866	-0.656843698086415	-0.329931859357697
chrI:3622355:3622505	0.299152607821158	0.70755665605186	1.20922328544249	1.04413947978588	0.659157152607314	-0.825691997915821	0.436863522708122	0.572868666085761	0.903951757117508
chrI:3623933:3624083	0.684065363150791	-0.0816314525884319	0.0635592898048117	0.560206484841648	0.688790323918485	1.14990536396126	0.0122470061427762	1.12613361735473	1.18390280452701
chrI:3625630:3625780	-0.447648162564553	-0.107727593928312	0.63486338891591	1.31173001677087	0.156960444426047	0.624820280053601	0.11975782742542	1.34526975626487	0.555454132923759
chrI:3626200:3626350	1.24996957529394	0.558106711723506	0.355348747410615	0.471396281934236	1.41838110870829	-0.65966208989512	0.12899744980297	0.0169978567765791	-1.74175117260445
chrI:3627128:3627278	-0.921565715082416	0.335442274379144	0.369207714467746	1.43394900946415	0.555475773637194	-0.445405565904942	0.927243000675883	0.436619399084892	0.320622484529347
chrI:3631352:3631502	-0.218632288323832	-0.490828497928571	-0.832091536157429	-0.949277571531868	-0.889999732623595	-0.208126442217545	-1.413897143021	-0.716224667427015	0.217666455652224
chrI:3632043:3632193	1.28730591022333	0.486320630853116	-0.0179111299727207	-0.352437776547397	0.191794793669623	1.02062652058583	-0.40156631636768	0.991318006891853	0.0766927415376287
chrI:3636281:3636431	-0.107477134846593	0.266917341655893	-0.273464602403618	0.231472075585775	1.03072564256977	0.28367306844422	0.393898958041694	0.550012156943026	-0.789972120463947
chrI:3636616:3636766	-1.685784075358	0.448488367182902	0.632868517720379	2.46873603140478	1.09135703906458	0.541220081599546	1.51543614501224	0.849412242631222	0.0596942705732427
chrI:3637335:3637485	0.812350706015553	2.39351692458947	3.10031724577076	2.24191842201123	0.667909767284788	-0.311651270424843	2.08130615439594	1.56087042232025	0.882019927555888
chrI:3644847:3644997	-0.294807494947805	-1.24556618676808	-0.786650425175208	-1.5635047614536	-1.54510915817142	-0.177719100496602	-1.18917418894673	-0.976734298820216	-0.730317386678572
chrI:3646072:3646222	-0.82841512637522	0.327531555900196	-0.00841490278931099	0.0713994119808044	0.0452648884986432	0.535109821832389	0.00807881657456543	-0.0296609111606194	0.169380382322761
chrI:3646885:3647035	-0.925491960424128	0.174553840386307	0.824219821924954	-0.444035287251795	-0.490015726207081	-0.0888808294536869	-0.0412747174696597	0.270429301432777	0.591003437344786
chrI:3648170:3648320	0.645962339387598	2.21156716509338	2.44644561132608	3.17454745661778	2.79669668746211	2.84605923143921	2.03899985850008	2.47292184739554	2.48636936226312
chrI:3649416:3649566	-1.7985179800836	-2.25113983977565	-1.13123369186693	0.335293492424428	-1.35170091546896	-0.718690973776832	-1.02513646189432	-2.66171108917418	0.223286611306804
chrI:3652774:3652924	0.972493976176209	-0.287262223493682	-0.695396364544623	0.120928669530018	0.500953448233644	-0.557918416552043	-0.0469497042777899	0.610295848011014	0.192711356535919
chrI:3663566:3663716	-0.126457369415135	-0.199274648548682	-1.41212184462227	-1.2486647299694	-0.788510570834	-2.41440830058842	-0.599006655815242	-0.181692124195466	-0.627025359037984
chrI:3664044:3664194	0.51705117425055	1.3738688147643	-0.3125351497845	-0.655132342961249	1.87697137781914	-3.21306310969959	-0.802725916928336	1.3645360368309	-1.89024771628533
chrI:3669944:3670094	-0.427553317315141	-0.926595650451216	1.23382907840064	-0.242550586941724	-0.731063499221196	-0.576680062166502	-0.412168626886989	-1.12118864240215	1.17438926013686
chrI:3671316:3671466	-0.823786963797563	0.645847776262651	-0.84293391679225	-0.0704074707046799	0.423182841969473	-1.05144310733261	0.277893499726349	0.373211274283556	0.505428125390953
chrI:3671829:3671979	0.367647880915969	-0.0458736777044305	0.0526747718746381	-0.349286047272126	0.1872853527025	0.303325573222317	-0.698900252143054	-0.346426110037906	0.504777378700537
chrI:3672768:3672918	-0.0725163395579776	-0.177135818111194	-0.533261596234073	-0.54488286800144	-0.419087022207248	-0.216633819448098	-0.926643939414074	-0.608293819347948	0.192711356535919
chrI:3675838:3675988	0.188817151107965	-0.327757779337793	-0.124284841665723	0.431978640542121	-0.0369952461399178	-0.416040447599449	-0.403329348236422	0.609178201641078	1.67214842028075
chrI:3680887:3681037	-0.699538888608136	-1.00667476477527	-1.19222984196702	-0.939342651877424	-1.12454584199348	-0.876659247593263	-1.3382737169859	-0.713740797656694	-1.18393318664299
chrI:3682039:3682189	-0.86359544782352	-1.96409831879893	-1.63501049254926	-0.673037457975209	-1.20003381714207	-1.20179987264857	-0.687988731859974	-2.31825944312302	-0.614222797063478
chrI:3682951:3683101	0.621189516525991	0.569189240322416	0.335528144401488	0.930676482036722	0.34882598483054	-0.0215066888874805	1.24680952308015	0.580842697511625	0.783498768386427
chrI:3684060:3684210	0.732212061181898	2.4981973019491	1.14944524280906	0.907562332342395	1.30877257056338	0.957595850126737	1.65283237947034	0.7605543681373	1.3988034541276
chrI:3684383:3684533	-0.819857309985835	0.0256667617196835	-0.295582515483409	0.287879147047023	0.454723230161014	0.421045502751275	0.0887214868262492	0.48895582409157	-0.40155313794948
chrI:3684577:3684727	-1.57489719979563	-0.174958179136566	-0.745507431933683	1.14487768126952	0.367554539561772	-0.82934896192575	-0.264074228714696	-0.392584912186737	0.0685918850637584
chrI:3697719:3697869	0.598427115990989	-4.32622857358182	-1.21862299826114	0.167173433537923	-0.58426587797351	0.642106288649123	0.0708167010036594	1.7978044000322	1.08627336309151
chrI:3698019:3698169	-1.45574940403755	-0.713063372541566	0.786604419674757	-0.461184011217791	0.0852131128519141	-1.14718544114689	-0.00158063847870091	-0.418712407401491	-0.491424950204285
chrI:3706603:3706753	-0.332257007572661	-1.30125267739891	-1.29126867575328	-0.809466882661074	-1.62155474597828	-0.95551083876405	-1.05670796382532	-0.772536461715144	-0.887316626209592
chrI:3709258:3709408	-0.0534470412074235	-0.682547643508088	-1.19136282825764	-0.920604704754917	-1.25305979433535	-0.853752117553667	-1.07308726387562	-1.20129486149285	-0.826806148969152
chrI:3709956:3710106	-0.833229410992962	-0.483243814131336	0.292648177795437	0.136954975282589	-0.087879183829772	0.212201063466202	-0.26402426882735	0.533066498678524	0.304726239321947
chrI:3710347:3710497	-0.174975996073492	-1.45339386048718	-1.01207515424234	-0.0506568340350815	-0.710855894394317	-1.2609368109753	-0.90523753485101	-0.210115769989757	-1.95440419015182
chrI:3710750:3710900	-0.680541850538945	-1.11494117541518	-0.334149015472723	-2.22618938473691	-0.444114423677726	-1.11246975199515	-0.530587780410241	-0.186714231937575	-0.446442286197648
chrI:3713555:3713705	-0.117389252624549	-0.57526558354684	-0.578224619184787	-0.930317302800004	-0.37604789695165	-0.968784100449157	-0.43025075963374	-0.350153854302347	-0.881779220538234
chrI:3714865:3715015	-0.348372016916073	-1.82335667889626	-0.639922060897141	-0.853147540504829	-0.676370434885658	0.723732598678268	-0.537205066227076	-1.66557524564485	-1.26562498144472
chrI:3718546:3718696	0.648973833191807	-0.622286670896449	-0.0807185722196052	-0.339964299943609	-0.33347931277618	-0.242230681427331	-0.364544347138154	-0.546271324809745	-0.670574944436452
chrI:3719643:3719793	0.598328696860335	1.31653669555689	0.802838249395793	-0.966662227569924	0.746655697286311	-0.542731498319032	0.706439777013557	1.50758634640317	0.196828875892844
chrI:3721445:3721595	-0.828487755054119	0.929898430319613	1.15463301498428	3.15905900374136	1.72923517509118	1.28932713816727	1.97515552312882	1.05453689005019	1.41350415369703
chrI:3721704:3721854	-0.536959419779327	1.86512195549097	1.88564022456742	3.19553846257886	2.57856328045504	2.20141620349433	2.52585008792589	1.9817401762852	1.11500487524459
chrI:3723522:3723672	0.207138245037004	1.53187211185274	1.19075835216087	1.76947775389216	1.60250234436519	1.92768030047177	1.6579081533304	1.30847983504572	0.448402819889475
chrI:3724767:3724917	-1.02597001313671	-0.328031075301297	-0.257079629600049	-0.274560389488369	-0.37427293951179	-0.274192658142074	-0.277887500438867	-0.416761561623477	-0.968494534120775
chrI:3726516:3726666	-0.923080171955915	-1.61756308944906	-1.2936213976893	-0.6090258456748	-1.51539074027415	-0.807189981261034	-1.59966928019776	-1.9351402631195	-0.552302268925938
chrI:3726685:3726835	-0.368616771754293	-2.27777230026712	0.957659289660423	0.122641303767077	0.089656766019029	0.989120898595467	0.422931492716927	-1.16781597907266	-2.10508273906667
chrI:3728421:3728571	0.518390625900502	-1.61713265720627	0.278861986695303	-0.222047276810502	-0.970823057647728	0.196147804887289	-1.22658871131915	-1.39585425503152	0.0394228300357502
chrI:3729501:3729651	-0.439596826566263	-1.30192138906505	0.222346357540262	-0.951299153159044	-1.6082825731355	-0.643749415374201	-0.167079605286971	-0.697372043886047	-1.12727075527046
chrI:3729837:3729987	-0.0646358781881288	-1.14754849543151	-0.932597686807718	-1.2113379411942	-1.2289414125547	-0.783492791697713	-1.12062692059406	-0.855685278182262	0.211788288432176
chrI:3731200:3731350	0.406120035613234	1.52812115255585	0.991379656374883	-0.589097765339761	1.01653698326315	-0.0531839670573081	0.209493310726931	1.64833356358682	1.36917929909554
chrI:3733799:3733949	-1.27135539638329	-0.164624871924837	-1.33199905159019	-0.293908476613764	-0.768678339392356	-0.908526608534511	-1.57387184549152	-0.465037356607747	-1.08853449198615
chrI:3736755:3736905	-0.443217535132453	-2.34838096382537	0.600588850960671	-0.802628776570086	-1.85124006976807	-2.83703809036322	0.650250515681898	-2.6528588136934	-0.359145807336968
chrI:3737674:3737824	0.0798077338330999	-0.97544842190266	-0.139019601826603	-0.903940005155722	-0.131323410553569	0.113877404799052	-0.614273913548115	-0.808953590055772	-0.951301750903316
chrI:3738255:3738405	-0.477896550237872	0.0451177040963411	0.175822909067314	0.566956043750291	0.0340769162672063	-0.0761591220666777	0.521192850076328	-0.321920474574018	-0.264036491884083
chrI:3738971:3739121	0.857985323214682	0.160955968506539	0.739628423167115	-0.934815603563155	0.758648096066947	0.952580221830163	0.0669824703102401	-0.673604726359127	-0.472317483197395
chrI:3739336:3739486	0.208689753042081	1.20390130694545	0.660315025278861	0.868824578039935	1.38671524969363	0.851138738139254	1.07527531349416	1.29908873296443	1.1427837660464
chrI:3740471:3740621	-0.787657688656671	0.606263431323592	0.835151409908469	2.73350084587148	1.25670325996891	1.29519303862849	1.96139192599159	0.900081884038411	1.0068763308565
chrI:3741222:3741372	-0.821095179709394	0.486496238515215	-0.791116871105381	1.95114515359012	0.678802638015944	1.64152047066216	0.825062420287534	0.261007960697927	-2.13059649301913
chrI:3744290:3744440	0.156850195846222	0.299743915530045	-0.508697277719843	0.359124445804027	-0.24278293369635	0.135649687847264	-0.0857693579926982	0.264773919912398	1.43214542279182
chrI:3749266:3749416	-0.166923606663723	0.354488581151328	0.191739175459028	0.604204405957162	0.672134481654166	0.127124442829877	0.633431813841507	0.526005787324878	0.146976116436409
chrI:3750302:3750452	0.130405510910244	-1.47842966348926	-0.410622352862559	0.14742917606366	-0.773826181016539	-1.19530824035751	-0.525686007393656	-1.28092061483614	0.368260922912662
chrI:3751444:3751594	-0.369715722113522	-0.563264702778322	-1.03859246209116	-0.370377864056178	-0.847383471871456	-0.263329211396967	-0.53729401383525	-1.13948601650443	-0.227627294975978
chrI:3752231:3752381	-0.907580325745856	0.625267826258139	-1.17820475371624	0.00681900381620321	-0.305970663142944	-0.50394311215101	0.653278487095784	0.0394928807355412	-1.10004604817508
chrI:3752856:3753006	1.27980987609042	0.807475982223513	0.653254825401702	0.714751372218524	0.806694572928978	1.17474369130841	0.261812857851378	0.443587892931381	1.11057624348965
chrI:3754189:3754339	0.68142840366335	-0.904594932526527	-0.30289654514633	-1.49880459498948	-0.978815992006311	-0.844705033746096	-1.10750880383013	-0.786996870332928	-0.986032843455017
chrI:3759128:3759278	-0.577200509673101	1.11045561568414	0.770635230037516	1.85682533324703	1.11447301580698	0.397237020369944	1.55684258121927	1.32211345093433	0.411588218798674
chrI:3781573:3781723	-1.04359036379948	0.422238261253666	0.210280460159222	0.379965749826259	0.698107828699214	0.297886472011757	0.378913664874914	0.0924413971833273	0.098517438719091
chrI:3781776:3781926	-0.680882748057692	0.942566767353662	0.410936072403804	1.05983304325486	0.858100501427946	0.570499056154427	1.42182197218987	0.597108157727145	-0.6907205434118
chrI:3784391:3784541	-0.507946174466584	-0.0592208433772472	0.230789479666852	-1.38924504249227	-0.683756759728602	0.652481123118251	-0.240290085504379	-0.256221934942606	-0.222480371450069
chrI:3785305:3785455	-0.87455978493586	0.780972042906146	-0.840622846611544	1.09587099021713	1.19879099463553	0.292601153322287	1.1859185228813	1.48133515012201	-1.19481920413416
chrI:3786026:3786176	1.26173291907603	0.609701207994321	0.484860846905987	0.336399047041988	0.548426714051568	0.841010391638346	-0.122891383823137	0.127486188944971	-0.789453318074669
chrI:3787702:3787852	-1.59209660651939	0.984616259164355	0.308976627560963	1.9896000892975	1.23527762425863	0.0295051745829564	1.54926737070847	0.624726863263685	-0.697814841490279
chrI:3788176:3788326	0.0727007849500941	-1.12295410524015	-0.629267866861001	-0.418861248355717	-1.00531027229959	-0.315321845405005	-0.493670932005621	-0.754528992007582	-1.25988179638736
chrI:3788680:3788830	-1.20596050435724	-1.15482045133851	-1.07888192344203	-0.730862594097581	-2.00906431980004	-0.968263820374858	-1.20892633043265	-1.25872146725195	-0.471518878999366
chrI:3793487:3793637	-0.467472662497219	0.499845776963726	1.34641306239967	1.2820401830557	0.298739061256394	0.795954079732688	1.46762473418885	-0.18949140604833	0.734976713021082
chrI:3798623:3798773	0.284175328656699	-0.459728353306035	0.430430531071065	1.23244709874678	-0.253639824744298	0.197320119142195	-0.106028168372279	-0.467058632246162	1.43468934866029
chrI:3806039:3806189	-1.85240208339685	-0.014981415223087	-2.73946955799903	-1.63231542978552	-1.28637042232712	-1.84905071155999	-2.22930875100394	-1.29682703861272	-0.756470900238878
chrI:3806643:3806793	-0.204430900524258	0.991310306865622	1.30579106119432	1.96729432060836	1.61525510869359	1.0623257629197	1.92836346754948	1.44323432438848	0.777447059669964
chrI:3807519:3807669	1.36752242428694	1.03698347022881	-0.317325283783128	0.180274892064837	1.00714900147839	0.288691536783763	0.0578661811399017	0.393510859303772	0.524965844965803
chrI:3816961:3817111	-0.6782674311161	0.136374900065667	0.180433842176114	1.32781155972221	0.16785749194162	-0.507355239718033	0.531394169874467	0.55688731337002	-0.0101044135976408
chrI:3817366:3817516	-1.40990523632627	-3.01301300230389	-1.34676155179722	-0.673812678618769	-2.17648263353286	-1.5826898748245	-1.26918339240299	-0.615808426851821	-0.344257588418551
chrI:3817838:3817988	-0.581779377838584	-0.15842694188542	0.64561951560042	0.466725453019746	-0.777752303686987	-1.39328585228793	0.0310160106076983	-0.446985578285884	-1.32171367043482
chrI:3821341:3821491	0.228453548623203	0.353453258952306	1.87884053881069	0.418926691804516	0.492508193519731	0.736745531353442	-0.128738049972145	1.22659747278253	1.26945392758267
chrI:3821766:3821916	0.314640434651482	0.688510407338832	-0.52304337503123	0.587540961656021	0.24436604594987	1.68146069858505	-0.343024379569287	0.412293415548217	0.514774200415709
chrI:3822330:3822480	0.206436108629367	0.0776664431337422	0.278889784871363	0.732419939025558	0.386308037267339	0.718281196603568	0.597145785397383	-0.162215253013241	0.621523433260133
chrI:3822745:3822895	-0.0298603009890643	0.583871852778518	0.637422602734942	1.65834966172554	0.825233915275297	0.0400903999555262	0.974257901022385	0.655009760505624	0.250827995947341
chrI:3823252:3823402	-0.0833672812037479	0.747357388061666	0.267621125356146	-0.593859430509309	-0.0215575909764773	0.383057232550902	-0.264049064111772	-0.494328959198732	1.54543865217681
chrI:3824337:3824487	-0.128934606909418	1.01421351735335	2.01167236934349	1.85304732789046	1.13659296630322	1.43858751220816	1.59147402004228	1.39979720823767	1.99584240272405
chrI:3824700:3824850	-0.427439617598022	-0.445256668285697	0.124374538225305	-0.0815430663375437	-0.0765465821769013	0.478998092046291	0.378658590128886	0.27191884325882	-0.441914847185991
chrI:3825167:3825317	-1.48470908069378	-2.4776913189867	-1.58513729650584	0.101434783915213	-1.64042929568361	0.235457916298879	-1.13471595638533	-0.941832885463488	-0.521445351745603
chrI:3825851:3826001	-0.912735384448666	-1.06453677516428	-0.542841103401231	-0.703831655015198	-1.45284585462793	-0.972215075313965	-0.572986284777383	-1.7746707308809	0.0505624157102179
chrI:3826226:3826376	0.6077622091376	0.440526586156322	0.569766488395367	-0.108952528239525	-0.0254559404765948	1.07767371160206	-0.113248870938069	1.07671973770664	0.613905937266777
chrI:3827078:3827228	-0.83782882503574	0.255689062786511	0.361573926318519	0.566195738307557	0.492236142458164	-1.25187518662989	0.385961206176343	1.32949593055156	-0.534502206447013
chrI:3828249:3828399	0.802964448297066	0.208935953871429	0.348976918141288	-0.479915280988834	0.460890628901635	-0.236480488066884	0.06614983503494	-0.392395563866417	-0.342367188101084
chrI:3828460:3828610	0.141082980212946	-0.78139099599769	-0.310881728504668	-0.806648292564841	-0.465702796611981	-0.510808437716642	-0.493495596131492	-0.754320662052513	-0.82767673489407
chrI:3829374:3829524	0.771916402085737	2.06537371576647	2.39659218966831	2.21744124741707	2.27786697960613	2.51527951569877	2.49332104756595	2.58609313348909	-0.912221507843397
chrI:3829774:3829924	-0.842332433511193	-0.78518402437568	-0.745615691919208	-0.861252899231402	-0.92328044534018	0.428807327607955	-0.692616293331075	-0.772992352914819	-1.28814398129641
chrI:3830271:3830421	-2.43105762358794	-0.131553750167701	-3.00373932422713	0.0433471672052902	-2.50201838941118	-1.93405329556231	-2.53449823221216	-0.962326930638275	-1.29634483147474
chrI:3830724:3830874	0.468923258693431	-0.177135818111194	-1.16074027231015	-1.9435143015047	-0.374294081567958	0.0186318746831916	-0.124054530322689	-0.463477578818315	-1.05392229331425
chrI:3831137:3831287	-0.423525754198415	-1.25453562866267	-1.52041419191693	-1.20894066927857	-1.51523787651795	-1.79693623380353	-1.83274867284416	-1.28055611587513	-0.782029939610534
chrI:3832241:3832391	-0.992610831729842	-1.34653871801545	-0.139598686177702	-0.46948885055676	-0.994570626265954	0.0210502766099843	-0.694906356062866	0.0757029092503871	0.721648538646428
chrI:3832683:3832833	0.962826027416023	-0.953136006958577	0.770158569406658	-0.0308793345369972	-0.675067790024362	-0.108180759401335	-0.568378529358006	0.0711948586859387	0.244003645914343
chrI:3832930:3833080	-0.138339773830969	-1.77174423376581	-0.44237928036406	-1.07411046721809	-1.44757162546773	-0.902390656773145	-1.45004649092264	-1.03191371145321	-0.794177006236694
chrI:3837733:3837883	0.493473095677583	0.50894276720939	1.02586486131138	0.160315889657022	0.759353696770464	0.711526877646637	0.0666979236530603	0.98488762225034	-0.00632071355262663
chrI:3839952:3840102	-2.96964944278559	-0.833215178304924	-2.01498605313021	-1.23390509576672	-1.37014202290442	-0.317558413858956	-0.940432188376135	-0.592050179561146	-1.96918832650974
chrI:3841578:3841728	-0.443584723870598	-1.09748623515032	-1.10151559291293	0.0025608611116541	-1.73384829222056	-0.0890323309665664	-1.48252017231335	-1.06036567049475	0.588788592852957
chrI:3842527:3842677	-0.656516292279947	0.931186171494025	1.25403989932959	2.18188655847887	1.28928141105338	0.959177994747366	1.64977190755793	0.844211004798696	0.436000053405292
chrI:3852490:3852640	0.883636885356384	0.533172976119511	0.0970654015086377	0.143371801910852	0.626876967942259	0.447816742345902	0.076602476510047	0.518841887763094	0.376857145149501
chrI:3858226:3858376	-0.240177919479379	0.53354624369556	1.47013065173879	1.153519268334	-0.362251784354171	-0.454730693753189	0.353635231083782	-1.17185695418381	0.0069441728032302
chrI:3860728:3860878	0.609992774466448	0.177213035895122	0.266262281416119	-0.2083155322632	0.51427626128931	0.391751302591474	-0.254328813454163	1.43306721899857	1.02322104505499
chrI:3862004:3862154	1.3567861207458	1.17929634769603	2.24355290826184	1.77810260343783	1.2017771023273	2.05855428648759	1.56183181072758	1.13381185891744	0.906818291304663
chrI:3862331:3862481	-0.480121107126849	1.0618825278292	-0.283290070807149	1.5513522637417	1.39083665259283	1.51732544308852	0.321626904746664	0.0196957744256134	-0.29885839809493
chrI:3862527:3862677	0.566829590470723	-0.0934916170653411	0.467586331759804	-0.202674848071894	0.0607617052580101	0.613705031718802	-0.312533948391013	0.908548005606723	0.818633158137385
chrI:3863052:3863202	-0.0360382412752315	-1.77797471011284	-1.63501049254926	-1.34224764914745	-2.04053725207041	-0.699422590286554	-1.5465617801062	-1.57277594502775	-0.54264641993685
chrI:3865617:3865767	-0.356060704264891	-0.35718471043095	0.351231886393266	-0.854854455747709	-0.442153578267139	0.13029735766338	-0.644599506952975	-0.748817359504199	-1.17320191219602
chrI:3866000:3866150	-0.158581140965813	1.60917286864493	1.03597512605034	2.2123804734941	1.58111767462904	0.54046885887551	2.04226850211391	1.80139981233162	0.444140409399179
chrI:3866657:3866807	0.735077762356711	0.0872719948632487	0.595071975327204	0.0398524619806805	0.526525188738985	0.339325068601584	0.238270163217008	0.07630416060927	0.87578854925901
chrI:3866880:3867030	0.0504434574983554	0.373696329420225	-2.41180159499535	1.29363373149203	0.28135155991342	-0.0875766196180187	1.93981313684861	0.124658405051685	-0.133091728715471
chrI:3867313:3867463	-0.697506545876709	-0.0304142449688852	-0.386345932528795	1.17913307431564	1.07644388417435	0.44715657187879	0.977961267365373	1.063357720033	-0.420023458218571
chrI:3873357:3873507	0.511357742100454	-0.440169572801576	-0.104701592600865	-1.61956565130198	-0.627994837151872	0.132794469457558	-1.39412011757995	-0.199564910791722	-1.42716955568619
chrI:3873894:3874044	-1.66035694052864	-0.462057572774694	0.487445806371402	2.44126272909303	1.22775093748243	-0.906048861967674	0.752026064488199	-0.591631247050296	-0.642995373368099
chrI:3876846:3876996	-2.98177233916802	0.8557360250878	-0.388458629787872	0.774255403855146	0.132031304461672	-0.329108708336646	1.47576538890942	0.468797476928068	0.926942064240162
chrI:3881444:3881594	-0.521850104376877	-0.777113609755015	-0.736744841981154	-0.471650772486473	-0.350820198896426	-0.831346120402586	-0.000573440922487339	-0.604702412022612	1.33786902592993
chrI:3887190:3887340	-0.085178730364604	0.241343890979162	0.565892884418448	-0.824455358071024	0.096721073134256	-0.436625651365215	-1.10684652401937	-0.642726061156136	0.669959024118865
chrI:3889277:3889427	0.700237012986421	0.514786437588239	-0.467953758704889	-0.926619817794582	-0.439413506938386	0.167659944935649	0.287924463892344	0.168478347454903	-0.479329277537404
chrI:3891559:3891709	-1.03466734874431	0.381373725829927	-0.124509944806731	0.246189359309358	0.178057421206036	-0.247320632452981	0.0988256788352517	-0.0386303945963776	-0.0786744780606034
chrI:3897336:3897486	2.17488062366707	0.42956804467199	1.08756834582612	0.437030819289986	0.835718208746267	1.20328734569639	0.685232953302308	2.14626881221622	1.36823732509169
chrI:3899390:3899540	1.04795531837315	0.990957702697831	0.677619696771427	0.631725974358834	1.19032066227422	0.545698946593407	0.433380885529283	1.16871150094085	-0.6907205434118
chrI:3899820:3899970	-0.56351125282675	0.864113222507906	0.124049323807962	1.88816513144879	0.729399041851277	0.660285940491745	1.45564334364058	0.729378697448551	0.587095502578715
chrI:3906303:3906453	0.292799755283649	0.982928028249246	0.813837390709648	1.73251229551767	1.14148234925046	1.41551200322155	0.491449262364054	1.04465822107176	0.526157072186645
chrI:3908525:3908675	0.350680161886561	-1.45145685208094	-0.245453257498014	0.992281314435907	-0.983311372331073	-0.51719598145662	1.51963742965119	0.33061702671511	0.869595067150683
chrI:3910624:3910774	-0.330729660651019	0.259258621770713	1.21082097823586	-0.44001917983823	1.1367312937008	-0.0532390239236718	0.497602450037483	-0.181831077835674	0.722440633817917
chrI:3911865:3912015	-2.60496533950682	-1.42686953977927	-1.45483081500133	-0.422406189761531	-4.37588973625505	-1.42192876986154	-2.63212002046433	-0.502138404733046	-0.52644655119099
chrI:3915770:3915920	-1.23678935584078	-0.880868504593359	0.198488591329101	-0.110465856147173	-1.69774466706283	-0.78467673345278	1.03468506089231	-0.816910543850207	0.102105966520296
chrI:3916776:3916926	0.118337615005781	0.615332019307539	0.650506461933509	0.2218282378183	0.0642510430666756	0.84177137127575	0.894877730881261	0.552628728186302	1.19891841998115
chrI:3928259:3928409	-0.266649769309358	-0.553445387478285	0.224134095957245	-0.0573476190555124	-0.273730537054182	0.410263257927724	-0.102095126531129	-0.0630326286906545	-0.498216810772417
chrI:3930188:3930338	-1.83273277947146	-2.62310594297175	-1.7926796070168	0.381886628557987	-1.48221594260255	-2.61865598166281	-1.10447597414164	-1.55079714186302	-0.495947664768195
chrI:3930521:3930671	-2.0243182715942	1.62350303806913	1.7934157532837	2.12337341045219	1.73663117792994	-0.590505734758741	1.42946303676327	0.710623504630609	-0.385016978856101
chrI:3931682:3931832	-0.691881065367223	-1.03560683637321	1.28854000025068	-0.755767376952417	-0.798859078723601	-0.599950318012916	0.462957205882206	0.123825525444006	-1.36972868275451
chrI:3931840:3931990	-0.15465018940153	-0.422401507787003	0.0114219028905892	0.0423994447218072	0.711941263533813	1.4934955536802	1.07902539240974	-0.431531971665848	1.01734157213015
chrI:3954086:3954236	0.779966065909079	0.169619106104216	0.302778439580543	0.655771280376869	-0.272922972161636	0.690448850671386	-0.539329627600512	0.76900337136064	0.627730989365116
chrI:3954804:3954954	0.18422117616372	0.793588555139782	0.983214359133524	-0.18013640105301	-0.0138883673511866	0.516738106168249	0.87015069418361	-0.266516550966517	1.13044990880769
chrI:3956606:3956756	1.01834361878906	1.85694438294186	0.898242705635683	1.42319767376793	1.3495416905491	0.97564056166453	1.70896086663445	1.94467526055546	0.958171507521176
chrI:3957778:3957928	0.212371661891678	-1.11153965208285	0.154854792712599	0.106425415276413	-0.930653563689566	0.239752995327499	0.184315869602617	-1.30856431319547	0.401982998300816
chrI:3958528:3958678	0.0528750125959092	-0.101705537326262	-1.00187429398965	-0.932167634214897	-0.267614516783443	0.204625351595916	-0.396026664655132	-0.594536331257335	-0.169490569960898
chrI:3976201:3976351	0.312454278765335	0.0918751893276652	0.674763228006582	-0.385774993041298	0.367536897903342	0.590095518903724	0.359067602621552	0.788521729180587	0.0611876748711805
chrI:3982915:3983065	0.161868863364033	0.488198964658159	0.679508632938805	1.8853694885355	0.825395870402486	0.559016361383925	0.308835429336836	0.695788184709854	0.901651357918518
chrI:3986574:3986724	-0.268092115949337	-1.20611705621268	-1.5286767840868	-0.0936930005467133	-1.04257603596084	-0.642308632784287	-0.640073132364588	-0.360236613059933	0.45784252368394
chrI:3987778:3987928	-1.10804091260223	-0.520997500112755	-0.645985957169442	0.297287180834415	-0.236307084756544	-0.246293393445634	-0.160258114563352	-0.741995015219045	-0.260543087480597
chrI:3988315:3988465	1.15138929533782	-0.0782007333351328	0.130806931722976	-0.403253178399471	-0.113435568975779	-0.254086241753059	0.00645768973749909	0.613106180110565	0.0722128013573863
chrI:3991204:3991354	1.94123658467993	1.34596070721493	1.58510230325663	0.652236130337294	0.601353432993651	0.3444849564357	0.64088645216835	0.788557102935577	1.82335931765586
chrI:3992429:3992579	0.708130361815345	1.71910009459129	0.637542804088675	1.22788614492224	1.67617404595949	0.737178836559896	0.771230935168013	1.32291359295185	1.23372300830766
chrI:3993618:3993768	0.289715174874609	1.44987462514186	1.22563625350385	1.48959822281098	1.68782312432541	0.977050977175769	2.10763241821186	1.62221091317553	0.91066101633451
chrI:3994561:3994711	-0.218932460518337	1.27647181047389	0.999299431955803	2.18408761832387	1.62290782361385	0.974751895463585	1.8613704795013	1.06027134359819	0.396466492083423
chrI:4004803:4004953	0.507476256662229	1.32373609311155	1.69317549015076	0.331134017448375	0.422102377158009	0.493129311325468	0.165655117290568	0.280291547982211	-0.372305715330911
chrI:4005441:4005591	0.357298755131223	1.47239649161075	0.243066758174563	1.03293160804133	1.52796787673493	-0.00103126115149447	1.20714450621364	0.986063512730521	0.226645795878567
chrI:4005706:4005856	0.390985206898257	1.64757622844965	1.43771883351321	2.04475420236475	2.02757632326847	0.593124902365987	1.62865003643592	1.39099661631175	0.186371418910309
chrI:4006414:4006564	1.00611626451206	0.151207926204023	-2.20086777600085	0.674588364663487	-0.0676331391551379	-0.74354758369524	-1.11116161155383	0.0289205399449009	0.557817248276674
chrI:4006849:4006999	-0.170964336988979	-0.510431082609054	-1.80733165955029	-0.330328864885553	-0.925604971761474	-0.7791080107637	-1.00365760809284	-0.0358115254443688	0.903066471303486
chrI:4007178:4007328	0.436958635073405	-0.271562096454201	-0.367815915240858	-0.241885695371104	-0.323247096980654	-0.482013902252897	-0.493993856577667	-0.279109747264287	-0.426994215426724
chrI:4007416:4007566	0.742289661224539	-0.596362612327531	0.616565555051945	0.465409617076255	0.0288929939436821	-0.043040218605022	-0.386837267490394	-0.196110250229366	0.0670177449598741
chrI:4008775:4008925	1.00708056322292	0.876834418135895	-0.00375060307144149	-0.0618760032171224	0.866883230397371	0.478805326153353	0.618694822982372	0.433992827326939	-0.0128797661857997
chrI:4009680:4009830	-0.89307998660813	-0.101038211671219	-0.0217676019059137	0.0973100669231278	-1.24967601025936	-0.00482532746164099	0.390512973279905	-0.798854027034768	-0.156519849773292
chrI:4009967:4010117	-1.21222376454577	-2.09972552496948	-1.59096642105375	-1.16156115384332	-2.81479428438202	-0.622615220404574	-1.88880379752969	-1.13730580897287	-1.98192825780203
chrI:4011406:4011556	-1.01817796496043	-1.7247579250118	-0.934941067397911	-0.504050940274916	-1.47857369468285	-0.36081619299943	-0.887842776866819	-1.180844175964	-0.950410137744926
chrI:4012291:4012441	0.53711931756089	0.113945602237396	0.376432681411816	-1.44452814874657	-0.245768642701885	0.349442802168934	-0.445157645360194	-0.3876255391504	-1.05754354680205
chrI:4012912:4013062	0.0554104666474943	0.360592931543957	-0.289584429541893	-0.733445852460462	-0.212515511843574	-0.636582603024191	-0.773220121659263	0.0653474471511883	-0.34759287615076
chrI:4014938:4015088	-0.583056071574142	-0.111487488865676	-0.841526956587705	-0.194810714300863	0.0430066504140264	-0.543643340727763	-0.628966274655213	-0.395806074141796	-1.33758598248731
chrI:4017509:4017659	1.15852055516603	0.373079280852141	-0.142880187144037	-0.314625404105864	0.0149509691983017	-0.0320804141582143	-0.943471701084607	-0.0157327880747286	-0.158161550591273
chrI:4017890:4018040	-0.524254078543687	-0.891028640047044	-0.680618640662929	-0.38337742004293	-0.564698580500028	-0.791233561830979	-0.901217089547966	-0.47290757442081	-0.522486297603115
chrI:4018508:4018658	0.38117480135603	-0.426504338299167	0.480061490512083	-0.875568002988517	-0.21186692631081	-0.300077059446215	-0.27749933094292	-0.16809679407121	0.263224282724183
chrI:4019817:4019967	-0.14070325064178	-0.293304219986439	0.0713856585800681	-1.31957694269025	-1.09860001924644	-0.947993685342442	-0.545893078261494	0.080663085831546	-0.766261781716603
chrI:4020632:4020782	-0.48024429175358	0.156335151669116	-0.1623734837652	-0.206578889541954	0.637660336774584	-0.335360587126473	-0.103390154065648	0.0218492777029559	-0.774518122715011
chrI:4029398:4029548	-0.337017977209566	0.688359867263157	0.666701653826595	1.01554853162134	0.525325462951862	0.433252790467115	1.12145476857855	0.528191969086967	0.0613402363671505
chrI:4030055:4030205	-0.547190525185865	2.04598975384345	1.20264324036355	-0.496172165294874	2.13806578721972	-1.36742666400805	0.406699647994688	0.796379509325849	1.08316350250949
chrI:4030632:4030782	0.457388624654806	0.676741059308309	0.314581931716095	-0.505774937361099	0.32376613184204	0.0216459661788934	0.172652731200983	0.32213691910392	-0.343728868874571
chrI:4032566:4032716	-0.851484913632971	1.19509906845907	1.53513067097461	2.63878067379175	1.55198410339127	1.565940487628	1.95564910319364	1.66750217899868	1.60494143453512
chrI:4035465:4035615	0.117762157463667	1.19132581226326	0.850789503134503	1.13773564553025	1.45772467262223	0.722781077824157	0.986677306229263	1.04680275404444	0.599107004304694
chrI:4036988:4037138	0.31365642183538	-0.589982914885972	-1.17253867806619	-0.410904144600285	-0.549450306707452	-0.510808437716642	-1.12799524084739	0.576491144639094	-0.141432597930471
chrI:4037799:4037949	0.166718213921889	0.971821563455615	0.162106351054478	1.24607206084871	0.360902136452292	-0.13484779691795	0.630378603346574	1.26781613898696	0.818419463703732
chrI:4041019:4041169	0.575670863966127	-0.374650574489796	-0.251116813576982	-0.941391925619399	-0.337960469707234	0.168422848357732	-0.24323426207783	-0.0994554261830748	0.321150745340194
chrI:4050166:4050316	-0.829374667535357	-1.25484230395394	-0.820737828088295	-1.10935460100244	-0.864163097731782	-0.882260442816788	-0.832368469916808	-0.40338534248872	-0.922156557026114
chrI:4050628:4050778	-0.128495510538245	0.687827549945032	0.67745796874804	0.114416898977114	0.366284348443235	0.414702274046102	0.482206871053119	0.475524057169729	0.91974922942192
chrI:4063596:4063746	-0.0472216750640848	-1.39388407488007	-0.463718339927936	-1.27965181250012	-1.55111122110054	-0.450435204971508	-1.5678674603142	-1.6399387574915	-1.70406422843384
chrI:4072811:4072961	0.131028469856151	-0.725419722012252	-0.513423162397768	-0.333012660516069	-0.523797722725776	0.146999246996212	-1.33466407110244	-0.629186220965838	-0.23044634361681
chrI:4073676:4073826	0.238955644121853	-1.23112396356585	-0.984702213430419	-1.72301487807199	-0.304840932479808	-0.280418355640736	-1.17503597164522	-0.254804103780216	-1.08128416538481
chrI:4074970:4075120	0.319434776340531	1.03155164021002	-0.291460962819727	-0.0116041547119583	0.564530299755359	-0.518287532116794	-0.39810521114002	0.176618780796015	0.631595865502335
chrI:4075237:4075387	-0.883066103262687	-1.44406548121399	-0.603288040048626	-1.15950092622674	-0.818424818114489	-0.366169987043852	-1.18687459578803	-0.601431712781312	-0.0292417407285124
chrI:4081303:4081453	0.257185880118403	-0.00442585904690163	-0.0517758691475184	-0.328975826562471	0.425559502726571	0.368575496101827	-0.432792301897832	0.266239435717781	0.77957343631058
chrI:4082796:4082946	0.726134238557919	-0.275395270497357	-0.523071044947643	-0.962625893290126	-0.347004028515039	-0.117630092325611	-0.331596943721677	-0.20989431989189	-0.425673630751708
chrI:4094037:4094187	0.603037978363274	-0.419451460432469	0.446531395905466	-0.18542529258304	0.276691177759206	0.491348784161001	-0.776751489051485	-0.15279555586396	0.377743015295289
chrI:4108731:4108881	-1.24932392666083	-0.0596321420590354	-1.75495075988356	0.208210081730992	-0.0133223710338577	0.207299739844173	-1.07989838978005	-0.673028746457751	-1.35900888001604
chrI:4114572:4114722	1.36776194570059	-0.558093729288368	-0.93022491512586	0.247458982379832	0.620610826094446	-1.2446230684911	1.31112089721999	-0.738610603188917	-0.0270550303860906
chrI:4116473:4116623	-1.01517119215297	2.7543767757037	-2.23198698064716	1.48800384049811	0.676756016239449	-3.169790223919	3.18589426405281	2.54005823042615	2.21444328014088
chrI:4125946:4126096	0.254335611753559	-0.26695636747413	0.091451177236967	-0.734341314607619	-0.232698063045878	0.315151180074888	0.0116827310865575	-0.0227077523142772	-0.433974744908525
chrI:4132241:4132391	0.814036533099407	2.50073534147042	1.11457082235466	3.30970708051134	2.24846456602058	1.03854754391079	3.12912551917039	2.25486200862402	-0.0228448448261488
chrI:4136896:4137046	-1.6510571451871	-0.548456469532321	-0.667695073898425	-0.58816646601969	-0.272414302163964	-0.816554136459494	-0.347593040356753	0.310421552887553	-0.824465941345847
chrI:4137476:4137626	1.40484219375579	0.909501240009753	0.749672945813897	-0.102199631413104	0.0747222172814007	0.435211748595467	0.298695784138942	0.741265059916284	-0.249635769828373
chrI:4138760:4138910	-0.0902597960258972	0.0181992346476721	-0.854905068726987	0.116999307209142	-0.906822535871994	0.0775557871870234	0.164703525750104	-0.858902882082371	-0.268983511487233
chrI:4139111:4139261	1.19804739984437	3.0222110584209	1.77865160561795	1.72924094500942	2.67417982886245	0.761778652208424	1.98733371087984	3.11904621485609	1.44980723127953
chrI:4139387:4139537	-0.176908920025472	1.14720550934821	1.06710850816987	2.79627301664541	1.66041752447997	1.22237507501536	1.90392011035226	1.08187543002741	1.07154277989248
chrI:4139750:4139900	-0.654146991134968	0.322399113502371	-6.76007880705388	2.27268072240367	2.23149401013926	1.37365971319734	0.682468872405068	1.47196746834452	-0.717284337225554
chrI:4140349:4140499	0.774954653201855	1.39973329641516	0.907452081145235	1.93978612348957	1.84609836876328	2.00286080138234	0.954260486835609	1.83364964262649	0.47260194825162
chrI:4140760:4140910	0.310284620532974	0.0828896971910082	-0.359629827594207	-0.942026802453411	-0.14727632690414	-0.197599308431644	0.0567191774519255	0.0639955801305527	-0.353883376381453
chrI:4147105:4147255	-1.64353019755484	-1.42199492452462	-0.173145298653938	-1.730205512271	-0.0625748914955451	-0.984464707692948	1.1485614097299	-1.02818672051186	-1.21711012079549
chrI:4149344:4149494	-1.53501760999218	-1.24420765491096	0.0238168287468171	-0.97021673678273	-1.33364725331868	-1.30644662538053	-0.863778362762963	-1.63054543216073	-0.457106737100533
chrI:4149760:4149910	-0.499893247040505	-0.372792895802805	0.316567212276371	-0.820551740944014	0.554438484602062	-1.19518786442313	0.419037030380485	-0.541922911369859	-0.0745846047381055
chrI:4154445:4154595	0.339557223637546	-1.15113644045088	-0.605880305672198	-0.61345288308777	-0.772116295547155	-0.565968798971534	-0.0618785426309358	-0.480397326102896	1.30625268096057
chrI:4155689:4155839	0.554630638581936	-0.394471954206672	0.513165956741921	-0.233897529554472	-0.347014342298525	0.203270109862712	0.0920369031219687	0.001438171536238	1.18550382345615
chrI:4157261:4157411	0.652728738595703	0.690455602253094	0.989436875039646	0.251058300182545	0.47840316343471	0.868550464554241	1.48999410395467	0.076331389834801	0.533240515288649
chrI:4158166:4158316	-0.730308237891147	-1.20168149295563	-0.837568556254993	-1.32045544503646	-0.923062852542566	-0.564535871147346	-1.36797463722134	-1.10347672777844	-0.280605605392961
chrI:4158700:4158850	0.0521575718603687	1.33806247679578	0.00759019948688731	-0.51296897946087	0.311952914683059	-1.76515587974343	-0.381493809160226	0.831279339632372	-1.495766252298
chrI:4161185:4161335	1.55146446419952	0.896563482467524	0.615806265935245	-0.621667827867453	0.211839525363102	-0.13366055576463	-0.261949264908379	0.471748304949075	-0.569872489870369
chrI:4161913:4162063	-0.64357565593696	0.490393204501263	-0.0746945188951301	-1.72519971707189	-0.709559669733685	-0.224042086863257	-0.0850738882852346	-0.569551418798258	-0.433627973335971
chrI:4172084:4172234	-0.961213797487902	1.32442303810267	1.09933686936796	1.66446248413943	1.69930457378097	0.895280529399862	1.58559253138008	1.22357083931213	0.16993531677038
chrI:4173832:4173982	-0.76152811432335	-1.325827257302	0.214335365487551	-0.602956032216511	-0.555913303001201	0.225932436459633	-0.82230444782303	-0.727092734883375	-0.0680106534305277
chrI:4174319:4174469	-0.303372128456907	0.349614930358684	0.582793776084416	-2.01318125341521	1.70313272428153	-0.718969245005456	-0.272851365848828	0.50912509012147	-1.17036182623868
chrI:4174654:4174804	-0.151937199453174	0.352772635209756	-0.263937621405297	-0.921783308943044	-0.420055425244677	-1.79019665879794	-1.97741621783475	0.330726166126974	-0.822247724542759
chrI:4174994:4175144	-0.157191844131589	2.22346760356712	0.206957587196838	0.441265522833946	1.45395707347105	-0.328060910268376	1.98919886372204	0.254053835654193	1.36164834668187
chrI:4175884:4176034	-0.275781301078417	1.24207001547239	0.657910998491669	0.61883573958429	1.01376139213367	0.662299488183807	1.08580248580646	1.06404161607555	0.118229822581242
chrI:4177491:4177641	-0.213206035042529	-0.64825024408508	-0.215639828560996	-0.587435780856338	-0.384087127757881	-0.386243226880229	-1.20846436936486	-0.866054337357497	-0.991333886217342
chrI:4177755:4177905	-0.437252242297903	-0.74863989882112	-1.11101807943656	-0.0196443739438777	-1.19182584294387	-0.974162924544624	-0.313745408020205	-1.27132401103317	-1.11795210218293
chrI:4178548:4178698	-1.4995180385574	-0.678118029793098	-0.741078544632122	0.70841630320061	0.0036606344454596	-2.4066721280324	-0.264649972302113	-0.49452469660793	-2.53535348452847
chrI:4181854:4182004	0.197430802515011	-0.818218282748658	-1.4586415694499	-1.64226450311324	-1.38021910830442	0.305182611487927	-1.52408568222312	-0.415913064323738	-3.62371307019037
chrI:4182200:4182350	-0.536882413023235	-1.17825092514796	-0.831961475585574	-1.16503717928424	-2.11476789514562	-0.433616701403082	-0.0440720043240157	-0.347597562767019	-1.4023217528367
chrI:4184567:4184717	0.619471900184891	-0.198646298097458	0.171017320966336	-0.426469032915768	0.274178334204224	-0.461727974637503	-0.139314951749175	-0.483499492111483	0.371736337880798
chrI:4185331:4185481	0.476139576438875	1.00019355988875	0.177547176399987	0.940057418598137	-0.996612774940537	-2.29874124577566	0.66457099519938	-0.462265384461466	1.55511963462642
chrI:4185946:4186096	-0.63876311499133	-3.50758449004697	-0.346927958495721	-0.8720350415497	-0.724649541796508	-0.398788191492529	0.213480608388018	-1.11120419422559	0.93866983626233
chrI:4186366:4186516	0.871166798270537	-0.30688160362971	0.771618679850164	-1.14705175200382	0.492468362895982	0.834865747872927	0.131108122313073	1.36458970581221	-0.624276296658909
chrI:4187466:4187616	0.416489178485443	-0.138604338375122	0.776329324468171	-1.06775607871833	-0.363381550179897	-1.39534643233344	-1.20334283826265	-0.560439090519284	-1.44131007713549
chrI:4198676:4198826	0.315940704937249	0.445895857010206	-0.316813720242381	-0.0334916916498036	0.137262122262656	-0.284600966696919	0.206138455162068	0.239325685861707	-0.262588414342403
chrI:4198989:4199139	-0.440665557571771	0.240684122743485	-0.791994499712658	-0.257480678442953	0.0667145614566577	-0.744107238146202	0.23293910914928	0.349934892404814	-0.747342914461942
chrI:4199356:4199506	0.0980245057695739	-0.794103023518452	-0.967208957550781	-0.0695284328889228	-1.02209682786875	-0.752609208040649	-1.06881675109262	0.118756570200885	1.27909052238862
chrI:4199740:4199890	0.452329858508315	-0.865734141794599	-0.670632577535705	-0.62849162416738	-0.0284783735115981	-0.761357407568814	-0.757703121270932	-0.358244601598438	-0.189218517797873
chrI:4200056:4200206	-0.894222326226929	0.561637148931355	0.935213680144979	1.22205454940309	0.660543476241381	1.03603220168285	1.27030441484682	0.486772787936352	0.945086107765609
chrI:4200379:4200529	0.98322580957305	0.432260224028065	-0.115695453331817	0.142341091239159	-0.601034390957829	-0.38544360240247	-1.00380490265882	0.00255452428045155	-0.745647745736409
chrI:4200712:4200862	1.24635550645408	-0.584271425893253	0.537346384655305	0.26602465250147	0.172919689950155	0.926154441038175	-0.0727144953321125	1.1461923201879	0.566896440024901
chrI:4201059:4201209	-0.7730667023644	0.0608642849718415	-1.27778425909442	0.155949970901169	0.645910617861863	0.909636554315782	0.549539946551157	0.544154961820005	1.97865968571713
chrI:4201627:4201777	-1.06770682500523	-0.500770931124637	-0.273794736883362	-0.173632663820562	-0.358007027751628	-0.84881733422583	-0.118007445196217	-1.00318347171946	-0.626145864135482
chrI:4202289:4202439	-0.308250734967727	-0.36001086709698	-0.547113195608803	-0.681404216993282	-0.299688192181766	-0.4977131409361	-0.801686960531114	-0.425988088881437	-0.536618079176563
chrI:4202769:4202919	-0.117534340651333	-0.635053980479944	0.141124151500233	-0.960166397999778	-0.829113319665061	0.00211586755011549	-1.1057215991535	-1.07691962109984	0.442659634832112
chrI:4210390:4210540	-0.236789494165128	0.972821319838573	0.50530260305921	1.15971412442379	0.894732872935082	1.19624147822393	0.548249094911212	-0.179732469213671	1.48540439374215
chrI:4210752:4210902	-1.06037497567135	0.811209284576117	-0.505249660958695	0.1432240643269	0.752673006548989	0.368521832750625	0.801035753554947	0.331399806412543	-0.381406531940511
chrI:4215727:4215877	0.703718190867809	0.399371382041889	1.30192593119909	0.729281261803014	2.31444561749563	-0.349448323100739	0.561028992127263	0.327622420560498	0.0551018458409947
chrI:4215988:4216138	-0.474290309164784	-0.797525216073539	-0.411166058103298	0.00742890060922678	-0.483110286949738	-1.53075054604619	-1.01373940838455	-0.835133735856095	-0.508076095489339
chrI:4218435:4218585	0.388979140858727	-0.287930550744784	0.256437894316957	0.615248571029394	0.286404584575955	0.220761106691894	0.269143695846827	-0.672150475153391	0.256827873557347
chrI:4218690:4218840	1.09546757673791	0.648606161194484	0.701652329694723	0.65344400583856	0.814587664412785	0.216277788248855	0.103147239016009	0.955529528698757	0.242814465807248
chrI:4219750:4219900	0.116336635852368	-0.460889559818117	-0.5187879850184	-0.598550027605394	-0.481174979097183	-0.566968909799532	-0.322914858762401	0.263976066206948	-1.25698330616151
chrI:4222542:4222692	1.05627832742424	0.527589712101727	-0.360931825619979	0.323347438916265	-0.0710783302947527	-0.035250792572943	0.235046824574112	0.296441261011416	0.832478833308085
chrI:4223143:4223293	-0.136445428651111	-0.70229979474066	-1.19647731526468	-0.614097486105768	0.252907849911535	-1.21425309804042	-1.52798312277247	-0.0767900369579816	-0.280643714826844
chrI:4224891:4225041	0.089359630608639	1.70792829121586	1.32631823470397	2.45309655674363	1.6886777526861	1.26983872052502	1.7301776107918	1.26882744898902	0.602296570749884
chrI:4225848:4225998	-1.59023071733779	-0.658233179518474	1.33964444568961	-0.282670425040154	-0.478194291216361	0.615992731033234	-0.104180205982934	-0.829072585513479	-0.424050981914192
chrI:4227614:4227764	1.85056202462673	1.69149662963492	2.28199998636402	1.68883647297561	2.31726782192207	1.74654809794111	1.93849132373529	1.33849859918712	1.68455393661191
chrI:4229602:4229752	-0.886120112712987	-0.637426671673329	-0.760572947359131	-0.687289250594984	-0.518838326306348	-0.123729457929002	-0.543667902770721	-0.585308713705142	-1.05434576160125
chrI:4242492:4242642	-2.16515998859545	-0.117129384442363	-3.00300213413152	0.956877069769781	-0.408260504698696	-1.46311337427708	0.41221843499076	-0.406825985980191	-1.43188638001052
chrI:4247532:4247682	-1.59313037500767	0.178517135572368	-1.06204328583062	1.12172409639156	-0.439017327813701	-0.483192421621519	-0.533031647884751	-0.555441004385629	-1.24393406586404
chrI:4255389:4255539	-0.346619098821699	-0.0620853156188296	-0.741245079147202	-0.273368375634526	-0.414368277254771	-0.640024735975838	0.520482932196357	-0.136166547358951	0.482054958114137
chrI:4270484:4270634	-5.72938509236302	-0.648140050198109	-3.67785623389608	0.444949230289558	-0.69449557341276	-3.38148071089714	-0.150355518636204	-1.79685705423245	-1.37664856526836
chrI:4298073:4298223	0.236078871171021	2.32166955193867	1.90945133512726	3.66715193260299	2.74104280272998	1.88458928861614	2.50318988964255	2.28074616910106	1.79811533763607
chrI:4299155:4299305	0.803671942046463	1.15693025887446	0.959042550857169	0.219434217528925	0.357949634615112	0.974379727488789	0.356581572521816	1.30374234874821	0.535341000798403
chrI:4299581:4299731	-0.792956523785227	0.263332964888814	-0.0330971373279053	0.766282042425709	0.0662314380787191	-0.202582306377111	0.934364471816243	-0.492821657162816	0.0311356326682648
chrI:4302326:4302476	0.406120035613234	1.76285368554107	2.17738144737735	2.7317889195434	2.60139163245235	1.8551058889513	2.11376952010859	1.77828996997669	0.728825734729008
chrI:4302843:4302993	0.773360264333278	0.0631913459052998	0.773399094618634	1.07797847554241	-0.605816804249788	0.652934966636042	0.205258341300624	-0.707418966743749	1.98999807939697
chrI:4303267:4303417	0.0685684543676965	0.701651910773981	0.514429382221273	-0.662166633445559	1.31378977201421	1.79027107899416	0.615892896951204	0.981168576823556	0.189243386894849
chrI:4303927:4304077	-0.327868791236734	0.473577600036354	-0.177804634478545	0.842432312599659	0.486246866700564	0.106468054259286	0.61898235600199	0.120271466005334	0.249700327111844
chrI:4305672:4305822	-0.658656036351045	0.197605884330943	-0.123313972486102	-0.3359635151527	0.494040239691734	-0.240961082577483	0.741497236157657	0.00365916291984526	-0.220901180011934
chrI:4306594:4306744	-0.0166359684453686	0.0501171866955798	-0.293154134086423	-0.349197613366569	-0.600438619486217	-0.116189785662411	-0.5230043965605	-0.0127920183421829	0.286249779817139
chrI:4320786:4320936	0.557191490774554	2.37616905858737	1.93518968564349	2.69672600862569	2.78663732271438	1.61750566892389	2.77049924432547	2.44135925429704	0.915219354494744
chrI:4321450:4321600	0.26731283455301	0.782328919366261	1.03126485721888	0.371940389468812	0.587166422081196	0.404007695717304	0.115893495845264	1.1438293482388	-0.234674102119361
chrI:4322461:4322611	0.184854193676952	0.491856125971311	-0.0719472763812068	0.279370181372074	0.424581513106377	0.590320850866817	0.0170578767117187	0.555901866578402	-1.43843384814998
chrI:4322753:4322903	-0.115599103904186	0.78377473566308	0.252320672824794	0.224704536057776	0.419408168302639	0.240729171294455	0.979212945970746	1.21196183240776	0.535227941108484
chrI:4323904:4324054	-0.816265672377593	-1.21421270958248	-0.835632414779693	-0.83564550888851	-1.25224288098461	-1.06712208081097	-1.25956869378786	-1.22207650019678	-0.879967334442772
chrI:4324137:4324287	-0.394064960424517	-0.509525829331675	-0.565731574409598	-0.777831323979996	-0.533160596246571	-0.445405565904942	-0.733740622179798	-0.025309486771578	-0.152559612195171
chrI:4327957:4328107	-2.49769174655584	-0.0936387084443963	-2.16433328939859	-0.445782922761605	-0.996612774940537	-1.89710109015712	0.52523130282984	-1.99796769714726	0.398620180547506
chrI:4328966:4329116	-0.179970233690607	-0.182390440600777	-0.0509407658750974	-0.253606824778543	-0.378636556464735	0.198521912870177	-0.548183249865059	-0.792706992310649	-0.748707296391894
chrI:4329384:4329534	0.0544647630836455	0.0123556883936276	1.10164054902934	-0.462959869680971	0.426086069804612	0.251130233432324	-0.104442349425056	0.618424606189226	0.372554988761649
chrI:4330925:4331075	0.732212061181898	1.76459565067117	0.290335282236944	1.24751487992338	1.95345365878891	-0.258665720908971	1.92678746410058	1.48942407255032	0.865417779853707
chrI:4332273:4332423	0.603552030545785	0.105798195501653	1.00222904548798	0.00508808586712607	0.223764485636147	0.766382994780101	0.146460161869609	0.29807605063057	0.967550072685277
chrI:4333913:4334063	-0.18244903657183	0.075931743006516	0.369988228855829	0.756905601452186	0.152037450764808	0.800601747715146	1.39096821698919	0.0162747011331112	2.12239593933321
chrI:4334461:4334611	-0.730710807750782	0.549028367913074	0.332769162481885	0.375687059990976	0.382963529385015	0.159758312071624	0.794748743838873	0.681307447821871	0.576154253449689
chrI:4367896:4368046	0.134233610378236	0.634130713376065	-0.148446750403371	0.828637159960493	-0.434199719515523	-0.813291474433245	-0.0960934811700752	-0.612357370514168	0.15575011577314
chrI:4370999:4371149	0.438190914265777	-0.221333186795756	-0.366783444098623	0.175551733202738	-0.3040458013324	-0.126398081839986	-0.413360108150136	-0.00549734992801526	-0.240641809247253
chrI:4373103:4373253	2.5773005604866	3.77813439483682	1.92870055267021	3.13858710378609	2.51418276603121	-0.806158314491622	2.78173821093293	2.54005823042615	2.21444328014088
chrI:4373381:4373531	0.163387194237566	-1.42121351238864	-0.012690510731159	-2.03709749331389	-1.03096069471659	-0.243747464619006	-0.663019842391604	-0.938841309187328	-1.3413030006642
chrI:4374295:4374445	-1.21158476940075	-0.108447821091347	0.122232090956888	-0.110543148564629	-1.2724607103721	-1.58640337091169	-0.10237580232886	-0.348028270417093	0.473260209401877
chrI:4375083:4375233	-0.0367935112108947	-0.389367249414025	-1.62430137747536	-0.840427594295701	0.0840732620406136	-0.332161815794614	-0.598438831070657	0.0603825788880626	0.53670648214752
chrI:4375213:4375363	1.48472748558622	0.26737761908117	-0.529754178048989	0.0285882995188871	1.87331241379261	0.197060338588737	0.602139810340496	2.06883680637407	-0.555034671298532
chrI:4375476:4375626	0.903813855656068	0.994625376830039	1.61362855714106	1.34884265959838	0.0229768998354139	1.29966748572783	1.36390085050044	1.00124061516328	0.72853994997175
chrI:4381786:4381936	0.225239530605754	0.939937214548398	1.16775110109995	1.15632034012302	1.13418363109091	0.0303777780448421	1.07069463262688	0.746374672310019	-0.171215989147951
chrI:4382097:4382247	0.930686933780874	0.344000365988709	-0.778515602281721	0.521986598166398	0.654990866671523	1.36960030245521	1.07217752948597	-0.0355312184551816	0.115395180151982
chrI:4382273:4382423	0.379678218182335	0.633045309957795	-0.497262361747401	1.21946968475796	1.87930005594273	1.86157098872325	1.65088088928949	1.83582624531534	1.62238695674189
chrI:4382619:4382769	0.0628769775474014	-0.702302270762179	-1.25855810127016	-1.18176232333009	-1.15953695503448	-0.541468257325321	-0.597586468507447	-0.907777397033528	0.478905111367238
chrI:4385470:4385620	-0.565655690247034	-0.979752905112192	0.353984742014822	-1.25042485023343	-1.64319093071238	0.205989320294647	-0.529502002593036	-0.123123370449588	-0.561858804057689
chrI:4385763:4385913	-1.22272593774846	-0.570233957303776	-0.244326788597902	1.90458462898738	-0.446302614625057	-5.0389150892796	1.77804633326574	-1.95143728808895	0.219516077892692
chrI:4385986:4386136	-1.88988909207103	-0.0138739371601358	-0.497927469025451	0.322697169370574	-2.44517591977271	-1.65589705016047	-0.965907284447598	-0.864117725044246	-3.20742151599884
chrI:4386503:4386653	-1.41215044628967	-0.079838010398423	-0.00168556661357662	0.335133166852812	0.144504540140271	0.615008577348422	0.348296012151499	-0.307019859163505	1.00341447037087
chrI:4389341:4389491	-1.80820614158748	-0.91535212046016	0.179889769963201	-0.120594264689113	-0.801812968827219	-3.68748791541991	0.353148813376057	1.10244008056108	1.94520571162863
chrI:4401329:4401479	0.11959476381983	0.0899664396930511	0.567057890051238	-0.835271497158033	-0.202197351586122	-0.241712025850433	-0.415145591627113	0.0628744657537583	0.344923771171747
chrI:4419133:4419283	0.231754911988201	0.631664884475677	-0.780146317354899	0.413196589952366	0.0560721064629515	-0.15982472932523	-0.0267990214240601	0.34910955238879	0.49705973056037
chrI:4420891:4421041	0.26241973427074	0.268782081399612	0.321444824641726	0.986761986330496	0.130708860004511	0.759492975788592	0.663709566796744	-0.182149331502335	-0.284704508089334
chrI:4431974:4432124	-0.166923606663723	-0.367963347166269	0.00646911782729991	-0.423716013932233	-0.186650970568756	-0.252154976701884	-0.0999913383380608	-0.0523090683113794	0.172416644222912
chrI:4433375:4433525	0.273750581764377	-0.163700582091051	1.3473045610645	1.41062782082692	1.3674229704158	1.61991050989329	1.09069989215142	0.947960781307806	1.0447000973067
chrI:4434053:4434203	-0.575487698428426	-0.434150753515937	-0.0641590182075794	0.00046948466616284	-0.256904001239999	-0.0190289423206438	0.0374670065659838	-0.702991750112381	0.302041006974693
chrI:4434735:4434885	1.39306068396595	2.11460577822641	3.72067500376721	2.03521333190527	2.48451857875411	1.7451480283881	4.29854880421509	3.38735702167225	0.65073084428077
chrI:4436788:4436938	-1.47681728430937	-0.764718468397351	-0.898883649665867	0.895348327557937	-0.669682159269824	-0.197628679826945	-0.547420044415709	0.00803353061758839	0.460604058968759
chrI:4437993:4438143	1.2961275912405	0.328295923383954	0.728496857061687	-0.768783954664848	0.234442415920995	0.292978516785397	-0.562622142920843	0.324059921026784	1.37213645679621
chrI:4439060:4439210	-0.42612756518768	-0.55003452693709	-0.0761282255927863	-0.942715863409137	0.467836237231686	-0.598821270940814	-1.00549401677709	-1.75064899324598	0.930787465452065
chrI:4440276:4440426	2.5208773702412	2.09296519447277	1.82303825543047	-0.257209629989413	1.55786721966912	1.45241908399898	1.08728068603979	2.37589850765644	0.356892355039321
chrI:4444406:4444556	-2.50186387345032	1.31835769809981	0.501058076751876	0.625175936248304	0.547963008780841	-0.458125689117945	1.43127441966995	0.85218256618778	0.00685310696252185
chrI:4446776:4446926	0.350291726098914	-0.247310441525036	0.239902099481385	0.141570139989868	-1.08937623718438	0.964445202287688	0.541180968776072	0.184345793906595	0.356892355039321
chrI:4447403:4447553	0.145293274789878	-0.921941499826587	-1.02873387552955	-0.855332658018427	0.424581513106377	0.421195279884459	-0.749368352794159	0.125446608543949	-1.72916093415954
chrI:4448154:4448304	-0.870243287474056	-1.64687203264742	-0.414006631156773	-1.12515158236525	-3.2263389688394	-1.53292934033443	-2.64084134046042	-1.70176446768788	-1.46296084294353
chrI:4448773:4448923	1.21552918608925	-0.12596845062375	-0.0907893847098157	-0.0327623977971184	0.349871427815281	-0.109247488565576	0.181531154564964	-0.46071904592077	1.09334972723673
chrI:4450697:4450847	-2.66216549950735	-2.0385786275358	-0.860918822968379	-0.284577040146411	-1.95356671825593	-1.95728531010737	-1.50992931569579	-1.35701969232011	0.818082418053831
chrI:4451058:4451208	-0.372876350619049	1.35061167520318	0.777040597723351	1.04274959634838	1.13154766622511	0.272516808715511	0.987435101481196	0.965692663949207	-0.039858037001836
chrI:4455274:4455424	-2.41115472533419	-2.4967656118348	-0.547375170186496	0.316359751642095	-3.15076207229575	-2.44742707611234	-1.30309532680505	-0.880718601134463	-1.74498347878908
chrI:4456875:4457025	0.132574507202692	2.09844838906856	-3.02689740089227	2.11450515350591	1.93003627600763	-4.79363029643861	3.59824615883073	-0.915300861816591	-7.08972322486387
chrI:4457289:4457439	-2.26105273369152	0.150656898308938	0.377387591791331	0.926755116655556	0.492343554820601	0.819822295857466	1.41100474906798	2.88585452294556	2.0700755518801
chrI:4458331:4458481	-0.507762320782238	0.765659001559451	0.66176105987874	2.43917436802262	-1.07307401424046	0.885450866475251	1.88399055850939	0.417430553654205	0.855884884612503
chrI:4460075:4460225	-1.88118896032911	-1.19945255084026	-1.03133870979273	-1.01148460882353	-0.920427334299168	-1.43731304359796	-1.22765712689567	-0.290118491459507	-0.809443946777433
chrI:4461856:4462006	0.348385663911045	-0.840177886483777	-0.570396510983166	-1.82854683031884	-1.30339054673019	-0.582309421206899	-1.35737387868944	-0.763263398694998	-1.31491829150508
chrI:4462132:4462282	-0.593042611261753	-1.34576361812734	-0.632001836660084	-1.02142442793314	-1.36200111439399	-0.458932709101152	-0.907975047311267	-0.451579539037009	-0.611340370719908
chrI:4462507:4462657	-1.01101432424991	-2.93254763727622	-1.75573122675827	-1.613036991154	-2.15118656991006	-0.746826287862698	-2.10022101093832	-1.97666461398151	-0.800124043558542
chrI:4463163:4463313	-0.545297869700349	-3.23149659870676	-0.83379477736735	-0.445782922761605	-0.123297098636719	0.466530819270261	0.45368389374961	-0.970683546355682	0.398620180547506
chrI:4463451:4463601	-0.280724501762008	-0.69446088629126	-0.572333037499022	-0.730727298379504	-2.33536020798586	0.0686255994292954	-0.204076946835083	0.124826660000176	-1.88931753075765
chrI:4463760:4463910	-0.509723711958845	-1.02674563782051	-1.14265277951647	-0.686811495038876	-1.79268178218677	-0.784154767463004	0.151797358174549	-2.49551779158512	-1.58903350831606
chrI:4464182:4464332	-0.0498429417451848	-0.395701437343331	0.111514024132946	-0.712263302320168	-0.39022332460208	-0.565225958482929	-0.333622002268444	-0.0340045108379506	-0.527354399570061
chrI:4464667:4464817	0.355988927219314	-1.03734569524495	-0.96261276552859	-0.564271987358208	-1.39439984996871	-0.801479936161194	-1.16449883430221	-0.803977245557923	-0.55540814352505
chrI:4464949:4465099	0.60586337842255	-0.233262248425132	-0.912669765045623	-0.760251740674875	-0.162545821104697	-0.630878849619555	-1.2529641606472	-0.266109658230664	0.387055645462331
chrI:4465260:4465410	-0.903099831133444	-1.48530166959189	-1.36842885716204	-0.887443669248054	-1.41524654593943	-0.753454738638256	-1.0226081260284	-0.858852899367369	-1.09716314763432
chrI:4465793:4465943	0.180301671226586	-1.70495959269857	-0.233474611495545	-0.704751533121401	-0.981008975247725	-0.16924219423239	-0.757268987711624	-1.96898370795912	-1.74220881553448
chrI:4466503:4466653	0.325224529433518	-0.336044723461452	-0.0539938435444541	-0.0485297414508824	0.502962138262545	0.592862613294246	0.455075720801254	-1.02903433788794	0.802061369485371
chrI:4466944:4467094	-0.60970977202284	-0.164716423117315	-0.566038694084831	0.774474221902261	-0.46951822567085	-0.452658961499009	-0.178940361814378	-0.434212866795788	-0.874217327650615
chrI:4475157:4475307	-0.155673529034643	0.795030368130668	1.39048040506088	1.6614907005067	0.649019688984647	1.69312261128271	1.06197506258103	0.967422266236534	1.18854666309203
chrI:4480898:4481048	2.03981174659272	-0.586391346461632	-0.687679689912115	0.956788456750434	0.587158013029194	0.345397490137149	1.5915922915571	-0.687219159585417	-1.0539090410755
chrI:4485337:4485487	-6.44791895244484	1.38038879277111	-0.964096590999209	0.890199968198989	-0.962051974559165	0.227150665267873	1.22911431489747	-1.49820366198444	1.26034921373736
chrI:4486726:4486876	0.118855364792423	-0.443955666045717	-1.12539862683009	-1.11960757932762	-0.566807217261849	-0.823393883149115	-1.02521035133588	-0.922151639293207	-0.188611121502168
chrI:4487194:4487344	-0.158470083088525	0.289151401304379	-0.169208735134436	-0.205453485560961	-0.0247385951823881	0.420808824169977	0.60944140093395	0.00588589407375369	0.134229370965114
chrI:4488240:4488390	0.853389091000904	-0.402519735497168	-0.862644765203772	-1.17081964496224	-0.0844282531973373	0.610462712846832	-0.723704299279911	-0.79505962372541	0.934630421085005
chrI:4489539:4489689	1.77758805795684	1.64647513782284	1.40272844201319	1.11262185306761	1.03438044627661	1.07789937771701	0.959921881677612	1.46603536374509	1.64023475812537
chrI:4490406:4490556	-0.303727574495288	1.88955912321827	1.45767739838593	3.17374177622229	2.08645656451739	1.52322015579597	2.14699174976825	1.56134574214191	1.632985018311
chrI:4490649:4490799	-0.155918390994964	1.36916356134202	1.48926774527805	1.76373554672577	1.8117826195508	1.2331442578734	1.68421884917234	1.29880849984627	0.771755672192896
chrI:4491563:4491713	1.27714855223212	-0.0299326361242683	0.159988761513592	-0.817285869835098	-0.0416069063883171	0.114514642602762	-0.61097292480972	0.505257739447944	-0.36549436400206
chrI:4493781:4493931	1.46602059253501	1.26886701577455	-0.346302744505929	-0.788944729612903	0.196961548143459	0.296958376632764	0.0207216231135132	0.576052444800496	0.212539922558355
chrI:4494108:4494258	-0.34190869905597	-0.0459326429879119	0.198837071143601	0.0787598256682048	-0.196493629492155	0.166355777808908	-0.0119526384907563	0.680732538263458	0.710039255622619
chrI:4495089:4495239	-1.70249774020782	-1.14754849543151	-2.17644942561347	-1.1018523469369	-0.638944987807337	-1.46777987009016	-0.850721580091597	-1.03891650555508	-2.59199660392572
chrI:4495790:4495940	-0.181040890465877	-1.11382348655865	-0.431688054976923	-0.314003486155525	-0.795416129241117	-0.24006966520705	-0.706407368731645	-0.571996487806414	-1.36407496808309
chrI:4496738:4496888	-0.454643939771379	-0.514912677391848	-0.00828625594308459	0.181691687301482	-0.257211131295622	-0.765862027034196	-0.337816068790564	0.0205060362348564	-0.096914270079319
chrI:4511189:4511339	-3.20976556410234	0.74754199426184	-0.138062892818984	0.742222731977199	0.428737173216093	-2.16665539009714	-0.0873094322329208	1.26007804139527	1.52547765928356
chrI:4515907:4516057	1.08497908955995	0.445694235524818	-0.468098254393939	1.20519721485466	1.00813778463477	0.723340653828862	0.918980336125004	0.0579412856207255	1.04770556917394
chrI:4516219:4516369	-0.258364836251994	1.0595454849122	1.02019803660918	2.30991464311225	1.37158481259146	1.36923602816919	1.51312461364988	0.847151244681193	0.679567614957989
chrI:4517044:4517194	1.150606133141	1.49271876285246	0.955634524278743	-0.426854086538813	1.18528063248812	1.40641723295541	0.707505088133991	1.74238058247255	0.647803960030348
chrI:4528963:4529113	-0.769705353196915	-1.34653871801545	-1.32864243502613	-0.939180617053522	-1.02025156689982	-1.55213812095018	-1.35455857793398	-1.43897360261655	-0.125963532003189
chrI:4534944:4535094	-1.78715370844955	-2.73964366723143	-0.0876648052696461	0.461561455822462	0.117599606969308	0.0648906636517181	0.929387355949724	-3.02525184793885	0.947278250662175
chrI:4535550:4535700	1.25273090414058	0.500800523560554	1.96712428357359	1.18016508920521	0.635078358073992	2.16580418940251	1.30109914058468	0.674901020556711	0.770426921748627
chrI:4536076:4536226	-0.678759017447152	1.07978078004681	1.58639733935997	3.65128905171828	1.7572948296475	1.88824908015676	2.05563352405511	1.16648991231242	2.04396962514624
chrI:4537044:4537194	-1.18551378665197	-2.34262313983615	-2.54043909041317	-0.101982946284567	-1.4613310433543	0.210297278850889	-1.24500680477297	-0.0348599934646626	-1.41945353163285
chrI:4539973:4540123	1.18763156831485	1.9653853713121	-1.47222367868869	0.389795814122857	2.19702349626225	1.03977590343485	0.107455583093205	1.23239648695095	0.528298734545456
chrI:4549580:4549730	-0.127086248340775	-0.32092996721416	0.118106302413181	-0.372988544635616	-0.202281969639943	-0.259546461157955	-0.314711009364229	-1.11098993278596	0.0772819720502062
chrI:4557181:4557331	-0.650459069974598	1.0993854767613	1.18459914965616	2.72058891675253	1.42477491410511	1.29904188849519	1.71217577699623	1.13531499560605	1.43490244851117
chrI:4563938:4564088	0.0740393734481713	0.228106229004901	0.312291460808566	0.413163028846835	-0.0421562602915967	1.66807937746377	-0.0319662770400086	0.172771729737476	1.30518500705517
chrI:4573073:4573223	3.3591809239008	-0.168080401978813	2.21619328490736	2.29969922174081	2.33821976516314	1.52299678219982	3.24337837469526	1.58947750769504	2.22768239359757
chrI:4577603:4577753	-0.894827213683613	0.468557690537423	-0.323012836134847	0.109406903233245	0.0509123336624977	0.601278438572147	-0.600665603642731	-0.702080861926896	-0.49461214531912
chrI:4578895:4579045	-0.656902835224508	-1.08266683878362	-1.774456330777	-0.133219607033747	-1.67598847076004	-1.18862832392414	0.131809376052533	-0.475661025567959	0.885487897196955
chrI:4582321:4582471	2.08456539248293	1.42892140723959	1.65583015789051	-0.926930248536966	0.963645873892759	1.21528223469731	0.697300106406394	1.86263348148012	1.01196892464304
chrI:4584051:4584201	-0.877885708507843	-1.27887731756466	-1.01962194381634	-0.821821577816059	-1.57947992481365	-1.16318955504202	-1.44064505245735	-0.809028765539686	-0.225832707522717
chrI:4584343:4584493	-0.28277408548339	0.0247062252087996	-0.065869529229103	-0.0470813294269898	-0.169598103778534	-0.815257335505362	-0.790154243241911	-0.906420479669075	0.272208485019737
chrI:4584780:4584930	-0.381410758516798	1.33405812402785	0.824396860541308	2.37254817650279	1.25821993356202	0.876532124621758	2.11901144315928	1.15224561108133	1.1418730154416
chrI:4587125:4587275	-0.358123079947556	-1.1632131087454	-1.8650236111264	-0.411448355168799	-0.103864829850596	-1.88991969603305	-0.568007088081551	-0.536782392370062	0.14346415037714
chrI:4587581:4587731	-0.698053022516953	-0.423366205613316	-0.926592399408607	0.030702621831434	-1.01673914599653	-1.04717374216698	-0.965752958261988	0.40979553255328	-2.29680066448709
chrI:4591095:4591245	0.0526700907971488	-0.796376244404515	-0.00596479782974604	-1.24662722682332	-0.610424041154689	-0.0414125282646792	-0.736141468133198	-0.495797965213909	-0.0239389327757289
chrI:4592364:4592514	-0.315651485950169	-0.0818222425690745	-0.335885780709216	-1.05214735641607	-0.7165811363533	-0.779420593964611	-0.895817913928214	-0.446015023046263	-0.569834683965379
chrI:4593490:4593640	-0.27386743448229	-2.15718083705377	-1.61451707685242	-1.27770276397324	-1.56802763399637	0.093579947346283	-1.39830648879738	-0.68392912133712	0.0757414542444471
chrI:4602984:4603134	-2.75780098312866	1.19842318567698	0.33796609998323	2.07503221240491	0.900593426282508	-0.320791254683724	1.32117922893673	0.989422913878014	-0.315732556500867
chrI:4633333:4633483	-0.890577069581892	0.827218608245201	0.639201753011593	-0.212027269851912	0.323051252372218	-1.30458048779805	1.16998418691402	1.54284553409078	-1.19476773116903
chrI:4633606:4633756	-2.04837577937274	1.32448196440999	0.44905903922164	3.19855644296561	2.70735493445407	2.74768804571983	3.325969823086	0.800247764160804	3.7638689560376
chrI:4635185:4635335	-1.06519117798356	-2.14476287692877	-1.74665752335359	-1.082709821461	-2.18022213191855	-0.857685718734685	-1.48224924987896	-1.41867382501163	-1.07200483503322
chrI:4635874:4636024	-0.341569165538119	-1.03066220426872	-0.096605760479814	-0.912064742795103	-0.748256270353375	0.0471086044325506	0.414869874861211	-0.287422079601958	0.383153665525215
chrI:4636448:4636598	1.72831636242955	0.765300098540051	0.947796648332178	0.2588364144088	1.07673733268556	0.529912823429304	1.12904017994872	1.28834336590456	0.677740005639952
chrI:4643340:4643490	0.196607500490121	0.151296021742649	0.845041439787356	0.835943696015287	0.284263601732282	0.67854775707362	0.986578767832871	1.56699308044096	1.34214284042514
chrI:4644363:4644513	-0.892561012729377	0.744451952082436	0.65612122647288	1.41061918415912	0.924331570518017	1.02618234947122	0.967433776746475	0.384712161024513	0.176566914738807
chrI:4645885:4646035	0.750031201728567	-0.771410019527407	-0.0343556645464387	-0.350381745045341	-0.15425118327354	0.106507718289078	-0.356431082224731	-0.447687410957457	0.0186406111517592
chrI:4646521:4646671	-1.21713032517519	-0.994749998986248	-1.47884953857002	-1.05190188782681	-1.35801439666874	-0.603336647683621	-1.04534525381715	-1.55163324950991	-0.570319932372192
chrI:4647198:4647348	-1.63825795564813	-0.142048391966378	0.606121532072513	1.08294874820205	0.912836329562115	0.170861762683464	0.760180401681239	-0.878109055161015	0.859045657189808
chrI:4651045:4651195	-0.66789928951834	0.0861018057899812	-0.651706356709921	-1.09166729630432	-0.185285157593011	-0.197628679826945	0.0120836331480962	0.609694762161678	0.432143867181707
chrI:4651819:4651969	-0.864191485630943	1.71593568885848	1.62519541797094	2.03244826629764	1.56472832269024	0.562105300857736	1.90119268954295	1.03404247672992	0.479200474165773
chrI:4652973:4653123	1.51136748094599	2.12266140452957	0.545875811917255	0.143717438474949	0.754345558824357	1.80186113571789	1.16180656550196	1.4686256292608	-0.0722668050297707
chrI:4653238:4653388	-0.419728193023019	1.16780561256487	-0.840336443816273	0.0670234075945118	-0.426590607314811	-0.295593782932336	-0.613569433337213	0.582681633665819	1.04590824705484
chrI:4653802:4653952	-0.426827216109414	0.508423853095277	0.686440127479976	1.36944667664615	0.492647289355617	0.64638550201804	1.27697053561962	0.2675281154472	-0.617149723665946
chrI:4654136:4654286	-0.822415087803604	0.879595975072619	1.22868171078985	2.3345690676346	1.33077833713406	1.05227197193793	1.78969387083837	0.829858620759814	1.14172436613729
chrI:4654873:4655023	0.762149129691845	0.0592122921008526	0.462455406016713	-0.754118333375421	-0.0484371101849424	0.83883770689872	0.105167400863131	0.846067292346613	0.0112406131904425
chrI:4655324:4655474	-0.10309500275026	-0.369166740930456	-0.48305071630317	-0.0822792702698422	-0.844523462939909	-0.865872816525769	-0.0854259316300903	-0.552967724484596	-1.42811640323232
chrI:4662521:4662671	0.107303699929246	0.968232536595026	0.420306843481776	0.585749155417734	0.577210526588215	0.253408773031143	0.725561172452294	0.388949096105192	0.473895658483038
chrI:4663420:4663570	0.0358594012801933	1.54385059663942	0.921348704083336	1.39329954189675	0.892848407860311	0.530587048545234	1.15800173859469	1.35922462080933	0.118754349235162
chrI:4667820:4667970	0.0140186735850191	-1.35128949786762	-1.28678413446177	-0.982681557834704	-1.37149084725073	-1.41372770348283	-0.717083491839421	-1.16977931948051	-0.403869935721017
chrI:4671789:4671939	0.561815023519266	0.319710616411499	0.845286691570468	-0.199886243120906	0.724806278618489	0.627123996888289	0.585905779144467	1.08686273723039	-0.0194261416408743
chrI:4672239:4672389	-2.51118375223156	-0.159845725237729	-0.406346555637745	-0.162775772585401	-0.198931768155284	-0.1546394959049	0.434574775706895	-1.58994176839117	-1.17661502577619
chrI:4672728:4672878	-0.236887913295781	-0.405747443142349	-0.464376567135431	-0.587754695683658	0.437406903356673	-0.368605218071096	0.927604303834325	0.310104648865394	-0.853636551181982
chrI:4677151:4677301	0.999997555485959	0.0689942242437342	0.400559653391721	1.51981270366905	-0.748545918076126	0.693788572681813	0.842970527079051	-0.673766804536741	1.75702626334505
chrI:4677573:4677723	0.26191281382426	-1.2348596870502	-0.260373068373118	-0.771482330068249	-1.61553831468043	0.0569718610821499	-2.4145530822176	-0.389509992497897	-0.0843436857498609
chrI:4679538:4679688	0.321544672573435	-0.102611421683762	-0.129908049669422	-0.305583022741861	0.194422832072246	0.615405502370645	0.812745087526327	0.697292639060494	-1.34483360015651
chrI:4680280:4680430	0.034319418623335	-0.256749858127366	0.490186504187576	-0.288599389619504	-0.104145773346483	0.19568685249475	0.417533972641144	-0.607876096386319	0.871347489176942
chrI:4686131:4686281	-0.0619915862648628	-0.251192005577249	0.70047114589611	0.98792861369355	-0.696679351789464	0.54484625125562	-0.568251579735055	0.749753706987844	-0.414505105002237
chrI:4699398:4699548	0.638819857176985	2.77638808198194	2.46107012145928	3.29501390703586	3.16184498888289	2.64287465211075	3.06357700665481	3.00489334593514	1.67325374035736
chrI:4700231:4700381	0.553887259963289	1.21088814027167	1.4657518535676	0.50938541497697	0.119630210170686	0.557916705542202	0.63290775552882	1.42740021204747	1.22776969102741
chrI:4700505:4700655	0.0108345492638114	0.232374379569231	1.03350768775285	1.03617064701673	0.216061322866564	0.525873562146972	0.587755262044093	-0.363775225149759	-0.848248476724824
chrI:4701240:4701390	-0.275885003195277	1.82768788917983	1.69954145437645	2.99342512772556	2.44137298607383	1.68904164291876	2.33845406068986	1.99889027085945	1.24980191378094
chrI:4701890:4702040	0.347601502998576	1.00247091901575	1.04743390148535	0.88849315943968	0.931353883497934	0.61587533227528	1.12974934406218	0.814515509670765	0.452673072462969
chrI:4702532:4702682	0.167524797643846	0.672034300244338	1.28113209723595	0.192101830164403	0.107715238640107	1.32681019025302	0.376490513012962	0.864750022368521	-0.128659776406938
chrI:4703244:4703394	0.41307909163071	1.74584621600199	1.42096920481732	2.23566693972194	2.06662854036634	1.3944024192785	2.30754795690681	1.75954039953353	0.498856556574722
chrI:4704388:4704538	-2.50222815739225	-4.35460870082119	-3.09904598256077	-0.22687068911538	-1.99165373073109	-0.924343625612253	-1.0814555407702	0.000843933537555204	-2.13433726095362
chrI:4710531:4710681	0.235382477170665	-0.893803561657079	-0.196904237974583	0.864418686256429	-0.940496778529101	0.103883363043798	-0.714831501856019	-0.780852263342703	2.11537819454735
chrI:4715516:4715666	1.150606133141	0.78209162975339	-0.727940206047039	-0.490366175613542	-0.57435831224778	0.441855122962481	-0.539041107832758	-0.131636126527982	1.13756883788952
chrI:4721125:4721275	1.2916734514535	1.81696332263326	1.45304805714915	0.478030954826701	2.26051451200615	1.91995811763785	0.944105737276256	1.61877386398076	1.03622707143589
chrI:4723919:4724069	0.648889012999086	-1.01482100840269	0.385218789547224	0.903817753045383	0.324355032587406	0.0198957785452753	-1.50992931569579	-0.265590483532296	0.165256731596476
chrI:4727149:4727299	-0.186847382345504	2.1672784700322	1.05203095995689	1.01209401152988	0.424169588081386	0.147650949261267	2.08456819627644	2.6896896769207	2.29848393088934
chrI:4728981:4729131	2.29715643981069	-0.0493537910502884	0.737160330736806	-0.445874205055425	0.315838231421513	1.1405267727673	0.533878055559814	-0.755618159850894	1.08903274305189
chrI:4731450:4731600	1.90826475218026	0.367964030689529	0.746813187999924	0.167277789458558	0.97386331367443	-0.468439294686297	0.385482355057218	0.359977580569391	0.106617203032021
chrI:4731983:4732133	0.406459726119185	0.901339887423972	0.31361390420735	-0.759331005859101	-0.682005932473527	0.53525053903323	0.034283799335101	0.630145078716219	0.820110119681599
chrI:4744815:4744965	0.792657849545974	0.0191484051992738	1.212405221692	0.915837449129454	-0.289907152351592	0.79213029776422	0.528640066328124	0.759821059341998	1.43860184809199
chrI:4745429:4745579	-0.0107657054904564	1.59392723323482	1.02108815168946	2.32729760351188	1.84802954275574	0.514907779611998	1.91541409340095	1.2539269355142	0.763225000541322
chrI:4745830:4745980	0.832724002268992	0.452278253987093	-0.257104236295349	0.355258572079263	-0.00931868021580502	0.5561258860714	-0.368114225295702	-0.144039723403803	0.329031791774358
chrI:4746553:4746703	-0.358586913801033	-0.264730547901688	0.199733659172588	0.674024888411294	0.2295319867935	0.259134794772757	0.697631301364324	0.643634349035771	0.402395799210341
chrI:4746927:4747077	-0.414957211187788	-0.597650940788421	-0.100056449050219	0.315842337686591	0.232337065429858	0.220482250370721	0.356578961191294	-0.161447888477762	-0.543860552591917
chrI:4747534:4747684	0.85741611965538	3.2495470644955	2.19382273218444	1.32303710594716	2.85141034243976	0.134689410565555	2.27289506817173	2.86727883841803	-1.67844590091423
chrI:4747861:4748011	0.292918243184196	1.88018433656772	-0.856562598555997	0.183832882918689	1.70363875558453	-0.828683628163578	1.17438529269144	1.56395721640691	0.569037846485199
chrI:4748850:4749000	-1.20532862536636	-1.34494596502215	-1.40945260048316	-1.07507618321112	-1.41848780692105	-0.149844155380804	-0.686958016785367	-1.93587535989799	0.224551354873394
chrI:4749165:4749315	-0.199862478121935	1.29942543146764	0.314568066793065	-0.714089516866929	0.312399413082626	1.03977590343485	0.191053908169991	1.10244008056108	2.05545259551795
chrI:4750434:4750584	-0.213176817997047	-0.739784392640388	-0.706285364802355	-0.374012202272798	-0.323327120738482	-0.519828535576206	-0.234204472448768	-0.4495958620526	-0.399755486123947
chrI:4750902:4751052	-0.240177919479379	0.133150284541338	0.295149937432982	0.217076304926938	-1.0069328725797	1.10281547438646	0.404871732589708	-0.442987249770792	-1.18156115029696
chrI:4751694:4751844	1.55087192308177	0.618857384611233	2.48150187336723	0.500715835919797	0.934545318353305	0.404004359599782	0.742371590817052	-0.266122953748821	1.266149169828
chrI:4753533:4753683	0.40814115429513	-0.29666490283316	0.355746441260231	0.255625783133193	-0.417692372597988	1.21092226892885	0.780797289974833	1.12630159760384	0.747673169121565
chrI:4765611:4765761	-0.0155124858045436	1.27401363710216	0.301284075956154	0.0654352686225186	0.24597543764312	-0.197507943624547	0.112261762145022	0.802188955957454	-0.128659776406938
chrI:4766200:4766350	-1.38819121965876	-1.99092956205467	0.50530260305921	1.31737255293661	-3.18954987893446	-0.780939610428713	0.960402680992635	-3.35372578330815	-0.564415450728668
chrI:4769309:4769459	-0.650772280727938	1.55517676741764	0.526067931545615	0.0806286971825271	1.32438665586374	0.62699368359051	0.919080034782737	1.82700058696948	-0.969160100065541
chrI:4769598:4769748	0.907218539033101	1.7448286504285	1.02531961793708	0.94017073822702	1.78565584085318	0.732723061681536	1.61496343095121	2.14715253480763	-0.964180016536859
chrI:4769975:4770125	0.0498823906464219	0.604117560138425	-0.441292470416029	0.824530759477299	1.06626226848868	-0.480045345679638	-0.0410960092156022	0.34951569717709	-0.997397922591467
chrI:4770515:4770665	-0.0477904299972536	0.013467399023503	-0.832084888315783	-0.703990372896074	-0.950722506143388	-0.43025764129323	-0.90187383510008	-0.401289492550268	-0.317787851425747
chrI:4771997:4772147	0.950609918569188	0.0610455089311727	0.0366482832538738	-0.871026594481192	-0.0756789955013414	1.21859464524069	0.0252372015288578	-0.018566520516752	1.07929698489225
chrI:4773074:4773224	-0.840728280876308	0.937343285083758	0.788930865006265	0.0487484822483328	-0.109946105785809	-0.884843731822481	0.833384882489951	0.707071773897334	-0.234164016203185
chrI:4775883:4776033	0.922207173963917	-0.496944569314382	0.145223187487904	0.315147440251985	-1.26536273309959	0.63128152135703	-0.386742346742521	-0.0927891702197291	-1.38364586826794
chrI:4777883:4778033	-0.990225701112399	-2.19640664367358	-1.06973261944296	-1.28517833552249	-1.89472432603122	-0.280550099063946	-0.568267539930226	-0.473249084530857	-1.24003599335929
chrI:4778865:4779015	0.214899573335932	0.0706670921355259	0.0946642520800511	-0.549791409842441	0.576469728792956	-0.0559123701282819	-0.144517934230063	0.615278001953569	-0.426872002572215
chrI:4779859:4780009	-0.822192730001533	-0.340225030819084	-0.516950363815262	-0.912064742795103	-0.221513467576201	-0.284219781119118	-0.600307126746989	-0.573567279446773	-0.116558492419731
chrI:4780452:4780602	-0.400980745580855	0.243711653471336	-0.477255157733649	-0.256380287765075	-0.00671357627405873	-0.0785248068486102	0.102065294055186	0.20917385951487	-0.359655360432362
chrI:4781441:4781591	-1.77665153524687	-1.3988426030953	-0.951088450736603	-0.545196824300734	-2.05928019066776	-0.100944999703621	-1.23848643935321	-1.12421948020011	-0.390989128024739
chrI:4782403:4782553	0.348898234580379	1.37542445390659	0.695057361862478	0.770145249818031	1.42929543538895	0.341316737292805	1.27547733483142	1.33016268092775	1.83764792694208
chrI:4785516:4785666	-1.67966787572037	1.95027291741326	-1.19090397238638	0.482316523493936	-1.70397430735336	-0.311651270424843	2.25273308216544	-0.195283432884349	1.03427170693264
chrI:4785674:4785824	1.43352476542017	-0.106058372118863	-0.470301832747549	-0.527719074455935	0.0434067283148765	-1.21032028548731	-0.0150027847004411	0.213216391552795	-0.935223195762051
chrI:4786045:4786195	0.531505344494365	0.649250048447646	0.756474352648105	0.798572189076892	0.459923804855559	0.502279196844965	0.63573648913636	0.345224349044915	0.162814184526
chrI:4786322:4786472	-0.810005966035036	0.700153716652101	1.04318293936553	-0.125694204319779	1.02967651956471	1.00589919923546	-0.091236145539237	0.778728146110579	0.437844138429404
chrI:4786970:4787120	0.291220875639489	-0.47883473203141	-0.0403821082053965	-0.510362398994688	-0.246670260689872	0.572881855643223	-0.514976405052286	-0.0230705675225357	-0.436345466523177
chrI:4787925:4788075	-0.702801706682687	0.69943948907784	-0.708177677800063	0.038383392758805	0.120882797496954	0.447479304214099	0.147917187144994	0.262407943804398	0.288574745434069
chrI:4788541:4788691	-0.361236005622698	1.35190921102918	1.16487467977927	0.521743281044869	0.647117498279256	0.235106797252614	0.97399610378247	0.368127908634843	-0.389757913006395
chrI:4788967:4789117	-2.29454702312236	-0.239993396193658	-0.108133205080394	-0.298878385994192	-0.250795059812044	-1.14742965153037	-1.16367472228372	-0.10221118180546	-1.04575034674272
chrI:4789930:4790080	-2.59346672330363	-0.698213709748861	-1.98945496701367	1.09723880068935	0.34294749644844	-1.19518786442313	0.247961856499955	0.243883896084059	-2.21476700890512
chrI:4790442:4790592	-0.170005791218808	-0.110949249696765	0.813560844111174	0.225948933930565	-0.477752756483066	0.169767938557343	-0.571425271893501	0.0949970263299166	0.132952962697424
chrI:4790776:4790926	-0.714905740234529	-0.833482508212525	-0.371127829307544	-0.343521141023518	-0.714011514808426	-0.476621172042198	-1.52838070086018	-0.61059031763805	-0.0721282073557
chrI:4792536:4792686	0.811551991948174	0.267297898185209	0.212388131771973	-0.668940137513591	0.18561038695529	0.821026670329793	-0.144605178753154	0.755127376393688	-0.425708497222736
chrI:4803980:4804130	-1.18618015218263	-0.675926152673766	-1.2452948660089	-0.645095491304855	-0.911179136809443	-0.656392436476113	-1.13385675007799	-0.268041906599704	-1.05890523805496
chrI:4804470:4804620	-0.308250734967727	0.380343534416826	0.10278038088727	1.22003504619171	-0.277883660016599	0.327984444685987	1.01502729342334	0.590010544551226	0.62255670453426
chrI:4805432:4805582	1.08352038136256	1.41132065038948	2.00853478486595	0.569202203313772	0.52034642602543	-0.135362670478253	1.0357571947525	0.2884328267228	2.26921800778415
chrI:4818485:4818635	0.975169217046711	0.944893050558713	0.592229309026425	-0.623825912448296	0.893948138890042	0.349152492089871	0.883140408202946	0.838275798353457	0.214112086179998
chrI:4826863:4827013	-2.02905286922288	0.265411793448044	-1.70615970591553	-0.118440802403947	-0.894036702848862	-1.06872911592814	-0.421261546562899	-0.808193073896796	0.564747045358045
chrI:4829892:4830042	-1.19085725866298	-0.630720134672986	-0.642065627925588	0.484009723708374	-0.213877853015487	-2.3549005679278	-0.91511857399153	-1.42392733054196	-1.73533964666292
chrI:4830151:4830301	0.576736614163375	1.12965718659533	0.510094296335368	-0.631755609961176	0.701317845719232	1.52829506209044	1.90041366016306	1.23416788043039	-0.486543399766071
chrI:4835334:4835484	0.0293671176074142	-0.277775231067112	-0.1515596811624	-1.25529964349102	-0.830984482856288	-1.1641843577219	-0.271892421547098	-0.19032800829624	-0.70848239832431
chrI:4840967:4841117	1.26344808439562	1.14236059577264	1.64377102563129	-0.47620926107084	1.24462529586636	0.205010733544404	0.854103431955028	0.780850218219303	0.304826274870525
chrI:4841648:4841798	-0.22425961169467	-1.31765341686848	0.309723695937932	0.259603949249442	0.163199289242162	0.968287374828408	-0.223850485474332	-0.111676602273832	0.275886226722086
chrI:4842573:4842723	0.433750911910132	-0.0394698099933631	0.190924418844294	-0.773314226963398	-0.0544527229804508	-0.123062373439596	0.359292330770925	0.484361799835636	-0.0687707692593614
chrI:4847265:4847415	-0.151356935899722	-0.188225852477101	0.0530183450240285	-1.15911934369543	-0.692798341199681	-0.958658032611378	-0.347593040356753	-1.01974152906413	0.213901694724083
chrI:4848726:4848876	-1.33348177134387	0.0139366982417269	0.869642937680089	-0.65434781565293	-0.370764998999093	0.155617455811485	0.821542728176211	0.896579495786072	-0.30843045241131
chrI:4861976:4862126	0.685178126838729	-0.0429316361517743	-0.00534437891621197	0.593460934259746	-0.804375979497904	0.21253945754859	-0.294358508194754	-0.543053281967204	0.139883229865614
chrI:4863441:4863591	1.98440214752921	1.21631236311594	1.44259734934059	1.20494567658903	0.826797638738638	1.64784319803736	1.63430561152588	1.25620978656032	1.31670398186957
chrI:4864006:4864156	-0.074780299255914	-0.291102510852886	-1.91050851137028	-0.068573458727205	-0.174033318701622	-1.53131478935962	0.243412453283042	0.171510876949092	-1.00885663425378
chrI:4887983:4888133	0.599816663584417	0.265101306660881	-0.817397777458672	-0.156636581088889	0.0971001142061383	0.363832984617235	0.14432719822828	0.16856317498607	-1.20435588642511
chrI:4888473:4888623	-1.45709921220236	-1.9360244820912	-1.88618884641438	-1.2039629200316	-1.54100177846608	-0.735976982372356	-1.13996179354402	-1.14233652647545	-0.928665603425788
chrI:4893654:4893804	0.47739411099677	-1.04512411551404	-0.611522757003637	-1.39877460362563	-0.568904281652475	0.245018894532063	-0.811913278587364	-1.04097923241008	-0.662178812874891
chrI:4895845:4895995	-0.180037598267304	-0.28670901919951	1.21666164955595	-0.390387505522983	0.794610739226545	-0.823414781738545	0.389056858442053	0.715949594418484	0.750435546222184
chrI:4900389:4900539	1.61899868208391	1.07004949632596	0.153369064837456	0.190838747653036	1.05952386588629	1.57475420742879	0.758094196225195	-0.132016778950932	1.88723982341169
chrI:4900956:4901106	0.508263246090206	1.63373236075115	1.71688280353624	1.61556489627887	1.26009582103157	1.12205728283243	1.93202704212971	1.46739951815217	0.658968631658005
chrI:4906725:4906875	-1.18362447139491	-0.467323312008672	-1.06222778731292	-0.878143498993515	-0.679726595533996	-0.266758423544331	-0.726727413769754	-0.499337239738826	-1.49123883559291
chrI:4907844:4907994	0.0279457540391169	-0.507304263827332	0.150027157526629	-1.20409076506479	-0.654931247409346	-1.13400293062034	-1.71623015153458	-0.0999714966123332	-0.660347074645428
chrI:4908177:4908327	0.785479665557319	-0.104052044982606	0.653653421159875	0.749104313979625	0.0792510990537586	0.475487733609125	-0.210125974889657	-0.193621567012114	1.14068084252304
chrI:4908993:4909143	-0.00776159253910157	-0.584512030990957	-0.623870919699921	-0.742161840121138	-0.463440145375751	-0.521111957369351	-0.192479445182926	-0.806292639006291	-0.201523417613588
chrI:4911562:4911712	-0.795176392699938	-0.915200228725457	-0.816647433896635	-0.857539731401973	-1.49643376270637	-1.17626097540662	-0.965126186851779	-1.18680734595727	-0.433129182024343
chrI:4911949:4912099	0.51358409854801	0.599350369877786	0.767194747261009	-0.035384912997662	0.317634973018844	0.1040968498024	0.606785475748386	0.504172044537358	0.286283301432623
chrI:4912271:4912421	0.034566403241558	-0.834607250394147	-1.52206580286145	-0.377405615027305	-0.455967787285102	-0.196158805895384	0.13814356129916	-0.579694608782449	0.610517080662926
chrI:4913289:4913439	-1.09738262797843	-1.24891122578313	-0.222378608427502	-1.4457064968424	-0.856633485081991	-1.3118094139166	-1.3138976093827	-1.62294777179804	0.477453714865536
chrI:4913871:4914021	-2.03985314638028	-1.54607969657944	-1.82880022502016	-1.69553968021015	-2.38093460920839	-1.11180455663423	-0.701974930834799	-1.98858257338789	-1.16208709260591
chrI:4914329:4914479	0.850310315029607	1.12779180635957	1.02727449698147	0.407332959895992	0.755598622222939	0.406561666681186	0.777632927323593	-0.0483378825866025	0.772592189200048
chrI:4915453:4915603	0.899928642619649	1.00410017705571	0.610690670864947	0.0330200287933721	0.89119653947833	1.12813939691461	0.990469733428643	1.70836057742463	0.623335656971747
chrI:4915705:4915855	-0.1653576134889	-0.164983774944237	0.0470794791389331	0.125053942563593	-0.286449893741397	0.0468845553974139	-0.453104843764724	0.118283727378285	-0.684689953864969
chrI:4916188:4916338	1.41568593525559	1.07739060143314	0.899918146768203	-0.299608113349571	0.53191693986239	1.26082856696863	0.136619268085513	0.88369138819363	1.53870348040204
chrI:4916447:4916597	-0.734649212689442	-0.526760343334453	-0.118230608870289	-0.168745046584463	-0.361560632588105	-0.0692192263001647	-1.40330077498589	0.208449663266182	-0.880580487057458
chrI:4916758:4916908	1.467091448305	1.18004042115013	0.196167931923777	0.204225128718168	0.890668981770108	0.674186665346459	0.542159029210963	0.562994248107983	0.137336339459907
chrI:4917427:4917577	-0.920097706491639	-0.597175894364251	0.460038313098136	-1.28375678174727	-1.2621029122587	0.957595850126737	-2.14838441227948	-1.09121817288555	-3.16658170119996
chrI:4917702:4917852	-1.08751227300392	0.803805486012748	-0.58237372793575	1.7450221579498	0.629007612649139	-0.416040447599449	1.10646674812598	0.318383593962295	0.917714696548892
chrI:4918188:4918338	-1.24150712924538	-1.06454352275391	-0.133753249725531	0.912623991113047	0.0100088340268028	1.52697582566033	0.125161819968554	0.16408457724468	-0.220896007615158
chrI:4921216:4921366	-0.289958560786073	-0.0180565468662215	-1.31918752403519	1.10274437225913	0.181259327059361	0.701937146951339	0.836659557968477	0.915342805486064	-0.309609622897065
chrI:4926485:4926635	-5.45029696039707	-0.0662407978130383	-1.58413364576402	0.104230700508709	0.620610826094446	1.25821184364719	-0.272851365848828	1.23799479453449	0.521603039728579
chrI:4928755:4928905	-0.818916675838378	-0.458597963170612	-0.762099479530274	-0.245685260370229	-0.277773557374138	-0.507732259815435	-0.903381168093785	0.996787484165665	-0.216517470298094
chrI:4930374:4930524	-2.93847142119132	-0.51701211796364	-1.21289880485318	-0.998576068589061	-0.492829674124171	-0.043040218605022	-0.31655625094939	0.0343753428617655	-0.0575484336559214
chrI:4931612:4931762	-0.557163498995106	-0.944985375563091	-0.00790772029759362	-0.45714271241812	-1.0161876947086	-0.420850669153106	-0.073476479793153	-0.0732659160983739	-1.06697497151215
chrI:4932958:4933108	-0.830241872438347	0.951443810922917	0.79138811856167	2.23968558096755	1.31209570226558	0.697381409453603	1.82306476455555	1.01014101961062	0.824054591103844
chrI:4933288:4933438	1.78177992329564	1.45338662251512	1.08919663641389	0.357800239979918	1.27508310658612	0.218550189455061	0.893870520776206	1.95286624388803	-0.604624319081643
chrI:4933463:4933613	1.09188593207291	1.1145211378762	1.14826689601153	0.282849402031335	0.850414091650156	0.495098484112576	0.73887927211603	1.33543212260303	-0.105683759634655
chrI:4933880:4934030	0.0387011083483362	0.316838846820887	-1.70766953217946	-0.136445585986563	-0.764157894788652	-0.938630526924657	-0.339652160055786	0.0763101133862326	0.0963341785992039
chrI:4934223:4934373	-0.752139199475881	-0.351198728911527	0.0269604435685617	-0.237434560097924	-1.35017159543914	-0.775465945848033	-0.99940508057363	0.25875433828246	-1.8571860406357
chrI:4936116:4936266	0.750246890355848	0.913788081585856	0.474916566514774	0.363056636912427	1.12283821906979	0.16135957871395	1.14319908423327	0.921506006017438	-0.00214245619387629
chrI:4936355:4936505	0.0226856968639979	1.15050201894198	0.928581878896348	1.3524404667653	1.4209174789625	0.867598096242272	1.15447665802715	1.42504588002852	0.662830413688879
chrI:4939893:4940043	-0.538185987115848	-2.00615545493547	-1.17449341685624	-1.56122949860145	-1.90127284168168	-2.41687093335105	-0.664522377265101	-0.643759963692142	-1.70539052422718
chrI:4941036:4941186	0.501581303079379	0.250938457917543	-0.0920627009569564	0.213768508633611	0.620054505854749	0.0456705570504059	0.604737701031237	0.304912838832811	-1.01877083695517
chrI:4941309:4941459	-0.676725211016497	-0.24765837135556	0.0848546181835964	0.141911700603468	0.323394610683223	-0.718672610375758	0.173078215611191	-0.373686799954833	0.171359673985149
chrI:4942672:4942822	-0.559876488943465	-0.567587585394252	-0.541255701064142	0.462188131731219	-0.156137408660208	0.126301935038418	-0.277069255553285	-0.581953157959588	-0.0197370114190915
chrI:4943346:4943496	0.504060581219786	-0.421413585372128	-0.513821542605996	-1.34484663797285	-0.671157856414648	-0.0389339113664603	-1.36216679835381	-0.755252792819123	-0.858308143302979
chrI:4944294:4944444	-0.516275940606111	-1.43519950894512	-2.21478660307573	-1.2279510224624	-1.06566114793864	-1.98954813821013	-1.71831252334126	-1.05588087964641	-0.872805557337474
chrI:4952639:4952789	0.0358831618823531	0.552376810632052	-0.0153793921868903	-1.05372793516138	0.78307307268035	-0.870180148029079	0.490157267842522	0.18694679304316	-0.615498582349021
chrI:4953474:4953624	-0.812327989456941	-1.12487697543797	-0.422501290522268	-0.676350504615936	-1.62525871538842	-0.553551660405461	-0.388636528548965	-1.21459605505459	-0.8444203895931
chrI:4954287:4954437	-2.04160135625461	-1.70012465875169	-2.26018551239882	-1.54421210241752	-1.74365705465243	-1.47787405433763	-2.11456415974342	-2.49982956354398	-2.01236431046271
chrI:4958259:4958409	-1.54740536136843	0.948336016752905	0.472820777507594	0.198893683689521	0.728810339857975	0.252392805848136	0.828823390736079	0.995462509239003	0.241151542034904
chrI:4958773:4958923	-3.26323485756315	-1.64192983484607	-2.20034730033626	0.122306557268015	-1.22417404149924	-1.07262515361542	-0.690586622550715	-2.10144672437205	-0.302239958302501
chrI:4961325:4961475	-0.067490163344316	-0.827713258813281	-0.256232506720007	-0.812510688191342	-1.10071929504251	-0.114072254017362	-0.0195810053778238	-0.318896033528868	-0.062883520949728
chrI:4962150:4962300	0.491749290815955	0.942290877759055	0.614597598573509	-0.98619901619207	0.363494158452785	0.568276380244562	0.512256595180352	0.71979960600934	0.224464580734138
chrI:4967402:4967552	-0.670013264705016	-0.929168545738675	-1.91589120699945	0.468210680324924	0.672124765057752	-0.783228616728481	-0.218397552687073	0.669315380891161	-2.20167996024185
chrI:4967575:4967725	-1.39292463421632	0.247257741002195	-0.989317259017878	0.0264883601089595	0.384995431339181	-0.30260347811346	0.881384956875519	0.858324046777077	-0.604230265907478
chrI:4973150:4973300	-0.137259464282004	1.28530229101641	1.54357755765545	1.77831134884618	2.00919820098627	0.268898680480497	2.02328961506438	1.26422053176666	0.597235387844062
chrI:4973710:4973860	0.509196908233762	1.1250949842335	-0.561358394241255	0.0378545886201246	0.389281063749473	-0.416016022677607	-0.0936538027871802	1.15224897535758	-0.955049884718709
chrI:4974159:4974309	0.633646924878546	0.598646497715293	1.66551743826633	0.232930512387516	0.672297272446719	0.740488375766105	0.558695644347999	0.720371811536964	0.256401213495012
chrI:4974788:4974938	-0.0728193853798406	1.05686811566749	0.300850067546025	1.27655449204965	1.30294910941403	0.417342409587835	1.23207388223549	0.968036415075751	0.171299193338907
chrI:4975154:4975304	0.372091178898584	0.152437917354418	0.750402468870212	1.18311247162835	-0.218291970530998	-0.185018131149018	-0.379254270807262	-0.221171978139007	-1.38549442071184
chrI:4975957:4976107	-1.70403869858019	-1.12939363356075	-1.88307314727286	-0.726043084748827	-1.49330592871693	-0.209846456101997	-0.335464895945971	-1.23230090888001	-0.999113588061854
chrI:4976279:4976429	0.463940463605985	0.355353430510193	0.741700605920812	0.843997950142198	0.794271283479143	0.304210264146778	1.31238214113028	0.72676798232819	0.23870656057543
chrI:4977442:4977592	-0.4777387391485	-0.23097745086484	0.471844740395302	-0.314210411524967	0.274910892316961	-0.0224259595886361	0.698491084722995	-0.292295310248955	-1.37522344210525
chrI:4978165:4978315	0.39991910790566	0.28486752526489	0.0826065189821755	0.692528062649287	0.369838379543396	0.0458473495994109	1.02287670060221	1.02251302164666	0.450606551921337
chrI:4980087:4980237	0.0262417835852439	0.667984167053503	0.761490541757281	1.51156860193147	1.54434149666241	1.86632399166957	0.844560520257582	1.23872914886494	0.0599247497166473
chrI:4980846:4980996	-0.528564715137894	-1.9642959933415	-0.537249714458729	-0.820040323214333	-1.3954062062562	-1.04447504195116	-0.859013914990994	-0.884478365443827	-1.40312801123092
chrI:4992214:4992364	-0.424201792791871	0.534535915862696	0.643302177472067	0.289563300118458	0.756474093367073	0.668995661930789	0.589678739110618	1.0592711988273	0.260766377768384
chrI:4993698:4993848	1.10507195921429	0.630265914242895	0.543354346196065	0.567353907586603	0.159980621210628	0.698386895913678	0.4351353440151	0.71788845345561	0.34955411782104
chrI:4994147:4994297	-0.198340498476331	0.201634110464528	0.655466575558509	-0.0164956133394592	0.0570950126341635	-1.17035390545121	-0.707005558433948	0.264773919912398	0.613905937266777
chrI:4994627:4994777	0.416424778529405	0.882990562569492	0.0927467085001198	0.850521719883805	1.03304942892571	0.600072463317531	1.01901052420248	0.943035508579863	-0.0848457586189557
chrI:4996032:4996182	-1.04580122020035	-1.53981635756871	-1.97755563934109	-1.56305790729773	-1.18241213662123	-1.97507226249615	-1.60832110548684	-0.629852257600766	-1.31815847066133
chrI:4996599:4996749	-0.7730667023644	1.70584247179924	0.664348318149266	-0.121539397033901	0.125957681425635	-0.0295183064306946	0.73643438423046	0.153599653721716	0.767353598060326
chrI:5008615:5008765	0.11313935462139	-0.165969317857704	0.693522558325284	-0.47421368133337	0.0247729100780357	0.0647173397480082	-0.19573405829351	0.112486833526548	0.542736802513446
chrI:5008910:5009060	1.04527457767575	0.0501349922796657	0.746774045513638	-0.00321686438898116	-1.03283584149834	1.30882198036519	-0.717334485064563	-1.96372074490984	1.35241633884235
chrI:5010007:5010157	0.569812373190741	0.428831500844499	0.542182533751102	-1.26619469750695	-0.424284919537006	-0.111351092180892	-0.284284093246893	-0.343172315655585	-0.240668536438834
chrI:5014765:5014915	-0.203597673741408	-0.349012651227961	-0.819099603738753	-0.978151914385483	-0.695763412677444	-0.18119308366446	-0.486780169239394	-0.628427509370426	0.639999360828085
chrI:5016199:5016349	-1.03583198550941	-1.22353003377494	-1.2645784885664	-0.230920482025945	-2.14763682525807	-0.202304369249899	-1.24295535107197	-1.31357147679641	-0.729840602961138
chrI:5018107:5018257	1.54206629362897	0.298629930203804	0.206818984360203	0.585630333495223	0.00457195804336208	0.849408223533049	-0.00146123888167966	0.419673923430896	1.3459566214058
chrI:5020160:5020310	0.441523290956408	0.807314517015486	1.06148909559905	1.44453923195579	0.317201960294095	0.737139029566917	0.989052072468726	0.628640354204934	1.16230552506795
chrI:5021655:5021805	-0.345028224125663	-0.160853612426922	-0.59157659753008	-0.386324293439858	0.476393719701914	0.0292761376209373	-1.05298932554049	0.529514712881852	0.181493650468159
chrI:5025205:5025355	-0.158282851470638	-0.0173303275179009	-1.04491694366358	-1.08721055118845	-1.52415920519327	-0.269616089480226	-1.30184705428611	-0.243645692719638	-2.15041279976277
chrI:5025475:5025625	2.09140242014688	1.5878580768803	1.55926614623226	0.414900093104784	1.78608145361693	2.50012858558584	1.92019238770501	2.24522161468999	0.498915377748858
chrI:5028015:5028165	-0.308869070618995	-0.602208610576952	-0.479224518405301	-0.8020496071609	-0.568367273893212	1.07008408245586	-1.42140088825441	-1.3999636937729	-1.5156608415196
chrI:5028273:5028423	2.10903896614853	1.40690307313727	1.6293847955512	0.573604927663744	1.28349182447821	0.0575516670063728	1.17785735574533	-0.38375975684253	1.62175639424255
chrI:5030937:5031087	-0.586035640672097	-0.705914228305071	-0.346228257623827	-1.37332802139314	-1.45773864897632	-0.810393982606194	-0.351842231186684	-1.46819376585907	-0.606528044622192
chrI:5031113:5031263	0.456179233332037	0.16895916740488	-0.569885063407425	0.366129608329198	-1.03946792034986	0.326503058090028	-1.49639255359559	-0.106439548087166	-0.0997673739123345
chrI:5033000:5033150	0.0969826758688274	0.0943024473689495	-0.257928836383753	0.900581383095647	0.235165904501273	-0.456317166693538	-0.270057156623844	-0.348364607424354	0.0113023491762636
chrI:5033363:5033513	0.255515769918394	-0.77510453580829	0.472433238954367	-0.698437626712027	-1.19969801540829	-0.775714965528988	-0.292290155430662	-0.977003583739513	-0.217073821979996
chrI:5034436:5034586	0.956105452235099	-0.401094089024188	0.463562255830306	-0.0846704403046123	-1.47638731847191	0.389073621576444	0.411033813645136	0.391944563234721	1.74968794424511
chrI:5035682:5035832	-0.839472679640894	-0.238924464282373	0.298821962566805	-0.107763275322349	-0.587929417427396	0.880094791191029	0.0762207487472168	0.0143017511082937	-1.06200514922009
chrI:5037042:5037192	-0.458010859571927	0.210959685149815	-1.30396044606047	-0.369938233394442	-0.340286823216051	-0.782583107338477	-0.150355518636204	-0.37901759534258	-2.14557627191133
chrI:5037352:5037502	0.752788755541405	-0.165155705127427	0.280601872705243	-0.504542753610689	-0.255909460795081	-0.418784135816603	-0.0436432098234599	0.394856743139975	0.387161612816047
chrI:5038306:5038456	1.76625890033528	0.804569845842776	1.66179924451358	0.271083771801065	0.602823808460146	1.41113743228323	0.499763589222221	1.14379648469043	0.539597180893048
chrI:5049382:5049532	-0.600017094215877	-0.402076244843891	0.284107323764134	-0.288507230197311	-0.654101635252155	0.377911236681582	-0.0469497042777899	0.368818504673349	0.0161689087692509
chrI:5049935:5050085	-1.16284870782847	-1.00027171726737	0.292451905254632	-0.358667255371385	-0.736616054481628	0.401163085880984	-0.749852559427845	-1.6475580842794	-0.62545379222188
chrI:5055430:5055580	0.937282663465493	0.614828921273429	0.661297340658341	0.0388622280639492	0.894937343822836	0.419059775282069	1.29917018679585	1.24710522959615	-0.0767907893075472
chrI:5056995:5057145	0.702783114006396	1.36703691057942	1.57298042816896	1.46822324093992	1.29181251459423	-0.284264194951497	1.34198637302562	0.697721743268019	-0.19153895902809
chrI:5057445:5057595	1.3629257037489	0.631683781572808	0.857177274102254	0.136591524968457	0.884309768630394	0.414319267285587	0.572634316028454	0.789293461449279	0.427995239073079
chrI:5067138:5067288	0.381628800117634	0.9514083376685	0.405219261193579	1.26029419800633	1.0130552591069	0.375491737599567	1.20113637691923	1.2519237012305	-0.0194941927449116
chrI:5068054:5068204	-0.0435460440312327	-0.0389050863392944	0.279940290178508	0.737342617136488	-0.87277286637093	0.531790921255143	-0.545832040773376	-0.941695324808684	1.31992908372183
chrI:5082118:5082268	-1.08227079882569	-1.77787097662822	-1.44789330918996	-0.210246075695517	-0.810518166623186	-1.73087358413149	-1.578491769876	-1.05267235285755	-1.68591132994519
chrI:5082391:5082541	-0.489664471064128	1.07308729867965	0.0162044721278422	1.06647581901685	0.5206142501435	-0.697367587079761	0.0477009101094089	0.57467858557071	-1.90610136864486
chrI:5083234:5083384	0.226818730696457	0.555277626723084	0.346201415994888	0.465567760765673	0.434393970512438	0.869269437707135	0.941338006594032	1.21827454809815	0.52925365256389
chrI:5084624:5084774	0.452746167606981	0.997034116691099	0.808243986385773	1.04751818049309	1.19086801340302	0.416526093305233	1.11687915097407	0.711813372575957	1.06810198360378
chrI:5084872:5085022	-0.126733687441042	0.782859749151006	-0.276610803774039	0.40936670435876	0.17635322509064	0.0569018134589807	0.670872748835525	0.358520039491233	-0.322050989961445
chrI:5086419:5086569	-0.014618983258416	0.570411548704741	0.206800272034406	-0.101459905499	-0.201003106819961	-1.8571118253884	-0.361110709479468	-0.271514518619098	-0.022266618648412
chrI:5087916:5088066	-1.63658051743168	-0.553278643784171	-0.806621432040182	-0.391217557444589	-0.253564466578372	-0.981901096663428	-0.493495596131492	-0.995798005390178	-0.141432597930471
chrI:5100640:5100790	0.133461374239523	0.170831117365623	0.582092760275521	-0.158867342604692	0.223265711702338	0.554785000151623	0.210886880912646	0.387642096129289	-0.217887355292958
chrI:5104939:5105089	-1.42015498070764	0.964810623584553	1.19863478276008	0.691536908695612	0.418817799946157	-0.74293891456005	-0.213371780119744	-0.528034895056129	-0.169698567539805
chrI:5106103:5106253	-2.42943884317494	0.366577726880199	0.0985197257420853	0.756211678126045	1.65090013482955	0.540863192000559	0.469232810812961	1.13469390564058	-1.32948391227308
chrI:5110187:5110337	-0.353240183647176	-2.26284878221123	-1.35237778624081	-1.68798825132924	-1.5986883008254	-1.84112395716883	-0.927165369528827	-1.59777216542208	0.68333340905226
chrI:5110450:5110600	-1.86904076215021	-0.0421213269394833	-0.253782738029949	0.437481848656696	0.656493102119878	-1.39034910224546	-0.599771134620524	-0.579694608782449	0.348401119739367
chrI:5111100:5111250	-0.581203427993952	0.729081466471469	0.08658226623992	-0.0336927187330957	0.824163212080163	-0.436432350086343	-0.810769713553943	-1.02889164032143	-2.54374360156511
chrI:5113849:5113999	-4.42031251843934	-0.185206032094878	-1.92483674861398	-0.441718774882243	-1.82451260557906	-1.12259356409761	-2.7608206981893	-3.10261525434669	0.782545556455563
chrI:5118921:5119071	0.693163892589157	1.83479364985013	2.08784882310331	0.382224341928851	2.87784331180242	-1.21554493558714	1.81390342185573	2.00880797805995	-1.86646891428373
chrI:5119065:5119215	0.609722179120714	1.02704256207868	1.01321766558608	-1.04081836432893	0.799020960606329	0.678321457168266	0.218569062729951	0.627363081390252	-1.16506761851545
chrI:5123719:5123869	-0.192247729374235	-0.588717656994574	-0.572414140907867	-2.43454416478317	-1.7397241814712	-0.948649786910905	-0.959981831347976	-0.71214458908643	-0.688162749133479
chrI:5127064:5127214	0.424103111898142	-0.639246708312851	-0.321652933950584	-0.0562919906420178	-0.316862784338764	1.05646351866133	-0.178285792867874	-0.438681914446563	0.928665874819068
chrI:5127563:5127713	-1.05301517723247	0.976731706339165	0.397238405635215	0.732588906730035	0.67697766344657	0.0996932460146849	1.22620071912469	0.454935870378364	-0.962537809260377
chrI:5129241:5129391	0.0765229091061182	-0.697091996635758	-0.557165215058391	-0.237758559577818	-1.5714842926064	-0.485092753954852	-0.799453022779526	-1.52144615400657	0.063993512698581
chrI:5129653:5129803	0.0978919873276101	0.0335301259724055	0.0164648015011122	0.572978205248166	0.77793683712802	0.857627272912676	0.331550714724434	-0.891907228154755	-0.124131002927995
chrI:5130046:5130196	-0.24259695063622	-0.698027407833868	-0.40613831476502	-0.231197532709225	-0.560998888019652	0.0737534643630535	-0.335995089428838	-0.200152033033303	-0.120648981076158
chrI:5130312:5130462	0.678508040287655	-0.906957979274559	0.572910625249096	-1.14937400709189	-0.186650970568756	0.495365702323577	-1.1455730040624	0.0537145375020824	0.322289099194207
chrI:5130811:5130961	-0.196672978752808	-0.73402601459442	-0.202548465331413	-0.936385762643927	-0.882579775981582	0.0669667937438787	-0.228405036499045	-0.232700298372522	-0.383458958749998
chrI:5131141:5131291	-1.04887546909777	0.105811429826435	0.368058688678631	0.412967962937093	-0.0710783302947527	0.945745084331476	0.675632250395318	0.0638381630264935	0.115395180151982
chrI:5131455:5131605	-0.917618280749046	-0.530520959741655	-0.0368639633157212	0.500960293365462	-0.662994126745167	-1.20257461050924	-0.35055046583026	-0.400493324066201	-0.52067286202003
chrI:5131931:5132081	-0.282138179355336	-1.55529546677407	-0.737567319499744	-0.905284695819103	-1.07277527082752	-1.68783245444685	-0.815214843564083	-0.779969165607727	-0.850437104475418
chrI:5134583:5134733	-0.22558510803334	0.0688809790634873	0.752513344128926	0.83501364741112	1.74840502060458	1.18786000377314	1.06870360771115	1.61691615096111	0.966470059706778
chrI:5138023:5138173	0.614671319261353	1.73785886899394	0.71955576337607	-1.35524469789894	0.879233646714927	-0.654873144930729	0.900754858034204	1.00592893674494	1.04590824705484
chrI:5139095:5139245	0.0137653051256577	-1.44708220057772	-1.35494801010984	-1.14588465683771	-1.72768572148575	0.0146236774378443	-1.22569541646713	-1.23162042314221	-0.54630719310953
chrI:5140377:5140527	-0.975572355751922	0.886265262072469	0.870330525072986	2.0962703334436	1.43564818539587	1.17839835299202	1.62694327064422	0.822174266399251	0.965647214527465
chrI:5141613:5141763	1.09603875397159	-0.343299060887924	0.0893192100562966	-0.561587568941111	-0.00124298834426926	-0.348492227246851	-0.26613920411554	-0.412810352107792	0.174044145783275
chrI:5142405:5142555	0.0220948625863827	-1.41175137341644	0.0891987922650226	-1.03811889531769	-0.67947731676969	-0.991103872436744	0.0919079920977316	-0.697620069678426	-0.570738791671887
chrI:5142650:5142800	-2.01325797015673	0.0674455335320343	-2.01353341850625	-2.56825914663572	-1.0821645662715	-2.36436981639345	-0.19982271833798	0.663954427929184	-3.41933470123478
chrI:5144443:5144593	1.0701084156098	-0.602847755970632	-0.560151541255059	-0.50477884462163	0.125135691010575	-0.285165977750539	-1.09663501929678	0.0743033467060686	-1.27391986842751
chrI:5157760:5157910	-0.247062378742795	-0.0293553491627105	0.493016237108836	-1.02321083792051	-0.439318873391355	-0.272842509142351	-0.0499311061577498	-0.324979009640603	-1.40405618809751
chrI:5158282:5158432	0.0969786230437733	-0.342423380734446	-0.551468350459939	-0.378097839007859	-1.10355277978924	-0.613920270620724	-0.56228174456037	-0.116071867814283	-0.324479321919023
chrI:5158560:5158710	-0.352420162478636	-0.326866765131866	-0.508996914164386	-0.696940171486926	0.143398573203042	0.126301935038418	-0.809517353741022	0.24018822473196	-0.0582555176284146
chrI:5162438:5162588	-0.464774043114535	-0.621438735581266	-1.93909303222744	-1.27101535801545	-1.59678335549196	-1.05613297443293	-0.69056037276572	-0.590496037109908	-0.895753788226058
chrI:5164938:5165088	-1.22198144879035	0.377938528019788	-0.88997221939183	1.31659731295666	0.727309467324977	-1.27110300690195	0.3377775632379	0.566400580535507	-1.98536432053799
chrI:5175686:5175836	-0.929717087000162	0.161314871525939	-0.00985095654330051	0.847648634678045	0.262292058458702	0.755001205422682	-1.32218219908212	-0.219607608981248	-1.87505637444951
chrI:5176122:5176272	0.0957170415926444	0.453253886056679	0.418128892412492	-0.62292487186204	0.0716634239797721	-0.0393498381199909	0.532828909681061	-0.510981639435729	0.0485580661325738
chrI:5176346:5176496	-1.83988470265107	1.02425673086537	0.789116178035183	1.44122685010847	1.10129704927253	0.546386651484575	2.30561686354901	1.2459412094076	-0.758879855779247
chrI:5186841:5186991	-0.129091266257256	-0.186265098317768	0.0385285687898315	-0.254404428713011	-0.374891388675818	-0.542958070615765	-0.0799295142955606	0.245630525164009	0.460314129867823
chrI:5187407:5187557	0.747818550686722	0.568460825287657	0.154934372221444	-0.701872699055302	-0.249542955020296	0.655949421484602	-0.300884348042277	0.33910335118341	1.1264719604296
chrI:5189133:5189283	0.710464504983959	0.17504918503483	0.589802788789019	-0.755105327946899	1.0657375895647	0.316760151067434	0.129064789070502	0.800750115024502	0.527741647722623
chrI:5189728:5189878	0.708151908702749	-1.68464617564144	-2.03162658485455	-0.311394118009285	-2.12134316479647	-1.18862832392414	-1.1984532335516	-1.76988599491609	-1.8416954738462
chrI:5203487:5203637	-0.279589029930688	-0.279240844031537	-0.178087374549378	0.0228294914037059	-2.2679316965638	-0.498536277281868	0.167537987108491	-0.705474562830991	-0.316816764981541
chrI:5210106:5210256	0.185801285335837	0.157170870024209	0.0665706269529522	-0.0289985005083438	0.128776976968313	-0.249202060698734	0.0966952833891209	0.43322347864376	0.434341743041975
chrI:5211195:5211345	-0.102186681856186	1.56191976204004	0.242419485124565	0.391056350009571	0.277895858151514	0.534872474137646	1.00321928062664	0.671964653188171	0.552771540921522
chrI:5212262:5212412	1.36415910552572	0.444843686255969	-0.0496720479587678	-0.654004112302505	-0.292879322583688	0.899420928262667	-0.113297996023042	-0.146081289560238	-0.364226523794455
chrI:5212732:5212882	0.315234878545289	-0.508318329440758	0.662567747064144	-0.215433790517843	-0.354888410105591	-0.221968290523492	-0.54293971620393	0.115411683563288	-0.436345466523177
chrI:5214855:5215005	0.125227285280597	0.469449422930872	-0.379180912250415	-0.158930296051965	0.0332597401354173	-0.680238611954427	0.646692057489437	-0.559233055271403	-0.643823220469378
chrI:5233332:5233482	-0.957944426662823	-0.649485629471829	-3.07765656805517	-0.401528612559192	-1.24613738492635	-2.198752052352	-1.34162988379076	-2.1596548183378	-1.51701056847999
chrI:5238447:5238597	-0.764801741281002	-0.0245444889911953	-1.82603917073499	-0.375100861216699	0.193257218793674	-1.13877569022299	-0.41372495746514	-0.952087643027892	-1.95881670245845
chrI:5242126:5242276	0.459295140273189	-0.11526200011904	-0.440514269663397	0.568253819737737	-1.46614057566369	-0.0665337903767948	0.167453013731927	-1.65119552342301	1.40302325589559
chrI:5243277:5243427	0.687232875580555	0.50373981832406	0.358947537258572	0.470956042282469	0.609436447709073	0.468577758098381	0.474557787828152	-0.199930326030396	-0.339963478518805
chrI:5244216:5244366	-0.0588408849366454	-0.0662407978130383	-0.106613153626511	0.385281115116438	1.10324457669529	0.497292326030252	0.438108655706121	1.01754325201568	1.0138839345609
chrI:5244729:5244879	-1.83846914327389	-2.56132274893765	-1.56735999852981	-1.0295164281239	-1.81624329228347	-2.3234755172803	-0.746885137071757	-1.26050854850397	-1.584373925579
chrI:5252185:5252335	-1.40491778912529	-2.30094723108508	-0.561662259383812	-1.3288851388534	-2.25860195246876	-0.216061160024547	-0.595063496870383	-0.948412701188829	-1.09843987751754
chrI:5256724:5256874	-1.29294573553656	-0.163700582091051	-0.971139325591796	-1.59913980361941	-0.71888690830765	-0.0453724454035699	-0.0516205361269577	0.64954633492924	-1.63895321774472
chrI:5268958:5269108	0.8529723022974	-0.284561157977816	-0.268467009396643	-0.636344015402904	-1.37185946760043	0.522892058154024	0.0149240292774798	-0.737205094885777	0.688096914456855
chrI:5271096:5271246	-0.85854655319585	-1.03926240981475	0.368361181622221	0.391405940253357	-2.19762271456308	-0.0257634395537012	0.704658498326936	-2.15312552090776	-1.53031944162335
chrI:5272614:5272764	-1.68477202728517	-0.292303238050339	0.0337317638309282	1.73514749622121	0.628514707428864	0.677341421034893	1.33957838921266	0.623559155161469	0.185053009674402
chrI:5274220:5274370	-0.630372498570909	0.0695654541004138	0.878631755708304	0.428373605570952	-0.742686717786611	2.14253450622758	-0.0873094322329208	-1.32056420404059	-0.418941717315084
chrI:5281786:5281936	-4.96165441335569	-3.8469021551392	-2.08805239632414	-1.28018174334271	-2.77448338999541	-3.79945190900765	-1.88734299153379	1.51134915142014	-1.95482758032241
chrI:5287335:5287485	0.39991910790566	-0.491218819962053	-0.13876596962056	-0.696179850961006	-1.31723775628586	0.0458473495994109	-0.119443727676168	-0.428018432224043	-0.984421201209391
chrI:5289116:5289266	0.0133421871694113	0.463802637540996	-0.194221321820161	-0.433960508611109	-0.594445380439901	0.672332780076617	-0.123606430400625	0.0299853058107168	0.281663733469963
chrI:5289763:5289913	-0.262498970851627	-1.09630787378104	-1.60744892226298	-0.0815963481710653	-0.733265852996969	-1.16469937884249	-0.620449390477045	-0.351234506309264	-0.466576108128863
chrI:5290793:5290943	0.181296333745544	-0.716984498881664	-1.83882155542691	-0.316248359123022	-0.462576856843894	-0.320732061625703	-0.509339851961445	-0.879582959784942	0.0347191935172976
chrI:5291856:5292006	-1.18638116035043	0.163779024398369	-1.41449418236883	0.256269566054411	0.458976273908579	0.625719582890408	1.0393834086454	0.552815072491747	-1.92304985280486
chrI:5292788:5292938	1.09979008376405	0.854478999825305	0.473566172198683	-0.167415129811408	0.218057553085102	0.38642591571158	-0.0174868178929304	-0.151006706925754	0.40768975540945
chrI:5293143:5293293	1.53832995259311	-0.119847866242896	-0.142105061904635	0.0459953809731084	0.202576198053138	-0.034275815113545	-0.456818873752005	-0.11651473168006	0.0844628951748163
chrI:5294547:5294697	-1.03438037941746	-0.626948740567868	-0.143230172231573	0.299595457163096	0.055176386797395	-0.225990871226095	0.0677982468038175	-0.339647685022093	-0.595567196383044
chrI:5300508:5300658	-0.334482899439269	1.0618825278292	0.264827390694362	-0.662166633445559	-0.188175554163885	1.06198338966974	-2.13643774850429	0.0196957744256134	-0.654245271427789
chrI:5304871:5305021	-0.546990232192494	-1.32440331300791	0.000601050984819122	-0.652357828915817	-1.83472014606271	-1.41118661305658	-1.51066695625975	-1.7156971391759	-0.363455770603336
chrI:5307195:5307345	0.323049583698552	-0.203849083886511	-0.563443514906854	-0.541139813758108	-1.04484996848944	0.0606233217856008	-0.291956050498266	-1.08333642468258	-0.131106271981224
chrI:5307493:5307643	0.367403972687273	0.352291544200439	0.390152347488996	-0.369654932998573	-0.165179256076438	-0.203398168702345	0.331732998770523	0.553618188550749	-0.845833393986346
chrI:5308239:5308389	0.960069684837606	0.746998485042267	1.09698094312381	0.390633189691328	0.870806201532666	-0.726750992171697	0.762736472142581	0.454696998228941	-0.260038710290437
chrI:5308579:5308729	0.012269825569531	0.610872416026726	-0.0562513174837102	-0.0865424549718684	0.25799095567407	-0.0796194557830059	0.179703897042602	0.512900578124186	-1.16043938803911
chrI:5309736:5309886	1.20766239789119	-0.0538734831419935	-0.282187422176449	-0.484182802495081	0.511349570621807	0.0708479743821148	0.0390646015411118	1.16694847733825	-1.02097545407884
chrI:5311108:5311258	0.208415240130482	0.960999880126199	-0.689771465735119	-0.23863776275903	0.447195159577943	-0.591886449525575	0.62809591527896	1.00691963246576	-0.050253285929234
chrI:5311615:5311765	-0.698049100155285	1.32346378922812	1.13008006661658	1.11674053906412	1.11877584536076	0.0323460899935114	1.42040964635835	1.48852506310106	-0.30709007127106
chrI:5311859:5312009	-0.608332238931704	1.57529592363279	1.3158322195049	1.81901318995748	1.33327764745838	0.652778266315523	1.79343945966334	1.18940429162401	-0.279574064705381
chrI:5312863:5313013	-0.0868913853134767	2.06203682319068	1.76876892710018	2.74587241361476	2.66379918361027	1.62035897993045	2.67716309989087	1.95370304692386	1.06091090674796
chrI:5313123:5313273	-0.178988636832274	1.93530523273834	1.98872823918971	3.51144662754824	2.77808479421787	2.03650105146931	2.91232257376329	1.87166822935122	1.73369921858716
chrI:5314686:5314836	0.469851176509975	0.318392807003138	0.441610105915575	-0.0767867450495094	0.706668379414069	0.748700299391822	0.480553563547247	0.123539504781726	-1.00395432681213
chrI:5316106:5316256	0.108390333532021	1.78991471622716	1.88528522770202	2.91827250983284	2.41205851289672	1.35810661937708	2.47530906472177	1.97503794628994	1.31627625658364
chrI:5316527:5316677	0.0832941781642046	2.03277010048145	1.89896519393665	2.86299188927253	2.51360087031151	1.75913736973714	2.53801300529442	2.08052222240116	1.75120541848857
chrI:5319294:5319444	0.925321808108482	1.53844213351633	0.883175154818766	1.75973136519194	2.21128640531238	-0.0257634395537012	1.13826418290102	1.35918218950144	1.41982066397896
chrI:5319497:5319647	-1.42281123879735	-0.0849126122485073	-1.43857143075214	0.556462246785927	-0.315696463377019	-0.222910634606158	-0.636008205971197	-0.249992806704637	-0.811500743482537
chrI:5322359:5322509	0.911677179308742	0.892206228940329	0.654730216670622	-0.0900887139004249	0.4813949818576	0.646708214604371	0.918980336125004	0.266299275545585	0.746000542679718
chrI:5332050:5332200	0.445201973145251	-0.865258002888391	-0.00596479782974604	-0.558615906194276	-0.52763652003575	0.100101555547378	-0.859595155860705	-0.403657103494184	0.397402680198089
chrI:5332799:5332949	1.25979189293464	0.375168090187474	-0.126412375075607	0.167172238309407	0.148114195471386	0.358407806503444	-0.321163590286307	-0.0332858712864253	1.61042902232373
chrI:5335062:5335212	1.11562790299829	0.670218674387104	1.34017977907521	1.15298249344271	1.40314349847343	1.95585429910933	0.903003137207923	1.31046666260315	1.24541107650922
chrI:5340731:5340881	-0.870243287474056	-1.06656126458028	-0.0204255868479388	-0.400437911860536	-0.341502508052942	-0.691136466140916	-1.10719451084726	0.367577021279413	-1.19398222160609
chrI:5344359:5344509	-0.183982668710034	-0.0692862250484393	0.60646805926576	-0.714983528583898	0.342310571337643	0.20276197464171	-1.24839947900262	0.0334406430729679	-0.260381465856924
chrI:5344660:5344810	-0.235483154006616	0.576873371708488	0.610653931390998	-0.00914185258385076	-0.186118834604864	-0.0223986338933101	0.06626543578798	-0.617817403211235	-0.424050981914192
chrI:5345286:5345436	1.01235996135634	2.44566240320617	2.26098826390742	2.37390079098658	2.74670189664735	2.1630854775689	2.85338652416741	2.4003844623863	1.99899478545596
chrI:5345620:5345770	-0.793905319310038	-0.514089172364221	-1.10700102420447	-0.711671359352585	-0.266839453202216	0.263395830793723	-0.697654748685855	-0.156014562884003	-0.754367597754693
chrI:5345917:5346067	-0.904576183916129	-1.0708083891743	-0.181982796913097	-0.741039440628183	0.809172106648533	0.341895956769528	-0.0819543524938911	0.476468097797194	-1.18156115029696
chrI:5353881:5354031	0.452936633846752	1.66813488789244	1.18262035374543	0.570488518085318	1.46959006583968	0.840279231067263	0.685126178071617	1.26631858123094	0.293290236297935
chrI:5354138:5354288	1.22842696568121	0.915353172906009	1.38205814793824	-0.35949768697278	0.742872269958865	0.611538519317647	0.13302299012289	0.908169496482876	0.408355593663285
chrI:5355016:5355166	-0.773323987246911	-1.45374552646947	-0.730558987419105	-0.882547274338037	-2.44515729030335	-1.19586083549049	-1.54527856716804	-1.33880970462019	-0.0699518275479259
chrI:5357157:5357307	-0.505693291637867	1.34488373691143	0.0288988811245624	0.93016627282622	0.968005591679486	0.459191822624915	1.25349342875958	0.735665255668778	-1.54999870579865
chrI:5357511:5357661	-0.125285913066788	0.416118277556409	1.46059213455998	1.34069306034872	0.434632098641952	1.19587422146678	0.710448783385279	0.178390174275446	0.205094548789618
chrI:5358129:5358279	0.532635491427698	0.286468144044974	2.08834600869204	1.44335230995984	0.849236103399737	1.67132756930672	1.91023611187429	0.449196495558079	-1.33145971895484
chrI:5367889:5368039	0.173138568435244	-1.79946019699165	-0.811276346794595	-0.385171436818477	-1.75973598085551	-0.944953254299861	-0.66823028183458	-1.26146783302188	-1.26554003343405
chrI:5375497:5375647	1.08282059174669	1.17971117775515	0.496032820820999	0.378024997295997	0.415107936155357	1.04476822260292	0.625677756351607	0.726724520321106	1.09657731501516
chrI:5376464:5376614	0.169375756187771	0.217992615938576	0.789762142071596	0.948216749015706	1.58017430412386	1.99174165550161	1.56412198191512	1.62855010263278	1.96556101562772
chrI:5377597:5377747	0.678702615229324	1.14544863845968	0.684290637551383	1.59481883188457	1.12806380938492	0.466321856449471	1.15144672304261	0.904826599452012	0.0230195664682396
chrI:5378627:5378777	0.0640100461445412	-0.670859087213425	-0.734379607217366	-1.21866050588878	-0.659310240773459	-0.417756497072281	-1.18238647124129	-0.470268432556575	-1.9822435008941
chrI:5379838:5379988	0.266139385454025	-0.286331391330283	1.05316758694718	0.872459074195315	0.332175849107273	-0.143866540012001	0.680100639328903	0.434793890103067	0.187103188568845
chrI:5380166:5380316	-0.823763448957664	1.79127836294298	-0.732614860887389	1.17278916177056	0.839142215859802	-0.42919385518086	1.63206952462033	-0.0618284823971793	2.16322181040831
chrI:5383475:5383625	-0.856601599984684	-1.64581139889828	-2.39368698455969	-1.78865979124046	-2.25428446766884	-1.89710109015712	-3.0081914199138	-0.462265384461466	-1.76888724479153
chrI:5384579:5384729	0.749239146454625	0.366798095154541	0.654327201474211	-0.938188993224731	-0.539649894060044	-0.238066567822319	-0.386094487996429	0.0121650553900034	0.345971932473653
chrI:5385770:5385920	0.289279263153659	0.568024561203253	0.879155861988631	0.607428994943121	-1.94425891400723	-1.23895191718026	1.08011611765913	0.800591703696841	-1.32045823616193
chrI:5386925:5387075	-0.227142076770937	0.332978926123478	1.4310924557503	-0.843363044536427	1.26257109679959	0.975925517212278	1.2962124930363	0.322595318031079	0.287603672909918
chrI:5388388:5388538	-0.448078359124082	-1.26025672530934	-1.61180079387277	-1.23892817058503	-1.16042302573451	-0.278513848253658	-2.0686970520555	-0.835201067009173	-0.545629174709802
chrI:5388623:5388773	-0.633282629201064	-1.05275284107796	-0.645469464889251	-0.560045191047435	-1.35161106694534	-0.0239245939105724	-0.982718364513158	0.567063848729358	0.449873084527387
chrI:5389058:5389208	1.61940345308077	0.369247757718634	-0.545501254363807	-0.36482226319075	0.0615712108124417	0.228152567860774	-0.921810149637318	-0.00843410997565972	0.347969151970943
chrI:5390487:5390637	1.0547136207169	-0.897898702681983	-0.184652935995668	-0.549513838013078	1.01003609845559	0.236157512963272	0.411828365586754	-0.461447797125203	0.949686571839035
chrI:5391309:5391459	0.211659646771532	0.075565713795095	0.134374505045022	-0.582499472202418	0.0567667225699803	0.522507952258545	-0.952537812234737	-0.428909594935057	1.05720018286789
chrI:5393935:5394085	0.700848580106413	0.984448616933456	1.0915428311595	-0.284702641640863	0.786724661297232	1.35133035622542	0.595695232913692	0.487597829078714	1.36693681292195
chrI:5394814:5394964	0.536450998830117	-0.359579932304292	0.122232090956888	0.32695323117229	-0.655426596744221	0.417949176517296	-0.161642182755481	-0.272392968427921	1.09841398848931
chrI:5396783:5396933	-0.0236561855662935	-0.50737451604774	-0.0273170476322174	0.267846675796718	-2.22894627223409	0.693266697625349	-1.37927564256635	-1.80808733328334	-0.946888247619086
chrI:5397992:5398142	-0.856601599984684	0.0699096864044643	0.54665031069772	0.07680033289873	0.339946734898384	-0.155185695635765	1.29618091285878	1.90489532136023	1.7782076833668
chrI:5400270:5400420	2.46291363320335	1.07985422725366	0.903883581516929	-0.291405504012277	1.49495878409727	0.283490649924754	-0.0860911665176331	0.822462075759253	0.211240360131208
chrI:5400441:5400591	1.50388593236578	-0.0756226408966129	0.680151782858592	-0.0459137752191784	1.15496982276289	0.177707614090977	0.189881095837546	0.861923298088464	-0.525007592753058
chrI:5408478:5408628	2.24573963735863	0.68102867306389	0.563248961500206	0.755297403053791	0.561889069255628	1.55748455673788	1.00860957268677	0.406483168505271	0.860562136115655
chrI:5410225:5410375	0.976677423560313	-0.0572962676657795	0.0597168871766371	-0.359153419527123	0.0373466955772577	0.285932322554029	-0.637946418030376	-0.622473976995708	-1.95307921559817
chrI:5410828:5410978	1.98373826179678	1.14736102565523	1.92352636008492	0.219406330943465	0.275978808425487	-0.328937279020367	1.16556296652024	0.322528971099001	0.495119671469625
chrI:5411402:5411552	-0.832248528309448	0.815030809926582	0.328334492811677	1.20148549069987	0.985111312969276	0.305930126063192	1.41309872962204	1.2259457718074	0.185829456010086
chrI:5411735:5411885	0.626250257751752	0.163690275283863	1.40774700110191	0.59999593287116	1.10884899950716	0.398171324830013	1.43435189439837	1.93629932059974	1.57938435910699
chrI:5412557:5412707	-0.519659005441529	-0.426025155543275	-1.73048707382335	0.0749685481775151	-0.414619888729165	-0.562084222816794	-0.0917764976833318	0.134037702338915	-2.65464223246891
chrI:5415632:5415782	-0.114935913920348	-0.564568808853541	-0.914741421363697	-1.60787932239858	-0.768738641334902	-0.964686856005665	-1.71238601950598	-1.26268968191347	-1.09198382990938
chrI:5416304:5416454	-2.09348080278544	0.769565618726413	1.41871532905389	1.04244708012918	0.536287636751512	0.948026807103117	0.735019116570701	1.74522105857086	1.0609733422036
chrI:5420461:5420611	-0.154167296723799	1.69990269250744	0.993299405509064	1.63838693373406	1.72425690733148	0.419475929636199	1.64233647021942	1.54331816640369	0.124030126828661
chrI:5421744:5421894	-2.19158127465459	0.585114210560711	1.14944524280906	0.432627416239376	-1.39052791266284	-0.599950318012916	-0.270580126096172	-0.411546023183916	-0.299637480671004
chrI:5422288:5422438	-0.36557160583673	1.86735206552313	1.29424224512686	2.23295327940735	1.93559507071798	0.9393991803774	2.36077635674224	2.0077104989179	0.705292893275694
chrI:5422845:5422995	-1.08664683143237	-1.11165574797439	-1.42774477865217	-0.716637120048569	-1.29342028508559	-1.38961095449476	-1.47910429353023	-0.990661036127621	-1.85691513191195
chrI:5429386:5429536	-0.808206418629759	-0.634376284736094	-0.574452102015696	-1.17669429116824	-1.26695336749168	-0.140688746709001	-0.772532928323824	-0.629769881378878	-0.221510492611039
chrI:5429857:5430007	-0.570607620476034	1.5311043539753	1.57402722287122	1.87479104958777	1.68576119647341	0.557888996552456	1.9706638242879	1.96707044621109	-0.109846567861678
chrI:5431414:5431564	0.166264749035201	0.877405035875209	1.11583355514789	-0.276119195750281	1.01643920428942	-0.91226354113906	0.170959258353568	-1.1796679566449	-2.42217110228305
chrI:5433127:5433277	-1.30592528578879	-0.342960053988731	-0.310881728504668	-0.218656964674455	-0.665029190801081	-0.04859830537145	-0.329390681379554	0.0981635319022457	-1.36377557939073
chrI:5448248:5448398	0.445699843732366	0.0131035529143357	-1.48857829314546	-0.934383914960974	-0.355864340471042	-0.976894115659527	-1.50181711421484	-1.10525022453698	-1.36771876956934
chrI:5455743:5455893	-0.613758035432139	-0.831776916640537	-1.33110342946278	-1.00074291211699	-1.03566302863168	-0.325522415813664	-0.180602457274921	-0.746603493202259	0.397142530418159
chrI:5471018:5471168	0.3452548611328	-1.26457206194299	-0.0369935254266472	-1.2277535779413	-0.514391592744933	1.20463539084559	-0.525151113069042	0.481138090848908	0.311911347686102
chrI:5472470:5472620	-1.18430228135839	-1.4503092918547	-0.971139325591796	-0.26751672855649	-0.397546394279231	-0.174066965116469	-1.66163075330408	-0.953009314426429	0.564747045358045
chrI:5484506:5484656	-0.18244903657183	-0.194065636069583	-0.750545403075456	-0.172600068821625	0.309950348843465	-1.45809880460567	-0.827278733836402	-0.613225621798233	0.297232078303943
chrI:5484829:5484979	-1.03546612363065	-0.0427208526538742	-1.32389463010456	-0.289190230345867	-0.205584867618529	-1.06070121600564	-0.91084185482748	-0.189844220493735	-0.615154181733014
chrI:5485119:5485269	-1.2492298316895	-1.18692528423367	-1.18149125596408	-0.432762799319419	-1.29586085956811	-1.04658650573905	-1.12020026648445	-1.15402964692292	-1.79368054483555
chrI:5485402:5485552	-1.12884747374015	-1.78965896455736	-1.04592158216579	-0.535949587060434	-1.92167137296409	-2.04500126850711	-1.99488681631815	-1.27182761009432	-1.20110693789251
chrI:5485929:5486079	-1.76706762346092	0.559611833476343	-0.0475873988679482	0.778657065797397	0.581207454674893	-0.422655187421408	1.49008390868007	0.766396042447667	-1.38271507113917
chrI:5486273:5486423	0.156850195846222	0.659974532585267	0.161128957652819	0.013810395225216	1.13197718808403	1.01836786835948	0.42730119654306	0.264773919912398	-0.728650275432283
chrI:5491354:5491504	1.23711207081186	1.52268452609577	0.819631970610151	-0.508111677912117	0.418817799946157	0.920129035764992	-0.497119160151898	-0.246234242359817	0.430524819205556
chrI:5494183:5494333	0.881390770468268	-0.490498734202061	-0.557113855562002	-1.45030704186472	-0.478140650364906	0.488079485775866	-0.646491972026131	-0.0973568175610694	-0.519435159646028
chrI:5497550:5497700	1.9363948403556	-0.131553750167701	0.229266424180608	0.55373724601726	1.58226436245836	2.45752987163086	1.71104674647877	2.02390683591823	1.41982066397896
chrI:5497695:5497845	-0.641625620530698	-0.159912232296976	-0.622630909903733	-1.67352476576137	0.0625783253561687	-0.999753146930727	-0.8109572728309	0.615699761577297	-1.8117399160933
chrI:5498847:5498997	0.444360177195678	-1.1456109036231	-0.821140282985029	-1.16607998228668	-0.6211784534962	-1.77637639068716	-0.995222428994741	-1.18514834197661	0.470549229300459
chrI:5499157:5499307	-0.886064793512949	-1.20444823278516	-0.963061287865687	-1.02579004683407	-1.22584724853166	-1.05087084777239	-1.29390010500275	-0.191804975068499	0.373760812113775
chrI:5500769:5500919	1.01536783985332	-0.262644135220305	-0.222337447521695	-0.45075475823446	-0.0924182574140832	0.633035850495741	-0.741389495162192	0.0488860541746467	0.45326569317034
chrI:5501218:5501368	0.95646592075884	1.07304963485861	1.26975322637138	-0.102199631413104	0.824472586165929	0.371471574384423	-0.442754295611732	1.15506451690262	0.772258762839972
chrI:5509298:5509448	-0.841008768128504	1.55710034818044	0.805167377648471	1.37559078307029	0.793598918319215	-0.113239201746786	0.841719407170265	1.02447147929916	-0.680490431841598
chrI:5511624:5511774	-0.303372128456907	-0.744217337974465	0.0163522686626166	0.582726663284385	0.345251443879083	0.32238219041356	0.372474537030845	0.0471962042650003	0.77405755035997
chrI:5511813:5511963	1.10065130071921	0.0834907892802725	0.287723742246209	-1.25263720611284	1.02081145923961	-0.00391726785774361	-0.29728384256774	0.175134935567989	-1.2272959664106
chrI:5517519:5517669	0.543976885149542	-0.254399949009387	-0.241735201077528	-0.457891740391683	-0.450711500098136	0.0436832438569215	-0.647937921731049	-1.24287192969409	-0.23086500135037
chrI:5518813:5518963	-0.670034743271152	1.27241638084361	0.96545805583766	1.57920474902733	1.03394530924369	0.755537174498041	2.18983239288887	2.00624610381404	2.23646856344235
chrI:5519694:5519844	1.51112862920855	1.91423917480263	1.75950673786282	0.0237328510007959	1.65522070032852	1.2164537932033	1.34047150810401	2.27206037856715	1.51793808329425
chrI:5533862:5534012	1.17727673734801	0.356687196928689	0.369268887040326	-0.0554117600906047	0.516305396388502	0.804619781186156	-0.249636216180046	0.20759589566091	-0.0936695542118627
chrI:5536011:5536161	-0.387018780987231	-0.0163556055352219	-0.35439255612755	0.520551825123066	-0.142654075640959	-0.175801734731378	0.330561115769793	0.196090505113585	-0.38907911310396
chrI:5540097:5540247	2.09535026550669	1.87472205605366	1.80335397344722	0.432627416239376	-0.132856219934543	1.67274286795177	1.16292219809726	0.241688379239932	1.95427819666344
chrI:5543915:5544065	-0.649449052195327	-0.339060531239969	-0.551502640432204	0.640883478972881	0.786997616066545	-0.865897926354712	0.17093314173981	0.272027940415415	0.39928246214892
chrI:5544054:5544204	1.01591304246297	0.140555478016403	0.462688513435912	0.403403652611041	0.070267577849309	0.0523523559425618	0.235678302598462	0.234625400047432	-0.0273396415935585
chrI:5545646:5545796	-0.388286772376553	2.91530046970236	1.91414822745335	1.85843595338589	2.1726485738314	1.85454008046901	2.30829199960533	2.56310030755531	1.47872749595858
chrI:5550356:5550506	-2.99386661387604	1.00672137058844	0.446800592841217	0.436077450769956	-1.95781740102299	2.04733297102008	-0.775834365900211	0.0343493184794552	-0.552129485332671
chrI:5550556:5550706	-0.142084732072631	2.03557966642096	0.924141442526295	0.904946595060253	0.835360538730366	1.07671977210196	0.547658754608399	0.871675489760775	0.0698385134126736
chrI:5563721:5563871	0.463646455579005	0.224254306040864	-0.718415459242662	-0.128897529262701	-0.165315683742276	-2.02287251361422	0.370999007220739	0.773390924538327	-0.326306157983165
chrI:5567280:5567430	-0.367820270210972	-1.22562776473034	-1.57998514233827	-1.16778410468656	-0.851156736361142	-1.35038323443514	-1.09696365835467	-1.39753409369121	-2.15442212735481
chrI:5570480:5570630	0.794681632305583	0.0375425226055719	0.300879220894043	0.19581669255554	0.504516348555062	-0.508319362634811	-0.784301609516771	-0.757348659571167	-0.446291266499099
chrI:5571474:5571624	2.2552290875708	1.82282248902169	1.69905707980364	1.26557235004568	1.82186313048799	1.58269229899867	1.4836286727087	0.965414535373838	0.569193610290586
chrI:5572965:5573115	0.576243923203033	-0.66871833034887	-0.0952042012414129	-0.0599597777240664	-0.964193614803237	-0.214512582396025	-0.270782742681517	-1.42737320503137	0.47443724784192
chrI:5579165:5579315	0.199692290318452	0.160955968506539	0.739628423167115	0.700111245289608	0.57688459364332	0.952580221830163	0.508634305100682	-0.673604726359127	1.29111708474181
chrI:5579424:5579574	0.691871587458221	0.661541952003854	0.725641875529314	-0.353571899205968	1.51156687199288	0.381251206080524	0.404602452794814	0.89013373371801	0.406981247846575
chrI:5586439:5586589	0.24055561791302	-0.0556905714135938	-0.90116513179829	-0.775447062533661	-0.800648415586776	-0.325522415813664	-1.50290994617662	-0.486519497390937	-0.0156306867616182
chrI:5587137:5587287	0.25067962426998	0.739790007749368	0.0487879198972983	-1.02484526628605	-0.0960220481487293	1.09745930387002	-0.0659735757386039	0.387001339321201	-0.0699518275479259
chrI:5587639:5587789	-3.62428381084131	-0.529087373831304	-2.45971598400481	-3.54601131513289	-2.70557973837669	-2.15764258913273	-2.82491837125259	-3.63543108085879	-2.89012524577625
chrI:5589569:5589719	0.204858851479934	1.29700876077728	0.876075350476649	1.1750212506335	1.73767777351794	1.22976119617557	1.21901946549062	1.54592540800618	1.31248279013204
chrI:5590082:5590232	0.807381769269903	0.427417746974499	0.503044629943808	-0.0986562873791905	0.937324752744671	0.455088579010972	0.765296907829914	0.404218699049229	-0.0306054203878189
chrI:5590759:5590909	0.878591424020539	1.1400777450957	0.589154834624326	0.170389426136498	0.882377402899241	-0.788365210390705	0.120322213771163	0.889878466068297	0.387472960392337
chrI:5591676:5591826	-0.837535299217138	-0.508194241378736	0.196522709929457	-0.140814806776376	0.24767581719584	-0.984086118101469	-0.0219815862023081	-0.347816030347262	0.204008710497405
chrI:5593810:5593960	2.17983182264932	1.22813380282831	1.67249472428538	0.465045734386851	-0.213839557453459	1.35465980772644	1.21552089210763	2.49352782136783	0.144757871893589
chrI:5594038:5594188	-4.31240539500602	-4.32622857358182	-5.87894735071601	-4.10575486659086	-5.76081450623217	-0.338889588255296	-4.29152416162896	0.340064991206166	-3.81308404671409
chrI:5595009:5595159	0.566233514505356	-3.5777362530665	-0.114279131509616	0.235879936067305	-2.12680392287119	-5.82506073802733	-2.74527942069421	-3.24736895663563	-5.85389709345406
chrI:5598245:5598395	0.725443364769171	0.64255070283499	0.528879424963833	-0.201892807345855	0.163815774137929	1.122557525412	-0.412760437324809	0.156395364925656	-0.0327460143799341
chrI:5599523:5599673	0.906172638987695	1.45111477426506	1.19423398010646	0.897092316144462	1.32700966236691	0.899263143359887	0.829574637572406	1.41190388360162	0.532778986306477
chrI:5600439:5600589	2.27052399491244	-0.091686246040243	1.93488019639908	-0.211759140685414	0.768192235945709	-0.492744813361893	-0.168554770153769	-0.0877059475309932	1.29475390429893
chrI:5601433:5601583	1.15009890165694	0.848999978106485	0.67037353213927	0.789983805928481	0.958563575107198	2.24026330543564	1.30487654227603	-0.638336332223145	0.78026327785284
chrI:5606841:5606991	0.280347669761551	-0.200452112439034	0.0740202035072174	0.0189156813080312	0.108485207185146	0.32355357844017	0.712490976442316	0.204851815304023	0.475277490136142
chrI:5607615:5607765	-0.315589129143735	0.946139849141625	0.807811214167917	0.944479892434017	0.478873462881791	1.61903574715957	0.892675732112559	1.08665807964289	1.74679146140884
chrI:5608955:5609105	0.821838356189749	0.494670245301806	0.353984742014822	0.758263555776883	0.674857670714315	2.46135816738294	1.53742249138003	1.04114519250868	0.998713507421051
chrI:5618457:5618607	0.266587556239823	1.01642149977413	0.863320303507655	1.12746751248363	1.38537715145892	1.33866530605443	1.39197749394023	0.827125708368596	0.294800529548906
chrI:5619253:5619403	-0.66764941567826	-2.25440353015735	-0.533736218175246	-0.997462939447022	-1.47399157840009	-0.345682601335041	-0.924678223856268	-1.59088764450927	-0.0357129816927264
chrI:5619926:5620076	-0.226286394507108	-1.15665815193093	0.345647853992527	-0.38319706710905	-0.934397288073359	-0.00970129280366596	-0.610542524311721	-1.18440490101669	0.204744328594243
chrI:5620658:5620808	0.978071418606965	-1.05870932898398	-0.27995724905123	-0.974852423407788	-0.810701344446347	-0.00191956878611799	-0.638162159145142	-0.101737923506099	0.258947032426017
chrI:5626092:5626242	1.79760979869393	1.50631292749907	2.1273691850902	-0.166987337691089	0.647031233449735	0.760020812118389	1.35957942722281	1.92030153534181	1.34207862161592
chrI:5626462:5626612	-0.137693102131476	1.46417117041774	1.23854000411062	1.43230430510747	1.33347141214401	1.7359147459615	1.38663373210684	1.26890910508942	0.595959906543479
chrI:5626769:5626919	0.8431619208888	0.80992155739856	0.385978610382108	0.144187476879568	1.20581480245825	0.802034744725339	0.0898206777278661	1.0667640566942	0.60590458713966
chrI:5627232:5627382	1.56374685470796	1.42453561641379	2.80179081076435	2.04950157868565	1.29249459689942	-0.356175596850817	1.77848980645945	1.34526975626487	2.41023485778152
chrI:5653626:5653776	-1.57959896285407	-5.60873910860302	-0.0474923329120792	2.36874550712928	-0.599623341042305	-2.3916081342239	2.40076902251565	0.737373966163231	-1.11341736774146
chrI:5658200:5658350	-0.980085513585797	-1.09709230412738	-0.795194151598087	-0.860299369328282	-0.425703251127061	-1.14533775397719	-0.797754575193333	-1.0699035481441	-1.48963566167695
chrI:5659091:5659241	-0.200517871952708	0.157251213698683	0.574369336572478	-0.16198640358658	-0.637413357258046	-1.10894325470973	-0.932234333822375	-1.26455462710853	-1.45684445821955
chrI:5662009:5662159	0.160951608043398	1.56406232611615	0.557102210808132	1.54833838395081	0.927848566560148	0.647438149655257	1.92884961046469	1.03635084573971	1.32616625565328
chrI:5673361:5673511	0.684511301641575	0.227643135796115	-0.329206753543736	-0.853574684237081	0.79313654808795	0.669767131713776	-0.751470383945563	0.349910914673661	1.78289041997819
chrI:5673691:5673841	-2.00524663652279	0.13781067089155	0.078349085062643	0.0737787857740458	-0.869128136778394	-0.285176728652943	0.0722878345406504	-0.11802739804351	-1.64304510760404
chrI:5678043:5678193	0.0928209867641742	-0.898377166126769	0.847775732983223	0.23223750802435	0.695688650013865	1.20017044293338	0.223658608517709	1.11399904344251	0.0264771397515899
chrI:5680962:5681112	-0.671104546756069	-1.23351632482791	-0.803528838829902	-1.82670052012078	-2.16367700313346	-0.852216195299161	-1.77046337204339	-1.24869221023298	-0.849311689417071
chrI:5687601:5687751	-0.35020115791949	0.930381833313978	0.310364014020728	-0.308878012523344	0.503173342132135	0.0604536329530579	0.613456499333669	1.11117835574333	-0.786255623316851
chrI:5687971:5688121	0.977540792987787	0.766281819594301	0.28209113669079	-0.269244558461958	0.413064592001762	0.318102313209154	-0.0424154232750304	0.736161481028398	-1.44035666416329
chrI:5688617:5688767	-0.5384400698527	-0.523586682259458	-0.811220900311045	-0.903603894171047	-0.543461006401987	-0.525678728548804	-0.897563796657932	-0.812820848188534	-1.37564329851047
chrI:5690252:5690402	-0.0990829773694176	0.658321674791256	0.661113100836782	0.302190078954802	0.914292403226847	0.914196737836664	0.974824618782054	0.324542115414757	1.08871459243752
chrI:5691031:5691181	-1.41742593584766	-0.400789061576085	-2.07283871021406	-1.96911668799501	-1.3235967857085	-1.06396442369955	-1.71951930088791	-0.696667124076473	-0.674965449015983
chrI:5691674:5691824	-1.49845849900119	1.36344663215403	0.945861622269827	1.18866155032676	0.745745959990531	0.324643655200763	1.59607680368309	1.06581528508666	0.547228083644728
chrI:5696412:5696562	-0.752094793660425	-1.82307233962992	-1.5971710165353	-0.454895957285708	-2.11788673527992	-0.551810961433781	-1.35241610288135	-1.08707270885467	-0.808958600004416
chrI:5697715:5697865	-0.0106852324579494	-0.516827723456231	0.409954633346197	-1.33983728709526	-0.05214936822774	0.0456084778060085	-1.26340595220413	-0.967637885289592	-2.0440390620995
chrI:5699076:5699226	-2.10409720788754	0.989496165585139	-0.0684879023323171	1.57248925025479	0.942360042838585	1.30897370991716	1.28387867887885	0.433189421714639	1.18124226738817
chrI:5701594:5701744	1.12175956255037	1.10480839951807	-0.187814138040778	-0.857120621388101	0.378490140849597	0.000511536852345227	-0.0132997560141749	0.101526300390281	1.09770791832001
chrI:5716444:5716594	-0.153607914276576	-0.125379740280793	-0.066004860126079	-0.382446553573271	0.354294376143115	0.147846343250596	0.235271459557675	-0.666347757519975	-0.492686498141057
chrI:5719391:5719541	0.716265537299315	-0.525104952657634	-0.137011458394676	-0.716603352589442	-1.23909991902654	-0.685547478089513	-0.74056218800421	-0.407513900476537	0.157830763513046
chrI:5720017:5720167	0.00535150274064863	-0.193638507187906	0.0359866277787315	-0.618860434021876	-0.609753205308121	-1.21672432238126	-0.168721887639395	-0.0643473221011618	-0.972828986189297
chrI:5723582:5723732	-0.74361025722203	-0.95099198808578	-0.61338608468704	-0.390690647178724	-0.484787459162548	-0.143924952775725	-1.11713410910148	-0.628427509370426	-1.02597341852283
chrI:5723824:5723974	0.930686933780874	0.923085175247821	1.085282177306	0.689917475290807	1.66127913883801	1.23408578040054	1.13727363938417	1.8199920182311	0.511127079708939
chrI:5724531:5724681	1.1007172987665	-0.0604924139891708	1.36095814615465	0.305082276933742	0.334967027574838	-0.170445728240354	1.30801929450002	0.417322615774884	0.490166351235331
chrI:5743683:5743833	1.02090953410626	0.745817040929146	0.508778031605496	-0.174179266069338	1.24426391497008	1.37916494988946	0.552450880838006	1.03822674710691	1.14118211340508
chrI:5743998:5744148	-1.12558123261252	1.28564718766684	2.13436801956363	1.19685369770313	1.72549370388798	-0.290107129997533	0.70978142633094	0.774758570460367	-0.638288998120978
chrI:5746535:5746685	-0.209204467530457	-0.26095614065967	-0.483514229088583	-0.895153306754813	-0.162385558654295	-0.181902840355313	-0.340913290299629	-0.595729988868467	-0.676316842235578
chrI:5747593:5747743	0.357289472075649	-0.337026562016309	-0.355654105064443	-0.117821746645608	0.131784967837657	-1.05019928069904	-0.878530057698629	-0.0204221780545528	-0.334217695687094
chrI:5762405:5762555	-2.63984111821149	-0.745020372126968	0.603586733541733	1.45902132241276	-1.64319093071238	-1.3967230715158	1.04809355479656	0.267431937648702	-0.945705869177598
chrI:5762842:5762992	-0.184288913522911	1.6816560149039	0.411548143222011	-0.956704999088021	1.50143526551275	0.265540918055208	-0.185837056267263	1.34526975626487	-1.80623075930104
chrI:5763111:5763261	0.135120202779459	-0.951824416000406	0.137172250674842	-0.958441918111419	-0.776704669072314	-1.06938246040073	-1.14105010350797	-0.619740428895356	-0.147691720064465
chrI:5763853:5764003	0.713422849806938	0.0325756546768471	0.943493575016572	0.0186319501651947	0.351522105569438	0.719768493209078	0.779414011424834	0.587289611496971	-0.458086313151013
chrI:5768812:5768962	0.453624051142517	2.32562677873679	1.80386445696595	1.49899821594768	2.2703391531174	1.52440647001358	2.17761357760163	2.55085976822263	1.78776473612077
chrI:5770038:5770188	1.11958966729189	1.01008422008292	2.59734684501067	0.758263555776883	0.959259585501833	0.41271928276313	1.70641709210681	1.63303048475501	0.863619271358676
chrI:5774504:5774654	-0.0466093859660417	-0.59307863024171	0.174001160948226	-0.649776255650057	-0.764411338011337	-0.198316694196766	-0.134008821887133	-0.181552949260305	-0.971027530464921
chrI:5775059:5775209	-0.454147689725265	-2.25509221032085	-1.5730365558033	-0.959765448419384	-2.53157387877662	-0.903917880785197	-1.74836640665729	-2.20456693928253	-0.664923065495946
chrI:5775889:5776039	-0.499658348657359	0.545497925678618	1.06019445211556	0.04296908518828	0.328964062431616	-0.214587231706008	0.513233958034453	0.206951958706555	0.6804635996699
chrI:5777359:5777509	0.938651602745718	0.694428687458622	1.16282184213907	0.650351468921836	0.33313355063381	0.817840150226423	0.611524592381076	-0.219992664896486	0.464835970352928
chrI:5780928:5781078	0.574422529844144	0.144045247783414	0.184068153806215	-0.84616187975699	-0.138201288560216	0.599493721209299	-0.411008405125818	-0.377305106011154	0.103626110226649
chrI:5783060:5783210	-1.31892559206909	-0.392180357559167	-1.26659484363046	-0.46472108527761	-0.933066230063565	-0.846306466338864	-3.09403771877612	-0.645028871991177	-1.67844590091423
chrI:5785273:5785423	1.16026530434146	0.673140636094904	1.14539971512521	-0.361968055398513	0.257029165115519	1.12822122474187	-0.149964126074706	0.541065261996204	-0.240078187434564
chrI:5785875:5786025	-1.17969185755692	-1.33923495495292	-0.167251944721004	-0.841425187395343	-0.660368926605629	0.931385950721106	-0.678960684728637	-0.220841067241133	1.00156181003273
chrI:5791942:5792092	-2.01050128120121	-1.81644029639712	-3.9948533353516	-1.77597425861686	-4.08791675622586	-3.16977926211688	-1.52238226857986	-0.931425546070231	-3.99059860427479
chrI:5795216:5795366	0.0937183971414461	-1.19915523122207	0.376035369400086	-0.420499696047865	-0.0491087098390724	-0.258665720908971	0.316777246923456	1.34460783202069	0.473728475470459
chrI:5804371:5804521	-1.24379145532253	-0.539183799225968	-0.952746885496918	-0.597336346029135	-1.2478835149525	-2.06178144471298	-1.55668304775487	-0.523454416538433	-2.412441157186
chrI:5807373:5807523	0.505455239184695	1.55242177469553	0.730284566736305	-0.788227734536968	1.53403431264663	1.17008345704975	0.545771671799584	1.50897635671116	-0.126655005393579
chrI:5808376:5808526	0.465328248167226	0.310824569779557	0.200420783876649	-0.67554038705937	0.210409956440196	0.156758992090679	0.132965813805485	-0.381488613150166	-0.16119046205638
chrI:5810095:5810245	-0.440793187929331	-1.14199633477939	-1.52847292718042	-0.296401376355296	-0.534293152169109	-0.0846647371936807	-0.98942198775706	-2.16046368584302	-1.11657919873239
chrI:5811419:5811569	-0.262649734466477	1.23113373830239	-0.127345920889153	-1.81219985225965	-0.279279029497541	0.478347853380915	-0.392406941261097	-0.0972261753480947	-0.70028644334014
chrI:5818202:5818352	0.0634712489947022	-0.944962166525048	-0.808404486518966	0.195534708129472	-1.03053426318625	-1.98988959072865	0.145790524961609	-0.265274808122765	-0.598441947793056
chrI:5820556:5820706	0.0886487452861074	-0.00306057116433217	0.00267867610921546	-0.200417400388753	0.28766987626112	-0.144670799776776	-0.126995629301225	0.529895177583637	-0.114916937359992
chrI:5821239:5821389	-1.02463404460272	-0.0132022558157858	-0.334716936112244	-0.0164819067994326	0.116126841988797	-0.621387216276544	-0.319023640523057	-0.0713688797845966	-0.225482020999697
chrI:5822692:5822842	0.379286933185019	-0.142399149527456	0.262916339373083	-0.615878933405891	-0.742621529886679	-0.128739233301375	-0.197819132083079	-0.00795798547100616	-0.17836495316876
chrI:5825149:5825299	-0.179970233690607	-0.182390440600777	-0.156337741194067	-0.390140598682441	-0.781246752196181	0.975265124933568	-0.416543334531223	-0.596205879604197	0.528188311482827
chrI:5825587:5825737	-4.12066968051944	-0.121010948494575	-1.66162481878923	-1.26569931162497	-1.03078261511428	1.05703847551302	-1.52170305744192	-0.570287777311962	0.569193610290586
chrI:5826052:5826202	0.702783114006396	0.333830166862368	-0.11681425933339	0.23223750802435	-0.0562918129978269	1.57944986246514	1.19490386291556	0.410592814248375	0.988799126944736
chrI:5826617:5826767	1.30093436103158	1.34325782706469	1.42266510329565	0.754362375037148	1.04259769848428	1.52458197840886	0.643213466314081	0.75055106089959	0.706655375034874
chrI:5827106:5827256	-0.870138755436689	0.0601124301116321	0.519179184039771	-0.0745690133766869	0.150112368492427	-0.49314922442008	-0.107299202785791	-0.261892083048383	-0.525066831523029
chrI:5827818:5827968	0.19301785521863	0.827149994843978	2.93995270428214	-0.18723171734254	0.294458196436961	1.22061664457654	1.02004895007109	0.545769718278311	-1.0380923365477
chrI:5828211:5828361	-1.73161518953559	-0.464653873402237	-0.799028616898465	0.00971670066504581	-0.873019426770412	-2.34253104629644	-0.335832580254004	-1.06906015832192	-1.444353322104
chrI:5828942:5829092	-0.633111145642041	0.735532130354098	0.785113500538381	1.82083560256113	0.894696539245743	0.685853339477157	1.35314310425612	1.27789830469242	0.534016901429087
chrI:5831281:5831431	-2.22832350286872	-0.0127921368431858	-3.09904598256077	-0.527192140915518	0.0109086378968908	-0.354689191194636	-0.242394933622018	-1.36475461356876	0.472585965308221
chrI:5831625:5831775	0.509201944624485	0.922320682689226	0.2816074938253	0.618500171920497	-0.100283209786401	-0.354924156205433	-0.423370708005224	1.11421793313803	-0.301887152611454
chrI:5832062:5832212	-0.953453495850223	-1.04941912956035	-2.95931253386118	-1.20849296038117	-2.09082790382863	-0.468173945995337	-0.277739413154965	-1.1427773615288	0.517906486862051
chrI:5839988:5840138	0.747504050825263	0.186429691880553	0.365621161121781	-0.338021030671668	-0.280635642970815	0.0194053471327325	-0.693889728568701	-0.209930164014257	1.2521391526396
chrI:5842017:5842167	0.534244946558899	0.49732232621736	0.962206112481047	-0.153937528374313	1.12723032279359	2.0462453766322	0.422328565147642	0.584687478160387	0.205559210352598
chrI:5846618:5846768	1.01776034810339	2.38445611448883	2.10186465870883	1.34532218720804	1.02746089076641	0.923825148315659	0.904128942681355	1.34900803588216	-2.59669762361478
chrI:5856647:5856797	1.72836108312964	-0.0333858074028195	0.0345478279823845	-1.68991583801361	-0.221083476700358	0.191602195354359	-0.736100831301579	0.0610502275401	0.107980958010066
chrI:5857127:5857277	0.199692290318452	-0.26428315107553	-0.116689822901871	-0.0266120665059009	0.650967801404394	1.01879589526732	0.534672259208986	0.943049982519051	-0.0360597516944834
chrI:5858622:5858772	1.45005448247619	-0.635585481969147	-0.347328649368408	-0.774901721606171	-0.13117054233131	-0.756141786589776	-0.825326430831219	-1.66158991314579	0.829893337977048
chrI:5865992:5866142	-0.790209820434643	1.16620409534621	1.18727360467577	1.08757723180309	1.58889113598878	0.880261802364125	1.81447625808557	1.40625008474652	0.227029017524808
chrI:5866370:5866520	-0.00595181790038886	2.32584763521367	1.86583440850881	0.0051049284633555	2.07659675253446	-0.846568181046496	2.78427281856341	1.14231310083267	1.90795045617398
chrI:5869773:5869923	-1.19715315311483	-0.130289793015351	-0.712395706501558	-0.554581528953695	-1.19199840309207	-0.718025992686465	-0.275371411510591	-0.602356071803148	-1.46404364613173
chrI:5870113:5870263	-0.0355775325893924	1.05446439787055	-0.369683343743866	0.0807046016677066	0.768271746140778	0.178925334879628	0.393598747370427	1.44446999670907	0.612004888932494
chrI:5870677:5870827	-0.388184885406118	1.87130399961065	1.76326920630436	1.72011980738056	2.05246360299071	0.918479808602353	2.2095225805219	1.69078361576452	1.05857361181653
chrI:5871354:5871504	0.502094191747017	0.97879144237766	1.41364332530758	0.764956256585041	0.896916129622915	1.14255598688199	0.990133429704124	1.63263141082282	0.289624488515013
chrI:5871941:5872091	-1.48389639461889	-0.12291041141944	-1.93060617978454	-1.26846856266964	0.487213481721838	-0.940268204443507	-1.07463556841674	-0.0600570889177453	-2.04711571124481
chrI:5872212:5872362	-1.06861351030378	0.644867349153036	-0.709349094578692	0.758874573016748	-0.453311180363588	0.816667233551427	-0.0860170593564121	0.759919344459778	-0.161328634536737
chrI:5879433:5879583	-0.937132273682415	-0.81429863183282	-0.997406559594876	-0.646368887965119	-0.437069993037323	-0.175332511959698	-0.68613767558603	-0.344108257799035	-0.0578104412783306
chrI:5879651:5879801	-0.25988598093851	-0.257457229534473	-0.11180342015596	-0.03952408447178	-0.219011855597035	-0.76462148281429	-1.16339403710531	-0.440909615067488	-1.39198429986924
chrI:5880937:5881087	0.0957298752757855	0.843172975739578	1.60034614261688	1.07493792078431	0.980193937494022	-0.229965212314551	1.79840482771788	0.626234610725794	0.299945617971156
chrI:5881118:5881268	0.3174069493684	0.0692065510810134	0.828147826197055	-0.0854321014267519	0.612857404168166	0.0198112944701586	0.733861588015843	0.585629381498586	0.76312500849249
chrI:5882176:5882326	0.273669764818529	-0.808577082525334	-1.15588172734746	-0.916414175585317	-0.76828775962631	-0.676659072315959	-0.356600479426691	-0.640376144277143	-0.416813563093546
chrI:5886263:5886413	-0.23880377525289	-0.34472821909781	-0.240543355883423	0.625430075918411	-1.0571633103538	0.373479806016694	-0.280473248236982	-0.3942005414964	1.098072389068
chrI:5888346:5888496	0.375414690451384	1.2701711045024	0.643958746349348	0.44974619945647	1.26173805101282	0.867867615305417	1.30006229305901	1.4029558569986	0.970352378243451
chrI:5888506:5888656	-0.568437343193716	0.890895799628378	-1.22999737786749	-0.342841254827846	0.985887493936737	0.404431423831622	-1.53303002588542	0.644065496265087	-0.432533013480933
chrI:5895435:5895585	0.037867766606556	-1.22871062610088	0.723288417479786	-0.875606434509632	-0.261579344085137	-1.83701769361478	-0.568182651963461	-0.88508000470622	-0.185436765671511
chrI:5897723:5897873	-0.0588408849366454	-0.558093729288368	1.93367769898414	1.91078869167464	0.531708833278828	1.52064899655482	1.20522732113198	1.13016599131089	2.24499121009782
chrI:5898816:5898966	0.612159260460808	-0.36846710905198	-0.980549093178885	-1.13623298045663	0.061847812430082	0.185882740080424	-0.771958814114914	-0.188908024128483	-0.377175796702905
chrI:5904355:5904505	-0.262352806385794	1.89586411589482	1.29447773619086	1.229909120826	1.68069252951854	0.928039935411207	1.75464332559874	2.0491753190298	0.155190557588285
chrI:5904634:5904784	-0.280724501762008	1.17545772726883	-0.967223546252399	-1.48423763538424	-0.0284021645097811	0.983405802896554	-0.355844736277038	1.48161269575938	-0.700812207657466
chrI:5905394:5905544	-1.67658169592522	0.65620486766534	0.906710388640665	-0.0813017638460822	0.506764376229931	0.305182611487927	-0.211736732167187	0.186250515681985	-1.05847387615564
chrI:5905631:5905781	1.03621951017832	0.383506012121617	1.83478583279966	0.382135240050907	2.27464484264184	0.30289326213284	0.455278249421793	1.41196803312122	0.627269716965526
chrI:5905904:5906054	0.812459357368794	0.222421770145186	0.0370207837185355	-0.041980002377322	-0.333771617017781	-1.11591280513425	0.256241138611303	0.0239206116954759	-0.189559820017182
chrI:5914772:5914922	-1.28437408361806	0.829622472653932	0.502714530758443	-1.51938622176854	-1.98446376266748	-2.16172060676931	-1.26910767132866	-1.26142670000131	-1.05847758930786
chrI:5915033:5915183	2.1581413208217	1.11674841627419	0.34137358085366	-0.307073569913182	1.54642994264375	-0.227714685366185	0.370495630515818	1.3645360368309	0.147291639423664
chrI:5937055:5937205	-0.330173438415206	1.30661913116044	0.538712732322596	1.0524302253466	0.306143345251784	0.335732401302303	1.39028228477833	1.09636809003882	-0.687613147932618
chrI:5941265:5941415	-0.342334203239387	0.133150284541338	-0.719664804112768	-0.392980667580117	0.164491018423003	-0.454730693753189	-1.05528018004548	0.245982504706062	1.41568391275905
chrI:5954221:5954371	-0.276290783927067	0.295398843301143	0.135300836993885	-0.203449715196444	-0.532211554354982	0.773363429884694	-0.138007330117562	-2.40661483760939	-0.670642053389008
chrI:5973664:5973814	-0.150946353833202	-1.79380018283754	-0.508701820475433	-0.730446487799435	-0.634467783310972	-0.330002302063495	-1.37053756840308	-0.219546521778489	-0.525822392435172
chrI:5982894:5983044	0.566135095374703	0.669424870389853	3.05109767305986	2.81203694118897	2.43210710673662	-0.456079960384838	1.41018749883914	2.25659384365588	2.23293861990172
chrI:5986037:5986187	-2.00942392124622	-0.293143986542587	-0.119640914580579	-0.474022003820633	-0.130404826936219	-0.589244574312944	-1.21748620069065	-0.401049540065789	0.623362184623008
chrI:5986298:5986448	-0.184288913522911	2.06224689698475	0.63486338891591	0.847377998371906	0.73671550148951	1.89185202020245	1.87417573226515	1.23744095304127	0.686846687412279
chrI:5993748:5993898	-1.11222437442017	-0.968195361172228	-0.291110608229971	-0.869622725626702	-1.67380955890786	-0.0229835670595338	0.475142423132341	0.428288359390303	0.145677899082862
chrI:5996746:5996896	1.81483797476565	1.5197575991526	0.528467862761762	-0.114433683438833	1.57893153772203	1.12112167300289	0.498687951381726	1.40430799161846	-0.691706802499703
chrI:5997010:5997160	0.801940059089558	0.359268169453822	0.0247468405140615	-0.178841176836275	-0.0111580536205243	0.0779181892817848	-0.359711220645219	0.341878838376241	0.795334824904309
chrI:5997531:5997681	-0.150535846357127	1.27760809739758	0.740171916545269	0.585949360172185	1.50204590703989	0.809111807459396	0.787736180084133	1.18561451736386	0.514077709881248
chrI:5998095:5998245	0.200531987731785	0.201429827076511	0.407695232995117	-0.146232784068683	0.0863735606284101	0.636890308646886	-0.297055782119382	0.392310803548449	0.495013850688822
chrI:5999257:5999407	-0.359165115151079	2.03510840159331	1.81368159058479	2.04573642302112	1.80258560908488	1.2813546218762	2.4220193281021	2.61418372138927	0.557225797155639
chrI:6000355:6000505	-0.436847796448841	-0.104187634347366	0.365163012342567	-1.03769577952523	-0.320835491957146	0.512533442614846	0.0288181764211386	-0.0529573738542492	0.184788621084954
chrI:6001117:6001267	0.238589277296517	0.367363646403913	0.995937362782421	0.47853056568775	0.956795295294021	0.695238637935234	0.846935142568937	0.462432759065579	-0.035151880813817
chrI:6003094:6003244	-0.634657559986188	-2.20542003787864	-1.88031090209731	0.394315805697685	-3.00979856138309	-4.05791921237518	0.168036116088622	-0.195283432884349	-2.28973517248531
chrI:6003651:6003801	-1.15467003808871	-0.847902516063249	-0.0219177381660422	-1.42730338948468	-1.56589836345505	-0.991978092182054	-0.896743066689563	-1.7367397118387	-0.561438688840503
chrI:6007660:6007810	0.290528010921647	0.378513445495714	0.0736368543339796	0.0459953809731084	0.256579392770437	-0.034275815113545	-0.0594101013942635	-0.454829127994791	-1.95307646053417
chrI:6009566:6009716	-0.684115121279104	-0.847286425276899	0.349239812539453	-0.252582557393499	0.162741938180697	0.754500713854183	2.69518138355376	1.72883478215768	2.10623599824261
chrI:6011476:6011626	0.607029508130911	0.911956456320848	-0.315740273467356	1.09681881805154	0.947176231553851	1.18740772243327	0.372630878003907	0.613376493675802	0.182418099509911
chrI:6011844:6011994	0.812350706015553	0.0803543038531711	0.0821427201600983	0.814532091330367	0.890256895213864	1.07098476209812	2.13927468425598	0.0461939104533169	0.724775406196848
chrI:6024960:6025110	0.57838650026162	0.319356353100787	0.456725035322914	0.0208041183757645	-0.0074769660824291	-1.03928036590976	-0.317116774351367	-0.521084387542214	0.258947032426017
chrI:6028145:6028295	0.519764164198906	0.297923878890524	-1.2203610168503	-1.50231208418295	-0.079074001472612	0.356226168124068	-0.506863914646668	-1.63908443171709	-1.08803035822094
chrI:6034613:6034763	0.395802025663509	1.78017077474259	0.972627867572842	0.983296831906024	1.15708544389952	-0.167528297357017	1.77523966292555	1.43645113145505	1.1536273588079
chrI:6038097:6038247	0.990950199492521	0.979880142831622	0.961362483523888	-0.0424666429856953	0.655429906971064	1.84519631096041	0.750428993899627	2.24315706952882	0.552554469282197
chrI:6050451:6050601	-0.731576248385324	-0.565187484165964	-0.187814138040778	-0.637629921548643	-0.808179626156981	0.788602513245626	-1.71355871647816	-2.02867730318206	-1.93303119781527
chrI:6051174:6051324	-0.39134492942259	-0.0433226790080644	-0.239011365896201	-1.2453409690966	-0.204907700451332	-1.65531804007308	-0.937834432534511	-0.03019907719977	-0.466277851411084
chrI:6054567:6054717	-0.748573654261702	-1.86373170615255	-0.30415242297349	-0.774092363901397	-1.32706482795968	-0.987097261812535	-1.45483359343686	-1.19948577361666	-1.16673171811216
chrI:6055975:6056125	1.22520228545509	0.26701871606177	-0.0251350901082815	-0.0452369251308411	-0.103361337361549	-0.0947375302461662	-0.568147139460479	0.0824456611651447	-0.162948688085727
chrI:6058269:6058419	-1.60052786638888	0.691570659040362	0.14654571969114	-0.0321816631281801	0.192520222658821	-0.585032061722951	1.00994846925095	0.468006399456012	0.027848092724128
chrI:6059423:6059573	-0.59623390359612	0.835465049877111	0.0518725393440944	0.295418905342781	-0.17801651357319	1.20856906740649	-0.775578192112486	0.123472391076543	0.564747045358045
chrI:6061072:6061222	-1.8938787423374	1.2214259795825	1.26197033615107	1.12849295498421	1.04112678998156	0.144890894727495	1.33676648727259	0.697693585025886	-0.278664945487178
chrI:6061591:6061741	0.00940068643967554	1.36527354524157	-1.80361396084036	-0.324259209185495	0.70764675249513	1.11428056742107	-0.536660925826557	-0.219607608981248	1.69492894676848
chrI:6061984:6062134	-1.1891450023605	-0.522923413816275	-0.657463540949174	-0.719310997440609	-0.943594986687053	-1.17447784117828	-0.632955176540985	-1.79392629166408	-1.24329565765889
chrI:6062208:6062358	-0.67246370901089	-1.86343101620045	-1.9263725419727	0.695920097683934	-0.285972475464036	-1.28208603990637	-1.13799161929908	-1.30856431319547	-1.38519185693879
chrI:6062636:6062786	0.65056555339869	0.529801330409118	1.14316747864501	0.340668237340918	-0.0543684175399486	1.14874921710007	0.204084852056728	-0.0335254565175285	0.979995808906935
chrI:6063709:6063859	-0.614660289857406	1.07751021268018	0.766300234352646	0.726987917259771	1.08377239369454	-0.491158735005153	1.04020915071998	0.793748430487318	0.019940095419323
chrI:6073587:6073737	-0.151838497490659	2.11991608981345	1.68934509381908	1.56538193562259	2.01365438310769	1.64032927246316	2.19219063760573	2.21467618581047	0.65414022169706
chrI:6075037:6075187	1.0110425068065	-0.0934916170653411	1.28104245030844	-0.794709066794162	0.241388443237188	0.817347624094795	1.04851433526562	0.703008774872603	-0.837556153201069
chrI:6076385:6076535	-0.919646813505427	-0.604721724811196	-0.40639440447201	-1.22292386998258	-0.826201985695526	-0.322236378008317	-1.05353783254281	-0.703638073621678	-0.323686565393326
chrI:6076764:6076914	-0.867729882237877	-0.795908389442624	-2.16693820063878	-2.52013247959697	-1.25049789247532	-1.18504311930569	-1.03708686636369	-0.0277468170421192	-1.59328968652509
chrI:6077294:6077444	0.992103308604251	1.86533178201407	1.50416339434714	0.799665589150338	1.8993853721523	1.18889806335334	1.3463946880231	1.82762088309612	0.116075241706884
chrI:6078097:6078247	0.494275241579052	1.35151273899456	1.92476904591168	1.78828350124204	0.412168046875005	0.844007983697997	1.01436109897147	0.560983812271675	1.27689116817314
chrI:6079699:6079849	-1.90974548186185	0.644531021273432	-0.646831192130577	0.652812622853942	0.390283009599288	-0.187825616660268	1.06265128355435	-0.00383126749763784	-0.425342001628648
chrI:6080299:6080449	-0.38302642356329	0.721896126826159	-2.07283871021406	1.17491202251526	0.492508193519731	0.6481691218295	1.5450098723571	1.27993827364693	0.938596663951928
chrI:6080596:6080746	0.466156952695018	0.751675248496918	1.3307394820995	1.3221903408197	1.51906856503539	0.135371088819229	1.57273075012078	0.415491986364182	1.84149315570539
chrI:6080947:6081097	1.108439391627	0.17608935029381	0.782281957764098	0.315092092359459	1.28168914387033	0.931990017140263	1.1111721812315	0.818628557391798	1.15455409725832
chrI:6081287:6081437	-0.0847445015530145	0.539777896506807	0.180327288011873	-0.177868779992275	0.16120136754993	-0.203579711975584	0.550377295426646	0.423525395638441	0.938744112383225
chrI:6081501:6081651	0.977173569029235	0.0146393530217174	0.777403196707143	0.930758207202418	0.431231531305484	0.262477678402974	0.819358040076918	0.314283726703764	0.449331161639591
chrI:6087647:6087797	0.128715709646688	0.193262624365981	0.351261014837028	-0.281098159820549	-1.03267854822285	-0.694654783775115	-0.408899074727223	-0.369689622271276	0.278945224673345
chrI:6089425:6089575	-2.70406173154048	-0.586391346461632	-2.53430331634735	-0.841663308948415	-1.11100868075069	-0.338889588255296	-2.95546902908208	-1.714503310377	-2.04964947877489
chrI:6091066:6091216	0.19301785521863	-0.20605674887307	0.264827390694362	0.38840602700963	0.18114615184628	0.89560892818249	0.471485209288593	-1.21038413692629	-1.0380923365477
chrI:6091663:6091813	-1.01588685834137	0.19506474833594	0.465299295498857	0.981089990841269	0.489943188355918	-0.066536106418612	0.493737916758737	0.37191145459795	0.802589506937176
chrI:6092112:6092262	-0.00577946634960674	-0.357698555066829	0.679749258975832	-0.40811794298115	-0.918107892628254	-0.114048752643321	-0.347336866569029	-0.256274583088741	0.421028756575896
chrI:6092716:6092866	-0.249161204468583	0.211995038875711	-0.258573567725541	-0.032870810731539	0.324481285072333	-0.545807564826305	-0.186223443934591	0.834652797258027	-0.527000132957197
chrI:6093491:6093641	-1.86010319507695	-1.65571275703181	-0.746951384622267	-0.484182802495081	-1.81862920659425	-1.31178805814085	-1.68948497875965	-2.46322208686688	-1.74001766484469
chrI:6093831:6093981	0.431890235453808	0.0460641745670591	0.560289578506466	-0.00616537585555716	-0.495043829560807	-0.407386279316315	-0.12943367185108	0.688917928138785	0.037277007081074
chrI:6094145:6094295	1.22725476021387	0.159342720340164	-0.473017475934001	0.454018305183491	-0.530953858242383	-0.224895019097893	-0.751470383945563	0.349910914673661	-0.133402610650718
chrI:6097797:6097947	-1.38714533693296	-2.76035512794488	-1.80104385243646	-2.1488310394157	-0.703191358150118	-1.54470632476582	-1.69467393635471	-1.00018398571358	-0.487382798166052
chrI:6098875:6099025	1.18811628695921	-0.128042833802066	-1.91195015096311	-0.772033941484849	-1.58837953999226	0.441349250891048	-1.42161240467138	-0.747899855130342	-0.230699309259348
chrI:6102098:6102248	-0.921603304720298	-1.5735745736011	-1.76784623842475	-1.78891747158846	-2.14536029377778	-1.1877898087141	-2.05735772293229	-0.837332149427293	-0.594726025667686
chrI:6103145:6103295	-0.691524449445621	-1.76154308548695	1.13719751291294	-0.866739777536498	-0.0968071782721924	-0.653773492546886	0.825507725447484	-0.603953697883875	-0.841995855839554
chrI:6103983:6104133	0.861458393741361	1.48255964610569	1.77093386970716	-0.410360018285661	0.423182841969473	-0.778497471426971	0.130810989616289	1.60329118563546	-0.233805813061814
chrI:6107770:6107920	-0.804087228217812	-0.105322962888921	-1.25994874409932	-0.617945244215812	-0.907894162061995	-1.18595970001316	-1.3937642581897	0.000211035902266541	-2.01008224712104
chrI:6109724:6109874	-0.507762320782238	1.18151472973117	0.554362664360149	0.586779921768898	1.37484304842395	0.726817611568453	1.59682157225683	1.49391225915718	-2.85196905992535
chrI:6114477:6114627	0.675137097823709	-0.385098278472109	0.63862662081597	-2.01746636186061	-0.298116326693485	0.795402104857547	-0.66470123908074	-0.880718601134463	0.34259662566593
chrI:6116427:6116577	0.292286364193323	-0.254722950420827	0.613437109295256	0.148872961289263	-0.212895101846972	-0.850476642634915	0.148277666063228	0.146642857533624	0.287939165869655
chrI:6118154:6118304	0.111276009306088	1.25489370040207	0.762177019761347	1.49873944452603	0.855136227137287	0.68767575797862	1.48701241962462	1.3824474673505	1.19383538744556
chrI:6118904:6119054	0.762556064357225	0.191800248618342	-0.238321935134093	0.140675547598363	-1.43838429181633	-0.579120762210486	-0.800937568177952	0.746487509733369	-0.312253957076366
chrI:6119903:6120053	0.909579992792459	0.521141677054567	1.36864713798206	1.05774983243109	0.86363059086566	0.685182951466822	0.460920078670989	1.48483957390404	1.12617931480186
chrI:6120287:6120437	0.502895976916386	-0.466164382520295	-0.868157072223289	-0.662109709853203	-0.544869780100719	-0.0445782940078008	-0.742108014531853	-0.510276719626155	-1.01325915382524
chrI:6120592:6120742	1.3842257338417	0.261659956083944	-0.192302490207392	-0.151818658866771	0.459869646385093	1.58264894604124	-0.151263548948428	0.387246478900761	1.02378934913982
chrI:6120923:6121073	-0.524432101316232	0.707545756734693	-0.256232506720007	0.480872738268334	0.143849940769262	0.606491762618344	0.236686861708959	-0.595562754462531	-0.627715394729078
chrI:6121842:6121992	-0.570053405246112	-1.31073358578131	-0.874694521858574	-0.948653691348414	-0.509510294850752	-0.691094313418875	-0.58557236788062	0.136825397580224	-0.498406221341632
chrI:6122891:6123041	0.652133879084856	0.999842787675587	0.955490836788068	-0.509163917603755	0.394172751655271	0.300957015300246	1.08664462425172	0.129301897515516	0.0178486305274295
chrI:6128252:6128402	0.88098792399559	1.11657898160834	1.32089340124757	-0.484418905890511	0.924228156918219	-1.58046375254783	-0.38426008842651	-0.00477112914491892	-0.261145774125557
chrI:6129288:6129438	0.239338997057367	-0.63035626960121	0.474468617301389	-0.439705319407695	-1.16251048883177	-0.314645333549343	-0.299172210186322	-0.512188895503226	0.0606841386422078
chrI:6132991:6133141	1.14869027118389	0.239790070972204	-0.478475436241784	-0.8272852399098	0.268195073525209	0.319777908216464	-0.426397366612347	0.717827109678304	0.660001946055766
chrI:6151554:6151704	1.02493163557199	1.69106744496129	1.46478610266621	1.12493921505058	2.052136884837	1.03297361063622	1.99960086407632	1.97937305692829	0.939533753932845
chrI:6153666:6153816	0.855933574450837	2.25612176569332	1.91650660226596	2.22345212246182	2.33952013580784	1.55055293170249	2.55382875522805	2.54325255121481	0.802483813129769
chrI:6154878:6155028	0.471411579600711	0.957236523938368	0.783701852524252	1.54651906794963	1.15099379166935	0.339250185633869	0.464011964205915	1.02348860701398	0.109854052740891
chrI:6158395:6158545	-0.457549085950315	-0.263578824301685	-0.583258926346169	-0.515592973510741	-1.34861543538297	-1.03119541786244	-1.07011028168627	-0.358203004441652	-0.672583678064268
chrI:6166746:6166896	0.25576838627945	1.66939558425892	0.729090681255672	0.445803850548853	1.74328252614875	1.39904682781748	1.75108840931021	2.47641814683268	-0.0956528213261049
chrI:6167581:6167731	0.606981495022914	1.80504600604203	0.985505184701495	0.271083771801065	0.602823808460146	-0.55085432152561	1.23996165137681	1.5026814496859	0.235016850081161
chrI:6167847:6167997	-0.573303796331856	-0.485245875331529	-1.38633336026205	-0.0355544180024389	-0.912435692983661	-1.3818246435237	-0.309423253589471	0.456291094188579	-1.18637442945537
chrI:6168406:6168556	0.485647744891091	-0.0697910950185905	0.507817743484531	-0.636469289675592	-0.807486318516528	-0.0377257910949717	-0.416780581365158	0.439811173096281	0.672343443676096
chrI:6173233:6173383	-0.0376099351754826	1.54791614510899	0.232419788792632	1.09562318701927	1.52154267694481	0.571388157885427	1.43414101098511	0.988249908066813	-0.0492828496041029
chrI:6175200:6175350	0.138180917997503	1.97442237230765	1.41573020489416	2.35019645745865	2.27043635767644	0.952628733058363	2.09836818733124	1.92060846185868	0.713202381707289
chrI:6181143:6181293	-0.135077511884901	0.0326587864767431	-0.202933325258501	0.0303481838066906	-0.182040320222317	-0.884832577240061	-0.709539540868436	0.782467710189872	-1.13616485097368
chrI:6183868:6184018	-2.28627101608662	0.245567916657506	-3.25802227145252	-1.52479188679827	-0.67140253116783	-1.70677386342312	-1.12753613846256	0.177729725784715	-0.987534591895892
chrI:6190506:6190656	-0.094982001771507	0.222345524204345	-0.693041472983077	-0.453540000911664	-0.59042915066652	-0.475250005155542	-0.579621373004683	-0.286287326004826	0.167937634129483
chrI:6193973:6194123	0.551556748218792	0.133760537700716	1.16496096364063	-0.316215694157178	0.150676828688909	0.235101672145392	0.284559662447315	-0.855015145994386	-1.49222084146465
chrI:6196051:6196201	0.530416847090907	1.68096027471716	1.00410883553368	0.207198686438602	0.339302622586365	0.806258139083146	0.470854655283355	0.977687543262388	1.37750400204404
chrI:6197255:6197405	-0.0573130414699573	0.97021199537774	0.282905258921128	-1.50128597931951	0.224057129046064	-1.77615116645046	0.591926093443707	-2.02030017302742	-2.39580982507623
chrI:6198531:6198681	0.381392750479684	0.101154233724631	1.08408221802353	-0.662109709853203	-0.50007683946143	-0.274553063828257	-0.0765451429044545	-0.0143393438473359	0.761174336919145
chrI:6203831:6203981	-0.274839175563065	-1.47431509799825	0.822291687289534	0.321928031138071	-2.39444616440109	0.14173928659369	-0.734679217712807	-0.614450186516634	-0.944823592004196
chrI:6209624:6209774	-1.42878693239043	-2.71072273646955	-1.70179729114679	-0.555002430642489	-0.868417350673066	-1.32198960780521	-1.38307450683073	-1.88778998173258	0.8000557394071
chrI:6210072:6210222	0.872384328103048	0.388714117671052	0.715222060725099	1.0175682415214	-0.123245388506128	-0.079761662578824	0.367392205935116	0.143902811025765	1.59491016406763
chrI:6210891:6211041	1.32827257831208	2.7031129423135	1.75723567557125	1.54837669990375	2.38697265014251	1.49413479565439	1.92708066846118	2.38364816957772	-0.443537940712444
chrI:6215506:6215656	-2.48204402283727	-1.19553780565941	-2.06091193837763	-0.581320122525438	-0.983634706059115	-1.55729010045881	-1.25381737149934	-0.848107227188945	-2.41287818984876
chrI:6220396:6220546	0.126479505869358	-0.15515229043656	-0.384433964394167	-1.01747077644577	0.00202233653546646	-0.52541695068124	-0.492729946709885	-0.149833774135818	0.229330617410603
chrI:6220562:6220712	0.679777887084014	-0.0945253481567471	0.0448690604314943	-0.98546700246614	-0.0254346005335817	-0.238766164486714	-0.585601236752023	-0.0795215182331656	0.187767204894833
chrI:6220929:6221079	-0.0191175475388506	1.52249924921376	0.107214362350689	0.963358359333788	0.199770875792395	-1.08860495664253	0.542435510170822	0.512960138309298	-1.31740917467606
chrI:6224277:6224427	1.23722397468502	-2.56334049076401	-0.124284841665723	-0.810841199838901	-2.20469323360411	0.13515656673894	-0.792933157347895	-1.11663284230031	0.699698597769212
chrI:6235999:6236149	0.0119447022650992	-0.0525217747134462	-0.431433686904655	-0.895735150052738	-0.0777553748104022	-0.379025839587265	-0.61236921343304	0.124613333368687	-0.110031242592642
chrI:6236914:6237064	0.819615586925637	-1.0019991133252	-0.980549093178885	-0.664370721727512	-1.78016843284357	0.262515179304915	-0.333791642797858	0.362714987904643	-0.106933698018982
chrI:6238485:6238635	0.823672096567461	1.65153019946593	1.29850136100125	0.962478457354017	1.31599786441178	0.328106249020759	1.81258025084088	1.47029171337042	0.582543123088201
chrI:6250067:6250217	1.06578488549242	-0.111487488865676	0.126748535556224	0.238509201716223	-0.031076557347047	0.284803136646746	0.527311193557317	0.233694248789548	1.20257707175858
chrI:6252620:6252770	0.613461590094696	0.457821597225746	0.6954621435655	-1.59963494730164	0.189196663427597	0.905149098742779	-0.754497042552681	0.0983363317435706	0.205971238976825
chrI:6252893:6253043	0.598328696860335	1.2585189259149	0.734964640850225	0.963434151598211	-0.214560103806892	-1.04264935032977	0.933402907600385	-0.248567508801437	0.740299786777248
chrI:6258937:6259087	1.79292508011648	0.834404977433587	0.764162820590576	-0.667788780974673	0.722389896485509	-0.00492204089522424	0.472202831053681	0.690776704280608	0.460604058968759
chrI:6259300:6259450	0.820694105863925	-0.202068403224119	0.561503995074621	0.655156893403397	-0.19757388873363	1.30190599098821	0.825691763325956	0.888243056384754	1.06396788567805
chrI:6260298:6260448	-1.41106111007562	0.253362123647603	-0.16453425541068	0.0855937986720326	-0.376646261528214	0.153488203337041	0.108211156740435	-0.554338274964676	0.620671949676799
chrI:6261245:6261395	-0.960276898643249	-1.94775883586603	-1.2962884507624	-0.651067215368103	-1.52616864892606	-1.67228375591919	-1.66508680210184	-0.752321016825501	-1.24581094496298
chrI:6262945:6263095	2.21191900708377	0.826221337506609	1.5812210875769	-0.382972019327401	0.478873462881791	0.161451641973522	-0.0769751541558207	1.14921914605396	1.61890312939325
chrI:6263509:6263659	1.00781028343599	0.751824765677937	1.33891772317733	0.241755350848017	0.968852397996653	1.14734388069394	0.659251038927945	1.60659799976383	0.838541445748513
chrI:6275294:6275444	0.573418758982997	-0.266407204865352	-1.38456328471842	-1.29283978372535	0.173931725730455	1.13503771769292	-0.0418356007776816	-0.742042794491676	-0.0135777417679465
chrI:6275695:6275845	-0.658987316724839	-0.114614307647398	-0.272206897586306	-0.192164852964625	0.466490760300078	-1.34817534236194	-0.262646426220511	-1.04971155025503	0.627730989365116
chrI:6277538:6277688	-0.850174709845432	0.077136379402443	-1.47006905893073	-0.875606434509632	-0.0474749800877434	0.347099082825956	-0.531244955153004	-0.00261209444426879	-0.497814128819476
chrI:6279260:6279410	0.761638059048782	0.398961132015595	0.247611365315597	0.961654505145033	0.901638711849813	0.631097974403903	0.232650998353899	1.09007930728332	0.888479267973085
chrI:6279837:6279987	-0.897585444087595	-0.617681836425228	-0.645673578132684	-0.16240209321479	-0.637034498389964	-0.727402290213658	-0.355298488191667	-0.817519086918181	-0.711819260548369
chrI:6280473:6280623	-0.706336803369467	1.3567351654743	0.742537712594982	1.46480131510108	1.44030289591419	0.078652184265658	1.77693269807992	1.0327692016743	-0.298319143454633
chrI:6282177:6282327	1.35113279517362	1.2316429392247	0.307702780223747	-0.424101874633005	1.23028419886159	-0.0784467661844604	0.117325449006632	1.67511389446713	-0.450413415477586
chrI:6282491:6282641	-0.66789928951834	-0.857220866932144	-0.220803856283144	-0.425855758772858	-1.196424962047	-1.54084230756665	-0.444277264262506	0.589012243567844	-1.30283050897045
chrI:6283523:6283673	-0.433343373088707	1.26233759528834	0.782638178632373	1.21148985186486	1.05720655792179	-0.128459775860253	1.45210398609678	0.999431182298873	0.587138024230126
chrI:6284016:6284166	0.85935324388831	0.975593967254665	0.536062736117328	0.217473517337401	0.963409060653011	0.25275974704166	0.992943861756735	1.26333219804179	-0.464326903176971
chrI:6284659:6284809	-0.325457418744308	-0.298515197768948	-0.313052569921791	0.354506032541521	-0.60758960164198	-0.227742289072046	0.039117688177386	-0.17005774885846	-1.61345126610338
chrI:6285767:6285917	-0.588731648531053	0.581320475788415	0.0178636935729943	-0.0104583788493097	-0.315858614985201	-0.71971343510071	0.726395442519283	0.677273487009376	0.0906527100547662
chrI:6286386:6286536	-0.71254490529239	-0.308963119587946	-0.266995648696948	-0.181242316418233	-1.07701278270362	-1.42662151062954	-0.763914155096008	-0.19032800829624	-0.70848239832431
chrI:6287975:6288125	0.665705433162143	0.696756906981935	0.387022417952755	0.681509118953513	1.38049691255137	-0.13882196043664	0.286587133410313	0.555286570235375	0.974726756553849
chrI:6288437:6288587	0.141404034831552	1.15663454977708	0.307266973524356	0.345564378337516	0.92184848810088	0.209979288586554	0.947929676558044	1.07422011105272	-0.197570514496921
chrI:6290104:6290254	0.858609630902036	1.94018604731832	1.20608024141848	2.13410959295383	1.43212013519668	1.25692374461652	1.9268239440783	1.87329627338033	1.27271836655308
chrI:6293023:6293173	2.69891962177179	2.67374063076983	1.44965055581337	1.44686094173256	0.748114897742051	1.36650195166604	1.12599423820144	1.73933492140646	1.1554100951515
chrI:6293710:6293860	-1.54590872102156	-2.28638067994451	-1.08945737093252	-0.806372563986409	-1.32160854064062	-0.328789212670189	-0.943471701084607	-2.18047472827139	0.0121117766417317
chrI:6294031:6294181	-1.13520605712705	-0.997002376897153	-0.201298509951899	-0.800401580384458	-2.15088735587517	0.612383257234371	-1.19514456258251	-0.296637476848921	-0.190456324277608
chrI:6294578:6294728	1.15677950556099	-0.168660013975709	-0.466028314215001	0.286375837529333	0.575738453149218	0.153638411740011	-0.194185090723209	1.36060696528244	0.64044995363494
chrI:6296416:6296566	1.34764023526216	1.25403553727116	0.565892884418448	-1.51453178935122	0.146108374876867	-0.048075723085461	0.173325021625891	0.41683361474472	0.367778557358474
chrI:6311179:6311329	-1.12392840247215	-1.48530906324494	-0.830540659337054	-0.777040347377422	-1.47475038706564	-0.77769809092122	-1.46924622246225	-2.55460745368081	-1.3511806112153
chrI:6314855:6315005	-1.18638116035043	0.391891376611889	-2.88340145320318	-0.710348751615122	-0.427194092337791	-1.54300213338691	-0.200985798095784	0.389300633013843	-1.28269628843833
chrI:6317293:6317443	-0.580213464041956	-0.792051764982146	-0.525255562626988	-0.699312537397057	-0.323966962567531	0.205470089512641	0.0965612093700067	0.0338592944588394	-0.705119383651238
chrI:6324163:6324313	-0.782149898889836	0.241044640414211	-0.922796566959317	-0.901853103094449	-0.0889140874255471	-0.661254438252056	0.379432031251632	0.374640650012068	-0.28470046772388
chrI:6326425:6326575	-0.436626873034856	-0.135483834823457	-0.02739481798327	-1.16116481130358	-0.264462447119301	-0.3549632374794	-0.509829065385484	-0.560205691237172	0.157902061987209
chrI:6330609:6330759	0.126722435985291	-0.210067334114809	-0.0012407927286911	-0.48652917205478	-0.24963045732023	0.424371604209368	0.0638089897227608	0.102666726182851	-0.0626599494096779
chrI:6331971:6332121	-1.1840704588517	0.160870982576619	-1.85556952451266	-1.38209793822402	-1.00891790940099	0.902658804210623	0.522744161728222	1.14170366868797	-0.787579070645156
chrI:6332654:6332804	-0.598314581081257	1.05226824303801	0.506477838340151	-0.331336369963467	-0.265826014229607	1.14540708971874	-0.606561160430576	-1.22100165004856	-0.3476635787948
chrI:6333708:6333858	0.639966637828049	0.591408859631036	0.800713494075331	-0.133924830153067	0.699111343653034	0.160596711863912	0.796288969664218	0.552898218965581	0.631086137969644
chrI:6334971:6335121	1.36802011281002	1.09770704721824	1.07307669261638	0.312235911625886	1.10710518471121	0.805590127204805	0.927231722891242	1.13709964911972	0.548592205275307
chrI:6336853:6337003	0.232104537085816	1.0194391105732	0.0164648015011122	0.719071809411	0.156461390114659	0.577195355110595	0.615298094756584	0.34840944240792	1.14099931876857
chrI:6338560:6338710	1.22303015479278	0.645832794918616	-0.389063476960088	-0.3573208988028	1.48041475579063	0.664654739379257	0.0194861372235807	1.35256284265103	-1.40639872352758
chrI:6338761:6338911	2.56179269992147	1.16223822769553	1.16676602967726	0.56912056498862	1.77154662777875	1.34544911358429	1.03443988850383	1.67326282796752	1.33769934915792
chrI:6340180:6340330	-0.571251604866902	1.07487232356229	0.571934290248329	0.171477142741983	0.287565848014407	0.0761894071424353	0.632625896209134	0.985781832181058	0.22425396946059
chrI:6340781:6340931	0.0898364432300697	-0.972782546718274	-1.60844203316316	-1.47807271226902	-1.02750975341225	-0.958599655401732	-1.13285434738707	-1.04419762938969	-1.02451273304717
chrI:6341040:6341190	-0.0458030416739553	-0.388888407002293	0.593981383264726	0.0353575785150424	0.345235999744637	1.38344742152222	1.15072865904572	-1.07282189239564	1.25032584197559
chrI:6341644:6341794	0.424103111898142	1.48097125759861	-0.622630909903733	-3.05134786334464	0.698356211471738	-1.11941454868791	0.202966674047771	1.58849591000969	0.132679460505345
chrI:6341907:6342057	0.273750581764377	1.56294247080493	1.82206148463192	-0.167459700458656	0.216562061581379	1.11999265788255	1.09069989215142	1.33851608940609	0.81072548715809
chrI:6342628:6342778	0.835047147906701	-0.943716366818655	-0.135002506000198	0.17417672297124	-0.465333120583673	0.367753174974344	0.46437969722906	-0.415913064323738	1.23806899954935
chrI:6358522:6358672	-0.221529984237032	0.761607389801469	0.451245509106235	-0.672982044168749	1.24631690621545	0.477836297454187	1.42756681949555	1.32685368312995	-1.56194132244776
chrI:6360593:6360743	-0.712356948613074	-0.463298603425846	-0.0935983656442305	-0.229708170635836	0.81609605521636	1.02031877728451	-0.866306657072086	0.391378765047398	-0.588484024710168
chrI:6364403:6364553	0.92557283857466	-0.150123097426236	0.280860306383937	-0.513440747866877	-0.0943106175191339	0.41359007268848	0.327306860196409	0.990086377884321	-1.08639935657989
chrI:6364836:6364986	1.10145185292697	-0.255118599619318	2.15925422629423	1.2282430734298	1.78205086848383	2.86314110778152	2.05161552771184	1.63968255356568	-1.39745565164216
chrI:6366272:6366422	-0.822776415430393	1.18813409823567	0.379578520025144	1.38365948184554	0.815434159057721	-0.114765558571487	1.28014133905629	1.31447440346009	-0.554365811584017
chrI:6366816:6366966	0.862402996302366	0.0564262477790845	1.12925593757787	-0.160226846533219	0.162966555509887	0.47034292708058	-0.207704771871813	-0.112812502236541	-0.476975546205694
chrI:6367777:6367927	-0.301982067253919	-1.94369517803878	-0.00650154893058969	-0.934815603563155	-0.849335697406463	0.0378000183629049	-1.44213151487719	-1.52608892031389	-0.952270535146049
chrI:6369802:6369952	-0.7287685924907	-1.14651592912169	-1.10155530319371	-1.10347036303939	-1.67838762494585	-1.3052018359749	-1.308283210688	-1.65569001389228	-0.27043537964606
chrI:6372395:6372545	-0.027038603303581	-0.17338978155219	-0.0950176854044328	-1.40285881844575	-0.227192496557963	-0.799767680237966	-1.487154055262	-1.12923545607866	-0.698460262802086
chrI:6372819:6372969	0.891154006283879	0.857396336800555	0.84284788140319	-0.334410655812636	0.863585234104977	-0.265939207820011	0.547145677171865	1.37300919062638	0.55224341833678
chrI:6373851:6374001	-0.819145074475832	-0.820385101268427	0.225716822558027	0.125053942563593	0.289440163684378	0.593652997640348	0.393881462168687	-0.0525851278817677	1.65410454530017
chrI:6374461:6374611	0.820371155989486	3.42210552932111	2.88186368362985	1.40552234787628	0.610725370567499	2.62919626399994	1.1122098096276	0.84852428612095	2.05757528518139
chrI:6374896:6375046	-0.0329224262067273	0.0716304863901276	-0.0307907351042106	-0.775358449514316	-0.0163031476988452	-0.209585201733159	0.163667296896873	-0.922667077067227	-0.423636478483474
chrI:6375366:6375516	0.034612243332163	-0.157381572365299	-1.16700870562563	0.0366999998096142	-0.0775538178506412	-1.4509174104816	0.260682386012312	0.12932673777672	0.207780588938818
chrI:6375771:6375921	0.288347291204999	-0.274466606888885	-0.0190879495640219	-1.31647010451072	-2.78470519588121	0.0198957785452753	-0.143601301271534	1.36060696528244	-0.362255667918995
chrI:6376392:6376542	-1.82269196333042	-2.27941135102596	-2.19028888994501	-1.46085868795577	-0.611761074866435	-1.21032028548731	-1.50282570668928	-0.873684497069867	-2.61209353166905
chrI:6379101:6379251	0.633459017069292	2.47097179779392	2.15117781544651	1.67281950288625	2.38121871907661	1.88319617250537	2.61965762533202	2.36386707833392	0.949778188643356
chrI:6379819:6379969	1.57386727154138	1.03185666625342	1.46512092184441	0.155197814438599	1.3722334808598	1.34015724235423	0.75450772916691	0.620778479165794	1.68054486128851
chrI:6380470:6380620	-0.0855177773976338	-0.480014402193891	-0.210626448307353	-0.587051661419378	-1.02702648432593	-0.536991406388174	-0.825582639124465	-0.808628023951255	-0.884848096645001
chrI:6380999:6381149	0.25871738363532	0.077136379402443	0.100008051196078	0.113998982321154	-0.878613457713018	0.438037806288653	-0.440376601383016	-0.832839092922661	1.06275818265926
chrI:6389715:6389865	0.249068211618437	-0.611758590664591	-0.988256915122799	-0.646351217146197	-1.6295053158854	-0.0989631264338458	-1.3071741164002	-0.0927891702197291	-0.238706552147395
chrI:6394271:6394421	0.171378423661614	-0.156508869136434	-0.180125513247693	-0.0265524720602892	-0.245874305078341	0.422704339642085	-0.582267051556418	0.224897353122037	0.818671462648189
chrI:6398161:6398311	-2.14401247946548	-1.64749684341491	-1.08272371044944	-0.920749906850118	-1.0823591415323	-1.70676938060769	-1.68413326277355	-1.35338047103388	-0.73679340527337
chrI:6401637:6401787	0.763223579268069	0.168794358556628	-0.568892139011737	0.585177978710759	-0.143966420750202	-0.258509260282373	-0.523977024859318	-0.471252426330699	0.497939851200001
chrI:6403880:6404030	-0.909128199282948	-0.613517571678221	0.149110083093109	-0.407342427398972	-0.252201816868798	-0.621769042750023	0.286417560037171	0.36754273537202	-1.13615686407892
chrI:6407319:6407469	-1.49537418913604	0.505729920944331	-3.24908707295212	-0.431582305866667	-1.00891790940099	-1.60017610792766	-0.893531351180389	-1.54611565148997	-2.88924296860285
chrI:6412311:6412461	0.206848482728441	1.75972495279159	1.4909695213708	0.621767109695042	0.844014201578859	1.22485621920439	1.4352008467163	1.28352869367069	0.877088391969715
chrI:6412649:6412799	-0.61304515613276	0.904203628417982	0.0956045934209273	1.23766406384517	0.672088860433724	-0.0436497618200367	0.645137888962306	0.928473909270004	0.357544253786625
[truncated: 29,619 more rows]
