# Supplementary material for: Fluctuations in chromatin state at regulatory loci occur spontaneously under relaxed selection and are associated with epigenetically inherited variation in C. elegans gene expression
Source: PLoS Genet. 2023 Mar 2;19(3):e1010647. doi: 10.1371/journal.pgen.1010647 (PMC10013927; doi:10.1371/journal.pgen.1010647)
Supplement: S9 Table — File name: S9_Table.csv. (CSV) [file pgen.1010647.s018.csv]

	2	4	6	10	12	14	16	18	20
chrI:4277:4427	1.54590328435408	0.759745361965643	-1.57656193405563	0.663954565931197	0.960989834591792	0.900717585727612	0.393750280242011	0.0606538414422289	-0.678717967806392
chrI:11273:11423	0.502256166378219	-1.25730932811322	-0.556368163092828	-0.342518792237552	-1.01738932686318	-0.159893774716372	0.00509943581743861	0.08246545535029	1.00729047890083
chrI:13071:13221	0.672760768976821	-0.189289661479564	0.549378510824156	0.564129027901452	0.705212405928888	0.557527159705371	0.802770826324954	-0.723948042604115	0.252750386542493
chrI:15723:15873	1.06252095248	-0.0620340527237985	-0.285946208151885	0.376205922533796	-0.538679927824881	-1.62862145511268	-0.349346628057458	-1.11920337638666	-0.888576217938093
chrI:22267:22417	-0.342034052422776	1.26062952580902	1.74471319468536	0.123230763330616	0.290155365042855	-0.168325730298635	-0.994895673652019	0.202082894240428	-0.521462998593345
chrI:26903:27053	-1.03086617845442	-0.572485944431147	1.05401489978074	2.57364211636089	0.818583254195154	-1.53697036048816	-2.44168241229572	0.671570871207371	0.551467388628389
chrI:30272:30422	-0.156254111072487	-0.513524872918623	-0.400528971579892	0.173918940810057	-0.377400199262762	-0.780623835145351	0.698613416426308	-0.674949286723482	0.0305079784423258
chrI:31959:32109	1.29986573339907	0.15652898100704	0.346039158663735	1.45764008616681	0.222455232789901	0.359333158336481	0.785572026423056	0.115750103540875	0.469907610896283
chrI:33765:33915	1.68622951434231	0.762880051623544	-0.25429084860535	2.06123216207488	1.16282987069958	1.09050625858978	0.837118467795889	1.72248341561514	0.810292853266979
chrI:34627:34777	0.626407182436205	0.511857835503499	0.494980953284202	0.700318074859213	-0.215766227189537	1.04034690741544	0.365133513411736	0.891776633100564	0.366784999930798
chrI:35382:35532	0.631438547112796	0.667211455408433	-0.759519300950578	1.07987406835071	0.595390053932475	1.02264955509733	-0.311600983188141	1.3500619956205	0.490155580331785
chrI:36019:36169	1.97188192092286	0.710143850338549	1.23775995650821	1.47668907000625	1.80748421361069	0.582241187111892	-0.577183055500654	-0.286597458648541	1.14272599848598
chrI:36472:36622	1.2877652357597	0.759516453504974	-0.136804105505075	0.596640179711849	1.53971728194306	2.15329345609372	0.368701607556076	0.746557343908786	0.935386049150603
chrI:38987:39137	0.500569816278277	-0.281821666494908	-0.542486824937328	0.213652343128774	0.815674775009999	-0.310255111389139	0.423907456505035	-0.434914540976523	-1.07853304955651
chrI:40870:41020	-0.00152361701499992	-1.49285567592173	-1.27951342617848	-1.11123313862233	-0.317281742207103	-0.309673690942818	0.276848789830678	-0.919514360608618	-1.75715085211884
chrI:41423:41573	0.659966741738188	-0.763138869308642	-0.640152657158455	0.386733979322205	0.0450176554613296	0.225944008148181	0.00018341387883352	-0.803582087603891	0.258336810811309
chrI:42127:42277	0.825099436375029	0.89322660138094	0.273827753869287	0.811564161001973	0.631596568528832	0.811220571093946	0.180647217374362	1.02332727958196	0.217833265828541
chrI:43009:43159	0.870500604181653	1.17084178793376	-0.083902941673776	0.900398481134912	0.454558489380658	0.712474449919731	-0.0618643182025894	1.24041719494713	0.279426056935353
chrI:43281:43431	0.655737891276856	0.06639031802584	-0.54122484883231	0.392216212064894	-0.843669898751158	0.244572405192556	0.0162097878629074	-0.507640846812147	0.462981367803867
chrI:46406:46556	0.154680946324707	0.244041294016907	1.27789302147673	0.744412125753838	1.09398864553928	-1.09744523526809	0.161167484593031	0.635553303461346	1.07021583295442
chrI:46677:46827	0.368892425700483	-0.96580105595799	0.584889302527789	0.882542939444548	0.26885097212585	-1.22908838835464	0.0333093883520447	-0.694897842848347	-0.167300880945931
chrI:47054:47204	-0.518638085957734	0.0850896128872941	0.424250607388148	-0.00407304975337485	0.417178809745146	-0.0593585261801324	-0.161379204367025	-0.642989783774709	-2.47948964939974
chrI:47461:47611	-0.354215853219492	0.59340491646821	0.416216012474363	2.37960191305858	-0.918065455812649	-0.128283914827577	1.14909532044013	0.534213369306327	0.147251400201573
chrI:70045:70195	1.09645284807167	1.80481899790581	0.0981089722266451	1.03377569693474	1.76251154213945	3.12362408909947	0.647871474436113	3.14662274357117	1.92820660894022
chrI:71235:71385	-0.15533177464326	0.016605847994674	-0.492172417963255	1.20662047705221	-0.410262424748681	1.94607573708225	1.23699178526257	0.529560243984437	0.99244086688425
chrI:71852:72002	1.74203077641663	2.29387831176373	2.17392524103574	1.57104872240914	3.11989425173164	-0.783538699014838	1.7872814936184	1.51305812141171	2.31384646282907
chrI:72363:72513	-6.28645677852316	0.470094035798638	-1.18204831818983	-2.21494676227326	-0.716696197313065	-0.253022982177183	-2.82909706634496	-5.17139729979165	0.0128093205307159
chrI:74707:74857	1.02903754337614	0.1323845287769	-0.388161931391546	0.46035979991148	0.49478657714362	0.0877851563562352	0.509317650867195	0.772864624371773	0.0988080848754399
chrI:75218:75368	2.04990774041967	-0.56271171838608	0.389675655496084	0.0383681217992128	1.83454180077915	0.311407589489838	1.36648398076208	-0.355369596561208	0.143628142070694
chrI:86365:86515	0.929404141326292	0.513113156049407	0.342558438993622	1.17858402311996	1.04111780430405	1.57453195210232	0.435643097463994	1.38405222697585	1.04105385268448
chrI:90439:90589	-0.359624210174828	0.000984750864899169	-1.01790433805189	1.12580674787627	-0.971686611000057	-0.277607299630768	0.609834030115443	-1.44680977954341	0.0419456066574608
chrI:91354:91504	0.787722037636592	0.523998618560051	0.0354017152856287	0.865491435263128	-0.325783596946406	1.2765057936985	1.57456925043424	0.0663671078818889	0.642005177685565
chrI:91715:91865	1.26968006014373	-0.999856161744924	0.104853326599288	1.15255431769502	-0.83139969489064	-0.117112324318523	0.813395618189264	0.102636789142269	1.26617406597767
chrI:92222:92372	0.282293272204061	-1.97688715874278	-0.167458216697753	-1.60435635159053	-0.597442325747907	0.462760814673767	-0.576164399453253	0.368199632903512	-0.193489560396575
chrI:92876:93026	0.184307450170638	-1.2016238871381	-0.556370191395078	-1.16234254544405	-0.671620508147645	-2.41194279560208	-0.738681722680514	-1.34015462675663	-0.809265293768729
chrI:95023:95173	1.54130997974069	1.30125924977594	0.739423241438413	1.36005376648754	0.987499752233721	-0.123023138323063	1.17546965750012	0.236914396242827	0.546989994744618
chrI:96524:96674	0.846551229686035	1.23128866850789	0.904725620659919	-0.356281253701568	1.3594359602224	1.18535124764837	1.00368656515436	1.0918397050445	0.333324661596288
chrI:108263:108413	0.611208383541183	0.789225610723898	-0.171455317458046	1.12551984142666	0.492972303548736	1.51939600740975	-0.497973626197884	1.81830332071526	0.236996593857584
chrI:109604:109754	-0.0861213925659024	-0.950461772574168	-1.36915163292729	0.573194184180901	0.478150214508034	-0.898099217121556	1.40105504623979	0.301964221723818	0.172663920901717
chrI:110121:110271	0.351467059060139	0.478001013102648	-0.0169948126411913	0.320067117071281	1.02350554731413	0.0860859061285938	0.151304664283885	1.28926876348459	-1.12886202138028
chrI:110332:110482	0.705187326619869	-0.870475438050318	0.430953645621457	1.15819512559476	0.965014552511983	-0.367381252913312	-0.960100481798875	1.04384087484257	0.00403495647163215
chrI:110636:110786	0.220677075022101	0.453017856390848	-0.168662849844743	1.32648930225398	-0.372484262474184	0.711092129601855	-0.740024066559094	1.55464503387864	-0.364149769574733
chrI:111524:111674	0.144800030270852	0.208559328568718	-0.166383637979332	0.481777712692369	0.513857396236516	-0.0795880826650914	1.34780301474369	0.557117313437104	0.847301338971361
chrI:111788:111938	0.0785822225527994	-0.0741428266444691	-0.548585104844523	-0.000382652357304443	-0.0907221118611323	-0.302193734154128	1.1431472009312	-0.637981574939267	-0.398244843867378
chrI:112380:112530	0.297784956373504	-0.400312003503746	0.675518020671644	-0.137046377693703	0.889041587734253	-0.72882474976611	0.301723008845004	-0.556480905747098	0.68017795499297
chrI:112714:112864	-1.17043975754954	0.000984750864899169	0.126503043025701	-0.239412494731018	-0.435817923415969	-1.5548148347382	0.609834030115443	-0.964388611409554	-0.360249243096636
chrI:114695:114845	1.6262017968249	-0.0921789643295954	1.6485719671414	1.47593350416542	1.1620056196887	1.55072317700747	1.01800373130296	0.354829175424223	0.456031765827448
chrI:122408:122558	0.835581550267678	0.692977368136277	-0.552088181172785	0.882261099154867	0.519840066481233	0.757701181725273	1.00857896707651	1.04058590400047	0.263649377559897
chrI:123901:124051	-0.354911924056918	-0.589027658097486	-0.150789247950448	0.0194264094006228	-0.143496059039549	0.595703376524969	-0.259630521831205	1.33186863886054	-0.944834515183949
chrI:124769:124919	0.143715102712777	-0.474414028096224	-0.479882340654961	0.374612613513195	-1.6966743515075	-0.303722079000496	-0.855243059609271	-0.220454208997128	-0.978363479353195
chrI:126633:126783	0.733283085387338	0.158732581401321	-0.361973181386159	1.27838092816571	0.906092062396371	1.80119894399978	1.48672613104589	1.16050513465882	0.0623718990296369
chrI:128238:128388	0.374525219726108	-0.509924374928514	0.785849892960389	-0.467689081738498	0.339428003618313	0.726340408006604	0.311840421154619	0.735792865575602	0.702998820738791
chrI:128404:128554	0.699938194937051	0.175893364546277	0.100740292599101	0.765379317153924	-0.359715790488635	1.08988642087276	0.217466504910903	1.60240967249166	0.0305491631149861
chrI:128677:128827	-0.394166861605841	-0.470901272206027	-0.52290288646917	-2.09959024198638	-1.15502283487686	-0.979502569704812	-0.476131152397548	-0.499821591206383	-0.98849299895265
chrI:129021:129171	-0.636564798122931	0.155089018910689	-1.27091949577585	0.0778521282321658	-0.176956295748471	-0.524326700022078	0.977061614645803	-0.200774141562535	-0.42457554385329
chrI:129896:130046	0.389665006231872	0.0309686937875635	-1.03735360273224	0.966669547395504	-0.352312573763065	0.0633800895449583	0.474124911760073	0.164979233830331	-1.55205262818096
chrI:130437:130587	-0.482806077136714	-0.0123271572467766	0.10544867458251	0.498662610151579	-0.395341483755061	0.165545864424295	0.414930694865438	0.400578312337425	-0.105699605924846
chrI:130844:130994	-0.129253151067878	0.0183357068480813	-0.816677449678548	0.140766088549152	0.074123650128881	-0.506370466412004	-0.110994745796101	0.384868130968116	-0.954395666802778
chrI:134016:134166	1.14723267625365	0.0004490635805445	0.488205884484727	1.0768805500042	0.808342296968683	0.996966216808766	-1.29672691443516	1.12023211134764	0.575464617865786
chrI:134219:134369	-0.318199419184424	0.954862536278242	0.597511322826205	0.996623507595631	1.48019227205245	0.210022401695175	-0.122359917876779	-0.0600608276593828	0.89083507878443
chrI:154099:154249	-0.150206469068867	0.822026310310829	-0.866944548841174	-0.746323984472107	-0.363723528869477	-0.904730734478635	-0.868270447422541	-1.95495632503947	-0.31493544385297
chrI:160123:160273	2.12541926808768	1.41171402706923	1.41896073258393	0.341322948931187	1.9116546253545	1.07718865523018	0.787700097737392	0.9088080614605	1.93352100522892
chrI:165889:166039	0.281827019053289	0.540730211851006	-0.868278578505243	0.801613810684729	1.03208803031098	0.857475023708239	0.781401076543081	-1.14867979627641	0.538665122402438
chrI:166971:167121	0.663455876667211	0.519627526295239	0.72213318688628	0.161953749770883	0.795559974107465	0.286877559887434	0.545325849969346	1.00363720409421	0.418015657647019
chrI:168682:168832	2.19203887565667	0.972994685081591	0.924696711372383	1.9413007168423	1.06300086161458	1.21854451327072	0.983939814496427	0.149601511840398	1.62223264312359
chrI:169734:169884	0.127192820214089	0.379695641938262	0.785907407878698	0.503583181357786	0.959878306447318	0.730802648109301	0.00287580111661711	0.312440902365766	0.630450747147652
chrI:171123:171273	-1.06992595575455	0.312344589059567	-0.278721925793589	0.300963657337605	0.36117835099795	-0.305385149100889	-1.74747850649586	0.192137592976008	0.3783656901374
chrI:171776:171926	1.31626189899014	1.05776094247561	-0.103142017020869	1.66145395267599	1.0857704938812	1.66530158059956	1.416183520865	1.43587619768535	1.56560093145581
chrI:172377:172527	1.73151819199921	-0.761107262936152	-1.06791418340031	1.32781723629066	1.13798637430472	1.18562495314298	0.750404581452831	0.336988303115822	1.97287047999778
chrI:172820:172970	0.894028491735748	0.170043376711236	0.256742780585162	0.635049940388645	1.00512339681494	0.893871541441504	0.84586252598315	0.433695484177963	0.740624402234235
chrI:173208:173358	-0.826649047945842	-1.17230548554018	-0.386933591522635	0.332358302347514	-0.864352536526795	-0.835020891720624	-0.911746807045344	-0.763830157484229	-0.617041772984049
chrI:177364:177514	1.39076133270482	2.56448662211547	0.458141616104424	1.12278579887336	1.24846448018346	0.766198977611556	0.820330075207819	1.97057310043189	1.41517893272058
chrI:178420:178570	1.12437496384475	0.971226787024419	-0.454172393834953	0.698311553506314	0.409712534026233	0.281456517588774	0.0805611172192665	0.68044300603636	1.25887496188778
chrI:179272:179422	1.38385068001764	0.976664973853782	0.562936893539113	1.81130373121472	0.951132890079681	1.72289064693407	0.850325563413694	1.682762241752	1.45123464377113
chrI:180177:180327	0.141433680265684	-0.74549081480008	-0.236398673435316	0.42566446696691	-0.444431155403525	0.350844652859636	-0.740271858804514	0.939698510917098	-0.84832429134684
chrI:182145:182295	-0.709285395127578	-1.76773177381367	-1.59027621960173	-0.271128391090481	-2.03811035631825	-0.534763524929138	-0.36504416600789	0.0670183167443281	-0.827777499122061
chrI:182928:183078	-0.747840879343177	1.46643782948686	-1.08430706663326	-3.02686452090801	-0.0425599171560342	0.204234173069699	-0.765573538068097	1.00481677575132	-2.35072343383968
chrI:183262:183412	0.813001079055473	0.0226117467504655	0.440764850693727	1.11292076343989	-0.404270076964211	1.04494251546202	1.27445117738474	1.52720227187598	0.499684987729085
chrI:183417:183567	1.41956055616824	-0.102144514300315	0.944847881801045	2.06069140566135	0.601266559792915	1.52615133192203	1.97816015480689	-0.258648750631811	0.455200096797183
chrI:184786:184936	0.216257758055895	1.25016590041337	-2.81490054668484	2.50508760935427	0.258691170869558	0.426625041643254	0.0385497541030231	2.00500235010635	-1.30977372072044
chrI:202164:202314	1.45341334667493	0.0334395032171717	-1.52101585544213	0.535273411596204	0.858500910622642	0.591037624996135	1.96510802822148	0.331108270701885	-0.456020882074723
chrI:204402:204552	0.46870378971183	0.726036647041992	-0.98091661581862	2.2908396713747	-0.175812455949236	0.286046255858343	1.79065195634229	0.67439313974533	0.288992997818504
chrI:206391:206541	0.991343066495563	-0.41381219519777	-0.29975551954739	-0.425668005440293	1.44954538716968	1.07536369058135	0.281109256274081	0.23200502323648	0.809611774753962
chrI:211500:211650	0.471872840417327	-0.127384139048267	1.33362171579468	0.498679912203909	0.86257823304222	0.50232599606905	-0.224762830268474	-0.31656786741972	1.55448976444351
chrI:215837:215987	-0.53655705947037	1.53610745150672	2.31669477736145	-1.14050572744809	1.67151019790352	-0.29007281342691	0.22648784688528	1.1290110962987	-0.751040314124652
chrI:216415:216565	-0.600779471896054	0.166892818169376	-0.0739413318104169	1.59886567659611	-0.595655250555993	-3.92319177467576	-0.367028512501003	-3.88703291333169	-4.80854059512293
chrI:217735:217885	1.54215313870094	1.523157848901	-6.22941867308373	0.384250368923678	-2.01151042459975	1.43719068179577	-2.02462535884683	0.575653522846374	-2.59625602127134
chrI:220263:220413	1.03397910675117	-0.323627036876566	0.117751782641637	-0.234705656342843	0.731299821241512	-1.39989199091264	-1.13638624916299	-0.768602729326357	-1.08604607183032
chrI:221314:221464	1.27708112167754	-2.3696143540745	-0.476566660183027	-0.340440385613674	0.420644987892399	0.189304662342405	1.52886387569218	-0.66373429926022	-0.342303772362661
chrI:232645:232795	0.681417839738794	-1.07968110317385	-2.75586877552471	-0.884551530250382	-0.197571038510541	-0.639166811736633	0.409230396322638	-1.54217381033652	-0.661280886032588
chrI:238033:238183	1.67360030991153	-1.95557798926638	-1.37263595065628	1.21736745023662	-0.133571707235228	-0.291118368429631	-0.811741376103282	0.427939287578258	-1.24549091766534
chrI:251911:252061	2.04178188627468	0.85305933940488	0.260679948643829	1.08917428274029	1.12380361731529	0.235660174558384	0.75472965338458	1.7039887823248	0.267469435817324
chrI:257943:258093	0.952986901334758	-0.260383102247648	-0.294530798740556	1.25512501275135	0.631642252872548	-0.659184469787813	0.85622519843031	0.22414609961594	0.550428511658962
chrI:258519:258669	3.64290478820765	0.080361668547708	1.26383497061687	3.50453410308054	0.785138389126628	1.96814853785559	2.12812351535255	0.64764317423153	0.634945687259756
chrI:267241:267391	0.233485186191473	0.128497428151134	-0.828272824697875	-4.28092284915839	0.275149687601243	-1.11276617461633	-0.750309048812116	-0.00869858210145937	-0.21238224602698
chrI:268138:268288	0.182519468822511	0.633150493822851	0.00644503744925877	0.560538998000034	0.436603407786219	0.399259455088606	1.03595084895038	0.727235390355039	0.442087415947692
chrI:277107:277257	0.264559964656089	0.629270256717708	-0.553836325157371	0.433622298061417	0.639011133409733	1.03939046667168	0.284676280096582	1.05416033754719	0.317124197790516
chrI:279893:280043	0.739615432832578	-0.150925262037147	-0.907699281428	0.56562449145775	1.3577658153673	1.27558396323539	1.18571394793427	0.227278739015659	0.446950736622079
chrI:282028:282178	-0.830699623535753	-0.783768313564326	-0.994003814581059	-0.409931120657246	-0.845342319015945	-0.839655041012565	0.865113616122619	-1.57287661083263	-1.75582744427951
chrI:289111:289261	0.153139482639971	1.75490967973528	0.678334940842864	-0.810244948543678	0.408271691045717	0.435385628365929	-0.490710631961728	2.32656220902995	1.31354907115464
chrI:290377:290527	0.575805903411845	1.24962843577137	1.08979654385918	0.170485306896539	1.10298144566787	1.01678894093843	0.490884501600455	0.820993726661164	2.11792423334571
chrI:293197:293347	-0.218760752326314	0.655594655798234	-0.109943259917799	0.357898005306086	0.722532217991581	-0.0451813667491335	-0.578891712860126	0.749673974313912	-0.221722642963441
chrI:295960:296110	1.17186904615922	0.855202519723282	0.612378420925205	0.834824872030219	0.39367861202735	0.383561698321594	-0.55808949861979	0.874665961868313	0.659987666177154
chrI:296237:296387	0.457386311645009	0.402035602512007	1.16907533975224	0.659272305739604	0.905456726873299	-0.121762327812543	1.0473856283343	0.252838052882155	1.30507855993892
chrI:297434:297584	0.444234480865861	0.286599937269732	0.4515003507244	0.221447329145688	0.221289694534768	0.0192639003605874	-0.14115112127427	0.584471556133331	1.13327303955764
chrI:297619:297769	0.165277879491938	0.0290078664205536	0.0342268183641323	0.208029315022405	0.136019021795291	0.45270253622785	-0.0227901539053951	0.183580856087018	0.501613975031621
chrI:298430:298580	-0.946391285156799	-0.395971946206442	-0.179982166821387	0.113502416619941	-0.385504062653638	-0.376900069087786	-0.319993534327296	0.554332730877751	-0.967641378960199
chrI:299772:299922	0.664204280892086	0.696503996224636	0.619675087385812	0.652764513826802	0.806152528793288	0.774889895381168	-0.188732109459086	0.796167711996706	0.135016083907391
chrI:300739:300889	0.383467931859698	1.15350807344173	-0.137344492553885	0.72940889750914	0.77338166152866	0.468447086035435	1.23501435353803	-0.355369596561208	-0.174171203325885
chrI:301309:301459	1.0766485564449	0.0478357891531471	0.453825105926088	1.68013343451658	0.669572517335214	0.711125768962109	1.74385767198499	0.334793601674361	0.509558763547847
chrI:302102:302252	0.116556752195663	-0.891368337945285	-1.606708827159	-0.350186779162513	-0.402393645265324	-1.12570231453447	0.904695993944074	-1.46851859110472	-0.495697364935054
chrI:305916:306066	-1.29348937068665	-0.701269565610342	-1.08816147868022	0.123230763330616	-0.273265940315404	-0.614658454259456	0.697801377888624	0.59455438311945	-0.603713992086672
chrI:308035:308185	1.3803872666123	-0.605326147219401	-0.450216927468359	1.04802577362485	-0.0952563458363864	1.21156650202602	2.05480799048976	0.105587358633046	-0.227821403976065
chrI:310902:311052	0.514308207607749	0.616146807220711	0.240574584558688	0.945792622321331	-0.153485170864207	0.687240418047192	-1.19425478245031	0.678526851287461	-0.00410688423418622
chrI:311293:311443	0.976182540601771	-0.433301895194671	0.584688778273189	1.8117314319363	-0.462164982105342	1.41984913370778	0.770481851419105	1.24514567517938	0.597480793061926
chrI:314281:314431	1.60222392050035	0.668854095823765	-0.471789334015257	1.05329367263876	0.291402713191448	0.470907566325447	1.2061269277256	0.45975860354349	0.803268234605847
chrI:315227:315377	0.072753584109342	-1.39505454336029	0.662087174894848	-0.939708972207696	-0.0690016692495382	0.0982781245611477	-0.660724003346478	0.34670647153723	0.287934282870835
chrI:318178:318328	-0.715114929342054	0.362962454335349	-1.4303147682863	0.543228121092801	-0.475078417770626	0.483238399805418	-0.909409295703347	0.587125432336138	0.0118543878414669
chrI:321003:321153	-0.640106666020849	-1.04435293811705	-0.700718216419942	0.0582720714129974	-1.20626269309066	1.25150260562523	-0.283714771005962	-1.35366319224411	-1.53732305872115
chrI:323569:323719	2.36504996430353	3.09706266417942	-1.56269256381526	-0.195792054251735	-2.37134791710582	-0.217198266719899	-0.317985973965994	3.17460930670415	2.93129596279243
chrI:342944:343094	1.94153830402259	3.80434775889151	0.723032824288234	2.01469845693529	3.18428515918513	3.27012605070066	3.58846423729823	1.44692191054534	1.6957781741326
chrI:347229:347379	1.72958279561099	-1.01867932894014	0.931924400679119	1.314893612706	0.984156795221981	0.146259099597379	1.82665761190445	2.2223178759622	0.587515450554654
chrI:347473:347623	-0.147307409011745	-1.0305264063141	1.23210395267839	1.10919313223286	0.407846582622033	0.559428065727061	-0.57051715740151	-0.266246653788851	-0.605387147282183
chrI:348356:348506	0.463752034218728	-0.302944669833893	-1.38608941316873	0.0646524223597096	-1.94563308617558	0.293707979186183	-1.2759988949121	-0.545739195406606	-0.749446112361476
chrI:364269:364419	3.06400905209175	1.78484092901481	1.75195073993405	1.04142781937993	1.90091362843257	1.33483512357542	1.44562937910148	1.9841769280125	3.18449386592322
chrI:366950:367100	0.282807309171893	0.0705601405957557	-0.536447851662218	0.305921060141261	1.02554312216159	-0.0431968159824809	1.04876740083876	0.943403411226941	0.382319725345945
chrI:377322:377472	0.355845775005491	-0.229879336272258	-0.228583530069318	0.761333651726406	0.552258118255199	0.0496692551479263	1.06261726803871	-0.643568452693213	0.198057378350701
chrI:378951:379101	0.564802203332814	0.298274344311819	0.0351001278172273	0.456727276996366	0.419146764296906	-0.161613767662155	1.40481627756305	0.506525315645695	0.786773749016625
chrI:381579:381729	-0.0788059891032191	-0.489404270037577	-1.38611100494621	1.42232262425114	-0.684771614913241	-0.381994512606131	0.37295307323505	-0.165078300261942	-0.985912306584296
chrI:381910:382060	2.17322907059361	-0.373691476895324	1.42153075304845	-0.011486735536145	0.845316880338995	-0.75371018883401	0.844540748848003	0.384976609678742	1.76977262136273
chrI:382444:382594	0.342256063379913	-0.0797817688212835	0.656020817416246	0.191617704507134	0.0969523360133006	0.0980118456583319	-0.54402370501562	1.40781965539075	-0.903696135553539
chrI:382792:382942	-0.385460650130782	0.732799005781163	-1.03825980660796	0.126303217972913	0.31265407460072	0.460536494017704	-0.214835350102941	0.418205450411724	0.269162671857982
chrI:389661:389811	1.6539974294474	0.693927485271143	0.227035794118259	1.66110783943642	0.890768872830472	0.850739416475837	1.31903528047844	-0.0677209360420216	0.916578718456064
chrI:395262:395412	0.222508425194571	0.141706813612979	-0.0195854959376363	0.27052526680662	-0.197486827154921	0.587445610559906	-0.798814961566202	1.21398766922028	-0.274660243147245
chrI:397842:397992	0.191069177087186	1.39628132316848	-1.06786972615399	1.10897951005292	1.10671866461338	2.0475620880558	0.221887027270167	2.37981459207007	0.391851079904296
chrI:398464:398614	0.0170889777461372	3.82282872375574	2.81019392485115	0.0319142507310609	0.969289606287831	0.956248388483986	1.45790725491579	1.08274160088074	-0.748237426298058
chrI:400527:400677	0.489339631676772	0.141058436614407	0.207246587155498	0.362287737231949	0.298206502545436	-0.37266609030775	0.167241075269788	0.123996196741825	-0.157117656608824
chrI:414420:414570	-0.717203231609794	-0.690236671198893	0.721899244071893	0.959584108168496	-2.36853731240317	-0.885068623854388	-0.882655951235484	-0.443876117147841	-0.164194221410137
chrI:418844:418994	-0.5003077453873	-0.15826385513603	-1.04627988972903	1.55665745817242	0.709976034970188	2.34118047570464	0.779077022691257	1.11538365144795	1.78848858289737
chrI:419818:419968	-0.402391751807624	0.757956406346317	-0.397636858638656	0.676953256585606	1.03176148063796	1.09834237255091	0.547250747505293	-0.308046659546203	0.0647327138416282
chrI:432127:432277	-0.933883076836738	0.376712078630783	0.882225244430007	1.03413284949117	-0.29799908005301	0.344127071692484	-0.497595484600833	-0.412426282574254	0.792011262392573
chrI:432659:432809	-0.320973807514525	-0.56172802788949	-0.686818460363846	0.874736483813383	-0.194603001605688	-1.04617854632589	-0.658450641582016	-0.394216129427146	0.0899752345192971
chrI:434611:434761	-0.997445644930882	-0.282697465045811	-3.23433207048594	0.875715821681595	0.580853715785517	-1.18055227007773	1.0786623874932	-1.61710148894364	-1.19790656532228
chrI:435540:435690	1.60623068649739	0.57683169502086	-1.38522936557002	1.48716604826013	0.961833575993866	2.18724403322928	1.49997487315031	1.52247910029175	0.373974452566778
chrI:436159:436309	-0.0834967051647694	-2.09176811146724	-2.81698404595554	-1.78240185404327	0.00505006092025351	-1.02087152994323	-2.21155043541693	-2.22885371251596	-1.3167822237061
chrI:436924:437074	-1.48671347553049	-1.38376038780979	-1.51904052458319	-0.223562432062943	-0.433976871072531	-0.0777081692888271	-1.11041179515521	-0.075956256762326	-1.32315699335539
chrI:437714:437864	-0.529555649318536	-0.0490086442340206	-0.472766200464679	0.0686900527174008	-0.215864774277799	0.0759846432728414	0.516436850192637	-0.0637571506644007	-0.190573290708586
chrI:439434:439584	-0.505466513509735	-0.720232614936435	0.114050429104251	-0.558059185319165	-1.21968365957313	0.0440536883495587	-1.12499514717458	-0.304156056686227	-1.29831517788323
chrI:440511:440661	0.623221919348883	-0.394220704481369	0.0198206140318006	-0.496595243592948	-0.118267679271067	-0.191836481090021	-0.210945348187112	-0.286550115440469	0.0688428300055446
chrI:441378:441528	-0.680226531043488	-0.164325290132966	0.411277830194473	0.046778137203282	0.151691890143166	-0.818480995563956	-0.203214999081192	-0.455815269875419	0.350100853355448
chrI:442168:442318	-1.04959379588104	0.477215410158039	-0.632234171520512	1.01942729122459	-0.684762367354626	0.0720409168901993	0.50689475057205	0.354840700791731	0.255961854950046
chrI:443206:443356	-0.0689377442717419	0.23892052006877	-0.693452324884916	0.732493163708434	-0.183576698196727	0.0747328575935525	-0.468248076482165	0.636907914521521	-0.383444485805144
chrI:445614:445764	-1.2896990081475	0.0655333249651718	-0.991414762335257	0.213746497917232	0.0574589353289492	-0.562528279595331	-0.420051196534754	0.812790711010606	-0.895853635245465
chrI:446367:446517	0.00594431325072999	0.0827547350813405	-0.567198344601766	-0.574224427232193	-0.83894146128078	1.01879092030662	-0.0289924233970694	-0.475366323207033	-1.13095513477687
chrI:447648:447798	-0.770339198343846	-1.26687184962021	-0.89589285963595	-0.147890246169227	-1.03449051901585	0.450466450138756	-1.20744013588643	0.874969914783084	-0.621893438577767
chrI:449464:449614	-0.37353158259936	0.149697275369134	-0.267502097872161	1.01339472349049	-0.00118269373214358	0.475406582362617	0.530103644208278	0.403430688852451	0.682678831105468
chrI:452637:452787	0.764237465263065	0.318644219055722	0.37182873464561	-0.109421900654318	0.92062755337798	-0.0137472602676888	0.648688862770075	-0.0904554615355107	0.921826299455625
chrI:453527:453677	-0.0845290705704131	-1.12836337039378	-0.129166141262052	-0.522406248201665	-0.75504786656104	-0.313845020164408	-0.813763206766893	-0.037021415139782	-0.738347875934902
chrI:454815:454965	0.413994729585977	-0.0506831530574156	0.751895880564571	0.723443028986113	0.734489520819544	0.206815692777973	0.525176165006891	0.0260326898939233	1.09775569394653
chrI:461669:461819	-1.50294590103564	0.271347047327803	-0.290088818546599	-0.340015388999454	-0.266771722247357	-0.739188745570272	-0.966817757136126	0.640777005774541	-0.0560061875675996
chrI:462697:462847	1.07316207262473	0.127602247563766	0.860287956857312	0.815565905553759	-0.548288601370901	-0.414136252865709	1.55149079840774	0.839634198217387	-0.110018000929186
chrI:477457:477607	0.767978969627488	0.0202311128692201	0.5718220597272	0.984074714510161	0.4028240152526	0.658642462398004	0.194699218078646	0.2155978185043	0.992980733341066
chrI:488342:488492	1.02731222969846	1.41781787986573	-0.598503839580451	0.618218183094351	-0.565226621200322	0.844061142141657	-1.38667311240634	1.68114118710131	-0.45076632099735
chrI:489878:490028	1.42026600721742	1.3239125364865	1.65969726158649	1.49464444908469	0.941231177899559	0.794201730767878	1.48214599058312	1.3457158166623	1.91679918910366
chrI:492685:492835	0.838925103280544	-0.254652915127911	0.279392748139773	0.414053394871015	1.27272006216164	0.623709754265986	1.62239662285109	-0.876541895347017	0.044487544876987
chrI:506272:506422	1.47695865538712	-0.373015223623726	0.367583987156282	-0.106145836996317	0.469232332610248	-0.327698989826992	0.0915842669636713	-1.69609796297883	-0.52228843852938
chrI:506572:506722	0.143231677993272	-1.76507313902393	-0.782258924268829	-0.596315238520444	0.050586585969458	0.826903114795136	-0.310993153906991	-0.54877424355475	0.0573329628159804
chrI:509454:509604	1.35333723648501	0.891281583481561	-0.472303908101829	0.627870952087035	1.07871711277158	0.807830695519865	0.454387353205604	0.327401340860258	1.75033421824283
chrI:509949:510099	0.583598889251085	-0.537648879197019	-0.569168130124476	0.852635901918886	-0.00824366503430958	-0.0278073169450099	-0.0515171478045085	-0.711503796056725	-0.380825426231436
chrI:510778:510928	1.43217895290252	2.14526545939491	-0.226489987857887	2.57364211636089	0.265257731245428	0.493405830966281	1.69306292585339	0.277056525526336	-1.23298623779734
chrI:511171:511321	1.67967853904355	1.57941944889413	1.13873771943301	0.240645253714794	1.69192996352868	1.26134240463098	0.927936829395428	1.3364199218097	1.95153394264688
chrI:514060:514210	0.0633214685788936	-0.753042402903227	-0.592314498056309	-0.485549041870678	-0.108147918022349	-0.0609824878805407	0.982453641629322	-1.12658027453885	-0.0435215626544814
chrI:515171:515321	-0.033863470425431	0.85253474021612	-0.367846846311894	0.535610452413775	0.288538718692701	0.329988882947315	1.3115699675162	-0.0618955782752174	0.533854094246867
chrI:516340:516490	0.227192657140098	0.830049791779747	-1.73534598240582	-0.602718740073922	-0.042145873895421	0.0278185832205665	0.550353450036744	0.118600666538629	-0.486195997380925
chrI:516714:516864	1.12972201542451	0.520973253313406	-0.3618445771862	0.377237206055424	0.0152374405663708	0.314408865149381	0.016576479588559	0.0714383476185726	0.287806907746005
chrI:518190:518340	-2.1202433536669	-0.92382334564042	-0.504724656300547	-2.21610221037218	-2.97944157544015	-1.71072631761313	-2.72811641816501	-2.07289778228287	-2.10839400808801
chrI:518544:518694	0.441181464789595	0.412197827683581	0.463180888661102	1.2160223334225	0.601236489780723	0.760454128489803	-0.556238612061274	0.774479463112452	0.527299373326135
chrI:519498:519648	-0.11313181208872	0.174342241491775	-1.35459161140751	0.219063750712745	-0.416677658934385	1.59585865748229	-1.05987131139674	0.968574502797935	-0.360858616922581
chrI:519878:520028	1.75902823577586	1.32620083046618	1.38169595152416	1.1699237203414	-0.319699213018844	-0.727893548930322	0.254046086583143	1.23963930064038	-0.589196813458839
chrI:521437:521587	0.915729790597144	0.737488719894694	0.670787257238198	1.12232136522442	0.712270734519686	0.78107994842947	0.338800536276189	1.02029952152255	1.06786809132102
chrI:529257:529407	-0.459039550736589	-1.43047673787738	-0.410645321048492	-0.558477731061056	-1.44205862553565	-0.431643210633521	-0.68517891726311	0.174870867907502	-1.82101380900086
chrI:529555:529705	0.67618357767753	-0.177843326399524	-0.718067635016839	0.50489041122851	-0.248410942660998	0.0266974379437509	0.412347186144116	-0.300564859658992	-0.436330251461217
chrI:529909:530059	0.318714572898457	0.66787011025329	0.0799056200228798	0.321188535633675	-0.338703630251749	1.08805678405185	1.05207307995308	0.686964998965318	-0.373195189010971
chrI:530209:530359	-0.0611473658134619	-0.460873001292048	-1.01349920564878	-0.403874929067156	-1.42614389429852	-1.70848054076929	-0.357360257594825	-0.228706674099666	-1.44082349536661
chrI:530464:530614	-0.213788044426575	0.314175449320022	-0.634492263418718	1.22920403352323	-0.178767268511034	-0.473483493444827	0.134002204647148	0.602948493268098	-0.700480553806105
chrI:531126:531276	0.830146351831241	-0.626301756564618	-1.30558541614585	0.50348963237392	-0.956250476638185	-0.246447049963267	0.817476162050863	-0.56598184994798	-0.0970871491224269
chrI:531381:531531	-0.831221337140935	0.168444376973481	0.258024274966916	-0.0251618711809701	0.12024260135795	1.54314525473384	-0.729286239788958	-1.09629804493549	0.116169905732501
chrI:531633:531783	0.613936072114315	0.0428413587899654	0.814726926716009	1.15017722931415	-0.397010843818448	0.282285590107823	0.390104204287974	-0.559945057818154	0.120067463102219
chrI:533477:533627	-0.250518751099306	-1.18987636177914	-1.39468561677232	-1.51603311833842	-1.05266470973138	-0.768200997065437	-0.219518721603485	-0.60521391974965	-1.54620916137209
chrI:534252:534402	-0.408931056698283	1.16859601142115	0.191983272007544	-1.75370799486191	-0.749221569829303	-0.374703063330441	-3.24650117234984	2.56656875637711	-0.00759582287230493
chrI:535376:535526	0.396522253334913	1.28509507703528	-0.706933488719811	0.187558385516772	-0.861011730952238	0.536719671267584	-2.54424968836996	1.3291410638692	-0.505704580948353
chrI:536374:536524	-0.39350437975829	-0.788996571349448	-0.583173866791354	0.861203770151045	-0.355746915782281	-0.430501738075263	0.804662901108111	-0.32682467721234	-1.8413409043107
chrI:536798:536948	0.857627520368677	0.943798155476058	0.469520839065108	0.946816656295504	0.516225134663152	0.422354361606523	-0.905560519355772	0.858195691768405	0.0180398688568416
chrI:537276:537426	-1.44464674731309	-0.752211645345125	-2.1054774988945	1.09118210945305	1.20734873543879	-1.13659334264056	0.342633701217511	0.846467249612338	-1.48156359597909
chrI:538710:538860	0.696327777445034	0.350666595048819	-0.391534156599013	1.37220051070707	0.371799103029467	-0.404055478965373	1.02211682572494	-0.388683868161364	0.226230913247413
chrI:545766:545916	-0.167695548171119	0.799397362837264	0.945172777420482	0.224258709960846	1.42044611663566	-0.426171742984808	-2.08809529703293	2.94533840327628	0.634945687259756
chrI:547200:547350	0.499322597727733	0.598329606990271	0.142182951257053	0.494846239946718	0.710794368330098	0.283907093771235	0.412794612162291	0.157461112150791	0.393801207635059
chrI:548091:548241	4.23597596467043	3.30290042328594	2.1036983609085	2.32617769044785	4.59728036604825	4.450595111487	3.10380110773088	4.39310957153404	2.89115356526418
chrI:548410:548560	-1.33833059313288	-0.721028316626861	-0.955621398871616	-1.37246509053536	-2.44431406998861	0.0370869002607502	-1.74787059325017	-1.38221841214957	-1.18059309277397
chrI:549323:549473	0.371378639507255	0.434889308676302	0.753660486544647	-0.784646212324991	0.281417768006921	-0.303540052529132	0.305417671210854	-0.171518864860271	0.655258109171528
chrI:550454:550604	0.660438557941539	0.0034696401237981	1.12938397243963	-1.59154484373364	0.274532129774432	-0.575059374138825	-1.30778465225762	-1.37508168991411	0.965427377305008
chrI:557287:557437	1.30657956730454	0.8822405563416	1.23896899489804	1.13964564167987	0.665868867967234	1.06517424081259	-0.263369614586689	0.926250810168672	1.18951395864834
chrI:561138:561288	0.817404363693722	-0.6242238673511	1.18216168350532	0.366589880745828	0.414123442493541	-0.411367093969241	-0.19232959860956	0.822268451868783	0.0902276595362989
chrI:562620:562770	1.0281147577766	-0.427470935258032	0.60151150441889	0.339273369661135	0.57457155972436	1.24935690307573	1.23649998105734	-0.499217412936354	0.743413850426097
chrI:566550:566700	0.119254112297932	0.196722434900491	0.359932038404217	-0.598706464240692	0.0750708833541717	0.201531865754858	0.750220039707619	0.622460498277751	0.385511379033533
chrI:572754:572904	0.683340364214842	-0.803487166849584	-1.37268558960205	-0.116193824154367	-0.883188769876784	0.761122242803802	0.252618376212852	-1.41203957973326	-1.73887783699059
chrI:575157:575307	0.503017874245202	0.430630163792201	-0.781574897799806	1.32362296637346	-0.631917287019838	0.495009651113678	1.20343058440703	0.726516873729579	0.537469124058056
chrI:584614:584764	1.18666118597302	0.89370559186959	-0.974565252523348	0.895650921825403	0.533314305008604	0.896799174099577	0.71029875220318	0.537079705823713	0.863755972516305
chrI:585906:586056	1.08276469880562	0.295054526958867	-3.49978129327907	0.614346377396858	-0.943078084185527	1.33022703228819	1.78939966674524	-0.42449642543324	0.866725251353472
chrI:597053:597203	-0.877545162299115	-1.61899010162338	-1.97827268601763	-1.1203346118538	-1.93726335766813	-1.85954548963571	0.063220482000603	-2.27664048102596	-3.98540914825226
chrI:606633:606783	0.619920439470255	0.54099269186024	0.163902202798617	0.724238116566574	0.82329486748595	0.0963113856258107	0.476559363108547	0.494470316131067	0.397289183040141
chrI:608902:609052	1.09696980349618	1.71739848108371	-1.20779635981297	0.768905410479937	0.823407712993608	1.28730461811443	0.514914646897034	0.613507290279823	0.65398895067988
chrI:618020:618170	0.710883270343673	0.174058198445892	0.316151254765066	-0.514111137688604	0.549386018290074	-0.942865963269222	0.903132727416108	-0.308084589492102	1.22588264329486
chrI:629312:629462	-1.24342030791353	-1.95552184676989	-1.04988100656078	-3.0136019242129	-2.35511001844485	-3.8807490490112	-1.11734703369412	-0.0596258988428968	-2.5026676448445
chrI:629587:629737	-0.506571823001167	0.376877368916165	2.30709827954586	2.46190822402024	1.19986921725187	-0.0485024207640578	-0.290228344081239	-2.43296191373189	0.480871118792106
chrI:636761:636911	-1.60153957360379	-1.5221715014114	-1.37249717547062	-1.90765857053472	-2.90111959713343	-1.18810036165287	-0.940732853983908	-0.967423972635423	-0.583057879330175
chrI:638010:638160	0.342035430590576	-0.503491011063325	1.44639751496009	0.965074052108547	0.807711080760256	-0.351620484612785	-1.00504801576402	-0.462817390469899	-0.769028362523024
chrI:638322:638472	1.57030165273343	1.01793521218704	1.07172956054021	1.11152168210734	0.836220525828473	1.14618567462454	1.66014638836821	0.642866295690111	0.0607865180497701
chrI:640115:640265	2.0241854970066	0.425436089636974	0.465401756982616	0.847534313736808	0.771484939257888	1.57888881957814	0.613736931823445	1.07465259429701	0.763299286372793
chrI:644879:645029	1.01580811096944	-0.330774516145639	0.531185212500478	0.347496902216627	-0.0986457174421659	-0.356097858688	0.0538400058564213	-0.280584480896885	0.747436778178653
chrI:653955:654105	0.607098516885574	4.43305520384301	1.78775817259987	-0.513049964241655	2.01546101216067	2.06697929424243	0.659788344376846	4.07789625391189	3.13239721351061
chrI:663584:663734	0.531978375954914	1.22897906740028	-0.817636449854267	1.79018641745683	0.294462875770038	1.14164410592968	-0.116780881639038	1.67092229208552	0.159064022997332
chrI:680052:680202	-2.80301987678332	-1.52560814445553	-1.61397504056772	-2.60516222786849	1.98582723118641	-0.895415084221201	-2.75348938398882	-1.86942917464635	-0.156833423637038
chrI:682939:683089	1.37700749545527	0.105698026465464	-1.41475951659959	0.546667327415902	-0.642236678564469	0.703726890380727	1.11647678900539	0.582426390420099	0.292157209940275
chrI:716701:716851	0.983311165044529	0.803925740251437	-0.070789529541022	1.42585060502347	0.720423052731365	1.69045889709766	0.278429038577787	1.67295771303322	0.71519577154688
chrI:719586:719736	1.50537200699384	2.59680934840335	-0.0625455018682497	3.73269001816556	0.299821401305243	1.36308687662849	0.618183720041855	2.1582332464628	0.33258928885188
chrI:719919:720069	0.314811367612141	0.356208407876599	0.230802479237966	0.145627990846772	0.0223505236366057	0.0122698021659808	-0.625703713299228	0.873547318142059	0.319258674490463
chrI:720272:720422	0.488579423094437	1.38389413487449	0.535332324184592	0.566525372419363	0.902031702920405	0.457250960920265	0.406208989908588	-0.258342294616725	0.213149782906246
chrI:731585:731735	0.00867025475256325	-0.882315041013981	-0.0650435138092856	0.516002756129588	-0.236403720907481	-1.93352904574099	-0.516480289938958	-1.25266277841911	0.00535367093608841
chrI:737586:737736	-0.0597815023221179	0.14486663796307	-0.944198492418629	0.779176781873004	0.713203419171858	0.774791321525327	0.372196462810987	0.702831611843698	1.07820006039561
chrI:738703:738853	1.09657933122225	-1.94306501745402	-0.124795409644973	1.74265339330764	-1.02431991063755	-1.13381178031129	0.485177036260797	0.505711937476147	-0.50157582795896
chrI:745493:745643	0.821762996721265	0.476347183174497	-0.288008829084939	0.171820003108846	0.323904162757433	0.264508782667154	0.287448398317024	1.12815021643563	0.698407554595415
chrI:754145:754295	-0.0187182575617249	-0.97123654096593	-0.563400776343495	-0.672322164696497	-0.596875580958216	-0.0930499466577629	0.892342663591815	-0.691935873489031	-0.521608854923562
chrI:754904:755054	0.204293281091589	0.157468396547263	-0.275242141281885	0.492214081857004	1.13454115101099	0.388359123913069	0.935933904165815	-0.165063834391673	0.403577159540475
chrI:756957:757107	0.0254077394001912	0.0977113433944859	0.0141249590483681	1.13953590152673	0.579818174369521	1.11599625197602	-0.284937302755382	1.04374241139956	0.670180886399768
chrI:762056:762206	-0.354215853219492	-2.92286452770712	-2.21993001317934	-1.18840373982212	-0.918065455812649	-0.128283914827577	-1.21082150370661	-1.76348185973843	-1.14292951932444
chrI:763451:763601	0.278474560494398	1.06554010206599	0.663927828619534	0.991644083563353	0.571039223091661	1.04107707705135	0.625902858683406	0.564942217855244	0.330613166809972
chrI:770777:770927	0.682632846977318	0.732799005781163	-0.497824485806497	0.936256195448059	0.824947675596075	0.546897842078722	0.951966417845442	0.146438864059226	0.538702496521787
chrI:802904:803054	-0.3726831161276	-0.736467117037435	-1.44882988633458	-0.424368475638524	0.418670476761774	-0.352860317516686	0.935358438887782	-1.56635198619812	-0.758309161018216
chrI:803803:803953	1.76667545520296	0.0818611590294563	0.0113598379133168	1.00074064444374	1.4833142553494	0.577522359952552	1.55276836911727	-0.444189391705829	-0.0971325682148303
chrI:806912:807062	-0.411312641748424	-0.473200738624292	-0.763331500374066	-0.197442003838684	-0.122336227887718	-0.534668184157149	0.0899495167936285	-0.542864415229097	-0.719432969328659
chrI:807657:807807	0.705554748535163	-0.142482935774851	-1.07095323365169	0.155972139628103	0.692065760079867	-0.131265134174244	-0.534109109455217	0.114373144228444	-0.514193716373959
chrI:809009:809159	0.272697380010646	-0.543285316781773	-0.537558343651467	0.641893575311116	-0.727835806060098	-0.269892052752679	-0.477223344496839	0.057907662588388	-0.781050149516538
chrI:809241:809391	1.19238576609102	-0.589206750672198	0.0288844926570136	0.565527397313179	-0.54050041741667	0.129821995202421	0.440867963763759	0.344697119981026	-0.207401172995684
chrI:810863:811013	0.566220428735616	-0.115471951350695	-1.93503701375691	0.671919244373397	-0.176742520242806	0.232826805631154	0.781391601564776	0.54745807357387	-0.466296471699114
chrI:812293:812443	0.632987079989302	0.109668837544175	-0.44121183420136	0.859338603422714	-0.224670677383819	-0.28090107879215	0.428993629351037	0.300319724237387	-0.0672909059664018
chrI:812614:812764	0.491612417636045	0.746619257004359	-1.54123857018407	0.645550757988226	-0.110643774509239	0.189916017841953	0.24513900672233	-0.129570902930458	0.579475324941417
chrI:814024:814174	1.48026314895546	0.139523658303892	-0.313453808520742	1.19104125437323	0.353117435120156	-0.368088085910869	-0.342553850870838	0.925273396537712	-0.439124699422641
chrI:815680:815830	0.149956542604906	-2.19965704987883	-1.56591255516989	0.906965498207313	0.773950880950542	2.26703747584944	1.07865639816535	-0.285274639539071	0.935649100064863
chrI:816059:816209	-0.149076599934795	-1.41643428110223	-2.78569867828835	-1.03375135563317	-0.313593265089195	-0.726714790644501	0.428251242226967	0.00804691756254054	-1.26509954041199
chrI:818189:818339	1.09106434207234	0.0729722500055199	-0.221035900121977	0.323344951669395	-0.27418676323052	0.415032551189394	-0.134062152223442	1.33013316062195	-1.1305221979465
chrI:819405:819555	-1.12907000061478	-0.928278196644549	-0.836956968800973	-1.15867567406465	-0.0616844293785067	-0.780878201185677	-0.500510708191363	-0.954820923740438	-0.238373674019556
chrI:819582:819732	-0.754661633133051	-0.816477656170059	-0.648628588995637	-1.08121057671245	-0.395488892053817	-0.821019793660227	-0.0752685032028979	-0.381215850298561	0.0272714411246756
chrI:820085:820235	-0.222362110884596	0.0600297296671573	0.559138569103587	-0.786018852734026	-0.509070367944141	-0.23498028391598	0.641222261798162	-0.311934628417977	-1.7721965646321
chrI:826334:826484	-0.216008669909569	-0.240607349021408	-1.03364415645388	0.900430020230761	-0.0266960922680639	0.56455249870938	-0.359625526135367	0.775942470838385	0.00669882560018757
chrI:828046:828196	-0.275087880077172	-0.458412094573967	-0.738495700781996	-0.237958066518239	-0.698823368755578	0.396560118447667	1.29913846544552	0.328286360979318	-0.460524552639636
chrI:828738:828888	-0.172275593877117	-0.689462740988402	-0.331016666404442	-0.0765450537789635	0.16786441464088	-0.213731556350464	0.621002352192783	-0.650105278619874	0.264140325926871
chrI:830004:830154	-0.573990688400866	-0.97777508341746	-0.286272380550734	-0.0115550941647275	-1.49439587038999	-0.14460283394216	-0.719210927027651	0.426711103944199	-0.721407328707604
chrI:836125:836275	0.407433412013078	0.324176598912541	-0.228473669338928	0.606290500761941	0.98102436513064	0.687252935364217	0.757154818903495	0.754152643071017	0.12901231720373
chrI:843390:843540	0.428012060872861	0.745248991645423	-1.3693989547924	0.422196510128067	0.592569780555108	-0.203898507038281	1.36156672621467	-0.164611840230872	-0.0944739675069577
chrI:846842:846992	0.475984151835906	-0.00617268871762422	-0.27758822131603	0.15869088625342	-0.724635753305509	-0.880990099665637	-0.915141913274771	-0.143407600070305	-0.746658313010246
chrI:849309:849459	-0.472668534491608	0.556307192161034	-0.494164673022637	-0.005055272409329	0.399019631763983	0.493191267361421	-1.77800475484011	0.174246761974049	-0.554230060002315
chrI:851672:851822	0.432881031511998	-0.243712783437942	-0.6767067301516	1.10787544318874	0.101802404870078	1.00327718753915	-0.762493502147756	0.917929384094827	0.0849181071986158
chrI:852091:852241	1.07289134812914	-0.495194272926995	-0.908862075677013	0.189084475372784	0.153188337500957	0.707940434301165	0.867129046711801	0.528126361982254	-0.279230867883967
chrI:852410:852560	-0.564743904701155	0.190025624281528	-0.460381311207241	-0.142266306336486	0.198252178494527	0.59743789788567	-1.06881023464859	0.59335816199403	-1.10116508326439
chrI:852720:852870	-1.64129106536407	0.142117078935488	0.515255306671001	0.76440646084391	-1.1196246396224	0.030799011533792	-2.25418259556614	0.31572607476111	-0.442457238320974
chrI:853243:853393	0.326945483767869	0.120123926195372	-0.954242716250963	1.32111749213592	-1.07755767473455	-0.122911631308598	0.334739497785916	1.66496627272678	0.547667103131417
chrI:878099:878249	0.106430474983793	-0.50144782896415	-0.567035813944703	0.44214381933425	-1.32474770394728	0.503069065657539	1.77594540332706	0.213947171476865	0.505775741972252
chrI:879861:880011	-0.110867206404006	0.210757381983189	-0.104526459223662	0.630095696018707	0.764513473128817	0.64235379173139	0.647146739456646	0.297855344092295	0.126001309823812
chrI:881482:881632	0.324686526051648	0.67230967401574	0.368109371879673	0.967837724912433	1.14347700183571	1.07310327783056	0.711157007706968	0.809515228101566	1.3500677387623
chrI:881828:881978	-0.207386375977794	0.396461667767819	-0.128072522351915	0.0585905940913661	0.346511278611257	0.79377792117698	-0.297316019103437	1.23463276561651	-0.949265683122101
chrI:882555:882705	0.312545711167579	0.641046011203417	-1.03796554725541	1.43773152099742	0.972045431022969	1.88251003532732	-0.280581014426908	1.56677407442165	0.211181389234553
chrI:882751:882901	-0.355718621752192	0.212653316398812	-0.965167313618143	0.914619038563349	0.954532107084068	1.88036879540386	-0.160251084614682	1.862699939274	-0.627420391109904
chrI:882947:883097	-0.0226378759352778	0.278835256241776	-0.34247644754212	1.28413483752829	1.33854794600027	1.66587149681369	-0.0891045518834701	1.74651389266286	0.151342172970342
chrI:884466:884616	0.0709870643125716	0.261607719019752	-0.350227566228899	-0.0553495414164352	0.942883310338218	0.596212185768756	0.64688511890658	0.597836201714044	-0.362651392672164
chrI:884724:884874	-0.694849878931298	0.492456781277669	0.112194862067086	-0.25626008693407	0.916862544333003	0.0151156820027897	0.0220655817017147	0.101872091960341	0.675890086277372
chrI:887883:888033	0.298946070935121	-0.368773232414472	0.1354884224062	0.702348723561007	-0.567651972254262	-0.126585869662682	0.739780394342758	-0.193740811564137	-1.3720369074715
chrI:890323:890473	0.543272494528522	0.351444332493971	-1.15839626883651	-0.773626612439641	0.428335461884754	-2.63561609224756	0.52387814513315	-1.26903745347044	-1.31310841152118
chrI:895031:895181	0.956314767248534	1.75700939806371	0.547032481031586	1.40113561786254	-0.931538056986386	0.248139141305136	-0.341418070887072	0.0217562679608273	-0.269643178314008
chrI:896000:896150	1.14479078340508	0.056364685356817	0.616109333276058	-0.933917137799845	-0.102068761417084	1.37225204109574	-0.843791293751527	2.17121249238669	0.349075920772615
chrI:919890:920040	1.17777079945386	0.948500270344777	-0.435161492560838	1.48893540125604	1.3365888345699	-0.283089960216614	0.701087338227076	0.0109257660873701	0.357248643386797
chrI:921402:921552	1.48538849740081	1.46857955050017	-0.523471912497021	1.84800530212906	-0.10990419111711	0.632915452906795	1.46835820340246	0.611856101424168	0.483935911882505
chrI:927118:927268	1.19881401784937	0.452766515590508	0.869288872485511	0.65099244078672	0.201242869552388	0.412143453084788	1.10178853036087	-0.301123701674601	0.989820644907044
chrI:929716:929866	1.10006530215401	0.472165341479013	-0.757073906128114	1.67011767787294	0.970793017331877	0.703726890380727	1.62557855647827	1.53029394765354	0.0576801767391791
chrI:935115:935265	0.245756934579199	0.137257796621424	0.192733184857936	1.59279595421872	0.262992338388735	0.260417165244154	0.493330737328304	-0.0718112604766052	0.336584649458539
chrI:935780:935930	1.45481795599001	0.620990350448123	0.939823272221833	1.31589720499232	0.912471602270627	1.60932373019514	-0.438961775632277	0.0820967281813653	1.46766890508033
chrI:936631:936781	2.63720220870634	0.905791742618391	0.748470511265838	3.24596804915174	0.608354019190347	1.25040512778271	1.90993946260617	2.34993680046136	1.94372758713014
chrI:938408:938558	1.78788653759147	0.909042969548301	-2.20007826752074	0.809589933617215	1.07064700159568	1.14700151854648	1.87842807017096	1.72050370878963	0.0159739866346906
chrI:954978:955128	0.466394681877516	0.971172494094134	0.190531100256674	0.316149709097142	0.481534452112186	0.763357381948651	-0.8945840420102	-0.130774405019891	0.87608481955785
chrI:955269:955419	-0.0337574304450979	-2.00800520237063	0.153755101085901	0.169215112209407	-0.971567401761244	0.366041846904447	-1.15010644174404	-0.10099884398035	-0.862956954193266
chrI:955529:955679	-0.0391656967728002	-0.342504058349865	0.387901967357272	-0.347906007121377	0.228540318618556	-0.0384832313368042	-0.74351438093564	0.1514030113956	0.219328137742355
chrI:957435:957585	0.175891471309159	-0.694422153081123	-0.370803848292672	1.23786253685634	0.0140681578381076	0.506056058162472	-1.10611172583529	1.23168127769845	-0.81449291428352
chrI:963614:963764	0.695465082795189	-0.636533545464342	0.834468001143491	1.18426720462323	0.298206502545436	0.674622319896944	-0.0636704694152227	-0.401692460489489	0.917023758235075
chrI:963973:964123	0.603932364911956	-0.749497312630519	-0.0694864509245633	0.917436538851856	1.07102617536127	-0.011344526273306	1.41330772397328	-0.360693755446994	0.841357542550315
chrI:969145:969295	0.593738246837708	0.223307173819189	0.585174132633626	-0.0988840793647723	0.94912448238852	0.199274836524313	0.840675480073188	0.0514038482026689	0.790756742085485
chrI:969421:969571	-0.633405412212404	0.379866983208337	0.157836464382189	-0.440882825017586	-0.0690088535494446	-0.118479747740007	-1.3359363975563	0.373578798923321	0.608162128043764
chrI:973141:973291	1.30426568243185	1.21165476163405	0.386109804719917	1.51850010987096	0.868970708971906	2.23423242040574	0.976573940391104	2.79139026995069	0.939832053497175
chrI:973784:973934	0.410957930343519	0.457436531149559	-0.806469596450555	-0.0771164817138048	0.25503094458313	-1.04492799229833	-0.0649340654428799	-0.168610379722815	0.518048900862115
chrI:978263:978413	-1.01398031386245	0.455227221114898	-0.00708449363494864	0.518774537022725	-0.068675837698781	-1.85598258098776	0.569870118906128	-0.91291231316397	-0.796949119480209
chrI:978673:978823	0.835461637431128	-1.22187860233574	-0.516323036503165	-1.03390858178972	0.330418040985639	0.506086701608717	0.553461982957129	-0.692348141463698	0.0173706020595171
chrI:983078:983228	-0.314210152852208	-0.0774156930445489	-1.76435606020408	-0.586236942533355	-0.245820030408761	-0.721755859427152	-0.541887654120452	-1.56187365998949	-0.906565159820938
chrI:984444:984594	1.34950796187611	0.0449504959046779	0.416917986495311	0.039497239823025	0.907611504383206	-0.195915538308036	0.547980141758837	-1.33503827671069	0.968349214304365
chrI:985072:985222	0.650689267697695	0.756630683246124	-0.221892909449924	1.21830095424182	-0.427503270542848	0.470101758483819	0.333021719360484	0.542169740111438	0.701099627193004
chrI:987653:987803	-0.107244634203046	-0.834645024552626	-0.865268050790898	-0.316128473066876	-0.00234036765875852	-0.527839370233274	-0.0588750403754381	-0.885456667923984	0.52477579634532
chrI:989003:989153	0.390269869171355	0.175164018504155	-0.738404340809901	-0.182326247550992	-0.360539512592105	0.861803473140966	0.347108905154743	-0.652479022962235	-0.505954083793447
chrI:999208:999358	0.0649062496673985	-0.897769694812006	-1.59441456376027	0.894100388900354	-0.80579143525045	0.178717166172349	0.00682985994453369	-0.177635463192636	-1.02406034194938
chrI:1000898:1001048	1.11761600442177	0.983529279934166	0.9761876513527	0.920977271735071	0.66273331978835	1.29330421043663	0.555788024714451	1.5262957063548	0.819434545352791
chrI:1006005:1006155	0.0308290271552673	-0.964292424592907	-0.390748965238451	-0.124465729489187	-0.71443538632663	0.707850781339627	0.552691076388928	-0.430926365538999	0.29831279136104
chrI:1014418:1014568	-1.92256285266123	3.35901578139543	-1.18172342257039	0.647654107328337	-2.0507358227754	-7.11997142284044	-2.59145571976643	-6.60177261238996	-1.18169690835458
chrI:1014578:1014728	0.852233031422361	-1.74968408766338	-1.88653018683586	-2.78589561923011	-0.902019926802686	-3.29418021846478	-0.104465251526682	-0.349477511507794	0.105515412347658
chrI:1015049:1015199	0.167653348290932	-0.060712004932314	-0.965031529530916	-0.280596934866937	0.90637928051788	-0.307082058265436	0.658794382895334	-0.124847099018386	-0.925713931693336
chrI:1016951:1017101	-0.765004749948049	-0.516543607997978	-0.0299314963669909	0.227011834955359	-0.595129812520514	-0.634962984434662	1.37662371580792	-0.406814276158354	0.726769299661063
chrI:1017493:1017643	-0.633922905981343	-1.19151926064566	-0.780963531819552	1.40377484750658	-0.351339952979226	-5.24255859185228	-0.133805397868953	-0.341946007444288	-0.151582665240434
chrI:1018920:1019070	-0.0188895756170945	-1.10206934371544	-0.774971338361431	1.20251291697387	-0.862760145571735	0.309419563340002	1.00659484943738	0.475990148793393	-0.433676610119038
chrI:1029724:1029874	0.660235904149524	-1.26059206944856	-3.69514439269281	-0.111759354898885	0.912471602270627	-1.2622056723247	1.23774351189421	-1.19880073138912	-0.484361742100387
chrI:1030100:1030250	0.315479195673706	5.10712702272668	-2.06856385895197	4.01391405040641	1.15077014034119	0.839682624697088	-3.57208658180553	2.28921801470364	1.66878004048843
chrI:1030884:1031034	0.902453237425574	-0.207454406092036	-0.231277797693951	-0.812318463335003	0.3907899864084	0.878505529639893	1.57037516335239	-0.231044132901415	-0.410480955030234
chrI:1031893:1032043	1.26968006014373	-0.0540352175727469	-1.54170360111924	1.11370203704852	0.840634686968491	-0.777069460365991	1.54742362502759	0.27070393682263	-0.204640184154037
chrI:1033595:1033745	0.132514241638024	1.16859601142115	-0.0107104485308984	1.16541519357984	-3.42940161913439	-1.20774288488667	-0.886584348203098	1.13838600143267	-0.660239026714003
chrI:1033943:1034093	3.30304251093831	4.00789486725404	0.214990484231115	1.1098099549978	0.413205108157238	0.578036080869811	0.795246915659918	1.1290110962987	4.09215662924496
chrI:1034293:1034443	-0.520213959727163	-1.32445574404484	-0.896050109547356	-0.271128391090481	0.305624327254017	0.536596578477156	-1.37372270289674	2.07312010367145	-0.236951690823399
chrI:1038592:1038742	1.10394736781192	-1.63308646026395	1.75058268905103	0.363584440664933	0.467135315685414	-0.245826055529888	-0.16829959096402	0.772837892260758	-0.174021052090465
chrI:1041019:1041169	-0.53655705947037	1.53610745150672	-1.35643019311096	-2.29732705585472	-5.25665472473112	1.27120764585726	-0.098009032191652	-1.14202133897528	1.38418455201848
chrI:1046388:1046538	2.12040773376788	0.257956843067124	-0.880538369287749	0.520584890685114	0.885355819937382	1.14466124824115	2.38619045663187	0.650105329396753	-0.632707470480403
chrI:1049225:1049375	-0.690409232309452	3.44419839800306	0.729666770711118	2.93337911649562	-0.338472315501517	-1.77764582832472	-1.95835196184793	2.26037204080406	1.10836750250175
chrI:1050437:1050587	-0.706346319645706	-0.330696574707429	-2.09617714508091	-0.587259998862616	-0.119894681815099	-0.0403309092211548	0.861663432396524	-1.02344770504	-0.611299600539806
chrI:1051891:1052041	-0.643754737769929	-0.572833475778152	-0.687530304290472	0.256433359806039	0.544508578043017	-0.496361597097355	-0.115203153300198	0.120205254591101	-0.161119744195508
chrI:1052222:1052372	-0.329415655688494	1.55179555023431	-0.335813959454677	1.40179905459805	1.58693915021477	1.55719313897197	1.02630643076277	1.29209825412302	2.71023563682979
chrI:1053701:1053851	0.941729977252911	0.54066352799723	0.0567008648606956	1.5166032656719	0.729112934995252	1.01492932320968	0.151400813633827	1.43577509661437	0.516559071103598
chrI:1062077:1062227	0.544037017517372	0.782594302598297	0.821781980807684	1.55512756821221	1.53123544413642	1.58561382703962	0.308315933381867	1.20325330022904	1.01921037467586
chrI:1067063:1067213	0.858486657262388	0.877437898405972	0.549509580720976	-0.451760496031973	-0.356372341196367	0.253013711510401	-2.42112698915798	1.45418340315074	-1.19289037590543
chrI:1068177:1068327	0.651600273899084	0.378131064392497	-0.00958655972006462	1.37632760365266	0.952507672836638	1.6518499025136	-0.368248532822569	1.54255478079512	0.382522100893939
chrI:1068400:1068550	0.782996948587386	0.55196973169878	0.149580525289464	1.64697597560905	1.25674229509851	1.96717425478682	-0.00297992826919905	1.46919566262955	0.642423008793883
chrI:1069241:1069391	-0.0133874349186325	0.715997118969802	-0.54297766290594	0.932954561624313	0.49478657714362	1.41148587918828	0.240598725574766	1.15279479388437	0.315552810331884
chrI:1069664:1069814	0.101368849381178	0.00719202656392033	-0.710620989210594	0.845060934520214	0.608934533957619	1.04192557865296	0.467821399629808	0.412342268973821	0.201807405146195
chrI:1070006:1070156	0.0513831361065229	1.2761771009425	-0.0607476409267372	1.39951076668232	1.27441783713425	1.41946370478783	-0.226891124913769	1.87829744478766	0.926405079023071
chrI:1074481:1074631	0.667824401123349	-0.366882318942884	-0.796374249533104	-0.151408149859714	0.0106977667784134	0.807046770502695	1.09112725870372	1.07959720321513	0.370605753614659
chrI:1095640:1095790	1.13665491731825	0.480187293421488	-1.65178733777481	0.151259007339984	0.114352026219247	0.642037986065232	1.39046692529837	0.71322212934254	-0.092673703618041
chrI:1096046:1096196	1.15646759060335	1.07281540736658	0.752543518616369	0.82932124645361	0.493211153219725	1.93633182474302	1.44325310358359	2.49021883423067	1.9611750493146
chrI:1099191:1099341	1.09283878242706	-0.535644498687144	0.143068108525564	0.823478773711512	1.3040428706985	0.0621119994712655	0.767290004444475	-0.13950156852051	0.684015961733976
chrI:1100707:1100857	0.0358317881500517	0.898007244523264	-0.271789457291225	2.04402305916549	1.22342043403397	1.66176665176708	-1.12639556535453	1.79248718318187	0.343625231820869
chrI:1102266:1102416	1.51377732344344	-0.543767205940807	-2.73797652776451	-0.605215479330833	0.00481067219424889	0.42313260062112	-0.595753819227581	-0.460841624452841	0.174049155267162
chrI:1103390:1103540	1.49730691677483	1.95402664023246	1.47578856903901	0.322222984200878	0.516737079169691	0.0950786497468146	0.58386561346845	1.3638579903043	1.29513693497995
chrI:1106515:1106665	1.36037037803439	0.684963815565375	1.46260182462962	2.0767208674971	2.17896334017319	1.70642309174347	1.68211159220736	1.49049355287072	2.56298114408985
chrI:1110595:1110745	0.149904752842407	-0.146138284721005	-0.167323069879866	1.08041189181819	0.081357282876555	0.59625710156867	1.01327766576075	0.719970974515572	-0.325776172271095
chrI:1112330:1112480	2.19226151415356	1.11835574393394	0.992646123450954	1.8277891537773	2.35511799277627	1.11730556729522	0.856726381411593	0.765025169052128	1.9114632964238
chrI:1128198:1128348	1.06974878575569	0.332374595161056	-0.038993785897258	0.0767105790794064	0.53549734354047	0.220977223769778	1.34757861913274	0.341265126153204	0.497573169756142
chrI:1130852:1131002	-0.540185796795152	-0.384927431008615	-0.7635734773662	-0.391903418212869	-0.296901250512105	0.187869133292787	0.629333749694885	-0.161084850217692	-0.747933800054519
chrI:1139909:1140059	2.28298383447711	-0.115858104318315	1.28349913833125	0.82478432084675	1.80751418251436	0.630719888082454	0.820330075207819	1.34971383984004	0.622334131090052
chrI:1149904:1150054	1.06365691552287	0.831879550453796	-0.450077555450551	0.355776357388	0.800411441427698	0.383583559931269	1.02271229305631	0.000308620183060317	1.26025451894889
chrI:1153154:1153304	0.0374539254213599	0.0734774597134868	-1.09509996455691	0.719782229916472	0.214635031099551	-2.09955246863786	-0.455638919097166	-0.100381898875198	0.426984952544992
chrI:1153390:1153540	-0.660741099855382	4.4856815971024	-0.238111187810707	-1.64929916911955	1.34732270495271	-2.1267986039407	-1.1796341000542	2.12822186743649	3.90787105272663
chrI:1156105:1156255	-0.842486222913477	0.211616518920451	-0.965847224149855	-0.550782629786457	-0.592407508792587	-0.196228283361897	-2.34333143114001	0.776119824335988	-1.90413804566276
chrI:1156701:1156851	0.0479439372174694	-1.04268500356794	-0.402565857957724	0.283502342250958	0.0972109122819648	-1.28943539411858	1.41355094998029	0.17316850671305	0.348417027732874
chrI:1156992:1157142	0.154541233586026	0.885671790136258	-0.213668048120057	0.604774088187362	1.60971116749436	0.242098665905146	1.51703072919213	0.747311898240125	1.38285255668251
chrI:1159116:1159266	0.408409618639289	-0.0692243646381283	0.135028120372368	-0.782991159124517	0.448608312328684	0.797002914588311	0.612218557418374	-0.199308924137341	-1.25768340074139
chrI:1161679:1161829	-0.361713229353038	0.451070925172532	-2.59462615770272	-0.602720434496214	0.13316398110906	1.23645656007526	-0.235617739985801	0.305797835881395	-0.646280921751926
chrI:1166354:1166504	0.750464589498949	0.249818928700857	-0.0355715744520284	0.852901232009144	1.09430591760585	0.358692652354719	1.40536984852753	0.793278198389017	0.17577987404932
chrI:1174911:1175061	2.24553293184335	0.717277691916425	3.10297178586123	1.57979233928023	3.49494136109879	1.12989730117544	-1.77421962885384	3.3539395105347	3.46573834678216
chrI:1175404:1175554	0.864345859408825	0.0796589700087873	-0.199281766018805	-0.081734427611576	0.674047089777819	0.438586094852444	0.909405701625237	-1.22611094763255	0.28762437844765
chrI:1175790:1175940	0.347794157010912	2.77170389490552	2.77562544856174	0.153029815990738	0.888513373578159	0.630719888082454	-0.304024080356803	1.77523946741646	-0.0125912288388282
chrI:1217331:1217481	1.18850377961704	-0.163600400259602	-0.818681631114084	1.53496797375908	0.490909891481364	1.62072478364068	1.41655877588948	0.459965066268383	0.882565082229839
chrI:1224158:1224308	-0.150062281338815	-0.874253530987177	0.0566529706669937	0.928013134502471	-0.102007698804105	1.2577384160516	1.29136100267266	0.342122023217793	-0.342281434062951
chrI:1226275:1226425	1.29802895910177	0.202334305868644	-0.586332845405821	0.809844003781001	0.520456727368957	-0.376055865641373	1.86488035511745	0.137280315639539	0.601882192442216
chrI:1226644:1226794	0.413640167628882	-0.280734257952726	-0.506100858330616	-0.379018235791962	-0.19310947251513	0.193292151610959	1.4690405925688	-0.441723727198995	0.364744479957211
chrI:1227879:1228029	1.68151014308594	1.01332916315521	0.168675238764279	0.815757613450518	1.41799955253465	0.968944368374261	1.01541868093892	0.851227259069088	0.27614889775387
chrI:1229333:1229483	1.03395206969523	1.13738569000994	-0.190094943062492	1.10539284308296	0.414895058756902	2.21328434761406	0.952769949036585	2.38424283679704	0.682274343373668
chrI:1229732:1229882	0.58700880722173	0.329867793751971	0.654861066384536	0.088959141477564	0.0135088867177412	0.102519965975129	0.425498109959403	0.0584999248321216	0.487087307160136
chrI:1230478:1230628	0.427345918900366	0.522188290669799	0.732209968917482	0.943285835086144	-0.134250250079327	0.86283795578035	0.089327877869487	0.867313824439336	-0.0643219265400577
chrI:1230848:1230998	0.948425632007908	1.27548977142922	0.582897694891707	-0.176318314304753	1.08383767102175	-0.0373261331194844	-0.400028759914746	-0.0915596956576638	0.875904507024401
chrI:1251574:1251724	0.484816610661116	0.46020812913233	-0.386249268613143	1.43474288224663	0.731557328663702	1.87228523675644	0.661783957710982	1.8219960453456	0.161641443989706
chrI:1256065:1256215	0.812865117196123	1.72013790855867	0.860336858822825	1.0336939414267	0.812157512044707	1.01462716085934	0.319472537405893	0.959192939912621	0.637656801412761
chrI:1257880:1258030	0.638408679682476	-0.356321475101977	0.147308631642547	0.808581199261856	0.31998938051795	1.31688525121163	1.01342649728958	-0.541989369949715	0.82222888309616
chrI:1259493:1259643	0.54215211788352	-0.125708324152949	-0.704185040411991	0.870551831024683	-0.262829952319192	0.820390057302942	1.45902947677513	0.512573221836955	0.612057441233521
chrI:1261627:1261777	0.448662367445658	0.00106662034805474	-0.595504743732337	1.11517986088054	0.667886369658704	0.79498411341557	0.148418731749406	0.483799612843263	-0.357533680242045
chrI:1264082:1264232	1.10124977668645	0.528629742778937	-0.695532666483531	1.85976429849819	-1.29225930518567	1.13214389238822	0.230112863474209	1.17917158102526	0.514832271221202
chrI:1264506:1264656	0.789841258533497	0.45775522971158	1.31064706371607	1.00615723244967	0.872871818875523	0.121192361292204	0.632053865412196	0.642866295690111	0.827608526305096
chrI:1271078:1271228	-0.164912565273612	0.530358077908363	-0.651027900528397	0.055417175616543	-0.00407270853484227	0.691010091662201	-0.259967441165574	0.810761889728792	-0.500891967455943
chrI:1271435:1271585	0.898643793780111	-0.377811221534318	0.686750457759396	-0.392414867562719	1.63283195264959	0.660587623980449	1.30335366356937	1.02484459094996	0.141730033313767
chrI:1273862:1274012	1.82528302025822	0.943734465268693	0.569892212004626	-0.16862727687064	1.19939355017879	1.36661408239112	0.960741722968373	0.704198189481248	0.577227077795839
chrI:1274035:1274185	1.13145783597153	0.831698205798729	0.0909380684837305	0.504663992527813	0.829975934060031	1.13891193342441	0.00560251962322853	0.749377702890248	0.087584211377097
chrI:1277277:1277427	0.586750260484404	0.103840443147722	0.518771150553989	0.66039158336309	1.07362409214365	0.527702389242861	0.439794863766437	-0.409822378468603	1.61423348155744
chrI:1298907:1299057	0.672217209658367	0.444374890894695	-0.444327830914668	0.547347294286046	0.731760281377108	0.785492396221464	1.06148116253542	0.55381854549729	0.731105865784738
chrI:1300091:1300241	1.89094567363744	1.10264624264013	0.909368929505086	1.58429733943839	1.62057052679408	1.82115470804323	1.73281807811937	1.47030987110573	2.26206247497064
chrI:1303013:1303163	2.80271733486948	0.329651546629657	-0.455416508506531	-2.38617400432978	-0.258029263384576	-1.11327132887087	0.327417161641099	0.40755032042958	-2.19671679254841
chrI:1304332:1304482	2.12656079360314	1.61821083943117	-0.320230484640756	0.764250418477899	-0.107696772027805	1.21537970582856	0.631910330626689	2.08022584073111	-1.18582566134397
chrI:1305333:1305483	-1.83663794892074	0.726973319780657	-0.311325677327501	0.297864496529876	1.11762243466022	-0.65068679683063	0.0126147452928571	-0.730187201265107	0.642672149933439
chrI:1305726:1305876	2.20297551296943	2.94063613372581	3.13576793547798	4.80204751338747	2.2165798029125	2.68214168523186	2.41762488254656	2.97791928436746	2.4955898311995
chrI:1306833:1306983	1.55565179858371	0.0362410349498846	-0.124686374723188	0.737322620293512	0.295981275747444	1.45755990590494	1.90497437920849	-1.02224471031655	1.25626488748727
chrI:1308057:1308207	-0.351887091747314	-1.89284879051802	-1.50705694293025	0.573939059834888	-0.785266761766207	-0.0538128577640875	0.781401076543081	0.244638590073951	-1.3890714526387
chrI:1311071:1311221	0.433829501799297	0.172755777267825	0.168649216796667	0.931690575985376	1.09281119927515	-0.568191028744126	1.5738959337436	-0.00168417549820801	1.33273359710721
chrI:1313680:1313830	0.651725413538671	0.556824714533851	-1.40447986535103	-0.11915360632058	-0.0568914641618003	2.28005062354714	0.273243740520173	-0.542862916234606	-0.915748477624079
chrI:1315548:1315698	0.357723240363204	0.826074077284062	0.670735969114411	1.00572038159997	0.836121578419648	1.08793068782613	-0.657151650295083	1.20488412923873	0.93323820030527
chrI:1316144:1316294	0.388530258777579	0.141701444083844	0.850173769153514	-0.035101821076993	1.53111310132535	0.153625120676682	1.88127596482818	-0.633631153911279	1.72679120527615
chrI:1317085:1317235	0.776801238562462	0.611929009471274	-0.0569420850240962	0.934587416818991	0.397331178236488	1.3032384553239	1.33997917052657	-0.0870702785695894	1.02074984267874
chrI:1322042:1322192	1.16966323227638	-0.0721476110228108	-0.869443140768703	1.37546665667036	0.179497170072849	-0.0725620837372391	1.45386832201535	-0.383329970470854	0.516399391177777
chrI:1327935:1328085	0.611952804428482	0.0946759700270433	-0.259268256951216	0.768062320303855	1.23765005961648	0.129971125938876	1.85240669803364	-0.731257014770248	0.922761253037932
chrI:1335233:1335383	0.0313123710474909	0.24262914997334	0.301583600290123	0.681347220269474	-0.829598472452135	0.362146910165348	0.151743299523351	0.31528313659355	-0.227430726651335
chrI:1336772:1336922	-0.514347896997624	0.167475458607075	-0.497416714227522	-1.66122430070116	-0.655349172388489	-1.2504519810081	-0.0768728349342591	0.540141187150604	0.274288397457022
chrI:1339708:1339858	-0.881455402047688	0.695693352948378	0.716748460177942	1.77483091205523	-2.38048116284882	1.41282052837811	0.0295249114787626	-2.1219962836208	1.65024897059553
chrI:1340095:1340245	-0.0604627505372988	2.50165596882297	-1.21902936706197	0.0929322400233252	0.622153808878901	0.326805961344705	0.438878951766399	2.29499203929193	0.790840163741107
chrI:1340524:1340674	-0.452946668992039	-0.0684572335193801	-0.313453808520742	1.02576402781172	0.915398798705473	-0.427136942531164	0.636900126329099	0.0276341460735926	0.0161470369765891
chrI:1340985:1341135	0.460554904086002	-0.743516631558668	-0.191110581338247	0.996169880972146	0.637209359409088	0.81692177906271	1.10308925584834	0.302304221250575	0.0988732970183609
chrI:1341377:1341527	0.407136075173613	-1.02923746448731	-0.836784714512338	1.34200115427505	-1.21802158377002	-0.111046862719016	0.900368741127112	0.155388101515164	-2.06379859678114
chrI:1342173:1342323	0.626607394402173	0.900897587261835	-0.278424594709664	1.02367478879523	1.08247814727779	-0.0758769191724315	1.99293853651676	-0.122537462263955	0.991994585562812
chrI:1359579:1359729	2.30614839347173	2.83400883619898	-0.238809870154004	-0.0394232046366721	1.78104484998597	2.83777826080355	1.48085840163114	2.91178307350108	1.23562601500415
chrI:1361300:1361450	1.13687046446239	1.29812788285392	0.344348774341578	0.84554835168918	1.36167064505332	2.48120529835739	-0.0591799560960879	2.32836330584622	1.29347296757578
chrI:1363707:1363857	0.903372215767844	0.376877368916165	-0.456837406445443	1.36841386998097	0.162577564074721	1.35208515824373	-0.843546840817085	1.91674159230074	-0.982972963769604
chrI:1365424:1365574	0.159163768839593	0.325474828600716	-0.350370031331409	0.815501301210997	-0.359672270753396	0.371597096042665	1.26643638914215	0.850008213593205	0.54509879348409
chrI:1368821:1368971	1.59890899737574	-0.255456257706397	1.0161921409592	0.512724921531476	-1.35211793322262	-0.139065944189619	-0.487733717710745	1.40825715950119	2.22524412473669
chrI:1371186:1371336	0.915683284272758	-0.461616063092515	-0.484520002969936	1.25734161123103	0.911866824628648	0.574457054291016	0.488964015061567	0.732888234760281	0.644173480445332
chrI:1392559:1392709	1.05976586051146	-0.433367807237488	0.165126904896766	0.403519109927336	0.168104814675708	0.105250590021534	1.62222412065066	0.372800926836452	-0.148968368841407
chrI:1392914:1393064	1.02623906505455	1.00053282425582	0.0313940642004811	0.947610393259747	0.527440270404131	1.18146195962335	-0.326038585395896	1.77919716324935	1.14889893247503
chrI:1394260:1394410	2.07985682000615	2.68656285017792	4.07643568025628	3.72569919598376	3.33473611140496	2.34951415707464	2.38910283397523	4.27470756760917	1.01223684349633
chrI:1410013:1410163	1.16857316954768	1.67801653290293	0.594521837358326	-0.405111645307338	0.049612453465113	-0.165961408374337	0.4868908146823	-0.180711405355231	0.489442879231939
chrI:1415943:1416093	0.705187326619869	-1.19794244144125	0.183179389101063	-0.472252962416853	-2.33873821539863	1.08760546604087	0.5267660342116	1.11538365144795	-1.18902331899292
chrI:1416101:1416251	-0.414612770587526	1.19093377263759	-0.0540895861518148	-0.12582613293279	-1.33807547167153	1.05104329264596	-0.313738554948024	1.72050370878963	-0.78411229600646
chrI:1435234:1435384	1.10051569621146	1.37286358879745	-0.417738950214021	1.80239893720813	1.2194660043758	1.2265389365139	-0.221388425704696	1.4004698999033	0.814669542567795
chrI:1435591:1435741	0.0987033069541674	0.700442668406129	-0.823749809518701	0.364248098445319	-0.0253372197495376	1.68094945295341	-0.124776373672332	2.35552863108491	0.910158465175194
chrI:1444208:1444358	-0.615696910117706	0.0401389753075366	-0.671692882297336	0.514329282293456	0.078067142714405	1.07973081364435	-0.452869787099828	0.600356523113452	-0.0907568035645727
chrI:1451573:1451723	1.33104603090535	0.0189886843900327	0.0221513768850464	1.06323966102258	0.187123883356139	0.608927376471881	1.18855665694682	0.916964377526428	1.00122937767582
chrI:1453075:1453225	-0.520213959727163	0.899275089661665	-0.693356389008913	1.07197035695056	0.305624327254017	-1.35830052344818	0.0456507424174067	-0.158854738679354	0.835212109254564
chrI:1455333:1455483	0.977661585281184	-0.211503092273446	-0.643623209328976	0.978864573182265	0.656019913953824	0.889659308027616	1.5630926323761	0.0649120687490269	-0.0657380430715584
chrI:1471122:1471272	0.736387930711581	0.469999610983645	1.35996325677659	0.649720799835966	0.75474118730571	0.886141085857005	0.319141373794074	1.41146893762343	1.2716739918607
chrI:1476655:1476805	-1.48498439242508	0.294379406270479	-0.905352737319666	0.320067117071281	-1.39880013359538	-1.56134051390582	0.200293139666572	-1.93990944977632	-1.75029245291112
chrI:1481609:1481759	0.652568737273772	0.831220197125776	-1.41974104963048	1.02608797034809	1.07569510563875	1.84472250539288	1.06773654951249	2.46002582087727	1.05831073393481
chrI:1482826:1482976	0.00870718741490306	0.688251578162512	-0.136430077043591	-0.00932181146596063	0.458534608715446	0.363916420269809	0.0572489864381183	0.208868564205032	0.354857791762138
chrI:1514520:1514670	-1.94650109823938	-5.78731837423426	-1.35643019311096	-3.030474810701	-4.14427949945049	0.941980170255774	-4.81784268048515	0.612017490576392	-1.99516830878942
chrI:1537258:1537408	0.665472134615285	-1.30761752634811	-1.11835725089371	0.0298728950112452	-0.18282049104653	0.304983545792071	0.376159842829164	0.471577736225829	0.27438702118677
chrI:1539005:1539155	0.440401346640051	-0.430582248262223	-0.306151998693374	0.544661745384592	-1.72259221239216	-0.114269657293263	-0.473607785429526	0.420411027493552	-1.55764400512295
chrI:1540593:1540743	1.68365757026523	1.46286116764638	-0.517397027480482	2.14884292648527	1.43554732543803	2.54526480776833	0.548550799127629	2.63640873771528	0.774158428245441
chrI:1548248:1548398	1.19362256645744	0.304074927702372	0.424346165069748	0.384313549658062	0.0981072140166011	0.301481279376372	0.489592207723415	0.625190997027459	0.719581281084059
chrI:1552693:1552843	0.457600806198905	0.567507731958707	0.535349469003785	-0.764956652748482	0.0816120615376759	0.224716700126846	0.411035832836791	0.417399536346686	0.79523179253264
chrI:1559173:1559323	0.548739082318059	0.922891916536011	-0.561112267919005	1.10821055429382	0.827550900177441	1.6403641500078	-0.139491002967333	1.91953787622148	0.408975639801396
chrI:1562640:1562790	0.521518733900997	0.801261352759181	-1.13037995187469	0.687236047464827	1.35247873793761	1.2904626280821	0.394401452497713	2.20344793130403	0.472434205919987
chrI:1564113:1564263	0.0776604365271803	1.21865052399223	-0.272528707341581	1.90109725387436	1.02730440660779	0.550862822481693	0.954365652181884	0.822553799626347	0.664371118834007
chrI:1565222:1565372	0.426710766883245	-0.373381659567524	-1.10424241901184	1.08769888656504	1.85700520017547	1.3164594457778	0.157419870371249	1.64649071284868	0.166622093502684
chrI:1582020:1582170	0.714421594036171	0.780247294575601	-0.470156629340956	2.01437574633073	2.12251441842937	1.44394694924756	-0.784766079680202	1.05013097566074	1.12636210471185
chrI:1583399:1583549	0.70725737846389	0.262496339857474	0.499601622107065	0.87473212141054	0.852727756167649	1.04931517988624	0.587297136832691	0.951007374943391	1.06624122449705
chrI:1585152:1585302	0.0418194490790747	-0.480210072429915	-0.908866944147355	-0.245821979298111	-0.110874527334603	-0.26532389871793	-0.0459969588086936	-0.445650633132456	-0.0618029198450645
chrI:1588220:1588370	0.78231747538455	2.2445552991389	0.124990571000296	0.393535086639617	-1.24273479316421	2.16146652233338	0.621830470796012	3.11866707662441	1.39836270784653
chrI:1598559:1598709	-0.462324237833683	-0.870158335857501	-0.443934281489147	0.0727121699299013	-0.180546931437756	0.466189081676102	-0.206755328195651	0.598108214485766	0.773595090575071
chrI:1601566:1601716	-0.0563669418946046	0.821953330273696	1.51362601073374	-1.7926206738532	-0.238280788296482	-2.48733539684313	-2.19072969910686	1.26805652449671	0.824789175135661
chrI:1610115:1610265	1.78901673634313	3.69942434385673	-0.862931045621251	0.866869462730022	0.513860007544007	0.326459776037328	-0.0158392437060635	0.657215973304316	1.80650803608134
chrI:1628636:1628786	0.352650624413166	-0.0673635168737138	-0.713333211781606	0.546376183516492	1.49757160791128	1.71806254176148	0.0837359325116536	2.2605671434469	-0.0959161657156364
chrI:1634526:1634676	0.646796927547524	-0.877428703250828	-0.484468925231641	-1.05678548874921	-0.000981019968983429	0.244140265592992	0.781154927137634	-0.423407823371101	0.912573230182732
chrI:1636520:1636670	-1.62719293723022	1.92623155924629	1.41397347905399	2.25494879647774	1.44215129395492	2.55547398625551	-0.0880700152686737	2.30932469315243	1.24983051479969
chrI:1641389:1641539	0.680489924192088	-0.370303779763319	-1.3132792838767	2.07829771474938	0.489602796027645	0.856604042149029	2.58597591502644	0.833735989921041	-0.021217033052493
chrI:1648226:1648376	-0.914748281659726	0.395872525616599	-2.7487237189941	0.913602061749282	0.0187270863403837	-1.16127327935669	0.602187426294042	-0.556053101495246	-0.872534329497185
chrI:1651381:1651531	0.759548299941133	0.511152536240304	-0.128862360000661	0.93533076129095	0.696255237820115	1.6873198258532	-0.135416026226367	1.83872592387757	0.982015022810653
chrI:1656778:1656928	0.728032201995828	-0.439909143136708	-1.20420982377429	0.972982233901341	0.603862857650185	0.805669135645597	0.164705565532628	-1.06858169318042	-0.365330988004831
chrI:1667363:1667513	1.84200862247458	1.92484023484987	-0.804656468760711	1.29366209149803	-0.319699213018844	0.928683271144953	-0.166814969434738	1.1349133547421	1.57275639789686
chrI:1669117:1669267	-0.347102996780145	-0.0790118780884533	-1.5134668198823	0.629773750583873	-0.370573370814094	0.706091212305025	1.2686711357871	-0.124907608414576	-0.544211454061465
chrI:1672397:1672547	0.757649232932645	0.977654198838657	0.493272863793731	0.809014676008965	0.699235856411202	0.929231893304627	1.75222054557167	1.37818660046981	0.0419456066574608
chrI:1676587:1676737	-0.277664615943765	0.116384176140341	-0.513248885545497	0.84708978393752	-0.280207956603849	1.12480375119622	-0.381410855561323	1.78946614033059	-0.604544155608423
chrI:1678983:1679133	0.503941175202314	1.02916581190149	1.15826817800939	2.55305872603107	0.690438442508663	1.75500280775486	1.00915100226442	1.37005424430169	0.244391274068267
chrI:1686250:1686400	0.238132243055986	-0.363197408933747	0.765397480307174	0.0127759734840676	0.645005834929567	-0.278150104660904	0.272310164919861	-0.832574965760624	0.909553514490846
chrI:1687743:1687893	0.246870080928794	0.390891905656677	-0.839561538183157	0.499144244601225	0.340406473689881	0.280189525690179	0.207354723155017	0.339991283130084	0.180204523174451
chrI:1688944:1689094	-0.729724187025899	-3.67808796612249	0.974748386565672	-0.487297427530719	1.22169954152119	-0.128283914827577	-1.43055195361635	0.936048471612074	-0.237332099428451
chrI:1689105:1689255	-0.83247561736934	-0.469286645098483	0.507983840652841	-1.61012680293632	0.194922761011125	-0.684313138492618	-0.408609526503598	-0.229117410234225	-0.560394028179841
chrI:1691111:1691261	-0.192147799099726	-1.02660338691857	-0.672397131403292	-0.545891259033933	0.103743621043863	0.208279844698114	-0.538288985467994	-0.199214818239141	-0.775103113849369
chrI:1691394:1691544	0.349437568222375	0.137313732430458	-0.0107415883040271	1.10258782272133	0.411974893313985	0.79688545409881	-0.498832210757134	0.985287695107871	-0.306774409657955
chrI:1693241:1693391	0.425493136249497	-0.293822529089034	-0.348353702763807	0.0359685273403549	0.550106526587806	0.347610873609663	0.383217891297861	-0.147265869654883	0.238027732703843
chrI:1695157:1695307	-0.106874738182474	0.266799513375631	-0.336557726134411	0.425121607258284	0.557572633772521	0.16328149570435	-0.723269546839191	0.736767680805691	-0.102660099900841
chrI:1697075:1697225	-0.148333198233406	-0.928431613008224	-5.50441992484377	-1.36685264545958	0.0704104748334375	-1.43647353767078	-2.35374945790895	-0.0507805378636607	-2.31994423175768
chrI:1697992:1698142	1.47992524000048	0.962383476177866	0.401286318167322	1.71906796793054	1.69075340164555	2.23144572165075	0.778058428654698	2.18899313346908	1.48831804275673
chrI:1701837:1701987	-2.13870925041976	-0.396122936533665	-0.125120305264411	-0.305561003590548	-1.88236092490065	-0.775824670484618	-1.73493388331391	-0.0330029162484877	-1.21688514321005
chrI:1715206:1715356	0.241754147592637	-0.510176521992778	-0.660230617330059	0.532828636522928	0.825050441212515	0.748884006554991	0.89085963070868	0.0441387999265248	-0.501168681038711
chrI:1717509:1717659	1.21239262873516	1.23991871028808	0.735717488169723	1.07240768370713	1.28300617451235	1.4540713000885	-0.206293690449852	2.04091937886087	1.46112085133001
chrI:1719150:1719300	0.234945393186698	0.0724061857365444	-0.706154821749779	1.11213652884013	0.714409008007367	0.896700757293654	-1.01883807945614	1.05804892380825	-0.0704099446561779
chrI:1721586:1721736	-0.800663848534075	-1.59509700923139	0.173381224986491	-0.25841650209227	-0.394410453811239	-0.129250293895262	0.214058105003878	-0.692308765847407	0.256620617870638
chrI:1722649:1722799	-0.446492452025743	-0.630085730144007	0.0724175370939966	-0.142794003266511	0.896244836879544	-0.264480612490839	1.25457038772114	-0.629240848494901	-0.359065556815734
chrI:1725292:1725442	0.803243373079471	-0.557346339663186	-0.657391952515144	0.301841106197929	0.552258118255199	-0.0885201318881842	0.687534115990537	0.148590679921412	0.0186983725118261
chrI:1729646:1729796	-0.0156814314662745	0.404671971881292	0.423558453768377	0.645474230141737	0.280731542609154	0.63174259211158	0.291549668152941	0.472102853638844	0.84747029025838
chrI:1731061:1731211	-0.692950896884148	0.000316126084280364	-1.55245528574592	0.379586349564307	0.473126701138557	0.416032332739328	1.42550047744459	-0.410583394429908	0.128640956488674
chrI:1740764:1740914	0.0458231457712121	-1.12425154086011	-2.22425170581085	-1.37854562978355	1.0923031818504	2.69983481301498	0.170153466809355	0.221204267447123	-0.0163607564107244
chrI:1751081:1751231	-0.746078248422921	2.67422739579092	-5.28811945662464	-0.338870603154034	-3.59299227404433	-1.78496763874185	-4.07863969326761	1.61962810722218	2.23938426194655
chrI:1777440:1777590	-0.248446245370588	0.155089018910689	-0.685657419562496	-0.141254659846712	0.140573934595463	-0.0525573810345422	0.332378282918112	0.531837349078045	-0.445750543586822
chrI:1778778:1778928	0.742770575134955	0.852481367353908	-0.109888747989841	0.907906791349014	0.765149409801486	0.844106600638339	-0.117078864532354	1.52488543038104	-0.104190727649957
chrI:1792633:1792783	0.326945483767869	-0.267320384682464	-1.77716954230935	-0.8126340936071	-1.0289195181339	0.089726197695166	-0.27267440251531	0.723016476289208	-0.692179490681099
chrI:1793071:1793221	0.441447306405928	-0.146299386462224	-0.811566988145069	-0.676960393475013	-0.654963270350087	-0.747476338635713	0.0937765644396891	-0.916635057437204	0.0419133490784662
chrI:1800165:1800315	0.253282727470432	-0.033532481861752	-1.81692542923471	0.982664677664962	0.0236270304583902	0.0981069957942166	1.83940092743857	-0.0582509820733708	0.0416244393326635
chrI:1807962:1808112	-0.518730177299308	-0.0618918421766025	-1.73322484619993	1.22929820111345	-0.106644237313989	1.55455882169934	0.59241261632805	1.34090492872702	-0.981866663904721
chrI:1815938:1816088	0.0718569393559339	0.796789008241941	-0.584848160206941	0.974389096914469	0.00543300535897593	0.286777512951007	0.312938854478199	0.892958112790644	-0.143619268913127
chrI:1823037:1823187	-2.68496447528235	-0.835105801651383	1.74549838528651	0.424475942813643	0.570956308219567	2.00768319187579	-3.66071258962615	0.476353257573294	-0.557794900927403
chrI:1823209:1823359	0.124615858199792	0.67094848792682	-0.134314955416519	0.618218183094351	-0.51037914179284	-0.503788404908208	-0.835655825828474	1.3004955423595	-0.621893438577767
chrI:1832204:1832354	0.356838263692554	-0.327949959360559	-0.705557001196123	-1.05864717906946	-0.0600720645925954	-0.90519578214116	1.01060228138988	-0.945415282883568	-1.26387094110033
chrI:1832612:1832762	-3.04664213310109	0.510810218826958	-1.10337834520831	-0.730840453652941	-1.86064763294816	-0.138639810710922	-3.58829759599858	1.00535021720862	-1.46173593870925
chrI:1834888:1835038	-0.801298281787452	-0.505383758596859	-1.32244172802984	-0.116480104676977	-1.33734810427325	-1.08714627336845	-0.939981103062743	-0.103142264081011	-1.78549267646429
chrI:1835094:1835244	-2.63265382106989	-0.411970894998302	-0.982457728832048	-0.265093684056236	-0.537055152842529	-0.252003782225115	-0.9138320677142	-0.893381480475832	-1.06711263834246
chrI:1835532:1835682	0.0521424613672313	0.488096453650662	0.0880697470981276	1.43562388582038	0.331647191725717	1.16213850741594	-0.129360591995287	1.31781265298115	-0.34629283996151
chrI:1836211:1836361	-0.842677550611004	-0.26142009443817	-0.852303313092038	-1.0736197000163	-0.1978554006983	-1.43140973161298	-1.40222570658604	-0.326681252634946	-0.430695186095822
chrI:1836349:1836499	-1.1252355991888	0.533348637023879	0.290887613607588	-0.622765371510572	-0.305366066547702	0.265463120432444	-1.41252357599994	0.172109547215773	-0.300260079197424
chrI:1836781:1836931	0.345577576566217	1.00206302861722	-0.10351272274821	1.03073091395769	0.884334925380196	1.89558900733414	0.114070192847918	1.97251619109996	0.872157654418602
chrI:1836992:1837142	0.768157026201477	1.04104083312128	-0.1413707996436	1.33922295307106	1.13531054119022	2.01989384616488	-0.0637861089780879	1.64565151175918	0.563631944387842
chrI:1840859:1841009	-1.07740841119228	0.268696015042738	-2.17721540781752	-0.488245613708444	0.440302041851546	-0.619969978996906	0.376772178345965	0.546645545146246	-0.441089372173713
chrI:1841202:1841352	-0.300701101363288	1.40817719380509	0.00251115834612392	0.160574052145905	0.737992814563662	-0.482434576776245	0.653634138158727	-0.0803540379711648	-0.505307862314834
chrI:1841718:1841868	-5.47648668757535	-2.01555053189752	-2.23137776205451	-4.8052712451965	-4.95394079522926	-1.46084369108844	-3.81086823458354	-2.25033543292289	-1.25960867177688
chrI:1842434:1842584	-0.176045446223938	0.874617589187799	-0.850006321389362	1.22946219068828	0.748362292361374	-0.0153721642903079	0.994768923777454	-0.582550273901495	0.206018491799711
chrI:1845023:1845173	-0.993816335636711	0.315090710524563	-0.463374294180444	-0.559893060559469	-0.0519081898814793	-0.490909084114946	-0.737098722394785	-0.0293685835420111	-1.19637864509268
chrI:1852706:1852856	-0.528596643942042	-0.954570904230622	-1.02144880556023	-0.308197314579552	-0.0996137485691909	-0.242667415688212	0.250327101174205	-1.00228899527627	-0.557467320242604
chrI:1853009:1853159	0.349328758038412	-1.75922975418226	-1.07020711706837	-0.137029194388677	-1.29480805034951	-0.131992234678928	-0.555556862657486	-0.691219868395197	-1.07885281653743
chrI:1869123:1869273	0.253511005497785	0.650541645979952	-0.473415893585076	1.4416894485113	0.832572331588055	1.5063943688502	2.00322311428122	0.962110371831508	1.11329724602743
chrI:1870847:1870997	-1.44554381025147	-0.405585143840029	-0.272528707341581	0.0919006377081974	-0.487166020582133	-1.08400258736422	-0.358676371844156	0.381006894538815	-1.3313111320447
chrI:1872349:1872499	-0.256685489069529	-0.298236887951367	-1.85906868373527	1.94740439664081	-0.33057582318851	-1.98586268673614	-1.10474624698905	-2.56829261991458	0.711172446702016
chrI:1872571:1872721	-0.544441441717571	0.301773317637045	-0.655036277328759	1.76584366195053	-1.7718155395657	-2.42145910895101	1.08499413711459	-1.06274053210515	1.32079555467149
chrI:1873859:1874009	1.07895122897232	1.02734497744709	-0.442615336286621	1.6259836581666	1.57097672740332	2.62615612365148	0.36681549668035	2.49436416739892	1.04710988150275
chrI:1874543:1874693	-0.19493697055025	-0.686222667362928	-0.610610688988558	0.148479576723295	-0.642952177013953	0.0783437025382515	0.735772918431447	-0.515400549891533	-0.216033425845829
chrI:1875136:1875286	0.58641561151183	-0.981406389927211	-0.576378572914595	-0.233044201379849	-0.245377583155589	0.0589037451964739	0.141875790332615	0.134627215866362	-0.673965542002819
chrI:1895051:1895201	-2.12574378673788	0.0408067985451507	0.373388555948793	0.700318074859213	0.781177068927395	0.156282908560845	0.0739612752569542	2.38217000237987	-1.72536580378033
chrI:1911722:1911872	1.05275792557636	1.68597714532874	0.363908074176159	1.76020470970075	-0.165038566847663	0.907891512669604	-0.199239586458282	-0.249816766352058	0.0146920979173337
chrI:1913985:1914135	0.171036178038776	0.79000706480584	-0.435051260321039	1.35385880336505	1.55104551231219	0.246381901998799	0.387970163702723	-0.21790276953366	1.10433035268843
chrI:1915962:1916112	0.911741371209058	0.252771970526477	-0.541709236545748	0.424087021168034	0.0977280402510049	-0.21469519715599	0.572853076289299	-1.21056912368436	-0.100396839328376
chrI:1916801:1916951	-0.014541725967183	-0.41557585713697	0.193388070491811	1.57505449044994	-0.325783596946406	0.45130768719098	0.583148159686271	-1.58768870248623	0.186733441286335
chrI:1919286:1919436	1.23347365946317	0.715573278469347	0.778745474532529	0.868923187243001	1.16673307827193	1.56466209947466	1.14279696147367	0.483872956431677	2.02438675678221
chrI:1958473:1958623	-1.05667325052792	-0.0927927328724824	-1.97323908648794	-0.609278639767719	-1.89358842097086	-0.0811709975200801	-0.785347573712505	2.03509040491786	-0.807658207322368
chrI:1972696:1972846	0.274861077291092	-0.664804158942111	-2.68400284668741	0.464688667642574	-0.0344425560378722	-0.136065371621964	1.46735319201513	-0.269944858939585	-0.485762668188732
chrI:1977980:1978130	-0.493855036295023	1.00827043325355	0.0381096262969785	0.464982560856379	-1.02981042550647	0.292510782971991	0.224312846657581	0.203451100288669	-0.115404124660936
chrI:1978247:1978397	-3.52982621703046	-1.06894106781771	-2.11837421015209	-1.23504951775698	-1.37871816568043	-3.09698146746878	-3.06754927423287	-5.44496574065255	-2.49964376905671
chrI:1978565:1978715	-0.250516862286608	0.776124828818213	-1.0226979556274	0.787449313391209	0.272914971150502	0.652192048137172	0.57942521728519	1.08021173517849	0.388527304712249
chrI:1978815:1978965	1.23964450386019	1.66300598057425	2.22807744505191	3.28652682178768	2.97745199849795	1.27083321838	-3.49985581024292	1.1616217215187	-0.1425803919437
chrI:1979489:1979639	-0.0573497347310784	0.866291372962159	0.229507508198314	1.28694016851622	0.863347759571605	0.419178481948338	0.298902840512846	0.611090582497882	1.48939340166511
chrI:2011297:2011447	1.02511275701022	1.27759400576517	0.340254087795302	0.712752483362214	1.8722033024538	2.18093172864264	0.624655353527977	2.67541357231707	1.85469443628906
chrI:2019503:2019653	0.72434093575903	1.55194118993883	1.54046765957841	0.352342495040646	0.002470554763258	-0.0641528145841572	-0.0940260698946415	-0.211435568973331	1.86831978310577
chrI:2023320:2023470	2.01467748405034	-0.216072485436868	-1.18204831818983	1.10927638811733	1.78360572322682	0.517775984383942	0.79586001571131	2.63037046180948	0.501793919650848
chrI:2026126:2026276	0.65979639867412	0.878532377250232	-0.375878813196029	-1.06482359655386	-0.469645373706926	0.864320312015059	0.10986904468178	0.988005485618518	0.308643270873687
chrI:2045034:2045184	0.0707765215487169	0.609744674405909	0.40720426452518	0.478327383701875	0.809886203959761	0.54717045080913	-0.949974643371063	1.26703636861128	-0.420115796478208
chrI:2049150:2049300	0.529949200918214	-0.213843249976011	-0.0665543469187618	-0.415627740402158	1.36248105562988	-0.495022502102217	0.0942907772094023	-0.180035703715782	-0.236862292125998
chrI:2050075:2050225	1.80922201252134	0.0147418377313648	0.558005340552317	0.469553709851607	0.735167422220592	0.357323595163749	0.459360115289587	0.778603890083571	-0.413413099672137
chrI:2062625:2062775	1.70204072619843	-0.742224313346963	-1.28599698294509	1.59057817529125	-0.467970801719219	0.556593169257216	1.0212152029381	-1.865744172449	0.139344343094721
chrI:2063998:2064148	-2.04751388344654	1.15440109099529	0.447797064667248	-0.980393118880037	-1.0299930332266	1.75239446434641	-0.654299777584652	1.87546507968067	-0.0449351260804116
chrI:2064818:2064968	-0.0877356259557428	-1.20767333853404	0.212605446969093	-0.0618075353978829	0.338945387578411	0.296367247446988	0.026706334078088	0.407096681025566	0.715801409733009
chrI:2065558:2065708	1.09464182651598	2.09873253845292	-0.22782984654272	0.810239816445561	1.30846095431688	0.0400773933129401	1.69230326810143	1.30040221370268	-0.0190701793926068
chrI:2068960:2069110	-0.316077964078161	-1.55262267580399	-0.953320704603446	0.41312223916687	0.77969746724797	0.252976128951796	-0.238489805819014	0.598376269870578	-1.6544817379076
chrI:2069316:2069466	0.150956605302787	-0.0926367036252018	0.0380139392692469	0.206635546693536	0.349864157845562	0.155836508589281	1.1857590249918	-0.684598894743205	0.886792193563735
chrI:2070820:2070970	-0.45964223402244	-0.707503600144295	-1.81734541126469	0.185472663066902	-2.36525853120646	0.423512501600563	-1.254946371866	0.0296058408902253	-3.31374678939426
chrI:2074562:2074712	-1.11658839693145	1.17810175945608	0.818816825114716	1.03766772208605	0.72781633891932	0.947866745050502	1.78856145523827	1.30264389146295	1.15032807210352
chrI:2084300:2084450	-0.936122132431957	-0.433301895194671	-0.234859146605823	-0.690228299520698	0.663251343111596	-1.0184752326032	-0.481488753975789	0.0520510985761336	-0.390290726603291
chrI:2088929:2089079	0.371587266933173	0.305697460619774	-1.21986467887195	-0.0435387433103922	0.257436732656783	0.545498643009742	0.170070821388106	0.363629709856132	-0.805417604511953
chrI:2095188:2095338	-0.292058456401652	0.172798482686976	0.501096290122746	0.925076055543947	0.365969087111728	0.467956207714907	-0.180178646319303	0.0277123281550071	0.736655775409303
chrI:2097019:2097169	1.71432314562105	0.701508220092	1.60573699126611	1.89322501347958	1.87386568846382	1.07365009598214	-0.0137516576436181	1.41730649220594	-0.202862547837732
chrI:2118327:2118477	-0.200530118765818	0.0759422114875404	-0.35831226732075	-0.0163878401462193	0.267774588901987	-0.426093000998428	1.35204531481905	-0.409899172449816	0.55078774672473
chrI:2119379:2119529	1.27881020478295	1.84993995646444	1.80848647705509	2.76780524092367	1.74864199231871	0.709393158426695	1.16851437955294	3.62309440941854	1.40028564660578
chrI:2120741:2120891	1.20530857457166	0.164211178444162	-4.13998671163044	-0.393176279180051	0.601298940162188	0.00927033921683843	-0.11349746100023	-1.38887709190262	-1.26521364465189
chrI:2126821:2126971	-0.476496905619659	-0.162817134672543	-1.35642709703647	0.00265228179397838	0.307110826929655	-0.139547696090387	-0.185710395405163	0.715754169322123	-0.290348480655338
chrI:2151766:2151916	0.0566445889791732	-0.120503380189684	0.249307313229738	0.64893536340844	-0.886052295694936	-0.085730811592301	-0.314926069873407	0.323508919762288	-0.368385892109565
chrI:2154005:2154155	0.674066111111101	-0.0456844077001717	-0.258285210902984	0.664605841519295	0.741726869208976	0.107944804022636	0.00775804316516508	0.421586698874553	-0.903139943151132
chrI:2155982:2156132	-0.483497847072067	-0.26578549802988	-0.850671789859875	-0.296294500088417	-0.964463004628267	-0.132673754012993	0.0595587859732991	0.15575461663952	-1.39470569029954
chrI:2157135:2157285	0.696491816450095	-0.701269565610342	-0.96656908134481	0.949357915220304	0.290155365042855	0.318998402987678	0.288006334751796	0.900042651496529	1.22208158506604
chrI:2167904:2168054	-1.12316731403145	-0.858834476737673	-6.70255321823225	-0.773626612439641	-2.3315728237049	-0.11093037787556	-0.970462886061877	-3.15237489121366	-1.5652460787405
chrI:2170462:2170612	0.724880361975281	-0.277166657732899	1.49763443240268	1.26200594343307	2.02201309724797	-0.925606012762718	0.260589993773807	0.433132183566618	0.151673264528551
chrI:2176885:2177035	0.429664700796624	0.165913721831685	0.235385173323794	-0.13702789147701	-0.387591865416035	-0.30784386999921	-0.433464505454515	-0.394932402944043	-0.331504058856561
chrI:2178144:2178294	0.298033365776279	-0.0789361879493414	-0.176549047151049	0.508185480736463	0.464244574385547	0.374793251723026	0.271677823796433	0.675108249687432	0.613892901270111
chrI:2179961:2180111	-0.133079482619962	0.130887079663213	-1.70024703525214	0.112758161240199	-0.0982910685424924	0.469407696171377	0.14153498416124	0.884838011944563	-0.693945299148246
chrI:2182925:2183075	-0.891183023647074	0.30971248723071	-1.44753631361849	-0.133199377721066	-1.07932674597439	-0.391108086046447	0.232440533169437	-0.205485864695305	-0.755393228189502
chrI:2184916:2185066	-0.10165268767111	-0.254936904572991	-0.237021348180789	1.70372740906224	-0.138595372664685	0.878312519209256	1.14709236950267	0.389290100985916	-0.173956463478673
chrI:2186552:2186702	-0.300163803295668	0.276831852691757	-0.964566980621527	0.529395234152491	0.537611454079264	-0.23582073418455	1.72240589472939	-0.144203384960876	0.218130572304668
chrI:2187264:2187414	0.839649616565046	0.777757095945467	0.339095075676799	1.13396793378042	1.71180268328091	0.0669801231411905	0.354647654315313	0.437286234292689	1.30473613266134
chrI:2189463:2189613	0.180720074500948	0.596338645925607	0.104597199268881	1.30076800922317	0.931516076546443	0.634554017034558	0.429311392610849	1.06811613335542	0.67330798939215
chrI:2191351:2191501	1.14894838599068	1.38987755336355	0.905179228519345	-0.0519870688890384	1.40691850713373	1.32069643967311	1.21870429642535	1.6895711813241	0.739076401991966
chrI:2241088:2241238	1.74899995747258	1.39858233252687	0.493371418687851	1.4522214385821	0.70891500106714	1.31887760495685	0.836734642147339	0.984047186982975	0.473277256471627
chrI:2247716:2247866	-0.34935701374953	-0.34255848032222	0.536107160381224	-0.406301461826567	-0.820935445024363	-1.00665385256006	0.712478256156619	-1.00803728712988	-0.363524279600948
chrI:2249232:2249382	0.184693961549266	0.355568199439761	1.14374657223853	-1.17587719311512	1.86506216440811	1.30666796157415	0.242097678357214	1.81495733158674	0.55801299261929
chrI:2253965:2254115	0.467694831951826	-0.026062418796965	0.0950780389226712	0.0592820037823863	-0.167018126850262	0.326805961344705	1.51936824510356	-0.303868384551848	0.506009603758793
chrI:2256187:2256337	0.0178637072749811	1.57719357779054	1.760601620217	-0.158037468359021	-0.860114264990093	1.66642673191008	0.0918897116264875	-0.605867507057181	1.57275639789686
chrI:2273065:2273215	0.219277181960623	-0.189612754891906	-1.37775911512961	0.281467214781109	0.23106594147631	-0.035102554524635	0.609834030115443	-0.579229796614119	0.125965573641133
chrI:2277047:2277197	-1.00883094481626	-1.24804962678168	0.144615187590861	-0.2630450420262	-0.797656150679748	-1.24103698912518	0.421665812439024	0.817454182050374	-0.459978442176536
chrI:2280407:2280557	1.2057519827559	0.835765282489529	-0.395264873554889	1.23619279884138	0.702658146195779	1.35050521224165	1.07677157732963	0.9961407582981	1.55137902214046
chrI:2291154:2291304	-0.810532018654213	1.13551066133291	-0.5801515862988	-0.0447443130004288	-0.248662516118797	-0.0880880105014483	-1.53924537563491	1.30918225844024	-1.05433321018631
chrI:2291503:2291653	0.217244135272385	0.00963577022361524	0.862294958641625	-0.347064229397564	-0.73370208647348	0.130753062405114	-0.259313064340503	0.95531138097235	0.275560493774565
chrI:2292870:2293020	-0.0782012603080534	0.395970283748442	-0.110615574269088	1.22466406094436	0.438600081915206	1.23573301067057	-1.15541332044293	1.32021678630352	-0.0348193150655896
chrI:2299697:2299847	0.537688207065947	0.578743293601007	0.546554998582919	0.713866970786906	0.650525868548781	1.25756406732769	-0.645174187246032	1.06548146842913	0.575362983996687
chrI:2302823:2302973	0.154346736273524	-0.526370885855951	0.365479703726334	0.685100472595861	-0.0749348476903823	0.182542328713764	0.847782060236289	0.504819128493864	0.906171065458828
chrI:2304233:2304383	0.201696439132619	1.163739581163	0.424770406014724	0.80642654450837	0.681624812849788	0.721477486859851	1.21602305496973	1.49785586070112	0.974632598425072
chrI:2306050:2306200	0.57461598357065	-0.368435899384531	-1.38379724041169	-0.321408429718774	-0.0892449115358772	0.0718487131678998	0.594429873993496	-0.362043905316125	-0.538143927145903
chrI:2306842:2306992	0.208749272446354	0.929355437292671	0.0219194529541059	0.294929713866126	-0.135704632864565	0.925306133533355	-1.28741850134976	0.795168901916497	0.429108989569297
chrI:2307201:2307351	1.30811642504517	-2.06388988247462	0.350890122105172	2.414802866498	1.16384569617423	1.08360812941998	-0.55612511257684	1.03745287024415	0.344984324201068
chrI:2311815:2311965	0.286907186901986	0.734676802000202	-1.73781897273185	1.12907931451677	0.840295430766869	1.1861002267915	1.15069597438805	0.247793087505306	-1.00107254806746
chrI:2312234:2312384	-0.0712633783399727	0.608363672702011	-1.40811490295224	-0.259714903431793	0.203574662476747	0.475836692067074	0.636239617170827	0.873911043546253	0.34151288360255
chrI:2313048:2313198	0.608240812871399	0.0580363524333071	0.549509580720976	1.14417081554254	-0.26089384905784	2.15302446943325	-0.515836525536557	0.752738076730784	-1.5652460787405
chrI:2316035:2316185	1.61354539045306	0.469694060537508	0.138680026375	0.211584834354146	0.510799173971054	0.0742978303188054	1.03674350023479	0.0286440736464361	1.49716382232882
chrI:2318144:2318294	1.16362723134555	-1.82657661564284	1.7318233721476	-0.120863321861174	-0.730132431669554	-0.831663078198763	-0.30696235591087	-0.387998943843687	-1.32442139021366
chrI:2318515:2318665	0.457528131857782	-0.0538800393402023	-1.06687547642362	0.151071053388003	0.36921641974416	-0.150806515174146	1.01680735600054	-0.711057801659676	-0.0726941760828801
chrI:2318811:2318961	1.41684758190104	-2.02029908487761	-0.682911068801772	0.572894082079822	-2.35054962622718	0.487329178826834	-1.4130361024825	-1.83283657456649	-2.80471368287815
chrI:2321887:2322037	-0.0568287548804552	2.41913627255654	0.222400867340133	-0.223861474679371	0.445333144788046	-0.305233559012462	-0.154479111089641	0.577243580195077	-2.02206260892723
chrI:2322681:2322831	0.367950753174171	0.365145771240416	-3.41502430548235	0.446808596973242	0.726871162626993	0.345360290920753	-1.11536807112972	0.516502100832088	-1.24681567925074
chrI:2333145:2333295	0.495572595352684	0.0506729580762574	0.311670192039566	-0.321476699561827	0.554852756270046	-0.349573202658488	0.236559848477227	-0.557204137103518	0.159972111631098
chrI:2335475:2335625	1.03350395588278	0.880128084308675	-0.376107264830597	1.30241870060822	2.45214807945504	0.575261086647704	2.3712747595206	0.444898857504884	1.66738741687649
chrI:2342136:2342286	0.046995944936459	0.0879372597524741	-0.443490899201812	0.523917886739681	0.453946108699976	0.106199305133625	-0.105124424786466	0.314335488056044	-0.305573475703795
chrI:2354930:2355080	1.75053704343576	1.21909484726144	1.32888079838007	0.781839451363096	1.19146009580609	1.02406601422137	2.1732288915379	1.67086865958393	2.50774565509623
chrI:2385118:2385268	1.93902750910034	1.86517027507791	-1.02115539179809	0.577341115319907	0.11836152545967	2.10355946475012	1.32675334536338	2.230214303297	1.4251224578447
chrI:2390937:2391087	-0.630466334449634	-0.772650583656205	-0.783300536989199	-0.245825951323962	-1.30666166797314	-0.138405047754496	0.917773617235848	-0.165278752819684	-0.226101621683869
chrI:2393446:2393596	0.778366654133872	0.794911081498864	-0.281632468246298	1.75791946180567	1.35311183072307	1.79564167336053	0.202087828344518	2.10108203976856	0.215139638877838
chrI:2401582:2401732	-0.761354282633379	0.904276128114751	-0.154412035671391	-2.88406032260489	-0.184794582920316	0.551607783677885	-1.01746534662249	1.70347532305073	0.226322910379863
chrI:2404738:2404888	0.0597429307639561	0.624501213122269	-0.60647008980683	0.821440529256972	0.405281503476148	-0.483248166724368	0.586800822927163	0.210252062096726	-0.10873211774033
chrI:2412385:2412535	0.766368930437214	-0.0930325792683446	0.147308631642547	-0.097547194012751	-0.572849086640309	0.351122532121386	0.567740116428171	0.19470298880589	-0.277187090473295
chrI:2413569:2413719	0.0959903486771827	-1.9249201465261	-0.921088100458977	-1.19416700193075	-1.0021191211431	-0.376732666468843	-0.780857576109834	-0.34303108976818	-0.483824535077753
chrI:2414159:2414309	-0.287600942703498	-1.15271528433004	-2.65693282951321	-0.2204228333148	-2.55138855618335	-0.716116524678358	-0.306913866168348	-0.00144579986645888	-0.533797671690006
chrI:2419533:2419683	-0.205461755375377	0.151611939570649	-0.858389689380051	0.786275745438202	0.320959645669875	-1.06725610890832	1.45469617234255	0.39780746790239	-0.593124675593385
chrI:2420298:2420448	-0.0756454342919028	0.981860458117987	-3.06450200291768	0.539251798198636	-0.53113832098541	-1.81950522332037	-1.3686933000831	-1.17971200216225	-1.33088304992438
chrI:2420601:2420751	0.476004922414923	0.535366477922799	-0.414976173659891	0.689468955922099	1.2378736206883	1.33596074752357	0.0469622859708393	2.27995633242847	0.88362667967116
chrI:2421000:2421150	0.863849696280862	0.625965737945278	-0.899413792199475	1.02522800138394	0.438497037703907	1.50043330128003	1.77919305141948	0.300943967235896	-0.336850662951481
chrI:2421222:2421372	1.43633555131485	-0.412227876345354	-1.0027649396158	1.08301326040786	0.264389848585285	0.664531350363089	1.93512556784317	-0.28020230439607	-0.232293233184602
chrI:2421774:2421924	0.463657129559005	2.21638813735245	-0.586555192644382	0.601956484843595	1.02736302936934	0.662879110079078	0.336189181609961	1.53303961324532	0.560532494004751
chrI:2428009:2428159	1.09960619902869	-0.0632131847601939	-0.603831454091694	0.0459437973254718	1.20229727576444	-0.657006113789832	0.838943063144604	0.270964108596163	-0.641935024676294
chrI:2428669:2428819	1.12305009543581	-0.700578798949987	0.0475021440846868	-0.368589088774919	0.581776087379908	-0.0757493254070704	-0.234069010048585	0.882784601589536	0.218238243328745
chrI:2432029:2432179	0.398367465477264	0.804788641060308	0.129715971222997	0.792088000174223	0.726650470816505	1.81872216951567	1.38784626425503	0.830861209743532	-0.518522017038745
chrI:2432278:2432428	-0.737233925615259	-2.32495962336962	-1.17335730510069	-2.93666319310818	-0.830818892845478	0.563137785736008	-1.33703666694255	-1.85071249403683	-0.481237809115574
chrI:2433682:2433832	0.112084161547886	-0.237459817174461	1.01982717856041	-1.10150442950794	-2.17707959288735	0.927404526525318	-1.73461926313085	0.749159889444607	0.184006927973742
chrI:2436819:2436969	1.20050770098003	0.336090109796002	0.922798215685005	-0.195059211612731	1.11119184507568	1.02385491253894	0.190557105031017	0.794314682411087	0.777179416224361
chrI:2437029:2437179	-1.17150285731488	0.496434239849676	0.256526674395894	0.0906968398141881	-0.147638039474577	0.604776846401478	-0.819812948877272	0.823825889867312	-0.969321849407889
chrI:2437570:2437720	-0.224484844079121	-0.149439554817375	-0.407368801955026	0.305964132321319	0.0716761228666196	0.554621879748252	-0.263485903974074	0.526161851846621	0.0651538059884921
chrI:2464682:2464832	1.68232369234072	0.510765642856016	-0.31062205259413	1.30190953215896	0.970793017331877	1.24260830907596	0.889416647784373	1.35509394048324	-0.794005809215687
chrI:2470919:2471069	0.195706907299754	0.721644236625785	-1.13085160214166	-0.944876559364956	-0.181742915533248	0.376660836229051	1.5751049718385	-1.06583531755766	0.53900920112336
chrI:2485217:2485367	1.76588323796089	1.60688496561317	0.186191311772056	0.84239942836136	1.27552029765011	0.707244359249579	1.24343714260189	1.35634444378242	1.07557541345976
chrI:2485572:2485722	0.215476642157885	1.9504017465465	0.451814893836083	-1.16546616862706	-0.468024789152603	0.341452012134907	0.27261963650194	2.60746518644311	1.3666635502368
chrI:2489846:2489996	4.29901639399293	2.17168248138758	2.1590346554821	4.40071301768348	4.44754787387094	0.609352642098555	3.00111077917263	5.22710523428295	-1.71271580994469
chrI:2516681:2516831	-2.74634295444151	-1.26795076058649	-3.8202692282169	-1.70652041023236	-0.356700127425075	-0.428504498021896	-0.0954748001893094	0.167664764747709	-1.85578711491788
chrI:2519026:2519176	0.267176339877813	-0.0832450766177718	0.00644503744925877	0.231135522750694	-0.0535051899216894	-0.404281690224402	-0.979770061612873	0.301709762778618	0.442087415947692
chrI:2529465:2529615	0.861397409972521	1.42459824495727	1.22472989769298	0.888650246787699	1.78019769734987	1.85033674398165	0.774311157664076	-0.159221602308936	1.77638336254895
chrI:2540527:2540677	1.47390620737753	0.766036164680632	0.179046900063047	0.71061250738567	1.47795145016108	1.04765425774599	2.1363700449487	1.45065037434288	1.66589684836783
chrI:2552936:2553086	0.110547458414761	0.152217510374411	-0.689554205427115	0.813076713435435	0.470914035904688	0.542966173540919	0.646961730985456	0.644079909153124	-0.404848609254237
chrI:2574059:2574209	0.483358109647917	-0.27191211082257	-1.44494832342975	0.783513317418267	0.71984994672932	-0.133523188625864	1.66614818448103	-0.664886463822038	-0.292916184540838
chrI:2574421:2574571	0.39659338825278	-0.170430381627088	-0.0446399378051371	0.71046718511055	0.685558830991072	1.12818206123603	0.572645163637613	-0.791682414732715	-0.0321531805879066
chrI:2577196:2577346	-0.289947434875295	0.176010273001103	-0.526583502357918	1.33071536400153	-0.698386831570236	0.966464122073518	-1.92043443588539	-0.21711074675364	0.00450930269594961
chrI:2577428:2577578	1.08046684967784	-0.208951111077465	-1.28848082245507	0.0800199789229092	0.454558489380658	0.43598500627616	-0.0946014963851073	0.304311315464121	-0.326707337051573
chrI:2578678:2578828	0.222664992786162	-0.981707979783375	-0.0173454089317876	-0.148354238411978	0.168294452469272	1.22719215178796	0.78813515472754	-0.731428216901938	-0.310470601045125
chrI:2580166:2580316	0.219047583117386	0.0361869617866638	-0.0350418018440172	0.287868678067666	-0.00857103368013353	0.565675490678088	0.0845867531232871	0.532192591414646	-0.252459259750282
chrI:2582749:2582899	-0.120831182328872	-1.08991043763578	-0.4753203897527	-0.180927299552116	-0.281575603723288	-0.174884986451182	-0.0156550216411082	-0.562522412997461	-1.33708369353186
chrI:2584091:2584241	-0.357136609005954	-1.41234271816022	-1.35598693661082	0.450620857268354	-0.180457557514821	-0.931275633280737	1.15332260778002	-0.578176744188337	0.254490768956144
chrI:2585951:2586101	-0.393325509309794	-0.0687714174134562	-0.978604684800999	0.808642659556934	0.274095592589091	-0.365850871702117	0.276013408340922	0.826136372870692	-1.08549036256732
chrI:2586259:2586409	1.31591557894555	1.56337286162735	-0.608062487611486	0.787916609359613	0.788435273943292	1.50745661087245	-0.667040069570861	2.98892074582196	0.780480190702059
chrI:2587350:2587500	-0.596339019576723	0.845033617401385	0.67289757746868	0.196833880526756	0.168423811762312	-0.270660891819687	-0.441420486994422	-0.306796196422487	-0.494163570990927
chrI:2589120:2589270	0.456165538177763	0.71101700909776	-0.284581087177648	0.302961717927985	0.85131942311429	0.621409404441204	0.491925271648295	0.813153986061429	0.245159413548268
chrI:2594345:2594495	-0.562744372153354	0.450091233243926	0.194800589053885	0.0432058062750691	0.886216151009184	-0.610592831017002	1.07374764593651	-0.130154780853277	-0.143335428505332
chrI:2595464:2595614	-0.0262210838409726	0.0256619920239628	0.248228769125683	-0.733012710624604	0.134751997962875	-0.444929778636208	1.41249387765721	-0.514331673059245	-0.128643065010819
chrI:2598525:2598675	0.572258315511243	-0.709869355499752	-0.835994306477612	1.04504019782309	0.618903831426234	0.98426116937717	0.578259659057963	1.06265855248015	0.177350511819649
chrI:2598840:2598990	-0.662427107210844	-1.19245353251418	-0.725983808942017	0.206265681029696	-0.126595322897324	-1.11334324414459	0.0619696206759452	-0.699617980194107	-0.231626713551227
chrI:2601712:2601862	-0.401697326561726	-0.798214552351904	-0.113289829016274	0.818660655493671	-0.102335100787638	0.836098688541924	0.0220655817017147	-0.628767673390836	-0.24762836452337
chrI:2603723:2603873	1.08993443317614	1.25255692108907	-0.0192707639002419	1.08195255537609	1.34736055599347	2.2670210462307	0.59057170316509	2.53009337610619	1.94596137965605
chrI:2605394:2605544	-0.187459705579255	0.344548775314461	0.501257969912978	0.548316788180044	0.614376918279362	0.820098449152454	-0.400757971347068	1.33128565862313	0.0486942317294673
chrI:2620402:2620552	-0.467135232392847	2.04226075996707	-0.495116487749143	1.15637466983019	-0.515892908452525	-2.56450278275772	-1.612256155741	1.37262468915736	-0.816670598507003
chrI:2622947:2623097	0.560186073666561	0.131162952374373	0.528530015842	0.248455208897229	1.46169134470662	-0.23420238808397	2.01662762224909	0.981042140225733	-0.44818031527637
chrI:2628238:2628388	0.505269800281281	1.31754393414316	0.259012221400214	0.0684986571610758	0.513789357154628	1.80985538364541	0.0112674127391265	2.09299680198764	0.672005770862683
chrI:2629174:2629324	0.301013684652014	1.65696604263941	0.399154258209204	-0.121423941664933	-0.932667944961789	-1.71182377816307	-0.93753438193992	0.0588526153329917	-0.622062166811471
chrI:2629366:2629516	-1.92256285266123	1.53180886825972	1.13576040988693	-2.75948290352418	0.629444226529691	-7.11997142284044	-2.59145571976643	0.95968755793059	0.402365209822883
chrI:2632610:2632760	-0.345369138765874	-2.23480884770296	0.557813330453055	0.438940294882166	-0.325267395895259	0.434643896390741	0.0371311566441101	-0.685001673038734	-0.937502947513085
chrI:2642413:2642563	4.24717857442908	2.89499402991603	0.9949831286206	6.18131587239037	3.58140022159355	3.86379151798415	2.07358355290945	4.79341471303871	2.32142324433012
chrI:2648389:2648539	0.360719283453272	1.76422421685557	0.633920853632711	0.65644533005391	0.0713014644911725	1.63070089355535	0.654340443100119	0.574460002670916	1.41075008816745
chrI:2648917:2649067	0.0887599815444932	0.50471181752058	-0.154666700885316	-0.314006649373187	0.233689521592159	0.195225932545931	-0.0886616216545778	-0.170157669042359	-0.758844290948736
chrI:2655800:2655950	1.64262851277673	0.318255406049123	-0.789826081716082	0.148250467909921	1.06519811366556	0.0018268990255467	1.60157875136288	1.08407710989562	1.26599575504139
chrI:2655997:2656147	0.783491538331156	-0.222248032884462	-0.14793608563926	-0.553113098365806	0.473897516195615	0.385988299765805	0.850016925031346	0.22959745443232	0.478518786715882
chrI:2657120:2657270	0.558130443306142	-0.0668127947266999	-0.168200978289247	0.610419451405521	1.51829558474288	-0.45279251377721	0.563544546429775	-0.13658076155114	-0.696553794038945
chrI:2658649:2658799	0.739967269443762	-0.606156142732607	-1.0560967186315	0.0709028295499363	-0.0436266805158021	0.571895705835912	0.340622034704929	-1.70958461109852	-0.00133081667914449
chrI:2659897:2660047	1.65280755435716	1.42568158081981	1.33507438204861	0.928126394012337	0.55695256582883	0.8267362702527	-0.0221692042445641	1.10295327225909	1.74765868999647
chrI:2660029:2660179	0.42237783139961	-0.323627036876566	0.020834201598814	-0.592379487232253	-0.934400926988846	-1.9323706756237	-1.13638624916299	-0.855662174700562	0.139344343094721
chrI:2662589:2662739	-0.200641356487292	-0.240259329754578	-1.27131410203768	-0.58908764140722	-0.165207880584415	0.849864027968729	0.121479705098339	-0.922537315880603	-0.696993449892974
chrI:2664976:2665126	1.0740402786735	1.03555619106225	0.673247159781273	1.0537862998524	1.24942067174485	1.24076537619942	1.230510694488	1.70242610193557	1.33066933049025
chrI:2665322:2665472	0.26882415373737	-0.0158888085453332	0.232773577940211	-0.200524286188836	0.188113313418288	0.528476785978743	0.0262487023091333	-0.0660770613151094	0.307739613466524
chrI:2665891:2666041	0.0572644769303769	-0.0858793343334382	0.912031752145374	0.767911217547537	0.00742965673772869	0.18867122796058	-0.0431308162214695	-0.297556268834839	0.702998820738791
chrI:2666717:2666867	-0.0651463459746914	0.883703078952447	1.602388453397	0.270927595202417	0.334379024947087	-0.877152787073211	-0.3846084707544	-2.12268721670529	0.517731058094691
chrI:2667913:2668063	0.778163942223845	0.520111675606715	0.927007567514876	-0.102592744736364	1.17670509217174	1.44400298636926	0.153939897037196	0.691783655597305	0.666738044364524
chrI:2668263:2668413	0.812667505373072	0.611941792444374	0.575478755448775	1.27158745151719	0.441497847284425	0.588924551501264	1.23524387659949	-0.613109787508294	0.149064354538478
chrI:2668691:2668841	0.182519468822511	0.264401580441565	-0.331561987529688	0.422656469577856	0.343425827626226	1.40924759395727	1.84838625714559	-0.423271752147219	0.717974565950333
chrI:2670567:2670717	-0.286799259929772	-1.01204030011758	-1.25239084720909	-0.115429287441674	-0.10928065398484	-0.699797296554292	0.378446999434677	-0.683755972986825	-0.530612853425721
chrI:2672066:2672216	-0.302483808315959	-0.161167747206579	0.901942019333806	-0.081195452495685	1.0469822177707	-0.340270935526736	0.105287868609115	-0.402116837476763	0.513604900837023
chrI:2678151:2678301	0.65622019019258	0.642999659245086	-0.0939311510739708	0.220489985527294	0.786865411687636	0.885953313863138	0.104785309136159	0.218798675375705	0.15718204866391
chrI:2680781:2680931	-0.688361773304405	-1.51770116715152	-0.927368105746467	0.457274260425239	-1.61635488183828	-0.909438777272048	0.0235898335430574	-0.99095311235202	-0.147213645195588
chrI:2681501:2681651	0.725703433242481	0.824951722333164	1.16076932724831	0.189788811115784	-0.462119787373615	0.827353400752595	0.564908868247685	0.835978893410174	-0.23927654616479
chrI:2682532:2682682	-0.166766523047322	-0.590309687779042	-0.81670485287929	0.240331532474161	0.095654535550773	-0.378219026011162	0.70972320649102	-0.183203288987124	-1.29906428944915
chrI:2682977:2683127	-0.0408165779007685	0.387385257562075	-1.35675767549685	0.531619474432808	0.975424400391451	0.634564469824561	-0.272758259046534	1.51670108135336	-0.085038703583116
chrI:2686860:2687010	0.755640887777295	-0.198987362853853	-0.153428056373249	1.33530393812396	0.930430755729688	-0.076446499527411	1.52962197253094	0.833697902976981	-0.44566166447266
chrI:2687695:2687845	-0.487854176913913	-0.0344227758567679	-0.958670209802096	1.0327093633558	0.0352297105354537	0.0838453946970416	0.299294557716802	0.302059689843751	-0.229392791434695
chrI:2688107:2688257	0.0976858666926163	-0.252227724780411	-0.349966320677396	1.05994326081898	-0.363301823079937	-0.0789511879206995	1.13336282613532	0.241403589128559	0.224502334650783
chrI:2689407:2689557	0.136717548600876	-0.0438984455784082	-0.738780472907557	0.505924298799331	-0.166161344626073	-1.10411946574363	0.789340450809656	0.308566209642177	-0.0691428284605917
chrI:2690170:2690320	1.04396075171028	-0.492453477733168	-0.959542065321703	1.02007674379713	0.710016488375378	0.648000149478056	1.72435230345347	-0.358530964703265	-0.449952124441885
chrI:2690431:2690581	0.861505557753154	1.50047338426071	0.484860255014476	1.55767308499714	1.34686527619612	0.830968867183739	0.353531963614537	1.11124709812323	2.21542275279682
chrI:2697138:2697288	0.251414524904429	-1.37123170189343	-0.610024146796588	-0.634973605509109	-0.581040223271716	-0.110656007382327	0.177832417779678	0.0502342043804932	-0.187897508456537
chrI:2703290:2703440	0.741915778672096	1.20390371544645	0.0967544454970947	1.0039213870727	0.705877161714036	1.04801079346495	-0.0523301536990956	1.06629347112412	0.0712168423093358
chrI:2704475:2704625	0.665243858015337	-0.267532094292394	0.0739958217262766	0.422067314132982	0.841751335375421	0.202138000230749	0.469154856068412	0.456266553526382	0.516538409541526
chrI:2706137:2706287	-0.264125377477489	0.379966182367233	-0.185878923739381	0.167118549413785	-0.140989110979837	-0.0994450286633655	-1.02690086704393	-0.0343641650501159	-0.268437175813956
chrI:2707210:2707360	0.285552110076896	0.808986747853983	0.249227977655596	0.625602676521053	0.481182572239457	0.887101939116785	0.424225560160482	1.16251779844786	0.794142307798823
chrI:2708325:2708475	-0.59621539847843	0.792081226359416	-0.276783423666401	0.0367685352107889	0.180784902994443	-1.19965345375041	-0.00251907634858184	0.70290828108118	-0.276449722441061
chrI:2709606:2709756	-0.0274652797569371	1.35134758526561	0.331989761583806	-0.450718497436217	0.326845576220913	1.05207616405321	-0.606692072384606	0.685997142402792	0.244805813628063
chrI:2710925:2711075	0.293270287096802	-0.336684670892492	-0.555262366808872	-0.160108683599526	-0.302265409645875	-0.229515934591715	-0.194740105847389	0.429285162135127	-0.229865626425775
chrI:2711279:2711429	-1.08276203223642	-0.992175939053215	-2.20234525423892	-1.07102873881652	-0.581650399640545	0.482880396576405	0.689632199900667	-0.837165278521959	-1.14382759852618
chrI:2712498:2712648	2.13811844376923	0.214270224722641	-1.5227744590934	1.64150388440899	0.82192224122966	0.0754586152210929	-0.399869582838818	1.08026359948326	0.267752338084133
chrI:2726655:2726805	-0.825710595125903	1.06691911480506	-0.397035899211666	-0.812935771160655	-1.13102788246784	-0.803243739246874	-1.3385068376621	1.18164423352473	-1.09280877225569
chrI:2727062:2727212	-0.853179014753808	-1.7400972049874	-1.01790433805189	-2.32215477367095	-1.53305934281857	-0.820569373254751	-1.51370370312692	-2.00372414678888	-1.19687786867685
chrI:2727642:2727792	0.480103010684367	-0.44107089028676	-0.324653972231888	0.757501539845989	-0.0369757939866703	0.409938513933434	-1.02732788725401	1.0759831778192	-0.0334051661290363
chrI:2728778:2728928	0.167017215195676	0.113985514694359	-0.324031824247907	0.454801793315642	0.357104893687224	0.535031825349396	0.64801292329755	0.607658995820313	-0.370058065461943
chrI:2738314:2738464	0.805814703849868	-0.64750412049734	-0.0505440493472722	0.0559079920551416	-0.327248872206504	0.110510990690361	-0.0822168780555744	0.32228967758027	-1.06405487500185
chrI:2739473:2739623	-1.3129334118425	-0.344475517496353	-0.252823201657128	-0.353561990699672	-0.543894587729374	-0.526326113742428	-0.698422989998617	-0.504739941950907	0.139907075079773
chrI:2740944:2741094	-0.807919223041552	-0.139960191477069	-0.38486747129019	0.258004661399981	0.0844879070430616	-0.439732958967814	-0.155564167211561	0.0323916018132786	-0.0441518332476591
chrI:2741209:2741359	0.307660156331512	0.605875683287094	0.747112681722827	0.0661487570655054	-0.0056699661233512	-0.411177756017588	0.157463793882373	0.688037816542526	-0.0658673805063988
chrI:2742313:2742463	0.714089006147964	-0.148669943032024	-0.436001322085235	0.292195790774967	-0.00827373303327823	0.31036654334963	1.41500407904191	0.366447484465891	0.842142817446412
chrI:2742660:2742810	0.524500702923068	-0.452382121550735	-0.511195072359415	-0.485260731741115	-0.488747994603483	-0.357203129489154	-0.72724244495403	-0.590950119409493	-1.8447817017408
chrI:2742965:2743115	-0.236125061279335	0.0567372573180836	-0.742843381893006	0.776389099798313	-0.848603336622425	0.917769036663605	0.525783803371429	1.1050271566667	-1.00168214356512
chrI:2744955:2745105	-0.786512161840888	0.275164159823055	-0.56512230268901	-0.286967938987316	-0.198576138179268	0.341490112272173	0.0497411877425368	0.00195778576990569	0.313018388156936
chrI:2745974:2746124	-0.504143316758436	-0.00473316612686062	0.102975217787415	-0.25181987978203	-0.979309468393318	-0.983005298070062	-0.190223095271272	-0.0920117784765873	-0.417488572757628
chrI:2747651:2747801	0.0625518118603399	0.689977833208753	0.471435468648011	0.955100366274772	1.2071210045738	0.0281810942541415	0.705332019179193	0.471139509325	0.165180086884443
chrI:2747794:2747944	-0.439607624631358	0.211616518920451	-0.278961232153205	0.915512879906094	0.360822519250372	0.0131857712637146	0.601673703151123	0.0538314084227434	-1.17123192932666
chrI:2755505:2755655	-0.871316918048174	-2.03063898385534	-2.21288128469798	0.407637099414643	-1.0973647899559	-2.06506886419238	0.452247992261627	-0.927781457132033	-1.39293291167594
chrI:2758265:2758415	-0.210792910334894	-2.03063898385534	-1.30918653297759	-0.851361262889079	-0.51037914179284	-0.664481285184597	-0.163133906464022	-1.14680561541814	-1.18544462057394
chrI:2758664:2758814	-2.14657955846675	0.708642955554096	-0.537357034994426	0.67374838924381	-0.265265364370007	1.91134271867073	-0.630835727233815	1.62422972853465	2.21970268119685
chrI:2761000:2761150	0.211130951595479	1.88232916386375	0.751571277287432	0.906965498207313	0.248849442919194	1.53711796858883	1.04544013178122	1.67403030550114	0.753905731694437
chrI:2762187:2762337	0.0307498298080938	0.241500216652064	-0.28696099200429	1.28020823198373	0.723193535140287	0.634821558128503	1.4095947250337	0.612825048560047	-0.354129872942197
chrI:2773893:2774043	0.615662056537384	-0.0387832995794779	-0.123389104813881	1.54415514211529	-1.0419647504472	-1.80041762705674	0.264872047299016	0.102978503360261	1.68256657680937
chrI:2774997:2775147	0.457874622801262	0.163173459087726	-1.12606661662516	1.23570735232956	0.138894545652531	0.350328827187928	1.9564612282091	0.788789692566723	0.0748772495002094
chrI:2776203:2776353	0.778493959442511	-0.145827967411687	-0.916848238028622	2.00908997132495	-0.0309482708510423	0.873729027131847	-1.37453808832859	1.84702552293358	0.434092079260398
chrI:2777469:2777619	-0.126547360241579	-1.3638843460721	-0.0110026191830715	-0.494744763603769	0.943972672579781	-0.659417469149181	0.367981111150597	-1.0832728637812	-0.285518310836172
chrI:2778150:2778300	-1.32205725846419	-2.20586855247997	-0.0187343843923707	-0.926957855949176	-0.564807692243776	-1.04306201557902	0.580099745916961	-1.09728436889055	-1.16018094694565
chrI:2778781:2778931	-2.33057273037263	-1.10127122716515	-0.304550454558292	-1.03553934614548	-0.205646471424334	-1.84995202887748	-0.697190402804991	-1.01405948719872	0.322595824436845
chrI:2780094:2780244	-1.33557361601835	-1.45425582238615	-0.429397502620448	-0.682391640853423	-1.50405728233008	0.884285570049687	1.1006765501467	-0.273088095552038	0.172163939577324
chrI:2785982:2786132	-0.872891862395877	-0.67320566715455	-0.0272411379637259	0.845863803809975	0.932799194876	-0.76767212610099	0.700026225763492	0.253861265412185	-1.13939063616113
chrI:2791500:2791650	0.322694065215256	0.604013961995348	-0.959203310904186	0.137907818448524	0.10986268345001	0.623404812187616	0.834619761977373	0.0785749042166707	0.532268165918318
chrI:2800855:2801005	0.107542964784094	-0.846549220028102	0.0933308890944916	0.442802459543961	0.11931353190342	-0.299774728858355	0.725352291995134	-0.0798822180824924	0.461856730512703
chrI:2801866:2802016	0.212855895687509	1.63338488845215	-0.067429119582241	1.54007730818752	0.533141856972892	-0.863991000530628	0.122162733087347	0.330842951870209	-0.0365601825751289
chrI:2803631:2803781	0.535178905537672	0.51976481280751	-0.382492671178889	0.61221511610457	1.08466052495864	0.725762077519424	0.0737068620824442	0.102594427510471	1.5149208013957
chrI:2818601:2818751	0.146158076286324	-0.0902108383838549	0.383041709073199	0.0303694375860057	-0.00979134262586207	0.0238548258368378	0.462216016268112	-0.535306190039983	-0.447512286212141
chrI:2829185:2829335	-0.635128748566303	-0.315752210680969	0.167839616157639	-0.807451308901258	-0.574769626607913	-0.581956643563899	-1.12440177620678	-0.476539508694602	-1.20303402906978
chrI:2830354:2830504	-0.64530899834061	0.338380225164426	-1.72140763177418	-0.341063714956111	-0.470305532293788	0.37955708193156	-1.09218715472817	-0.277317553439696	-1.07460343488182
chrI:2831507:2831657	0.12143856761563	0.624344811634967	0.0080542411104736	1.16442810864017	0.500951243311946	1.15944392626522	-0.432550463268553	1.57901050229916	-0.181524239752073
chrI:2833317:2833467	0.244279795945938	-0.773049383390237	0.04379556217021	0.328199514977415	-0.883369406472013	1.04090300872685	-0.230379244129245	0.398635107081033	-1.4682143819358
chrI:2834250:2834400	-1.2028226128715	-0.130381626952176	0.00944926131123561	-0.149624623159093	0.281599650734222	0.067238081062883	-0.926877570216946	-0.286653245011039	-0.948062059966967
chrI:2835355:2835505	-0.769953636331725	-0.198926264129635	0.217287087982509	-0.800472690977779	-0.242892825519651	-0.860078641015259	-0.164678216916839	-0.611057537577946	-0.453654618046343
chrI:2835758:2835908	-0.196752758724569	-0.204200896183135	-1.29275611381787	-0.540793051767213	-0.821432972224779	-0.482423837125968	0.163167035169356	0.0155839629113375	-0.964941279198707
chrI:2836925:2837075	-0.718963648279522	-0.761849886923556	-0.987906306074943	-0.459388618366551	-0.64330063984583	0.0793908055026309	0.514392930546478	-0.44271623565225	-0.509338930385529
chrI:2845624:2845774	-0.209584068620884	-0.35658370954699	-1.14275644896123	-0.762167420653188	-2.40164854116858	-0.380037247727088	-0.104647003655079	0.0960037632364482	-1.28366750839001
chrI:2853810:2853960	0.572076554168129	0.597807304366079	0.388560136691063	0.557739985857048	1.19832233605561	1.11260226264382	0.260842965649461	0.985581394140724	-0.08015774807064
chrI:2855019:2855169	-0.246637732083839	-1.22892220328664	-0.630127721934096	0.0198055345823195	-0.162221891286688	-0.680938580399535	0.666352632256323	-0.826966421771829	-0.0925876918519221
chrI:2856445:2856595	0.917700467180786	-0.554060699027363	-0.553237896920306	1.27024537464485	-0.808293174958244	1.13214389238822	0.65923618116306	-0.196480304801024	1.37062589911339
chrI:2857702:2857852	0.175175072883549	-0.174385571837569	-1.51540548698198	-0.179321423050074	-1.25456692770991	-1.22176657793752	0.0328831521648298	0.36413758214588	-0.259857019579114
chrI:2859857:2860007	0.649639792821689	-0.740131653590933	-1.39736582671328	0.366217500111734	-0.63102191930277	0.6908897152515	1.59753140735943	0.486796640504141	0.794374614874108
chrI:2861127:2861277	1.03541793878591	0.346514555702487	0.757250881187755	-0.647867577161858	1.29022838745298	1.18213522075222	0.511526364711837	1.60347821309932	-0.282311395241009
chrI:2861650:2861800	0.257423431769625	-2.59047906230985	1.05433979540017	0.831460136008626	0.449129560579142	2.55523191470196	1.2018720550493	0.877406056921419	2.22441570245149
chrI:2861884:2862034	2.17469912567555	2.92931802921271	1.48201428993666	2.74957308781533	3.75338185804575	1.27083321838	2.60044068499738	-2.1487462491346	3.59039059195954
chrI:2864081:2864231	1.19771431552219	1.95190412634437	-0.904904294213055	0.555582171969958	1.70789398736254	2.37008862928526	1.81801135398611	3.56817631668151	1.93009614322509
chrI:2866287:2866437	0.0861937008085251	-1.19151926064566	-1.5270266869348	-1.28168711175897	-1.17716318175544	0.48541553171475	-0.554666453886834	-0.945477694493702	-0.288676657493535
chrI:2869936:2870086	-0.511816544905583	-0.376525462819441	0.582983104478957	1.07500154360427	0.723296874972799	0.674196604923019	0.0877299402050828	0.83172679429835	0.0654369995658554
chrI:2875198:2875348	0.681687909022862	-0.161390414368961	-0.233303833077435	-0.307089666443281	-0.09421328540503	0.600878264646614	1.18568401912471	-0.609218200285489	0.894857456587544
chrI:2875481:2875631	-0.706608253221208	-1.01556096694791	-0.863055482780432	-0.6760371216458	-1.4616335280553	-2.88290093864631	-0.0996035093409232	-1.22022310867449	-0.509981997817119
chrI:2876076:2876226	-0.393684537656587	-0.649774326058106	-0.434761090572875	-1.03502036455211	0.285935810295352	0.263662332100521	0.173182351423717	-0.514468375495746	-0.274298778796272
chrI:2876502:2876652	0.317149742762126	0.39576889060209	0.189032996291673	0.720957550006758	-0.199430332806994	0.400113933312257	-1.26838375501765	0.969909055006387	-0.337568193547765
chrI:2876647:2876797	-0.503625711432151	-0.763622725577893	0.244785026546006	-0.0692686957693863	-0.918821881502237	0.0640008137225306	-1.8207141130055	-0.123697655661511	-0.965141201371551
chrI:2877205:2877355	-0.0753712266049643	0.576110859552856	-0.395264873554889	0.0425809140305512	-1.08917389667495	-0.394231135528356	0.873215221016857	-0.0561671147462565	0.236856728626803
chrI:2878649:2878799	0.0702762680410096	-0.22013142024199	-0.0372175273831238	0.321974399649826	-0.182103873532193	-0.436250734516317	0.890790371448209	-0.903526163158353	0.159424668946047
chrI:2880892:2881042	-0.661288362387661	-0.234059579484415	-0.545163470765885	-1.40705128947117	-0.842830645189823	-1.99626726325853	0.236290231242478	-1.81910056697682	-0.867749555688151
chrI:2887713:2887863	0.403371058621655	-0.504566259054184	-0.836341246095413	-0.355646264554503	-0.0833650475540309	-0.278261198088921	-0.120477723704811	0.388403181067923	-0.398400071191006
chrI:2889519:2889669	-0.918875323986832	-0.74456554926981	0.954372390637719	0.389638044027085	-0.72673600232508	-0.140079078478672	-1.64767964666494	0.867292671706191	-0.634021660369665
chrI:2890356:2890506	-0.248909415073073	3.9152494349614	0.120088787811283	3.94395961007295	2.34170773380357	0.616674452515682	0.986653172443201	0.506333211252393	1.71059996966763
chrI:2890689:2890839	0.536621313046063	-0.443498009669272	-0.464087842516709	0.59795604423726	-0.0460925219996313	-0.00658880834545056	1.15888675626758	0.640719324572986	-0.313555957499737
chrI:2901020:2901170	1.3367760002344	0.759516453504974	-1.87971993393554	0.596640179711849	-1.19379716419657	-0.123921576387353	-0.726174958681143	1.27881091807647	-2.09564419495122
chrI:2904169:2904319	1.35259430403793	0.0105105222094588	-1.70325094577226	-0.343507919495395	0.807711080760256	-0.938498309270242	-0.111792067912451	-0.0065444100012483	0.333591201128919
chrI:2905737:2905887	-0.780792054049183	0.314201295641523	1.92514333213275	-0.387553740766644	-0.10990419111711	0.186582728945974	-0.0704885634899864	0.611856101424168	-0.909513871830313
chrI:2924780:2924930	-4.56944539332645	2.34917250180975	0.520171595494423	3.28652682178768	0.704667607676935	0.27710051654738	-0.615111369421562	-0.683885086178856	1.17194190156996
chrI:2925099:2925249	0.153024834348447	-0.419934698093976	-1.30052343601355	0.396389050244097	-0.623239433351398	-0.742980383340559	-1.24646142150666	0.0815460631650723	0.100923190253847
chrI:2927795:2927945	1.91101744568194	-0.280585803881921	-0.338914490040501	1.23052980942717	0.305093209189972	1.19036341671998	0.955456419693623	1.72981817489131	0.881125631668436
chrI:2928124:2928274	0.209777839506138	0.711743276305321	0.0924576785224702	0.948228844206956	0.415067423379224	0.788744393844784	0.0937530614944042	1.87262019377361	0.48908141727516
chrI:2929660:2929810	1.00942504456602	2.61375526801131	1.88808632983687	-0.828632475682723	1.42041551808488	0.628296328982196	1.1006765501467	3.08215985793588	2.12538079532543
chrI:2930243:2930393	0.362589546850747	-0.593813214868728	-0.239293193435198	1.28338385861405	0.809707183657478	1.30474965434876	2.10060375980624	1.0355989552765	0.552753166892673
chrI:2935660:2935810	0.778424218140983	1.13270082887078	0.291744761509837	0.796752297309941	0.534799502507367	1.0328264432994	0.53745699967097	1.70028252733037	0.436739226789762
chrI:2944685:2944835	-0.974576056935666	-0.643441905083329	0.633709377355665	-0.189339418986808	0.770247862067276	-0.545919437494341	-0.217155847303643	0.276129617447824	-0.391738079019623
chrI:2945478:2945628	0.438104545138627	-0.41003865528965	0.130217419903247	0.350206238271947	0.3555510530957	0.660822386936876	1.23268475238892	0.0110272838331013	0.39641768676192
chrI:2945810:2945960	1.23132905607535	1.43635142784126	-0.176586096335171	0.911566503206404	1.17346765406803	1.38211829617496	1.58492094141508	1.13979252253649	0.993507076386507
chrI:2960617:2960767	1.52418891347808	1.78137492131125	0.322172686594878	-0.148965440598152	1.87815036282092	2.15569056613408	1.01199764972951	1.70968647062166	2.11705794408338
chrI:2962105:2962255	1.37261796183037	0.885932693351676	0.663807036580644	0.75038035984588	0.945541691029045	0.806141487688145	0.745374382793664	0.976033148822346	1.33270185889553
chrI:2962420:2962570	1.41178448217178	-0.723589939924594	0.250941107678486	-0.959078834265767	0.594262523200952	-1.49306792867367	-0.190360218016301	0.607668023529753	0.692930400926336
chrI:2985179:2985329	1.53730062602569	0.694371687653842	-0.0660904223731796	0.263810168327958	1.13917257852082	1.62703311118155	1.32627808050415	1.53650199899645	1.12549557643441
chrI:2995978:2996128	-1.79219638265534	0.659826855093462	-1.77840469421264	0.513721757437965	-0.262506389189141	-1.39905909323329	-0.834252219457818	-0.545590820476575	-0.862222562042081
chrI:2996293:2996443	-0.442924893072334	-0.644415823782566	-0.795577472278405	-0.253139871465247	-0.0926181157565937	-1.04247837882634	-0.537056258239655	0.603844812756936	-1.89409932853105
chrI:3004036:3004186	0.267457282418104	0.118805511800095	-0.642206296654618	1.50181044982838	-0.364955117312377	0.424088236248917	-0.333668173493227	0.619866369858596	-1.11091712160536
chrI:3010415:3010565	1.12444531637569	0.893154576196777	0.228204664714584	1.02275770853711	0.579586221225658	1.14027503505486	0.343000284658187	1.51569360035117	0.362419556541026
chrI:3011798:3011948	0.722191992759702	0.187568231237293	-0.561467087979372	0.896887094822516	0.646376447447488	0.160243531992381	1.92880412177445	-0.3700562392319	0.019707386579035
chrI:3014748:3014898	-1.10354053437547	0.258015710988648	-1.30009167522114	0.638415632252444	0.81212401959938	0.0327495190996637	-0.0341282702252123	0.826354655385222	-0.271724996740421
chrI:3015398:3015548	-0.0756454342919028	0.844990960483863	0.445496838188869	0.100141815030748	1.51073075214253	-1.18971661087371	-0.240541441615942	0.814797042703904	-1.96580840985326
chrI:3015707:3015857	0.173419305079188	1.13209116399306	0.88281179999974	-0.454934419770771	0.713456522923438	-0.980631201227434	-0.291835973586497	0.329476374232659	0.92104741121128
chrI:3019566:3019716	0.877281171657828	0.961348267923012	-0.664908718072123	-0.379538316978378	0.60245776196428	0.0854911207747642	1.33182190892726	0.44852860388383	-0.0619956389783604
chrI:3032845:3032995	-0.136234174206343	0.465887776519306	-0.738866047859515	-0.330461979047721	-0.228481512266973	0.188848499349807	-1.99880802632134	1.88878300610602	-0.372087304100608
chrI:3035123:3035273	0.727502745480708	-0.642127374471327	-2.73246000611721	-1.16238439394614	-0.35033590749913	-1.05835953331683	-0.397752450962998	-3.50871007398616	0.0688886545921078
chrI:3049444:3049594	0.321383113198347	0.624770038724141	-0.072966033577564	0.0459390702762555	0.735804676378831	0.624668436391397	0.735059881700672	0.0848912844765146	0.616930036756548
chrI:3059138:3059288	0.62550489068445	-0.335908395665684	1.20381179966664	0.367695191062738	0.865235767004832	0.747168622875071	-0.253285936285607	0.679815298475223	0.146380981471078
chrI:3069453:3069603	0.8444126684125	-0.166187797815286	-0.863082828649603	0.833860997811863	0.823927250116938	0.691380821306929	1.46812258214923	0.638521413102744	-0.520129657849867
chrI:3070089:3070239	-0.0035167456557912	0.238770112814623	-0.390034085794839	-0.633726336937542	-0.786462850688925	-0.0218279174443209	-1.06617573851644	0.472999749192434	-0.710543301372105
chrI:3085397:3085547	-1.04786471277563	-0.834920674025013	0.967674793209386	-3.49342185519606	-0.880878394780809	-0.873025915017008	-1.94847550615159	-0.792249614776071	-0.281462840683897
chrI:3087189:3087339	-0.407237414650769	-0.249001162125098	-0.0791544073211862	-0.474325019013697	0.250109135838625	0.0353791441843877	0.965774043241705	0.0964372857598055	0.316151334427534
chrI:3089162:3089312	0.428314946193669	0.806437183727542	-1.26316563633274	-0.00397586681220292	1.30772537209873	-0.160218767106941	0.826534604672094	0.1941777610918	-0.282141283398721
chrI:3089790:3089940	-0.342792456150232	0.724504024924756	-0.254266362885961	0.739532915837543	1.0289807963817	0.196630714887359	-0.410610463736542	-1.19990415102018	0.881125631668436
chrI:3094264:3094414	0.629683074987874	0.549470039692279	-3.7575621657592	0.323239913595797	0.796871432650288	0.370362207851816	0.874988725673254	-1.1823115775968	-0.91948349432911
chrI:3096262:3096412	-0.714569338487332	1.21848069904273	-1.64937401437027	0.886672389129459	0.707643747813454	0.994784018444879	0.844313445590002	2.69837445942687	-0.321405713264891
chrI:3097464:3097614	-0.0134642193050453	1.10264624264013	-0.228484004398994	0.156640779547179	1.3000702659901	-1.05037469447661	-0.253613391567758	0.482957853558288	-0.1186392755259
chrI:3098784:3098934	1.64988193405276	0.414664533320745	-1.25506051051748	0.551423766313389	-0.622038322708208	2.29674373387562	0.677396348150385	0.851161010433924	-1.4813495936564
chrI:3099948:3100098	-0.845071259448956	0.309480031980687	-2.09626092534598	0.111322630350782	-0.0279720488476704	-0.310733523959175	0.116720198095862	0.784502103681893	-0.835083787975341
chrI:3100923:3101073	-0.732665764741269	-0.398496033064186	0.3590187531644	0.118567067901193	-0.234397267920563	0.310255073711149	-0.343392999809071	0.353997865790402	-0.558534859214268
chrI:3101800:3101950	-0.245987663959298	0.0505303751173492	-0.22417668902095	0.557166399406775	-0.622711998410079	0.700461912683479	-0.812693774124531	1.09283401844132	-0.732350110162002
chrI:3103187:3103337	-1.42621783224944	-0.858834476737673	-2.2833650926446	-0.663450411861183	-1.34195973350993	-0.241295811407154	-0.0612101650112347	-0.744525026807253	-1.07626147962036
chrI:3105185:3105335	-0.695763062572826	0.716379001240466	-0.51796432458889	1.54982176860003	0.501582548763394	0.0164312218954323	1.2935082920769	0.69592878133536	0.00380704723398091
chrI:3106565:3106715	0.432353748925874	0.899788591153628	0.804165804472601	0.742366895451479	0.702185435356247	0.96803894137897	-0.0888083974799609	1.61654324767902	0.334337101240962
chrI:3110727:3110877	0.567837291352481	0.756800283322665	0.0909380684837305	0.606902883591611	1.24070350353513	-0.40402720491581	1.84927846632311	0.789895422801769	0.412434231646552
chrI:3117411:3117561	0.290913371294596	0.679921190263666	-2.16476485527852	0.965780116070421	0.353195837249453	-0.263339081402558	1.11683007378496	-0.389798846235666	0.160608718285243
chrI:3119099:3119249	0.224485078172162	0.328386438086543	-0.247498238618925	1.66081752559762	0.129146327410311	0.9505121386515	2.1695742209392	1.30080453392668	0.0187489873537771
chrI:3137052:3137202	1.59082251209715	0.592900550475325	-1.02236349417325	0.508685579275177	0.804710482653325	1.28895183204614	1.55979501187604	-0.159221602308936	0.770731821346343
chrI:3140604:3140754	2.23199028581838	1.58774396571165	0.839605984813006	0.201722587073955	2.17785196200277	2.37667326371411	1.3142481690293	1.08655260740133	0.759184574061394
chrI:3143150:3143300	0.706645520039715	0.317905497263137	-0.396419761228358	0.36378006928579	0.807711080760256	0.826033359123503	0.259992242145504	-0.0683030447888647	0.0686233815353953
chrI:3147846:3147996	0.144379449108731	1.87999163760788	-1.00032951800121	-0.331178489071219	0.526106645759098	-0.852371549976888	0.0332246348254964	0.554134678531487	0.108264392210988
chrI:3151341:3151491	-1.20840020157433	0.430352632048336	-0.261085234011637	1.75798386169616	-0.311129537878577	0.266305676326563	0.695055473140923	0.463790982638952	-0.487552704807604
chrI:3152116:3152266	0.630892950449605	0.336758805965354	-0.55011074934149	-0.0454810622234647	-0.0642837551140546	0.266690270923736	0.491832251371285	0.242639167495317	-0.531253161017127
chrI:3152488:3152638	0.727199636299883	-0.761107262936152	-0.965031529530916	1.37176499356155	1.64305314333926	0.519282835618646	1.33073226584029	1.58683729282641	0.217681244239904
chrI:3154657:3154807	1.26523800277112	-0.30989788194217	0.0234327121125345	1.13823260112428	0.553070796910457	0.475767921323779	0.968030897523705	-0.457153857275207	0.975913411442512
chrI:3156730:3156880	0.231134446339506	-0.0912003843097194	-0.642033616473012	-0.174399723466959	0.688967202968082	0.216431059539497	0.122742164144647	0.226892585319232	0.728888396499652
chrI:3158357:3158507	-0.574132744007115	-1.68899842076863	-0.776944955386267	-1.19778073126268	-0.812172619837973	-0.0588271386149502	-0.554298243045398	-2.03767148126165	-0.218058440735856
chrI:3158744:3158894	1.19019547641431	-2.85548224237962	0.919227744960987	0.144393486297126	0.538942090272139	-1.47627578951298	0.736831609667736	0.665696034548707	-0.576036946703084
chrI:3162536:3162686	-0.389703990972728	0.359415766032048	0.264288887401616	0.898316821069998	-0.358085211082797	0.911125792850136	-1.24498180197051	1.76679993699083	-1.4800480053889
chrI:3162880:3163030	0.766368930437214	0.559074918636897	-0.0106777235636351	0.737408017986211	0.476240233860979	1.6384450788357	1.98765462496144	0.776584920232903	0.35285174238115
chrI:3164744:3164894	1.26619180804867	1.11316650894326	1.02414424063614	0.793934191814759	0.394083861756074	0.748405957549827	0.900242447857401	1.13839173346634	1.80942540426314
chrI:3176523:3176673	-1.90984278692105	0.850196478470934	-1.78087188313505	-1.22281098859697	-2.63360468386885	-1.60381484707082	-1.57586846706339	0.392548746649232	-1.84421610471017
chrI:3192542:3192692	-0.0499252964983368	0.496767921245195	-0.197220451854993	1.59252981531498	1.37267533158654	0.826934347745939	1.26806707552257	0.965679804755827	0.232773924850061
chrI:3192680:3192830	-0.410905472769236	0.742329650559437	-0.62925797016206	-0.646434761449781	0.118412656384497	0.167379666560374	-0.363822499180457	0.481558798649118	1.27253158631044
chrI:3194863:3195013	-0.427638939303666	-0.180366337420787	-1.57644299899729	0.121205256645922	-0.351107124198931	0.702663990048705	-0.0317494055549824	-0.16928917396015	-0.32985142675415
chrI:3195954:3196104	2.00319667142443	0.453816292228388	0.635632796408914	1.96541659635405	0.707690559034364	2.79052486727429	1.96140429125424	1.72206046877423	1.57275639789686
chrI:3198967:3199117	-0.164403279534975	0.247632719698331	0.125617770067416	0.221399258666739	1.50048028972002	0.446820236442549	1.96853815344227	2.2223178759622	1.2686754079197
chrI:3205122:3205272	0.870090862721536	0.800427304124291	-1.33261834775963	0.812537568523303	0.624218808879066	-0.856833170134486	0.559524333073063	0.2605398148049	0.649326722717468
chrI:3206477:3206627	2.21131725268442	0.0736127721453643	0.185214019778071	-0.151953766031659	2.25515589719472	1.82268788983423	-0.472372930926795	1.56393542627119	1.39118985352038
chrI:3207789:3207939	-0.22357563908201	0.0954195286961909	1.85318041846813	-1.13740157100821	0.138029253094984	0.410175585090752	-0.298383962802465	-0.133463783724789	1.2263725180513
chrI:3210402:3210552	1.58158972930925	2.07962423631524	-1.38495583295239	1.30120415245025	1.60073018403543	1.77676461776407	1.91908952589845	0.887131264127864	0.963083204381808
chrI:3218825:3218975	1.85985078493106	1.2842011693366	-0.410645321048492	1.17005277468476	1.28388151364562	0.215036750853085	1.52775219075137	1.30600642427639	0.886958268225613
chrI:3222773:3222923	0.739781594490365	0.330478796461175	-1.71167905532166	0.176806677320242	0.286749132820171	0.113128600259548	1.04957105022249	0.995162811159334	0.635582672948726
chrI:3223001:3223151	1.52097426768088	2.49847010934524	1.60456111152044	1.76359836796052	-1.5294099089639	2.00194992185481	-2.81236305451533	1.4830467423854	-2.28332003140281
chrI:3228022:3228172	-0.486775057418089	0.543827704717155	-1.37003175398987	0.463279345320841	-0.657816735899976	0.228369584336574	-1.78479052549255	0.565985265642216	-1.28131194487945
chrI:3246256:3246406	-0.151855087700962	-0.173542034946488	0.148006774106978	-0.17688640411495	-0.0166576116747641	-0.430227765670141	-0.535509306776963	-0.383592354908169	0.0281497891055118
chrI:3246546:3246696	-0.364429176122743	0.0618767424861881	-0.497844947040231	0.704225251129116	0.0174389558379688	0.986514424855979	-1.05981601531621	0.898475135068335	-0.538025533201202
chrI:3247097:3247247	-0.700764180241662	0.437615648617763	-0.0649612358435717	-0.60592785286448	0.00272996326621372	-0.0190502698778914	-0.843484669396266	0.352459054402245	-0.439704465420407
chrI:3247418:3247568	0.0135282701110154	1.06660853786729	0.324167476882897	-0.626934425523354	0.285298309842911	0.288924758570421	0.139640396205395	0.505899501964391	0.129143632414118
chrI:3247898:3248048	0.0186154385493882	0.00340887416546504	0.768159350124866	0.518778389736299	0.395483105610196	1.04622008794527	0.506786728166394	1.65891358504181	-0.0804905606843094
chrI:3248174:3248324	0.198761666922635	1.06102209653119	0.0241143562051717	0.645707662013979	0.334282710518086	1.18214343739886	-0.0995335964311679	1.30167466618625	0.0634264682292416
chrI:3248624:3248774	0.366458335676037	0.326955393138884	-0.351151525748546	0.70587504655273	0.280004686506918	0.469382621152412	-0.672361930308627	0.449753182961855	-0.262430715609363
chrI:3249125:3249275	0.239372642405089	0.0754688062521771	0.304121425926261	0.528337028561198	0.172355168754548	0.697598451537289	0.899306032055188	-0.256181217019396	0.721071692452706
chrI:3250663:3250813	0.493563559656728	0.782038092745119	0.164501100917681	0.274830615970778	1.31679506907765	0.929862029430773	0.106820225850775	0.744144724822013	0.356709517658523
chrI:3250839:3250989	-1.41298989779097	-0.352843723249198	-0.547198575409367	-1.22668087028363	-0.401399024133439	0.12358185338793	-0.468806244853606	0.556690407687361	0.165711248497451
chrI:3251176:3251326	1.00475459910182	-0.100829983688313	1.32269140547656	-0.392864161670709	1.20123101786435	0.57481505752003	0.536597163538329	0.588923987280222	1.17669751905382
chrI:3265371:3265521	2.80441548416862	1.59153695398462	3.51467579349719	2.4483988132642	4.19799790581821	1.38015160865968	1.82705296278017	1.0627137399767	4.7656129708026
chrI:3266000:3266150	0.0423758457401507	0.655508581010401	-0.877033893948729	1.4661814385837	-0.248778027198859	-0.456176084852694	-0.620035562463483	0.593499214691113	0.103013194283758
chrI:3266699:3266849	1.00506764632098	0.78079787866767	-0.0420045538359196	0.381818462777461	-0.647808511823061	0.234996747230925	-0.498503177798006	1.76028129820559	1.43532051995123
chrI:3267086:3267236	-0.0217150122117738	-0.0939677013635346	0.72765161991704	1.04455114238107	0.880517406590504	-0.0646682287284192	0.976956942765197	-0.445873978545751	1.4399229501965
chrI:3269635:3269785	-0.660222158076722	-0.2410502464178	-0.80122054123639	-0.0575995139648133	0.250938009874641	-0.699274099971168	1.14506767768714	-0.296932424457325	-0.370765440745477
chrI:3270456:3270606	1.23696562634824	0.626119628323723	0.471226902764229	0.115271710670104	1.61004623387126	0.254705047043945	1.47110296863585	-0.182464658369485	0.759431511772658
chrI:3277894:3278044	-0.518269253997863	-0.827063511915498	-1.39285866539821	0.0744390459636707	0.57477825062102	0.01825005661169	0.431247561983195	-0.191575472668192	-0.594207108128701
chrI:3280812:3280962	-0.284567180009541	0.491721083318976	0.925191380466994	1.146378871405	0.420644987892399	-0.29999503519305	0.216986030271811	-0.150087421112209	-0.568847108260285
chrI:3281760:3281910	-0.0269587800606471	0.128722982227399	0.153287475769337	1.35597752859155	-0.298576343926713	0.387786415886563	-0.566507712501749	0.0476066338015278	-0.0165943836849231
chrI:3287379:3287529	-0.171128847514074	-0.193640923450042	-1.73756001379411	0.4047056141305	-0.156738085413984	-0.69350539250288	0.808879342700609	0.265354084623308	-1.30322212417652
chrI:3292857:3293007	-1.23868977887198	-0.536565425702648	-1.94044737924324	1.74662981300059	0.0323492244924346	0.0704022594764033	1.56272554272999	-1.12521212877543	0.779756232372442
chrI:3293321:3293471	0.607935660332819	0.0477661923253833	-1.36101475070345	1.1352366857134	0.826764443437156	0.994296172017446	2.03218965841013	-0.00498221118008441	1.82536447978349
chrI:3293864:3294014	-0.702842419385945	-0.534237751987929	-1.79791285452633	-0.277403359825005	-0.140536166880417	0.671297772174247	0.0328409967229599	-1.4451141973778	0.538133133217535
chrI:3295373:3295523	-0.637497070217547	2.46725742305275	2.15298311365424	-1.03315865504922	1.84395905209103	1.28104895196953	0.327417161641099	-0.574889674392317	1.51113013122079
chrI:3296035:3296185	0.0475522288766217	-0.00280862267413641	0.723032824288234	1.11739812376996	-0.443705600575292	-0.957129599044633	-0.644162511900023	0.23131765266235	0.111716055955137
chrI:3297134:3297284	1.05600688341243	-0.169277719321304	-2.25845167186424	0.654979173926626	1.14278067191409	1.27613882316158	-0.404952108006026	-0.707097009002788	-0.795104731822972
chrI:3298278:3298428	1.30848628911979	-0.195750806531643	-0.0408199364524175	1.73551147539097	0.902112595221957	-0.041297639341211	0.86406371816916	-0.808845960233429	0.137071575674969
chrI:3307407:3307557	1.20190521780468	0.175417103319866	-0.267863963150919	1.15089153175217	-0.172665197823227	0.936642179325103	1.78782330499643	0.49665296007579	-0.285445078382116
chrI:3307948:3308098	0.248403539156784	-0.630204916344678	0.86095127281979	-0.792372314843326	0.217744590929986	-0.729712354563386	0.0303599176418252	-0.443410343054884	0.574650439970578
chrI:3309691:3309841	0.830903887528005	0.960105166125657	0.695292824964579	0.925299722319253	1.06552633237794	1.21709307999071	1.59679803887678	0.6984126057296	0.653163058227738
chrI:3311203:3311353	2.45877443570238	1.45196570907489	0.400924741738254	1.5568486741589	0.312540460501497	1.38217551208559	1.31252771441201	0.69622956439905	2.06058189138847
chrI:3316618:3316768	-0.804269463282744	0.184022590869296	0.836722389177827	1.82819058215247	0.323754875300959	0.967050036714613	0.0790738927212755	0.992826838325188	-0.0507393361903261
chrI:3326535:3326685	-0.30723606866272	0.0786926874034803	-2.63933486074239	0.859710285053696	-0.254029885022498	-0.214962625864801	1.43087596476694	-0.654494980928791	0.498865721002205
chrI:3328804:3328954	-1.03533709333813	-1.08097412948985	-1.83401577276998	1.0349556132724	0.755310963043798	-0.0703672254787727	1.49169354587237	-0.44006735735757	0.277938484534338
chrI:3330902:3331052	0.915959284323467	1.11773560483588	-0.260585437381363	1.43658039479908	1.0096662637571	1.32856470595184	0.495738876265043	1.65575870990362	1.45146361110075
chrI:3334042:3334192	-2.39118819200101	0.980410615074109	-0.903510353403327	-0.915579986338436	0.373967206422702	-1.64628875076784	-0.795007364273652	1.89598387361218	-2.66984797776917
chrI:3334558:3334708	0.56485902896096	1.19666250450484	-0.418360600378916	1.00888864302577	0.866994941023541	1.88382427677804	0.548194026182963	2.17953540744007	0.756791757434536
chrI:3335971:3336121	0.779508027543861	0.747344576049539	-1.119832606671	0.51583572997356	0.442549706986714	1.23461703469564	0.238401993197078	-0.238253989656024	0.591565712453083
chrI:3336239:3336389	-0.210147974934141	-0.117261657093094	1.14836495049234	-0.263524929386095	0.283319787615868	0.613942455933585	-0.109816179509778	0.896319907223295	1.32871437705945
chrI:3337470:3337620	-1.17086477629821	0.58620435184298	0.202021722549673	0.247876594496785	1.52678197244832	0.198214744141185	0.223728829069093	0.538259494558928	0.538888368641651
chrI:3338373:3338523	0.150878897420375	0.866214969310137	-0.923512886389938	0.525842949119369	-0.282626724845499	1.58240765222086	-0.402062114302371	1.48831843966493	-1.35018159235435
chrI:3349598:3349748	2.2655288990888	-0.869025595006439	-1.19520860571515	0.205864229793486	0.278934756665558	0.737207900543516	0.533044795391317	-1.22416287312576	0.0795473100029861
chrI:3349968:3350118	2.57645258989775	1.80966376158696	0.247206696763808	-0.269437908023413	2.22999765994086	1.74363348400977	-0.0498574716707879	1.58869748534358	-0.0342619791270201
chrI:3351478:3351628	0.124615858199792	0.716567184560262	1.22132618259856	-0.621517005774211	0.965576174372443	-0.0622169139485707	-0.0994939171345803	0.318055547537607	0.616930036756548
chrI:3352272:3352422	-0.879681787508747	-1.79479717417567	0.517712437638891	0.184693311550415	-1.96672352638165	-2.27492503990522	-0.594670168982512	-1.89306147844736	-1.1342814621735
chrI:3353496:3353646	0.217824729947813	0.478136325534526	-0.270340870567149	0.213157081945087	1.59877159332976	0.104218249446277	0.981972165777329	-0.213682298523502	1.21296116006182
chrI:3364771:3364921	-0.590294915588812	0.299548564313893	-2.1111774923293	-0.0639647666315913	0.114067778855886	-0.86912139172912	1.28219078405449	-0.503612218876869	-1.11500413930868
chrI:3365896:3366046	-0.025556190877906	0.259920094541923	-2.88266782494988	-0.226673240505028	1.31436079525113	-0.244503975545862	-0.466229266089387	-3.7940102630128	-1.23084324817212
chrI:3368048:3368198	-0.152192040400485	-1.5479922632203	-0.965356425150352	0.858164016982351	1.14968157972736	0.542295880603861	1.64971082407252	-1.32127157145535	-0.338652682937548
chrI:3368432:3368582	0.933615505400086	0.0313739914160596	-1.66702064900378	0.11695708223837	0.289268254117751	-1.51913083784311	1.2505756266727	-0.32982704245438	-0.330938789564811
chrI:3368646:3368796	-0.20947282446475	-3.04385595448128	0.648246156224367	-2.45735368766056	-0.934960583469456	-0.444339190523797	-1.85092845117819	-2.88631626041008	-1.40088063013975
chrI:3370934:3371084	0.608610775104589	0.448282526551673	0.437435809015992	1.52580718295534	0.685792068801922	0.393047404327761	0.774590613572091	0.0311156959205852	0.348444976330883
chrI:3380343:3380493	1.09287264945632	0.980545927505986	-1.91600538523308	-0.216886616901066	1.28137991570971	0.927623330975094	-1.53888436482356	0.759620881574185	-1.01561415333452
chrI:3382722:3382872	0.91222271427029	1.18645167150468	-0.718479717461164	1.23932396369215	0.896842765241909	0.872183166862642	1.31552878150393	0.164382334649722	0.704756409527739
chrI:3384025:3384175	0.415134679765875	-0.237459817174461	-0.335813959454677	2.65552096979292	-1.00825544586289	0.927404526525318	1.57421644296314	1.53574958451324	-0.900638601209098
chrI:3386498:3386648	-0.0809509273505324	-0.637899632035476	-0.258110218341631	1.02658083710373	0.454393664543284	-0.117605808587334	0.416049111661667	0.128756994198541	-0.263283174133159
chrI:3400319:3400469	1.15691348282172	-0.626124839984658	-1.55448819003539	0.848226805636738	-0.598323104820458	0.485072149596286	0.289442145123767	-0.00560804575198723	-0.382058798695167
chrI:3401921:3402071	1.59957680503847	0.971882453978672	0.652489699608512	0.882261099154867	-0.146180153438728	0.48927305794917	1.32265612784733	1.24322548926929	1.03724174416212
chrI:3402873:3403023	1.77828895786912	0.9255187887929	0.888598421849594	-0.554196218725644	0.35451738973951	0.598622044021486	0.150570523808391	-0.637064496952688	1.26561787357526
chrI:3403545:3403695	1.30770595440666	0.660015723693889	0.467887385604614	0.512486381587037	0.499655798401974	-0.268431515038083	0.338376005951788	0.921590894741579	1.36060216470708
chrI:3405712:3405862	0.34902858732757	0.0670653660764069	-0.368294710158356	1.64256339927085	0.991249729415464	0.641399746178305	0.279434012777198	1.05228071427175	0.620851934319541
chrI:3406977:3407127	1.03483264844612	0.457160716189307	1.01523472247628	0.360944184845729	1.69700323761112	0.739963841452222	1.27683570468767	0.654737971906841	1.68245391247871
chrI:3407161:3407311	0.151520752156205	0.0987046544407197	-0.0347124393119624	1.63434725297149	0.543799227036321	0.226878970587043	0.626868806024112	0.0816453365185955	0.839293892356478
chrI:3409462:3409612	-6.99305393407508	-0.690424986953519	-0.625974367303965	0.146109700077384	-0.338472315501517	1.6104071543483	1.16128838958901	1.97119437420814	1.10836750250175
chrI:3409817:3409967	0.346415806460916	0.806437183727542	-0.553776586763861	-1.19416817316842	-0.176407632978241	0.313711499086179	-0.28004070997462	1.43664305095012	0.46257012227142
chrI:3419486:3419636	0.0208325077940745	-0.0683733740025987	-0.408115781092888	1.12168099509534	-0.446434267915053	0.15208544242172	-0.15822915443001	-0.0833471224475215	-0.047411039418271
chrI:3423633:3423783	1.43367082163481	0.73668211800795	-0.304900828103044	0.685139246164215	0.995652404795721	0.765549134968533	0.0663032906291174	0.644286139864575	0.0527736472652548
chrI:3425958:3426108	0.913076710344371	0.646767093904573	0.0310162245724673	0.746641076233771	0.771709043802752	1.15170367828068	0.823744545623838	0.58162052216848	-1.14638299894294
chrI:3428791:3428941	0.255176109817785	-0.533776668434049	0.0589857404565982	0.0558530422281122	0.518997739999906	-0.135920815609012	1.3785483227674	-1.18259132764601	0.809972395763061
chrI:3429212:3429362	0.294112054324276	-0.795628441991981	-0.613444696543666	-0.117585487418925	0.225106928003253	-1.54072205280396	0.481861683104402	-0.985999363851742	-0.477721289924548
chrI:3438653:3438803	-1.02913709534901	1.84676289983829	-2.26643783421584	3.72569919598376	0.9910014278327	1.35578145524202	-0.177219020725866	1.7705108692741	0.410004376330446
chrI:3438905:3439055	-0.747840879343177	2.45384479228293	-0.435161492560838	-1.75986699192293	0.0258787272666838	-0.0798387511070425	-2.01754414346299	2.13447681968063	-0.0403937359900393
chrI:3445283:3445433	-0.326816165289449	-0.783143509092016	-0.364232106507523	-0.883475849278145	0.0678731734360623	-0.172028683710258	0.433511090898211	0.180644194873954	0.330805946663313
chrI:3464178:3464328	0.96822010190043	-1.02321530248427	0.853389472040573	-0.633642158088379	0.901676058036616	0.686806069840623	0.412094439146381	-0.725493989745946	0.452424416545003
chrI:3466435:3466585	-0.20947282446475	-6.49231281820235	-0.862931045621251	-1.92039995368822	-1.71089044301726	-1.43807189235642	-0.312081684285743	-0.696473582528497	-0.189174214797363
chrI:3466798:3466948	0.195172466077881	-0.0569459753209778	-0.425761513974354	0.413312516638753	-1.12310502645639	1.12812256172487	-0.871399070829385	0.264957011935561	-0.555493407709573
chrI:3471402:3471552	0.734304784975966	0.345612737969618	0.931929571267868	1.20818704145773	1.2764397902024	0.460455811655119	1.41272063650133	0.723151121115557	1.28978076376022
chrI:3473939:3474089	0.859814484285308	-1.02620851711616	-0.499248976787159	0.83130569430985	-0.596269811075357	-0.37266609030775	0.0537425553987795	0.413173863337752	0.0358488676749828
chrI:3476226:3476376	0.747033436902963	1.26836637080394	0.357749011811357	0.220015500092355	0.746869379000094	0.646182551345218	0.624041068359172	0.331148868421768	0.676106771096499
chrI:3480278:3480428	3.16196838036295	2.8104563712852	0.383412890661386	1.10889287473968	1.420882653821	1.88456384295479	1.4147313819425	-0.587455106034327	-2.22710095843437
chrI:3481497:3481647	1.28457786193168	1.28448989971006	2.30709827954586	1.10889287473968	-2.82710221950855	2.55523191470196	-0.124115384949947	2.72291286461898	0.941023277920558
chrI:3494369:3494519	-0.251793309496165	0.262909692348052	0.858365939300483	0.607577446143626	0.843716479909559	0.909982640305863	0.681708995623801	1.31323848951967	0.838606083224544
chrI:3499700:3499850	0.694114068208617	0.496315118155822	0.15464602362582	0.559964006277058	0.337550362181509	0.766376108550858	0.346486412521415	0.775272523892351	0.58565972539382
chrI:3501229:3501379	2.02085856633916	1.85337496601855	0.95452665879408	0.862000429585151	1.27741863252635	2.86967343001872	0.0575708826322693	2.81853710192535	2.2661135149129
chrI:3502728:3502878	0.136698538741339	0.308164703701368	-0.260585437381363	-0.181551665928801	1.06451374316458	0.761016948500287	0.696069613862725	0.519559673857804	0.184169563629543
chrI:3510618:3510768	-0.0111391642027933	0.330478796461175	-0.234445519971164	0.00194522512296792	1.23997916086313	1.82795762704488	1.4694422413405	0.39427882826514	-0.568882261383045
chrI:3512928:3513078	0.743427064107031	0.377412216881054	0.143381023182589	-0.981933791416059	-0.213271540379046	0.394743100919753	0.268666766836899	0.726713283691675	0.504207657847877
chrI:3514396:3514546	0.234178791344832	1.34322579552955	-0.648033482865568	1.17448530158893	1.00120075292844	1.82035738256125	0.118415292241922	2.11459358152861	0.0661032828770822
chrI:3515542:3515692	-0.717203231609794	-0.827106168833016	0.818816825114716	0.63114206263436	1.17446799412983	0.947866745050502	-0.671992458213373	-0.443876117147841	0.465844611444308
chrI:3516376:3516526	-0.30723606866272	0.821454205848526	-2.320672667546	-0.770737802957917	-1.63317863674844	0.801421134152285	-2.95997806476435	1.30333565592605	-1.79748622352303
chrI:3523399:3523549	-1.14222477023236	-0.146913566258256	1.77185715048945	-1.59085731815146	-0.157449210204746	-1.82943263068053	-2.19027548090655	-0.434968657763178	-1.14292951932444
chrI:3529956:3530106	1.09374430779859	0.627433933070013	0.33761073951549	0.120825414635431	1.05928673368044	0.545970824244643	0.909741394214719	-1.22369463370354	0.661327897565741
chrI:3531003:3531153	2.19147914512266	-0.546743611090522	-0.0632872090724259	0.627807843630662	1.03513630916051	1.7820028450223	0.597384692945779	0.187194488591034	0.29372240001902
chrI:3533802:3533952	0.927504800597707	1.15533522773082	-0.0758880639618984	0.59507757777017	0.973748773955962	1.25623957558541	1.28440082829293	0.557700125055479	0.741349147497484
chrI:3534563:3534713	0.440401346640051	1.25904028521759	1.42839480801455	-0.223605706623304	2.10696509064526	1.67778625231111	1.82145678649475	2.25051144869639	1.8509732463528
chrI:3546981:3547131	-1.4479979094979	1.80362968027223	0.29508415505155	0.263595442552026	-2.30026984019348	0.780665650224806	0.427028422255672	2.03769458818728	-2.31994423175768
chrI:3553394:3553544	-1.59649300516927	-1.03619809006204	1.51911351896708	-1.0631102525431	-1.64504374014458	-1.6836775392244	-2.50475104255823	-2.0410825109005	-4.06288810673017
chrI:3560087:3560237	0.354008341379297	-0.331915824377996	-1.14109971978649	-0.47342214929615	0.536080954576232	0.933657213745938	0.698654030691022	0.639504989715395	0.632863667911808
chrI:3562616:3562766	0.884327630206201	-0.924457535395215	-0.899656672591621	0.772668126426245	0.494261456336937	1.1888561677002	1.36868712444373	-1.02914330364574	-0.992256698537581
chrI:3562920:3563070	1.5878780914345	1.70930968701117	0.676047288789008	0.457274260425239	1.29359666546042	0.36078336820414	0.911805602385169	1.51324358598305	2.38963131445047
chrI:3563950:3564100	0.73625358615495	1.03796615539878	0.308316429790791	-0.490525881703095	0.440192762539528	0.16415188556913	1.23673969597115	0.0798007066399887	-0.0429269611666443
chrI:3600816:3600966	0.919599331294797	1.37702719115926	-0.774679167709258	0.668258445303757	-0.687348781526712	3.00141589370841	-2.1564309957516	2.52836153456117	-1.4295671927571
chrI:3603246:3603396	0.0149461813880537	-0.405096841864167	-0.355556231718051	0.519827779894401	-0.243878589673445	0.115664445422308	-0.749118491223136	0.0470474010735008	-0.515314831853088
chrI:3603866:3604016	-0.451227622613526	0.748248823100054	-0.455416508506531	0.963103306640947	-0.258029263384576	-0.749327239484907	-0.432306365649098	1.03745287024415	1.25058174409705
chrI:3604149:3604299	1.03688990453357	-0.371486144658028	-0.29475420476926	0.864018602109608	0.224572902221402	-0.378166372384364	1.498213844644	0.568278121081848	0.206813021879064
chrI:3605735:3605885	-0.381860214798681	1.02382254120893	-0.288246434630263	-0.729234577150901	0.267305953557135	0.0802693456275985	-1.31994289823139	1.07311441262934	-0.590462023604598
chrI:3608270:3608420	-2.7673602614911	0.191833907933038	0.985427189583123	-0.622407729112124	-0.859315273946067	-1.2274998479585	-0.653312575192305	-2.02817020758192	0.470452259952634
chrI:3620421:3620571	-0.381333605678401	-0.27153021478939	-0.667689497170458	0.876104723425083	0.385191149121805	-0.106861332425913	0.317447331635754	0.576957502249642	-1.3014147536324
chrI:3622087:3622237	0.27297539682719	-0.169521760585295	-0.065528409426579	0.607388763461755	0.953170577079825	0.533455170456662	0.839031916570543	0.614038822186638	0.146323408705612
chrI:3622355:3622505	0.231134446339506	0.165501118591335	0.732443754081492	0.338079316784519	0.217657982456979	-0.273973122096646	-0.54174045916072	-0.772522188536926	0.6615284883949
chrI:3623933:3624083	-0.487742139465375	-0.460794216950398	-1.02106216336177	0.253047226077571	0.751299121076131	0.774791321525327	-0.174869249248883	0.799178445772365	-0.524160816700182
chrI:3625630:3625780	-5.5376263138067	-1.26266353705247	-0.00429029633212962	0.367480922608665	0.727106701005832	-0.104765254555496	0.326480177579252	-0.545590820476575	-1.23457826487715
chrI:3626200:3626350	1.3049100218052	-1.29616569020703	0.301758537048804	-0.245424953318374	-1.76756719715175	0.328923645227031	0.439740637457739	0.0274364231285904	-0.796949119480209
chrI:3627128:3627278	-0.726305349369005	0.0842955330677311	0.244896890502325	0.52240926655255	-0.554132203156696	0.53489238209179	-0.683047676197996	0.747735500754198	-1.15495312860817
chrI:3631352:3631502	1.33130059593877	-0.250632800931766	-0.298539623065624	0.00311739579193253	1.68612981569466	0.527702389242861	1.27819137215083	-0.165385743834861	0.647664701070928
chrI:3632043:3632193	0.590761698268041	-0.230822918091266	1.03242501602009	0.138365303883827	0.729558174521352	-0.00984013073887445	0.562470590524159	0.244662701396531	0.323797909401157
chrI:3636281:3636431	0.300408808043379	0.936996686425536	0.123617573003554	-0.382602172314494	0.240168795045874	1.45839698775919	-0.388469853451529	-0.692952858538527	1.66050708559248
chrI:3636616:3636766	0.122716840644949	0.646957335918104	0.0852362193096176	0.555831648491942	0.286556455100045	0.920023980130861	-0.841498585846545	1.29439775065933	0.131847756005734
chrI:3637335:3637485	-0.40051899420299	-0.131771143004249	-0.266271373254596	-0.404958902122371	-2.45186799278541	1.00550060354042	-1.99540218269394	0.622292453895653	-0.158182994126168
chrI:3644847:3644997	0.989915722452027	0.571687939074951	-0.470787756422039	1.05532553638796	-0.0354167976024488	0.99817410325973	0.852884204068808	0.290779400550448	0.778486999416895
chrI:3646072:3646222	-0.617689818304613	0.0919872592573296	-0.629142772537092	0.332376044665419	-0.762515691695294	-0.368138221979371	-0.330133092527477	0.369356300861234	-0.644346936461023
chrI:3646885:3647035	0.23451022338358	0.49116357405316	-0.209117710906332	0.462854868194145	0.377370307813427	0.10346249870423	0.0428471571615878	0.695190572657982	-0.357810545465947
chrI:3648170:3648320	0.699586454346085	1.63615269478032	0.25995292749798	0.953085570586622	1.67804500964002	2.40516674278712	0.329360548655917	2.21603518082399	1.59150534573362
chrI:3649416:3649566	0.659749959450069	1.29239687701407	-1.16281587982014	1.40892048802371	1.18958586209683	0.290606467541719	1.34651782023947	-0.285689581930483	0.0943431724257425
chrI:3652774:3652924	-0.162936550312714	-0.867574755659119	0.98486548469769	-1.65918337577921	-0.445897171007016	0.292423663448438	0.0030254154622169	-1.14460441568267	0.515366928696389
chrI:3663566:3663716	0.945801331767627	0.107995495588344	0.394941551035943	2.37011762062071	0.358207479671461	0.0998896327400273	2.08118678624089	0.290416724126907	0.598840187366984
chrI:3664044:3664194	0.0815156709887481	1.0168862944759	0.097311241896783	-0.335759794711949	-0.132623885604647	-2.22855436020825	-1.79414632941205	-1.60813763983811	-0.271378173626308
chrI:3669944:3670094	0.855301982041375	1.62437840533666	-0.51211591418511	0.506234355176646	0.688596906711788	0.373495259917485	2.33600353930148	0.00349402004356065	0.657079110642969
chrI:3671316:3671466	-1.76147183350794	2.14526545939491	-0.457162302064882	-2.65100832802725	0.945371087162224	1.18657739595373	-0.774946796019368	0.277056525526336	-1.44421486225031
chrI:3671829:3671979	1.58259463067733	1.71929369113441	0.709256324457995	1.27734772983645	1.91950351064651	1.47321683386624	1.2427940727533	1.5323434481906	2.00178867065923
chrI:3672768:3672918	0.216219538152382	0.242952904278032	-0.0910711417096822	0.205864229793486	-0.735544544409173	0.353004081552819	0.61411148948183	0.306989914118314	0.380217003649515
chrI:3675838:3675988	0.62488451572033	0.352801582846345	-0.0250177536840704	-0.00834706375488131	0.765856124379613	0.113678536999314	0.0245080733110391	-0.250000247441335	0.324384288097047
chrI:3680887:3681037	-0.440062793151927	-0.583988153184933	-0.911976562385852	0.253407390168107	0.528755570549229	0.420272604688104	1.12389921116099	0.104148588144931	0.252140191283654
chrI:3682039:3682189	1.03172707429067	-0.986756856553584	-0.876756109773024	-0.853258788059201	0.560065851246112	0.266859312745041	0.678474443540338	0.00974959976925102	-0.61243865318889
chrI:3682951:3683101	0.601323686152983	1.12687576540286	0.537162450598373	-0.0942208406419405	0.467824995054313	0.322345285713914	0.00973871637433067	1.11533058127658	-0.399801809106282
chrI:3684060:3684210	-0.0397829538343015	0.431194014761894	0.282137661750354	-1.33504797783614	-1.39017148878197	-0.898261582938734	-1.52318218199941	-0.76474430372597	-0.412675732911845
chrI:3684383:3684533	-0.00108327351048451	-0.148324834785364	0.46338591236869	0.222132474066556	-1.16948164275652	-0.634897211164325	-0.753037529330548	0.261363039684594	-1.13948742262698
chrI:3684577:3684727	-0.2517336334964	-0.060712004932314	-1.2836937227273	-0.347064229397564	-1.28141965707571	0.934294207718122	-0.383131811268248	-0.0169945478552123	-2.31916371540615
chrI:3697719:3697869	-3.52584945784038	-0.476406283806807	-0.02861601259401	0.424475942813643	1.5187670186749	-1.78722466797239	-1.92153508513601	-2.72928876718173	-0.557794900927403
chrI:3698019:3698169	1.87806253814105	-0.889406690829383	-2.06986096953233	0.109928438634712	-0.635270354682549	-0.456686260286825	-1.15481262040447	-2.2237805443348	-1.3455307194176
chrI:3706603:3706753	1.13325140499793	-0.200637274669899	-0.619169889358994	-0.0171180593469749	0.46994077195647	0.373914312924142	1.97770926256555	0.25301438845985	-0.0974681663817449
chrI:3709258:3709408	0.0337858211171035	0.721563327805824	-0.056304448046884	0.876381212096361	0.0267777474997537	1.0555269483202	1.31632530637932	1.35682671669748	0.518711584474859
chrI:3709956:3710106	0.407239689690159	0.491871106348502	0.555529402738471	0.879606938764775	0.579392915625331	1.31612955329714	1.34372690603299	1.51999502143761	1.0012281903691
chrI:3710347:3710497	0.592702567587303	0.712251349611105	0.802403241094777	1.27024537464485	0.908248542668437	0.940190400612112	0.568440392440591	0.993859569298882	-0.0874001959446834
chrI:3710750:3710900	-0.045488263987891	0.620952325948115	1.42683759531705	0.190626681003389	2.63134690207821	0.563137785736008	1.37238062698789	0.398357611243677	2.04499089974048
chrI:3713555:3713705	-1.25564862906813	-0.186579957367392	-0.290823225785433	-0.155691483061389	0.423930840805837	0.337246706747502	0.761116433986687	-0.228359739457084	0.42411540015245
chrI:3714865:3715015	-0.365845455442122	-0.111891217483279	-0.107356777857183	0.969815355461358	-0.520492515948865	0.672183051760278	1.55994665430404	0.355173787032402	-1.03088024173007
chrI:3718546:3718696	-0.407237414650769	0.391192038615053	0.573015520130168	0.161380247586109	0.0906357112363944	0.610138332220631	0.189209721684833	-0.529557430079266	0.380023785238197
chrI:3719643:3719793	0.398447502042315	-1.55927096511859	1.11874583217685	-2.24089323290175	-0.210855348151957	0.317474962753699	-1.75135327496048	-1.27392180104478	-0.617593657598761
chrI:3721445:3721595	0.497803159773718	0.715070809257351	-0.206368747304642	1.29509337992493	0.634730536952716	1.36713080190772	-0.483909748350895	1.34730861471614	0.050942291760392
chrI:3721704:3721854	0.0540436191417104	0.798010540521382	-0.0266355646126454	0.914016369783916	0.65196363291238	1.13937572159585	-1.35937957118065	1.26160623180927	0.00570118321574297
chrI:3723522:3723672	0.405696270314647	1.24610696560826	0.597511322826205	0.883872763255059	0.440302041851546	1.46213898870885	0.136344763184444	1.06596548202305	0.0729502328452079
chrI:3724767:3724917	-0.0991477100315487	-0.155898298497003	-0.272655626097575	-0.200234277026673	-0.590516125119478	-0.653614070136296	0.0519612596313763	0.0815446737910858	-0.741486538226115
chrI:3726516:3726666	0.293411295156057	-0.31839266168022	-1.02236349417325	-0.290204998472943	-1.11485332104386	-1.14624790809478	0.18787580880811	-1.27305033679989	-0.200870656582143
chrI:3726685:3726835	-0.290393331248058	-2.09569856673879	-1.47903024282897	-0.46955231229425	-2.30026984019348	-2.2072725042319	-3.15856821796308	-3.05990808561232	0.525121837721895
chrI:3728421:3728571	-0.128748223852724	-0.931341744229436	-1.12416187458171	-0.750810318028472	-0.90095513118621	-1.24813460621586	0.24326992908392	-1.09478796084427	-1.61856758981716
chrI:3729501:3729651	-0.526511216636278	-1.19245353251418	-1.59622015845824	-0.922137297545767	-1.19266242025029	-1.38983268778816	0.146736828276373	-1.78618022934999	-1.96891544657576
chrI:3729837:3729987	-0.324865248230113	-0.959141540063807	-1.71410776427503	-0.506555744274041	-1.0434326109036	-1.04234527019673	0.957530116780039	-1.30625985515673	-1.455186476181
chrI:3731200:3731350	2.15673761706499	1.78094502309662	2.09727820870973	2.3898360876806	1.39661476890572	0.517775984383942	-0.469180242198217	2.89810716245903	0.936327771331458
chrI:3733799:3733949	-1.47454960610515	1.35598070832713	1.02240785302992	2.09847138546505	-2.37134791710582	3.31186507006759	-0.0341015879677265	0.218224187021878	2.58120116284586
chrI:3736755:3736905	-0.272886980768411	0.544767030906815	-0.164500718803082	-1.6530262494835	-0.479042699953703	-1.52012620604603	-1.25337642290339	-0.808053937453409	-2.19671679254841
chrI:3737674:3737824	0.81311244688937	1.52486171562788	-0.492172417963255	1.34179891215448	0.890768872830472	0.105622902761012	1.1952165335507	1.18825013462195	0.760286761838012
chrI:3738255:3738405	0.353942111597229	0.489348372351418	-0.228887322727877	0.880376495418658	-0.132011281759358	0.41786063032013	0.85952787882255	0.389897650140312	-0.670102794118417
chrI:3738971:3739121	-0.172773665984787	1.28573892792482	0.604436726252639	0.303607966855109	0.16207813946337	1.30757246300505	-0.0712402901216347	0.389315968346946	0.878676621026129
chrI:3739336:3739486	-0.305904617005733	0.177088601730861	0.382802373961306	0.0719932144402889	-0.0201230500507919	-0.00407713086277423	-0.576746191175612	-0.0635550469140244	0.355749964223078
chrI:3740471:3740621	-0.319572951523216	0.598357554697096	-0.324119252344433	0.611458588170268	0.594808771084653	1.10993525135704	-0.560767357426804	1.34921431197124	-0.623833564414787
chrI:3741222:3741372	2.3193579354497	0.659502104910641	-2.49656324910789	-0.913040605831191	-1.25764857201433	0.817667657265923	-1.31752977730903	-0.349386010840403	-0.465362291781711
chrI:3744290:3744440	0.431912085206038	0.703600330252387	0.389675655496084	0.455753688191341	0.923078386950589	-0.302351880525691	0.80709119106956	-1.39470513194053	0.815008925652117
chrI:3749266:3749416	0.284759463781478	-1.17281973859862	-0.54152740655677	0.171014471548094	-0.0406892019291705	-0.458246917435486	-0.272264909489406	0.352906874109405	-1.11266269860991
chrI:3750302:3750452	-0.94124024905718	0.0183027522136838	-0.403030078087634	1.02620545704165	-1.27492289132273	-0.896304086215931	0.75624294406142	-0.373873901191794	0.251246057925453
chrI:3751444:3751594	-1.3512937292128	-0.268383578781098	-2.49746599927871	-0.649542723271234	0.466097144702332	-1.39751441627848	-0.181009326693713	-1.39294960021184	-1.39425875805019
chrI:3752231:3752381	-1.53796458541003	1.23474050313409	0.371544399810107	-1.1613034733314	-0.995514425221448	-0.842116810894952	-0.344511997996425	0.133642615098258	0.296476354948132
chrI:3752856:3753006	0.131644232432265	0.750666011114714	-0.471489033631271	0.122043618430012	-0.0514009986173618	-0.568660966330377	-0.763067200341425	-0.355416225822779	-0.235880082465495
chrI:3754189:3754339	-0.213387538547342	-1.14473719042651	-1.21708986428901	0.0782882242263848	-0.647482067369356	-0.0763309251227225	0.115955780524821	-1.13150861887054	-0.909636591408443
chrI:3759128:3759278	0.155951901021332	0.659349281744873	0.235925887891471	0.967070498232888	0.825924541827451	0.556809651206775	-0.546026372037117	1.05208822726314	-0.0496385087992541
chrI:3781573:3781723	-0.401869714447843	-0.112120481699099	0.324961917280101	-0.412116000601869	-0.128827188287866	0.247126458640066	-0.911636066719761	0.51496278117508	-1.2951418032748
chrI:3781776:3781926	0.192589894421383	0.185402728807197	0.268139742518922	0.413707406205751	0.0952468035228994	1.20530453685088	-1.56532583130586	0.180820894336641	-0.808453469299219
chrI:3784391:3784541	-0.144415966404029	-0.621231142369992	-0.16427151028197	-1.68673664517199	-0.113486120288613	-0.394085598925011	-1.30826591357437	-0.640799652680792	-0.304695991210249
chrI:3785305:3785455	-1.01900737393264	-1.02685193314219	0.338487034249732	-0.171645682324394	-0.418761894314021	0.546871969681529	-0.556062559621036	1.49713246685482	-0.715755573834966
chrI:3786026:3786176	-0.0227384986649497	0.0903826758036784	0.643534057685381	0.502767051113398	0.485687570755211	0.631669325111873	-0.251622159366229	-0.0760500577987348	0.426690183909111
chrI:3787702:3787852	-0.52455754230362	1.05482389874107	-0.568541663760926	0.603101027047882	0.300975999669356	-0.36199010972104	-1.43211691976386	1.27087843830154	-0.94954796860037
chrI:3788176:3788326	-0.892957851764708	0.10499259985687	0.0295936199313953	-0.00627588341254542	-0.490393828978341	-1.28856569877705	0.667823425896606	-0.894713915603788	-0.402447131183737
chrI:3788680:3788830	1.24921399886684	0.23524583406786	-0.0676471500287067	1.59219957558228	1.49426029973294	0.60571669066195	1.46532983857323	0.485699164853693	0.139203082105505
chrI:3793487:3793637	0.541631614629948	0.327192428105164	-0.319123012713714	1.07854917961599	-0.802915228952323	0.257267617470528	0.14637626888452	1.07077697154277	-0.672889020549646
chrI:3798623:3798773	-0.923861300917034	-0.428590732677892	-1.47235586083171	-1.43353966739655	-1.04042893094064	-1.12606307372715	-0.466806050625618	-1.32625313270422	0.647570383432825
chrI:3806039:3806189	-1.58541566093659	-2.44560993185736	-0.640186250553227	0.720332220544027	-1.34673011589421	-0.910878045039795	0.656875952837278	-0.597568491249554	0.317755704864664
chrI:3806643:3806793	0.177687198939411	0.975787995408312	0.51008020298951	0.702029807712582	0.743430036536018	0.660252321149735	-0.439439219401938	1.34567075495022	0.600636082521774
chrI:3807519:3807669	0.852014015993941	1.39679921383035	1.01459049092503	0.554819270294667	1.6275263940638	0.844913792568756	0.903443511777757	-0.0808562133406142	1.44783349006792
chrI:3816961:3817111	-1.01222978013153	0.354062760401718	-0.763814592720563	-0.168833393875713	0.705901485058637	-0.334401847589493	-1.12067475519953	0.431888611089667	-0.244393374384636
chrI:3817366:3817516	-0.308854656678887	-2.02145174718339	-0.937439842677566	0.686414557630312	-0.0271524600284213	-1.33457715058354	-0.784766079680202	-0.125552520699087	-0.246471389012647
chrI:3817838:3817988	-0.227285921284828	0.74301420023589	1.15423925482221	-0.919367013839344	-0.552217453876019	0.558719040574284	-0.148241236984788	1.04674007984432	-1.17531921140815
chrI:3821341:3821491	-0.924572540868387	-0.136075246645475	0.794709373363921	-0.015140907098437	-0.229559088296763	-1.831537532333	-1.21157336101099	1.76395561176022	1.47945875342653
chrI:3821766:3821916	0.276873219684273	-0.745652984361039	0.932254466887305	0.724120908368956	-0.0964612926802953	1.29663164569228	-1.02880169551198	-0.282660894624824	0.622107221550523
chrI:3822330:3822480	-0.519308274847123	-0.0745390585782025	-0.245160108244487	-0.646608036561384	-0.320204161607668	-0.522610448856506	-0.0622842265650654	-0.67939819264617	0.1639126705208
chrI:3822745:3822895	0.0822116825739206	0.574980431164433	0.261686349453094	0.319139946821724	0.723930980258573	1.24776465914193	0.229818161518083	1.67368001520674	0.482656064034499
chrI:3823252:3823402	0.0401216367843434	0.0675341890581193	1.0757372271593	-0.794167428020306	1.68235767358484	0.155518592150073	0.0235898335430574	1.26821464178849	0.174072338439267
chrI:3824337:3824487	0.403154976173142	1.72827516093157	0.610292075181361	0.395395965134774	1.13697589168358	1.99397399854795	0.520644901371641	2.27510007150828	1.29662159113406
chrI:3824700:3824850	-1.0845237096607	-1.08117251518146	-0.974548110177933	-0.0573077800351197	-0.510654295300484	-0.366966846741919	-0.21717764278233	-0.0891413015307499	-0.111324716872009
chrI:3825167:3825317	-1.77188312720995	0.00826530442361972	-2.84154161785286	0.0127655119379767	-0.583707892842217	-0.545494687886087	0.860989132167101	1.48350850324541	0.174072338439267
chrI:3825851:3826001	-0.566928304930932	-0.495118216247076	-1.25366107239778	0.571147943941726	-0.774641064226933	0.280257775301619	1.58603642474929	0.485604101272227	-0.0123445972500276
chrI:3826226:3826376	1.26065515517256	-2.41929105181958	0.093542829697757	0.363671175332526	-0.534958512726661	-0.141766022200811	0.269318322002966	-0.0778055124172274	0.61174149526194
chrI:3827078:3827228	-1.04397036260028	1.59832240466777	1.8580671423581	0.273073947324213	0.594699999417046	0.489709533967987	-1.43482031977173	1.97057310043189	0.523423078717808
chrI:3828249:3828399	0.0739420999039695	0.71229114692725	0.201100246313976	-0.330134334692675	0.406945400998082	0.792904747987704	0.760919597459359	-1.40625820643149	1.38830866479891
chrI:3828460:3828610	-0.288077068354172	0.146519165808667	0.751418969751606	-0.0784162614911779	-0.113046293242014	-0.549556481005351	0.418696047413419	-0.122732947215046	0.21833021424933
chrI:3829374:3829524	0.0666756285866033	0.406159690794409	2.27608403937856	0.214943665154923	0.172651012769877	0.130753062405114	-1.70112244125141	1.0355989552765	0.0992849749834321
chrI:3829774:3829924	-0.406680848159685	-0.199116171229745	0.260841408047124	0.179302203404742	0.258457872250585	0.947913686905322	0.589544235593024	0.384097716609231	0.142085795992379
chrI:3830271:3830421	-2.39118819200101	-2.65166785547913	-0.903510353403327	-7.38741915234025	-2.30621284288239	-3.26981006504711	-2.04697796966855	-2.79805550260447	-3.04220368060425
chrI:3830724:3830874	0.00208917098624003	0.991752870371974	0.465611866544834	-0.191747276298082	0.576795763067184	0.419178481948338	0.0997442978997523	-0.260177805201081	-0.142605242917575
chrI:3831137:3831287	0.378702437723284	0.280728919527814	-0.144643994910156	-0.0891844479288123	0.614708292612688	0.517545219108005	1.65608185673581	0.284921360019901	0.851526475121745
chrI:3832241:3832391	-0.54203919533996	-0.951396416326246	-2.10154361979137	-0.250131401461824	-0.528419061245447	0.323822018957431	0.721605423727225	-1.21273772638786	-0.47444570929432
chrI:3832683:3832833	-0.108325881197635	-1.22150221735897	-0.902324432430889	-0.805628425983136	0.623724051213095	-0.352244848617972	0.431302033733406	-2.37820750485435	0.00790458308588681
chrI:3832930:3833080	-1.01722509132459	-1.64166960284	-2.06159802936234	-0.820791682461544	-1.24793886577948	-1.31097763902031	-0.57188321709452	-1.77607035608807	-1.42283312771987
chrI:3837733:3837883	-0.0649631461772318	0.617971725763647	0.953610991409229	0.0312495488034699	0.112739869631937	0.257154493826332	-1.07721639742091	0.326041329964921	0.801526121841082
chrI:3839952:3840102	0.0236460721303273	-1.93690266986041	0.304815415442119	0.773199774406648	-1.37792664906813	0.434225866063711	0.0130080953110076	-0.181211726867584	-1.08573943410289
chrI:3841578:3841728	0.378082554367092	0.690272030951422	-1.92841177578705	0.395957615316651	-0.0522525037462777	-0.735873487750189	-0.223650509988553	0.202082894240428	-1.43414433318939
chrI:3842527:3842677	0.512997500994425	0.0370856641862464	-0.457032570741426	0.66298515071921	-0.973700439665447	0.974655424047196	-1.48438518926827	0.117970773986391	-1.1072241272355
chrI:3852490:3852640	-0.374969280630188	-0.579694728171339	0.177970210119828	0.0769524450411834	0.947851685687655	-0.814442106059237	0.122529453542187	-1.23611185001529	-0.455094598933992
chrI:3858226:3858376	2.03802817162902	0.397852978261383	1.34493068948418	0.756128682825273	-0.560565497530784	1.18657739595373	0.568708770288765	-2.22714017280874	2.46822214930793
chrI:3860728:3860878	-1.20024976146647	-0.00999345620749455	-3.47117750009265	-1.18975716490644	0.0994672821629141	0.328923645227031	-1.03032317795042	-0.722721445654809	-1.11823510311506
chrI:3862004:3862154	-1.19621434985406	-0.512784119375147	-0.818681631114084	-1.56069625747378	0.160850460256714	-1.10995253982236	-0.629876885789785	0.0157299605340766	-0.926783890347692
chrI:3862331:3862481	-0.504978190851499	-0.772921984175265	-1.81794247663825	0.968628570686918	1.59400182929772	-2.07743934445075	-0.380031236741022	0.0525683382367463	1.10477312621928
chrI:3862527:3862677	0.272547879574655	-1.09526543429602	-0.633003709951329	0.603630943460009	-0.758532043923846	0.566667471578473	0.222602299914319	0.776408427836136	0.128871783459119
chrI:3863052:3863202	1.84585903902306	0.13071682217664	-2.19905979895031	0.906863855559217	0.969934226140184	-0.103713861761948	1.29425320919947	0.457872676170237	1.06095537978462
chrI:3865617:3865767	-0.456086273234542	-0.535960203806401	-0.00620698397843243	-0.216702789427887	-0.139961744631795	-0.297147420465013	0.448082691494624	-0.47542457936416	-0.739735932618981
chrI:3866000:3866150	0.857247402598743	-0.0131711741948068	0.870054494999413	0.452498964632945	0.210088550148824	0.210424133923501	-1.0315476932629	1.11464028844414	0.300163111450869
chrI:3866657:3866807	0.0634713535644177	0.34395020810975	0.463331901646939	0.0895851880383495	0.473774392377149	-0.790613306052942	0.113447398198587	0.632184245768788	0.91648476918887
chrI:3866880:3867030	-1.49493193640665	-0.466769623668254	0.0877679298602076	0.547226530242304	-1.82029941957466	-0.495271620743694	-1.88917806731139	-0.452577618720684	-2.50115905534741
chrI:3867313:3867463	-0.110625690730493	1.05689881950758	0.26614814588369	0.419187416229651	-0.628824127484522	-0.0262089622593705	-1.70569037738871	-0.860684770563098	0.897021808283999
chrI:3873357:3873507	-0.330833199060428	-0.238293176274154	0.0962284259462814	-1.87046967029072	-0.205340131629709	0.0741378673316162	-0.187659434318467	-0.535161251846627	0.856194828251722
chrI:3873894:3874044	1.05543279066836	0.431194014761894	1.33362171579468	0.554921105416763	-1.57433403069004	-1.81607311884386	-0.438961775632277	1.45595075770874	-0.785031435746915
chrI:3876846:3876996	-0.559983922293425	0.646962872429384	0.411516897766369	-1.28884365815907	-0.305784097857158	-0.0617653936195291	-1.62861353083016	1.63240068012353	0.20245064161547
chrI:3881444:3881594	0.700516881155672	1.63225313701293	-1.81794247663825	-0.548539356912697	0.0708990345419851	2.4419006918846	0.825796393059975	-0.074209306794738	0.353218870005341
chrI:3887190:3887340	-1.90167599018754	-0.848509642371429	-0.669260046310488	-0.263280125334345	1.08899677762778	-0.387254375241736	0.42939804562069	-0.134883760844312	0.00121789142874806
chrI:3889277:3889427	0.668719818463434	0.476299332422836	-0.404036680774145	0.975520537719167	1.14472444977307	0.61123469431809	0.565945114399956	0.138886711701516	-0.29621720027135
chrI:3891559:3891709	0.367129721918184	0.161190695715064	0.169560453662956	0.327752709496836	-0.508621513307582	0.83970344262879	0.416981398984019	0.833923094183866	0.441674221536164
chrI:3897336:3897486	1.56135750895997	2.19704183622213	2.00644704714396	1.3060418369261	-0.0275478741824456	1.83748850462907	1.25197788842912	1.36160298490855	0.775030686178023
chrI:3899390:3899540	-0.183041258970768	0.830250939119247	0.910653322244146	-0.527683686036725	-0.0271567644347711	0.236724322221146	-0.0885945549455106	-0.0269451122824463	0.944647111659283
chrI:3899820:3899970	0.121132190324486	0.406447911368184	-0.0498308234413722	0.106330111234575	-0.107839226553371	0.322982022409539	-1.32399631297625	0.468881045113656	-1.04102493260015
chrI:3906303:3906453	-0.39431698609603	0.231460548309869	-0.362560908127018	0.452029048003621	-0.354746915074027	1.15241265202117	-0.0703787445614992	0.544190443756449	0.054558451384388
chrI:3908525:3908675	0.265519113425882	2.55494169505807	-0.196356000282952	1.81514139956203	-0.53000523778571	1.91518752082864	0.759297289001967	2.0152757575898	-0.202862547837732
chrI:3910624:3910774	1.08880325722579	0.968522932567033	-0.517639428969452	-0.59633667582773	1.47355357627858	2.21455893927541	0.169654196192145	2.32355109180105	1.25013798196709
chrI:3911865:3912015	-0.589833015469787	-0.0387832995794779	0.486188878085953	-1.36685264545958	-2.60976957447165	-0.530195481580552	-0.177912074159722	0.392156169956188	-0.554138745209792
chrI:3915770:3915920	0.241891477397493	0.226375751649669	-0.294224541155665	0.709197118598267	0.233940067130402	-0.239030578315574	0.946764994175282	0.707552694211111	0.166018879575372
chrI:3916776:3916926	0.30004279196609	0.660775291067539	0.288388432504662	1.78185693885038	0.833152702548784	0.635673100686062	0.401298146704842	0.788767947453431	0.590123372944384
chrI:3928259:3928409	-0.130079901350046	-0.438725072512572	-0.43149989550129	-0.412972478866174	0.303924523794855	0.368603221885249	0.624216839968067	0.0490347112985908	-0.502403777066651
chrI:3930188:3930338	1.38873702648742	1.81704441328731	0.186814426702274	1.84616836742296	1.08428499826619	0.834568307330727	0.474531342100463	1.33261116201942	0.0799440286365055
chrI:3930521:3930671	0.177023054437059	0.78824692739397	0.598243370818393	-0.357829636066136	-1.42597598177852	0.442454242483523	-1.02986016681344	1.31150713280737	-0.105008376714702
chrI:3931682:3931832	-1.19977149150768	-1.12425154086011	-0.516345856253367	0.807429803811933	1.30717415093904	0.904042533121518	1.33775698686296	-0.188228718117633	0.965468894600853
chrI:3931840:3931990	0.55565548201309	-0.844432696525872	-1.59439976329662	-0.184350376457179	-0.280457515181558	-0.76361938728505	0.205713450292987	0.766334763083132	0.0843711000093574
chrI:3954086:3954236	0.405290973552797	-0.531770559070142	0.570343886251025	0.653122503013297	-1.47938556862608	0.826934347745939	-0.0469199015978437	0.173167498265553	0.451903012838057
chrI:3954804:3954954	-1.30532441148411	-1.01344742259763	-1.4097307241669	-0.801934920579926	0.118928577350635	0.526663730040284	0.841168964194141	-0.149833383302309	-0.232949548040789
chrI:3956606:3956756	1.33349857843637	1.03184895519372	0.42786424605791	-0.00485985651124929	-0.205746143294588	0.252880034383968	-1.50049491065087	0.716376663710289	0.203185651292205
chrI:3957778:3957928	-0.807803398306725	-1.12776625945126	-2.17525213143377	-0.393166185842419	0.65160304414853	-0.577594018817912	-0.0707888809765884	-0.163884858756049	-1.0028170690834
chrI:3958528:3958678	0.398913056331986	-0.450971203784556	1.04062732352793	0.735092979969244	-0.649529560540265	-0.0770629562600636	-0.352237573850213	-0.0441727242199919	0.430992585159676
chrI:3976201:3976351	-0.297805697520582	0.810683244183573	0.403989412088254	0.621167995100594	1.24311743998284	1.10614734105712	1.15634252171343	0.686816825993173	0.912761396220294
chrI:3982915:3983065	1.18929496360043	0.700217490271645	1.65473340227704	1.73711127650546	-1.56638175185086	0.812465875406907	-0.601684077631519	1.16179311372461	-0.0460248616931942
chrI:3986574:3986724	0.588001557749103	-0.902660040178581	-1.00384724827816	0.0650263909101563	-0.141163827049096	0.320291796782019	0.469271061363902	-0.815458176734869	-0.265370494511297
chrI:3987778:3987928	-0.397953267764846	0.343797904984629	0.160895503464756	1.10210891000213	-0.173496446978126	0.162559813100075	0.154442178963052	0.840121182016521	-0.172835171997104
chrI:3988315:3988465	-0.954846459872941	-0.532409968993758	0.0378503623083622	-0.111133568643325	0.617893704146375	-1.36495284561345	0.112420216201777	-1.40395633218901	-0.00106740100725016
chrI:3991204:3991354	0.818787466990915	1.18602855180381	1.28777601988428	1.06242073240855	0.716415528617024	-0.894720542948477	1.02472248956497	0.321031716332366	1.23375831380609
chrI:3992429:3992579	-0.310376522484562	1.02547587933728	0.786981484284059	-1.20320651687557	-0.124444756425077	0.547482293948883	0.245357788769138	1.00048027531895	0.52725913435034
chrI:3993618:3993768	-0.456391282947895	-0.484317290959739	0.589184646468358	-0.760377386794342	-0.355912458604984	-0.245174864177461	-2.08825797359775	-0.302528579446516	-0.548175804588325
chrI:3994561:3994711	0.228984984661502	0.260039098525374	0.0550756833093569	0.341057735592402	0.202986034771292	0.594434522663654	-0.814331259992064	0.741065436621724	0.0472348684227959
chrI:4004803:4004953	1.54917661808193	0.896458791609736	1.94120636526903	0.307350491646429	1.65987413865106	1.45204616838381	0.522635424991101	0.338205767388106	1.03220483935541
chrI:4005441:4005591	-0.535025262897119	-0.515132139118251	0.168042154003706	0.33778210988996	-0.126521170705449	0.168308009897822	-0.822102437961629	0.183612766814866	-0.257847216842319
chrI:4005706:4005856	0.259044975506184	0.132925657824505	0.170995914986625	0.489131000468154	0.0995159525853105	0.428623430326718	-0.914446195794954	0.587814595126496	0.570402044539278
chrI:4006414:4006564	-0.0750094198498027	-1.06398351179576	0.390974803845724	-0.00485449255965758	-0.557764699531461	-0.434123456934265	-0.860106340193797	-0.0540999920023654	-1.11940065635306
chrI:4006849:4006999	-1.70320127901646	-1.11972383014776	-1.89259984368947	-0.708971701668856	-2.11830071031054	-0.613769223383719	-0.366948832742878	0.258102450444183	-0.536628640855201
chrI:4007178:4007328	-0.993748570463881	0.0290051822056765	-0.990443287844163	-0.625904728831792	-0.571319504556744	-0.499157614519009	0.0359215617928458	0.0637709398609419	-0.701011503389773
chrI:4007416:4007566	-0.558118640650528	-0.115703131264864	-0.736214314434316	-0.820791682461544	0.228016450385807	0.645507521149537	0.919227604845764	-0.311209193132326	-1.24655760892874
chrI:4008775:4008925	-0.627603683309511	-0.124450367823236	-0.86424621761293	-0.853633839179402	0.253170799202836	0.305624866721675	-0.321636393495788	-0.11585338363813	0.211844565355904
chrI:4009680:4009830	-0.772644556030278	0.167063736214703	-0.467960846818137	0.437009954970471	-0.257795141044041	-0.705770064311545	0.454628057979404	0.0241252502875431	-3.25427442878448
chrI:4009967:4010117	-2.04750559060767	-1.98201903423422	0.786724912290076	0.860985030703999	-0.0425599171560342	0.112114740669064	0.490423845204966	-1.63924740859476	0.775164954544539
chrI:4011406:4011556	-0.97923689454841	-0.959141540063807	-0.832833364348777	0.692818148040259	0.625688467019767	-0.353794808233553	1.07841761918827	0.270084806160376	0.183901592306089
chrI:4012291:4012441	-0.662678183872908	0.392390355994874	-0.0567761980378998	0.511994881404195	1.25135757759783	0.230126804185369	0.619632454812376	0.450801675757025	1.34310676061813
chrI:4012912:4013062	-0.105144947337464	0.134910420101765	0.326009865914939	-0.174889121837923	0.779544973375485	-0.415951007024565	0.787397558453895	-0.173533796036956	0.363781627130222
chrI:4014938:4015088	-0.670435279346221	-0.618584252633971	-2.19966339777612	-1.06158436101762	-0.475694052703879	-2.19381228906172	-0.284398504059014	-1.6148800881197	-0.72804571992843
chrI:4017509:4017659	0.0679708941810538	0.303693569700849	-0.930367014568145	0.689468955922099	-1.56638175185086	0.995921763892744	0.650286527763377	1.23194662203443	0.342201321544959
chrI:4017890:4018040	0.405896054188623	0.596357461322198	0.355626491941355	0.244352150510277	1.1541555455573	0.711299685781325	0.321584858102427	-0.107765988579889	-0.00442110152085562
chrI:4018508:4018658	0.337547611564877	0.691928797906167	0.496064733519622	0.554519098520725	0.0535884201737609	1.18459549642741	0.225141267224402	0.269459684654942	0.852443595324815
chrI:4019817:4019967	0.200467151205769	-0.00928864180860611	0.181857468257044	-0.392672053623662	0.560231820769877	-0.477403398736618	0.738859293383411	-0.403653137950731	0.901932278884778
chrI:4020632:4020782	0.152117739720323	0.0155234415894157	0.472008623695329	0.0526315445179709	-0.0961123527015944	0.0895414316472487	-0.559871454000585	-0.464913398855671	-0.406843065950303
chrI:4029398:4029548	-0.24200889659119	0.464731152710382	0.220288685047229	0.577898058666575	-0.0815970344294139	0.552980824045758	0.0299344394799208	1.47133792500512	-0.425352875780975
chrI:4030055:4030205	-3.23423013662852	2.5963838718058	0.91278005152548	-1.60838988689842	1.41029179432584	-0.913227167230145	-2.51426023641432	-1.37504563517768	2.00712786015654
chrI:4030632:4030782	0.494099471440935	0.480568263105445	0.434774555801839	0.0520521652266355	0.304405844162439	1.37674184587095	0.10216521104253	0.754672458267963	1.04197066987268
chrI:4032566:4032716	0.729900964749692	1.30014193942924	-0.078477581252675	0.965356128888402	0.854680011620418	1.72214000516143	0.15743110921192	1.83057501974381	1.00292635890611
chrI:4035465:4035615	0.199500701049015	1.48230654165173	0.477024412145129	0.560631901973041	1.29797598379003	0.726214245747938	-0.0546457657119308	1.31531275761315	0.864406457286412
chrI:4036988:4037138	-0.594711526468666	-0.264692954746289	-0.519802297801422	-0.245254825200224	-0.524620572665097	-1.07334117357069	0.412439712362266	-1.6026966046009	-1.08218024789683
chrI:4037799:4037949	0.813001079055473	0.0226117467504655	1.24061075961886	0.341292525808291	1.47994544379626	-0.272405517771753	1.37314331359526	0.962356414818955	0.70717327883108
chrI:4041019:4041169	0.825058559561209	0.586155010484557	0.707571270929451	0.526906794857097	1.01335858762143	-0.0885483564910098	1.12543766652183	-0.284415159639095	1.0643420312228
chrI:4050166:4050316	-0.821454645084127	-0.931227617926611	-0.527129385576372	-0.352995526086899	0.240508525728455	-1.16983138223366	1.30332938771368	-0.033968189155978	-0.409112456715773
chrI:4050628:4050778	0.0109715985419138	1.14023071490708	0.220373286718871	0.679266760175416	0.490527033862522	0.0486309956316226	-0.0372337787169004	0.600494498274775	0.283385124240612
chrI:4063596:4063746	-0.197871731528727	-0.456207777895721	-0.738677961791823	-0.108592615719707	-1.02546027960438	-0.204490892266819	1.0961649310543	-1.55973358933199	-0.189117771376009
chrI:4072811:4072961	0.826543746448618	0.538923235865493	-1.99191337264926	0.637348538190929	2.01500399502623	-0.403232293262962	0.416280696542271	0.0793854514243287	-0.186832889139939
chrI:4073676:4073826	-0.447404514023796	-0.172152333890002	-0.000364478920296033	0.0584241326119182	0.270257075998586	0.00553684235511222	0.351833801299524	0.0267128230666509	0.353514367029734
chrI:4074970:4075120	-0.0175210888579869	0.0796589700087873	-0.373760783822362	0.372419268443384	-0.2159765149903	0.0985471112216176	-0.635564520693275	-0.482410260475331	0.202691079399811
chrI:4075237:4075387	0.343004848111066	-0.788861437399117	-0.741461479464258	1.30329131979144	0.451975812670789	0.662349412382251	1.23801655720433	-0.0774243475621895	0.759246393641657
chrI:4081303:4081453	0.0511319564733427	-0.827015432372082	-0.285235852551549	0.207931162847784	0.476912460068262	-0.237983545714285	0.191159443181389	-0.0388235207789194	-0.640682949432123
chrI:4082796:4082946	0.566576893941804	0.10994639218206	-0.575351164535702	0.185751253803258	0.725328497223895	-0.70956476092987	1.19327881513781	-0.370165784381116	-0.677937708287889
chrI:4094037:4094187	0.582917578998053	-0.238609831557479	-0.52405778539554	0.81494809131465	0.902690082991207	-2.03353691263626	0.622434284822027	0.333001360743153	0.174072338439267
chrI:4108731:4108881	-0.595966046772597	-2.61174408763347	-0.278727274284052	0.0275865619331957	-0.234339097098402	-0.876992145849252	-0.597264265468275	-0.80871674899979	-0.814528233986657
chrI:4114572:4114722	-2.55675079158241	0.16304698152408	-0.124795409644973	-1.29866974386632	0.491582356030244	-3.3051983258802	-0.0889226458428235	-1.15448285849503	1.72175010465951
chrI:4116473:4116623	-1.51007350319371	1.59153695398462	2.1590346554821	-3.12614001957227	0.654992599285213	-0.384380059734065	-0.33826002217405	1.61962810722218	-1.71271580994469
chrI:4125946:4126096	0.571374886635594	-0.524446801767548	-0.305767612532465	0.48885806499663	0.0821004066533421	0.253458196828034	-0.0740854179268974	0.527665181452657	0.523786644250994
chrI:4132241:4132391	0.943614267097238	0.379147809621305	0.511618878254049	0.300685721380696	-0.952195542648108	-0.148705695772913	-1.14003373433121	1.95365426723414	-0.546302351558004
chrI:4136896:4137046	-1.35809948265742	-1.20269074799623	-0.681023699018894	-1.13942243340362	-0.661766716165217	-1.09744523526809	-0.0334363545994902	0.0608856220728751	-1.66815933846212
chrI:4137476:4137626	-0.314325044926689	1.21360237002115	1.03396145838326	0.439333521429502	0.348170688414845	0.415406554533887	-0.6235144493808	-1.06214128788368	0.145853974833399
chrI:4138760:4138910	-0.501959986588055	-0.537168892738385	-0.220527352192024	0.0146073238748111	0.347585586677701	0.867135599959076	0.326461080210708	-0.483577925797278	0.124749395003073
chrI:4139111:4139261	-0.349822211434136	-0.598688247496693	1.71708107249561	-0.666402631100481	-1.0184761519077	-0.160034951127607	-1.63452863883773	0.155951508016868	0.261252191614411
chrI:4139387:4139537	0.205306608686102	0.152636844711432	-0.107687216386092	0.307401910353571	-0.91110261200401	0.448907478125642	-1.00008012963678	0.901056306087301	-0.140075302195555
chrI:4139750:4139900	-2.32035438583321	-0.148939280415877	-1.22113102124324	-2.89974720757694	-3.08097683432738	-0.386637088964613	-1.92153508513601	-0.225092068846662	-2.55347715180611
chrI:4140349:4140499	-0.370333744302684	0.0860830220298075	0.512418732322306	-1.12065938333642	0.245191027914563	0.495282528733997	-1.02671073910074	-0.0813354441046349	0.254112387725797
chrI:4140760:4140910	0.0744498010518546	-0.816737701398681	-0.731208609668539	-0.0477058613674336	-0.646297760495994	-0.645648016437124	-0.406865736731359	0.717797706779261	-0.370697068521146
chrI:4147105:4147255	-0.66247018296079	1.92284871926554	-2.00777348414057	-2.60516222786849	-0.800295951193367	0.6082928090822	-0.0884753930772004	-0.900247147576844	-3.03846866389921
chrI:4149344:4149494	0.767205484270591	0.540730211851006	-1.01689959864547	0.946536873991603	-0.173464775129648	0.257593732246257	1.04856870081122	0.28058706735076	-0.181858169346113
chrI:4149760:4149910	1.52303180322575	1.56069145490895	1.55442586470088	2.06069140566135	1.85957164953919	1.10946921057815	1.76995134127043	2.89722950993916	0.605479312118056
chrI:4154445:4154595	-0.0635050338728722	-0.1737061964043	-2.04895649664754	0.505479022253615	0.587427711750071	-0.0675381239593944	0.794485723840288	-1.59554978233019	-0.993230475552625
chrI:4155689:4155839	0.261587916885081	0.0973456850259506	-0.351232987295082	-0.419156172070726	0.571148421135737	0.689786820499478	0.704528900434478	-0.962409287014589	0.34962449372288
chrI:4157261:4157411	-1.20387709310192	-1.18969138636477	-0.497824485806497	-0.00887521712935905	0.0802512852732963	-1.05113055947861	0.539914267903623	-0.930727301365762	-0.212851759692152
chrI:4158166:4158316	0.160411450332971	0.174250044889728	-0.789429740802076	0.266749891623504	-0.609649478816771	-0.0499097488688306	0.532435960253842	-0.830466971174293	-0.25830273256183
chrI:4158700:4158850	-0.383990357720134	1.02500506568946	0.293721704148613	-0.717881033524463	1.47005495784807	0.170830701818733	-0.995108998841045	0.0625598663780936	0.788639478701814
chrI:4161185:4161335	0.213521720225961	-0.175866613560922	0.235504458676567	0.153945717952419	0.710099154265456	0.033791480949782	-0.0397989718329412	-0.480351970808942	0.271943661703101
chrI:4161913:4162063	2.1469863507021	1.15350807344173	0.389675655496084	1.62670923067447	0.34330744849804	0.146887258411363	0.683272444141818	0.303320294076305	1.15922445001706
chrI:4172084:4172234	0.176824392763617	1.27822201149797	0.625338707151564	-0.135315275704521	0.599552795447976	0.462731520021844	-0.658998882608865	1.19392092632568	0.615233140280354
chrI:4173832:4173982	-0.812552962841955	-0.114452236344948	-0.941162000286254	-0.511671206916795	0.0627428882320826	0.748298786158403	1.00483923682165	-0.365441166813338	-0.367388430125697
chrI:4174319:4174469	-3.33861185884482	1.01256724979711	0.517834590324776	0.13977461762587	-0.632098779359182	1.76980208928282	-0.686401604588187	0.602271212134895	0.159749486497741
chrI:4174654:4174804	-1.23258449404278	1.30369869853078	-1.66249181905176	-0.48025164663006	0.127280712818732	0.737207900543516	-0.405634559141166	0.372087029499046	0.451903012838057
chrI:4174994:4175144	-2.66182877095482	-0.734957648501473	-0.435161492560838	-0.469439361604642	-2.08743223895209	-2.5742899267614	-2.17232717433779	-0.111553493953902	-2.47882598855271
chrI:4175884:4176034	-0.375488190734714	0.696460150288389	0.687512208017588	0.167590396524258	0.531716656261559	0.246266877532051	-0.443756979784797	0.910438211533643	0.040564428657564
chrI:4177491:4177641	-0.712094415036843	0.241300097375941	-0.353542633436864	-1.27055491005354	-0.41568468328163	0.45200423649519	0.407339831115553	-0.0745370680925222	-0.431904901386002
chrI:4177755:4177905	-0.375658382455856	-0.958458739616432	0.294711655817019	-1.33225905730177	-1.42227920045976	-0.278611820069631	-0.380358995389636	0.315624012954645	-1.1630647387285
chrI:4178548:4178698	0.0120720923464456	0.209162372206376	0.372867333675818	0.103732270712446	0.541333385552492	-0.286129313049589	-0.663708336519784	0.831167986850667	0.575740308236388
chrI:4181854:4182004	-0.0687440110591937	-1.39076537072748	-1.82232298585151	1.2139831435285	-1.9985552364553	-0.606385848239904	1.0747313987225	0.0515695055421346	-0.411575704277128
chrI:4182200:4182350	1.7977207367872	-0.804274420796382	0.16280719607619	1.12476585357492	0.444957952579143	1.27666600262043	1.5445322124807	-0.161389451801485	0.679112036508699
chrI:4184567:4184717	-0.0455372266413431	-0.0612788173840269	-0.225672554656286	-0.40513302777383	-0.423299016074089	-0.485714788046688	0.349308185577112	-0.126303925453713	0.0355422951782871
chrI:4185331:4185481	-2.50491297201856	-2.10548170148524	-0.276817429625967	-1.17587719311512	-0.902013282577077	0.0364458160979595	-2.84151439720343	-1.19417021616192	-3.51071597555701
chrI:4185946:4186096	-1.00086070805513	-0.701379177211256	-0.491091791339121	-0.330461979047721	-1.312320206064	-0.272405517771753	-0.259630521831205	-2.0802748551848	-0.843354059307923
chrI:4186366:4186516	-0.421144183166795	0.125496280897359	1.31493821938817	-0.84410906630065	-0.179099289378949	-0.428712382519791	-0.196375716758965	-1.08443897599198	-0.110608468483289
chrI:4187466:4187616	-0.131856096575168	-1.38152519497999	-0.711522182350196	-1.26328268922747	-0.706700508585454	-0.653301927138431	0.151036286435712	-0.416465665533608	-1.49818978128955
chrI:4198676:4198826	-0.556956226695244	-0.648806639212416	-1.0667414272161	-0.291007143215832	-0.50337302422113	-0.795782112558113	-0.661889728979163	-1.03985047615406	-0.744065651321209
chrI:4198989:4199139	-1.97280432980221	-2.0945565100881	0.263843378623692	-1.62850286288864	-1.09834378989318	-2.40681548811675	-1.14423281479296	-1.17530828058888	0.0795848032190083
chrI:4199356:4199506	-0.0830717342788621	-0.484883137440221	-0.720711839353589	0.43304224936968	0.315718608768592	-0.518355597016762	0.282879549371841	-0.644061066193299	-1.41819131346625
chrI:4199740:4199890	0.170352668060403	-0.303853456673067	-0.180123131333408	0.286040981640956	0.0764884286560742	-0.630409408731336	0.147306165123341	0.0251285006482712	-0.438122600446719
chrI:4200056:4200206	-0.00397448467686023	-0.235040084107137	-0.632524983821055	0.516649712532992	-0.331654459034205	0.0126415917316629	0.615125419025848	0.617282064553674	-0.396699032273056
chrI:4200379:4200529	-0.650788133363909	-0.265178766547467	-0.870582994373317	-1.09438809545755	0.114763417265942	0.304983545792071	-0.272833915324703	0.240895638949835	0.321742484471017
chrI:4200712:4200862	-0.623004206421617	-0.371545640419949	-0.392075304558444	-1.81745406095688	-0.520492515948865	-1.37055191493659	-1.42494148544397	-1.5743552299142	-0.756607796394627
chrI:4201059:4201209	0.013526263764758	-0.145393640047885	-1.52372307079403	-0.71661600063145	0.494597203366092	-0.196876034087018	-0.401963162860653	-0.495799051479502	-1.02352962417271
chrI:4201627:4201777	0.182816680392071	-0.976906554790671	-0.541941592586926	-0.435490891989752	-0.185037944690851	-0.518673302191509	-0.0867712345055113	-0.369150171147772	-0.824717978462089
chrI:4202289:4202439	-1.54206271758071	0.0971628047178491	0.590458494411493	-0.350714012988076	0.0186484607568542	-1.04471036876253	0.171742911548386	-0.37799412101021	0.325149993549334
chrI:4202769:4202919	-1.64047506964818	-2.0247275619606	-1.50146713635034	-0.596315238520444	-0.762558984020964	-1.42040459670126	-1.30561259181277	-0.412426282574254	-0.681993496603006
chrI:4210390:4210540	-0.718796863759464	3.85882281379481	2.42964510112963	1.12604511571708	2.0248308769166	1.91466726639343	1.41901260104983	1.88252309006508	1.66773818116984
chrI:4210752:4210902	-1.21991996403487	0.0175691214487588	0.495118062269992	-0.711322274966209	-0.591661792640782	-1.31210352502453	-1.33466373429123	-0.563420111087712	-0.679834715923492
chrI:4215727:4215877	-1.0328472080438	0.28140342974363	-0.163074490948669	-1.20324485013353	0.930708827964533	-0.465010368741499	-1.14099100011441	0.359485543120599	-0.916941045184304
chrI:4215988:4216138	-0.936970202356281	0.317741984508969	-1.25978856816565	1.2090577538289	0.316795165969474	0.393933726447722	0.220231178051919	0.200944068516907	-0.411460806006169
chrI:4218435:4218585	0.307660156331512	0.346221260350424	-0.204132785361297	0.366376185752164	0.785001361778344	1.38461452387587	0.643277917217094	0.863237823712824	1.09339827582992
chrI:4218690:4218840	0.883306837645086	-0.928148302808554	0.0623509174721954	0.531407280019888	-1.20963699590157	0.581737509693577	0.791071950082678	1.08840902456008	0.915400135959306
chrI:4219750:4219900	0.820917820508005	-0.183621095515382	0.162842397455869	0.00940630521333118	0.294557672531066	0.824670485646853	0.0349530487987602	0.803300974947575	-0.121136048375463
chrI:4222542:4222692	-0.643651884483559	0.604316194813626	-1.2382355730785	0.239987740745768	-0.568108115180033	0.0410551537772981	-0.0614275664683674	0.6976273916648	0.158054294672126
chrI:4223143:4223293	-1.68128654288076	-0.386199591556421	-0.400930652174379	-0.86058954934805	-0.571392361284059	-0.504113437181455	-0.748652299347302	-0.777103102953793	-0.470992781387687
chrI:4224891:4225041	-0.144047660990318	0.743296292699972	-0.545899057694416	0.860658574363976	0.102343368313634	0.856781164807972	-0.855799002027381	1.13570046509827	0.0207851838850538
chrI:4225848:4225998	0.466465382543371	0.414050385102034	-0.197220451854993	-0.977325584998314	0.959048112582353	0.999684043039425	-0.994102165145225	0.0341968205396755	-0.419869278991636
chrI:4227614:4227764	0.615666594847009	0.866977648260069	0.708085407421184	-0.0764472976428124	0.130337587443636	-0.361212965825079	-0.16056789289907	0.323132977352669	0.20657652869952
chrI:4229602:4229752	0.424569465950095	0.47641179908742	0.286911753419367	0.455875169038266	-1.38318138609335	-0.00205736815222505	1.09768069296391	0.406870236504372	-1.08222649033995
chrI:4242492:4242642	-0.19119801473787	-1.4430286715989	1.114309738279	0.141341693884191	0.0733740856055444	-1.82909207702968	-1.53840986409976	0.428944283771079	0.330507470425465
chrI:4247532:4247682	-0.30391335340764	-1.32041249342577	0.893012828463696	0.0956020636724933	-1.02086776118887	0.149877956602888	-0.948771688224824	-1.14940542867997	-0.685008395539352
chrI:4255389:4255539	-0.782621015096651	1.00635034899947	0.0765424445558301	-0.179513551093666	-0.483730319236248	-0.520518408546498	-0.015761526659967	0.716843817394811	-0.342496766670835
chrI:4270484:4270634	-0.140368101402363	-1.41967980613734	0.344005291988536	-0.0749125973077146	-0.660839687257404	-2.07743934445075	-4.20660893718294	-0.945477694493702	-1.60319895100719
chrI:4298073:4298223	0.716265997987373	0.997432882217282	0.664397424196052	0.940842142388321	0.704584708322977	1.46799349664708	-0.905555830339524	1.24524452230391	0.431349479531904
chrI:4299155:4299305	0.434957866923277	-0.0733402704370399	0.619448436124621	-0.959742504485586	-0.12454209663189	-0.473877186905387	-0.698753851323008	-0.360198076283979	-0.0866845508166904
chrI:4299581:4299731	0.162523149576683	-0.401364230574684	0.304573214139367	-0.376779561971604	0.0767027298388254	0.0183628837503019	-0.673912440264923	-0.169006900011036	-0.246940902677822
chrI:4302326:4302476	-2.6034132327593	1.06949099567644	1.64615052981945	0.852064473984046	0.201985569970499	-1.74821186884926	-1.98022453359757	0.408211861339111	1.47712882905435
chrI:4302843:4302993	1.03213974364586	-1.3341325636421	-0.491806345767369	1.10984781605217	-0.70766123009924	1.1668204328819	-2.53739025804712	-0.988834672202599	-1.06116909921876
chrI:4303267:4303417	-1.0464234891878	0.549562695206634	0.648162375959295	0.480614748276157	1.11602591322855	0.31688093638965	0.825796393059975	-1.11354484217406	-0.578200044330424
chrI:4303927:4304077	-0.415845435474956	1.07770003636776	-0.246150782222028	0.638876225056642	0.571039223091661	0.570839247335395	-0.0552917108760203	0.202843334874495	-0.180050001773493
chrI:4305672:4305822	1.36644840571739	0.458173047612965	0.622551388604836	-0.730840453652941	-0.523758126616767	1.07802662639319	-0.827371902104964	-1.0506700448202	0.374463846687537
chrI:4306594:4306744	0.0292022490355123	0.813113000660157	-0.186788660990587	0.162612635920265	0.659609944079159	-0.023355363733314	0.861237749895423	0.27083500228734	1.09691769230577
chrI:4320786:4320936	0.240193265425042	0.847911372406399	0.745649953739633	0.502699453669386	0.378940053432768	0.698273066547798	-1.75837218833229	0.76647935266314	0.598050255001775
chrI:4321450:4321600	-0.980508373384599	-0.395987170991062	0.0358438386199743	-0.751576339664468	-0.251880687783388	-0.823717405957942	-0.440463912566624	-0.36099447345689	-0.415511851471315
chrI:4322461:4322611	-0.163433224440968	0.417527323975844	0.233054990078124	0.595866666495027	-1.30903491159709	0.159604290047304	-1.41787355468856	-0.75906419247969	0.832380468116694
chrI:4322753:4322903	0.367856151248491	0.325474828600716	0.227081476481272	-0.894893351765936	-0.382218588078746	-0.604466646572528	-0.561444176426509	-0.22440324932844	0.234050405161685
chrI:4323904:4324054	-1.43572940068975	-0.840251122766075	-0.460114519152386	0.387132525660914	-0.551793494511745	-2.31964768496299	0.894610347800069	-0.858609223914235	-1.26185581300046
chrI:4324137:4324287	0.0139495872423344	0.298398689752314	-1.02236349417325	0.508685579275177	0.18617797653529	-0.543983536858753	1.08310032583803	0.418697429673749	-0.742296014708345
chrI:4327957:4328107	0.371965522001813	-1.22436770289496	-2.96961617858281	-1.35797350625481	-0.591235174731874	-2.98917422821643	-0.972017667295139	1.15176112941103	-1.11447242220905
chrI:4328966:4329116	-0.011516037370475	-0.288198713424924	-1.76889358156383	0.187671534779994	-0.124533921175929	-0.514454398815101	0.21670606187767	-0.464722998311055	-0.352679558367964
chrI:4329384:4329534	0.0674162927340839	1.03601712081021	0.854148212818643	-0.374220934823908	-0.311755302876874	-0.487530952855375	0.232422167766922	0.0405125686806827	-0.238611184636132
chrI:4330925:4331075	0.126720554625208	-1.25748113665622	0.222400867340133	-1.40705128947117	0.178559618342741	-0.782442680691894	-0.492806640056023	-1.23195345294469	-0.125291410420766
chrI:4332273:4332423	-0.122980112499156	-0.287338412556267	-0.553442986267891	-0.389199669511998	0.317841956080502	0.214977064628412	0.312066553569064	-0.934689002991835	-0.196902695471623
chrI:4333913:4334063	-0.116747610951912	-0.712225216108565	-2.16046242217778	-0.149694059863512	-1.29046977704983	-0.123922933850847	-0.268371387929291	-1.6210991776521	0.0927484658418341
chrI:4334461:4334611	-0.52457155151524	0.455771716157807	1.09505570063372	0.271527375156147	-0.449210724253409	-0.639570630507495	0.0558194081508285	0.133091639204556	0.0730688667764351
chrI:4367896:4368046	-0.348411658460775	0.116076794591087	0.601496911311069	0.00506809729888586	0.789572359157846	0.632915452906795	-0.471497433236861	-0.496296603371214	-0.105295618537805
chrI:4370999:4371149	-0.105848919535078	-0.653771855546444	0.0750164904828647	0.256600656386722	-0.599865244713934	0.693655901699012	0.679984805651436	0.184069983789029	-0.509972996149469
chrI:4373103:4373253	-0.236131372809356	2.8104563712852	-3.28971207981102	0.211592541574346	-2.23105048872595	-4.83714298244486	-1.50457823189676	2.26107746248477	1.15225190237353
chrI:4373381:4373531	-0.849550131741776	0.168981037142944	-0.599148071131705	-0.148756443224123	1.09736187768184	-0.790306784388267	-0.0216124236444614	-0.147446024255522	0.163089788173624
chrI:4374295:4374445	0.418514450922905	-1.62811098587545	-0.369259524183595	0.563849619561397	-0.224556668983297	0.42612488975942	0.861324530746245	2.36942724347533	-0.211395900042016
chrI:4375083:4375233	-0.613269407227143	0.278416021009918	0.851057571863423	2.00967425161852	1.37745504909457	-0.894720542948477	1.12842513484627	-0.235882650913111	0.809350026031211
chrI:4375213:4375363	-2.98588759976678	-1.33268272059822	0.56628505612138	0.811034750926118	0.895532440890215	-1.30340639277544	-1.93393586000673	0.723352861820122	0.150734942466484
chrI:4375476:4375626	-1.67401763053603	-0.609585082682477	-1.04400902883866	-2.72496745441449	-0.924053088411166	-1.51306242110637	-1.43590220217792	-1.19822815463904	-1.45580023676936
chrI:4381786:4381936	0.246757886347347	0.769073109610197	0.234686490980499	-0.180327777045616	0.397650449885821	-0.299186290952549	-1.31267354271354	0.608354270184577	0.115539780308677
chrI:4382097:4382247	-0.0179131441227594	0.422571510624755	0.712886228273973	0.643714494686722	-0.0251042377167153	-0.934554582887603	0.00807986722546792	0.4663384963277	-0.146350327441678
chrI:4382273:4382423	-2.9618946833244	-1.43622151980368	-2.71390359368568	-1.60478134820475	-3.27570927774399	-3.46318402364224	-1.36376267330735	-1.89310611583719	-3.6506636027852
chrI:4382619:4382769	-0.260318746267146	-0.34220146352276	-1.45535436222094	-0.435252347892153	0.338571543165044	-0.0293958573411544	1.00907761383001	0.301843549188695	-0.431401139352615
chrI:4385470:4385620	-4.41074112196378	-6.48440584089835	-0.326615589347406	-3.44275697958054	-2.29717787566857	-2.62076561654916	-4.06619951013476	-4.04941189926198	-5.73950864839736
chrI:4385763:4385913	3.02806749937	-1.03756072077715	-0.60084986937302	1.91972285731049	-0.207491362298766	3.31186507006759	0.806368181598627	0.218224187021878	-1.59061499694232
chrI:4385986:4386136	3.13657194136495	-0.0764995232552686	0.939161945927816	2.14742916229329	2.81340355336785	2.72078005687773	2.8689051971153	2.12207713626006	1.48075461012242
chrI:4386503:4386653	-0.66411853299013	0.323375619666977	-0.470904928721063	0.509040333758031	0.303532154608399	0.13040968028665	0.170297753512814	0.792011056906136	-0.460409436447502
chrI:4389341:4389491	-0.421448513517215	2.15124172000725	1.50085442375731	0.102209423774879	0.308832132199268	-3.01837342473546	-1.15253977280125	1.2575597224012	0.544609869200809
chrI:4401329:4401479	-0.67876878111435	-0.818542845210722	0.724934361777828	-0.540539108098696	-0.170247628951632	-0.511053606253829	1.1476382784164	-0.544390470447422	1.47455468897083
chrI:4419133:4419283	0.716696135949008	-0.81060704410128	-1.36824761846264	-0.024882701066207	-0.343182890064645	0.473952208284255	0.302213653259445	-0.233777596379934	0.661510039467054
chrI:4420891:4421041	0.269194808693063	0.0962046915817575	-0.757628437209122	0.888010187261875	0.470848311475207	0.36202261892816	0.109423737526706	0.242567145545787	-0.333266040137235
chrI:4431974:4432124	-0.249651298738862	-0.323170122856301	-0.181974421880769	-0.382216811878878	0.766068358413734	0.569031404648015	0.47181839780186	-0.431953599328046	0.320439499988403
chrI:4433375:4433525	1.13402192889496	-0.184236099332175	1.24518078752932	0.517514937723097	0.773950880950542	1.53711796858883	0.42470081212461	1.50196006360723	1.05227799634992
chrI:4434053:4434203	0.536987167969426	-0.0177499898969334	-0.268641283556148	0.583823656921618	-0.392838928616528	0.666448474746385	0.299785674787194	0.161338007440303	-0.220048240145832
chrI:4434735:4434885	2.02886583371245	3.04429163745152	4.04459176556153	2.49098559657924	1.01087733921988	2.93833140138368	1.47652516467222	2.61064303557034	1.86365677542072
chrI:4436788:4436938	-0.546561541478642	0.330698960976434	-0.389008664363755	-0.0901503338710331	0.0632480706161504	0.311728191132136	-0.602018464158175	0.255789566743913	-1.07340393156626
chrI:4437993:4438143	0.512657596195319	-0.693484990575909	0.460030433116889	-0.612461746652918	1.37577813137318	0.214448541363523	0.671127913800297	-0.0363647568520913	0.504034499853092
chrI:4439060:4439210	0.473058340812204	-0.374684204767953	-1.9204596761101	0.504406712632044	1.38387205229095	-0.0267634255045584	0.801713856046461	0.116798219498722	0.952730346461748
chrI:4440276:4440426	-1.12798171965864	-0.186776484690856	1.69185078060194	-0.386040642178774	0.962116051218495	0.0544378936785217	-0.616202499327251	-1.59245756431624	0.396837823212791
chrI:4444406:4444556	-0.951202223186562	0.53565032067213	0.110085881299804	-1.98208552452912	-0.773269939914903	-1.13868674658838	-1.30816681042361	1.54074683374488	0.708582639104906
chrI:4446776:4446926	-2.83786932000672	-1.21509025979096	0.681525398187616	-0.347064229397564	-0.807355407972223	0.212033847709583	0.265514552334111	-0.591662229243683	-0.482963930009372
chrI:4447403:4447553	-0.0283637529226117	0.362962454335349	-0.336303780772492	-0.0436787989241791	0.425593952048675	-0.119025971430608	0.115745237455128	-0.410920600394311	0.743248300602777
chrI:4448154:4448304	0.303911744901792	1.02821376134122	-1.17335730510069	-1.72113746788047	-0.450182389364234	-1.03489061582133	0.528587635782276	1.25701589134766	0.460928781563013
chrI:4448773:4448923	0.879734817221138	0.893400780326734	0.908749330105211	0.71447101531948	1.34226857681649	0.723364157083556	1.89282609324465	0.222148972002318	1.388625984001
chrI:4450697:4450847	0.838192879812036	1.43378750724554	0.627552109580567	2.23690960374098	1.7580573504713	1.55072317700747	1.10207319521837	0.884477057334629	0.95544835482207
chrI:4451058:4451208	0.569349756651849	1.21258825361247	1.76033858847807	0.274460237119537	0.104498059899545	0.425405571468953	-1.05287365163128	0.686958571387343	0.442629590064355
chrI:4455274:4455424	-0.26704264366938	-1.06972958772534	-3.93928361161199	-1.31071383999707	-1.96426101164599	-2.0906323035351	-0.532843963200958	-2.73275660105674	-2.0708095504969
chrI:4456875:4457025	0.302860798939424	0.900262580232843	1.52314049703368	0.440694679785834	-3.0107558724936	0.408457594104263	-2.6090278408636	-0.0640959215795124	0.963310113921336
chrI:4457289:4457439	-3.45274563609764	-0.506668067689475	-3.41258379701423	-8.33306679504817	-2.92097461694936	-1.5670737839268	-0.594623126730749	1.36447926408055	0.0359811098320771
chrI:4458331:4458481	0.124731392490687	0.546730588832071	-5.44357632189814	-2.00600139298998	-0.0687127997584825	-0.914128155852583	-1.45546033477535	-1.21723183957124	0.653875272486734
chrI:4460075:4460225	-0.23410121012802	0.500437329892253	-0.0109839811485239	-0.952135974326932	-1.14538174896587	0.167802893654842	-0.0710914846545545	0.30333299736104	-1.1459270306406
chrI:4461856:4462006	-0.172564292874773	-0.727309998468028	-0.0296068655894806	0.423422735106911	1.35011354885581	1.40559060408839	1.57189164442076	0.0660854165688427	-0.273955045689587
chrI:4462132:4462282	0.347502937910475	-0.579691540043082	-0.524141565660611	0.703365264288954	-0.00706473636413667	0.637898629534434	1.11753645878876	-0.955338286601377	0.266231170444053
chrI:4462507:4462657	-0.290149657704276	-1.93131220350471	-0.797563236273271	0.511654927523453	-1.08791537609831	-1.07265735717025	1.44970607808584	-0.778024323357622	-2.85945216709789
chrI:4463163:4463313	3.40051388245373	0.933751161390423	1.54280466474806	0.898102702418625	-0.400796785022291	0.607095612868008	0.963209355685346	-0.492828769496212	-3.01362931093456
chrI:4463451:4463601	0.605638966126866	1.65216140191742	-1.69145509746976	-0.587463462740542	-3.52387098034268	-1.07544742371849	0.685558254485669	0.109946014480671	0.630982757962295
chrI:4463760:4463910	2.26704787837578	1.78109090181724	1.191140419212	2.29106449534136	0.338022467398022	0.15695081660532	0.695845492818057	1.814605575642	-2.90900661889618
chrI:4464182:4464332	0.337568986000718	-1.59368560551495	-0.594362646506886	0.455875169038266	0.336277481777932	-0.0540023168795982	0.692326397867597	-1.04443446717503	0.166511272277555
chrI:4464667:4464817	0.423979045114477	-0.711025635424981	-1.89505259505155	0.338324352863987	-0.36961410400818	0.676754599849704	1.62181448718307	-0.26672370441509	-0.327486385076285
chrI:4464949:4465099	0.126446914559105	-2.4694703057584	-0.33037000057358	-0.536005344755867	-0.0840485453450436	-0.978756405846999	0.445401566163807	-0.657826053749543	-0.0672909059664018
chrI:4465260:4465410	0.873655355289116	-0.491297174000707	-0.0726772201483204	0.221834196598761	0.46994077195647	0.743425323733322	0.756019148480821	-0.142125928314858	-0.0244421544749779
chrI:4465793:4465943	1.09463640903325	-0.124453322089017	-0.757597637539876	0.96414008259698	0.734959209684324	-0.012767974623597	0.709598944181547	0.890936651454995	0.252182095643433
chrI:4466503:4466653	3.68471950119264	3.21497992467436	1.28349913833125	2.62350716054167	2.22975317003558	1.37377353282258	1.44992412104963	0.952303468225897	2.00600474101924
chrI:4466944:4467094	-0.796648214521172	-0.446044916614645	-1.31314785701398	0.534409341585083	-0.274345685775546	0.225898305039087	0.194089346415012	0.332433906121612	-1.21080894487741
chrI:4475157:4475307	0.313834481887684	0.705436068456022	-0.583953634837653	-0.153913459704134	-0.360898572326101	0.936945650128755	-0.207082785259272	1.30902758456394	-0.0505237711941845
chrI:4480898:4481048	3.24120301528709	-0.00280862267413641	2.07867396230332	2.74784621178157	3.34884967401043	1.76641815739726	-1.7001284797699	1.6961788156181	1.23562601500415
chrI:4485337:4485487	1.79679797308005	-0.834135071080405	0.528157757846032	0.719782229916472	-0.0063784054695754	-0.698964889630082	-0.739523305095433	0.705789373443035	-0.887537340968665
chrI:4486726:4486876	0.548724499201985	0.137600690102389	-0.847878297829538	0.332711013375237	0.235634808578356	0.593913606881305	0.788108962074752	0.325928861335451	-0.0230946328915705
chrI:4487194:4487344	-0.710897586352314	0.0187177330087732	-0.777684999706814	0.697369867985712	0.478674648136712	0.200375416009016	0.387713951973842	0.620136225615309	-0.289205997960169
chrI:4488240:4488390	0.116957173324774	-0.850875273475809	-0.529360938109778	-1.0603185456687	1.7553083137074	0.106568744098524	0.554759640387984	-0.60178495910841	1.16976716278824
chrI:4489539:4489689	0.640120797692374	0.744994327366773	0.233054990078124	0.367884497750867	0.809772405889487	1.69306494262092	0.942043269458187	0.101087902885637	0.635358324360736
chrI:4490406:4490556	0.487815614676721	1.59605017140931	0.674764386013088	1.00647057643985	1.01039906395243	2.26632692106364	-0.342328712444151	2.39819502527215	0.9586679685671
chrI:4490649:4490799	0.854542055006962	0.983141596059661	0.297689705583764	1.25552945517519	1.02116450325885	1.38405561315203	-0.141174984630601	1.38213952668132	0.541634036647782
chrI:4491563:4491713	-0.0581582426903049	0.130907936196536	0.0932356550063346	-0.381184526351537	0.277161383736849	-0.134217761456741	1.03089909152448	0.48976180817124	0.61584437034897
chrI:4493781:4493931	-0.0816648266844145	0.0853364016952146	0.953727670504343	0.430299578993887	-0.0641560478109959	0.228985220734851	0.0575078233210289	-0.36152129656391	0.88791201756147
chrI:4494108:4494258	-1.21390641012422	-0.25195869688182	0.516224775563924	-0.405334069687736	-0.306230065324658	-0.258545370816955	-0.211646092663001	0.221639088766728	-0.401014559412312
chrI:4495089:4495239	-0.580859907992673	0.152309400605735	-1.18160308325945	0.0494461366813072	-0.400368259688585	0.663351933166827	-0.00211369854005555	0.183791603525812	-1.00972892088076
chrI:4495790:4495940	0.301374805959404	-0.888728878733132	-0.123653619957239	0.716485314009552	0.306956158471308	0.518164348754393	1.38176275344257	0.146767550246604	0.346455314071523
chrI:4496738:4496888	0.916336364253633	0.324826622228169	-0.324483273167632	0.85883248922943	0.573397575813692	0.451443616237802	0.753986097272408	0.695643366049816	0.503390051753206
chrI:4511189:4511339	-0.330348923718877	0.773429278379879	1.20946555736723	-0.50993915579957	-0.118946860184517	1.45485797745093	-0.457561310077921	1.58468233772645	1.09290153314507
chrI:4515907:4516057	1.22109132174061	0.583929351420836	1.79453484871988	1.13995947715804	0.550207322461698	0.750981948867649	0.15496313487482	1.95542245478032	0.502487875555683
chrI:4516219:4516369	0.295561546331454	0.484332557179698	-0.260273370446999	-0.0367002762355566	0.253692299966291	0.837448289861906	-0.614752008082592	1.14150869051356	0.12947366620163
chrI:4517044:4517194	-1.5934145424241	-0.641779734304858	0.328532646421171	-2.60902519257317	-0.663385645852055	-3.12803977557694	-0.775843340136831	-0.806789607033729	-0.258817144631375
chrI:4528963:4529113	0.692067359440178	0.336758805965354	-1.13589203084083	0.597765550186149	0.254798840242031	0.994038677213043	1.16238711802867	-0.0628491008817627	1.00304041295522
chrI:4534944:4535094	-0.879910077469003	0.525021348721928	-2.33945002654349	0.502608528950022	-0.893674459423213	-0.206488118526099	-0.750309048812116	0.899248213608812	-1.97818773257487
chrI:4535550:4535700	0.0797865878833417	0.803055907083814	-0.479836045783845	-0.602720434496214	1.26276276478227	1.57208676966092	-1.80794206568761	0.795495526430958	0.0518282070420649
chrI:4536076:4536226	0.548578392051457	0.649162907915295	-0.159965623801244	1.12583435949343	1.01244005378055	1.97130437571955	0.096887935697983	1.89473482906611	0.650801661310398
chrI:4537044:4537194	-0.56303395475558	-1.24456304183151	-1.92862698291484	0.0854302502966143	-3.07090722308268	-1.71204938024812	-1.61962197452638	0.461261066512638	-2.41875216986844
chrI:4539973:4540123	-0.704507360443306	0.300355666882821	2.9139908156695	-0.011986025571443	-0.309688574102526	-1.90800052220604	-2.59169206820961	0.24662768903253	2.15543173737645
chrI:4549580:4549730	1.10214096406227	1.13986320766465	0.0447209237959883	1.3263906821625	0.195158177585112	0.994458813781224	1.52333602068008	0.469551050899645	1.14004271952992
chrI:4557181:4557331	0.900367700389405	0.611108658407488	-0.0838790647116569	0.988323826189034	1.11103563869045	1.28536428170559	-0.0718437235941482	1.61434506456296	0.572062402464564
chrI:4563938:4564088	-1.23868977887198	-0.884212082761985	-1.50562483285097	-0.804802528852771	0.610540958321919	-0.235485438170523	-1.42138884443735	-0.338622433706787	0.153333112766993
chrI:4573073:4573223	-1.56653563494813	0.222775067248973	0.898478835950201	0.136261088390991	1.7326235974532	0.493405830966281	-0.460448867739008	-1.47698230402534	-0.320304903201301
chrI:4577603:4577753	-0.758386766443271	-0.733714441836528	-0.148981615821942	-0.904751331651753	-0.0514009986173618	-0.230209789666359	-0.492520280213617	-0.583068981852944	-0.485713545615258
chrI:4578895:4579045	1.14952582417766	1.54332005870343	-0.850006321389362	0.0139364654605699	0.461810295856953	2.1350156904997	1.31490367503267	0.633053983981494	0.101831573822593
chrI:4582321:4582471	0.836169107857628	0.891582675559402	0.868127188940137	0.0767105790794064	0.963108962835913	0.433251960956795	0.321000840513938	-0.425988798662501	1.30096160616221
chrI:4584051:4584201	-0.567891279220284	-0.251774716543047	-1.1563986585893	-0.198906883858176	-0.123012322315728	0.155843698866013	0.47975668745129	-0.777103102953793	-0.860224440860107
chrI:4584343:4584493	-0.108002518741304	0.230592608532168	-0.410179725243687	-0.61773913518493	-0.666110292595612	-0.326522859176978	-0.366502007604614	-0.513077039989893	-1.1315862057807
chrI:4584780:4584930	0.349264297693853	0.800610416041901	0.565250593849545	0.677113274022637	-0.0754743262350192	0.506463860007923	-1.56284060237312	0.988045066361129	-0.0141081126886967
chrI:4587125:4587275	0.816434647673839	1.46939775622798	2.59590460408561	2.04726925866133	2.08122829438312	-0.104765254555496	0.685194835122574	-0.0837554183423669	-0.862222562042081
chrI:4587581:4587731	-1.38561764142179	-0.355771753039991	0.18225403725297	-1.19229428880967	-1.07492666014878	0.0134733008269492	-0.329508749549227	-1.06011713549164	0.101679179983355
chrI:4591095:4591245	-0.230750923142094	0.703651512639729	0.0622483180596745	-0.955341180023899	0.639614470816401	0.237605971170904	1.05783481648736	0.427506501851401	1.54718850148481
chrI:4592364:4592514	0.52045768011938	0.0721366145605761	-0.316906416704422	-0.459718950260025	-0.351987939893162	0.588449543211642	0.637504272864337	-0.0382896822577539	0.431818025095712
chrI:4593490:4593640	0.778493959442511	1.88268341856679	0.0449944564136153	0.875715821681595	0.183922698237601	1.52331296020224	1.46943172982532	0.290696381831953	-0.297301833500912
chrI:4602984:4603134	-0.00371721463220834	0.308817355238945	-0.34107303191999	0.255144710720441	-0.884941412761394	-0.0525261973114876	-1.76186589044045	1.03785396468119	0.328687112623335
chrI:4633333:4633483	-2.04280159732863	0.804182919608505	-1.5415518180909	0.272523956696659	0.990564890647357	-0.698964889630082	-0.322106498535791	-0.333546161936291	-0.887537340968665
chrI:4633606:4633756	-3.22947163618104	0.296987760865802	-1.84143665228979	-2.88204024768773	-1.92012604740688	-0.492089142230461	-5.01806462974515	-0.095419896876558	0.267752338084133
chrI:4635185:4635335	0.361621373100698	0.305534763750419	-0.657434803933538	1.03429086051402	-0.140385689112563	0.104328926499034	1.89179102083641	0.418726881428464	0.504797216370159
chrI:4635874:4636024	0.181080761640216	0.444178316226309	-1.64926128225526	0.325648276236734	-0.115345112995768	0.455151438715407	1.25046602002529	-0.288375112847863	0.139796568189089
chrI:4636448:4636598	0.665472134615285	1.17896934375256	1.24171852611513	-0.664233972928579	0.811778650730148	-0.324805066654586	-0.0108092532114132	-1.51314319060183	0.594419023784804
chrI:4643340:4643490	-0.456077342506146	0.788071489019257	0.918044301769123	-0.303547931979074	-0.771430955550321	-0.0889305620535942	0.242715281233707	-1.84131330135141	0.629410695891363
chrI:4644363:4644513	0.301876362135453	1.42902771891106	0.630693917070144	1.20250623518399	0.826688070882965	0.965020433576212	-0.459762125204166	1.76323121943273	0.878016989101637
chrI:4645885:4646035	-0.28382463090314	0.0267453067611763	-0.471892145239687	-0.341062789582886	-0.476283972561879	-0.838740440612717	0.852398215491604	-0.645150932539824	0.0776481252742234
chrI:4646521:4646671	-0.490142477533397	-0.38806174900314	-0.940614630884218	0.250123304671226	-1.29877071120403	-0.865261456863716	0.886934404105295	-0.183644430195836	-0.814895783374709
chrI:4647198:4647348	-1.67067862953558	-0.321023234720349	-1.84644550509531	-0.605850583545015	-0.470673514075539	-1.2790125165041	-1.88619138139487	0.0570139584943276	-1.14368871490184
chrI:4651045:4651195	-0.29629210464607	0.65987869698741	0.342309663106895	-0.103498297580249	-0.327225927251107	0.433170970868963	0.0180584432359458	0.0285655791598508	-0.0562795607897398
chrI:4651819:4651969	0.606453928598127	0.622815956185772	0.643348159927265	0.595246694932608	0.56626886759247	1.06497510131709	-0.853926580781365	1.57903980050036	0.961190897479838
chrI:4652973:4653123	0.850791807834534	1.16344145088186	0.5112537122655	-0.506127673125347	1.21514370130403	0.502660583817147	-0.400852483834598	0.0245601439565911	0.488119322736508
chrI:4653238:4653388	1.15084918908184	1.41582232445646	-1.09509996455691	0.92604178737188	1.78243985512401	-2.09955246863786	-1.76868094312321	0.520477361716654	-0.175247514620893
chrI:4653802:4653952	0.0908273557466561	-0.0319633212957093	0.535575778318515	0.611477693552852	-0.354767787483432	0.137062536590334	-0.0692064958880926	1.75316526817398	0.205575718268859
chrI:4654136:4654286	0.174765433432151	0.442676592118385	-0.206749541713233	0.599781844374869	0.0820817323237578	0.572918402314526	-0.985903757520167	0.992301606131005	-0.0357673867252289
chrI:4654873:4655023	-1.11899580750046	-0.245910535388614	-0.965066290389835	-0.870999149511624	-0.27385469560553	-0.962271145999973	-0.303972860047468	-0.251488864854172	-0.194429932697992
chrI:4655324:4655474	-0.413210011919441	0.234294564908426	-1.48506045283889	0.511253793285125	-0.787096197908905	0.235643514010493	0.595274506020552	0.0463275499458946	-0.317505033258427
chrI:4662521:4662671	1.25588377215274	0.451115670544706	0.970415142839826	1.03683108920265	0.954598202447126	0.52325588635114	0.529460013185809	1.23468933023386	1.57383541898004
chrI:4663420:4663570	1.11213728935368	0.210844843757764	1.00876815013711	0.745698411011819	-0.11648673198859	0.625254287651834	-0.472565363658015	0.597534643892617	0.104708835416427
chrI:4667820:4667970	0.97171342859955	-0.0471051777051923	-1.22346802641289	0.282407171175017	1.29254807032626	0.901609904506084	1.41396630396481	0.179517621014634	0.309381725062356
chrI:4671789:4671939	0.974444226103679	1.66808305215068	0.223262841455111	0.51583572997356	0.943972672579781	1.71544206165184	1.40695216703104	2.50875395252715	1.271876277949
chrI:4672239:4672389	-0.0797437090455903	0.123454802849425	1.02239160224479	0.781974087390131	0.399756370241865	0.230126804185369	-2.22255342811648	1.96351509004748	-0.520129657849867
chrI:4672728:4672878	0.289738393106829	-0.24198178157305	-1.3994395306882	0.679442883798724	-0.984329630555999	0.443548122657466	-0.332059054651793	-0.112627503269788	-0.254744420525874
chrI:4677151:4677301	-2.12574378673788	0.399506316389729	0.247206696763808	0.297864496529876	1.11762243466022	-0.144278228284325	0.784696327164464	-0.979444106337863	0.730468606226818
chrI:4677573:4677723	-1.07264269414995	-0.497752710233915	0.725653267491197	-0.520843502397826	-0.103680626634363	0.432772352204414	0.528587635782276	-0.979444106337863	-0.601455844731325
chrI:4679538:4679688	-0.249519137046562	-0.0828661730299832	1.09792475829687	-0.736347699111257	-0.53192957966001	0.0993050712004289	0.198152117871814	0.225519862828916	0.505360635363401
chrI:4680280:4680430	0.871055036022601	0.559852613894109	-0.483861213792217	-0.44983612940809	0.785392555733132	0.512226425059494	1.59198729609381	0.0498339311158903	0.0904777528213043
chrI:4686131:4686281	-0.420411869324193	-1.58580829087175	-1.0050726474951	-0.849736707213115	-0.524105436442607	-1.29459766905225	-0.58421907543962	-1.919845907961	0.502858362337516
chrI:4699398:4699548	0.582174592620308	0.839631020479341	1.01766358277925	0.396231187341211	0.731487853483625	1.27723627196553	-1.14859897535875	0.913005100076956	0.881200337842629
chrI:4700231:4700381	0.303778544717154	0.0797955725789963	0.44032045753994	0.00740934399382037	-1.40333866903403	0.279889882446178	-0.554255310436734	-0.241254244824542	0.441570918975247
chrI:4700505:4700655	0.0325097665703492	0.67883175801862	0.283002269444634	0.625937197954185	-0.820164215543128	0.182376852478708	-0.273688039691998	-0.0135117277746575	-0.102866165301361
chrI:4701240:4701390	0.238621071551393	0.650472988586972	0.270724454443102	0.412537661099244	0.305647095386553	0.840203678770497	-1.09675191622366	0.701493794690136	0.475843873715664
chrI:4701890:4702040	0.384007711958966	0.154182437631305	0.225722675281695	-0.348026849047949	-0.191403942239353	0.399158404850758	-0.282812572964917	0.0525307284393732	0.444704341147927
chrI:4702532:4702682	-0.259823372956552	0.366252820899231	0.778921922596355	-0.158718746260216	0.466262241314731	0.198246508017897	0.000407336554423082	-0.770903391332955	0.903295084104883
chrI:4703244:4703394	-0.346461151023555	0.466525925954149	0.234767985385397	0.25607272489255	0.345691061647617	0.436977621258742	-1.37575523117421	0.340648916431488	-0.0584913860347664
chrI:4704388:4704538	-1.26111572363284	-0.817323516021042	-0.828272824697875	0.136794655271464	-2.57691121261137	-1.11276617461633	-2.07051120228915	-0.77211441863725	-1.45651024069174
chrI:4710531:4710681	0.371332720124397	-1.39043077594001	-1.18809986001769	0.268747501392841	0.415154261813207	1.11184489268124	1.97147744509719	-0.818167322668637	0.520272464565305
chrI:4715516:4715666	0.800534020431577	-2.21626655738656	0.389675655496084	0.885086910489903	-0.407432208174691	1.89452757776516	-0.381301974076832	0.498653927091737	0.322595824436845
chrI:4721125:4721275	-0.612407959448917	1.37160035851409	2.03377911137188	-0.350356296442855	1.13861412952154	1.0005112718948	-0.486123239871633	0.34101561181787	0.817353098575315
chrI:4723919:4724069	-3.48978806582165	1.46641381581111	0.0659365837951149	-0.529111167597397	-0.230709061231909	-0.0023932720868989	-0.127998484147289	0.699098547195938	0.666209945583396
chrI:4727149:4727299	-0.00417561368200941	1.0861600819301	0.838468182736177	-0.554767646660485	0.345482422525683	0.86791246663085	-1.24036382933685	0.922613539130643	-0.648803059792071
chrI:4728981:4729131	-0.0622741608859187	-0.920397418131297	-0.15746142220805	0.376972115876536	-0.421223241995343	1.00428802722589	0.869793306433573	-0.365441166813338	0.856274468571025
chrI:4731450:4731600	-0.426356180918495	-1.01731868010806	-0.386943632749394	0.370867987587253	0.896671673343299	-0.355882469237228	-0.1958287541524	-1.7766079660699	0.46940499275955
chrI:4731983:4732133	-0.384124055358257	0.700217490271645	0.83280327392537	1.09875546667667	1.2378736206883	1.05497062051304	-0.281010489578608	-0.250325621164745	0.929320509179731
chrI:4744815:4744965	-0.0904172163709495	-0.142961726659642	-0.928542287352166	0.221688253681602	-0.254019960254365	1.16153559548746	0.129239252943127	-0.665849029708465	0.745169834425808
chrI:4745429:4745579	-0.13930514713759	0.545656995237276	-0.0869498063487568	0.109584850815555	-0.256294458962945	0.439782095222578	-0.865026782345705	0.931545311514289	-0.612033366545468
chrI:4745830:4745980	-1.3682554463755	-0.221459486703572	-0.299475702185373	-0.0830230577311708	-0.0646949189958369	0.106390319147718	-0.632844460994734	-0.50313805023765	0.178381215808818
chrI:4746553:4746703	-0.33438321763678	0.391377500175409	-0.36289368088836	-0.410843979871114	-0.450910811869614	-0.449795288586489	-0.0755336124863725	-0.495175392911362	-0.0316273083105432
chrI:4746927:4747077	-0.0979816813653538	-0.0755057752649804	0.11892052283506	0.332421364664931	-0.370430547291361	-0.0494906958621746	-0.0495284598574896	0.490497615185017	-0.0269719114408434
chrI:4747534:4747684	-1.07130153897227	0.392280989577103	3.16933880168844	-0.501200640497679	-0.45288567675223	-1.00795498483102	-3.19312892358826	-0.603132409483476	1.29568437936649
chrI:4747861:4748011	-0.0658060862397738	1.22111121493468	0.440764850693727	0.983194037096585	1.07254978531218	0.69034694056548	0.732893107883364	0.550699488181759	0.773957433064525
chrI:4748850:4749000	-0.222362110884596	-0.534237751987929	-1.42185144158343	0.449103303892149	0.23154707754015	0.247795759186672	0.702568791762261	0.144338352050674	-0.448682833578377
chrI:4749165:4749315	-6.04695035310141	0.665591895927418	-1.24976423345306	-3.01749896682543	0.2767113869416	-1.62812130322885	0.0472811285622332	-2.85250828451187	-0.50157582795896
chrI:4750434:4750584	0.46005645669246	-0.296405242856135	0.0880950154113703	-0.0967889794771691	-0.580261712646225	-0.855505733211827	0.0648010258504572	0.84905957358601	0.445266590853836
chrI:4750902:4751052	1.49974723983159	1.69667968935819	0.954294989605301	-1.14371893647186	-1.97248949027073	-1.30494412941906	-0.166814969434738	2.38075035941174	-0.762859976494542
chrI:4751694:4751844	0.484001925254566	0.415899671261417	0.878476017643246	0.546906080655614	0.331419993905678	0.821215781315945	0.176034550193195	0.407960903047624	0.824036958569857
chrI:4753533:4753683	-0.169059919692011	-0.956060149143985	0.473273344538747	-0.817847219840808	1.22507210597421	0.493886248295001	1.10930061870035	-0.376188055780386	-0.0230323376661465
chrI:4765611:4765761	-2.31599961382733	-1.1496978322818	-0.73108410725972	-2.03229618169189	-0.591661792640782	-0.57661260688599	-1.4208617636396	-0.204408016964519	-1.01976883943619
chrI:4766200:4766350	-2.0041720717078	-2.99446776773412	-1.64411317830201	-0.683740530427456	-0.803979630266705	1.11610837108102	-0.231775244062866	-1.68290132791407	-1.05195692884465
chrI:4769309:4769459	-2.92307083097712	-0.759298344989475	0.563537165939188	-2.10478347553404	-2.19662895150898	-0.445422614676961	-2.32642969704532	-0.579938361371568	-2.11395306381492
chrI:4769598:4769748	-1.58208478230616	-0.252635101425792	0.164796882482779	-1.6269979309486	-0.659264615170524	-1.16508550803044	-1.36806026174508	-0.976190901003255	-0.983838700044757
chrI:4769975:4770125	-1.14444276026965	1.03957099828827	1.50706065512398	-1.23750697247138	-0.238098517388973	-1.22731765990231	-1.15048185439067	-0.763444088566148	0.117923216378171
chrI:4770515:4770665	-1.10760074861393	-0.580072903420407	-0.711267999896476	-0.844602868607715	0.00978869441574226	-1.18258393640835	0.338752168677604	-1.1571367525607	0.1692948125975
chrI:4771997:4772147	-0.315009255756038	-0.438704688237542	0.308951079717857	0.271527375156147	1.872491520985	1.32856470595184	0.715469326174783	0.648142361224164	1.85251059015857
chrI:4773074:4773224	0.186613820175523	1.07802242662059	1.0141334865446	-0.304439585028154	0.863697244203951	-0.36675739108962	-0.253491254552118	0.826110994564529	0.247271987622256
chrI:4775883:4776033	-0.699697160171013	-0.0692809133344731	-0.319438435134495	0.0357576556336613	-0.598467246565204	-0.133424557292576	1.14331345302177	-0.515037522228961	0.389661638979697
chrI:4777883:4778033	0.43132342699289	0.610783543677041	0.175852335968437	0.0198038382425976	0.431622913299552	0.665231338179736	0.759723697651153	0.855625385104829	0.333324661596288
chrI:4778865:4779015	1.22917959522046	-0.0609538460886893	0.653315492879227	-0.287252703185057	0.799172927628987	0.738472954692427	0.313511200686399	-0.033968189155978	0.668327208967064
chrI:4779859:4780009	-1.20975491856834	-0.884380117490656	-1.6273450253473	0.0374674150152379	0.0960806853139768	-0.635375097130134	0.219412646416769	-0.574675067389919	-0.354123434732548
chrI:4780452:4780602	-0.00154039766293333	0.226808897473697	0.62572283677375	-0.346030279714392	-0.584674186085016	0.765827800456638	-0.123830911174302	0.327189685986675	-0.0634291624655615
chrI:4781441:4781591	0.397902893469349	-0.339362620447382	-0.0109839811485239	1.04708818253564	-0.737986090481793	-0.0551308416166524	0.69550316565218	-0.00715913907095031	-0.230175536447117
chrI:4782403:4782553	-0.603125912463935	1.38219442656183	1.46099796626366	0.849887912746414	0.892794782914338	0.705487553885808	0.144539075939388	0.485694566434296	1.42857606621724
chrI:4785516:4785666	0.0458231457712121	-1.62679645526345	-0.747018170460362	-3.00899371779516	-2.18392859823729	-1.18971661087371	-1.02215983728378	-0.489469141022275	-1.96580840985326
chrI:4785674:4785824	-0.7440618196847	-0.0667751098835546	0.95245212455725	-0.843412689747258	-1.52526529743889	-0.845283498331602	-1.7568929063815	-0.971612891388773	-1.32969489788702
chrI:4786045:4786195	0.0259694400408608	0.00865545897534198	-0.334548456976837	-0.475646620676621	0.458746116715928	0.148561971534883	-0.781396598462364	0.103844720716947	-0.0523068683393516
chrI:4786322:4786472	-0.992859432345842	-0.582232006306446	-0.144176225917218	-0.942189238879337	-0.340890286022746	-2.37998146550939	-0.774039860576515	0.175442906008514	-0.452539099620959
chrI:4786970:4787120	-1.53808767550651	0.0313294583032375	-0.185130958478434	0.870466577405934	0.661163658467797	-0.590714865925949	0.458794649040338	-0.303104103967572	-0.110283875318732
chrI:4787925:4788075	-0.947960683874729	0.576882513107961	0.238617575397524	1.41694121837749	0.0177876748135141	-0.307513582577669	-0.177182325786692	-0.00890773794460238	-0.642649283708514
chrI:4788541:4788691	-0.890960559149555	-0.719727987470951	0.664191626622801	0.391467477895486	-0.41220414683058	0.269503801782924	-1.29893538795807	1.30076379145049	-0.412553899933412
chrI:4788967:4789117	-1.83741008141539	0.0821549046281073	-0.0420910668839472	-0.113633239257634	-0.75359697751123	-0.234079295293542	-2.09709784302919	-0.389588098796872	-2.96153899095551
chrI:4789930:4790080	-1.18675429667692	0.470446280675753	-0.067429119582241	0.971435626431281	0.642069692986845	1.16638519092381	-1.25830011385946	2.4317076379307	-1.43000996628795
chrI:4790442:4790592	-0.571392125708871	-0.812051889441387	-0.796325553703852	-0.222554276881853	-0.530680180736701	-0.19682528690563	-0.881926481936347	-0.622806390204086	-0.6999184938
chrI:4790776:4790926	-0.444507135962584	-0.639650530832178	-0.23324974329203	-0.098152446691125	0.504640274410092	-0.37443633856225	0.682528362084974	-0.913780438917878	0.128931047195208
chrI:4792536:4792686	-0.0218968826835786	-0.26038394596273	0.196344218217679	-0.735479140435954	0.417564978405368	-0.265684587930126	-0.881307697283314	-0.671384912220464	-0.616368067832659
chrI:4803980:4804130	-0.0687440110591937	1.163739581163	0.826463593355925	0.35285558590312	0.941231177899559	0.332947713646318	0.644746691959075	0.370552344256116	0.871816720253807
chrI:4804470:4804620	-0.502459333007949	-0.765057044042314	-0.115881453041851	-0.0249761140295355	-0.204593097114971	-0.536288698225916	-0.772300925087293	0.470101042076707	-0.755187719130977
chrI:4805432:4805582	-0.0981514817262635	0.0363783214621551	0.325570459808057	-0.675150803196463	-0.700168894602305	0.195295707683977	-1.06287428661506	0.321945798216317	1.26912667432449
chrI:4818485:4818635	0.373301985507989	0.347398268241328	-0.16584592792402	-0.376779561971604	0.205297846066568	-0.23762635731719	0.700955269351804	0.197158596456256	0.345487850719409
chrI:4826863:4827013	1.70477345708564	0.24154197539152	2.92610680001204	-0.758678035349267	0.496251451067797	0.904042533121518	1.33775698686296	1.22813786224416	0.965468894600853
chrI:4829892:4830042	0.24036297766274	-0.195361181182785	-0.553237896920306	-0.36020271336676	-0.923725104121946	-0.992875863106733	-0.0893062513518661	0.0586462882535415	-0.912937890338209
chrI:4830151:4830301	-1.59107544112678	-0.664906655636809	-0.369259524183595	-0.72657801075689	-0.511108665487718	0.0860859061285938	-0.499169694153854	0.062700029331165	-0.0337845023229492
chrI:4835334:4835484	-0.892218115786855	1.07765523940376	-0.433725646931399	0.363703871504278	-0.16989409396298	0.48805024523492	1.33147454192508	0.359228214403921	-0.547418421515265
chrI:4840967:4841117	0.741382446384015	0.401838347142406	1.5474297542592	-0.197226338623255	0.89435302160618	-0.248019938226583	0.372778855613527	-0.445977373385295	1.45023027639149
chrI:4841648:4841798	0.471328827608669	0.915243156881001	-0.768140908314104	-2.35761306042239	0.572120977755115	0.487779464784294	0.0247538654302747	-0.806427825368273	0.746480881408927
chrI:4842573:4842723	-0.806296946092057	-0.47722344884437	-0.449770851289041	-0.857923681454437	-0.972378111806703	-0.593936755478851	0.157664892480036	-0.91522717957744	-0.872820937312755
chrI:4847265:4847415	0.080178959884198	-0.452611282246695	0.516301592330175	1.43245609354538	1.32410157457145	0.966128826059489	1.28353745652123	-0.556214246950866	-0.0195997318244853
chrI:4848726:4848876	-1.73224569812073	-0.124226671870285	-0.528085710011376	0.436120938332724	-1.81103087934563	0.453824149282709	-0.425124621730326	-0.190223320700555	0.440324638604744
chrI:4861976:4862126	0.841898751812127	0.872608818810802	-0.913066292440806	1.13670016031433	-0.0730031145130126	0.726611795449987	1.09152648685442	0.266583505900197	0.662775185147099
chrI:4863441:4863591	-0.751765853068237	0.694107295359821	0.88474808201206	-0.966720872239773	0.564885283582897	-0.402432468228262	-1.34431079976791	-0.974708618933154	0.460459229763724
chrI:4864006:4864156	-0.183643897128069	0.0936618155360393	-0.137891861806926	-0.558692863006338	-0.704420102393153	-1.04247837882634	0.796766951154162	0.0636177368797631	0.224641218275118
chrI:4887983:4888133	-0.565896943830224	-0.503491011063325	-0.396419761228358	-0.665374035903064	-1.39840471944135	-0.461289187590809	-1.9096717214189	-1.50215292584922	-0.070919233729033
chrI:4888473:4888623	0.152844049149123	0.479654351230994	-0.591987846395585	0.58612262551289	0.983067858585856	1.32375254898358	1.34674619835952	0.593032329572339	-0.447381276263674
chrI:4893654:4893804	-0.566333916100626	-0.236770223878471	0.31816480097572	0.036861993879245	0.370926612517054	-1.08957876641413	1.06990512016409	-0.626384920557484	0.123839345560604
chrI:4895845:4895995	-0.585243117228325	-0.0595526557640305	-1.10893499376596	-1.30984740405986	0.439277665241206	-2.00524522233071	0.0466367329985226	-0.840255814871433	1.66608479212612
chrI:4900389:4900539	-1.01570939696786	-0.45353219762318	0.140191023607385	-1.31335386482561	0.166301647147757	-0.427158238718712	0.481244111085511	-0.840286383957641	0.996521686832764
chrI:4900956:4901106	0.668091742027753	0.540286211642589	0.30572360116298	0.107937024720235	0.400996159703186	-0.103960712169192	-0.776762456899829	0.753067282384561	0.673623070936439
chrI:4906725:4906875	0.269627426878962	0.713002978019228	-0.441043162194641	0.794476854701597	-0.526611215333776	1.02920190500935	0.818302673157043	0.517752913070999	-0.383913655509996
chrI:4907844:4907994	-0.731261757997383	-0.456161755507863	-0.570093481972572	-0.313979455084452	0.630552110400582	-1.188550696327	0.232541121645829	-1.29615767772473	-0.3698538914556
chrI:4908177:4908327	0.536552296281547	0.0933533458284662	-0.129589555193816	0.301535085272442	0.864970914249327	0.624363843009025	-0.310720577381623	0.352118533528133	-0.136549518111381
chrI:4908993:4909143	0.40757850224254	-0.175293768849669	0.442713620759936	0.00334600397755984	0.0688891386294115	-0.619818388908478	0.367235212152544	-0.565382926518083	0.277120619044379
chrI:4911562:4911712	0.0612464391947727	-0.307485772532405	-0.0104071521870557	0.524661049790697	0.534479776779397	1.13724849760522	1.0339880233176	-0.174504984778749	-0.166661608444697
chrI:4911949:4912099	1.13818440927873	0.878753691407578	0.322756884977002	0.977919313460056	0.0401034473170747	0.221127369791194	0.156702412313302	0.792981769199627	1.18941446238884
chrI:4912271:4912421	-0.0914672530570074	0.154542138997744	-0.228564872231254	0.107733706459535	-0.13612322804129	0.714610583259414	1.1638263813323	-0.602325193819351	-0.13264767466152
chrI:4913289:4913439	0.752658591429352	0.0328568627794711	0.484860255014476	1.34410893013858	-0.220939547828335	-0.297487974115866	1.17667992163465	1.01315621774114	1.19936043687152
chrI:4913871:4914021	-0.999174728036291	-2.17488341639156	-1.58818266770083	0.489615357079162	-1.23556253470672	-2.62980571901093	-0.0687191338667518	-0.71055204971418	-1.51659571215279
chrI:4914329:4914479	1.15855648238359	0.990241448937879	0.358398811421468	0.59787770451663	0.801046853324102	0.726917556900988	0.538935684440983	1.06622806822931	0.978558946350599
chrI:4915453:4915603	-0.45482416388793	-0.282422933343345	0.759166770149182	-0.677659273279462	0.210583999998982	-0.627566942862932	0.774590613572091	-0.591368386897033	0.950677443496768
chrI:4915705:4915855	-2.28613575384378	-2.13916074280512	-1.89259984368947	-1.17647328146852	-0.899982351955219	-0.907927626244714	-0.397212501336277	-1.17406353771312	0.472928435889046
chrI:4916188:4916338	0.203753486508325	0.892892029950787	0.786477082524679	0.0801700003001917	0.167924413954022	0.592906408385323	0.266300041634927	-0.389687676839812	0.236342288317445
chrI:4916447:4916597	0.29124551982558	1.20204175225886	1.17770781040754	0.209574589001558	-0.0926181157565937	0.877911635820944	0.749479520173138	0.325800566861233	0.402252615994185
chrI:4916758:4916908	0.391378202642738	-0.0605468381333058	0.425505171167387	-0.773484806020541	-0.0783283106943467	0.816998381636094	0.195986965056289	-0.667420492867498	0.414927164919475
chrI:4917427:4917577	0.370621508805892	0.261662856060529	-0.150463014623611	1.14292765010235	1.68473090647254	2.68130123496329	0.479572465386335	1.64621692728036	1.12207161008651
chrI:4917702:4917852	-0.380132268780923	0.0535969588809522	-0.946182563011941	-0.424632744165948	-1.92266624574266	-1.25595187712364	-1.62439860880447	1.26672982903975	-1.48958222257355
chrI:4918188:4918338	-1.34586317340953	0.407527106998363	-0.171385548919718	0.480614748276157	0.0708990345419851	0.139699843444834	-0.0555343576640899	0.627236019625217	0.693152993518042
chrI:4921216:4921366	0.693792426169391	-0.321271069963293	-0.691714951708254	-0.00699935136004816	-0.535998635299682	0.828426555029113	-0.549154990504311	-0.477764409585308	-1.33084555670836
chrI:4926485:4926635	-0.504978190851499	1.63225313701293	1.05807372991038	0.21243674266286	-0.825404202082708	2.04669599099892	-1.47490780297824	0.932724288002296	-0.288676657493535
chrI:4928755:4928905	-1.0722230784247	-1.60979927087611	0.211938924633217	-1.42014760211745	-0.741026510644418	-1.39989199091264	-1.55380305572263	-1.22653029748507	0.139344343094721
chrI:4930374:4930524	-0.039194684200686	-0.183838190673804	-0.396697462912164	-0.235473418775152	-1.15578235311818	-0.13841238461878	0.642163828729474	0.28542605408268	-0.483824535077753
chrI:4931612:4931762	-0.527763065923041	0.293560501474606	-0.443313821067311	-0.717607312793805	-0.237874957697344	-0.578853315061768	0.308883066685826	0.595527163189442	-0.509866645754075
chrI:4932958:4933108	0.16672648645195	0.187210104009073	-0.17777142778798	0.96174046013284	0.251861074449674	1.00526312151356	-0.700887865007418	0.868112268218297	-0.32089422836537
chrI:4933288:4933438	-1.75946755228458	-1.72878023898427	0.74981835716823	-1.09095140415075	-1.96462920235569	-1.24152886761362	-2.21759726971189	-0.8092838264452	-0.489860866282575
chrI:4933463:4933613	-0.773887891481085	-0.466936684372049	0.785060529744284	-0.438759478611106	-0.32290061120092	-0.21988713458011	-0.392954121709676	-0.443757029957675	0.407132629035073
chrI:4933880:4934030	-1.33703170543208	-0.519365019465818	-0.0973181533663693	-0.487328533450325	-0.800304766347049	-0.666130877598895	-0.8503819550786	0.0224938575658002	-0.765872815973471
chrI:4934223:4934373	-1.2639355782428	-0.506137683291593	-0.669260046310488	-0.398080896218009	-1.09061003303324	-0.193505989169349	-0.200945343307473	0.474315052321023	-1.67163845546143
chrI:4936116:4936266	-0.118028959369515	-0.113450472707096	-0.0799017960749732	-0.345293201174656	-0.157877640712025	0.458491254275702	-0.0443129364754127	0.726622839015427	0.214437718981059
chrI:4936355:4936505	-0.0322606239624502	0.561444367099123	-0.00859623492389978	0.11730205547889	-0.830018727545336	0.12628202663118	-0.940632100504006	0.595085259213781	0.500379285689901
chrI:4939893:4940043	-1.45113160191839	0.128722982227399	-0.165374717427048	-0.4001426549538	-1.20662647302651	-1.51920973166753	0.216615496582459	1.06846237360406	-2.48283300193615
chrI:4941036:4941186	0.105278025388843	-0.104593389379065	-0.155649128382802	-0.476698523765469	-0.499284723749214	0.258402938448221	-0.542423073303044	0.500751506834169	-0.102729178747695
chrI:4941309:4941459	-0.385538783768847	-0.137702412724993	-0.724791415307316	0.484426532446934	0.186590826618779	-0.0716055709189268	0.327543204454087	0.508085861159779	0.0509488442961293
chrI:4942672:4942822	-1.03735780782047	-0.464243054510608	-0.647858546691058	0.392045578613162	-1.33196630006321	-0.326133054587778	0.845369704484257	-0.770903391332955	-0.742292366827255
chrI:4943346:4943496	-1.13467765023881	-1.4330810328858	-1.49022910383476	-1.01850531744804	-0.376151953224282	-0.828186837408325	0.459582355184065	-0.743726610344406	-0.421783872542977
chrI:4944294:4944444	-0.0934237480727708	-0.604293059442992	0.292308255548292	0.700737896844146	0.45482221311212	-0.91099582507321	1.32727938140779	-0.427765055688665	-0.00603963229490751
chrI:4952639:4952789	-0.247082898728377	0.632309562895163	1.23210395267839	0.104654983541034	-1.08630491990368	-0.616150515708617	-0.961286499733628	-0.266246653788851	0.485273437571844
chrI:4953474:4953624	0.603043659803103	-0.314506149309972	-2.97744091716975	-0.186452849528276	-0.203081771277102	-0.326100635141352	-0.124963970437548	-1.09982829042063	0.158182485923585
chrI:4954287:4954437	-0.00960758023603022	-1.28454653701821	-1.61035203027951	-0.329583889442109	-2.0868896028371	0.718436217661036	0.507010223657626	0.200487762719472	-1.68894838519521
chrI:4958259:4958409	-0.778784305123925	0.045215616902874	-0.545710044920531	-1.37246509053536	-1.98888447124479	-3.01092709878145	-2.30118908998602	-1.05846830796519	-0.449199180012658
chrI:4958773:4958923	0.271463583379948	0.00364851158599637	0.367583987156282	0.65483026257924	0.0469933450890371	-0.327698989826992	0.401310449124307	-0.384995841247009	-2.62802804858997
chrI:4961325:4961475	-0.530933784005773	0.652108193544077	1.0937735275603	-1.04231370555101	-1.16926668944243	-0.5558411482529	0.273243740520173	1.36236082393113	0.628650580220393
chrI:4962150:4962300	-0.856366291279058	-1.06833589049248	0.627530510304976	-0.479566900519791	-0.444163390795442	0.299243026747147	-0.892553688067289	-1.61131998644608	0.59027996695363
chrI:4967402:4967552	-3.95591742169976	-1.16218668469416	-0.572839680676918	-1.52922789606104	-2.89887844397656	-2.57253159992282	-2.76832983901357	-2.23355181844901	-1.81780532718975
chrI:4967575:4967725	-1.26710169483338	0.123183275872873	-0.46984465938101	-0.243599900162059	-1.40372650265065	-0.990919046126778	-2.5649910149004	-0.0942105792914439	-0.609153190139877
chrI:4973150:4973300	-0.532294773383922	0.0596305888427996	-0.0341244997159535	-0.396867853270667	-0.590639367538641	-0.0686116154087827	-1.58024848787277	-0.00752528849599357	-0.885054249146389
chrI:4973710:4973860	0.262175121644724	0.0129608540809566	0.195736299584493	0.187880475991022	-0.298560263415629	-1.65828451363799	-0.180325195082079	-0.887249793359179	-2.54978959130289
chrI:4974159:4974309	0.18922825965912	-0.280011379785269	0.321031245787607	-0.519455854228172	0.210308004682355	-0.136290895352964	-0.2327179766742	-0.713444760987937	0.125965189039278
chrI:4974788:4974938	1.10972751476472	1.09987224886211	0.70933432655392	0.343728488193871	0.528935784148005	1.30878936096437	-0.427456430368118	1.7285892189697	0.65571492693291
chrI:4975154:4975304	1.01987545191685	-1.08228945776917	0.105552008942584	-0.441885237180326	0.0928395576078874	-0.00502570392349487	-0.708518605723663	0.868947542553122	0.478806794579738
chrI:4975957:4976107	-1.69610579526791	-0.834980900509289	0.410724186690751	-0.581547821830853	-0.869487948207641	0.0520133692125942	0.144445233961051	0.366578861170098	-0.976515395487681
chrI:4976279:4976429	-0.688906943793739	0.137329096031014	-0.0100092896696133	0.0368311503638395	-0.774557450903762	-0.24016429486624	-0.85246299273513	-0.0946757986647438	-0.356706798953597
chrI:4977442:4977592	0.524993470923569	0.321027637225877	0.66155799023413	0.950561886348955	0.285378274836611	0.232534013173776	0.0144142923603169	0.158898498122759	-0.00164411200618093
chrI:4978165:4978315	-0.539423045439786	0.456725194271288	-1.41241733605298	-1.46834159505576	-2.22478700025188	0.146887258411363	-0.942234280096328	-1.16154086887944	-0.0439332138033722
chrI:4980087:4980237	0.327333716306848	-0.080054588326821	1.71944005108096	-0.305801416834528	0.856478541067437	-0.190325043738328	0.0108032050942435	0.543075009570868	-0.0878921594603814
chrI:4980846:4980996	0.538605078182523	-0.172066117942161	0.0514912331718591	-0.180867153569168	-1.67461705061666	0.351448882109611	0.737817693069479	-0.122714777457167	0.388756737188969
chrI:4992214:4992364	-0.258683136844304	-0.322634261661914	0.367247691894175	0.682478155770381	0.0828913678834644	0.468088107677633	-0.359287862700469	0.0173178635054761	0.911378027370564
chrI:4993698:4993848	0.774088136952421	0.0498194827512778	0.345938021871265	-0.190975286710165	0.336992665325318	-0.435094047419252	0.0917615968296248	0.572335225808332	-0.400143554070837
chrI:4994147:4994297	0.49880011511968	0.183048672170059	0.201947470379758	0.196908420615056	-0.524105436442607	1.65678698032679	0.304439113037848	1.23227229104791	0.275214680597755
chrI:4994627:4994777	0.539369094482944	0.182974249669382	0.713954556911726	0.294206222180208	0.0299065959124538	0.766841163074094	-1.10831494464173	0.273858198936484	0.195266841505284
chrI:4996032:4996182	-0.518638085957734	0.221959110521417	-0.0911402335201085	1.0412628871908	-0.515318286770284	-1.20395686412042	-0.367784234921376	0.214427626607953	0.3451113241118
chrI:4996599:4996749	-0.589656317339578	1.23168966515757	1.31042542096735	0.496123650526475	1.04138487557065	0.743768705851786	0.473919695035098	0.789822077256527	1.79452869202975
chrI:5008615:5008765	-0.639644428657991	-0.540660996753102	-1.077006269908	-0.593279980113313	-0.194873795686955	0.499124525850902	-0.10050472273305	-0.792159067075553	-0.0397166433353344
chrI:5008910:5009060	-0.491073477970999	-1.46971010096126	-1.8992825371198	0.598033422682806	0.61115851614873	1.70642309174347	0.212749692129815	-1.59041368365483	-1.30243567222409
chrI:5010007:5010157	0.440291491125834	-0.0233296404036291	0.251773662785824	-0.274842047909717	0.696268721785678	0.129942158909037	1.55208474015908	-0.490889504081136	0.530364770032535
chrI:5014765:5014915	-0.0824873350445449	0.505597383836258	0.198511194068172	0.862118142364969	-0.122336227887718	-0.734972060327271	0.723560837790738	-0.432541578733373	-0.5705853325825
chrI:5016199:5016349	0.195160386121149	-0.0445408301124546	-1.21226011483249	-0.453808117552985	-0.704940227866368	-0.376055865641373	0.0383134056598393	-0.00258717037146839	0.79019709791582
chrI:5018107:5018257	0.845457626686651	0.946951118837066	0.879431047127187	1.1450122567428	0.657142476271956	0.904981521502678	0.531790329950605	0.625557180920317	0.762137770694637
chrI:5020160:5020310	-0.038853381579974	1.12968534622724	0.118682232420651	1.30613403402339	0.876326789258062	1.03400475316916	0.198155824312597	1.56529351109678	0.132590164148802
chrI:5021655:5021805	0.608663480127533	0.866992293056993	0.00405835657003951	-0.423827610959404	1.3091964431226	-0.373956218322178	0.285105896330945	-1.20303761962086	1.28196425372114
chrI:5025205:5025355	0.495395247981753	-0.55629589185717	-1.48076144327949	-0.511820561045956	-0.414995058692879	-1.23707868760618	-0.0722683694937193	-0.19850324878848	0.744676559897385
chrI:5025475:5025625	0.25293497410612	1.1183620409078	0.784188653497179	-0.837947520488642	-0.129819033619419	-0.035102554524635	-1.81750361695207	0.530454401276728	0.810449034300345
chrI:5028015:5028165	-0.946391285156799	-0.0847619719489294	0.0148354077133133	-2.25009342623795	-1.0570056500534	-0.297487974115866	-0.113588503772945	-1.14369269513909	-1.70696783837919
chrI:5028273:5028423	1.03507748198668	0.681533775049269	1.36186243358571	-0.788662130351919	0.762245870811552	0.686670833331143	-0.854614645398605	-0.857705985486389	0.0843711000093574
chrI:5030937:5031087	0.745081798039414	-0.422582615443855	-1.07243786855055	0.47017353457077	-0.00400227245377232	-0.233591636828871	1.46031415047917	-0.140216737185244	-0.391182086148242
chrI:5031113:5031263	0.919168977895456	0.604660376615974	-1.36824761846264	1.17541126441643	0.34095197683953	0.17979380542326	0.644520373989997	0.572393675938297	0.561330758586131
chrI:5033000:5033150	-0.159952531337708	-1.15669120430655	0.972508879049945	0.147493632485704	-0.354898204946412	-1.3706873339823	1.06021672593235	-0.404445172069376	1.02932713407686
chrI:5033363:5033513	1.61994026923883	-0.41557585713697	0.0354017152856287	1.51548036727862	0.4501462626014	1.83357016223713	1.48377346171177	1.16964753660759	-0.328678166516373
chrI:5034436:5034586	2.07765592069739	1.02720538118967	-0.376498312542253	1.03413284949117	0.550207322461698	1.31620281233059	1.08456790092738	1.26883441657025	1.36222078070291
chrI:5035682:5035832	0.750033553532515	0.71671936029561	0.103472900207394	0.95497656307154	1.30846095431688	0.599563830897028	0.378600213047371	1.36137905626491	0.629051290279177
chrI:5037042:5037192	-2.87259641604906	-2.78863000862761	-1.45974250101626	-0.839293591842593	0.849868836091493	-0.822008512744547	-1.05398266936756	-2.17851913111268	-0.52228843852938
chrI:5037352:5037502	-0.796078647371595	0.426635409136045	-0.896920848575098	-0.526304946231533	-0.134985689016767	0.442035308067863	0.963751647619493	-0.119281451534493	-0.187519934380345
chrI:5038306:5038456	-1.50141129182602	-0.764492240903887	-0.228564872231254	-0.181684673826656	0.306265270766228	-0.718719174500251	-0.216636465614511	-2.09643989440598	0.915400135959306
chrI:5049382:5049532	-0.0541371066805865	1.1240282140131	0.66228474900617	-2.07874961849421	0.642069692986845	-0.981096248889959	0.00674014405006452	-0.101048830936033	0.215577484644191
chrI:5049935:5050085	-0.0695560402777784	-0.314009050636077	-1.33673246823049	0.507045942276088	-0.914596764277667	0.903684529892505	-0.783894019644853	-0.198594749455871	0.385351846006804
chrI:5055430:5055580	0.401183768070713	-0.186169679711641	0.530612929262152	-0.583345041252563	-0.552329393989312	-0.0647010626388143	-0.562147683470365	0.228109793480347	0.0589122397097194
chrI:5056995:5057145	0.0389725261640999	-0.6180618900047	0.632172860092631	-0.12095082574229	-0.40623770690095	-0.224012797181196	-0.176696023089292	0.502199082833605	-0.604388723781068
chrI:5057445:5057595	-0.582015227400075	1.09260861180177	0.279445833415722	-0.133454761330811	0.670214557160165	0.386691798519049	0.091970920541031	0.148205180499897	0.68075260643539
chrI:5067138:5067288	0.571816202952861	0.467814606209467	0.860697186424678	0.490000269913441	0.283389741964087	-0.26504341680286	-0.231035633432974	0.417829044401131	-0.422796381261025
chrI:5068054:5068204	-0.201215235499782	-0.099307595713189	-1.50177432264412	-0.676062092694952	-0.887802323059232	-0.495271620743694	0.352646908312771	-0.841424838285797	-0.735353568799523
chrI:5082118:5082268	0.792479403598751	0.586312148644489	-0.260661454124259	0.45624829553695	0.947167344696216	1.44974531943071	0.801713856046461	0.922969491816956	0.240440520113978
chrI:5082391:5082541	0.167174110112126	1.11773560483588	0.760434420179475	-0.0366286026219279	-0.177070531483977	0.999337230350352	-1.76253934649454	0.796634172825634	0.0730688667764351
chrI:5083234:5083384	-0.291631889509613	0.224206585057168	-0.0633390925172994	-1.1053575474936	-0.108110677735894	0.175155968536203	-0.843458871843633	1.24819035394666	0.672247393236966
chrI:5084624:5084774	-0.434779288108252	0.278983547136317	0.240628295788494	0.233865849778304	-0.0959503542170788	-0.0530571218968429	0.0187332353497467	0.246510251768032	-0.0330375522389983
chrI:5084872:5085022	-0.567021150663546	-0.265695343594576	-0.0698261951200895	-0.253285647082458	-0.211696009238421	-0.10275064784235	-0.359902791246313	-0.0532265448175527	-0.376898520574854
chrI:5086419:5086569	-1.22139810008637	0.0309536076488259	-1.35459161140751	-0.685745790544569	-0.038300391547693	-0.798461623358114	-0.434158082456492	-0.314090467648362	-0.101545965341864
chrI:5087916:5088066	0.342026499862178	1.51281446448562	-0.923018513717011	0.997429259265668	0.332762057972012	1.43436810959988	1.30385081758672	1.30023532319768	-0.0253642878447977
chrI:5100640:5100790	-0.00237085870271804	-0.201784425573164	-0.932888544150219	0.15669061506038	-0.34542868754238	0.592649848410571	0.0374977400847849	-0.70044654373263	0.214196186907661
chrI:5104939:5105089	0.223849415910508	0.974076897241355	1.78007356932866	0.205032716968419	-0.964832956032008	0.345286499523454	0.276256015960498	0.855768901365804	1.55448976444351
chrI:5106103:5106253	1.30473445809494	-1.06943105274105	0.0975538192779764	-0.487297427530719	-1.08994630672017	0.0584790816135683	-2.33517565927123	-0.434968657763178	-0.817176093365516
chrI:5110187:5110337	1.0420542885744	-1.32041249342577	-0.205315038193955	0.164341853185721	-0.140099629695075	0.419178481948338	0.964482849903169	-2.33155766832232	-1.03250646698441
chrI:5110450:5110600	-1.07605552509514	0.727751919223235	0.390974803845724	1.37418800107754	-0.164203340119087	-0.950647037087452	0.406587057004878	-0.00135756393597299	0.354604102642518
chrI:5111100:5111250	0.497285707248574	2.80865818864266	3.49230417117498	-1.14371893647186	1.30374228981696	-0.47190430786283	1.38828309465788	2.66992802600766	1.66922495072929
chrI:5113849:5113999	0.23202699277163	0.552207921696228	1.90100464037005	-1.02309962052288	-4.84650009106617	0.956248388483986	-1.39630209065287	2.12207713626006	0.299810384322769
chrI:5118921:5119071	-0.969652547643176	-0.672957074698649	1.0252046850299	-2.12270415202627	-0.938784448832851	-0.599977348351574	-3.18439754912905	-0.376188055780386	0.0609876293175252
chrI:5119065:5119215	0.0542513518902375	-0.580441450629918	1.08812155035477	-0.775301839882923	0.121628693176172	0.0307382547962034	-0.134386030578889	-0.551966655727464	0.631090198673612
chrI:5123719:5123869	1.57465946224052	1.30318476238422	1.22132618259856	0.450644779588397	0.852396900364689	0.94874412282695	1.76957662723996	0.0445244716955298	0.863755972516305
chrI:5127064:5127214	-0.868903524754913	0.0598647646708887	0.402320433411639	-1.94134492834109	-2.06862570191882	0.318773813499676	-0.414935520374735	0.29071880769786	-1.20319854487337
chrI:5127563:5127713	-0.633724639167623	1.51834752333253	0.401945898846426	-0.727374112500888	-0.591807616263053	-0.172302619864289	-0.695311214676215	1.082350903605	0.0992601519797363
chrI:5129241:5129391	0.67618357767753	-0.41313846434509	-1.14381711632301	0.359405508305693	-1.17622398958385	-0.375842293141865	0.861344490056586	-0.322133832130371	-0.34787112399558
chrI:5129653:5129803	-2.32436915466085	1.68843081266152	-0.885466014154558	-1.30259918916845	0.929299275015473	-1.04828720375259	-0.295380885824945	-0.57326356230718	-0.438000490749763
chrI:5130046:5130196	-0.0608697833084922	-0.0510042409336584	-0.729787051377207	0.171950849196522	0.507449706855024	-0.0545116629567092	0.233237934820624	-1.49927057627766	0.158099928459239
chrI:5130312:5130462	-0.257442106363349	-1.67126929592313	-0.0772716265384283	-0.0059403031140661	0.137963827315296	0.403438745143853	0.417295601162012	0.204316085356677	-1.53923135467384
chrI:5130811:5130961	0.10794088764453	0.05439932904827	0.24387256828123	0.238193153449262	0.714818435290569	1.29023692218147	0.742030458135954	0.111498847804994	-0.181131340475919
chrI:5131141:5131291	-0.418393371654709	0.733226958956322	0.802078345475339	0.332733285457783	0.899915846831656	0.975112880353333	-0.417441703935991	1.18502493248195	0.327262168055658
chrI:5131455:5131605	-0.0122326181328689	0.713701192654984	0.0146961606836624	0.602257650216538	0.851349417775036	2.39049524233885	1.33111512863477	1.31358900799998	0.561535808440844
chrI:5131931:5132081	-0.68985099699107	-0.628807265446113	-0.820226801470504	0.735092979969244	-0.923877393943928	-3.27492438241347	0.643238269618906	-0.411892444053091	-1.48156359597909
chrI:5134583:5134733	0.454806519647539	0.856205900438297	0.244284741569487	0.736160138783256	0.650483206215933	1.25873825227461	-0.140878784373578	0.0488447928425501	0.720194409433656
chrI:5138023:5138173	0.691147175009544	1.60886541825795	0.379777853060173	1.47593350416542	1.89374434148809	-1.2504519810081	0.0385497541030231	-0.266030085167629	-0.327944069708864
chrI:5139095:5139245	0.215051861377555	-0.843034783409147	-0.0423819347102469	0.747385065954189	0.753035879106178	0.786072990129382	0.744528196486691	-0.378745283505937	1.10573436871712
chrI:5140377:5140527	0.155275639782003	0.431879389763887	-0.134187300318522	0.57943527560871	0.470760826510361	1.18486215601432	-0.559018427540419	1.62658885586472	-0.0143932846880218
chrI:5141613:5141763	0.193298028449835	0.559074918636897	0.147308631642547	-0.232347964896414	0.0730960133706997	0.237857499827914	0.471148097668288	0.0149249972957592	-0.0865747560086501
chrI:5142405:5142555	-1.35848157014381	-1.9459038605294	-0.684815564969397	1.20947356656635	1.07840945048924	-0.454383077833998	0.87295921025994	-1.1389308026258	-1.47616101561076
chrI:5142650:5142800	-5.78903859346748	-2.56352719235229	-2.17227054671509	-0.517658170659401	-0.207491362298766	-2.24757445817434	-1.55354864254812	-3.09214378363143	-3.9586529506561
chrI:5144443:5144593	-2.10725688980232	-1.24697515124127	0.485246793384771	0.066010240700839	0.374389134798841	-1.6940387024745	-1.0163276833881	-0.246504399633046	-0.661280886032588
chrI:5157760:5157910	-0.679398282788704	0.621264734647648	0.748258009274834	-0.360124342985043	0.328804055026594	-1.08796946683891	-0.113588503772945	-0.854515028543163	0.525561344400331
chrI:5158282:5158432	0.915683284272758	1.53540144544097	1.034247264411	1.25734161123103	1.72893199198037	1.20424566673767	0.759077084879888	0.521553597982454	-0.00846972339636536
chrI:5158560:5158710	-0.450132201046416	-0.990415944737583	-0.557222511365846	-0.796551626450857	-0.503026679232636	-0.943912018334174	0.28606556844772	-0.612561326514225	-0.201458909255521
chrI:5162438:5162588	-0.172773665984787	-1.84891155136863	-1.19765626529643	-0.0234974724627346	0.8031441442329	0.270928973383229	0.990257182294178	-0.563791317372895	0.177075660133143
chrI:5164938:5165088	-0.500019645584681	0.48488522193687	0.986298984517507	-1.38605722882567	-2.17954543437118	0.0223137645448139	-0.872770448576679	0.608742448193358	0.227694574603358
chrI:5175686:5175836	-2.20402806743765	-1.66257029760401	-0.565183992492563	-1.08549309088504	-1.36581925405396	0.48541553171475	-2.91458327803358	-0.341946007444288	-1.41258661654255
chrI:5176122:5176272	-0.286267439534399	-0.484473356939119	-0.772914275192013	-0.401429371386018	-0.806617314196913	-0.446915201790545	0.110757349261641	-0.760662973474497	-0.843542942333874
chrI:5176346:5176496	-0.474914263329373	-0.599379507626404	-0.0617387804475755	-0.0267673649373236	-1.53246563879277	0.123773991155415	-1.48944165327225	0.0796558139829516	-2.16287328374239
chrI:5186841:5186991	-0.196238695343328	0.79000706480584	0.562936893539113	-0.122137989114201	-0.79655006270998	0.637850232595392	0.17511083680952	0.821432765845665	0.197519459297157
chrI:5187407:5187557	0.144611030460427	-0.310195344735466	-0.194426047532253	-0.112256014460443	-0.404440738262778	0.272075272327788	0.615384522025527	-0.16929189019363	-0.079535643606376
chrI:5189133:5189283	0.904365094915686	1.42094041971442	0.965230353280389	0.449308753810862	0.169013340048435	0.303018513342118	-0.812434429537133	-0.717585187064274	0.808562680818362
chrI:5189728:5189878	-0.025556190877906	2.30095560652857	0.648162375959295	0.21243674266286	0.201985569970499	1.71746851539743	0.765535699590204	1.3035924107868	1.47712882905435
chrI:5203487:5203637	0.407136075173613	-0.461616063092515	0.392674564317759	-0.288446933736563	0.725484602713693	-0.283796558012502	-0.015103535467027	-0.093868803557595	0.331464400116336
chrI:5210106:5210256	0.89333418173751	0.962260182625349	-0.0366943005543682	1.07601163826185	0.0656662619965703	0.527455442296202	1.10082853205156	0.743741959780699	0.942741172860926
chrI:5211195:5211345	1.30037293088405	0.382221520898698	0.485018158021013	1.62558823150036	0.975067726408763	0.45415680846095	0.935933904165815	1.29979732856407	0.354434651373345
chrI:5212262:5212412	0.541460946365205	0.163977065182956	0.696074071189611	0.667898401762103	0.560138213888063	-0.488284247087975	0.72867241301254	-0.586818130402981	0.624582541080086
chrI:5212732:5212882	-0.0960811797025141	-0.97123654096593	0.17439680612586	-1.04904833751323	-0.664123927552289	-0.310371537728925	1.06848402555277	-0.184512583715736	-0.382066239659134
chrI:5214855:5215005	-0.398604701439796	0.397508671435695	0.493272863793731	0.742547381478337	1.11679362972164	1.38494577452253	0.307517296579092	0.64795393322691	-0.553215767380443
chrI:5233332:5233482	-0.0134642193050453	-1.22710558489891	0.114732197067257	-1.54027460299506	-0.804571004969212	-1.60424214099578	0.0829211204349833	-0.956189377656586	-1.43316156903956
chrI:5238447:5238597	-0.127719204067459	-0.549981978522973	-0.615746717885908	-0.19191983808366	-1.31838094513936	-0.434123456934265	-0.168187278880622	-0.21711074675364	1.02010561064232
chrI:5242126:5242276	0.206319229301111	0.899194885301515	0.469902443848776	2.24531755449889	-0.0915720114743499	-0.199869568919084	0.163342984273733	0.0775133799489948	-0.740619587194909
chrI:5243277:5243427	0.0993241725012421	0.293242364832927	0.804974169489719	1.26762204235775	0.894767226979761	0.766154988720323	0.61822024330803	1.35515251049404	0.913121914785211
chrI:5244216:5244366	1.49903599988024	2.73135725415507	-0.479511150164409	-0.61386929856263	-0.407722226412898	0.883165948586573	-1.77362323220605	1.0283676365181	0.671260860665046
chrI:5244729:5244879	-1.54718946155003	-2.42020584542915	0.248321545268289	0.0139364654605699	-0.960064663701858	-1.57665262357448	0.897486868473029	0.718064780501199	0.206018491799711
chrI:5252185:5252335	-2.24093691864475	-0.308754304354453	-0.586332845405821	-0.0425264791143753	0.661078859407732	-1.25652353518052	-0.358442321373896	-2.32147185698016	-0.910493916546704
chrI:5256724:5256874	-1.20216470416007	-0.873810198487645	-1.21664356434358	0.756507424021592	-1.35211793322262	-0.00870051065802492	-1.170945254331	-0.00144579986645888	-1.45731612249075
chrI:5268958:5269108	1.35230423444407	-0.984278508044777	0.779839061467721	0.467753872391329	0.614943585213045	0.841706528122999	1.66069690592844	0.220326614927248	0.845849059840421
chrI:5271096:5271246	-1.44162644481653	-0.821622099268045	-0.456837406445443	-0.945228786832282	0.715903087024446	-2.44282270160446	0.731519845322245	0.877406056921419	2.66716570413546
chrI:5272614:5272764	-0.0768023466868003	-0.20153987601194	-0.934249822500991	-0.428975032839167	-0.847789776360351	0.328483679463239	-0.831635201621503	0.859357008801908	-0.220765026179549
chrI:5274220:5274370	-0.55767602546968	0.422165298408683	1.32211490910933	-0.720700390073905	-0.401071745752528	0.0766198747244846	0.617969344799053	-1.6550844836563	1.66898022537608
chrI:5281786:5281936	-0.621304509247061	-2.17745066639435	-7.72713066508122	-3.51961480201122	-7.92501343843953	-0.0226929995786506	-4.06172145937302	-4.75106429738295	-4.13753926998357
chrI:5287335:5287485	0.70160423165527	0.113826455524983	-1.52642622092846	1.23338965257101	1.19035479044354	0.220035308930054	0.840478557453468	-0.657171175401486	0.337623526427969
chrI:5289116:5289266	0.771010266470087	0.326514976936763	-0.10576837691647	-0.122719461955376	1.32925107048247	0.166954010290294	1.00028601439595	0.315243327806876	1.2394631491484
chrI:5289763:5289913	0.099239386087769	-0.31420761432568	-0.648509335837271	-0.0315824114154957	-1.65681538980649	0.564887650159873	0.442157971435153	0.936048471612074	0.497346200148141
chrI:5290793:5290943	-0.440062793151927	0.647476457667194	-0.767633754515138	0.111301444921335	0.309310449745192	-0.0800131723074746	1.13879919248745	-0.48591089376607	0.22101032230093
chrI:5291856:5292006	-0.9875662073694	1.6966220046367	-0.510986266633158	0.679669775789962	-1.82209239509651	-1.56842658623774	-1.70514531793762	-0.600535581645996	-2.14201035504176
chrI:5292788:5292938	-0.157780027592906	0.604864240429016	0.843150428619099	-0.615885816613818	0.9678334026369	0.0263703151652085	-0.185141263533814	0.151244011848924	0.722260737814906
chrI:5293143:5293293	-0.85603833148544	0.554353905104242	0.187475752996291	-1.33405432784799	0.234001129743382	-0.0759116038677809	-0.841658989226051	-1.12561541890995	0.778625539027527
chrI:5294547:5294697	-0.222714812340905	0.404077126538656	-1.81456378169336	0.623921989345968	-0.238180090549367	0.055649916782393	0.149008109469582	1.18838692840038	-0.532060235571357
chrI:5300508:5300658	-5.16802793818894	1.6455937394274	1.45295237991187	-1.06890754955823	0.235910315459079	-0.996501376525566	-2.15286098695537	0.453122350677112	-1.85544029180377
chrI:5304871:5305021	-2.36830252971512	-0.690317797366371	-2.57584690008539	-1.36775447479808	-0.723991062207189	-1.64915916994761	0.690878928105173	-1.7924156837958	-1.55564644580748
chrI:5307195:5307345	-0.173266788643465	-0.621095829938115	-0.780708265784763	-0.307093295193706	-0.671069536965577	-0.285718465611984	0.537996326013878	-0.299647205574945	0.467017865051891
chrI:5307493:5307643	-0.702455578666755	-0.535028668651153	0.223640593389023	-0.295457690341652	-0.172503539082964	-0.255344507393885	-0.0487669138037329	0.0471434051392047	-0.364963241444091
chrI:5308239:5308389	-0.415186456466182	-0.37924510975189	0.312922508312131	-0.420716802517317	-0.0432024100345312	-0.468329252236984	-0.260669773687296	-0.393977194207243	-0.161354599995592
chrI:5308579:5308729	-0.399140052838055	-0.0209761298377456	0.42359202608438	-0.272593015800962	-0.246010581286729	-0.500013034778883	-0.460794154708321	-0.362805937490473	-0.266060384496518
chrI:5309736:5309886	-1.95933587625115	-0.415533968964589	0.472192176040328	-1.10520052975142	-1.12302300714186	-0.697879250279606	-1.77964182489021	-1.10193161948315	-0.20315226071551
chrI:5311108:5311258	-0.927062735794039	0.0656095602438018	0.0995004671147239	-0.564702778666072	-0.0822946037543929	-0.676820235166987	-0.774365574792788	-0.935223001970827	-0.576976166764751
chrI:5311615:5311765	-0.501669406577414	1.04864538704328	0.576974112505512	-0.390721165665521	-0.0256474404416452	0.323707274783795	-1.32288029968406	0.75474807482743	-0.474211159952041
chrI:5311859:5312009	-0.87279884102931	0.416806271775565	-0.214048671259668	-0.759455512113095	-0.542467185227193	-0.407956270618715	-1.96409836204155	0.115481458547239	-0.845883519241822
chrI:5312863:5313013	0.266643694273267	0.794020235549339	0.858035490854005	1.03185612028833	0.479605610915911	0.960925971013302	-1.3561034591467	1.25241931355454	0.511154032014096
chrI:5313123:5313273	0.656048031516067	0.796642595401276	0.34583892060945	0.950364317286808	0.892516078325351	1.32534477799014	-1.15455123386417	1.03513839891424	0.170782772811749
chrI:5314686:5314836	-0.797215368741417	0.266959782502546	0.492675500415794	-0.668589130000383	-0.913556988104124	-0.623968628703729	-0.459828527780986	-0.403392303155626	-0.147394583237324
chrI:5316106:5316256	0.346064959722938	0.273192518881321	0.70045640618335	0.541894040318446	0.219647344491129	0.630952788064937	-1.14942981878588	0.693410577975171	0.0248506418528933
chrI:5316527:5316677	0.802903221204075	0.43702567709808	0.395828883814215	1.22600164834286	0.832510809462424	0.923424291371416	-0.901945463979319	0.935336903492737	0.651743486651065
chrI:5319294:5319444	-1.35253005046224	-1.08155582700425	0.796467977015188	-0.698144132980414	-1.4410426352012	-0.859252595620058	-1.83154797041128	-2.24190559704924	-0.274277513704297
chrI:5319497:5319647	0.312644969180372	-1.42254220346194	0.266227109331402	-0.353908313133135	-1.36620219849268	0.358262187094283	-0.578821480955794	0.476512687716977	-0.167300880945931
chrI:5322359:5322509	0.210075316209108	-1.12108459106637	1.4430799391685	-0.642974269829725	0.389211068502454	0.557117477371543	0.201012968957565	-0.259268525413567	-0.640316767409027
chrI:5332050:5332200	0.548098417538033	0.56402374777548	0.391297765860945	-0.675618288551516	0.383195891551569	-0.12394889370022	0.646265243442112	-0.309842846106357	0.602157243307934
chrI:5332799:5332949	0.847808786323332	-0.00751640455666303	0.546866520782347	-0.160242895627051	0.573383245482984	-0.556861092101158	-0.0232389701784552	-0.815977095831991	0.597637239603217
chrI:5335062:5335212	-0.992404356546439	-0.889829549524713	-0.113708693267937	-1.01526242435141	0.331209590816028	-0.812874501734345	-1.00504801576402	-0.0065444100012483	-0.365910470145215
chrI:5340731:5340881	0.557587159473467	0.258015710988648	0.708549126552427	1.16366286664781	-0.713878424685433	1.8825762370445	0.725595257064985	-0.113994080907338	0.422435897370203
chrI:5344359:5344509	0.567936392211745	0.447059853786713	0.882225244430007	0.20329981085646	-0.154772244334856	-0.426671894868639	-0.594877539905258	-2.08378891482032	0.735797661097458
chrI:5344660:5344810	0.855813399861124	-0.614155775550975	1.64002781042249	2.08693181633023	0.46523685885457	1.26152163481816	0.381629919465287	0.670903056599013	0.981116130071922
chrI:5345286:5345436	0.185686987547188	1.04430263877942	0.984695829069924	0.722616543692115	0.438272383938002	0.527682806184857	-1.29233923607621	1.24094194109424	0.441116190847969
chrI:5345620:5345770	-1.10168268177338	-1.41177282883333	-0.418166477789597	-0.914075054398392	-0.505145524660465	-0.174884986451182	-0.755487701902566	0.162459101928376	-0.477350788384635
chrI:5345917:5346067	-0.452798470940255	-0.263465116774754	0.321656443889011	0.389638044027085	0.164625786386427	-1.90461074687241	-1.53958674893893	-0.47079084621807	-0.37347327324593
chrI:5353881:5354031	-0.962457339980751	0.642379151957479	1.15654019868882	-0.716951343164221	0.148076922758079	-0.432524179939958	-0.806897842062551	-0.116226076703677	0.428915170485317
chrI:5354138:5354288	-0.500733265675835	0.334220230972274	0.529720041763625	-0.618564324209524	0.613822742814313	0.399284421738599	0.393054744325778	-0.795709419775222	0.690108740034523
chrI:5355016:5355166	-0.0635050338728722	0.148156194793255	-0.693315358632455	1.58713592363292	-0.909426819523135	0.588924551501264	1.89627526767916	-0.556214246950866	0.257592941293623
chrI:5357157:5357307	-1.26616884507415	0.319049357898553	0.576051753994086	-0.844438761230543	0.101802404870078	-0.199869568919084	-0.982223952057496	-1.01962806317365	0.606595599081743
chrI:5357511:5357661	0.324545007355824	1.30995336902458	0.860336858822825	1.09735510900138	0.670677737224148	0.694558172272426	-0.0175250019740204	1.13632607016251	0.448364101443581
chrI:5358129:5358279	0.405896054188623	-0.290194598215479	0.355626491941355	-0.179321423050074	-0.224993206168639	0.36558399751141	-0.779979652503337	1.46741801087158	0.188545422762951
chrI:5367889:5368039	-0.719981338291905	0.0720107456845317	0.138997573671503	-0.873940663990021	0.383830010663537	0.578177313999432	-0.55020593467439	0.387401419698655	-0.745026296142977
chrI:5375497:5375647	0.0927720015816731	1.20448958384831	1.54795580352094	0.397171653377162	1.1138258074409	0.368047885729739	1.04095527267967	0.746057620025577	0.425413131750144
chrI:5376464:5376614	1.49039436233603	-0.350108440826773	0.111836373052876	-1.38666736543617	0.361371338040268	0.285188972554862	-0.409755085497623	-0.582550273901495	-0.987039783664836
chrI:5377597:5377747	0.828868875902439	0.612589926812382	0.763293523627474	1.04997556686751	0.84084586124277	0.711918205190898	-0.369145520127798	1.28504712978337	0.973662915961329
chrI:5378627:5378777	0.132184663353635	-1.32323020229843	-0.143843198467989	-1.03016375548173	0.0831817736875027	0.0701366014599255	-0.31959674356907	-0.710640639070885	-0.128775214883026
chrI:5379838:5379988	0.870184503040053	0.734002310388654	-0.0877067784904602	0.517072881018543	0.518903490043406	0.0331211833162478	-0.29592440090654	0.982384275722992	-0.727599063546922
chrI:5380166:5380316	0.0729440698628347	-1.56692219270617	-0.925963003698393	-0.792617826717186	-1.08189141134228	-1.08765231926625	-0.481597573056681	0.270690946793826	0.441384096334229
chrI:5383475:5383625	0.457687740478841	-0.216072485436868	0.84451972456404	1.35305889060744	2.45777490815621	1.1475645968306	-0.469180242198217	-0.821693793759026	1.8490091059275
chrI:5384579:5384729	0.562421902318201	-0.146712311708366	0.0595082207845878	0.0490018711795868	0.399886787704847	-0.411152032268855	0.408542070999368	-1.00866765535717	0.335826925045549
chrI:5385770:5385920	1.59619602310854	-2.38470333367183	1.14141957589581	-1.90843736946623	-0.111952209238199	-1.33143666478598	-1.17522647343833	-0.130996060320943	-0.900638601209098
chrI:5386925:5387075	0.496278110841543	-1.48611690975628	0.485018158021013	0.445182203434272	0.00912482579405545	-0.60537357791955	-0.521040933450934	-0.165063834391673	-0.592230244795506
chrI:5388388:5388538	-0.960165516152169	-0.807580479061263	0.579211478552752	-1.19528917234253	-1.32861430275761	-3.03391929417082	0.626097247888506	-1.45535171002482	-0.247336409588123
chrI:5388623:5388773	0.517143375242595	0.843583774357506	-0.282311170550673	1.03413284949117	1.43639629104946	-0.536340597846664	0.668460823292946	0.25739702876348	0.84742748070978
chrI:5389058:5389208	0.714065939787361	0.186299026888723	0.422278750607952	-0.191491918407219	0.922131455552661	0.531924133195216	0.716932673770843	-0.83188553684228	0.360222335996772
chrI:5390487:5390637	-1.10323329475557	-0.983571995352938	-0.420631240017787	-1.60893945813769	-0.801797874077189	-0.695100025121974	-0.0858142852376721	-0.842818635540953	-0.289227449923066
chrI:5391309:5391459	0.408050318445891	-0.0254930873144298	1.03917379897828	-1.29953165528673	0.684611917232444	0.47331099244526	0.4960063205021	-0.0594771769251521	1.80711485249972
chrI:5393935:5394085	0.910467829316711	-0.175172910433256	0.984375185215332	-1.58823911764303	0.891363936339624	0.622726255012661	0.451705993283509	0.446104159279613	0.612740712186615
chrI:5394814:5394964	1.80486372922586	-0.368989249151316	-0.357178122804749	1.23095330476009	-0.0964612926802953	0.542724028171103	0.628613793676383	0.999234987546488	1.18117043305122
chrI:5396783:5396933	1.60796054002318	1.95190563521187	1.23892641519846	1.22606252580391	1.5841144395531	0.219254942249007	1.86413493650457	0.316614089724517	1.11560706165855
chrI:5397992:5398142	-0.797406743923717	0.16304698152408	-0.459416690099219	-1.47741827202087	-2.08548004988804	-0.317260171423488	-1.64767964666494	-0.47079084621807	-0.0125912288388282
chrI:5400270:5400420	0.261587916885081	-0.197156175697061	0.483468059687336	0.102839653403053	-0.636705296283421	0.33057785727716	0.459778741842293	-1.6210991776521	-1.3607647745078
chrI:5400441:5400591	0.642461117251591	0.48488522193687	-0.0784263637941293	0.336835844671027	-0.0483193049884608	-0.261759159631927	-0.175519138250127	-1.15735913766703	-0.232457584525091
chrI:5408478:5408628	-0.5867419862804	-0.349193647217209	0.726258776446465	-0.586890595618695	-0.406057161004691	-0.591005161137866	-0.0783958726615224	0.818815906751781	1.17080470676263
chrI:5410225:5410375	-0.940959318602776	-1.64620768738204	-0.340667022308969	-2.70082301176564	-0.620089169052239	-0.443702296581942	-0.439730281496752	-0.877771785356042	-1.33394677401545
chrI:5410828:5410978	-1.10118698445574	0.994528232167327	-0.0916747405354925	-0.757376567287149	-0.144264215803458	1.26152163481816	-0.426387187746648	0.159149179363107	-1.08496041965568
chrI:5411402:5411552	1.43282686688157	1.45838809079868	0.446125026332451	0.903568716601885	-0.0232098451846696	1.1908682544084	-0.299361673948491	1.54920861637871	0.69564221410452
chrI:5411735:5411885	-0.200833079288604	1.07427279631392	-0.6767067301516	-0.484092162037557	-1.81103087934563	-0.500430705764254	-2.14295634909457	-1.79678076857151	0.0849181071986158
chrI:5412557:5412707	0.0299714699836314	1.36957734026951	0.31175206324498	0.69884041087832	-0.225722537086107	0.750981948867649	0.0340756324665895	-1.15230593060416	-1.39428332295078
chrI:5415632:5415782	-1.38151314536757	-0.545420544069153	1.48403542410979	0.867479061788272	0.526182987689435	0.316456186781396	-0.158421517876751	-1.32609954197341	0.820585632062258
chrI:5416304:5416454	0.783303852601036	1.03752122572119	0.539473760118616	-0.359746091046074	-0.639629769047865	0.391826198141438	-1.0739102724584	1.02704858910517	1.16920821534615
chrI:5420461:5420611	-0.241953532900752	0.996993216357329	0.148622680332385	0.122596482248691	0.516483125307388	0.0477359810581409	-1.05790267583974	0.899854649415092	0.408455374632763
chrI:5421744:5421894	-0.05013144448034	-0.662747537571423	-0.214636431863893	-0.87286681191275	-0.504617777556445	0.260582513016416	0.240748574841939	2.17697842996285	-0.985221930810479
chrI:5422288:5422438	-0.610250387383699	0.197523094138929	0.276341228809143	0.309447305596482	-0.314622410507751	-0.197348721689468	-1.91193079595617	-0.106173776208031	-0.124310508828458
chrI:5422845:5422995	-0.669952437145534	-0.45129778781875	-1.00698740556545	-0.0553495414164352	-0.58108820661075	-0.243971948562703	0.772105240745692	0.0119614216123389	-0.0530416999604475
chrI:5429386:5429536	-0.222496512974341	-0.377485090277488	-0.311582762624793	-0.863402384916151	0.0805081542761702	1.41442983616139	1.01047553067127	0.000147238053298804	-0.413914553623766
chrI:5429857:5430007	-0.111231906108363	0.519756073654402	1.12724128604132	-0.278001329582235	-0.860144925241161	0.146394866518708	-2.24115940298001	0.767049137933477	0.355070317161057
chrI:5431414:5431564	0.00208917098624003	0.390985393332024	0.388748195601697	-1.20232776987541	0.202308239094057	-0.574554219884281	-0.578912535299932	-0.195080689820349	0.136569057372962
chrI:5433127:5433277	-0.23179323109363	-0.0869697172183889	0.825480820843439	-0.618056136574374	-0.110758569474132	-0.195767230682025	0.653340038689781	-0.189174427814478	-0.274120572197782
chrI:5448248:5448398	-1.19510870138384	0.604660376615974	0.093542829697757	-0.520423301088067	0.392854534196191	1.34206110258098	0.13446345423168	-1.27311313175926	-1.45130066372152
chrI:5455743:5455893	-0.0568287548804552	-1.76002605105955	-0.0452157170477287	2.64149155565642	-0.582056627265162	-0.912808114223489	0.97131251137373	0.737838559424643	0.92275640020006
chrI:5471018:5471168	0.0696560400471718	-0.862568460746307	-0.490804367080229	-0.104640905056273	0.385050395948229	-0.574011234490857	0.0401805136634924	-1.34390231111504	-1.73080790253661
chrI:5472470:5472620	0.101302607312481	-0.922679768052703	-0.411102642135774	-0.456176764909533	-0.270981699922354	0.0551691649514515	-1.45809520997122	-1.38813910081815	0.0146920979173337
chrI:5484506:5484656	0.0542424976929726	0.102990616021271	-0.101830502110805	0.319721936951596	0.499101728358428	0.772346288172715	0.146465092129681	-0.180639843612099	0.116169905732501
chrI:5484829:5484979	-0.540048169516468	-0.251774716543047	0.484921897765335	-0.254757500628135	-0.539827431172556	-0.837889002966606	0.0251303269259699	-1.19214166320108	0.00409927314285163
chrI:5485119:5485269	0.132154944629643	-0.663373868526577	-0.332185365369172	0.248818244937367	-0.317581423868832	-0.324875318366035	0.781401076543081	-0.258486314709134	-0.825520270642524
chrI:5485402:5485552	-0.250551779846603	-0.700418942965306	-0.8263415297936	-0.204508988629836	-0.476578579035841	-0.669464074611457	0.678578680988475	0.495419884286037	-1.27892455780478
chrI:5485929:5486079	0.356838263692554	0.674663070151511	0.501463116678736	0.946435097112796	0.370002148438024	-1.48766483275345	-0.377899861616013	0.54253089253525	-0.648049667584987
chrI:5486273:5486423	0.590343671191579	1.715332333137	2.04324720150849	-0.327369600377401	-0.343182890064645	-0.591005161137866	-0.810772744501867	-0.746686642980788	1.21397396242783
chrI:5491354:5491504	0.175564861017215	0.639844973197107	0.814927838641711	0.558271854954127	0.323389400804406	0.210512964905055	-0.35775853918076	-0.773262430844341	1.28910339868835
chrI:5494183:5494333	0.0395867007705825	0.111840850925405	-0.704168233252192	-0.414481582703591	0.843912902120301	0.479278303017519	0.871200541574918	-0.357669472288394	0.220067652715377
chrI:5497550:5497700	1.24167466654153	1.80801042345861	-0.0107104485308984	1.03356142155633	0.411187595711074	0.0865509537911189	-0.0817655881489737	0.912512946008985	1.57646629530516
chrI:5497695:5497845	0.853998211074506	0.356716946991651	1.83545814082097	-0.0686163899064717	1.49985452472172	-1.18055227007773	-0.539984289493341	0.196852348251458	2.17382331182475
chrI:5498847:5498997	0.459673052037702	0.246784909503133	-1.18699264390578	1.12936287772075	0.597873217225175	-0.172477094316148	1.41775055118789	-0.0274917446975452	0.764692298031157
chrI:5499157:5499307	-0.302289954651827	-0.180347375714394	0.461357105421929	-0.082498539429306	0.345252013985746	0.237922577222432	0.521796085471163	-0.483440526960431	-0.401649221234107
chrI:5500769:5500919	0.46766910672187	-0.130674458834353	0.608699636160939	0.673144125642197	1.2587426163315	0.00240973540184653	1.09245383033472	-0.74897239241562	0.750705069928051
chrI:5501218:5501368	0.274704479932596	0.723760612108999	-0.467960846818137	-0.404824950348489	0.508492113841199	-1.26715497624706	0.342067714002761	-2.52282688382997	0.395864239120583
chrI:5509298:5509448	0.504941684496587	1.53572588833099	1.979332867833	0.0270626992303796	1.37653238875055	0.679315239064717	-0.160420983931476	1.95509718234795	1.81211783361907
chrI:5511624:5511774	-2.94641278925494	-0.880755671470667	-0.925963003698393	0.714091890137786	-0.407722226412898	-1.99393037535648	-0.393160385259234	0.148211686752554	-0.490034818001536
chrI:5511813:5511963	0.247918274667759	0.221653540628123	0.796467977015188	0.966526968107331	1.74790140968225	0.281492675556568	0.52836885373547	0.656805446966863	1.80920119346779
chrI:5517519:5517669	0.994334915046693	-0.794808158597947	-0.31015980937807	0.367645724035997	0.896392775407363	0.241774779941107	1.45023425219874	-0.0945083060503665	-0.314520776886755
chrI:5518813:5518963	0.718133971448368	0.0973456850259506	0.241669537434086	0.273979513696841	-0.00400227245377232	0.815410628035376	-0.569378896185478	1.18337440386778	-1.30612363364312
chrI:5519694:5519844	-0.208914589146371	1.11169830822685	0.744909511761275	-1.12283071780069	-0.531419643652617	0.662116590853461	-0.582182943597908	0.842270746724533	1.74789387164376
chrI:5533862:5534012	0.723447888398234	0.49454095746835	0.737784029612079	0.217945258728389	-0.331518111363153	-0.0204756922383879	0.384322019100288	-0.197367463054405	0.810374630048661
chrI:5536011:5536161	-0.286958583650351	0.449739170292036	0.617043234149732	1.12101783768018	0.0634478056789335	-0.766239867394692	-0.800766296331657	-0.428371598119697	-0.563687186029062
chrI:5540097:5540247	1.05600688341243	-1.33654467305186	1.41467329860817	-1.30877509443829	1.7711897669673	0.85692517074399	-0.14787605184986	0.275342985819109	0.869512361637252
chrI:5543915:5544065	0.273288143680062	0.511386799337418	-0.71822877941282	-1.19111456658211	-1.54013439641359	0.0982781245611477	-0.813767309963137	-1.53663096620599	-1.43820814334406
chrI:5544054:5544204	0.0482365133040119	0.551434489662184	-0.854661691752549	-0.378272861406229	-0.24583695697128	-0.0598371562289891	0.209491726201747	-0.523903530539744	-0.204747935131416
chrI:5545646:5545796	-0.0575771524621435	1.93573455642656	1.20746573166643	-0.719040758437503	0.870538020785865	0.411336254191096	0.110517494964964	2.1533156100934	2.40769845316353
chrI:5550356:5550506	-2.69649552151703	0.113826455524983	1.30644845243712	0.0479477067964002	-2.82321392071131	-0.971138215452117	-1.10202146013363	-0.204982754054288	-1.49857625896881
chrI:5550556:5550706	-0.224249540607372	1.1504949282115	0.314563259613959	-1.34392304827245	-0.582264444792903	-0.35365713812329	-0.613172842502337	1.13400612284264	1.30613029311543
chrI:5563721:5563871	-1.09908232549267	-0.803390712124956	0.683937991338185	-0.713507073752838	-0.148345380248248	-1.02760356775405	0.0734083037603357	-1.17372741286647	0.617305320719458
chrI:5567280:5567430	0.779268523805685	1.69767769299856	-1.10554528476405	1.03440516309956	2.01448782050259	0.952435062491409	0.0523599399969885	0.128714051753855	-1.61326150297949
chrI:5570480:5570630	-0.493233106766171	-0.214982840256779	-0.55011074934149	-0.570728296618828	-0.0642837551140546	0.157021567945712	-0.0601241168010393	-0.475116760705793	0.467026105398586
chrI:5571474:5571624	-0.26704264366938	-1.67317857281769	0.301885609729804	-0.387553740766644	1.33315812263585	0.632915452906795	-0.124963970437548	0.253861265412185	0.242202452907256
chrI:5572965:5573115	-0.209736633259066	-2.78374614321565	-1.06003989239557	-0.255634622508087	-1.20601319557729	0.342700776428438	0.597964976768735	0.0903900070106194	-0.660379190569528
chrI:5579165:5579315	-0.76281247605322	-1.92008470375906	0.11140464370819	-0.507090861203411	-1.81907573386609	-1.64703462897105	-0.204272027352624	-0.884964688661961	-1.49818978128955
chrI:5579424:5579574	-1.10545147782043	0.144328481035183	-0.288296073576036	-0.832189338023246	-0.727125396856493	-0.726467161124665	-1.29067772284018	0.307293443377059	-0.583390685381748
chrI:5586439:5586589	-0.215156342760521	-0.448677043323776	-0.394269265378321	-0.576875120378137	-0.279274310759337	0.564224222832414	-0.102680356729581	0.649402986220877	0.0745636290014016
chrI:5587137:5587287	-0.442062587315888	0.792218165093158	0.554067491819857	-0.124152656564255	-0.214380135371316	-0.188465523311228	-0.258091926653652	-1.28627008263317	-0.0932380427151776
chrI:5587639:5587789	-1.16029668099584	-0.672324491732557	-1.24347986934277	-0.989469795845153	-1.51817442961639	-1.2504519810081	-1.70062775038711	-1.30536562054695	-0.116715445255893
chrI:5589569:5589719	0.0830727113286827	0.674785073658745	0.254023342362874	0.380838356667978	0.482582675201749	1.03299346168985	0.0301727070792602	1.01271340023445	0.924802290053429
chrI:5590082:5590232	-0.539285080870275	-1.59368560551495	1.04924463617479	0.580572905525634	-0.899215255865925	-0.106740348837518	-0.248216980964997	-0.345377763756532	0.585495738708304
chrI:5590759:5590909	-0.520373123510055	-0.708066088445376	0.503690116005117	-0.234959410270077	-0.0551548824154485	-0.35341025425645	-1.14853326544543	-0.447563381717507	0.536507283155822
chrI:5591676:5591826	-0.25002770346006	0.630647312924099	-0.499486837634038	0.526936618783855	-0.119478422736643	-0.692859600986342	0.0845522264298381	0.871771841615206	0.565160776048202
chrI:5593810:5593960	-1.18396403688843	4.13036491923856	2.0853079087262	2.93337911649562	3.72085648552951	2.71043359651091	-3.55854525870448	2.52810874145361	3.29466208784509
chrI:5594038:5594188	0.0229892285385826	-2.33886151051318	-1.35643019311096	-0.666878967843108	-2.57647467542603	-0.29007281342691	-3.21764938362859	-1.62444250710913	-1.99516830878942
chrI:5595009:5595159	6.08686158535744	6.36986791562978	1.06302393950327	6.60348451401068	4.53018479196424	0.591685346443397	0.0958780956604587	4.02274278638744	4.1960476263139
chrI:5598245:5598395	0.426450170448796	-0.216670350659191	0.600894228229691	0.361102785559843	0.18617797653529	-0.475579836347608	-0.106040263181496	-0.466879064481654	0.434054703346737
chrI:5599523:5599673	0.593518264659692	0.877868948952092	0.629537495845464	0.757721821693114	0.785037734860159	0.593331951094557	-0.0619679342453195	0.387297562288894	0.328920376971883
chrI:5600439:5600589	1.305361102186	0.167063736214703	0.815775962224807	0.111418799144325	0.880973923686623	0.133432602760725	0.746254036429265	0.682815140925058	-0.206368228045303
chrI:5601433:5601583	2.33214128769162	0.788964506572816	1.56076159181298	2.10990311137473	1.13453422485604	1.33602717037185	0.914790611722027	1.44721391597707	1.16489404263759
chrI:5606841:5606991	-0.711630511736496	0.385065870668784	-0.17656929784908	-0.101578807654659	-0.071770312123415	0.732812399053916	0.474631793916423	0.72734025690467	1.04112461624894
chrI:5607615:5607765	0.594160761007144	-2.07909284268802	0.862294958641625	0.214943665154923	0.450949681774056	-0.401725622305946	-0.300087687007957	0.384840554450534	0.658348186484126
chrI:5608955:5609105	-0.0797107991202722	-0.811521837710844	-0.850006321389362	-1.22251478711711	-1.58005877727099	-2.10913130828554	-2.84289280262053	1.7991671643923	-3.42547203622751
chrI:5618457:5618607	0.960738986808063	1.35535019667686	1.11456167162103	0.751266337930859	1.23453676816149	1.46964648650453	0.0934446444849999	2.00174041638958	0.831989501866664
chrI:5619253:5619403	0.0906909032390935	1.21479626401444	1.76424593553701	0.579204598934924	0.604823723176082	1.65125979836324	1.72712734616044	0.447493507818655	1.10565807951986
chrI:5619926:5620076	-0.155970362089403	-0.694442930478226	-0.520208088157337	0.740665976231951	0.146092941181602	-0.400286354538199	1.41429396508332	-0.109696211186745	-0.396718078402829
chrI:5620658:5620808	0.115442765453667	0.35080833506579	-0.198935283936726	-0.551492827395883	0.301785810663512	0.328379720065735	0.21604492065603	-1.09700359134436	-0.874422180619078
chrI:5626092:5626242	0.924518049972913	-0.50876712698863	1.45278369165437	1.15883796302388	0.958473108975395	0.364676176085039	0.4139540109511	0.384899435871174	1.00156069706927
chrI:5626462:5626612	-0.219811706811863	-0.107000944558472	0.773595009196779	0.414798356430991	0.148089559775418	0.589282103840614	-0.581843897981962	0.814524838427634	0.303889815063543
chrI:5626769:5626919	0.646813920961606	-0.274803415034879	1.14503601325697	0.593181865832361	1.35517876072592	0.71072571537869	0.157300728934484	-0.754657560745829	1.69350665898133
chrI:5627232:5627382	2.08430206680189	1.51842970245445	1.41463226823171	0.184693311550415	0.515121640900851	-1.20356493649893	-0.516399128777649	1.1160660693013	0.831232469785593
chrI:5653626:5653776	-3.0826205574986	1.55264916517306	-0.712922720936886	3.04415806752378	-0.666584651735997	-0.924849043696658	0.693120705962639	4.60810270131233	1.66878004048843
chrI:5658200:5658350	-0.243675383994398	-0.399404327295305	0.297338756558212	-0.0522572897678363	0.0819888682931213	0.397708126645119	0.31451267198478	0.599996603449623	0.129514849284406
chrI:5659091:5659241	2.20900479558458	-0.65997981109556	2.2875655386942	3.36901527427796	0.795500722923461	2.69412794793894	0.182721011399142	2.09554023093072	0.39690311609001
chrI:5662009:5662159	0.0682073804057847	0.558529586334843	-0.706852913637339	-0.328430001911067	-1.07188865902706	-0.267821951419249	-0.688901623681026	0.414035399274904	-0.0674946074815603
chrI:5673361:5673511	-0.00417561368200941	1.21822613744142	1.05899353184854	-0.741832992184487	0.202255586807529	0.86791246663085	-0.575407780417276	-0.261252955423163	-0.0595715293717606
chrI:5673691:5673841	-0.796420366707228	1.10466166641692	-0.283851004156762	0.42778360888223	-0.434344550973044	-0.634843560890993	-0.814575690979424	1.04478543241322	0.0206555365267184
chrI:5678043:5678193	-1.15862557441397	-1.21327535030531	-1.9247753473701	-0.783900434059415	0.323904162757433	-0.284944255589283	-1.20249784680359	-0.5193458242536	-2.14201035504176
chrI:5680962:5681112	-0.496950076676732	-1.06883417302798	-0.0533891559373005	0.785352515091612	0.212702210678184	-1.83979163423352	0.655042720844549	-1.48960439072576	-0.57596388736751
chrI:5687601:5687751	-0.692988346861284	-0.277752517408823	0.716222643164865	-0.756021805178454	-0.187371956623809	-1.24194561241594	-0.936263291150001	-0.481749152266677	-0.289178011383701
chrI:5687971:5688121	-0.936607960976881	-0.661929624454609	1.31533487893391	-0.389535249810477	0.643889004287444	-1.58543439914506	-0.187811804375588	-1.03720869586054	-0.145790345025957
chrI:5688617:5688767	0.0514922172630927	0.269096401222308	0.68145137238483	-0.807347225365902	0.222645418795883	-0.589410606067161	0.23063796074661	-0.312708913017683	0.0759129605658074
chrI:5690252:5690402	-0.0575771524621435	-0.46944056476164	-0.379788072813966	-0.277455441387394	-0.168648600557529	-0.00534586715278456	-0.29809951269452	0.401047323168741	-0.282311395241009
chrI:5691031:5691181	-0.452798470940255	1.00284693186371	1.06771959900426	0.389638044027085	1.24846448018346	-1.13381178031129	0.0472811285622332	-1.30824189971895	0.994689833925123
chrI:5691674:5691824	0.237330040614815	1.66818395451515	1.28120115869977	0.809991273615763	0.689155844868613	0.662084104625116	-0.730557180613553	1.75663116420161	1.23683712572349
chrI:5696412:5696562	-1.96326611537304	-1.61432568844457	-1.96849128693885	0.0687358470357419	-1.40374025910269	-0.765194438043393	0.238662820108879	-1.36102306138207	-0.808106023783657
chrI:5697715:5697865	-1.3880113275343	-0.373194095085924	-0.332406475720768	-0.838733578972733	-0.101169232684825	-1.28247538815916	-0.113924136004654	-1.27609489082735	-2.76754360659824
chrI:5699076:5699226	0.904852879137757	1.04751100228844	-0.203855437763792	0.149612514710033	0.190206459433387	0.889443304995688	-1.04289275228219	1.52940342841727	0.100899410107689
chrI:5701594:5701744	0.75385818464449	0.0149907668838608	1.28339135608899	-0.171702075015092	0.862181891468793	0.666408139482891	0.551464411861769	-1.30318296062241	1.24535312091592
chrI:5716444:5716594	0.38987883093509	-0.369800339355987	-0.338706613337326	1.20569541529012	-0.254013934387839	0.00126383826516854	-0.21922359788909	-0.19734721126395	-0.805652562877891
chrI:5719391:5719541	0.703896614623222	-0.482272079230932	-0.180991728401033	-0.629110929173869	0.389156469615253	0.0927017771199573	0.601435852396927	-0.412614466290958	-0.539874981458836
chrI:5720017:5720167	0.584769692519124	0.358216561874946	0.729883209559454	1.09179477060085	-0.850470350622497	0.415056222676403	0.777999830139644	-0.519889655307148	0.288298935589958
chrI:5723582:5723732	0.79694220328631	0.267257182519045	1.18341679031065	1.18896058154436	1.1046066872343	1.2577798715056	0.798351370403932	1.51798972230106	0.254490768956144
chrI:5723824:5723974	-1.54215478139958	-1.02839026398916	0.512075513709457	-1.82364734632124	-0.325468936920501	-1.53251754171013	-0.943658909202387	-1.22521188520122	-0.24602707196606
chrI:5724531:5724681	-0.361082403594671	0.326936595042664	-2.21872396666469	-1.37797420184871	-0.693984204679112	-1.17046077482241	-0.650229102414677	-0.179100874057544	-0.24095535755933
chrI:5743683:5743833	0.261587916885081	1.08786426138689	1.81309021477616	-0.499582448311856	0.443312564726605	-1.83489889387252	0.704528900434478	-0.767075653999159	1.17854321635571
chrI:5743998:5744148	-2.23125799147893	0.608363672702011	2.78040090842842	-2.07722833696741	0.0746733107547768	-0.153951920379582	-1.27757310446512	1.66150750806772	0.215476860483159
chrI:5746535:5746685	0.0367334445593965	0.0031587823890412	-0.400839989430718	-0.242592772391065	-0.350165044720647	-0.556618004581016	-0.051122971307281	-0.244794562346875	-0.843402519895947
chrI:5747593:5747743	-0.312763863786133	1.67328165664569	1.35499682572126	0.619883918832565	1.34738406904547	1.34206110258098	0.462085290204553	-1.06661166246894	1.62129857200619
chrI:5762405:5762555	0.382473796724117	1.45378919789152	-2.03411574759081	-0.523851342037579	-2.52581501322045	1.38993728826651	-1.59237304914548	0.433468028322145	0.0372263061466095
chrI:5762842:5762992	0.97690534170511	0.259920094541923	0.180879162622684	-2.4385084401656	-2.7449680057799	-1.44765073200409	0.379692290549173	-0.631123674040214	-1.80359045925546
chrI:5763111:5763261	-0.0944665919393313	-1.20873262833382	0.771340621162442	-0.167731771107985	0.63360746457507	0.136346667905264	0.616638369581617	0.00795810740205477	-0.998986864673572
chrI:5763853:5764003	0.194591900133335	0.967909168312361	0.618641131714246	0.571459521183133	-0.52998676439348	-0.0251473523253079	-0.0340060501601349	0.0985158153193518	-0.674436869542397
chrI:5768812:5768962	0.117058986718401	0.749935725229673	0.978814197451304	-0.272779191717082	0.076160959057148	0.307609879479989	-0.78332827904345	0.998740713789907	0.877110056308059
chrI:5770038:5770188	-0.058558576445089	-0.57885298273024	1.23190302824662	1.40677214661096	0.395290992694026	-0.745733225048318	0.317284790205219	1.99107078343947	1.18474839317451
chrI:5774504:5774654	0.167328874500606	-0.348477356580655	0.0112514941588285	-0.111255299739591	-0.944150172147261	0.244623178624417	0.116353299172279	-0.0113009668029816	-0.593147004964727
chrI:5775059:5775209	0.591430961896018	-0.727309998468028	-1.49487823278624	0.499058440161694	-0.0467047650690491	0.55732251101126	1.75530979700438	-0.526658588060732	0.26467161762248
chrI:5775889:5776039	-0.22794460999059	0.408380194889674	0.676707334809322	0.26261903441559	0.502657890558719	-0.739404121782461	-0.00943730570989902	0.00679218015223345	0.655226562884351
chrI:5777359:5777509	0.959164949049934	0.0978423179491089	-0.648242259124548	0.761103435106722	-0.304612574435785	0.0805124044956903	-0.382871657214787	0.315582765158593	-0.277294653448794
chrI:5780928:5781078	0.701729160409054	0.518717196130971	0.254787342115573	0.341018236162305	0.662723596007578	1.17029667367234	0.59822030549666	-0.028030785832942	-0.0298626629769
chrI:5783060:5783210	0.861138270628866	2.83400883619898	-0.238809870154004	2.01469845693529	-1.41545869381715	2.59945797895349	0.659788344376846	2.35486870625561	0.424425136284134
chrI:5785273:5785423	0.643512063213959	-0.173174384896805	0.0290273774440167	-0.353038867726289	0.612097882324358	0.601013890148007	0.120424402225978	-1.09133604293685	1.14759546594953
chrI:5785875:5786025	1.23206305598379	-0.0453841982140309	0.794709373363921	0.638376923576781	-0.394123603122068	-0.140503828086926	-1.48408998920595	-0.095419896876558	0.798298796061477
chrI:5791942:5792092	0.0183222206137567	-4.37113663177377	-0.00119128818468932	0.67096782537067	-2.74210097276595	-0.232853758507022	-0.137893056494185	-1.96742376961849	-4.08672976302196
chrI:5795216:5795366	1.16063312083127	-0.242265091772718	-0.123389104813881	0.737222202157008	2.23426702964049	0.780665650224806	0.65664172467553	0.528504130936684	2.80647653585838
chrI:5804371:5804521	2.1394512232262	0.149563279140742	0.303425984206462	2.11640543657512	1.17446799412983	1.8384791325875	1.44084726057378	1.75483231281015	2.18604516900557
chrI:5807373:5807523	-0.0373030270166591	-0.939355713435903	0.578309757088976	-0.508365530367096	0.270945911342445	0.178717166172349	-1.47348296722978	-1.15067937428364	-0.251199102491938
chrI:5808376:5808526	-1.17628528398823	-0.220794217604981	-1.25479675931137	-0.378186210349781	-0.487230175103847	-0.600452537080847	0.388532766943815	-0.695505343014095	-1.92816804460593
chrI:5810095:5810245	-0.264659066971288	-0.0869697172183889	-1.7371804350465	0.181558912802529	-1.13971984427842	0.389449485986956	0.0634121537445681	0.109573554730458	-1.27903317299972
chrI:5811419:5811569	-1.05397431985097	-1.85057230197576	-0.126318784237981	-0.169347679801653	-0.84412746822293	-1.12734181834678	-0.82603592913648	-2.36183073656282	-1.53833125116651
chrI:5818202:5818352	0.608240812871399	0.256160853483744	1.74202458937021	0.298535172922967	-1.468747566477	-0.818346391895893	0.568383880830573	1.50692583121713	0.507800638557098
chrI:5820556:5820706	0.177389134619068	-0.204335567704037	0.591654789241019	-0.425996977422982	-1.09612735083474	-0.584005467966954	-0.0468598137045668	-0.868950865683119	-0.519859623119202
chrI:5821239:5821389	-0.0146856806096486	0.118092168823168	0.28650922302717	0.160449332959251	-0.472566520591216	-0.156332587961938	-0.0871088979404072	-0.429137381018764	-0.155143517867523
chrI:5822692:5822842	0.153178209422344	-0.875762523680574	-0.00601442181564545	-0.380647552575514	-0.0576054783170045	-0.64884523126603	0.338675531516201	-1.04574238137887	0.300720326791255
chrI:5825149:5825299	1.13620177031242	-0.0632963776803675	0.201699975792739	0.23092493032127	-0.360323549573788	-0.0777081692888271	0.489781501701336	0.476891939926627	-0.161861314688808
chrI:5825587:5825737	-1.18569311999384	1.32278257415394	-0.903510353403327	1.44801585651945	-1.37371574636696	-2.10754276788939	-1.52215035299393	-0.293858804269402	-0.334231603377771
chrI:5826052:5826202	0.864432316976232	1.58720985796544	1.25063493533287	2.22387678579141	1.41494602614074	2.23822067251294	0.175896322619466	0.392192247518946	1.722750146416
chrI:5826617:5826767	0.910775367099242	0.470775574574312	0.668222550202057	0.156564759513552	-0.0608838962593853	0.865730600882577	-0.149177949762914	0.460296927348646	0.713821130235808
chrI:5827106:5827256	1.14682737367311	0.238257745280428	0.894579220249094	0.57984911388392	1.09869123654438	-0.475596463826576	1.01305510064344	0.703502011398024	-0.746059241093358
chrI:5827818:5827968	-0.899329779499408	-2.31427750711096	0.198784726685797	-3.20035005419323	-2.230567533359	-1.37457751746467	-0.811741376103282	-1.10707538368731	-3.20190873867787
chrI:5828211:5828361	2.02825376519434	2.12442516248156	1.94085533616231	1.18771864974277	0.424045173350723	1.03017851793058	0.651145844163173	1.0283676365181	1.65309051167662
chrI:5828942:5829092	1.19629646919509	0.636262194562945	0.399301736917897	0.160348721046017	-0.318487965908488	0.356899773456565	-0.878946351168709	1.58107608144196	0.373992409317747
chrI:5831281:5831431	-2.68029402981815	-0.824460942343425	-0.293932370503492	-1.81288031950377	-3.08214270243019	0.286777512951007	-0.928539784835027	0.263055562976074	-0.745851736079012
chrI:5831625:5831775	0.0997959887045949	-0.038394149260067	0.499457575554001	0.652181379569039	-1.14850268952815	0.307302096741975	-1.04666155978011	0.215221152908738	-0.561389277209864
chrI:5832062:5832212	-0.287600942703498	-3.22281268893241	-0.213267137870901	0.512724921531476	-1.10256796516989	-1.22252509322466	0.568232250159129	-1.38511720542981	-0.142793828977091
chrI:5839988:5840138	0.95686094657934	0.536052360997509	0.271796721410603	1.41885928677477	1.17163831554571	0.581571324971824	1.54240519879324	-0.526619095902278	1.35369182375211
chrI:5842017:5842167	-0.588181042047745	-0.527108829069805	0.303545269559236	0.171820003108846	0.532964939218926	0.161388468371538	0.76890421445844	-0.43994060241643	0.565961722184711
chrI:5846618:5846768	-1.06339614875687	-0.202154630196202	0.195736299584493	-1.72000035075164	-0.814883757913661	-2.0906323035351	-0.658956169494045	-2.10285405124217	-2.72345275433859
chrI:5856647:5856797	0.576097144999998	0.436373482389658	1.54458788089713	0.25135288698879	-0.737884312050165	-0.432623882626064	-0.639132781973516	0.0202481773347081	1.11586698588825
chrI:5857127:5857277	1.23206305598379	0.758401157749874	-0.376165285093023	-1.09387862158751	2.2010709929556	2.02344617210067	0.618055315540645	0.299094448804476	1.37386373383507
chrI:5858622:5858772	0.412638064911447	0.358564055851183	-0.0334582404336893	0.333187935172328	0.986325611430944	1.57764429688908	1.23584864551601	0.134024269424918	0.571141956435863
chrI:5865992:5866142	0.131517790906549	1.22438912675931	0.965286426273222	0.469754834413233	0.565131111632906	0.773628880179148	-0.526789922663567	1.26442049408203	0.726807250674865
chrI:5866370:5866520	-1.97193685735456	1.12491255830978	1.86206732395079	-5.17344342074802	-0.479042699953703	-3.91444648688643	-1.1020341606884	-1.05731084252617	-0.835959901598586
chrI:5869773:5869923	-0.688765402485323	-0.361697556173165	0.326900740153277	0.105568377363684	-0.71785596214125	-0.814380386164002	0.545917522236138	-0.301996988785534	-1.29122602454932
chrI:5870113:5870263	-0.501959986588055	0.260105222168293	1.64445318176269	-0.113059899342964	-1.14712287407236	-0.699288976426892	-0.0278576563873708	-0.673768793306439	-0.69682805790924
chrI:5870677:5870827	0.193561119931893	0.800386498717775	0.726935382385333	0.045417315354447	0.450753182943481	0.116455730004957	-0.804532769467906	0.65506609895494	0.442921894894325
chrI:5871354:5871504	-0.559768234030561	0.48029553375157	0.501327967163745	-0.0554282489087751	-0.40276657401895	0.565660620599746	-0.32435084669429	-0.0616729292568584	0.819201463098792
chrI:5871941:5872091	0.705436678325704	2.0298039306512	0.96428644385876	-0.333852141979112	-0.158034530255699	-0.284479207926758	-0.147705780147452	2.06713237509064	-0.552540339850028
chrI:5872212:5872362	-0.962339895798673	0.183343215436029	0.676047288789008	1.02334600551531	1.61451939908272	-0.138639810710922	-1.79284376396925	-1.17314930486147	0.275552794315293
chrI:5879433:5879583	-0.334585852426177	0.140012799512153	-0.38738414967792	-0.559893060559469	-0.5881528127598	0.422354361606523	-0.401945683447763	-0.0523070235094518	-0.809252497871001
chrI:5879651:5879801	0.584590905841125	0.277920643237114	0.984215485246802	0.159417098116067	-0.204883789911922	0.542340340847973	1.41145033875351	0.42334946869903	-0.454572407454951
chrI:5880937:5881087	0.733839386315579	-0.466769623668254	-0.726763606332186	0.344435002121898	-1.27479327738034	-0.378166372384364	-0.833212099441516	0.0298435494131674	-1.01124071880216
chrI:5881118:5881268	0.731144282185914	-0.226058027587531	-0.325939706448014	-0.00864484022043413	-1.1596939040246	0.103131730284842	-0.0388788727674902	-0.505686998425913	0.511791549592737
chrI:5882176:5882326	-0.293753700798113	-0.238816614763815	0.286911753419367	-0.309060733678244	0.0977280402510049	0.523048263609138	0.955800151426091	-0.0562000971606084	-0.386885835421126
chrI:5886263:5886413	2.57773113964936	2.23611032191369	1.93684216390491	2.53660981162463	2.41928620024725	3.02850641667967	2.99398712118758	1.66068487244105	2.01449829031567
chrI:5888346:5888496	-0.0406064780892958	0.509073547605857	0.0281535755964626	-0.178740634861533	0.310478123275599	-0.137571546182423	0.0823859732999282	0.529870477468865	1.04486806008378
chrI:5888506:5888656	-1.08974919153015	1.11503027328986	0.0475021440846868	-1.01857802079041	-0.30441288120785	0.2248118114381	-0.921350649124999	-0.384803174125337	0.66664068567081
chrI:5895435:5895585	0.538235392160964	-0.61692350202684	-1.88141607432436	0.015282372208487	-0.622188471786504	1.19399916863414	1.25768875051434	1.13044422687863	-0.390290726603291
chrI:5897723:5897873	-0.207866219254425	-1.18766706248118	-0.612684188674529	-3.11773139546596	0.476498054529579	-0.95189677182682	-0.106011669562072	-1.17232805947453	-0.198424141064905
chrI:5898816:5898966	-0.365631085613258	0.709215041840622	-0.510986266633158	0.46982148113546	2.07809120869685	0.461949605216706	0.372568839335738	0.205635690672237	0.213761409987407
chrI:5904355:5904505	-0.528194734245313	0.961918940748481	1.24283098980328	-0.243622244237694	-0.404409256817265	-0.363797284148783	-1.39670157121389	1.25004526826251	0.350471473232215
chrI:5904634:5904784	-2.13006761287556	0.129693712798379	0.717845702420785	-2.57256606640181	-0.394123603122068	-0.253768860380398	-2.46354396640588	-2.20510224953059	0.123040316988824
chrI:5905394:5905544	-0.786201383535414	-1.04416978236191	-0.362671863729458	-0.173671078351569	-1.7265159388559	-1.0868760799216	-1.34274187351102	-1.36630162992988	-0.693761416099964
chrI:5905631:5905781	1.09712838437048	-0.441190523475899	1.91655874154408	-1.16018652563887	-0.964832956032008	0.652535487432517	-0.224762830268474	0.240346499825754	1.28801528155068
chrI:5905904:5906054	-0.36940424456171	-0.275265723196875	1.41887526224301	-1.24358881653387	0.60398756202579	0.203754577451235	-0.0940260698946415	0.210264973906864	0.309381725062356
chrI:5914772:5914922	-2.90872056227533	-2.43010936224523	-1.63455171355168	-2.09484834146504	-1.74870229299385	-2.60543556559327	-0.630769005061807	-1.80060731749053	-1.92715122553744
chrI:5915033:5915183	-1.51086661883465	0.655491033524821	-1.23738461276344	-0.472252962416853	-1.47591295817072	0.370362207851816	-2.72640673778672	-1.60783720517323	-2.1311899096715
chrI:5937055:5937205	-2.34851070484004	0.579650239583826	0.159798961748994	-0.911057046659419	-1.37288206301333	-2.36897364167714	-1.30186547435517	-0.453985935647795	-2.4571652266863
chrI:5941265:5941415	-2.54106868802552	-0.735220128096592	1.03587386457632	0.214908692311909	0.334255189594371	-0.109447131782932	0.536213558029286	-2.558260635601	-0.6471675932463
chrI:5954221:5954371	-0.612474502614586	0.406099629494398	-0.849243975504356	-1.01014338631274	2.00793343198968	-0.27461947062863	0.626868806024112	-0.896969573607074	0.663018373565344
chrI:5973664:5973814	0.718133971448368	0.62509830513792	1.15085882191519	0.307350491646429	-0.152739166055996	0.135919373980309	1.21527027318783	1.27096153377635	-0.223122717360463
chrI:5982894:5983044	-0.523581591061325	-1.41452213842658	1.10291600974553	-1.61734569607684	-1.26750992347417	-1.00438299257389	-1.73135725677906	-2.07072867001293	-1.33560718757788
chrI:5986037:5986187	-0.379883152238051	-0.579879855797711	0.180879162622684	1.19208493167737	0.7980373007531	0.799656979492303	-1.03498833486403	0.627236019625217	-0.0191368328297297
chrI:5986298:5986448	0.283208957088352	0.715573278469347	1.06145654249295	-0.844438761230543	-2.30532193550981	-1.1936022707517	-2.14295634909457	-0.58117651068852	-3.6854385963222
chrI:5993748:5993898	0.474179194007454	1.31809460731513	1.67398439792181	-0.827548350844354	-0.597745433413967	-0.487865665773314	-0.0859247529692462	0.570288621405122	0.475233890022153
chrI:5996746:5996896	-0.0381334453483283	0.763788115924075	0.946603770215113	-0.804406349211897	-0.125977890477159	-0.741375173199682	-0.760036385379595	-0.230026899154846	0.554215117926906
chrI:5997010:5997160	-0.00891946216948707	0.151952782923323	0.297955169253214	-1.12167297812671	0.396823895842984	-0.312425762936123	0.142669509175298	0.106766958701357	0.950453094908778
chrI:5997531:5997681	0.864738727333681	1.77840932965653	1.3669166397526	0.627138426993587	1.51455442726242	0.936689635896821	-0.43493941575766	0.882214130054557	1.36297083369634
chrI:5998095:5998245	0.548126276065429	-0.207454406092036	0.924696711372383	0.992991076873881	0.291638849574749	1.32483825360071	0.799860374098914	1.2671148893413	1.06883553542491
chrI:5999257:5999407	-0.514654635809652	1.06793165760765	0.886793955772935	0.235180806239058	-0.0343355801330057	0.324911728192026	-1.32648532106228	0.948204119215019	0.892946857483723
chrI:6000355:6000505	0.949206408433878	-0.201669904448092	0.00122978428113249	-0.166496645175669	-0.170011044148889	-0.27651073311286	0.338061471416345	0.439516628317148	1.00793903355849
chrI:6001117:6001267	-0.66307940342375	-0.0352993697552986	0.256309898622349	0.20320382817353	-0.493512834880955	0.012709318406923	-0.918732203096809	0.690843610046694	-0.627287065650702
chrI:6003094:6003244	-0.621304509247061	0.152301161144689	0.848578554693685	-1.08223377404133	-0.400796785022291	0.306534476022838	0.762878618087664	-3.94489302506472	0.756727392586254
chrI:6003651:6003801	0.867191451603374	1.39327471203432	0.38865718692565	1.49172268093329	-0.0329219579921678	0.827993341921861	1.60084853527504	-0.364871786139401	0.878676621026129
chrI:6007660:6007810	1.14068636729477	0.830607797830656	1.48724779141911	0.591870767321426	0.344780820940968	1.12845807619821	0.715073245855441	0.813060737354879	-0.043932888537043
chrI:6009566:6009716	0.888697813052957	-1.41520324951093	0.416533559770865	-3.72269148615813	0.167091627870255	-4.34182032523826	-2.54898012280556	-0.965570834649826	-0.996546667622808
chrI:6011476:6011626	0.657569853866272	0.841446497237836	1.08565328148321	-1.63596930504903	-0.238098517388973	0.815417306794553	-0.489450463310997	-0.646892298530661	0.485273437571844
chrI:6011844:6011994	0.132852377857224	0.511857835503499	-0.466861741158036	-0.393176279180051	-2.26753718144142	-1.96154792863599	-2.81078316556441	-0.611724386504764	-1.12313333661445
chrI:6024960:6025110	-0.171128847514074	-0.0440783399481381	-0.753793159267437	-0.0784162614911779	-0.879333548127253	-0.549556481005351	0.269563873104079	-1.19950707833244	0.692460126702187
chrI:6028145:6028295	-0.320135499499793	0.215220334822078	2.49718924511727	-1.56579890779467	-2.82954878360956	-1.44188521834899	-0.674783048723289	-2.07837349017375	0.348300200127939
chrI:6034613:6034763	0.746751797915817	1.10879080490622	0.864130073510372	0.454339543038614	0.322267242063671	0.458032939799389	-0.458127755763275	0.490103422124584	1.11678493349322
chrI:6038097:6038247	-0.90158034043173	0.0177661286792132	0.389072056670273	-0.403657434060252	-0.757232070542829	-0.384288173606654	-0.881397153781011	-0.663805310545982	-0.134336851371662
chrI:6050451:6050601	-0.293298159585053	-1.55927096511859	-0.804939556707625	0.388662645427882	-0.464499210145423	-1.2761390305409	0.786237267470041	-1.81881355433964	-0.617593657598761
chrI:6051174:6051324	-0.276111460104869	0.298010081494169	1.28282514268111	0.642504661413788	-0.0730031145130126	0.414400482315335	-0.3970292578184	0.0583814989658232	1.46776332274335
chrI:6054567:6054717	0.125046756862211	-0.865950747881252	-1.35598693661082	-0.190081912092835	-0.571364139984032	-1.50832621376948	0.40201599528123	-0.649018075852563	-0.359598392854175
chrI:6055975:6056125	-1.00287945067727	-1.39027362078651	-0.198935283936726	-0.760432278162532	-0.042145873895421	-0.442419246495389	0.348537915076188	-0.799894434936889	-0.539350257966309
chrI:6058269:6058419	-2.09807665743484	-0.00596156143759202	0.338413078438956	-0.874887112801757	-1.60196751169131	-1.84398063138852	-2.26021839267444	-0.321838153610364	-1.86882247964987
chrI:6059423:6059573	0.351467059060139	-1.04796545847249	-0.130342021007732	-1.99357553974198	-0.31773424914329	-0.714620381417206	0.343166143038883	-1.10707538368731	-1.61784662050041
chrI:6061072:6061222	-1.07757472023904	0.400746433494327	0.161013054628075	-0.448300724121771	-0.368222505247042	-0.0618643111656806	-1.45749881332343	0.638161724993518	-0.452549663185917
chrI:6061591:6061741	-2.37841014973729	0.0261774838899566	-1.03398469412607	-2.28435121197916	-5.94647396889649	-2.53439935931907	-3.31441526294129	0.505711937476147	-1.53961908026565
chrI:6061984:6062134	-0.338663959732731	0.475824321869181	0.602649306495719	0.520934666952846	0.263754954275787	-0.251431225169564	0.520067610871015	-0.784340160747966	0.527241615600461
chrI:6062208:6062358	0.0997959887045949	0.473938797688637	-0.0524737649371502	0.878786667709201	-0.804571004969212	-0.686430605090645	0.239483890137091	-0.590950119409493	-0.333745595470103
chrI:6062636:6062786	-0.803931327063543	-0.779395678080257	0.0207163194729703	-1.20320651687557	0.162107240079344	-1.08606594753198	0.0917389365000046	-0.451122919884409	0.0433285823602636
chrI:6063709:6063859	-0.976218985249928	-0.28050701723789	0.440274233670565	-0.447947609257116	-1.9886201676619	-1.6660546956434	-1.59561570156185	-0.115422389909252	-1.39452556386062
chrI:6073587:6073737	0.640019332658764	1.12716304626014	1.03688976575956	0.473194269323729	0.525819933501102	0.913738817228284	-0.741888238137824	1.17683928822255	1.28890856018
chrI:6075037:6075187	-0.752386353213767	0.259009769871548	0.957965686482534	-0.661321331203233	0.452694160250512	-0.368088085910869	-0.931021456874896	-0.801770596399504	-0.855625254853104
chrI:6076385:6076535	-1.05397431985097	1.07994700260324	-2.0915379051529	-2.07451972923428	0.0186977890049735	-0.735873487750189	0.288006334751796	0.260828776532594	-0.284616066692535
chrI:6076764:6076914	-0.53051006857932	1.05101491463393	0.999053663474666	-2.11352102717443	-0.672661022854086	0.720169194288564	-1.00262003729177	-1.74129644570676	-2.26771111941176
chrI:6077294:6077444	-0.394288586357076	-0.129737386996407	1.07453817282256	-0.895673785325464	-0.0196497262117848	-0.575128999964723	-1.13942066354582	0.295411357105849	0.235227119857763
chrI:6078097:6078247	-3.36542037640123	-2.1629468443041	-0.9621616277319	-1.60111031285305	-2.45210225394284	-0.123921576387353	-0.134913228351933	-0.469046913974203	-0.742819850659075
chrI:6079699:6079849	-0.793643697035521	0.923292732395849	-0.57468188503697	0.378108694758904	-0.306538769820372	0.366149131414971	-1.0936713078773	1.35158721103158	-0.461606766525279
chrI:6080299:6080449	-2.2530654921701	0.0859482265323701	0.0698497387961933	-0.197991994466237	-1.27796102058686	-1.31108620642158	-2.40922409151207	0.426225747871031	-0.920204463645858
chrI:6080596:6080746	-0.73212803389233	0.481824389288578	0.0305509053840097	-0.614321734055479	-1.01639644433006	-0.414151251893819	-0.967150314919735	0.141283316455014	-0.863507747059368
chrI:6080947:6081097	-0.218880557726657	0.0477355584092034	1.11576477084913	-0.390710364884353	-0.537397416350516	0.202138000230749	-0.612838111358223	0.521757026429208	0.220428713946024
chrI:6081287:6081437	0.344382550095779	-0.084426608100772	0.201100246313976	-0.140548663317011	-0.213048712571044	-0.473952298347079	0.876342186496641	0.559791918334468	0.912865770351946
chrI:6081501:6081651	1.09402102627099	-0.34255848032222	0.448117281391832	0.481952343868126	1.10304995145403	-0.929026450986386	0.646366658516012	-0.531410494188561	0.565006074243391
chrI:6087647:6087797	-0.492410035498971	-0.717741187470696	-0.0993181772987574	0.0841764595098828	0.39298932750817	-0.510149685930454	1.24567454843607	-1.18751811583875	-0.171885233274431
chrI:6089425:6089575	2.24553293184335	1.79996813372272	3.71254976876106	3.83010802172612	2.97861786660076	1.12989730117544	1.96616004223971	5.85813620886977	3.05411821408092
chrI:6091066:6091216	1.41049139087468	0.396882247690403	2.52104487062876	1.68881690540472	0.147514759261962	2.57026530002549	-0.613303009751815	0.634767523688722	-1.82676224855682
chrI:6091663:6091813	0.12452897258656	-0.394752135328948	0.492001475794014	0.0567590943290812	-0.162371611989924	-0.0337672489632007	-0.608131726624935	1.05306150875759	-0.64605855949667
chrI:6092112:6092262	0.442529196024515	-0.560966446771694	0.235680047537042	-0.216112249904157	0.0260493720815172	0.924734424069193	0.0861727385476701	0.841365401563906	0.883769392209475
chrI:6092716:6092866	-0.638239776106467	0.744698786714471	0.0521911742363978	-0.330961609232885	-0.657537244709336	-0.468818102197497	-0.944616079621472	0.000770464629885576	-0.654217218549455
chrI:6093491:6093641	-1.13014038304096	-1.43188408902351	-2.67039285629355	-0.14316122105861	-0.949642924482697	-0.688315088873462	0.236102055618838	-1.20295962344944	-3.53284962134254
chrI:6093831:6093981	0.707037575304484	0.68348363740047	1.00305749318302	2.05901449965957	1.1499375193757	1.03834572077037	1.09420735637988	1.99478297157988	1.29079258055673
chrI:6094145:6094295	0.168678883681993	0.366670279002228	0.301758537048804	0.112248877571036	0.338719820785298	1.09972261178815	0.163537338302544	-0.369973948485553	0.115732215115833
chrI:6097797:6097947	-1.0368822355392	0.101491001137976	0.797341975639156	0.784354778486391	-0.0489684869230834	-0.749327239484907	-0.432306365649098	1.03745287024415	-0.835959901598586
chrI:6098875:6099025	-0.240052729809594	-0.92960901025294	0.192500362575505	-1.12657494226004	-0.125842069334988	-0.528595012950068	-0.704317865433546	-1.46910166823624	-0.827050885183418
chrI:6102098:6102248	-0.433239574666647	-0.632958072210748	-0.464170154118566	-0.207259949308397	-0.0635268873142001	-0.715488365864374	0.758757254672004	-1.2642252064998	-1.10835862934418
chrI:6103145:6103295	-1.00258543299959	-2.75176165197406	-1.76001299892039	-1.37724416172143	-2.21494319045052	0.787591368625044	-1.57195412407787	-0.93292878408261	-0.637984589667125
chrI:6103983:6104133	-1.93962330676811	0.799397362837264	0.59290806587808	-0.544008742047049	0.189086658344029	0.0681377799327475	-1.612256155741	-3.74694031463571	1.36962398683635
chrI:6107770:6107920	-0.84201881143937	-1.87285309885655	-0.110735309424061	-0.828632475682723	-0.884063168760953	-0.109447131782932	-1.165956622325	-0.886898003354941	-0.274811890411229
chrI:6109724:6109874	-0.0109316233343355	1.92311579183988	1.71564815691605	0.737222202157008	1.06002356502841	0.957846743169623	-1.28585829291157	1.36133819702569	-1.12688595629313
chrI:6114477:6114627	-0.0645258264339864	0.132105822208143	0.802403241094777	0.743357177253983	0.360530972066211	-0.663648387505244	0.833871398308871	1.23888851349344	1.10565807951986
chrI:6116427:6116577	0.243075951929936	-0.161872600025208	-0.0784263637941293	-0.77957127657318	-2.067459833816	-0.0698056678558204	-0.437543800363416	-1.75375796522651	-0.163309268109557
chrI:6118154:6118304	0.38866468776185	1.20335848352421	0.470984674139189	0.701673452713777	0.758543874772789	0.493045618818883	-1.03211220065071	1.95223698402893	0.775576144094069
chrI:6118904:6119054	-0.601197346382456	-0.855454842173202	0.789215227612525	-0.275680096529846	0.435263678069924	0.551822386818701	-0.307051693791093	0.280380099263838	0.321742484471017
chrI:6119903:6120053	-0.168667772899668	-0.488355617845661	0.1437489689944	-0.773626612439641	-0.984781436249573	0.253013711510401	-0.0612101650112347	-0.462866181152205	0.270953706656288
chrI:6120287:6120437	0.387152547188786	1.21624610705832	0.725378854080805	0.212807089732322	0.112599483781198	0.369974332877617	0.901130421871341	0.331149013178079	-0.402891685126245
chrI:6120592:6120742	-0.770537205083894	-0.984151693384691	-0.260843326782823	-0.634986571378136	-0.810705653228887	0.20561406714968	-0.383508717882375	-0.77523663653127	-0.223778543069791
chrI:6120923:6121073	-0.725692493043807	-1.61762715300287	0.458614642870356	0.222576501118004	-1.80635942995975	-0.818875460678878	-0.697190402804991	-0.236906781800866	-0.174171203325885
chrI:6121842:6121992	-0.264813388138759	-0.323283108739316	-0.56754102438089	-0.959709519275355	-0.771263820624624	0.306153499694178	0.92328271731577	-0.714481098707478	-0.608854777621919
chrI:6122891:6123041	-0.00657359521156537	0.0126389423843792	1.31967819114393	-0.375447690571088	0.171805488428399	0.354689617971091	-1.42449616233094	0.42659969708378	0.692870662491919
chrI:6128252:6128402	-0.990972120442626	-2.42862651175372	0.276657639360467	-2.40545095364078	-0.970218717079717	-1.52953492116282	-1.0545662456612	0.187567584086668	-0.265370494511297
chrI:6129288:6129438	-0.453546586887398	-1.3714351969779	-0.308693064953008	-0.331893653346829	-1.50825155269951	0.677777402726281	0.148468398569658	-1.18895281948816	-1.36355017260157
chrI:6132991:6133141	-0.332806871381335	-0.942661649949057	0.657297358023575	-0.623721222099591	-0.234339097098402	-1.02094105734678	0.107789465065915	-0.61124726480888	0.11689068034911
chrI:6151554:6151704	-0.213269051465584	0.233320327850668	0.915721624396185	0.0479799534192654	-0.220746472224683	-0.406968060998571	-1.04073740270995	-0.359775936897151	0.048029071143549
chrI:6153666:6153816	0.932062311557195	0.512976547082732	1.14825310020872	0.503065977242195	0.359735627229231	0.407544713611526	-1.04202665446816	0.607714501865307	0.80968935278234
chrI:6154878:6155028	-0.740236928378234	-1.13418201753063	-0.259006813589218	-0.692243360151492	-1.55155590950642	-1.15024726926172	-2.37492463387987	-0.945712155600858	-1.32971624751958
chrI:6158395:6158545	-1.53289273135262	-0.94390524070864	0.75834269196462	0.152382217978908	-0.417928649625199	-0.507436493707307	0.630175537158529	-0.736734820708746	-0.151480089871411
chrI:6166746:6166896	-0.149982629789283	0.978262674048629	1.26448222415767	-1.45475263376915	0.757998815293637	-0.0863009369688685	-0.256448822817301	0.650883345394679	0.690404588673941
chrI:6167581:6167731	-0.570907769084813	-0.278456022261851	0.424519722122473	-0.376783915713934	0.0271694773418987	-0.62655509747051	-0.370890428013666	-0.864488815480019	0.254178634230932
chrI:6167847:6167997	0.548858994454768	0.146505267857739	0.490420675153213	0.55023610376777	1.04700141255665	0.212033847709583	-0.645156473381537	0.189506921435102	1.45650471957422
chrI:6168406:6168556	-0.43823669164332	0.0513843313398575	0.846907533818959	0.423701334009723	0.11731043387602	-0.979382654290746	0.727736538431855	0.0579235012377435	1.16070848697757
chrI:6173233:6173383	0.0555204752219509	0.369203638463833	0.72587464573017	0.347286646658791	-0.210056198026703	-0.0487612876911887	-0.951216325894033	0.320396585082307	-0.0338347352639566
chrI:6175200:6175350	-0.412303710952349	0.0970148923779676	0.376880083208348	0.507099126083165	0.111200626916312	0.345361274257599	-1.64725999153531	0.444180189393178	-0.0647839229476675
chrI:6181143:6181293	-0.941068947640545	-1.33660061001328	-0.776693519818462	-5.00460810004854	0.34095197683953	-2.13860530948965	-1.24599939271513	-2.15082718068288	-0.682797236078633
chrI:6183868:6184018	-3.26802847377615	0.278571323369065	0.287726954614771	-1.2443645625629	-0.882438980075704	-0.125236178662378	-1.23876704154044	1.0355989552765	-0.0228117708809221
chrI:6190506:6190656	0.564459763707995	-1.01532903377849	0.251773662785824	0.0502787669878043	0.122375690417641	-1.18936463479428	0.396538391800465	-0.609352318841478	-0.378438869072275
chrI:6193973:6194123	-0.11764390580362	-0.596421569464049	1.77020739575139	0.36378006928579	-0.361113066264202	0.331723836205946	-0.43192681916767	-2.10568461289864	0.397117444496697
chrI:6196051:6196201	0.349080311269531	-0.72977532855552	1.05478291527846	-0.294664215155145	0.242583609137207	0.422354361606523	0.340711941949035	-0.963542660737786	1.0590642566662
chrI:6197255:6197405	-1.347453184809	-2.1385628775828	0.173592819825251	2.00657672128267	-1.49262605686087	-1.2467556840098	-1.44863421939815	-0.821693793759026	0.501793919650848
chrI:6198531:6198681	0.242716177638501	0.948500270344777	-0.0632872090724259	0.184078469070577	0.708179739516698	1.41805875563634	-0.0586361890631186	0.409590361688455	-0.110788034838933
chrI:6203831:6203981	0.238926646709074	-1.22436770289496	0.309710348316754	2.0491635045977	0.147514759261962	-0.594853947376031	0.19151575030231	-0.900247147576844	-0.903243797756082
chrI:6209624:6209774	0.561814424290579	-0.428590732677892	0.0990648165103621	-0.436945900145537	0.845364505559264	0.105989909955535	1.22589100091503	-0.542044190379464	-1.85291340269166
chrI:6210072:6210222	-0.665320121540819	-0.615249492196643	-1.23058315808518	-0.754227486433264	-0.246268490528166	0.903684529892505	-0.650361599083476	-1.30947306144058	-1.01575078616032
chrI:6210891:6211041	0.828589808922556	-0.216828425720671	0.686689140446682	-0.393427849795116	0.327221261529303	-0.322535221505911	-1.75106568611551	0.00425915119571244	0.66704825748733
chrI:6215506:6215656	-0.672356378969224	1.46178883070989	0.552914384844251	0.191147894387507	0.212862180140168	0.0663076468692147	-0.936440990381739	1.26620432343646	-0.766108985291905
chrI:6220396:6220546	-1.68537518297026	-0.785352808389975	-0.287632903659911	-0.224482825885965	-0.931269509207807	-0.859777654780048	0.0451181410470144	-0.835565643117257	-0.552556744796733
chrI:6220562:6220712	-1.21582903985245	-0.229417527438572	-0.409248411589819	-0.697173576280622	-0.861410450845166	-0.81199314757679	-0.23978201783204	-1.77832754925916	-0.664187480452424
chrI:6220929:6221079	-0.022379588712615	0.976789273659498	0.917277766540723	-0.144448916929357	-1.23196387943187	-0.814454823073911	-1.77356730572173	-0.262025793269049	0.796240547813141
chrI:6224277:6224427	0.502572431425843	-0.68017703117577	-0.628657590178669	1.10216837674948	-0.514773718345496	-1.20032111220626	1.3593273519015	0.0520510985761336	0.0639105130399111
chrI:6235999:6236149	-0.376597631254207	-0.222167828524312	0.475291847390591	0.79549212748126	0.469651519349304	-1.0019344483192	0.858207671591863	-1.05084677519071	-0.484328700697492
chrI:6236914:6237064	-0.800241535145737	-0.193911338138907	-0.456989189473795	-2.00357438487796	-0.801440859476847	1.08721759106667	0.293460754729361	-0.0244945099242855	-0.728645111085165
chrI:6238485:6238635	-0.549110082305852	0.399371361566172	0.808789903925416	-0.877201333313267	0.218925762615632	-0.646062109390737	-0.954979156277343	0.210950236213493	0.323224802105971
chrI:6250067:6250217	0.511502973736677	0.680535704909748	1.97295048756812	0.630700714105571	1.5848375557416	0.513333809182432	0.982547961495165	-0.0122657119083493	1.34993398763991
chrI:6252620:6252770	0.427080545469487	0.606670278347645	0.562276108225802	0.524893765510928	-0.481839527739432	0.815521382750199	0.925410194526996	0.0323524510837417	-1.15903384305353
chrI:6252893:6253043	-1.76779388764535	-0.0484205059845132	0.279381307278822	-0.988174121822299	-0.728334320743318	-1.74713111941653	-1.6503178799652	0.267322688359801	-1.1238655306249
chrI:6258937:6259087	-0.187358075998857	-0.105763355706472	-0.118259912697409	0.141038098388477	0.558198547462317	-0.413647787823198	0.3369687752414	0.708065844524293	0.087585182909287
chrI:6259300:6259450	-0.779069342679852	0.650130471145068	-0.435414007467668	-0.841899726735597	-0.141810845578829	0.460686425025639	0.193628584708012	1.03834547207687	0.657385975588617
chrI:6260298:6260448	-1.14404477914118	-0.459236858072822	-1.06826831989419	-1.08438524972553	-1.11876823955941	-1.27524979966517	0.384140191471198	-0.667562569415694	-0.808374387936512
chrI:6261245:6261395	-1.34001567339095	1.15350807344173	-0.304550454558292	0.0383681217992128	-0.477104047462215	0.0615922088602698	0.926564512647861	-0.872363202283515	-1.50195930886144
chrI:6262945:6263095	-0.864926765564834	-1.28393997185132	1.33125506748933	0.976296379493014	-0.750169391459884	-0.701221918860629	-0.972070559891715	-0.713405175049384	0.107901102566703
chrI:6263509:6263659	0.0289079889826425	-0.15361726744169	1.11618322209625	-0.532695880638504	0.55193284704512	-0.448147125324949	-0.0821232514510878	-1.463325804152	0.788135588892571
chrI:6275294:6275444	-2.02701515249584	-1.49101927043766	0.95245212455725	-1.36487052876433	0.275670436142209	-0.465310266514512	-1.66231348293093	-0.215274025104372	-1.20159234317399
chrI:6275695:6275845	-0.846781863286821	0.213028364066011	1.15061975802094	0.61486946648728	0.194979985030071	0.453824149282709	-0.425124621730326	1.1807938086747	-0.977466519095722
chrI:6277538:6277688	-0.881107441867738	0.0547814763588284	0.409289143634027	-0.673264578572404	0.425268718851875	-0.913471541550948	-0.632644806711105	0.31097650911419	-0.382585707236906
chrI:6279260:6279410	-0.382264163935595	0.709579766927046	0.97174532806345	0.243732181271646	-0.689652789576542	0.569318317301452	-0.660204126721646	0.0824356264706425	-0.0137162614735233
chrI:6279837:6279987	-0.712289696020209	-0.122414322656361	-0.404315789025323	-0.230333282220967	-0.786157739359009	-0.812149819630538	-0.984863268283757	-0.337806108184122	-0.87108132982295
chrI:6280473:6280623	-0.731521538524248	-0.242725486335058	-0.260429099612664	-0.0784743360981685	-0.849205909391928	-0.262472580280731	-2.35831222105879	-0.030285216370336	-1.01680406499214
chrI:6282177:6282327	-1.22145581695431	-0.22746539946712	1.19141721583216	-0.654261730923342	0.301481723454012	-0.955615187779344	-0.501578822413516	-0.716802365822547	0.866094566047142
chrI:6282491:6282641	-1.22915155542711	-1.11853582060078	0.373183409183035	-0.237456600939142	-0.961674369719187	-1.43095842582444	-0.611515334177849	-0.979747158750814	-1.69521790130508
chrI:6283523:6283673	-0.234628083057422	0.161655169267763	0.668550675911023	0.431686204984394	-0.835989898497113	-0.171241796176047	-1.08643796409402	0.10986114251643	-1.02486122398239
chrI:6284016:6284166	-0.895180204996074	-0.170566667653804	0.434042219001576	-0.14261234308827	-0.817852087304188	-0.533804808389078	-0.985455041876169	-0.661335169693075	-0.245530785279879
chrI:6284659:6284809	-1.07206648044713	-1.10743656232247	0.270836486452164	-0.903930335078516	-0.961378247041652	-1.11191642619736	-1.17634106352956	-1.03764062461638	-0.606955553781143
chrI:6285767:6285917	-0.787786940482523	-0.0206564404407708	-0.0822980948039653	-0.859183522519042	-1.4704963745126	-0.40991608413754	-0.718661045304913	-0.259182830425639	-1.16380735902512
chrI:6286386:6286536	-0.628714741760779	-1.37783442756665	-0.75143676780362	-0.0737600889572707	-0.269329989513425	-0.294077744053778	-0.562623076352201	-1.05274900396381	-2.02024965459032
chrI:6287975:6288125	-0.376457777443479	-1.05797172878025	0.81901008957686	-0.448312413107865	-0.941828519936342	-0.699274099971168	-1.93056009021013	0.458901474021642	-0.219905852863681
chrI:6288437:6288587	-0.479349168702003	-0.342336034162198	0.145250075274203	-1.23975843756308	-0.922626067333671	-0.580202606455678	-0.910855697888272	-0.699572243687523	-0.572149050712778
chrI:6290104:6290254	-0.364979728240234	1.45644178951295	-0.0763583550177986	-0.820791682461544	-0.690984358550398	0.691874311223494	-1.81704453962144	0.888721321476566	0.100657577347911
chrI:6293023:6293173	1.19263769911442	2.04110141079879	2.80305552146153	0.909609145892087	0.551350001674719	-0.774220186291811	0.773888836986723	0.512000634931734	1.16489404263759
chrI:6293710:6293860	0.378878076440609	-0.267800938343395	-0.165374717427048	1.03411141218388	0.653142080318328	1.53506768522034	1.25387460255927	-0.102948156961265	-0.646633216539368
chrI:6294031:6294181	0.70931432501528	-1.26820020034478	-0.783209138185102	0.492538468850461	-0.0220478720814931	1.1088758102927	1.25448673462423	0.282602745246595	0.218238243328745
chrI:6294578:6294728	-1.05397431985097	-2.43071782937872	0.308503762154288	-0.917698400827655	-0.757232070542829	-2.26208487429387	-1.49099197805606	-1.80491636931735	-0.361980533111424
chrI:6296416:6296566	0.240070753455759	0.424098225772147	0.762142037407247	-0.363420925688608	0.550336514255852	0.838047738307545	0.225496054165971	-0.460960434649609	0.952839880553937
chrI:6311179:6311329	0.269602682294913	1.67198259822462	0.158053782733305	0.263208911890739	0.330568190063933	0.95964746591093	0.613419786305066	-0.286751565319124	0.127329284894015
chrI:6314855:6315005	1.57824988900468	1.14536999321576	1.71156889601227	-0.685027486264294	-1.83485250580553	-1.15244843770265	0.103296666046765	1.95931371522931	-0.402089010724713
chrI:6317293:6317443	-2.46414360195327	-0.430582248262223	1.18062055149416	0.0819472849177875	-0.255226346184387	0.844746430754885	-0.051253138556759	0.01405145101087	2.07751658225042
chrI:6324163:6324313	-0.840259132292556	-0.0728702209888241	0.944995018281715	0.278906885738514	-0.436635544709547	-0.152823479881139	-0.233297885488402	0.14255811638997	-0.67507991878647
chrI:6326425:6326575	0.986892206909315	0.820910501027468	-0.680724999557196	-0.0423956330266994	0.942973074326791	-0.443621891935653	0.322613648800715	0.648951774128714	-0.454297805061626
chrI:6330609:6330759	0.342576203015458	-0.0213186673627943	-0.431229765180086	-0.353500784137695	0.102044444979576	-0.800783415415468	0.0651453250224139	0.228109793480347	-0.871511697443367
chrI:6331971:6332121	-1.78254658175092	-0.565801639892097	0.059032160593085	-1.78240185404327	-1.61396984913435	-0.327699964955776	-0.0262688284159924	-1.59895116270139	0.536819719135171
chrI:6332654:6332804	-1.02718529505688	-1.2373950664946	0.929879624040729	-1.60322775209343	-0.0520850880703859	-0.0593585261801324	-1.02274133304438	-0.579044890428333	1.26257744545006
chrI:6333708:6333858	-0.479129512256774	-0.330434095112312	0.979437481125188	-0.802364050844768	-0.975594336401479	0.772614651402555	0.344984881220961	-0.73613599546909	-0.12880748802291
chrI:6334971:6335121	-0.421407221867539	-0.134231751327511	0.692582304700112	-0.838267789941943	-0.384033039926596	-0.822501203781941	-0.676093915158355	-1.43255493715243	0.285483775305736
chrI:6336853:6337003	-1.29922421768905	-0.913995657655287	-0.767482449886476	-0.340440385613674	-0.453057020433849	-1.05207160364115	-0.184022839475064	-1.57168109497049	-1.13239829025646
chrI:6338560:6338710	0.461814422007929	-0.715158912984969	0.467551002484852	-1.41247979331135	-3.48212874894994	-1.31630729601183	-1.06658345607263	-0.574964531491994	-1.53656813271065
chrI:6338761:6338911	0.815793601309223	0.341552584248372	1.04504514613924	-1.02171338952758	0.14684691648168	0.662397714119197	0.185021793024786	-0.0345699770058859	0.292096264465605
chrI:6340180:6340330	-0.174041058762901	0.6337080687645	0.0212192125068873	-0.979844299583867	0.617352767067233	0.57057655042398	0.00531901584786379	0.395953380570819	0.183185491603921
chrI:6340781:6340931	-0.19527025287883	-0.95085614657471	0.540951698329283	-1.18517590725912	-0.0197127915035338	-0.159966768327785	0.967272952816881	-1.36691246757519	0.439397545280647
chrI:6341040:6341190	0.650689267697695	-1.69519118757369	0.878700916245617	-0.109660234458595	0.720509833425524	-1.47627578951298	0.646035820945268	0.381574760881872	-1.38323292718752
chrI:6341644:6341794	1.93670359238492	1.1692738235174	2.66632803695542	0.360544059881028	0.495814913882456	-1.47993128735207	0.407706458927478	1.02000853017289	2.05957111151645
chrI:6341907:6342057	0.378082554367092	-0.415296878832064	1.84920364970737	-0.245943895971642	0.664642889015982	0.903034373107659	-0.93767348132021	0.486701831956276	1.8019255790031
chrI:6342628:6342778	0.455791104157375	-0.33681417339086	0.188946742882047	0.25135288698879	0.212681426997543	0.582107509985456	0.910620476784217	-1.204399369771	0.640424091441288
chrI:6358522:6358672	-1.31395369009182	0.254271748520889	-0.0390444787572329	-0.276297929469857	-1.83991722002235	-1.20977248802507	-0.780857576109834	-1.01620112868021	-0.577968316709968
chrI:6360593:6360743	-0.20374074714228	-0.471239048404235	-0.814429683590634	-0.572162261064538	0.112242469180858	0.765563398471294	-1.39885630926371	-0.674751487860593	0.0458444727297029
chrI:6364403:6364553	-0.141870484177756	-0.877744348145481	-0.238589206943843	-0.668174974588646	-0.550822931544553	-0.321980353399239	-0.708082076548507	-1.11277700888323	0.0780226538431911
chrI:6364836:6364986	0.662103159425833	0.693250173706338	-0.0632872090724259	-2.34366995210637	-1.64504374014458	0.112114740669064	0.06670214740072	0.244090029148463	0.831378555839654
chrI:6366272:6366422	0.550995604293493	1.47911906296511	0.68007372700069	-0.264543904978754	-0.537562902391412	0.472340333366457	-0.569887140751127	1.72337791274174	0.275691674605748
chrI:6366816:6366966	0.489992802291039	0.372760828061479	0.562969401945995	-1.03208615617899	0.178008290437297	-0.00932878831642443	0.790604687650787	0.104361313250475	-0.585453097185836
chrI:6367777:6367927	-0.408182823735357	-0.0450795880768229	0.1437489689944	0.0333063275186435	-1.59983410190551	0.785492396221464	0.478782912369221	-0.462866181152205	0.0188160394369658
chrI:6369802:6369952	-0.0274652797569371	-0.161390414368961	-0.233303833077435	0.461177785564614	-0.12858402252291	-0.210322027918466	1.92316530016572	0.639379822598854	0.629389313258087
chrI:6372395:6372545	-0.625962824942509	-0.307583178980206	-0.027440132848331	-0.257128780431124	-0.0873707457673095	-0.822392478312479	0.18891616915832	-0.94539566191849	0.364401294715237
chrI:6372819:6372969	-0.406357986150015	-0.1364186984025	0.976217160414569	0.317094223186005	0.258005924769134	-0.375213289991339	-0.0943999758071731	-0.187281454616067	0.289616806736149
chrI:6373851:6374001	-1.21300432996327	-0.410936198285276	-1.34174151227641	0.293921320596981	-0.0220478720814931	-1.17577576756968	-0.0212096831553824	0.493937382024422	-0.0550744236241061
chrI:6374461:6374611	-0.492531671390842	-0.373015223623726	0.367583987156282	-5.06081707539851	-1.37488161446977	-1.39905909323329	-1.28887857998314	-0.384995841247009	-1.23457826487715
chrI:6374896:6375046	-0.0582577294136404	0.620704410581067	0.218302013591466	0.159949525181506	-0.419656182362417	0.0863684985512124	0.529309390131449	-1.04183955953494	0.0731867134026228
chrI:6375366:6375516	-0.00955163548360175	-0.0698588525046828	0.010899006890138	-1.10960684765584	-0.936490230715779	0.198282297787621	-0.279091025358008	0.185371352159754	-0.188015932423529
chrI:6375771:6375921	-1.78254658175092	0.620004742424333	1.05286957222873	-1.02142575446771	-0.908990282337794	-1.42772640711839	-0.210348268813505	-0.0862377484109359	-0.558257799922159
chrI:6376392:6376542	-0.585243117228325	1.62004724491524	-1.28970455421997	1.17942053433177	0.0707434641774801	-0.950373331592841	0.158274285182253	0.142184179950464	0.144532453700269
chrI:6379101:6379251	1.12995402176937	1.63120986553116	1.57780391796846	1.10713174159181	0.628745810867743	0.861241420688396	-0.806960446969695	1.3187443729177	1.61875280477636
chrI:6379819:6379969	0.00973682149645766	-0.820320314857968	0.617845655906023	-1.01487888945473	-0.0800976749474683	-1.36890660480099	-0.468835884341602	-1.26464082910779	0.0660754173931839
chrI:6380470:6380620	0.235542721736342	1.25823047131594	-0.0129242777871284	1.14801456633676	-0.339560876115338	0.344501499169745	-0.542284415710791	0.387797158294749	0.857601599733373
chrI:6380999:6381149	-1.01321211880935	-0.463355481649523	-0.240145513405966	-0.230842644793824	-0.903608448788575	0.51120645767393	-0.269708932880324	-1.48011500257109	-1.16235960259293
chrI:6389715:6389865	-0.0272977690628996	1.116285761792	-0.350869072001302	-1.59235549495674	0.0651440316365201	-0.087023521990431	1.08683988993856	-0.851466675737109	0.548042821439916
chrI:6394271:6394421	-0.0185258823837985	0.311463413637576	0.187475752996291	-0.130744854339001	-0.319324393206344	0.0711009654762258	-0.275158388394333	0.0955944136555724	0.0542963259972868
chrI:6398161:6398311	1.2598817574302	-0.127384139048267	-0.728514986163062	-0.677064650017189	-0.964832956032008	-0.173829406451565	0.744295290612791	0.984047186982975	0.901846560601813
chrI:6401637:6401787	0.870184503040053	0.0478357891531471	0.636238837759397	0.39021126328572	0.198719354201039	1.12936211935154	0.748381828515867	0.0585220703177093	0.453345162252732
chrI:6403880:6404030	0.952917708557536	1.62095135214134	1.09463953447254	0.589190159394613	0.278699464065202	1.96471700876908	0.368282342573131	1.37846847811814	1.22053783857651
chrI:6407319:6407469	1.80815153152014	-0.830273118626761	0.716748460177942	2.3303582576391	2.11705367853346	0.0122329493703271	-0.440827298248292	1.59780467259726	0.650374124052811
chrI:6412311:6412461	0.587280180472802	0.691712647745311	0.627863537754207	-0.297754791762446	-0.183894013090411	-0.404946645655728	-1.11102198121885	-0.0658876763221636	-0.760845261822921
chrI:6412649:6412799	-0.26550545131414	-0.528542717287375	0.723089998685053	0.0768745181823282	-0.132261634091266	-0.0514427145924372	-1.53128113149212	0.258729395004078	-0.632457600237075
[truncated: 29,619 more rows]
