# Supplementary material for: Fluctuations in chromatin state at regulatory loci occur spontaneously under relaxed selection and are associated with epigenetically inherited variation in C. elegans gene expression
Source: PLoS Genet. 2023 Mar 2;19(3):e1010647. doi: 10.1371/journal.pgen.1010647 (PMC10013927; doi:10.1371/journal.pgen.1010647)
Supplement: S10 Table — File name: S10_Table.csv. (CSV) [file pgen.1010647.s019.csv]

	2	4	6	8	10	12	14	16	18	20
chrII:1847:5516:2L52.1	0	0	0	0	0	0	0	0	0	0
chrII:15265685:15265757:2RSSE.4	0	0	0	1	0	0	0	0	0	0
chrII:15279228:15279420:2RSSE.5	0	0	0	0	0	0	0	0	0	0
chrII:15273616:15273693:2RSSE.6	0	0	0	0	0	0	0	0	0	0
chrII:15279230:15279420:2RSSE.7	0	0	0	0	0	0	0	0	0	0
chrII:15264824:15264885:2RSSE.8	0	0	-1	-1	-1	-1	-1	-1	-1	-1
chrIV:17480297:17483330:4R79.2	0	0	0	0	0	0	0	0	0	0
chrIV:8366749:8375371:aagr-1	0	0	0	0	0	0	0	0	0	0
chrII:4914493:4925248:aagr-2	0	0	0	0	0	0	0	0	0	0
chrV:9725983:9729512:aagr-3	0	0	0	0	0	0	0	0	0	0
chrX:460650:466962:aagr-4	0	0	0	0	0	0	0	0	0	0
chrIII:8756982:8761090:aak-1	0	0	0	0	0	0	0	0	0	0
chrX:16796086:16803404:aak-2	0	0	0	0	0	0	0	0	0	0
chrX:13755770:13758936:aakb-1	0	0	0	0	0	0	0	0	0	0
chrIII:11237142:11239199:aakb-2	0	0	0	0	0	0	0	0	0	0
chrIII:12537783:12575401:aakg-1	0	0	0	0	0	0	0	0	0	0
chrX:16866065:16869031:aakg-2	0	0	0	0	0	0	0	0	0	0
chrX:2976447:2981027:aakg-3	0	0	0	0	0	0	0	0	0	0
chrX:2314895:2319338:aakg-4	0	0	0	0	0	0	0	0	0	0
chrII:9971052:9974704:aakg-5	0	0	0	0	0	0	0	0	0	0
chrI:5107832:5110183:aap-1	0	0	0	0	0	0	0	0	0	0
chrII:11460204:11464489:aars-1	0	0	0	0	0	0	0	0	0	0
chrI:3983182:3986581:aars-2	0	0	0	0	0	0	0	0	0	0
chrIV:245113:251926:aass-1	0	0	0	0	0	0	0	0	0	0
chrIV:9599177:9601695:aat-1	0	0	0	0	0	0	0	0	0	0
chrV:9244401:9246360:aat-2	0	0	0	0	0	0	0	0	0	0
chrX:2552435:2557728:aat-3	0	0	0	0	0	0	0	0	0	0
chrIV:6272528:6275721:aat-4	0	0	0	0	0	0	0	0	0	0
chrI:2571768:2576020:aat-5	0	0	0	0	0	0	0	0	0	0
chrV:11466841:11470663:aat-6	0	0	0	0	0	0	0	0	0	0
chrII:1386869:1391639:aat-7	0	0	0	0	0	0	0	0	0	0
chrIV:3862032:3865044:aat-8	0	0	0	0	0	0	0	0	0	0
chrI:11388680:11396660:aat-9	0	0	0	0	0	0	0	0	0	0
chrI:1601837:1607220:aatf-1	0	0	0	0	0	0	0	0	0	0
chrIII:13153816:13160284:abce-1	0	0	0	0	0	0	0	0	0	0
chrV:12761043:12763375:abcf-1	0	0	0	0	0	0	0	0	0	0
chrIII:13457686:13462238:abcf-2	0	0	0	0	0	0	0	0	0	0
chrIII:6173404:6176171:abcf-3	0	0	0	0	0	0	0	0	0	0
chrII:6528930:6531610:abch-1	0	0	0	0	0	0	0	0	0	0
chrII:6532162:6535455:abcx-1	0	0	0	0	0	0	0	0	0	0
chrI:3886072:3887085:abf-1	0	-1	0	0	0	0	0	0	0	0
chrI:3885543:3885988:abf-2	0	0	0	0	0	0	0	0	0	0
chrV:15817409:15817846:abf-3	0	0	0	0	0	0	0	0	0	0
chrV:20557875:20558379:abf-4	1	0	0	0	0	0	0	0	0	0
chrX:12792726:12793386:abf-5	0	0	-1	-1	0	0	0	0	0	0
chrX:12794117:12794870:abf-6	0	0	0	0	0	0	0	0	0	0
chrI:11515126:11517108:abhd-11.1	0	0	0	0	0	0	0	1	1	0
chrI:12181045:12183297:abhd-11.2	0	0	0	0	0	0	0	0	0	0
chrV:7984092:7985954:abhd-12	0	0	0	0	0	0	0	0	0	0
chrIV:1027786:1030039:abhd-14	0	0	0	0	0	0	0	0	0	0
chrV:19955487:19958912:abhd-3.1	0	0	0	0	0	0	0	0	0	0
chrX:975524:978008:abhd-3.2	0	0	0	0	0	0	0	0	0	0
chrV:4847652:4849836:abhd-5.1	0	0	0	0	0	0	0	0	0	0
chrV:4844684:4846984:abhd-5.2	0	0	0	0	0	0	0	0	0	0
chrIII:5690106:5692730:abi-1	0	0	0	0	0	0	0	0	0	0
chrX:10605831:10624202:abl-1	0	0	0	0	0	0	0	0	0	0
chrIV:10206188:10214911:abt-1	0	0	0	0	0	0	0	0	0	0
chrI:2255920:2272866:abt-2	0	0	0	0	0	0	0	0	0	0
chrV:323771:330725:abt-4	0	0	0	0	0	0	0	0	0	0
chrI:12011194:12018684:abt-5	0	0	0	0	0	0	0	0	0	0
chrI:2472037:2485391:abtm-1	0	0	0	0	0	0	0	0	0	0
chrI:8296922:8307566:abts-1	0	0	0	0	0	0	0	0	0	0
chrX:11585674:11589757:abts-2	0	0	0	0	0	0	0	0	0	0
chrII:6132894:6157205:abts-3	0	0	0	0	0	0	0	0	0	0
chrX:6747295:6761738:abts-4	0	0	0	0	0	0	0	0	0	0
chrV:10380339:10381826:abu-1	0	0	1	1	0	1	1	0	0	0
chrX:3798178:3799741:abu-10	0	0	0	0	0	0	0	0	0	0
chrII:192530:194558:abu-11	0	0	0	0	0	0	0	0	0	0
chrX:450445:457648:abu-12	0	0	0	0	0	0	0	0	0	0
chrIII:6941887:6945898:abu-13	0	0	0	0	0	0	0	0	0	0
chrII:9225185:9227261:abu-14	0	0	0	0	0	0	0	0	0	0
chrV:5158622:5159907:abu-15	0	0	0	0	0	0	0	0	0	0
chrX:1408835:1410652:abu-2	0	0	0	0	0	0	0	0	0	0
chrV:2274841:2275977:abu-4	0	0	0	0	0	-1	0	0	0	0
chrIV:15590696:15591772:abu-5	0	0	0	0	0	0	0	0	0	0
chrV:5160670:5161892:abu-6	0	0	0	0	0	0	0	0	0	0
chrV:5163395:5164759:abu-7	0	0	0	0	0	0	0	0	0	0
chrV:5163268:5194608:abu-8	0	0	0	0	0	0	0	0	0	0
chrX:8322110:8323418:abu-9	0	0	0	0	0	0	0	1	0	0
chrV:10378938:10379371:AC3.12	0	0	0	0	0	0	0	0	0	0
chrV:10393880:10394029:AC3.14	0	0	1	1	1	0	0	1	0	1
chrV:10388295:10388442:AC3.15	0	0	0	0	0	0	1	0	0	0
chrV:10380724:10380874:AC3.16	0	0	0	0	0	0	1	0	0	0
chrV:10388526:10393505:AC3.5	0	0	1	1	0	1	1	1	1	0
chrIV:5111832:5112917:AC7.3	0	0	0	0	0	0	0	0	0	0
chrX:237495:239177:AC8.10	0	0	0	0	0	0	0	0	0	0
chrX:226650:227394:AC8.11	0	0	0	0	0	0	0	0	0	0
chrX:237495:238890:AC8.3	0	0	0	0	0	0	0	0	0	0
chrX:226650:227394:AC8.4	0	0	0	0	0	0	0	0	0	0
chrIII:13344936:13346859:acaa-2	0	0	0	0	0	0	0	0	0	0
chrI:4635714:4636379:acbp-1	0	0	0	0	0	0	0	0	0	0
chrX:10903277:10905107:acbp-3	0	0	0	0	0	0	0	0	0	0
chrIII:7308294:7309043:acbp-4	0	0	0	0	0	0	0	0	0	0
chrIII:13639892:13641688:acbp-5	0	0	0	0	0	0	0	0	0	0
chrII:11972309:11973732:acbp-6	0	0	0	0	0	0	0	0	0	0
chrIII:4840183:4841070:acbp-7	0	0	0	0	0	0	0	0	0	0
chrIV:9658052:9663993:acc-1	0	0	0	0	0	0	0	0	0	0
chrIV:9016776:9019182:acc-2	0	0	0	0	0	0	0	0	0	0
chrX:4722876:4727481:acc-3	0	0	0	0	0	0	0	0	0	0
chrIII:13480664:13484155:acc-4	0	0	0	0	0	0	0	0	0	0
chrI:4103697:4108165:acd-1	0	0	1	0	1	1	0	0	1	0
chrI:4094159:4098329:acd-2	0	0	0	0	0	0	0	0	0	0
chrX:14849274:14852631:acd-3	0	0	0	0	0	0	0	0	0	0
chrV:8638220:8640586:acd-4	0	1	0	0	0	0	0	0	0	0
chrI:3655412:3662183:acd-5	0	0	0	0	0	0	0	0	0	0
chrI:6497435:6499560:acdh-1	-1	0	0	0	0	0	0	0	0	0
chrX:17213143:17214903:acdh-10	0	0	0	0	0	0	0	0	0	0
chrIII:10566180:10571603:acdh-11	0	0	0	0	0	0	0	0	0	0
chrII:7192436:7194770:acdh-12	0	0	0	0	0	0	0	0	0	0
chrIV:8496484:8498823:acdh-13	0	0	0	0	0	0	0	0	0	0
chrII:5544780:5547490:acdh-2	-1	0	0	0	1	0	0	0	0	0
chrI:6464196:6465709:acdh-3	0	0	0	0	0	0	0	0	0	0
chrI:6546614:6548675:acdh-4	0	0	0	0	0	0	0	0	0	0
chrI:6784853:6787139:acdh-5	1	0	0	0	0	0	0	0	0	0
chrIII:8561135:8563026:acdh-6	0	0	0	0	0	0	0	0	0	0
chrX:17215017:17217105:acdh-7	0	0	0	0	0	0	0	0	0	0
chrII:5794494:5796185:acdh-8	0	0	0	-1	0	-1	-1	0	0	-1
chrII:846863:848603:acdh-9	0	0	0	0	0	0	0	0	0	0
chrV:5747722:5752033:acds-10	0	0	0	0	0	0	0	0	0	0
chrX:16367292:16373789:ace-1	0	0	0	0	0	0	0	0	0	0
chrI:3301366:3307935:ace-2	0	0	0	0	0	0	0	0	0	0
chrII:14205628:14210214:ace-3	0	0	0	0	0	0	0	0	0	0
chrII:14198045:14205325:ace-4	0	0	0	0	0	0	0	0	0	0
chrII:6888552:6890400:acer-1	0	0	0	0	0	0	0	0	0	0
chrI:4270695:4273336:acin-1	0	0	0	0	0	0	0	0	0	0
chrX:15827017:15851771:acl-1	0	0	0	0	0	0	0	0	0	0
chrI:4929098:4932321:acl-11	0	0	0	0	0	0	0	0	0	0
chrX:7439391:7442577:acl-12	0	0	0	0	0	0	0	0	0	0
chrIV:12410466:12412220:acl-13	0	-1	0	0	0	0	0	0	-1	-1
chrV:9327142:9333062:acl-14	0	0	0	0	0	0	0	0	0	0
chrV:10028149:10031092:acl-2	0	0	0	0	0	0	0	0	0	0
chrIV:11650714:11652023:acl-3	0	0	0	0	0	0	0	0	0	0
chrX:2066553:2070441:acl-4	0	0	0	0	0	0	0	0	0	0
chrX:10324163:10327456:acl-5	0	0	0	0	0	0	0	0	0	0
chrV:5433391:5437082:acl-6	0	0	0	0	0	0	0	0	0	0
chrII:12811887:12816462:acl-7	0	0	0	0	0	0	0	0	0	0
chrV:6450869:6453118:acl-8	0	0	0	0	0	0	0	0	0	0
chrV:6453225:6454968:acl-9	0	0	0	0	0	0	0	0	0	0
chrX:1479541:1484398:acly-1	0	0	0	0	0	0	0	0	0	0
chrV:13116487:13120187:acly-2	0	0	0	0	0	0	0	0	0	0
chrX:5092480:5097067:acn-1	0	0	0	0	0	0	0	0	0	0
chrX:11339873:11343327:aco-1	0	0	0	0	0	0	0	0	0	0
chrIII:7973716:7977354:aco-2	0	0	0	0	0	0	0	0	0	0
chrI:12938552:12942224:acox-1.1	0	0	0	0	0	0	0	0	0	0
chrI:12942279:12946588:acox-1.2	0	0	0	0	0	0	0	0	0	0
chrI:12946931:12951098:acox-1.3	0	0	0	0	0	0	0	0	0	0
chrI:12951133:12954015:acox-1.4	0	0	0	0	0	0	0	0	0	0
chrIII:9586614:9592192:acox-1.5	0	0	0	0	0	0	0	0	0	0
chrX:15834040:15838546:acox-1.6	0	0	0	0	0	0	0	0	0	0
chrIV:6245357:6248492:acox-3	0	0	0	0	0	0	0	0	0	0
chrX:3382867:3385462:acp-1	0	0	0	0	0	0	0	0	0	0
chrII:8429958:8431930:acp-2	0	0	0	0	0	0	0	0	0	0
chrII:8435346:8437135:acp-3	0	0	0	0	-1	0	0	0	0	-1
chrII:8432772:8435105:acp-4	-1	0	0	0	-1	0	0	0	-1	-1
chrX:5829375:5832027:acp-5	0	0	0	0	0	0	0	0	0	0
chrIV:6424599:6426139:acp-6	0	0	0	0	0	0	0	0	0	0
chrIV:6428304:6431707:acp-7	0	0	0	0	0	0	0	0	0	0
chrX:4022272:4025584:acr-10	0	0	0	0	0	0	0	0	0	0
chrI:6621686:6624894:acr-11	0	0	0	0	0	0	0	0	0	0
chrX:13532852:13536459:acr-12	0	0	0	0	0	0	0	0	0	0
chrII:8174844:8177195:acr-14	0	0	0	0	0	0	0	0	0	0
chrV:8552694:8555388:acr-15	0	0	0	0	0	0	0	0	0	0
chrV:8561215:8564345:acr-16	0	0	0	0	0	0	0	0	0	0
chrV:2608655:2615247:acr-17	0	0	0	0	0	0	0	0	0	0
chrV:15551154:15559147:acr-18	0	0	0	0	0	0	0	0	0	0
chrI:9031243:9036695:acr-19	0	0	0	0	0	0	0	0	0	0
chrX:6702462:6709306:acr-2	0	0	0	0	0	0	0	0	0	0
chrII:14373830:14377896:acr-20	0	0	0	0	0	0	0	0	0	0
chrIII:6581884:6586580:acr-21	0	0	0	0	0	0	0	0	0	0
chrV:3651658:3659572:acr-23	0	0	0	0	0	0	0	0	0	0
chrIV:15497566:15511065:acr-24	0	0	0	0	0	0	0	0	0	0
chrIV:6464351:6468327:acr-25	0	0	0	0	0	0	0	0	0	0
chrX:6709537:6712925:acr-3	0	0	0	0	0	0	0	0	0	0
chrIII:6509445:6514768:acr-5	0	0	0	0	0	0	0	0	0	0
chrI:4359206:4362548:acr-6	0	0	0	0	0	0	0	0	0	0
chrII:7845630:7849797:acr-7	0	0	0	0	0	0	0	0	0	0
chrX:10412724:10416661:acr-8	0	0	0	0	0	0	0	0	0	0
chrX:13642347:13646898:acr-9	0	0	0	0	0	0	0	0	0	0
chrV:6524627:6532089:acs-1	0	0	0	0	0	0	0	0	0	0
chrV:14146498:14148839:acs-10	0	0	0	0	0	0	0	0	0	0
chrII:4742136:4745280:acs-11	0	0	0	0	0	0	0	0	0	0
chrV:20903976:20907433:acs-12	0	0	0	0	0	0	0	0	0	0
chrI:511043:519805:acs-13	0	0	0	0	0	0	0	0	0	0
chrV:9508131:9510429:acs-14	0	0	0	0	0	0	0	0	0	0
chrII:933017:936989:acs-15	1	0	0	-1	0	0	0	0	0	-1
chrI:1471226:1479923:acs-16	0	0	0	0	0	0	0	0	0	0
chrX:5937562:5942047:acs-17	0	0	0	0	0	0	0	0	0	0
chrIV:10310747:10313670:acs-18	0	-1	-1	0	0	0	-1	0	0	0
chrIII:3864488:3867098:acs-19	0	0	0	0	0	0	0	0	0	0
chrV:15567393:15569894:acs-2	0	1	1	1	1	1	1	1	1	1
chrIV:12392120:12398706:acs-20	0	0	0	0	0	0	0	0	0	0
chrV:3089067:3091351:acs-21	0	0	0	0	0	0	0	0	0	0
chrX:8931240:8939263:acs-22	0	0	0	0	0	0	0	0	0	0
chrV:1969527:1974514:acs-3	0	0	0	0	0	0	0	0	0	0
chrIII:7167837:7170990:acs-4	0	0	0	0	0	0	0	0	0	0
chrIII:13540138:13543534:acs-5	0	0	0	0	0	0	0	0	0	0
chrII:7061998:7064777:acs-6	1	0	1	0	1	0	1	0	1	0
chrII:9292016:9294050:acs-7	0	0	0	0	0	0	0	0	0	0
chrX:16878147:16880526:acs-9	0	0	0	0	0	0	0	0	0	0
chrIII:1116419:1142927:acsd-1	0	0	0	0	0	0	0	0	0	0
chrV:11079166:11082415:act-1	0	0	0	0	0	0	0	0	0	0
chrV:11076736:11078154:act-2	0	0	0	0	0	0	0	0	0	0
chrV:11069407:11073264:act-3	0	0	0	0	0	0	0	0	0	0
chrX:4960552:4964413:act-4	0	0	0	0	0	0	0	0	0	0
chrIII:13604411:13606066:act-5	0	0	0	0	0	0	0	0	0	0
chrX:6496802:6499836:actl-1	0	0	0	0	0	0	0	0	0	0
chrIII:4722125:4730919:acy-1	0	0	0	0	0	0	0	0	0	0
chrV:5976028:5981513:acy-2	0	0	0	0	0	0	0	0	0	0
chrIII:3774895:3786477:acy-3	0	0	0	0	0	0	0	0	0	0
chrV:5624726:5630892:acy-4	0	0	0	0	0	0	0	0	0	0
chrII:7252258:7255735:ada-2	0	0	0	0	0	0	0	0	0	0
chrIV:7024210:7028144:adah-1	0	0	0	0	0	0	0	0	0	0
chrII:6891651:6893639:adal-1	0	0	0	0	0	0	0	0	0	0
chrII:11444161:11445255:adbp-1	0	0	0	0	0	0	0	0	0	0
chrX:4854068:4860036:add-1	0	0	0	0	0	0	0	0	0	0
chrV:12009539:12013406:add-2	0	0	0	0	0	0	0	0	0	0
chrIV:11209308:11210831:adk-1	0	0	0	0	0	0	0	0	0	0
chrX:13687956:13695800:adm-2	0	0	0	0	0	0	0	0	0	0
chrX:7794874:7798298:adm-4	0	0	0	0	0	0	0	0	0	0
chrII:12497216:12502878:ador-1	0	0	0	0	0	0	0	0	0	0
chrI:1610389:1621335:adpr-1	0	0	0	0	0	0	0	0	0	0
chrI:7773179:7777652:adr-1	0	0	0	0	0	0	0	0	0	0
chrIII:7231038:7232882:adr-2	0	0	0	0	0	0	0	0	0	0
chrIII:295640:298556:ads-1	0	0	0	0	0	0	0	0	0	0
chrI:7246848:7248687:adsl-1	0	0	0	0	0	0	0	0	0	0
chrV:4818762:4823344:adss-1	0	0	0	0	0	0	0	0	0	0
chrX:12678831:12689279:adt-1	0	0	0	0	0	0	0	0	0	0
chrX:7586109:7595414:adt-2	0	0	0	0	0	0	0	0	0	0
chrX:3931630:3937897:adt-3	0	0	0	0	0	0	0	0	0	-1
chrI:7602306:7608245:aex-1	0	0	0	0	0	0	0	0	0	0
chrX:9650997:9653116:aex-2	0	0	0	0	0	0	0	0	0	0
chrX:751144:759732:aex-3	0	0	0	0	0	0	0	0	0	0
chrX:3729280:3731960:aex-4	0	0	0	0	0	0	0	0	0	0
chrI:14850051:14855827:aex-5	0	0	0	0	0	0	0	0	0	0
chrI:13543064:13545188:aex-6	0	0	0	0	0	0	0	0	0	0
chrX:6631926:6635273:aexr-1	0	0	0	0	0	0	0	0	0	0
chrX:6627962:6631537:aexr-2	0	0	0	0	0	0	0	0	0	0
chrX:8957529:8961170:aexr-3	0	0	0	0	0	0	0	0	0	0
chrI:2160041:2209637:afd-1	0	0	0	0	0	0	0	0	0	0
chrII:6860581:6863752:aff-1	0	0	0	0	0	0	0	0	0	0
chrIII:440266:443494:affl-1	0	0	0	0	0	0	0	0	0	0
chrIII:434890:440142:affl-2	0	0	0	0	0	0	0	0	0	0
chrIV:7244207:7245502:afmd-1	0	0	0	0	0	0	0	0	0	0
chrIV:13509223:13513433:afmd-2	0	0	0	0	0	0	0	0	0	0
chrII:11519327:11527054:age-1	0	0	0	0	0	0	0	0	0	0
chrI:13603880:13626225:agef-1	0	0	0	0	0	0	0	0	0	0
chrII:14350712:14358113:agl-1	0	0	0	0	0	0	0	0	0	0
chrIII:12793385:12798157:agmo-1	0	0	0	0	0	0	0	0	0	0
chrII:6760682:6775176:agr-1	0	0	0	0	0	0	0	0	0	0
chrX:5289727:5303600:ags-3	0	0	0	0	0	0	0	0	0	0
chrIV:13368275:13369412:agt-1	0	0	0	0	0	0	0	0	0	0
chrII:5371980:5373827:agt-2	0	0	0	0	0	0	0	0	0	0
chrII:8845597:8848902:agxt-1	0	0	0	0	0	0	0	0	0	0
chrV:14130594:14130674:AH10.10	0	0	0	0	0	0	0	0	0	0
chrV:14156830:14157622:AH10.2	0	0	0	0	0	0	0	0	0	0
chrV:14137347:14137866:AH10.4	0	0	0	0	0	0	0	0	0	0
chrV:14151128:14151178:AH10.7	0	0	0	0	0	0	0	0	0	0
chrV:14139474:14139565:AH10.8	0	0	1	0	0	0	0	0	0	0
chrV:14151128:14151178:AH10.9	0	0	0	0	0	0	0	0	0	0
chrII:9523169:9523534:AH6.17	0	0	0	0	0	0	0	0	0	0
chrII:9519054:9520216:AH6.3	0	0	0	0	0	0	0	1	0	0
chrX:2243601:2247008:AH9.1	0	0	0	0	0	0	0	0	0	0
chrX:2259149:2260526:AH9.3	0	0	0	0	0	0	0	0	0	0
chrX:2270991:2274337:AH9.4	0	0	0	0	0	0	0	0	0	0
chrX:2263166:2268045:AH9.6	0	0	0	0	0	0	0	0	0	0
chrX:2243114:2244464:AH9.7	0	0	0	0	0	0	0	0	0	0
chrX:2243482:2243586:AH9.9	0	0	0	0	0	0	0	0	0	0
chrI:10193924:10197000:aha-1	0	0	0	0	0	0	0	0	0	0
chrI:6836468:6838140:ahcy-1	0	0	0	0	0	0	0	0	0	0
chrI:8030958:8032886:aho-3	0	0	0	0	0	0	0	0	0	0
chrI:9522549:9531132:ahr-1	0	0	0	0	0	0	0	0	0	0
chrV:15084058:15085382:ahsa-1	0	0	0	0	0	0	0	0	0	0
chrX:16613450:16617675:ain-1	0	0	0	0	0	0	0	0	0	0
chrI:4653472:4660153:ain-2	0	0	0	0	0	0	0	0	0	0
chrV:14012332:14013644:aip-1	0	0	0	0	0	0	0	0	0	0
chrV:15134197:15136801:aipl-1	0	0	0	0	0	0	0	0	0	0
chrII:6592439:6594251:aipr-1	0	0	0	0	0	0	0	0	0	0
chrV:8221487:8223589:air-1	0	0	0	0	0	0	0	0	0	0
chrI:5937476:5938885:air-2	0	0	0	0	0	0	0	0	0	0
chrX:9078944:9113614:ajm-1	0	0	0	0	0	0	0	0	0	0
chrII:7472605:7478537:aka-1	0	0	0	0	0	0	0	0	0	0
chrIII:6353383:6366663:akap-1	0	0	0	0	0	0	0	0	0	0
chrI:4137160:4138952:akir-1	0	0	0	0	0	0	0	0	0	0
chrV:10248906:10252845:akt-1	0	0	0	0	0	0	0	0	0	0
chrX:14147699:14152069:akt-2	0	0	0	0	0	0	0	0	0	0
chrIII:13563345:13564937:aldo-1	0	0	0	0	0	0	0	0	0	0
chrIII:5874675:5876470:aldo-2	0	0	0	0	0	0	0	0	0	0
chrII:7658324:7662288:alfa-1	0	0	0	0	0	0	0	0	0	0
chrX:13949109:13956259:alg-1	0	0	0	0	0	0	0	0	0	0
chrII:873171:879878:alg-2	0	0	0	0	0	0	0	0	0	0
chrIV:11704245:11708264:alg-3	0	1	1	1	0	1	0	0	1	0
chrIII:9887209:9891458:alg-4	1	1	0	1	1	1	0	0	1	0
chrI:9989801:9993976:alg-5	0	0	0	0	0	0	0	0	0	0
chrIII:6460119:6462222:algn-1	0	0	0	0	0	0	0	0	0	0
chrI:9960369:9961977:algn-10	0	0	0	0	0	0	0	0	0	0
chrIII:7287845:7290562:algn-11	0	0	0	0	0	0	0	0	0	0
chrV:8035110:8039677:algn-12	0	0	0	0	0	0	0	0	0	0
chrV:13961235:13961977:algn-13	0	0	0	0	0	0	0	0	0	0
chrIV:3800871:3803426:algn-14	0	0	0	0	0	0	0	0	0	0
chrII:5375266:5377111:algn-2	0	0	0	0	0	0	0	0	0	0
chrII:14127640:14132833:algn-3	0	0	0	0	0	0	0	0	0	0
chrV:4195576:4199399:algn-5	0	0	0	0	0	0	0	0	0	0
chrII:8040001:8041732:algn-6	0	0	0	0	0	0	0	0	0	0
chrV:19926637:19934323:algn-7	0	0	0	0	0	0	0	0	0	0
chrII:9882727:9886442:algn-8	0	0	0	0	0	0	0	0	0	0
chrII:10584335:10587985:algn-9	0	0	0	0	0	0	0	0	0	0
chrIII:5077764:5080661:alh-1	0	0	0	0	0	0	0	0	0	0
chrX:7140503:7143641:alh-10	0	0	0	0	0	0	0	0	0	0
chrIII:774320:778154:alh-11	0	0	0	0	0	0	0	0	0	0
chrIII:7454080:7455980:alh-12	0	0	0	0	0	0	0	0	0	0
chrX:12782393:12787154:alh-13	0	0	0	0	0	0	0	0	0	0
chrV:1644168:1647728:alh-2	0	0	0	0	0	0	0	1	0	0
chrIV:11022602:11025870:alh-3	0	0	0	0	0	0	0	0	0	0
chrV:6427207:6429914:alh-4	0	0	0	0	0	0	0	0	0	0
chrV:1996099:1999581:alh-5	0	0	0	0	0	0	0	0	0	0
chrII:1306242:1309754:alh-6	0	0	0	0	0	0	0	0	0	0
chrII:13485757:13491786:alh-7	0	0	0	0	0	0	0	0	0	0
chrII:11729010:11731198:alh-8	0	0	0	0	0	0	0	0	0	0
chrIII:5857208:5859186:alh-9	0	0	0	0	0	0	0	0	0	0
chrII:1412408:1420312:alkb-1	0	0	0	0	0	0	0	0	0	0
chrII:12786321:12788153:alkb-7	0	0	0	0	0	0	0	0	0	0
chrIII:3709329:3713352:alkb-8	0	0	0	0	0	0	0	0	0	0
chrIV:10695305:10697071:allo-1	0	0	0	0	0	0	0	0	0	0
chrIV:8852499:8862246:alp-1	0	0	0	0	0	0	0	0	0	0
chrX:11121870:11125620:alr-1	0	0	0	0	0	0	0	0	0	0
chrIII:9957350:9963132:alx-1	0	0	0	0	0	0	0	0	0	0
chrIV:9108930:9109753:aly-1	0	0	0	0	0	0	0	0	0	0
chrIV:9147467:9148579:aly-2	0	0	0	0	0	0	0	0	0	0
chrIV:12123288:12124807:aly-3	0	0	0	0	0	0	0	0	0	0
chrIV:4248069:4258439:ama-1	0	0	0	0	0	0	0	0	0	0
chrX:4733094:4738591:aman-1	0	0	0	0	0	0	0	0	0	0
chrV:11927660:11933246:aman-2	0	0	0	0	0	0	0	0	0	0
chrI:5325555:5330228:aman-3	0	0	0	0	0	0	0	0	0	0
chrII:5203321:5209801:ampd-1	0	0	0	0	0	0	0	0	0	0
chrIV:9644293:9647934:amph-1	0	0	0	0	0	0	0	0	0	0
chrX:4571436:4573914:amt-1	0	0	0	0	0	0	0	0	0	0
chrIV:13042390:13047043:amt-2	0	0	0	0	0	0	0	0	0	0
chrII:8363171:8369159:amt-3	0	0	0	0	0	0	0	0	0	0
chrX:4565301:4569620:amt-4	0	0	0	0	0	0	0	0	0	0
chrIII:3822402:3826262:amx-1	0	0	0	0	0	0	0	0	0	0
chrI:12759581:12764960:amx-2	0	0	0	0	0	0	0	0	0	0
chrV:20898839:20903535:amx-3	0	0	0	0	0	0	0	0	0	0
chrIV:6770832:6779859:anat-1	0	0	0	0	0	0	0	0	0	0
chrI:4318032:4359090:anc-1	0	-1	0	0	0	0	0	0	0	0
chrV:2653078:2662981:angl-1	0	0	0	0	0	0	0	0	0	0
chrIII:12446352:12453202:ani-1	0	0	0	0	0	0	0	0	0	0
chrII:6361158:6365367:ani-2	0	0	0	0	0	0	0	0	0	0
chrV:19697559:19705212:ani-3	0	0	0	0	0	0	0	0	0	0
chrIII:8684807:8686481:anmt-1	0	0	0	0	0	0	0	0	0	0
chrIII:6154843:6157758:anmt-2	0	0	0	0	0	0	0	0	0	0
chrV:9956878:9958331:anmt-3	0	0	0	0	0	0	0	0	0	0
chrIII:13246564:13253700:anoh-1	0	0	0	0	0	0	0	0	0	0
chrIV:14658318:14675145:anoh-2	0	0	0	0	0	0	0	0	0	0
chrV:12859443:12863835:anp-1	0	0	0	0	0	0	0	0	0	0
chrIII:6451047:6451567:anr-1	0	0	0	0	0	0	0	0	0	0
chrI:5046473:5046785:anr-10	0	0	0	0	0	0	0	0	0	0
chrIV:9700863:9701286:anr-11	0	0	0	0	0	0	0	0	0	0
chrII:13770842:13771616:anr-12	0	0	0	0	0	0	0	0	0	0
chrIV:11136288:11136473:anr-13	0	0	0	0	0	0	0	0	0	0
chrI:12775553:12776532:anr-14	0	0	0	0	0	0	0	0	0	0
chrV:12011976:12012218:anr-15	0	0	0	0	0	0	0	0	0	0
chrX:11524985:11526635:anr-16	0	-1	0	0	0	0	0	0	0	0
chrX:17697238:17697346:anr-17	0	0	0	0	0	-1	0	0	0	0
chrIV:3805236:3806561:anr-18	0	0	0	0	0	0	0	0	0	0
chrI:1916941:1917064:anr-19	0	0	0	0	0	0	0	0	0	0
chrII:12178469:12178764:anr-2	0	0	0	0	0	0	0	0	0	0
chrI:9382457:9383548:anr-20	0	0	0	0	0	0	0	0	0	0
chrV:7007300:7007564:anr-21	-1	-1	-1	-1	-1	0	0	0	0	-1
chrII:6099409:6099849:anr-22	0	0	0	0	0	0	0	0	0	0
chrV:5949199:5949388:anr-23	0	0	0	0	0	0	0	0	0	0
chrX:1995742:1996672:anr-24	0	0	0	0	0	0	0	0	0	0
chrI:9375256:9375823:anr-25	0	0	0	0	0	0	0	0	0	0
chrIII:2439939:2440819:anr-26	0	0	0	0	0	0	0	0	0	0
chrII:560596:560990:anr-27	0	0	0	0	0	0	0	0	0	0
chrIII:2439872:2440783:anr-28	0	0	0	0	0	0	0	0	0	0
chrV:12810466:12810739:anr-29	0	0	0	0	0	0	0	0	0	0
chrIV:15522593:15524764:anr-3	0	0	0	0	0	0	0	0	0	0
chrV:12439501:12440814:anr-30	0	0	0	1	0	0	0	1	0	0
chrV:6003574:6006746:anr-32	1	0	0	1	1	0	0	1	0	0
chrV:9371732:9371934:anr-33	0	0	1	0	0	1	0	0	0	0
chrIII:8787414:8789578:anr-34	0	0	0	0	0	0	0	0	0	0
chrII:11170720:11176247:anr-35	0	0	0	0	0	0	0	0	0	0
chrV:7854249:7854959:anr-36	0	0	0	0	0	0	0	0	0	0
chrV:20192729:20193439:anr-37	0	0	0	0	0	0	0	0	0	0
chrI:5356231:5356728:anr-38	0	0	0	0	0	0	0	0	0	0
chrII:2421069:2423075:anr-39	0	0	0	0	0	0	0	0	0	0
chrIV:4977095:4977288:anr-4	0	0	0	0	0	1	0	0	0	0
chrI:11213846:11214634:anr-40	0	0	0	0	0	0	0	0	0	0
chrII:4059051:4059523:anr-41	0	0	0	0	0	0	0	0	0	0
chrI:1822400:1823043:anr-42	0	0	0	0	0	0	0	0	0	0
chrV:10951231:10951557:anr-43	1	0	0	0	0	0	0	0	0	0
chrIV:8231730:8235014:anr-44	0	0	0	0	0	0	0	0	0	0
chrI:3410344:3411465:anr-45	0	0	0	0	0	0	0	0	0	0
chrI:11013399:11014203:anr-46	0	0	0	0	0	0	0	0	0	0
chrIV:3201458:3203707:anr-47	0	0	0	0	0	-1	-1	0	-1	0
chrII:2166430:2170212:anr-48	0	0	0	0	0	0	0	0	0	0
chrX:1531976:1535983:anr-49	0	0	0	0	0	0	0	0	0	0
chrI:6136719:6136927:anr-5	0	0	0	0	0	0	0	0	1	0
chrIV:1629778:1629987:anr-50	0	0	0	0	0	0	0	0	0	0
chrII:9237180:9239151:anr-51	0	0	0	0	0	0	0	0	0	0
chrII:10294091:10295693:anr-52	0	0	0	0	0	0	0	0	0	0
chrIII:1294929:1298375:anr-53	1	0	0	0	1	1	1	1	1	0
chrII:5329560:5331221:anr-54	1	0	0	0	0	0	0	1	0	0
chrIV:16802500:16803632:anr-55	0	0	0	0	0	0	0	0	0	0
chrIV:12555609:12556053:anr-56	0	0	0	0	0	1	0	0	0	0
chrIV:10809557:10810538:anr-57	0	0	0	0	0	0	0	0	0	0
chrV:1197813:1198060:anr-58	0	0	0	0	0	-1	-1	0	0	0
chrV:5685229:5685651:anr-6	0	0	0	0	0	0	0	0	0	0
chrV:11238811:11239060:anr-7	0	0	0	0	0	0	0	0	0	0
chrIV:8959569:8960955:anr-8	0	0	0	0	0	0	0	0	0	0
chrIII:3654943:3655233:anr-9	0	0	0	0	0	0	0	0	0	0
chrIII:13461148:13464657:ant-1.1	0	0	0	0	0	0	0	0	0	0
chrI:6729995:6730959:ant-1.2	0	1	0	0	0	1	0	0	0	0
chrIV:9708168:9709305:ant-1.3	0	1	1	1	1	0	1	1	1	1
chrIV:8459177:8460327:ant-1.4	0	1	0	0	0	0	0	0	0	0
chrV:10127491:10130295:aos-1	0	0	0	0	0	0	0	0	0	0
chrX:9336818:9342984:apa-2	0	0	0	0	0	0	0	0	0	0
chrIII:2583952:2597034:apb-1	0	0	0	0	0	0	0	0	0	0
chrI:7853749:7857852:apb-3	0	0	0	0	0	0	0	0	0	0
chrV:10425361:10426425:apc-10	0	0	0	0	0	0	0	0	0	0
chrIII:4593862:4594426:apc-11	0	0	0	0	0	0	0	0	0	0
chrII:11108158:11109583:apc-17	0	0	0	0	0	0	0	0	0	0
chrIII:8080569:8083701:apc-2	0	0	0	0	0	0	0	0	0	0
chrII:3532526:3546431:apd-3	0	0	0	0	0	0	0	0	0	0
chrV:11675937:11685274:ape-1	0	0	0	0	0	0	0	0	0	0
chrI:14406027:14417942:apg-1	0	0	0	0	0	0	0	0	0	0
chrI:9232068:9233560:aph-1	0	0	0	0	0	0	0	0	0	0
chrI:10340996:10345654:aph-2	0	0	0	0	0	0	0	0	0	0
chrX:5112415:5116866:apl-1	0	0	0	0	0	0	0	0	0	0
chrI:5342179:5344724:apm-1	0	0	0	0	0	0	0	0	0	0
chrX:954838:957762:apm-3	0	0	0	0	0	0	0	0	0	0
chrII:8047563:8049063:apn-1	0	0	0	0	0	0	0	0	0	0
chrI:4964666:4967089:app-1	0	0	0	0	0	0	0	0	0	0
chrI:8050042:8055489:apr-1	0	0	0	0	0	0	0	0	0	0
chrV:6017969:6018886:aps-1	0	0	0	0	0	0	0	0	0	0
chrX:4458271:4459264:aps-2	0	0	0	0	0	0	0	0	0	0
chrI:1154505:1156020:aps-3	0	0	0	0	0	0	0	0	0	0
chrX:11068526:11072047:apt-9	0	0	0	0	0	0	0	0	0	0
chrII:6454973:6456539:aptf-1	0	0	0	0	0	0	0	0	0	0
chrIV:13413560:13416047:aptf-2	0	0	0	0	0	0	0	0	0	0
chrII:8594189:8596294:aptf-3	0	0	0	0	0	0	0	0	0	0
chrII:8590983:8593010:aptf-4	0	0	0	0	0	0	0	0	0	0
chrV:3210188:3223218:apx-1	0	0	0	0	0	0	0	0	0	0
chrX:7568128:7569722:apy-1	0	0	0	0	0	0	0	0	0	0
chrII:7235829:7238349:aqp-1	0	0	0	0	0	0	0	0	0	0
chrII:9768356:9769847:aqp-10	0	0	0	0	0	0	0	0	0	0
chrIII:13673279:13674746:aqp-11	0	0	0	0	0	0	0	0	0	0
chrII:12203267:12209163:aqp-12	0	0	0	0	0	0	0	0	0	0
chrII:9258865:9261979:aqp-2	0	0	0	0	0	0	0	0	0	0
chrIV:10961228:10966459:aqp-3	0	0	0	0	0	0	0	0	0	0
chrV:9737555:9739740:aqp-4	0	0	0	0	0	0	0	0	0	0
chrV:10491742:10493268:aqp-5	0	0	0	0	0	0	0	0	0	0
chrV:10648445:10651997:aqp-6	0	0	0	0	0	0	0	0	0	0
chrX:3025535:3026974:aqp-7	0	0	0	0	0	0	0	0	0	0
chrX:4702122:4704970:aqp-8	0	0	0	0	0	0	0	0	0	0
chrI:9605895:9609041:aqp-9	0	0	0	0	0	0	0	0	0	0
chrII:9674977:9677210:arc-1	0	0	0	0	0	0	0	0	0	0
chrI:10624463:10625387:arch-1	0	0	0	0	0	0	0	0	0	0
chrIV:11131278:11133787:ard-1	0	0	0	0	0	0	0	0	0	0
chrIV:7634785:7635712:arf-1.1	0	0	-1	-1	-1	0	-1	0	0	-1
chrIII:5716114:5717485:arf-1.2	0	0	0	0	0	0	0	0	0	0
chrIV:7982525:7983925:arf-3	0	0	0	0	0	0	0	0	0	0
chrIV:16947119:16949978:arf-6	0	0	0	0	0	0	0	0	0	0
chrX:1786906:1788405:arg-1	0	0	-1	0	-1	0	0	0	0	0
chrV:16103893:16105978:argk-1	0	0	0	0	0	0	0	0	0	0
chrI:6058545:6060953:ari-1.1	0	0	0	0	0	0	0	0	0	0
chrI:6055946:6058424:ari-1.2	0	0	0	0	0	0	0	0	0	0
chrI:6053784:6055821:ari-1.3	0	0	0	0	0	0	0	0	0	0
chrIV:15524091:15528528:ari-1.4	0	0	0	0	0	0	0	0	0	0
chrIV:5551133:5558820:ari-2	0	0	0	0	0	0	0	0	0	0
chrV:186168:201297:arid-1	0	0	0	0	0	0	0	0	0	0
chrIV:12622090:12631022:ark-1	0	0	0	0	0	0	0	0	0	0
chrII:8581999:8583080:arl-1	0	0	0	0	0	0	0	0	0	0
chrI:2065698:2069098:arl-13	0	0	0	0	0	0	0	0	0	0
chrII:14606471:14608342:arl-3	0	0	0	0	0	0	0	0	0	0
chrIII:9823241:9824132:arl-5	0	0	0	0	0	0	0	0	0	0
chrIII:4813215:4814822:arl-6	0	0	0	0	0	0	0	0	0	0
chrIV:14798148:14799229:arl-8	0	0	0	0	0	0	0	0	0	0
chrIII:5692895:5693935:arle-14	0	0	0	0	0	0	0	0	0	0
chrII:15120300:15123345:arp-1	0	0	0	0	0	0	0	0	0	0
chrIV:7900200:7902271:arp-11	0	0	0	0	0	0	0	0	0	0
chrII:8035868:8037346:arp-6	0	0	0	0	0	0	0	0	0	0
chrX:950781:954233:arr-1	0	0	0	0	0	0	0	0	0	0
chrII:627504:628662:arrd-1	0	0	0	0	0	0	0	0	0	0
chrII:12939990:12943936:arrd-10	0	0	0	0	0	0	0	0	0	0
chrII:13763422:13765621:arrd-11	0	0	0	0	0	0	0	0	0	0
chrII:13766251:13768441:arrd-12	0	0	0	0	0	0	0	0	0	0
chrII:13758407:13761235:arrd-13	0	0	0	0	0	0	0	0	0	0
chrII:13752315:13756267:arrd-14	0	0	0	0	0	0	0	0	0	0
chrIII:8930035:8936746:arrd-15	0	0	0	0	0	0	0	0	0	0
chrIII:12484731:12488341:arrd-16	0	0	0	0	0	0	0	0	0	0
chrIII:13626993:13630808:arrd-17	0	0	0	0	0	0	0	0	0	0
chrV:3310122:3312117:arrd-18	0	0	0	0	0	0	0	0	0	0
chrV:3313243:3315241:arrd-19	0	0	0	0	0	0	0	0	0	0
chrII:9407768:9409013:arrd-2	0	0	0	0	0	0	0	0	0	0
chrV:3410519:3412858:arrd-22	0	0	0	0	0	0	0	0	0	0
chrX:4885950:4889575:arrd-23	0	0	0	0	0	0	0	0	0	0
chrX:13979068:13980515:arrd-24	0	0	0	0	0	0	0	0	0	0
chrX:14033793:14037454:arrd-25	0	0	0	0	0	0	0	0	0	0
chrIV:2066197:2072014:arrd-26	0	0	0	0	0	0	0	0	0	0
chrX:10183979:10186247:arrd-28	0	0	0	0	0	0	0	0	0	0
chrII:9412557:9414217:arrd-3	0	0	0	0	0	0	-1	0	-1	0
chrII:9837008:9838310:arrd-4	0	0	0	0	0	0	0	0	0	0
chrII:9835220:9837024:arrd-5	0	0	0	0	0	0	0	0	0	0
chrII:11142738:11150390:arrd-6	0	0	0	0	0	0	0	0	0	0
chrII:12060206:12062621:arrd-7	0	0	0	0	0	0	0	0	0	0
chrII:12065084:12067568:arrd-8	0	0	0	0	0	0	0	0	0	0
chrII:12479268:12480911:arrd-9	0	0	1	0	0	0	1	1	1	1
chrII:6970667:6972235:art-1	0	0	0	0	0	0	0	0	0	0
chrII:10199809:10200823:arv-1	0	0	0	0	0	0	0	0	0	0
chrI:2883545:2893718:arx-1	0	0	0	0	0	0	0	0	0	0
chrV:10334942:10338355:arx-2	0	0	0	0	0	0	0	0	0	0
chrIII:12052423:12058458:arx-3	0	0	0	0	0	0	0	0	0	0
chrIII:862305:866784:arx-4	0	0	0	0	0	0	0	0	0	0
chrIII:12816788:12818100:arx-5	0	0	0	0	0	0	0	0	0	0
chrIII:4878657:4879643:arx-6	0	0	0	0	0	0	0	0	0	0
chrI:3069324:3070150:arx-7	0	0	0	0	0	0	0	0	0	0
chrI:12505027:12507569:asah-1	0	0	0	0	0	0	0	0	0	0
chrII:10139589:10141406:asah-2	0	0	0	0	0	0	0	0	0	0
chrIII:4594542:4595821:asb-1	0	0	0	0	0	0	0	0	0	0
chrX:4469765:4471476:asb-2	0	0	0	0	0	0	0	0	0	0
chrII:57669:60040:ascc-1	0	0	0	0	0	0	0	0	0	0
chrIII:4197284:4202289:asd-1	0	0	0	0	0	0	0	0	0	0
chrI:6877058:6892143:asd-2	0	0	0	0	0	0	0	0	0	0
chrI:9658273:9660080:asfl-1	0	0	0	0	0	0	0	0	0	0
chrI:8692945:8693468:asg-1	0	0	0	0	0	0	0	0	0	0
chrX:6841257:6842149:asg-2	0	0	0	0	0	0	0	0	0	0
chrII:11979837:11988972:ash-2	0	0	0	0	0	0	0	0	0	0
chrI:3769671:3773914:asic-1	0	0	0	0	0	0	0	0	0	0
chrI:7480107:7483470:asic-2	0	0	0	0	0	0	0	0	0	0
chrII:6910071:6912697:asm-1	0	0	0	0	0	0	0	0	0	0
chrX:11321078:11324251:asm-2	0	0	0	0	0	0	0	0	0	0
chrIV:520213:523809:asm-3	0	0	0	0	0	0	0	0	0	0
chrIII:8895081:8896654:asna-1	0	0	0	0	0	0	0	0	0	0
chrV:8546127:8548880:asns-1	0	0	0	0	0	0	0	0	0	0
chrX:8748433:8750969:asns-2	0	0	0	0	0	0	0	0	0	0
chrV:19049460:19050755:asp-1	0	0	0	0	0	0	0	0	0	0
chrV:8270642:8272058:asp-12	0	0	1	0	0	0	1	1	1	0
chrV:8641444:8643193:asp-13	-1	0	0	0	0	0	0	0	0	0
chrX:6444187:6446664:asp-14	0	1	1	0	0	1	1	1	1	0
chrV:19043214:19044853:asp-15	0	0	0	0	0	0	0	0	0	0
chrV:19039057:19042605:asp-16	0	0	0	0	0	0	0	0	0	0
chrV:19035722:19037320:asp-17	0	0	0	0	0	0	0	1	1	1
chrV:18730173:18731679:asp-18	0	0	-1	-1	-1	0	0	-1	-1	-1
chrV:18728702:18729374:asp-19	0	0	0	0	0	0	0	0	0	0
chrV:9203076:9204734:asp-2	0	0	0	0	0	0	0	0	0	0
chrX:6791063:6792715:asp-3	0	0	0	0	0	0	0	0	0	0
chrX:13218976:13221462:asp-4	0	0	0	0	0	0	0	0	0	0
chrV:8272384:8274046:asp-5	0	0	0	0	0	0	0	0	0	0
chrV:8267510:8268937:asp-6	0	0	0	0	0	0	0	0	0	0
chrV:3028293:3029583:asp-7	0	0	0	0	0	0	0	0	0	0
chrV:3024519:3027931:asp-8	0	0	0	0	-1	0	0	0	-1	0
chrIV:6185887:6189205:asp-9	0	0	0	0	0	0	0	0	0	0
chrI:9221815:9226390:aspm-1	0	0	0	0	0	0	0	0	0	0
chrV:10315244:10317394:asps-1	0	0	0	0	0	0	0	0	0	0
chrII:4127836:4134978:ast-1	0	0	0	0	0	0	0	0	0	0
chrII:10248990:10251169:atad-3	0	0	0	0	0	0	0	0	0	0
chrX:5849103:5851971:atat-2	0	0	0	0	0	0	0	0	0	0
chrI:9611812:9615081:ate-1	0	0	0	0	0	0	0	0	0	0
chrII:8751985:8753940:atf-2	0	0	0	0	0	0	0	0	0	0
chrX:14809158:14810849:atf-4	0	0	0	0	0	0	0	0	0	0
chrX:12480947:12484908:atf-6	0	0	0	0	0	0	0	0	0	0
chrIII:4491626:4499043:atf-7	0	0	0	0	0	0	0	0	0	0
chrV:6105606:6107530:atf-8	0	0	0	0	0	0	0	0	0	0
chrV:14194445:14197697:atfs-1	0	0	0	0	0	0	0	0	0	0
chrII:8659134:8659800:atg-10	0	0	0	0	0	0	0	0	0	0
chrIII:8155927:8158190:atg-13	0	0	0	0	0	0	0	0	0	0
chrX:4459602:4462468:atg-16.1	0	0	0	0	0	0	0	0	0	0
chrII:6450888:6453391:atg-16.2	0	0	0	0	0	0	0	0	0	0
chrV:8629220:8631325:atg-18	0	0	0	0	0	0	0	0	0	0
chrX:6809093:6817214:atg-2	0	0	0	0	0	0	0	0	0	0
chrIV:1009792:1012502:atg-3	0	0	0	0	0	0	0	0	0	0
chrI:13536891:13542395:atg-4.1	0	0	0	0	0	0	0	0	0	0
chrIV:11668023:11671505:atg-4.2	0	0	0	0	0	0	0	0	0	0
chrI:1709586:1715568:atg-5	0	0	0	0	0	0	0	0	0	0
chrIV:11078676:11081055:atg-7	0	0	0	0	0	0	0	0	0	0
chrV:349384:359656:atg-9	0	0	0	0	0	0	0	0	0	0
chrIII:6415771:6419457:atgl-1	0	0	0	0	0	0	0	0	0	0
chrIV:17269339:17272186:atgp-1	0	0	0	0	0	0	0	0	0	0
chrII:14640094:14644083:atgp-2	0	0	0	0	0	0	0	0	0	0
chrI:8036942:8039768:ath-1	0	0	0	0	0	0	0	0	0	0
chrIII:10881765:10893672:athp-1	0	0	0	0	0	0	0	0	0	0
chrII:4340150:4350984:athp-2	0	0	0	0	0	0	0	0	0	0
chrIV:17046469:17048357:athp-3	0	0	0	0	0	0	0	0	0	0
chrIV:7882027:7900257:atic-1	0	0	0	0	0	0	0	0	0	0
chrV:9634860:9645595:atl-1	0	0	0	0	0	0	0	0	0	0
chrIV:2788691:2796812:atln-1	0	0	0	0	0	0	0	0	0	0
chrIV:14981608:14996318:atln-2	0	0	0	0	0	0	0	0	0	0
chrI:183363:208467:atm-1	0	0	0	0	0	0	0	0	0	0
chrV:12478412:12484449:atn-1	0	0	0	0	0	0	0	0	0	0
chrI:12652276:12654596:atp-1	0	0	0	0	0	0	0	0	0	0
chrIII:5228416:5230536:atp-2	0	0	0	0	0	0	0	0	0	0
chrI:5428446:5429861:atp-3	0	0	0	0	0	0	0	0	0	0
chrV:6426245:6427112:atp-4	0	0	0	0	0	0	0	0	0	0
chrV:11122900:11123867:atp-5	0	0	0	0	0	0	0	0	0	0
chrX:14711578:14718787:atrn-1	0	0	0	0	0	0	0	0	0	0
chrV:7193765:7196137:attf-2	0	0	0	0	0	0	0	0	0	0
chrIII:69845:86384:attf-3	0	0	0	0	0	0	0	0	0	0
chrIII:6080562:6084748:attf-4	0	0	0	0	0	0	0	0	0	0
chrX:788352:796156:attf-5	0	0	0	0	0	0	0	0	0	0
chrI:12787941:12806581:attf-6	0	0	0	0	0	0	0	0	0	0
chrIII:10461388:10468051:atx-2	0	0	0	0	0	0	0	0	0	0
chrV:15575497:15577443:atx-3	0	0	0	0	0	0	0	0	0	0
chrIV:12374680:12376121:atz-1	0	0	0	0	0	0	0	0	0	0
chrIII:1495433:1495975:ave-1	0	0	0	0	0	0	0	0	0	0
chrI:5967245:5973320:avr-14	0	0	0	0	0	0	0	0	0	0
chrV:13498785:13511718:avr-15	0	0	0	0	0	0	0	0	0	0
chrI:8513918:8517535:axl-1	0	0	0	0	0	0	0	0	0	0
chrIV:12126760:12127057:B0001.10	0	0	0	0	0	0	0	0	0	0
chrIV:12133996:12134145:B0001.11	0	0	0	0	0	0	0	0	0	-1
chrIV:12131738:12131888:B0001.12	-1	0	0	0	0	0	0	-1	0	0
chrIV:12146480:12150977:B0001.2	0	0	0	0	0	0	0	0	0	0
chrIV:12143430:12145735:B0001.3	0	0	0	0	0	0	0	0	0	0
chrIV:12135073:12138193:B0001.4	0	0	0	0	0	0	0	0	0	0
chrIV:12141158:12143331:B0001.5	0	0	0	0	0	0	0	0	0	0
chrIV:12151169:12154245:B0001.7	0	0	0	0	0	0	0	0	0	0
chrIV:12138846:12141057:B0001.8	0	0	0	0	0	0	0	0	0	0
chrI:12773658:12782341:B0019.2	0	0	0	0	0	0	0	0	0	0
chrV:10317489:10319534:B0024.11	0	0	0	0	0	0	0	0	0	0
chrV:10320710:10322304:B0024.13	0	0	0	0	0	0	0	0	0	0
chrV:10290042:10291719:B0024.15	0	0	0	0	0	0	0	0	0	0
chrV:10294697:10294839:B0024.17	0	0	0	0	0	0	0	0	0	0
chrV:10328202:10328409:B0024.18	0	0	0	0	0	0	0	0	0	0
chrV:10287559:10289292:B0024.3	0	0	0	0	0	0	0	0	0	0
chrV:10297398:10298985:B0024.4	0	0	0	0	0	1	0	1	0	0
chrI:6027193:6028370:B0025.4	0	0	0	0	0	0	0	0	0	0
chrI:6024143:6025014:B0025.5	0	0	-1	0	0	0	0	0	-1	0
chrI:6031805:6031982:B0025.6	0	0	0	0	0	0	0	0	0	0
chrI:6022266:6022337:B0025.7	0	0	0	0	0	0	0	0	0	0
chrI:6024142:6024233:B0025.8	0	0	0	0	0	0	0	0	0	0
chrII:5970096:5972658:B0034.1	0	0	0	0	0	0	0	0	0	0
chrII:5960746:5960846:B0034.10	0	0	0	0	0	0	0	0	0	0
chrII:5965518:5965687:B0034.11	0	0	0	0	0	0	0	0	0	0
chrII:5957679:5957819:B0034.12	0	0	0	0	0	0	0	0	0	0
chrII:5972899:5972995:B0034.13	0	0	0	0	0	0	0	0	0	0
chrII:5958387:5958536:B0034.14	0	0	0	0	0	0	0	0	0	0
chrII:5962754:5962888:B0034.15	0	0	0	0	0	0	0	0	0	0
chrII:5966754:5967030:B0034.16	0	0	0	0	0	0	0	0	0	0
chrII:5950184:5950318:B0034.17	0	0	-1	0	0	-1	0	0	-1	0
chrII:5944195:5944368:B0034.2	0	0	0	0	0	0	0	0	0	0
chrII:5968059:5969531:B0034.4	0	0	0	0	0	0	0	0	0	0
chrII:5972855:5974966:B0034.5	0	0	0	0	0	0	0	0	0	0
chrII:5961616:5962073:B0034.7	0	0	0	0	0	0	0	0	0	0
chrII:5966777:5966979:B0034.8	0	0	0	0	0	0	0	0	0	0
chrII:5965518:5965687:B0034.9	0	0	0	0	0	0	0	0	0	0
chrIV:11304792:11306762:B0035.13	0	0	0	0	0	0	0	0	0	0
chrIV:11296951:11298388:B0035.15	0	0	0	0	0	0	0	0	0	0
chrIV:11320311:11320697:B0035.18	0	0	0	0	0	0	0	0	0	0
chrIV:11298658:11298802:B0035.19	0	0	0	0	0	0	0	0	0	0
chrIV:11295494:11295601:B0035.20	0	0	0	0	0	0	0	0	0	0
chrIV:11327263:11327619:B0035.21	0	0	0	0	0	0	0	0	0	0
chrIV:11315152:11315182:B0035.22	0	0	0	0	0	0	0	0	0	0
chrIV:11314077:11315116:B0035.3	0	0	0	0	0	0	0	0	0	0
chrI:4664498:4665347:B0041.1	0	0	0	-1	0	0	0	0	0	0
chrI:4660520:4660713:B0041.10	0	0	0	0	0	0	0	0	0	0
chrI:4660933:4662219:B0041.11	0	0	0	0	0	0	0	0	0	0
chrI:4650730:4650763:B0041.12	0	0	0	0	0	0	0	0	0	0
chrI:4648264:4650770:B0041.5	0	0	0	0	0	0	0	0	0	0
chrI:4647279:4648275:B0041.8	0	0	0	0	0	0	0	0	0	0
chrI:4646725:4646779:B0041.9	0	0	0	0	0	0	0	0	0	0
chrX:12023586:12023663:B0198.10	0	0	0	0	0	0	0	0	0	0
chrX:12028710:12031612:B0198.2	0	0	0	0	0	0	0	0	0	0
chrX:12042592:12049347:B0198.3	0	0	0	0	0	0	0	0	0	0
chrX:12025180:12025315:B0198.4	0	0	0	0	0	0	0	0	0	0
chrX:12049520:12049659:B0198.5	0	0	0	0	0	0	0	0	0	0
chrX:12050248:12050463:B0198.6	0	0	0	0	0	0	0	0	0	0
chrX:12050215:12050430:B0198.7	0	0	0	0	0	0	0	0	0	0
chrX:12023586:12023663:B0198.8	0	0	0	0	0	0	0	0	0	0
chrX:12049787:12050001:B0198.9	0	0	0	0	0	0	0	0	0	0
chrI:10713504:10718201:B0205.1	0	0	0	0	0	0	0	0	0	0
chrI:10708362:10710376:B0205.10	0	0	0	0	0	0	0	1	1	1
chrI:10730462:10730740:B0205.12	0	0	0	0	0	0	0	0	0	0
chrI:10727754:10728808:B0205.13	0	0	1	1	1	1	1	1	1	1
chrI:10726087:10727386:B0205.14	0	0	0	0	0	0	0	1	0	1
chrI:10734142:10734256:B0205.16	0	0	0	0	0	0	0	0	0	0
chrI:10741367:10744445:B0205.4	0	0	0	0	0	0	0	0	0	0
chrI:10740215:10740475:B0205.5	0	0	0	0	1	0	0	0	0	0
chrI:10728894:10730233:B0205.8	0	0	0	0	0	0	0	0	0	0
chrI:10720808:10723496:B0205.9	0	0	0	0	0	0	0	0	0	0
chrI:5964400:5967211:B0207.1	0	0	0	0	0	0	1	0	1	0
chrI:5959007:5959532:B0207.10	0	1	1	0	1	1	1	0	0	1
chrI:5962952:5964183:B0207.11	0	0	0	0	0	0	0	0	0	0
chrI:5968740:5968963:B0207.13	0	0	0	0	0	0	0	0	0	0
chrI:5919379:5919529:B0207.14	0	0	1	0	0	0	0	0	0	0
chrI:5969289:5969354:B0207.15	0	0	0	0	0	0	0	0	0	0
chrI:5955030:5957007:B0207.2	0	0	0	0	0	0	0	0	0	0
chrI:5919054:5935416:B0207.5	0	0	0	0	0	0	0	0	0	0
chrI:5935369:5936957:B0207.6	0	0	0	0	0	0	0	0	0	0
chrI:5945562:5947640:B0207.7	0	0	0	-1	0	-1	0	0	0	0
chrI:5957440:5958359:B0207.9	0	0	0	0	0	0	0	0	0	0
chrIV:3540135:3543603:B0212.3	0	0	0	0	0	0	0	0	0	0
chrIV:3552128:3552353:B0212.7	0	-1	0	-1	0	-1	-1	0	0	0
chrIV:3575407:3575461:B0212.8	0	0	0	0	0	0	0	0	0	0
chrIV:3546878:3546958:B0212.9	0	0	0	0	0	0	0	0	0	0
chrV:3966821:3966927:B0213.18	0	0	0	0	0	0	0	0	0	0
chrV:3956513:3956618:B0213.21	0	0	0	0	0	0	0	0	0	0
chrV:3959419:3959524:B0213.22	-1	-1	0	0	0	0	-1	0	0	0
chrV:3962606:3962711:B0213.23	0	0	0	0	0	0	0	0	0	0
chrV:3969325:3969427:B0213.24	0	-1	0	0	0	0	0	0	0	0
chrIV:8155193:8156587:B0218.5	0	0	0	0	0	0	0	0	0	0
chrIV:8164581:8166050:B0218.7	0	0	0	0	0	0	0	0	0	0
chrV:9134254:9135421:B0222.1	0	0	0	0	0	0	0	0	0	0
chrV:9158415:9159540:B0222.10	1	1	1	0	0	0	1	0	1	1
chrV:9165817:9168189:B0222.11	0	0	0	0	0	0	0	0	0	0
chrV:9156406:9156538:B0222.14	0	1	0	0	0	0	0	0	0	1
chrV:9155529:9156779:B0222.15	0	0	0	0	0	0	0	0	0	0
chrV:9152320:9154872:B0222.5	0	0	0	0	0	0	0	0	0	0
chrII:7755342:7756907:B0228.1	0	0	0	0	0	0	0	0	0	0
chrII:7745689:7745852:B0228.10	0	0	0	0	0	0	0	0	0	0
chrII:7753988:7755166:B0228.6	0	0	0	0	0	0	0	0	0	0
chrII:7757189:7759044:B0228.7	0	0	0	0	0	0	0	0	0	0
chrII:7759709:7761540:B0228.8	0	0	0	1	0	0	0	0	0	0
chrII:7762061:7763669:B0228.9	0	0	0	0	0	0	0	0	0	0
chrV:5269484:5270744:B0238.11	0	0	0	0	0	0	0	0	0	0
chrV:5265843:5268825:B0238.12	0	0	0	0	0	0	0	0	0	0
chrV:5240202:5240635:B0238.15	0	0	0	0	0	0	0	0	0	0
chrV:5236478:5236627:B0238.18	0	0	0	0	0	0	-1	0	0	0
chrV:5275553:5278101:B0238.9	0	0	0	0	0	0	0	0	0	0
chrV:11741395:11741480:B0240.5	0	0	0	0	0	0	0	0	0	0
chrV:11737505:11737649:B0240.6	0	0	0	1	0	0	0	0	0	0
chrV:11738711:11738801:B0240.7	0	0	0	0	0	0	0	0	0	0
chrIII:5735157:5737522:B0244.10	0	0	0	0	0	0	0	0	0	0
chrIII:5767881:5768665:B0244.11	0	1	0	0	0	0	0	0	0	0
chrIII:5762281:5762364:B0244.13	0	0	0	0	0	0	0	0	0	0
chrIII:5755342:5755431:B0244.14	0	0	0	0	0	0	0	0	0	0
chrIII:5743383:5744820:B0244.15	0	0	0	0	0	0	0	0	-1	0
chrIII:5740965:5742822:B0244.16	0	0	0	0	0	0	0	0	0	0
chrIII:5733224:5735102:B0244.17	0	0	0	0	0	0	0	0	0	0
chrIII:5747484:5751637:B0244.4	0	-1	0	0	-1	0	0	0	0	0
chrIII:5744869:5747195:B0244.5	0	0	0	0	-1	0	0	0	0	0
chrIII:5738007:5740471:B0244.6	0	0	0	0	0	0	0	0	0	0
chrIII:5731500:5733177:B0244.7	1	0	0	0	0	0	0	0	0	0
chrIII:5730117:5731030:B0244.9	0	1	0	0	0	0	0	1	0	0
chrV:20479373:20479505:B0250.15	0	0	0	0	0	0	0	0	0	0
chrV:20483503:20483612:B0250.16	0	0	-1	0	-1	0	0	0	0	-1
chrV:20483656:20483887:B0250.17	0	0	0	0	0	0	0	0	0	0
chrV:20456852:20457254:B0250.18	0	0	0	0	0	0	0	0	0	0
chrV:20480008:20480133:B0250.19	0	0	0	0	0	0	0	0	0	0
chrV:20493923:20497352:B0250.5	0	0	0	0	0	0	0	0	0	0
chrV:20473021:20476061:B0250.7	0	0	0	0	0	0	0	0	0	0
chrV:20469702:20470485:B0250.8	0	0	0	1	0	0	0	0	1	1
chrII:6919679:6923736:B0252.1	0	0	0	0	0	0	0	0	0	0
chrII:6916993:6917830:B0252.11	0	0	0	0	0	0	0	0	0	0
chrII:6902850:6907757:B0252.3	0	0	0	0	0	0	0	0	0	0
chrII:6916993:6918922:B0252.5	0	0	0	0	1	0	0	0	0	0
chrII:6916109:6916963:B0252.8	0	0	0	0	0	0	0	0	0	0
chrI:5263693:5268380:B0261.1	0	0	0	0	0	0	0	0	0	0
chrI:5249723:5254209:B0261.5	0	0	0	0	0	0	0	0	0	0
chrI:5255446:5256945:B0261.6	0	0	0	0	0	0	0	0	0	0
chrI:5269544:5270945:B0261.7	0	0	0	0	0	0	0	0	0	0
chrI:5271264:5272041:B0261.8	0	0	0	0	0	0	0	0	0	0
chrI:5268418:5269485:B0261.9	0	0	0	1	0	0	0	0	1	0
chrX:9431431:9432745:B0272.3	0	0	0	0	0	0	0	0	0	0
chrX:9428430:9430424:B0272.4	0	0	0	0	0	0	0	0	0	0
chrIV:5493991:5495252:B0273.1	0	0	0	0	0	0	0	0	0	0
chrIV:5494602:5494659:B0273.111	0	0	0	0	-1	-1	-1	0	0	0
chrIV:5506865:5507124:B0273.112	1	0	0	0	0	0	0	0	0	0
chrIV:5509027:5509170:B0273.113	0	0	0	0	0	0	0	0	0	0
chrIV:5521351:5521552:B0273.114	0	0	0	0	0	0	0	0	0	0
chrIV:5490485:5491154:B0273.115	0	0	0	0	0	0	0	0	0	0
chrIII:7136509:7138278:B0280.11	-1	0	-1	-1	-1	0	-1	0	-1	0
chrIII:7135023:7136149:B0280.17	0	0	0	0	0	0	0	0	0	0
chrIII:7108048:7108196:B0280.19	0	0	0	0	0	0	0	0	0	0
chrIII:7124663:7128382:B0280.2	0	0	0	0	0	0	0	0	0	0
chrIII:7108048:7108196:B0280.20	0	0	0	0	0	0	0	0	0	0
chrIII:7142168:7142889:B0280.21	0	0	0	0	0	0	0	0	0	0
chrIII:7141561:7142111:B0280.22	0	0	0	0	0	0	0	0	0	0
chrIII:7110301:7111893:B0280.7	0	0	0	0	0	0	0	0	0	0
chrIII:7120904:7122895:B0280.9	0	0	0	0	0	0	0	0	0	0
chrII:2313066:2314927:B0281.1	0	0	0	0	0	-1	0	0	0	-1
chrII:2307040:2308381:B0281.3	0	0	0	0	0	0	0	0	0	0
chrII:2297846:2298842:B0281.4	1	0	0	0	1	0	0	0	0	0
chrII:2299853:2300946:B0281.5	0	0	0	0	0	0	0	0	0	0
chrII:2301307:2302430:B0281.6	0	0	0	0	0	0	0	0	0	0
chrII:2311489:2312847:B0281.8	0	0	0	0	0	0	0	0	0	0
chrIII:4379320:4381041:B0284.3	0	0	0	0	0	0	0	0	0	0
chrIII:4392674:4392729:B0284.7	0	0	0	0	0	0	0	0	0	0
chrIII:4357997:4358057:B0285.14	0	0	0	0	0	0	0	0	0	0
chrIII:4360098:4360248:B0285.15	0	0	0	-1	-1	-1	-1	0	-1	-1
chrIII:4362460:4362677:B0285.16	0	0	0	0	0	0	1	0	0	0
chrIII:4357714:4357818:B0285.17	0	0	0	0	0	0	0	0	0	0
chrIII:4341976:4343336:B0285.3	0	0	0	0	0	0	0	0	0	0
chrIII:4352245:4355972:B0285.6	0	0	0	0	0	0	0	0	0	0
chrII:4378657:4386357:B0286.1	0	0	0	0	0	0	0	0	0	0
chrX:1896661:1897343:B0294.1	0	0	1	1	0	1	1	1	0	0
chrX:1892186:1893272:B0294.3	-1	0	0	0	0	1	0	0	0	0
chrX:17178538:17178992:B0302.2	1	0	0	0	0	0	0	0	0	0
chrX:17176489:17176777:B0302.4	0	0	0	0	0	0	0	0	0	0
chrX:17193299:17195137:B0302.5	0	0	0	0	0	0	0	0	0	0
chrX:17173932:17174046:B0302.7	0	0	1	0	1	0	0	0	0	0
chrIII:8703291:8710112:B0303.11	0	0	0	0	0	0	0	0	0	0
chrIII:8713992:8716184:B0303.14	0	0	0	0	0	0	0	0	0	0
chrIII:8705108:8706345:B0303.16	0	0	0	0	0	0	-1	-1	0	-1
chrIII:8708876:8709101:B0303.17	0	0	0	0	0	0	0	0	0	0
chrIII:8686117:8688166:B0303.3	0	0	0	0	0	0	0	0	0	0
chrIII:8689941:8693473:B0303.4	0	0	0	0	0	0	0	0	0	0
chrIII:8693637:8699521:B0303.7	0	0	0	0	0	0	0	0	0	0
chrII:4514888:4514999:B0304.10	0	0	0	0	0	0	0	0	0	0
chrII:4523621:4524589:B0304.2	0	0	0	0	0	0	0	0	0	0
chrII:4522462:4523283:B0304.4	0	0	0	0	0	0	0	0	0	0
chrX:493191:497510:B0310.1	0	0	0	0	0	0	0	0	0	0
chrX:503918:503986:B0310.10	0	0	0	0	0	0	0	0	0	0
chrX:505007:505118:B0310.11	0	0	0	0	0	0	-1	0	-1	-1
chrX:503918:503986:B0310.12	0	0	0	0	0	0	0	0	0	0
chrX:501945:506943:B0310.2	0	0	0	0	0	0	0	0	0	0
chrX:510673:520981:B0310.3	0	0	0	1	0	0	0	0	0	0
chrX:530550:531009:B0310.6	0	1	0	0	0	0	0	0	0	0
chrX:498839:498977:B0310.7	0	0	0	0	0	0	0	0	0	0
chrX:507066:507210:B0310.8	0	0	0	0	0	0	0	0	0	0
chrX:498839:498976:B0310.9	0	0	0	0	0	0	0	0	0	0
chrII:11518483:11519571:B0334.10	0	0	0	0	0	0	0	0	0	0
chrII:11484682:11484752:B0334.12	0	0	0	0	0	0	0	0	0	0
chrII:11488301:11489619:B0334.13	0	0	0	0	0	0	0	0	0	0
chrII:11508749:11508815:B0334.16	0	0	0	0	0	0	0	0	0	0
chrII:11493041:11493183:B0334.17	0	0	0	0	0	0	0	0	0	0
chrII:11518847:11518922:B0334.18	0	0	0	0	0	0	0	0	0	0
chrII:11492516:11492666:B0334.19	0	0	0	0	0	0	0	0	0	0
chrII:11499642:11500464:B0334.20	0	0	0	0	0	0	0	0	0	0
chrII:11489600:11493008:B0334.3	0	0	0	0	0	0	0	0	0	0
chrII:11495691:11496663:B0334.4	0	0	0	0	0	0	0	0	0	0
chrII:11497664:11499625:B0334.5	0	0	0	0	0	0	0	0	0	0
chrII:11510672:11513890:B0334.6	0	0	0	0	0	0	0	0	0	0
chrIII:5709842:5710509:B0336.12	-1	0	0	0	-1	-1	-1	0	0	0
chrIII:5694035:5694784:B0336.13	0	0	0	0	0	0	0	0	0	0
chrIII:5719646:5719782:B0336.14	1	0	0	0	0	0	0	0	0	0
chrIII:5719646:5719782:B0336.15	1	0	0	0	0	0	0	0	0	0
chrIII:5720417:5720561:B0336.16	0	0	0	0	0	0	0	0	0	1
chrIII:5694728:5697366:B0336.7	0	0	0	0	0	0	0	0	0	0
chrX:1590077:1590155:B0344.3	0	0	0	0	0	0	0	0	0	0
chrX:1589665:1589742:B0344.4	0	0	0	0	0	0	0	0	0	0
chrX:1590497:1590583:B0344.5	0	0	1	0	0	0	0	0	1	0
chrV:48921:49619:B0348.1	0	0	0	0	0	0	0	0	0	0
chrV:8360:8970:B0348.10	0	0	0	0	0	0	0	0	0	0
chrV:45309:46923:B0348.2	0	0	0	0	1	0	0	1	0	0
chrV:1662:6632:B0348.5	0	0	0	0	0	0	0	0	0	0
chrV:39258:39364:B0348.8	0	0	1	0	0	0	0	0	0	0
chrV:12524:13369:B0348.9	0	0	0	0	0	0	0	0	1	0
chrIV:5974022:5974258:B0350.67	0	0	0	0	0	0	0	0	0	0
chrIV:5977443:5977576:B0350.68	0	0	0	0	-1	-1	0	0	0	0
chrIV:5964252:5964420:B0350.69	0	0	0	0	0	0	0	0	0	0
chrIV:5976097:5976247:B0350.70	0	0	0	0	0	0	0	0	0	0
chrIV:5979444:5979593:B0350.71	0	0	0	0	0	0	0	0	0	0
chrIV:5967105:5967297:B0350.73	0	0	0	0	0	0	0	0	0	0
chrIV:5986889:5987169:B0350.74	1	1	0	0	0	0	0	0	1	1
chrIV:5972575:5972721:B0350.75	0	0	0	0	0	0	0	0	0	0
chrIV:5985444:5985560:B0350.76	0	0	-1	0	0	0	0	0	0	0
chrIV:5980160:5980274:B0350.77	0	0	0	0	0	0	0	0	0	0
chrIV:5977018:5977318:B0350.78	0	0	0	0	0	0	0	-1	-1	-1
chrIV:5980618:5980754:B0350.79	1	0	0	0	0	0	0	0	0	0
chrIV:5973826:5973962:B0350.80	1	0	0	0	0	0	0	0	0	0
chrIV:5964199:5964356:B0350.81	0	0	0	0	0	0	0	0	0	0
chrIV:5977393:5977529:B0350.82	0	0	1	0	0	0	0	0	0	0
chrIV:5986952:5987099:B0350.83	1	1	0	0	0	0	0	0	1	0
chrIV:5974016:5974252:B0350.84	0	0	0	0	0	0	0	0	0	0
chrIV:5981715:5981795:B0350.85	0	0	0	0	0	-1	-1	0	0	0
chrIII:555949:576447:B0353.1	0	0	0	0	0	0	0	0	0	0
chrIII:551007:551069:B0353.2	0	0	0	0	0	0	0	0	0	0
chrIII:7277598:7281217:B0361.11	0	0	0	0	1	0	0	0	0	0
chrIII:7278468:7278531:B0361.13	0	0	0	0	0	0	0	0	0	0
chrIII:7299489:7299531:B0361.14	0	0	0	0	0	0	0	0	0	0
chrIII:7293631:7308355:B0361.2	0	0	0	0	0	0	0	0	0	0
chrIII:7281461:7283959:B0361.3	0	0	0	0	0	0	0	0	0	0
chrIII:7258993:7268488:B0361.4	0	0	0	0	0	0	0	0	0	0
chrIII:7275500:7277274:B0361.6	0	0	0	0	0	0	0	0	0	0
chrIII:7298347:7299631:B0361.9	0	0	0	0	0	0	0	0	0	0
chrV:13130358:13130478:B0365.10	0	0	0	0	0	0	0	0	0	0
chrV:13114170:13114307:B0365.8	0	0	0	0	0	0	0	0	0	0
chrV:13131872:13133565:B0365.9	0	0	0	0	0	0	0	0	0	0
chrI:10074951:10077749:B0379.1	0	0	0	0	0	0	0	0	0	0
chrI:10102229:10102353:B0379.11	0	0	0	0	0	0	0	0	0	0
chrI:10092661:10092778:B0379.12	0	0	0	0	0	0	0	0	0	0
chrI:10103537:10103626:B0379.13	0	0	0	0	0	0	0	0	0	0
chrI:10070882:10071900:B0379.2	0	0	0	1	0	0	0	0	0	0
chrI:10097316:10097775:B0379.6	-1	-1	-1	0	-1	0	-1	0	0	-1
chrI:10072577:10074399:B0379.7	0	0	0	0	0	0	0	0	0	0
chrI:10066792:10066869:B0379.8	0	0	0	0	0	0	0	0	0	0
chrI:10095270:10095536:B0379.9	0	0	0	0	0	0	0	0	0	0
chrV:15598930:15599862:B0391.14	0	0	0	0	0	0	0	0	0	0
chrIII:4757946:4758087:B0393.10	0	0	0	0	0	0	0	0	0	0
chrIII:4763409:4763556:B0393.11	0	0	0	0	0	0	0	0	0	0
chrIII:4754235:4754352:B0393.12	0	0	0	0	0	0	0	0	0	0
chrIII:4767010:4767148:B0393.13	0	0	0	0	0	0	0	0	0	0
chrIII:4774928:4775118:B0393.14	-1	-1	-1	-1	0	0	0	0	0	-1
chrIII:4766569:4766719:B0393.15	0	0	0	0	0	0	0	0	0	0
chrIII:4757200:4759728:B0393.3	0	0	0	0	0	0	0	0	0	0
chrIII:4759679:4763609:B0393.4	0	0	0	0	0	0	0	0	0	0
chrIII:4765767:4776342:B0393.5	0	0	0	0	0	0	0	0	0	0
chrIII:4780129:4781987:B0393.6	0	0	0	0	0	0	0	0	0	0
chrIII:4776186:4778098:B0393.7	0	0	0	0	0	0	0	0	0	0
chrIII:4749323:4750286:B0393.8	0	0	0	0	0	0	0	0	0	0
chrIII:4778389:4780157:B0393.9	0	0	0	0	0	0	0	0	0	0
chrX:16042598:16042692:B0395.10	1	0	0	0	1	0	0	0	1	1
chrX:16035035:16039231:B0395.3	0	0	0	0	0	0	0	0	0	0
chrX:16019554:16019704:B0395.7	0	0	0	0	0	0	0	0	0	0
chrX:16029269:16029326:B0395.8	0	0	0	0	0	0	0	0	0	0
chrX:16029269:16029326:B0395.9	0	0	0	0	0	0	0	0	0	0
chrV:19576045:19576076:B0399.3	0	0	0	0	0	0	1	0	0	0
chrX:7033986:7034180:B0403.10	0	0	0	0	0	0	0	0	1	0
chrX:7037214:7037344:B0403.11	0	-1	-1	-1	-1	0	-1	0	-1	0
chrX:7037402:7037603:B0403.12	0	0	0	0	0	0	0	0	0	0
chrX:7037407:7037611:B0403.13	0	0	0	0	0	0	0	0	0	0
chrX:7061132:7063330:B0403.3	0	0	0	0	0	0	0	0	0	0
chrX:7057723:7061190:B0403.5	0	0	0	0	0	0	0	0	0	0
chrX:7071390:7075350:B0403.6	0	0	0	0	0	0	0	0	0	0
chrX:7063376:7063518:B0403.8	0	0	0	0	0	0	0	0	0	0
chrX:7067768:7067909:B0403.9	0	0	1	0	0	0	0	0	0	1
chrX:2894572:2894809:B0410.1	0	0	0	0	0	0	0	0	0	0
chrX:2890611:2891491:B0410.3	0	0	0	0	0	0	0	0	0	0
chrX:2896160:2896292:B0410.4	0	0	0	0	0	0	0	0	0	0
chrIII:794398:794526:B0412.6	-1	0	0	0	0	0	0	-1	0	0
chrIII:794741:794867:B0412.7	0	0	0	0	-1	0	0	0	0	0
chrI:5782087:5782152:B0414.10	0	0	0	0	0	0	0	0	0	0
chrI:5780980:5781129:B0414.11	0	0	0	0	0	0	0	0	0	0
chrI:5778430:5778493:B0414.12	0	0	0	0	0	0	0	0	0	0
chrX:9273014:9274672:B0416.10	0	0	0	0	0	0	0	0	0	0
chrX:9282032:9283126:B0416.11	0	0	0	0	0	0	0	0	0	0
chrX:9299146:9300155:B0416.2	0	0	0	0	0	0	0	0	0	0
chrX:9291646:9293648:B0416.3	0	0	0	0	0	0	0	0	0	0
chrX:9278952:9279947:B0416.4	0	0	0	0	0	0	0	0	0	0
chrX:9268625:9270853:B0416.5	0	0	0	0	0	0	0	0	0	0
chrX:9296946:9297934:B0416.7	0	1	0	0	0	1	1	1	1	0
chrX:9303473:9303595:B0416.8	1	0	0	1	1	0	0	0	1	1
chrX:9303215:9303403:B0416.9	1	0	1	0	0	0	1	0	0	1
chrII:297394:299831:B0432.1	0	0	0	0	0	0	0	0	0	0
chrII:283886:285688:B0432.10	0	0	0	0	0	0	0	0	0	0
chrII:293863:294706:B0432.11	0	0	0	0	0	0	0	0	0	0
chrII:264352:266077:B0432.14	0	0	0	0	0	0	0	0	0	0
chrV:18071495:18073907:B0432.16	0	0	0	0	0	0	0	0	0	0
chrII:289603:289658:B0432.17	0	0	0	0	0	0	0	0	0	0
chrV:18071495:18073907:B0432.18	0	0	0	0	0	0	0	0	0	0
chrII:287658:287724:B0432.19	0	0	0	0	0	0	0	0	0	0
chrII:266036:273972:B0432.7	0	0	0	0	0	0	0	0	0	0
chrII:276596:278736:B0432.8	0	0	0	0	0	0	0	0	0	0
chrII:282575:283694:B0432.9	0	0	0	0	0	0	0	0	0	0
chrII:3039515:3039756:B0454.12	0	0	0	0	0	0	0	0	0	0
chrII:3049229:3049366:B0454.13	0	0	0	0	0	0	0	0	0	0
chrII:3036915:3037012:B0454.14	0	0	0	0	0	0	0	0	0	0
chrII:3049278:3049366:B0454.15	0	0	0	0	0	0	0	0	0	0
chrII:3038503:3038557:B0454.16	0	0	0	0	0	0	0	0	0	0
chrII:3038503:3038557:B0454.17	0	0	0	0	0	0	0	0	0	0
chrII:3035337:3035459:B0454.18	0	0	0	0	0	0	0	0	0	0
chrII:3036915:3037012:B0454.19	0	0	0	0	0	0	0	0	0	0
chrII:3039961:3040068:B0454.21	0	0	0	0	0	0	0	0	0	0
chrII:3039961:3040068:B0454.23	0	0	0	0	0	0	0	0	0	0
chrII:3039515:3039714:B0454.24	0	0	0	0	0	0	0	0	0	0
chrII:3036835:3036904:B0454.25	0	0	0	0	0	0	0	0	0	0
chrII:3036186:3037776:B0454.26	0	0	0	0	0	0	0	0	0	0
chrII:3038858:3040825:B0454.5	0	0	0	0	0	0	0	0	0	0
chrII:3032779:3036122:B0454.6	0	0	0	0	0	0	0	0	0	0
chrII:3040942:3043415:B0454.8	0	0	0	0	0	0	0	0	0	0
chrII:8894477:8894618:B0457.10	0	0	0	0	0	0	0	0	0	0
chrII:8893383:8893944:B0457.12	0	0	0	0	0	0	0	0	0	0
chrII:8896579:8896721:B0457.13	0	0	0	0	0	0	0	0	0	0
chrII:8891706:8891838:B0457.14	0	0	0	0	0	0	0	0	0	0
chrII:8894426:8894618:B0457.15	0	0	0	0	0	0	0	0	0	0
chrII:8901811:8902025:B0457.16	0	0	0	0	0	0	0	0	0	0
chrII:8891076:8891249:B0457.17	0	0	0	0	0	0	0	0	0	0
chrII:8891540:8891876:B0457.18	0	0	0	0	0	0	0	0	0	0
chrII:8900418:8900769:B0457.19	0	0	0	0	0	0	0	0	0	0
chrII:8924571:8926678:B0457.2	0	0	0	0	0	0	0	0	0	0
chrII:8910912:8912029:B0457.4	0	0	0	0	0	1	0	0	0	0
chrII:8922422:8924373:B0457.6	0	0	0	0	0	0	0	0	0	0
chrII:8894051:8894174:B0457.8	0	0	0	0	0	0	0	0	0	0
chrII:8899594:8899744:B0457.9	0	0	0	0	0	0	0	0	0	1
chrV:18329111:18331179:B0462.4	0	0	0	0	0	0	0	0	0	0
chrV:18322214:18323331:B0462.5	0	0	1	0	0	1	1	1	1	0
chrV:18317749:18317832:B0462.6	0	0	0	0	0	0	0	0	0	0
chrIII:9462988:9465477:B0464.6	0	0	0	0	0	0	0	0	0	0
chrIII:9465766:9467189:B0464.9	0	0	0	0	0	0	0	0	0	0
chrIV:6953570:6953645:B0478.23	-1	0	0	-1	-1	-1	-1	-1	-1	-1
chrIV:6958982:6959120:B0478.25	0	0	0	0	0	0	0	0	0	0
chrIV:6953570:6953645:B0478.26	-1	0	0	-1	-1	-1	-1	-1	-1	-1
chrIV:6963715:6964654:B0478.3	0	0	0	0	0	0	0	0	0	0
chrII:11358204:11358331:B0491.10	0	0	0	0	0	0	0	0	0	0
chrII:11343720:11345620:B0491.5	0	0	0	0	0	0	0	0	0	0
chrII:11345942:11348343:B0491.6	0	0	0	0	0	0	0	0	0	0
chrII:11350191:11351373:B0491.7	0	0	0	0	0	0	0	0	0	0
chrII:11329193:11329338:B0491.9	0	0	0	1	0	1	0	0	0	0
chrII:7716008:7716154:B0495.13	0	0	0	0	0	0	0	0	0	0
chrII:7716773:7716884:B0495.14	0	0	0	0	0	0	0	0	0	0
chrII:7717240:7717382:B0495.15	0	0	0	0	0	0	0	0	0	0
chrII:7725435:7725543:B0495.16	0	0	0	1	0	0	0	0	0	0
chrII:7725586:7725701:B0495.17	0	0	0	0	0	0	0	0	0	0
chrII:7716232:7716381:B0495.18	0	0	0	0	0	0	0	0	0	0
chrII:7725250:7725396:B0495.19	0	0	0	1	0	0	0	0	0	0
chrII:7724748:7724892:B0495.20	0	0	0	0	0	0	0	0	1	0
chrII:7716015:7716162:B0495.21	0	0	0	0	0	0	0	0	0	0
chrII:7719218:7719365:B0495.22	0	0	0	0	0	0	0	0	0	0
chrII:7695934:7698494:B0495.5	0	0	0	0	0	0	0	0	0	0
chrII:7701930:7705233:B0495.7	0	0	0	0	0	0	0	0	0	0
chrII:7705532:7707483:B0495.8	0	0	0	0	0	0	0	0	0	0
chrII:7707585:7708725:B0495.9	0	0	0	0	0	0	0	0	0	0
chrIV:7446289:7447466:B0496.1	0	-1	0	0	0	0	0	0	0	0
chrIV:7433543:7433958:B0496.11	0	0	0	0	0	0	0	0	0	0
chrIV:7428609:7428756:B0496.12	0	0	0	0	0	0	0	0	0	0
chrIV:7445368:7445504:B0496.13	1	1	0	0	1	0	1	1	1	1
chrIV:7451625:7451770:B0496.14	0	0	0	0	0	0	0	0	0	0
chrIV:7422605:7422739:B0496.15	0	0	0	0	0	0	0	0	0	0
chrIV:7453496:7453638:B0496.16	0	0	0	0	0	0	0	0	0	0
chrIV:7420986:7421115:B0496.17	0	0	1	0	0	0	0	0	0	0
chrIV:7453423:7453567:B0496.18	0	0	0	0	0	0	0	0	0	0
chrIV:7428466:7428881:B0496.19	0	0	0	0	0	0	0	0	0	0
chrIV:7447855:7449169:B0496.2	0	0	0	0	0	0	0	0	0	0
chrIV:7419117:7420075:B0496.6	0	0	-1	-1	-1	0	0	-1	-1	0
chrV:8776569:8779318:B0507.1	0	0	0	0	0	0	0	0	0	0
chrV:8767323:8767375:B0507.13	0	0	0	0	0	0	0	0	0	0
chrV:8779603:8779796:B0507.14	0	0	0	1	0	0	0	1	0	0
chrV:8774331:8776630:B0507.2	0	0	0	0	0	0	0	0	0	0
chrV:8768908:8770876:B0507.3	0	0	0	0	0	0	0	0	0	0
chrV:8754969:8755759:B0507.4	0	0	0	0	0	0	0	0	0	0
chrV:8753694:8754873:B0507.5	0	0	0	0	0	0	0	0	0	0
chrV:8746157:8750185:B0507.6	1	1	1	1	1	1	1	1	1	0
chrV:8757311:8758718:B0507.7	0	0	0	0	0	0	0	0	0	0
chrV:8760621:8763194:B0507.8	0	0	0	0	0	0	0	1	0	0
chrV:8764887:8766038:B0507.9	1	0	1	0	0	1	0	0	0	1
chrI:10648599:10654237:B0511.11	0	0	0	0	0	0	0	0	0	0
chrI:10654297:10666945:B0511.12	0	0	0	0	0	0	0	0	0	0
chrI:10669867:10670017:B0511.15	0	0	0	0	0	0	0	0	0	0
chrI:10636291:10636441:B0511.16	0	0	0	0	0	0	0	0	0	0
chrI:10643028:10643724:B0511.17	0	0	-1	-1	-1	0	-1	0	-1	-1
chrI:10661815:10661907:B0511.18	0	0	0	0	0	0	0	0	0	0
chrI:10633278:10634078:B0511.19	0	0	0	0	0	0	0	0	0	0
chrI:10625387:10628387:B0511.6	0	0	0	0	0	0	0	0	0	0
chrI:10631645:10633150:B0511.7	0	0	0	0	0	0	0	0	0	0
chrIV:13880137:13881546:B0513.4	0	0	0	0	0	0	0	0	0	0
chrIV:13867053:13867506:B0513.90	0	0	0	0	0	0	0	0	0	0
chrIII:8678482:8678573:B0523.6	0	0	0	0	0	0	0	0	0	0
chrIII:1918531:1918708:B0524.10	0	0	0	0	0	0	0	0	0	0
chrIII:1894056:1899877:B0524.2	0	0	0	0	0	0	0	0	0	0
chrIII:1887557:1889691:B0524.3	0	0	0	0	0	0	0	1	0	0
chrIII:1883606:1886218:B0524.4	0	0	1	0	0	0	0	0	0	0
chrIII:1891382:1893890:B0524.5	0	0	0	0	0	0	0	0	0	0
chrIII:1900773:1905640:B0524.6	0	0	0	0	0	0	0	0	0	0
chrIII:1904455:1904510:B0524.7	0	0	0	0	0	0	0	0	0	0
chrIII:1904455:1904510:B0524.8	0	0	0	0	0	0	0	0	0	0
chrIII:1887735:1887818:B0524.9	0	0	0	0	0	0	0	0	0	0
chrIV:108972:112054:B0545.4	0	0	0	0	0	0	0	0	0	0
chrIV:3378483:3382841:B0546.3	0	0	0	0	0	0	0	0	0	0
chrIV:3382949:3384581:B0546.4	0	0	0	0	0	0	0	0	0	0
chrIV:3387979:3390099:B0546.5	0	1	0	0	0	0	0	0	1	0
chrIV:5646001:5646233:B0547.2	0	0	0	0	0	0	0	0	0	0
chrV:438400:438674:B0554.1	0	0	0	0	0	0	0	0	0	0
chrV:434197:436726:B0554.2	0	0	0	0	0	0	0	0	0	0
chrV:429143:433574:B0554.4	0	0	0	0	0	0	0	0	0	0
chrV:424439:426574:B0554.5	0	0	0	0	0	0	0	0	0	0
chrV:437545:441023:B0554.7	0	0	0	0	0	0	0	0	0	0
chrX:9171561:9172204:B0563.1	0	0	0	0	0	0	0	0	0	0
chrX:9166822:9167256:B0563.10	0	0	1	0	0	0	0	0	0	0
chrX:9133181:9133264:B0563.12	0	0	0	0	0	0	0	0	0	0
chrX:9133181:9133264:B0563.13	0	0	0	0	0	0	0	0	0	0
chrX:9139975:9140112:B0563.14	0	0	0	0	0	0	0	0	0	0
chrX:9141337:9141517:B0563.15	0	0	0	0	0	0	0	0	0	0
chrX:9137734:9137807:B0563.16	0	0	0	0	0	0	0	0	0	0
chrX:9139975:9140112:B0563.17	0	0	0	0	0	0	0	0	0	0
chrX:9172577:9173318:B0563.18	0	0	0	1	0	1	0	0	0	0
chrX:9146147:9147649:B0563.5	0	0	0	0	0	0	0	0	0	0
chrX:9137926:9145656:B0563.6	0	0	0	0	0	0	0	0	0	0
chrX:9152415:9154316:B0563.7	0	0	0	0	0	0	0	0	0	0
chrX:9173684:9174490:B0563.8	0	0	0	0	0	0	0	0	0	0
chrX:9168538:9169094:B0563.9	0	0	0	0	0	0	0	0	0	0
chrIV:13107658:13111500:B0564.2	0	0	0	0	0	0	0	0	0	0
chrIV:13130439:13133230:B0564.6	0	0	0	0	0	0	0	0	0	0
chrIV:13100714:13104646:B0564.7	0	0	0	0	0	0	0	0	0	0
chrIV:13130439:13133230:B0564.9	0	0	0	0	0	0	0	0	0	0
chrIII:9467463:9468058:baf-1	0	0	0	0	0	0	0	0	0	0
chrI:6563628:6564451:bag-1	0	0	0	0	0	0	0	0	0	0
chrI:11465141:11467612:bah-1	0	0	0	0	-1	0	0	0	0	0
chrI:2949597:2957910:bam-2	0	0	0	0	0	0	0	0	0	0
chrX:7166004:7170625:bar-1	0	0	0	0	0	0	0	0	0	0
chrIII:5612273:5614700:bas-1	0	0	0	0	0	0	0	0	0	0
chrIII:5614958:5617261:basl-1	0	-1	0	0	0	0	-1	0	0	0
chrII:2027611:2028812:bath-1	0	0	0	0	0	0	0	0	0	0
chrII:3375078:3376714:bath-10	0	0	0	0	0	0	0	0	0	0
chrII:2520841:2522060:bath-13	-1	0	0	0	-1	0	0	0	0	0
chrIII:7774745:7776033:bath-15	0	0	0	0	0	0	0	0	0	0
chrII:2035701:2039388:bath-19	0	0	0	0	0	0	0	0	0	0
chrII:1921436:1922765:bath-2	0	0	0	0	0	0	0	0	0	0
chrII:2040275:2041629:bath-20	0	0	0	0	0	0	-1	0	0	0
chrII:2014949:2026625:bath-21	0	0	0	0	0	0	0	0	0	0
chrII:3371309:3372145:bath-23	0	0	0	1	0	0	0	0	1	1
chrII:2044620:2045605:bath-24	0	0	0	0	0	0	0	0	0	0
chrI:10876199:10877741:bath-25	0	0	1	0	1	0	0	0	1	0
chrII:1599460:1600761:bath-26	0	0	0	0	0	0	0	0	0	0
chrII:3359132:3361415:bath-27	0	0	0	0	0	0	0	0	0	0
chrII:3343704:3344967:bath-28	0	0	0	0	0	0	0	0	0	0
chrII:3350251:3358981:bath-29	0	0	0	0	0	0	0	0	0	0
chrII:2029231:2030467:bath-3	0	0	0	0	0	0	0	0	0	0
chrII:3345217:3346378:bath-30	0	0	0	0	0	0	0	0	0	0
chrII:3731972:3733203:bath-31	0	0	0	0	0	0	0	0	0	0
chrII:1604665:1606143:bath-33	0	0	0	0	0	0	0	0	0	0
chrI:12750035:12752161:bath-34	0	0	0	0	0	0	0	0	0	0
chrI:12751919:12759574:bath-35	0	0	0	0	0	0	0	0	0	0
chrV:15187887:15189588:bath-36	0	0	0	0	0	0	0	0	0	0
chrIV:12068889:12074932:bath-37	0	0	0	0	0	0	0	0	0	0
chrII:10042779:10045270:bath-38	0	0	0	0	0	0	0	0	0	0
chrV:13459458:13461803:bath-39	0	0	0	0	0	0	0	0	0	0
chrII:1916712:1917962:bath-4	0	0	0	0	0	0	0	0	0	0
chrI:14647781:14651456:bath-40	0	0	0	0	0	0	0	0	0	0
chrIII:6720414:6722258:bath-41	0	0	0	0	0	0	0	0	0	0
chrIII:8161446:8163383:bath-42	0	0	0	0	0	0	0	0	0	0
chrIII:10090861:10098081:bath-43	0	0	0	0	0	0	0	0	0	0
chrII:7394954:7397351:bath-44	0	0	0	0	0	0	0	0	0	0
chrII:13123019:13124850:bath-45	0	0	0	0	0	0	0	0	0	0
chrII:1597905:1599485:bath-46	0	0	0	0	0	0	0	0	0	0
chrII:1601788:1604621:bath-47	0	0	0	0	0	0	0	0	0	0
chrII:2030749:2031952:bath-5	0	0	0	0	0	0	0	0	0	0
chrII:1919923:1921118:bath-7	0	0	0	0	0	0	0	0	0	0
chrII:3377088:3378834:bath-9	0	0	0	0	0	0	0	0	0	0
chrIII:7650475:7656032:baz-2	0	0	0	0	0	0	0	0	0	0
chrI:14371137:14376053:bbs-1	0	0	0	0	0	0	0	0	0	0
chrIV:7934032:7937749:bbs-2	0	0	0	0	0	0	0	0	0	0
chrIII:9609389:9612197:bbs-4	0	0	0	0	0	0	0	0	0	0
chrIII:10258830:10261782:bbs-5	0	0	0	0	0	0	0	0	0	0
chrV:6762467:6765072:bbs-8	0	0	0	0	0	0	0	0	0	0
chrI:6917699:6922966:bbs-9	0	0	0	0	0	0	0	0	0	0
chrX:6201874:6204922:bca-1	0	0	0	0	0	0	0	0	0	0
chrIV:17096385:17100246:bca-2	0	0	0	0	0	0	0	0	0	0
chrIII:6244671:6245828:bcas-2	0	0	0	0	0	0	0	0	0	0
chrX:12877479:12880328:bcat-1	0	0	0	0	0	0	0	0	1	0
chrIV:11086073:11092552:bcc-1	-1	0	0	0	-1	0	0	0	0	-1
chrIII:12967575:12972498:bckd-1A	0	0	0	0	0	0	0	0	0	0
chrI:7727266:7729092:bckd-1B	0	0	0	0	0	0	0	0	0	0
chrV:6356474:6362997:bcl-11	0	0	0	0	0	0	0	0	0	0
chrIII:5926085:5926987:bcl-7	0	0	0	0	0	0	0	0	0	0
chrII:12830706:12832720:bcmo-1	0	0	0	0	0	0	0	0	0	0
chrII:3908490:3910837:bcmo-2	0	0	0	0	0	0	0	0	0	0
chrII:8571084:8572904:bcs-1	0	0	0	0	0	0	0	0	0	0
chrIII:1037491:1046275:BE0003N10.1	0	0	0	0	0	0	0	0	0	0
chrIII:1046260:1053242:BE0003N10.3	0	0	0	0	0	0	0	0	0	0
chrIII:1052383:1052588:BE0003N10.4	0	0	0	0	0	0	0	0	0	0
chrIII:1052383:1052588:BE0003N10.5	0	0	0	0	0	0	0	0	0	0
chrIII:1056232:1060061:BE0003N10.6	0	0	0	0	0	0	0	0	0	0
chrIII:12787642:12789520:BE10.1	0	0	0	0	0	0	1	0	0	0
chrIII:12808025:12811650:BE10.3	0	0	0	0	0	0	0	0	0	0
chrIII:12813540:12816798:BE10.4	0	0	0	0	0	0	0	0	0	0
chrIII:12806174:12806812:BE10.5	-1	0	0	0	0	0	0	0	0	-1
chrIII:12801771:12801921:BE10.7	0	0	0	0	0	0	0	0	0	0
chrIV:5661139:5664433:bec-1	0	0	0	0	0	0	0	0	0	0
chrV:19119527:19124922:bed-1	0	0	0	0	0	0	0	0	0	0
chrIII:11463664:11470832:bed-2	0	0	0	0	0	0	0	0	0	0
chrIV:9916529:9921996:bed-3	0	0	0	0	0	0	0	0	0	0
chrIII:3537641:3541639:ben-1	0	0	0	0	0	0	0	0	0	0
chrIV:13108140:13109779:best-1	0	0	0	0	0	0	0	0	0	0
chrI:14209148:14212501:best-10	0	0	0	0	0	0	0	0	0	0
chrI:14216707:14220624:best-11	0	0	0	0	0	0	0	0	0	0
chrV:16049491:16051700:best-12	0	0	0	0	0	0	0	0	0	0
chrIV:9903907:9905934:best-13	0	0	0	0	0	0	0	0	0	0
chrV:10557975:10560795:best-14	0	0	0	0	0	0	0	0	0	0
chrIV:10829550:10832248:best-15	0	0	0	0	0	0	0	0	0	0
chrIV:7193358:7195834:best-16	0	1	0	0	0	1	1	0	1	0
chrIII:606930:609973:best-17	0	0	0	0	0	0	0	0	0	0
chrIII:10212395:10214830:best-18	0	0	0	0	0	0	0	0	0	0
chrIV:283646:287214:best-19	0	0	0	0	0	0	0	0	0	0
chrIV:13111519:13113082:best-2	0	0	1	0	0	0	0	0	0	0
chrIV:3756223:3759940:best-20	0	0	0	0	0	0	0	0	0	0
chrIV:15302420:15309408:best-21	0	0	-1	0	0	0	0	0	0	0
chrIV:12349945:12355724:best-22	0	0	0	0	0	0	0	0	0	0
chrII:7904638:7907589:best-23	0	0	0	0	0	0	0	0	0	0
chrIII:7901032:7904473:best-24	0	0	0	0	0	0	0	0	0	0
chrI:14205716:14208662:best-25	0	-1	0	0	0	0	-1	0	0	0
chrI:14200019:14204687:best-26	0	0	0	0	0	0	0	0	-1	0
chrII:12984:16006:best-3	0	0	0	0	0	0	0	0	0	0
chrII:9443:11883:best-4	0	0	0	0	0	0	0	0	0	0
chrIII:9686921:9690253:best-5	0	0	0	0	0	0	0	0	0	0
chrIV:5026512:5029078:best-6	0	0	0	0	0	0	0	0	0	0
chrIV:11226501:11230307:best-7	0	0	0	0	0	0	0	0	0	0
chrI:14158505:14161664:best-8	0	0	0	0	0	0	0	0	0	0
chrIV:6560735:6565270:best-9	0	0	0	0	0	0	0	0	0	0
chrI:4525960:4534798:bet-1	0	0	0	0	0	0	0	0	0	0
chrX:10569272:10575720:bet-2	0	0	0	0	0	0	0	0	0	0
chrV:11222748:11226018:bgal-1	0	0	0	0	0	0	0	0	0	0
chrX:6784410:6787305:bgal-2	0	0	0	0	0	0	0	0	0	0
chrIV:10472777:10478239:bgnt-1.1	0	0	0	0	0	0	0	0	0	0
chrV:2115489:2118644:bgnt-1.2	0	0	0	0	0	0	0	0	0	0
chrV:16253906:16256495:bgnt-1.3	0	0	0	0	0	0	0	0	0	0
chrV:4760973:4764179:bgnt-1.4	0	0	0	1	0	0	0	1	0	0
chrX:13228503:13232359:bgnt-1.5	0	0	0	0	-1	0	0	0	0	-1
chrI:12294300:12296348:bgnt-1.6	0	0	0	0	0	0	0	1	0	0
chrI:12374204:12376649:bgnt-1.7	0	0	0	0	0	0	0	0	0	0
chrI:12444581:12446511:bgnt-1.8	0	0	0	0	0	0	0	0	0	0
chrIV:6565381:6572338:bicd-1	0	0	0	0	0	0	0	0	0	0
chrII:11181653:11183147:bigr-1	0	0	0	0	0	0	0	0	0	0
chrV:11644759:11645370:bir-1	0	0	0	0	0	0	0	0	0	0
chrV:13568845:13570030:bir-2	0	0	0	0	0	0	0	0	0	0
chrII:14101262:14102866:bkip-1	0	0	0	0	0	0	0	0	0	0
chrII:10708764:10712156:bli-1	0	0	0	0	0	0	0	0	0	0
chrII:5651393:5652449:bli-2	0	-1	0	0	0	0	0	0	0	0
chrI:146485:154855:bli-3	0	0	0	0	0	0	0	0	0	0
chrI:6342230:6356680:bli-4	0	0	0	0	0	0	0	0	0	0
chrIII:13427640:13429752:bli-5	0	0	0	0	0	0	0	0	0	0
chrIV:6377064:6378195:bli-6	0	0	0	0	1	1	0	0	1	0
chrI:10409301:10414773:blmp-1	0	0	0	0	0	0	0	0	0	0
chrIII:10211001:10211946:blos-1	0	0	0	0	0	0	0	0	0	0
chrIV:6334212:6335213:blos-2	0	0	0	0	0	0	0	0	0	0
chrII:6245743:6246351:blos-4	0	0	0	0	0	0	0	0	0	0
chrIV:3580969:3582909:blos-7	0	0	0	0	0	0	0	0	0	0
chrX:15429920:15431198:blos-8	0	0	0	0	0	0	0	0	0	0
chrI:14797659:14798705:blos-9	0	0	0	0	0	0	0	0	0	0
chrV:14453301:14456998:bmk-1	0	0	0	0	0	0	0	0	0	0
chrII:5358694:5359469:bmy-1	0	0	0	0	0	0	0	0	0	0
chrV:12275569:12277046:bnc-1	0	0	0	0	0	0	0	0	0	0
chrII:6274114:6279699:bpl-1	0	0	0	0	0	0	0	0	0	0
chrII:4420254:4422319:bpnt-1	0	0	0	0	0	0	0	0	0	0
chrX:13598448:13599687:bra-1	0	0	0	0	0	0	0	0	0	0
chrIII:911260:912243:bra-2	0	0	0	0	0	0	0	0	0	0
chrII:5390231:5393190:brap-2	0	0	0	0	0	0	0	0	0	0
chrIII:3853092:3862958:brc-1	0	0	0	0	0	0	0	0	0	0
chrIII:6900567:6903106:brc-2	0	0	0	0	0	0	0	0	0	0
chrIII:6885203:6889504:brd-1	0	0	0	0	0	0	0	0	0	0
chrIV:8987129:8990444:bre-1	0	0	0	0	0	0	0	0	0	0
chrIII:13133932:13139626:bre-2	0	0	0	0	0	0	0	0	0	0
chrIII:9470553:9485451:bre-3	0	0	0	0	0	0	0	0	0	0
chrI:1621313:1628486:bre-4	0	0	0	0	0	0	0	0	0	0
chrIV:12049849:12051215:bre-5	0	0	0	0	0	0	0	0	0	0
chrII:7305860:7308738:brf-1	0	0	0	0	0	0	0	0	0	0
chrIV:3807636:3819330:bris-1	0	0	0	0	0	0	0	0	0	0
chrI:5186925:5189238:bro-1	0	0	0	0	0	0	0	0	0	0
chrIII:12020551:12025325:brp-1	0	0	0	0	0	0	0	0	0	0
chrII:1059661:1060802:btb-10	0	0	0	0	0	0	0	0	0	0
chrII:1023692:1024784:btb-11	0	0	0	0	0	0	0	0	0	0
chrII:1655216:1656148:btb-12	0	0	0	0	0	0	0	0	0	0
chrII:1653774:1654732:btb-13	0	0	0	0	0	0	0	0	0	0
chrII:12383462:12384692:btb-14	0	0	0	0	0	0	0	0	0	0
chrII:3296884:3298258:btb-16	1	1	0	1	0	1	0	0	0	0
chrII:3295404:3296658:btb-17	0	1	1	1	0	1	1	0	1	0
chrII:3298213:3299590:btb-18	0	1	0	1	0	1	0	0	0	0
chrII:14520867:14522137:btb-19	0	0	0	0	0	0	0	0	0	0
chrII:6401948:6403104:btb-2	1	1	0	1	1	0	0	0	0	0
chrII:14522384:14523522:btb-20	0	0	0	0	0	0	0	0	0	0
chrII:3299824:3300676:btb-22	-1	0	-1	0	0	-1	-1	-1	0	0
chrII:2032315:2033243:btb-4	0	0	0	0	0	0	0	0	0	0
chrIII:59868:61166:btb-5	0	0	0	0	0	0	0	0	0	0
chrII:1715161:1716497:btb-6	0	0	0	0	0	0	0	0	0	0
chrII:1713237:1714397:btb-7	0	0	0	0	0	0	0	0	0	0
chrII:1722769:1724186:btb-8	0	0	0	0	0	0	0	0	0	0
chrII:1728505:1730065:btb-9	0	0	0	0	0	0	0	0	0	0
chrII:4905010:4911786:btbd-10	0	0	0	0	0	0	0	0	0	0
chrII:13200164:13215709:btf-1	0	0	0	0	0	0	0	0	0	0
chrI:7251940:7255223:bub-1	0	0	0	0	0	0	0	0	0	0
chrII:13726061:13729605:bub-3	0	0	0	0	0	0	0	0	0	0
chrIII:9694667:9696517:bud-31	0	0	0	0	0	0	0	0	0	0
chrV:9022316:9024813:bus-1	0	0	0	0	0	0	0	0	0	0
chrIV:13256185:13259076:bus-12	0	0	0	0	0	0	0	0	0	0
chrX:15757807:15766354:bus-17	0	0	0	0	0	0	0	0	0	0
chrV:11773719:11776636:bus-18	0	0	0	0	0	0	0	0	0	0
chrV:12872052:12881484:bus-19	0	0	0	0	0	0	0	0	0	0
chrIV:1699898:1702820:bus-2	0	0	0	0	0	0	0	0	0	0
chrIV:4688268:4691936:bus-4	0	0	0	0	0	0	0	0	0	0
chrX:5493759:5496015:bus-8	0	0	0	0	0	0	0	0	0	0
chrIII:6932000:6935862:byn-1	0	0	0	0	0	0	0	0	0	0
chrI:13409903:13411554:C01A2.1	0	0	0	0	0	0	0	0	0	0
chrI:13397269:13398631:C01A2.2	0	0	0	0	0	0	0	0	0	0
chrI:13392117:13394001:C01A2.4	0	0	0	0	0	0	0	0	0	0
chrI:13381391:13384371:C01A2.6	0	0	0	-1	-1	0	0	0	0	0
chrI:13408673:13408697:C01A2.8	0	0	0	0	0	0	0	0	0	0
chrI:13376838:13377349:C01A2.9	0	-1	0	0	0	-1	-1	0	0	0
chrIV:6657980:6660436:C01B10.11	0	0	0	0	0	0	0	0	0	0
chrIV:6619467:6621352:C01B10.3	0	0	0	0	0	0	0	0	0	0
chrIV:6623689:6624533:C01B10.44	0	0	0	0	0	0	0	0	0	0
chrIV:6645867:6646001:C01B10.45	1	0	0	0	0	0	0	0	0	0
chrIV:6631542:6631640:C01B10.46	0	0	0	0	0	0	0	0	0	0
chrIV:6627241:6627326:C01B10.47	0	0	0	0	0	0	0	0	0	0
chrIV:6645511:6645749:C01B10.48	1	0	0	0	0	0	0	0	0	0
chrIV:6648691:6648891:C01B10.49	0	0	0	0	0	0	0	0	0	0
chrIV:6640179:6645352:C01B10.6	0	0	0	0	0	0	0	0	0	0
chrIV:6638555:6639297:C01B10.7	0	0	0	0	0	0	0	0	0	0
chrIV:6635088:6638155:C01B10.8	0	0	0	0	0	0	0	0	0	0
chrIV:6632221:6634986:C01B10.9	0	0	0	0	0	0	0	0	0	0
chrII:23085:23234:C01B12.10	0	0	0	0	0	0	0	0	0	0
chrII:24665:25446:C01B12.8	0	0	0	0	0	0	0	0	0	0
chrII:5128:5483:C01B12.9	0	0	0	0	0	0	0	0	0	0
chrV:2392771:2394147:C01B4.6	0	0	0	0	0	0	0	0	0	0
chrV:2385955:2390722:C01B4.7	0	1	1	1	1	1	1	1	1	1
chrV:2382232:2384422:C01B4.8	-1	0	0	0	0	0	0	0	0	0
chrV:8796629:8796928:C01B7.10	0	0	0	0	0	0	0	0	0	0
chrV:8808204:8808351:C01B7.11	0	0	0	0	0	0	0	0	0	0
chrV:8822413:8822477:C01B7.13	0	0	0	0	0	0	0	0	0	0
chrV:8782993:8783291:C01B7.14	0	0	0	0	0	0	0	0	0	1
chrV:8820985:8821096:C01B7.16	0	0	0	0	0	0	0	0	0	0
chrV:8863959:8864652:C01B7.7	0	0	0	0	-1	-1	0	0	0	-1
chrV:8783168:8783391:C01B7.8	0	0	0	1	0	0	0	0	0	1
chrV:8796367:8796557:C01B7.9	0	0	-1	0	-1	0	0	0	0	0
chrII:13771574:13779021:C01B9.1	0	0	0	0	0	0	0	0	0	0
chrII:13770920:13771109:C01B9.4	0	0	0	0	0	0	0	0	0	1
chrII:13788896:13789046:C01B9.6	0	0	0	0	0	0	0	0	0	0
chrII:13771025:13771320:C01B9.7	1	0	0	0	0	0	0	0	0	1
chrX:7435601:7438118:C01C10.2	0	0	0	0	0	0	0	0	0	0
chrX:7427353:7427504:C01C10.5	0	0	0	0	0	0	0	0	0	0
chrX:3715096:3718566:C01C4.2	0	0	0	0	0	0	0	0	0	0
chrX:3696902:3713357:C01C4.3	0	0	0	0	0	0	0	0	0	0
chrX:3703308:3703396:C01C4.4	0	0	0	0	0	0	0	0	0	0
chrX:3697754:3697852:C01C4.5	0	0	0	0	0	0	0	0	0	0
chrX:3703308:3703396:C01C4.6	0	0	0	0	0	0	0	0	0	0
chrII:4295100:4298950:C01F1.3	0	0	0	0	0	0	0	0	0	0
chrII:4276201:4279268:C01F1.4	0	0	0	0	0	0	0	0	0	0
chrII:4279423:4281967:C01F1.5	0	0	0	0	0	0	0	0	0	0
chrII:4282194:4288211:C01F1.6	0	0	0	0	0	0	0	0	0	0
chrII:4295464:4295590:C01F1.7	0	0	0	0	0	0	0	0	0	0
chrII:4295341:4295596:C01F1.8	0	0	0	0	0	0	0	0	0	0
chrI:4859243:4859320:C01F4.4	0	0	0	0	0	0	0	0	0	0
chrI:4856792:4856938:C01F4.6	0	1	0	0	0	1	1	0	0	0
chrI:4856881:4857115:C01F4.7	0	1	0	0	0	0	0	0	0	0
chrI:4868170:4868280:C01F4.9	0	0	0	0	0	0	0	0	0	0
chrIV:9115371:9115457:C01F6.12	0	0	0	0	0	0	0	0	0	0
chrIV:9118387:9118644:C01F6.13	0	0	0	0	0	0	0	0	0	0
chrIV:9103869:9104191:C01F6.14	0	0	0	0	0	0	0	0	0	0
chrIV:9096628:9096716:C01F6.15	0	0	0	0	1	0	0	0	0	0
chrIV:9123277:9123876:C01F6.16	0	0	0	0	0	0	0	0	0	0
chrIV:9099241:9101588:C01F6.2	0	0	0	0	0	0	0	0	0	0
chrIV:9095753:9096237:C01F6.9	0	0	0	0	0	0	0	0	0	0
chrV:15099746:15104405:C01G10.1	0	0	0	0	0	0	0	0	-1	0
chrV:15080133:15082653:C01G10.10	0	0	0	0	0	0	0	0	0	0
chrV:15105326:15105943:C01G10.14	-1	-1	-1	-1	-1	0	0	-1	0	0
chrV:15086912:15087326:C01G10.15	0	0	0	0	0	0	0	0	0	0
chrV:15092965:15094382:C01G10.16	0	0	0	0	0	0	0	0	0	0
chrV:15090756:15091121:C01G10.17	0	0	0	0	0	0	0	0	0	0
chrV:15088377:15088710:C01G10.18	0	0	0	0	0	0	0	0	0	0
chrV:15089739:15090060:C01G10.4	0	0	0	0	0	0	0	0	0	0
chrV:15089075:15089538:C01G10.5	0	1	0	0	0	0	0	0	1	0
chrV:15087655:15088431:C01G10.6	0	0	-1	0	0	0	0	0	0	0
chrV:15085746:15086918:C01G10.7	0	0	0	0	0	0	0	0	0	0
chrV:15082763:15084147:C01G10.9	0	0	0	0	0	0	0	0	0	0
chrII:14576728:14578071:C01G12.13	0	0	-1	0	0	-1	-1	0	0	0
chrII:14571839:14571925:C01G12.14	1	0	1	1	1	0	1	0	0	1
chrII:14574216:14574409:C01G12.15	0	0	0	0	0	0	0	0	0	0
chrIII:4161236:4161956:C01G12.16	0	0	0	0	0	0	0	0	0	0
chrII:14581453:14582361:C01G12.3	0	0	0	0	0	0	0	0	0	0
chrII:14586526:14587507:C01G12.5	0	0	0	0	0	0	0	0	0	0
chrII:14588620:14591893:C01G12.7	0	0	0	0	0	0	0	0	0	0
chrII:14579015:14580153:C01G12.9	0	0	0	1	0	1	1	0	0	0
chrIV:6541683:6548648:C01G5.25	0	0	0	0	0	0	0	0	0	0
chrIV:6536178:6537671:C01G5.3	0	0	0	0	0	0	0	0	0	0
chrIV:6531749:6535677:C01G5.4	0	0	0	0	0	0	0	0	0	0
chrIV:6524609:6526524:C01G5.5	0	0	0	0	0	0	0	0	0	0
chrIV:6518173:6520003:C01G5.7	0	0	0	0	0	0	0	0	0	0
chrIV:6519717:6522306:C01G5.9	0	0	0	0	0	0	0	0	0	0
chrII:9262231:9262375:C01G6.13	0	0	0	0	0	0	-1	0	0	0
chrII:9267335:9268343:C01G6.2	0	0	0	0	0	0	0	0	0	0
chrII:9269893:9271267:C01G6.3	0	0	0	0	0	0	0	0	0	0
chrII:9271264:9273042:C01G6.4	0	0	0	0	0	0	0	0	0	0
chrII:9275023:9280098:C01G6.5	0	0	0	0	0	0	0	0	0	0
chrII:9294028:9295818:C01G6.9	0	0	0	0	0	0	0	0	0	0
chrI:5272845:5274339:C01G8.1	0	0	0	0	0	0	0	0	0	0
chrI:7201775:7201829:C01H6.10	0	0	0	0	0	0	0	0	0	0
chrI:7208830:7208922:C01H6.11	0	0	0	0	0	0	0	0	0	0
chrI:7208023:7209866:C01H6.3	0	0	0	0	0	0	0	0	0	0
chrI:7210270:7212755:C01H6.4	0	0	0	0	0	0	0	0	0	0
chrI:7227788:7229443:C01H6.8	0	0	0	0	0	0	0	0	0	0
chrIV:5092798:5103279:C02B10.3	0	0	0	0	0	0	0	0	0	0
chrIV:5091585:5092807:C02B10.4	0	0	0	0	0	0	0	0	0	0
chrIV:5083302:5086887:C02B10.5	0	0	0	0	0	0	0	0	0	0
chrIV:5253406:5254817:C02B10.6	0	0	0	0	0	0	0	0	0	0
chrIV:5100346:5100464:C02B10.72	0	0	0	0	0	0	0	0	0	0
chrIV:5073956:5074104:C02B10.73	0	0	0	0	0	0	0	0	0	0
chrIV:5098957:5099058:C02B10.74	-1	-1	-1	-1	-1	0	-1	0	-1	0
chrX:12675196:12675346:C02B4.10	0	0	0	0	0	0	0	0	0	0
chrX:12668237:12668370:C02B4.11	0	0	0	0	0	0	0	0	0	0
chrX:12676694:12676840:C02B4.12	0	0	0	0	0	0	0	0	0	0
chrX:12656671:12656812:C02B4.13	0	0	0	0	0	0	0	0	0	0
chrX:12658475:12659847:C02B4.3	0	0	0	0	0	0	0	0	0	0
chrX:12677434:12677579:C02B4.5	0	0	0	0	0	0	0	0	0	0
chrX:12655296:12655587:C02B4.6	0	0	0	0	0	0	0	0	0	0
chrX:12674474:12674686:C02B4.7	0	0	0	0	0	0	0	0	0	0
chrX:16209755:16209856:C02B4.8	0	0	0	0	0	0	0	0	0	0
chrX:12655301:12655446:C02B4.9	0	0	0	0	0	0	0	0	0	0
chrX:8147697:8148670:C02B8.1	0	0	0	0	0	0	0	0	0	0
chrX:8117764:8117911:C02B8.11	0	0	0	0	0	0	0	0	0	0
chrX:8120313:8123319:C02B8.12	0	0	0	0	0	0	1	0	0	0
chrX:8139445:8140243:C02B8.3	0	0	0	0	0	0	0	0	0	0
chrX:8133144:8136326:C02B8.6	0	0	0	0	0	0	0	0	0	0
chrX:8137720:8137879:C02B8.7	0	0	0	0	0	0	0	0	0	0
chrX:15553180:15553294:C02C6.11	0	1	0	1	0	0	0	1	0	0
chrX:15559221:15559355:C02C6.12	0	0	0	0	0	0	0	0	0	0
chrX:15552396:15552487:C02C6.13	0	0	1	0	0	0	0	0	0	0
chrX:15537664:15537700:C02C6.14	0	0	0	0	1	0	1	0	0	0
chrX:15542289:15542413:C02C6.4	0	0	0	0	0	0	0	0	0	0
chrX:15553163:15553294:C02C6.5	0	1	0	1	0	0	0	1	0	0
chrX:15575554:15575757:C02C6.6	0	0	0	0	0	0	0	0	0	0
chrX:15575525:15575801:C02C6.8	0	0	0	0	0	0	0	0	0	0
chrX:15559221:15559355:C02C6.9	0	0	0	0	0	0	0	0	0	0
chrX:15296854:15297122:C02D4.10	0	0	0	0	0	0	0	0	0	0
chrX:15288869:15289094:C02D4.11	0	-1	-1	0	-1	-1	0	-1	0	-1
chrX:15291819:15291969:C02D4.12	0	0	0	0	0	0	0	0	0	0
chrX:15296891:15297122:C02D4.13	0	0	0	0	0	0	0	0	0	0
chrX:15279468:15279548:C02D4.15	-1	0	0	0	0	-1	-1	-1	0	-1
chrX:15279468:15279548:C02D4.16	-1	0	0	0	0	-1	-1	-1	0	-1
chrX:15279338:15279459:C02D4.5	1	1	1	1	1	0	0	0	0	0
chrX:15305753:15305900:C02D4.6	0	0	0	0	0	0	0	0	0	0
chrX:15305755:15305901:C02D4.7	0	0	0	0	0	0	0	0	0	0
chrX:15296385:15296511:C02D4.8	0	0	0	0	0	0	0	0	0	0
chrX:15290793:15290935:C02D4.9	0	0	0	0	0	0	0	0	0	0
chrIII:8557334:8559196:C02D5.2	0	0	0	0	0	0	0	0	0	0
chrIII:8552554:8553839:C02D5.4	0	0	0	0	0	0	0	0	0	0
chrIII:8570591:8570731:C02D5.5	0	0	0	0	0	0	0	0	0	0
chrV:4932393:4933042:C02E7.10	0	0	0	0	0	0	0	0	0	0
chrV:4936997:4937147:C02E7.16	0	0	0	0	0	0	0	0	0	0
chrV:4919844:4919990:C02E7.17	0	0	0	0	0	0	0	0	0	0
chrV:4919206:4919586:C02E7.6	0	0	0	0	0	0	0	0	0	0
chrV:4918149:4918585:C02E7.7	0	0	0	0	0	0	0	0	0	0
chrV:4920341:4920790:C02E7.8	0	0	0	0	0	0	0	0	0	0
chrX:3670373:3672098:C02F12.5	0	1	1	1	0	1	1	0	1	0
chrX:3690142:3693238:C02F12.8	0	0	0	0	0	0	0	0	0	0
chrIV:10503672:10503934:C02F4.10	0	0	0	0	0	0	0	0	0	0
chrIV:10499918:10500197:C02F4.11	0	0	0	0	0	0	0	0	0	0
chrIV:10505285:10506344:C02F4.12	0	0	0	-1	-1	0	0	0	0	0
chrIV:10513887:10515228:C02F4.4	0	0	0	0	0	0	0	0	0	0
chrIV:10523461:10524145:C02F4.5	0	0	0	0	0	0	0	0	0	0
chrIV:10502283:10502394:C02F4.9	0	0	0	0	0	0	0	0	0	0
chrIII:8248680:8249481:C02F5.10	0	0	0	0	0	0	0	0	0	0
chrIII:8240871:8243029:C02F5.12	0	0	0	0	0	0	0	0	0	0
chrIII:8247350:8248814:C02F5.13	0	0	0	0	0	0	0	0	0	0
chrIII:8234525:8235543:C02F5.14	0	0	0	0	0	0	0	0	0	0
chrIII:8227862:8228045:C02F5.15	0	0	0	0	0	0	0	0	0	0
chrIII:8249618:8250195:C02F5.2	0	0	0	0	0	0	0	0	0	0
chrIII:8245890:8247258:C02F5.3	0	0	0	0	0	0	0	0	0	0
chrIII:8236125:8236908:C02F5.5	0	0	0	0	0	0	0	0	0	0
chrV:5872083:5875528:C02G6.2	0	0	0	0	0	0	0	0	0	0
chrV:5881051:5882498:C02G6.3	0	0	0	0	0	0	0	0	0	0
chrV:5873300:5873450:C02G6.5	0	0	0	0	0	0	0	0	0	0
chrV:7388389:7389871:C02H6.1	0	0	0	0	0	1	0	0	0	0
chrV:7386627:7387855:C02H6.3	0	1	0	0	0	0	0	0	0	0
chrX:11257360:11260551:C03A3.1	0	0	0	0	0	0	0	0	0	0
chrX:11262847:11266324:C03A3.2	0	0	0	0	0	0	0	0	0	0
chrX:11267320:11269070:C03A3.3	0	0	0	0	0	0	0	0	0	0
chrX:11241790:11242014:C03A3.4	0	0	0	0	0	0	0	0	0	0
chrX:11270889:11271006:C03A3.5	0	0	0	0	0	0	0	0	0	0
chrX:11272305:11272478:C03A3.6	1	0	0	1	0	0	1	0	1	0
chrX:11248068:11248268:C03A3.7	0	0	0	0	0	0	0	0	0	0
chrX:11252575:11252667:C03A3.8	0	0	0	0	0	0	0	0	0	0
chrX:11266982:11267582:C03A3.9	0	0	0	0	0	0	0	0	0	0
chrV:5178337:5192543:C03A7.13	0	0	0	0	0	0	0	0	0	0
chrV:5160619:5160766:C03A7.15	0	0	0	0	0	0	0	0	0	0
chrV:5181911:5183717:C03A7.2	1	0	0	1	1	0	0	0	1	1
chrX:6374750:6375592:C03B1.1	0	0	0	0	0	0	0	0	0	0
chrX:6357746:6357878:C03B1.10	0	0	0	0	0	0	0	0	0	0
chrX:6335278:6338051:C03B1.13	0	0	0	0	0	0	0	0	0	0
chrX:6359334:6360758:C03B1.14	0	0	0	0	0	0	0	0	0	0
chrX:6371375:6371464:C03B1.16	0	0	0	0	0	0	0	0	0	0
chrX:6373647:6374767:C03B1.17	0	0	0	0	0	0	0	0	0	0
chrX:6370019:6373383:C03B1.2	0	0	0	0	0	0	0	0	0	0
chrX:6366012:6366831:C03B1.3	0	0	-1	-1	0	0	-1	-1	0	-1
chrX:6364495:6365717:C03B1.4	0	0	0	0	0	0	0	0	0	0
chrX:6355584:6358037:C03B1.5	0	0	0	0	0	0	0	0	0	0
chrX:6350315:6352075:C03B1.6	0	0	1	1	0	0	0	0	0	0
chrX:6341813:6345842:C03B1.7	0	0	0	0	0	0	0	0	0	0
chrX:6346358:6347113:C03B1.9	0	0	0	0	0	0	0	0	0	0
chrIII:7716165:7716446:C03B8.2	0	0	0	0	0	0	0	0	0	0
chrIII:7712308:7717314:C03B8.3	0	0	0	0	0	0	0	0	0	0
chrIII:7706861:7707011:C03B8.5	0	0	0	0	0	0	0	0	0	0
chrIII:7712951:7713015:C03B8.6	0	0	0	0	0	0	0	0	0	0
chrIII:4109870:4110018:C03C10.10	0	0	0	0	0	0	0	0	0	0
chrIII:4104944:4105085:C03C10.11	0	0	0	0	0	0	0	0	0	0
chrIII:4104732:4104878:C03C10.12	0	0	0	0	0	0	0	0	0	0
chrIII:4091076:4093317:C03C10.2	0	0	0	0	0	0	0	0	0	0
chrIII:4089722:4092120:C03C10.5	0	0	0	0	0	0	0	0	0	0
chrIII:4096044:4096913:C03C10.7	0	0	0	0	0	0	0	0	0	0
chrI:10014546:10015495:C03C11.1	-1	0	0	0	0	0	0	0	0	0
chrI:10011504:10011709:C03C11.5	0	0	-1	0	0	0	-1	0	-1	-1
chrI:10001313:10001534:C03C11.6	0	1	0	0	0	1	0	0	0	0
chrI:10001313:10001459:C03C11.7	0	1	0	0	0	1	0	0	0	0
chrI:10011504:10011836:C03C11.8	0	0	-1	0	0	0	-1	0	-1	-1
chrI:9668627:9670726:C03D6.1	0	0	0	0	0	0	0	0	0	0
chrI:9658732:9659037:C03D6.9	0	0	0	0	0	0	0	0	0	0
chrV:11291187:11292569:C03E10.1	0	-1	-1	-1	-1	-1	-1	0	-1	-1
chrV:11286413:11288538:C03E10.3	0	0	0	0	0	0	0	0	0	0
chrV:11281582:11281725:C03E10.8	0	0	0	0	0	0	0	0	0	0
chrV:11281950:11282097:C03E10.9	0	0	0	0	0	0	0	0	0	0
chrX:5394507:5397400:C03F11.2	0	0	0	0	0	0	0	0	0	0
chrX:5401418:5406443:C03F11.4	0	0	0	0	0	0	0	0	0	0
chrX:5381313:5381525:C03F11.5	0	0	0	0	0	0	0	0	0	0
chrX:5397448:5397575:C03F11.7	0	0	0	0	0	0	0	0	0	0
chrX:8521913:8522901:C03G5.14	0	0	0	0	0	0	0	0	1	0
chrV:7379744:7381103:C03G6.17	0	0	0	0	0	0	0	0	0	0
chrV:7356023:7356784:C03G6.21	0	0	0	0	0	0	0	0	0	0
chrV:7357431:7358912:C03G6.6	-1	0	0	-1	0	-1	0	-1	0	-1
chrX:15689448:15696427:C03H12.1	0	0	0	0	0	0	0	0	0	0
chrX:15693460:15693608:C03H12.2	0	0	0	0	0	0	0	0	0	0
chrX:15693459:15693609:C03H12.3	0	0	0	0	0	0	0	0	0	0
chrII:395097:395894:C03H5.10	0	0	0	0	0	0	0	0	0	0
chrII:386087:387949:C03H5.3	0	0	0	0	0	0	0	0	0	0
chrII:375249:375835:C03H5.4	1	0	1	1	0	0	0	0	0	1
chrII:382306:385358:C03H5.5	0	0	0	0	0	0	0	0	0	0
chrII:396361:399421:C03H5.6	0	0	0	0	0	0	0	0	0	0
chrII:380572:382257:C03H5.7	0	0	0	0	0	0	0	0	0	0
chrII:368532:368618:C03H5.8	0	1	0	0	0	0	0	0	0	0
chrII:378650:380361:C03H5.9	0	0	0	0	0	0	0	0	0	0
chrX:13660505:13662980:C04A11.1	0	0	0	0	0	0	0	0	0	0
chrX:13665957:13668830:C04A11.2	0	0	0	0	0	0	0	0	0	0
chrX:13664588:13665382:C04A11.5	0	0	0	0	0	0	0	0	0	0
chrX:13657650:13657855:C04A11.6	0	0	0	0	0	0	0	0	0	0
chrX:13672222:13672315:C04A11.7	0	0	0	0	0	0	0	0	0	0
chrX:13675845:13675985:C04A11.8	0	0	0	0	0	0	0	0	0	0
chrII:6833789:6834006:C04A2.10	0	0	1	0	0	0	0	0	0	0
chrII:6853080:6853295:C04A2.11	0	0	0	0	0	0	0	0	0	0
chrII:6834140:6834326:C04A2.12	0	0	0	0	0	0	0	0	0	0
chrII:6833777:6834000:C04A2.13	0	0	1	0	0	0	0	0	0	0
chrII:6834744:6834957:C04A2.14	0	0	0	0	0	0	0	1	0	0
chrII:6852278:6853488:C04A2.15	0	0	0	0	0	0	0	0	0	0
chrII:6843239:6843363:C04A2.16	-1	0	-1	0	-1	-1	0	0	-1	-1
chrII:6832856:6832989:C04A2.8	0	0	0	0	0	0	0	1	0	0
chrII:6835586:6835693:C04A2.9	0	0	0	-1	-1	-1	-1	0	0	0
chrX:12280776:12282557:C04B4.1	0	0	0	0	0	0	0	0	0	0
chrX:12283280:12285316:C04B4.2	0	0	0	0	0	0	0	0	0	0
chrX:12291494:12293267:C04B4.4	0	1	1	0	0	0	1	0	0	0
chrX:12287658:12288354:C04B4.5	0	0	0	0	0	0	0	0	0	0
chrX:12275041:12275677:C04B4.6	0	0	0	0	0	0	0	0	0	0
chrX:14020588:14022394:C04C11.1	0	0	0	0	0	0	0	0	0	0
chrX:14032182:14032317:C04C11.10	0	0	0	0	0	0	0	1	0	0
chrX:14044445:14044699:C04C11.11	0	0	0	0	0	0	0	0	0	0
chrX:14042891:14043079:C04C11.12	0	0	0	0	0	0	0	0	0	0
chrX:14032182:14032317:C04C11.13	0	0	0	0	0	0	0	1	0	0
chrX:14042817:14043079:C04C11.14	0	0	0	0	0	0	0	0	0	0
chrX:14019961:14020123:C04C11.15	0	0	0	0	0	0	0	0	0	0
chrX:14024566:14024708:C04C11.16	0	0	0	0	0	0	0	0	0	0
chrX:14019961:14020110:C04C11.17	0	0	0	0	0	0	0	0	0	0
chrX:14039815:14040019:C04C11.19	0	0	0	0	0	0	0	0	0	0
chrX:14039582:14039751:C04C11.20	0	0	0	0	0	0	0	0	0	0
chrX:14024487:14024761:C04C11.21	0	0	0	0	0	0	0	0	0	0
chrX:14047506:14047696:C04C11.22	0	0	0	0	0	0	0	0	0	0
chrX:14018616:14019323:C04C11.23	0	0	0	0	0	0	0	0	0	0
chrX:14015202:14015483:C04C11.25	0	0	0	-1	0	0	0	1	0	0
chrX:14045455:14045598:C04C11.5	0	0	-1	-1	-1	-1	-1	0	-1	-1
chrX:14030193:14030307:C04C11.6	0	0	0	-1	0	0	-1	0	0	0
chrX:14046350:14046575:C04C11.7	0	0	0	0	0	0	0	0	0	0
chrX:14015935:14016023:C04C11.8	0	0	0	0	0	0	0	0	0	0
chrX:14030135:14030311:C04C11.9	0	0	0	-1	0	0	-1	0	0	0
chrIV:3423758:3423842:C04C3.10	0	0	0	0	0	0	0	0	0	0
chrIV:3424245:3424384:C04C3.11	0	0	0	0	0	0	0	0	0	0
chrIV:3424159:3424362:C04C3.12	0	0	0	0	0	0	0	0	0	0
chrIV:3395880:3396552:C04C3.14	0	0	0	0	0	0	0	0	0	0
chrIV:3394360:3394619:C04C3.4	0	0	0	0	0	1	0	0	0	1
chrIV:3419812:3422607:C04C3.6	0	0	0	0	0	0	0	0	0	0
chrIV:3432871:3433487:C04C3.7	0	0	0	0	0	0	0	0	0	0
chrIV:3428038:3428534:C04C3.9	0	0	0	0	0	0	-1	0	0	0
chrIII:8510339:8510479:C04D8.2	0	0	0	0	0	0	0	0	0	0
chrIII:8506545:8506695:C04D8.3	0	0	-1	0	0	0	-1	0	-1	-1
chrIII:8509736:8509878:C04D8.4	0	0	0	0	0	0	0	0	0	0
chrIII:8506844:8506992:C04D8.5	0	-1	-1	0	0	-1	-1	-1	-1	-1
chrV:3369080:3369922:C04E12.2	0	0	0	0	0	0	0	0	0	0
chrV:3362774:3368344:C04E12.4	1	0	1	0	1	1	1	1	0	0
chrV:3358566:3361093:C04E12.5	0	0	0	0	0	0	0	0	0	0
chrV:5914093:5917891:C04E6.11	0	0	0	0	0	0	0	0	0	0
chrV:5918061:5919835:C04E6.12	0	0	0	0	0	0	0	0	0	0
chrV:5912725:5913804:C04E6.13	0	0	0	0	0	0	0	0	0	0
chrV:5907389:5909785:C04E6.4	0	0	0	1	0	0	0	0	0	0
chrV:5902132:5904843:C04E6.5	0	0	0	0	0	0	0	0	0	0
chrV:5893311:5895208:C04E6.7	0	0	0	0	0	0	0	0	0	0
chrV:5882562:5883835:C04E6.8	-1	0	0	0	0	0	0	-1	-1	-1
chrX:358091:360198:C04E7.1	0	0	0	0	0	0	0	0	0	0
chrX:334577:347217:C04E7.3	0	0	0	0	0	0	0	0	0	0
chrX:360778:362965:C04E7.5	0	0	0	0	0	-1	0	0	0	0
chrX:353235:353341:C04E7.7	-1	0	-1	-1	-1	-1	-1	-1	-1	-1
chrI:5726308:5729310:C04F1.1	1	0	0	0	0	0	0	0	0	0
chrI:5722398:5722547:C04F1.4	0	0	0	0	0	0	0	0	0	0
chrI:5719372:5719522:C04F1.5	0	0	0	-1	0	0	0	0	-1	0
chrI:9673665:9678557:C04F12.1	0	0	0	0	0	0	0	0	0	0
chrI:9694563:9695192:C04F12.12	0	0	0	0	0	0	0	0	0	0
chrI:9708610:9708753:C04F12.15	0	0	0	0	0	0	0	0	0	0
chrI:9704869:9705517:C04F12.16	0	0	0	0	0	1	0	0	0	0
chrI:9703076:9703323:C04F12.17	0	0	0	0	0	0	0	0	0	0
chrI:9690078:9690557:C04F12.5	0	0	0	0	0	0	0	0	0	0
chrI:9695706:9696762:C04F12.7	0	0	0	0	0	0	0	0	0	0
chrI:9697236:9699566:C04F12.8	0	0	0	0	0	0	0	0	0	0
chrV:5093714:5096277:C04F5.2	0	0	0	0	0	0	0	1	0	0
chrV:5111517:5113754:C04F5.8	0	0	0	0	0	0	0	0	0	0
chrV:5114736:5119209:C04F5.9	0	0	0	0	0	0	0	0	0	0
chrX:3416887:3419213:C04F6.7	-1	-1	-1	-1	0	0	-1	0	-1	0
chrX:3411984:3412107:C04F6.8	0	0	0	0	0	0	0	0	0	0
chrX:3402010:3402726:C04F6.9	0	0	0	0	0	0	0	0	0	0
chrIV:10115388:10118081:C04G2.10	0	0	0	0	0	0	0	0	0	0
chrIV:10114524:10115129:C04G2.14	0	1	0	0	0	0	0	0	0	0
chrIV:10094196:10095271:C04G2.5	0	-1	0	0	0	-1	0	0	0	0
chrIV:10112869:10114287:C04G2.9	0	0	0	0	1	0	0	0	0	0
chrII:5101983:5102647:C04G6.10	0	0	0	0	0	0	0	0	0	0
chrII:5103340:5103834:C04G6.11	0	0	0	0	0	0	0	0	0	0
chrII:5105156:5105231:C04G6.12	0	0	0	0	0	0	0	0	0	0
chrII:5094244:5095458:C04G6.13	0	0	0	0	0	0	0	0	1	0
chrII:5091153:5091299:C04G6.14	0	0	0	0	0	0	0	0	0	0
chrII:5097951:5098467:C04G6.15	0	0	0	0	0	0	0	0	0	0
chrII:5093213:5094214:C04G6.2	0	0	0	0	0	0	0	0	0	0
chrII:5081489:5083441:C04G6.4	0	0	0	0	0	0	0	0	0	0
chrII:5085784:5086123:C04G6.5	0	0	0	0	0	0	0	0	0	0
chrII:5098769:5100242:C04G6.6	0	0	0	0	0	0	0	0	0	0
chrII:5100411:5101801:C04G6.7	0	0	0	0	0	0	0	0	0	0
chrII:7958843:7960237:C04H4.1	0	1	0	1	1	1	1	1	0	1
chrII:7974501:7974641:C04H4.2	0	0	0	0	0	0	0	0	0	0
chrII:7969505:7969645:C04H4.3	0	0	0	0	0	0	0	0	0	0
chrII:7960625:7960769:C04H4.4	0	0	0	0	0	0	0	0	0	0
chrII:7966313:7966428:C04H4.5	0	0	0	0	0	0	0	0	0	0
chrII:7974495:7974641:C04H4.6	0	0	0	0	0	0	0	0	0	0
chrII:14534299:14535962:C04H5.1	0	0	0	0	0	0	0	0	0	0
chrII:14537990:14539162:C04H5.7	0	0	0	0	-1	0	0	0	0	0
chrV:10691425:10691559:C05A2.2	0	0	0	0	0	0	0	0	0	0
chrV:10703521:10703607:C05A2.3	-1	0	0	-1	0	0	0	0	0	0
chrV:10695480:10695612:C05A2.4	0	0	0	0	0	0	0	0	0	0
chrX:10849649:10849866:C05A9.10	1	0	0	0	0	0	0	0	0	0
chrX:10852169:10852304:C05A9.11	0	0	0	0	0	0	0	0	0	0
chrX:10840283:10840374:C05A9.12	0	0	0	0	0	0	0	0	0	0
chrX:10842191:10844674:C05A9.2	0	0	0	0	0	0	0	0	0	0
chrX:10846323:10846518:C05A9.3	0	0	0	0	0	0	0	0	0	0
chrX:10846438:10846573:C05A9.4	1	0	0	0	0	0	0	0	0	0
chrX:10843929:10844060:C05A9.5	0	0	-1	0	-1	0	0	0	0	0
chrX:10843932:10844063:C05A9.6	0	0	-1	0	-1	0	0	0	0	0
chrX:10829969:10830118:C05A9.7	0	0	0	0	0	0	1	0	0	0
chrX:10852169:10852304:C05A9.8	0	0	0	0	0	0	0	0	0	0
chrX:10849580:10849862:C05A9.9	1	0	0	0	1	0	0	0	0	0
chrIV:6841146:6841262:C05B10.14	0	0	1	0	0	0	0	0	0	0
chrIV:6839306:6839449:C05B10.15	0	0	0	0	0	0	0	0	0	0
chrIV:6840690:6840824:C05B10.16	1	0	0	0	0	0	0	0	0	0
chrIV:6842958:6843029:C05B10.17	0	0	0	0	0	0	0	0	0	0
chrIV:6841554:6841698:C05B10.18	0	0	0	0	0	0	0	0	0	0
chrIV:6839306:6839449:C05B10.19	0	0	0	0	0	0	0	0	0	0
chrIV:6841484:6841609:C05B10.20	0	0	0	0	0	0	0	0	0	0
chrIV:6839063:6839199:C05B10.21	0	0	0	0	0	0	0	0	0	0
chrIII:9987723:9988448:C05B5.1	-1	0	0	-1	-1	0	0	-1	-1	0
chrIII:10004512:10004966:C05B5.11	-1	0	-1	-1	0	0	0	-1	-1	-1
chrIII:9987366:9987770:C05B5.12	-1	0	0	-1	0	0	0	0	0	0
chrIII:10016677:10016878:C05B5.13	1	0	0	1	0	0	0	0	0	1
chrIII:9995802:9995952:C05B5.14	-1	0	0	0	0	0	0	0	0	0
chrIII:9989480:9989628:C05B5.15	0	0	0	0	0	0	0	0	0	0
chrIII:10012435:10013205:C05B5.16	0	0	0	0	0	0	0	0	0	0
chrIII:9998541:9999335:C05B5.17	0	1	1	0	0	0	1	0	1	0
chrIII:9999818:10000528:C05B5.2	0	0	-1	-1	0	-1	0	-1	0	-1
chrIII:9993884:9996235:C05B5.4	0	0	0	0	0	0	0	0	0	0
chrIII:10001359:10003845:C05B5.5	0	0	0	0	0	0	0	0	0	0
chrIII:10005458:10006784:C05B5.8	0	0	0	0	0	0	0	0	0	0
chrII:9922218:9930846:C05C10.2	0	0	0	0	0	0	0	0	0	0
chrII:9934400:9936893:C05C10.3	0	0	0	0	0	0	0	0	0	0
chrII:9939039:9940432:C05C10.5	0	0	0	0	0	0	0	0	0	0
chrII:9938111:9938971:C05C10.7	0	0	0	0	0	0	0	0	0	0
chrII:9917117:9918004:C05C10.8	0	-1	0	0	-1	0	-1	0	0	0
chrIV:11253984:11255719:C05C12.1	0	0	0	0	0	0	0	0	0	0
chrIV:11246450:11248085:C05C12.4	0	0	0	0	0	0	0	0	0	0
chrIV:11260411:11261185:C05C12.5	0	0	0	0	-1	0	0	0	0	-1
chrIV:11231653:11241468:C05C12.6	0	0	0	0	0	0	0	0	0	0
chrV:7239770:7241372:C05C8.1	0	0	0	0	0	0	0	0	0	0
chrV:7225131:7225333:C05C8.10	0	0	0	0	0	0	0	0	0	0
chrV:7232433:7234826:C05C8.5	0	0	0	0	0	0	0	0	0	0
chrV:7242910:7247287:C05C8.7	0	0	0	0	0	0	0	0	0	0
chrV:7252249:7255195:C05C8.8	0	0	0	0	0	0	0	0	0	0
chrX:11160980:11164006:C05C9.1	0	0	0	0	0	0	0	0	0	0
chrX:11135782:11135925:C05C9.11	1	0	0	0	0	0	0	0	0	0
chrX:11140315:11140454:C05C9.12	0	0	0	0	0	0	0	0	0	0
chrX:11134950:11135078:C05C9.13	0	0	0	0	0	0	0	0	0	0
chrX:11134953:11135081:C05C9.14	0	0	0	0	0	0	0	0	0	0
chrX:11153064:11157643:C05C9.2	0	0	0	0	0	0	0	0	0	0
chrX:11142970:11152820:C05C9.3	0	0	0	0	0	0	0	0	0	0
chrX:11141892:11142040:C05C9.5	0	0	0	0	0	0	0	0	0	0
chrX:11133895:11134039:C05C9.6	0	0	0	0	0	0	0	0	0	0
chrX:11162907:11163010:C05C9.7	0	0	0	0	0	0	0	0	0	0
chrX:11141673:11141818:C05C9.8	0	0	0	0	0	0	0	0	0	0
chrX:11141892:11142040:C05C9.9	0	0	0	0	0	0	0	0	0	0
chrIII:6088682:6102862:C05D10.4	0	0	0	0	0	0	0	0	0	0
chrIII:6436607:6439966:C05D11.1	0	0	0	0	0	0	0	0	0	0
chrIII:6443074:6444572:C05D11.13	0	0	0	0	0	0	0	0	0	0
chrIII:6410032:6412014:C05D11.5	0	0	0	0	0	0	0	0	0	0
chrIII:6420769:6427305:C05D11.8	0	0	0	0	0	0	0	0	0	0
chrII:11412252:11415772:C05D12.1	0	0	0	0	0	0	0	0	0	0
chrII:11402676:11402825:C05D12.10	0	0	0	0	0	0	0	0	0	0
chrII:11396416:11396566:C05D12.11	0	-1	-1	0	-1	-1	-1	0	0	0
chrII:11418298:11423393:C05D12.2	0	0	0	0	0	0	0	0	0	0
chrII:11425268:11432760:C05D12.3	0	0	0	0	0	0	0	0	0	0
chrII:11430978:11432766:C05D12.4	0	0	0	0	0	0	0	0	0	0
chrII:11434220:11434958:C05D12.5	0	0	0	0	0	0	0	0	0	0
chrII:11410090:11412280:C05D12.7	0	0	0	0	0	0	0	0	0	0
chrII:11398962:11399085:C05D12.8	0	0	0	0	0	0	0	0	0	0
chrII:11396421:11396571:C05D12.9	0	0	-1	0	-1	-1	-1	0	0	0
chrIII:5597943:5600058:C05D2.10	0	0	0	0	0	0	0	0	0	0
chrIII:5626943:5628206:C05D2.11	0	0	0	0	0	0	0	0	0	0
chrIII:5621509:5621558:C05D2.12	0	0	0	0	0	0	0	0	0	0
chrIII:5621509:5621558:C05D2.13	0	0	0	0	0	0	0	0	0	0
chrIII:5603595:5603756:C05D2.14	0	0	0	0	0	0	0	0	0	0
chrIII:5602053:5602179:C05D2.15	-1	-1	-1	-1	-1	0	0	0	0	-1
chrIII:5602333:5602474:C05D2.16	0	-1	0	0	-1	0	-1	0	-1	0
chrIII:5602198:5602344:C05D2.17	0	-1	0	-1	-1	0	-1	0	-1	0
chrIII:5607508:5610346:C05D2.8	0	0	0	0	0	0	0	0	0	0
chrX:1110882:1110959:C05D9.10	0	0	0	0	0	0	0	0	0	0
chrX:1110882:1110959:C05D9.11	0	0	0	0	0	0	0	0	0	0
chrX:1107078:1107207:C05D9.12	0	0	0	0	0	0	0	0	0	0
chrX:1111902:1116856:C05D9.3	0	0	0	0	0	0	0	0	0	0
chrX:1107548:1110160:C05D9.4	0	0	0	0	0	0	0	0	0	0
chrX:1117188:1119405:C05D9.7	0	0	0	0	0	0	0	0	0	0
chrX:1122421:1124308:C05D9.9	0	0	0	0	0	0	0	0	0	0
chrX:4558740:4558884:C05E11.10	0	0	0	0	0	0	0	0	0	0
chrX:4555498:4555642:C05E11.11	0	0	0	0	0	0	0	0	0	0
chrX:4555942:4556374:C05E11.12	1	0	0	0	0	0	1	0	0	1
chrX:4584742:4584867:C05E11.13	0	0	0	0	0	0	0	0	0	0
chrX:4555932:4556289:C05E11.14	0	0	0	0	0	0	0	0	0	0
chrX:4571840:4572061:C05E11.15	0	1	0	0	0	1	0	0	0	0
chrX:4573945:4574283:C05E11.16	0	0	0	0	0	0	0	0	0	0
chrX:4556742:4556881:C05E11.17	0	0	0	0	0	0	0	0	0	0
chrX:4584728:4584846:C05E11.18	0	0	0	0	0	0	0	0	0	0
chrX:4586916:4588178:C05E11.2	0	0	0	0	0	0	0	0	0	0
chrX:4578240:4581726:C05E11.3	0	0	0	0	0	0	0	0	0	0
chrX:4562162:4563125:C05E11.6	0	0	0	0	0	0	0	0	0	0
chrX:4581587:4585679:C05E11.7	0	0	0	0	0	0	0	0	0	0
chrX:4576405:4576536:C05E11.9	0	-1	0	0	0	0	-1	0	0	0
chrV:761625:761978:C05E4.12	0	0	0	0	0	0	0	0	-1	0
chrV:758586:761335:C05E4.15	0	0	0	0	0	0	0	0	0	0
chrV:728230:728328:C05E4.16	0	0	0	0	0	0	0	0	0	0
chrV:742119:743273:C05E4.7	0	0	0	0	0	0	0	0	0	0
chrX:12941433:12943266:C05E7.1	0	0	0	0	0	0	0	0	0	0
chrX:12938694:12940834:C05E7.2	0	0	0	0	0	0	0	0	0	0
chrX:12945533:12946633:C05E7.3	0	0	0	0	0	0	0	0	0	0
chrX:12936169:12936222:C05E7.5	0	0	0	0	0	0	0	0	0	0
chrX:12936169:12936222:C05E7.6	0	0	0	0	0	0	0	0	0	0
chrX:14734441:14740119:C05G5.1	0	0	0	0	0	0	0	0	0	0
chrX:14752186:14752265:C05G5.10	0	0	0	0	0	0	0	1	0	0
chrX:14747297:14750441:C05G5.2	0	0	0	0	0	0	0	0	0	0
chrX:14750848:14752011:C05G5.3	0	0	0	0	0	0	0	0	0	0
chrX:14756067:14760963:C05G5.5	0	0	0	0	0	0	0	0	0	0
chrX:14743590:14744485:C05G5.7	0	0	0	0	0	0	0	0	0	0
chrX:14744541:14744678:C05G5.8	0	0	0	0	0	0	0	0	0	0
chrX:14761104:14761253:C05G5.9	0	0	0	0	0	-1	0	0	0	0
chrIV:624083:624269:C05G6.4	0	0	0	0	0	0	0	0	0	0
chrIV:624063:624270:C05G6.5	0	0	0	0	0	0	0	0	0	0
chrIII:5653865:5653968:C05H8.3	0	0	0	0	0	0	0	-1	0	0
chrIII:5653994:5654130:C05H8.4	0	0	0	0	0	0	0	0	0	0
chrII:10570374:10570435:C06A1.10	0	0	0	0	0	0	0	0	0	0
chrII:10574650:10574840:C06A1.12	0	0	0	0	0	0	0	0	0	0
chrII:10570614:10572089:C06A1.2	0	0	0	0	0	0	0	0	0	0
chrII:10572246:10574067:C06A1.3	0	1	1	0	1	0	0	0	0	0
chrII:10564111:10564678:C06A1.6	0	0	0	0	0	0	0	0	-1	0
chrII:10564890:10565401:C06A1.7	0	0	0	0	-1	-1	0	-1	-1	-1
chrII:10560716:10560934:C06A1.8	0	0	0	0	0	0	0	0	0	0
chrII:10562951:10563064:C06A1.9	0	0	0	0	0	0	0	0	0	0
chrIV:17406916:17407044:C06A12.17	0	1	0	0	0	0	0	0	0	0
chrIV:17421785:17421835:C06A12.18	0	0	0	0	0	0	0	0	0	0
chrIV:17439609:17440101:C06A12.19	0	1	0	1	0	0	0	0	1	0
chrIV:17438394:17439169:C06A12.20	1	0	0	1	0	0	0	1	0	1
chrIV:17427722:17429602:C06A12.3	0	0	0	0	0	0	0	0	0	0
chrIV:17437337:17438233:C06A12.8	0	0	0	0	0	0	0	0	0	0
chrI:6004656:6007597:C06A5.12	0	0	0	0	0	0	0	0	0	0
chrI:6006263:6007334:C06A5.2	0	0	1	0	0	0	0	0	1	1
chrI:5986491:5990583:C06A5.3	0	0	0	0	0	0	0	0	0	0
chrI:6008077:6009547:C06A5.8	0	0	0	0	0	0	0	0	0	0
chrIV:7851255:7851362:C06A6.10	1	0	1	1	0	0	1	0	0	0
chrIV:7851255:7851362:C06A6.11	1	0	1	1	0	0	1	0	0	0
chrIV:7849610:7849778:C06A6.12	1	0	0	0	0	0	0	0	0	0
chrIV:7849636:7849778:C06A6.13	1	0	0	0	0	0	0	0	0	0
chrIV:7845655:7845868:C06A6.14	0	0	0	0	0	0	0	0	0	0
chrIV:7846629:7854224:C06A6.2	0	0	0	0	0	0	0	0	0	0
chrIV:7826322:7829291:C06A6.4	0	0	0	0	0	0	0	0	0	0
chrIV:7837264:7840974:C06A6.7	0	0	0	0	0	0	0	0	0	0
chrIV:7841503:7841651:C06A6.9	0	0	0	0	0	0	0	0	0	0
chrII:7797009:7797130:C06A8.13	0	0	0	0	0	0	0	0	0	0
chrII:7794452:7794602:C06A8.14	0	0	0	0	0	0	0	0	0	0
chrII:7794477:7794627:C06A8.15	0	0	0	0	0	0	0	0	0	0
chrII:7772463:7772603:C06A8.16	0	0	0	0	0	0	0	0	0	0
chrII:7795434:7795582:C06A8.17	0	0	0	0	0	0	0	0	0	0
chrII:7772498:7773914:C06A8.6	0	0	0	0	0	0	0	0	0	0
chrII:7765544:7772017:C06A8.8	0	0	0	0	0	0	0	0	0	0
chrV:13902794:13903886:C06B3.1	0	0	0	0	0	0	0	0	0	0
chrV:13931524:13932198:C06B3.16	-1	-1	-1	-1	-1	0	-1	0	0	-1
chrV:13907985:13908967:C06B3.6	0	0	0	0	1	0	0	0	0	0
chrV:13909685:13911585:C06B3.7	1	0	0	0	1	1	1	1	1	1
chrV:15499166:15499266:C06B8.13	0	0	0	0	0	0	0	0	0	0
chrV:15505196:15505284:C06B8.15	0	0	0	0	0	0	0	0	0	0
chrV:15476060:15478749:C06B8.2	0	0	0	0	0	0	0	0	0	0
chrV:15484053:15484637:C06B8.3	0	0	0	0	0	0	0	0	0	0
chrV:15498733:15511421:C06B8.7	0	0	0	0	0	0	0	0	0	0
chrII:9375844:9377258:C06C3.10	0	0	0	0	0	0	0	0	0	0
chrII:9375106:9375848:C06C3.12	0	0	0	0	0	0	0	0	0	0
chrII:9376070:9376310:C06C3.14	0	0	0	0	0	0	0	0	0	0
chrII:9369086:9372485:C06C3.3	0	0	0	0	0	0	0	0	0	0
chrII:9373290:9374896:C06C3.4	0	0	0	0	0	0	0	0	0	0
chrII:9385540:9395483:C06C3.7	0	0	0	0	0	0	0	0	0	0
chrII:9376454:9378242:C06C3.9	0	0	0	0	0	0	0	0	0	0
chrV:16009455:16009750:C06C6.12	0	0	0	0	0	0	0	0	0	0
chrV:15992149:15995607:C06C6.7	0	-1	0	0	-1	0	0	0	0	-1
chrV:15997135:15997769:C06C6.8	0	-1	0	0	-1	0	0	0	0	0
chrV:15996170:15996755:C06C6.9	0	0	0	1	0	0	0	0	0	0
chrIII:8605831:8606622:C06E1.1	0	0	0	0	0	0	0	0	0	0
chrIII:8614761:8616381:C06E1.11	0	0	0	0	0	0	0	0	0	0
chrIII:8576120:8576317:C06E1.13	0	0	0	0	0	0	0	0	0	0
chrIII:8584302:8584425:C06E1.14	0	0	0	0	0	0	0	0	0	0
chrIII:8576171:8576319:C06E1.15	0	0	0	0	0	0	0	0	0	0
chrIII:8591238:8593720:C06E1.7	0	0	0	0	0	0	0	0	0	0
chrIII:8606500:8609783:C06E1.9	0	0	0	0	0	0	0	0	0	0
chrX:8872932:8874848:C06E2.1	0	0	0	0	0	0	0	0	0	0
chrX:8889084:8889189:C06E2.12	0	0	0	0	0	0	0	0	0	0
chrX:8876081:8876164:C06E2.14	0	0	0	0	0	0	0	0	0	0
chrX:8879648:8880406:C06E2.2	0	0	0	0	0	0	0	0	0	0
chrX:8857055:8857954:C06E2.5	0	0	0	0	0	0	0	0	0	0
chrX:8861257:8861692:C06E2.9	0	0	0	-1	0	0	0	0	0	0
chrIV:7283256:7283871:C06E4.1	0	0	0	0	0	0	0	0	0	0
chrIV:7275873:7276076:C06E4.15	0	0	0	0	0	0	0	0	0	0
chrIV:7276736:7276872:C06E4.17	0	0	0	0	0	0	0	0	0	0
chrIV:7276382:7276595:C06E4.18	0	0	0	1	0	0	0	0	0	0
chrIV:7280961:7281103:C06E4.19	0	0	0	-1	0	-1	0	0	0	0
chrIV:7276960:7283236:C06E4.2	0	0	0	0	0	0	0	0	0	0
chrIV:7275208:7275415:C06E4.20	0	0	0	0	0	0	0	0	0	0
chrIV:7260874:7262133:C06E4.3	0	0	0	0	0	0	0	0	0	0
chrIV:7254989:7255909:C06E4.5	0	0	0	0	0	0	0	0	0	0
chrIV:7257131:7258248:C06E4.6	0	0	0	0	0	0	-1	0	0	0
chrIV:7284118:7285875:C06E4.8	0	-1	0	0	0	0	0	0	0	-1
chrIV:5839476:5844005:C06E7.2	0	0	0	0	0	0	0	0	0	0
chrIV:5850823:5859978:C06E7.4	0	0	0	0	0	0	0	0	0	0
chrIV:5865857:5867299:C06E7.88	0	0	0	0	0	0	0	0	0	0
chrIV:5862948:5863087:C06E7.89	0	0	0	0	0	0	0	0	0	0
chrIV:5860904:5861042:C06E7.90	0	0	0	0	0	0	0	0	0	0
chrIV:5834275:5834425:C06E7.92	0	0	0	0	0	0	0	0	0	0
chrIV:5858331:5858616:C06E7.93	-1	0	0	-1	-1	-1	-1	0	-1	-1
chrIV:5839697:5839754:C06E7.94	0	0	0	0	0	0	0	0	0	0
chrIV:5832890:5833059:C06E7.95	0	0	0	0	0	0	0	0	0	0
chrIII:7002300:7005450:C06E8.5	0	0	0	0	0	0	0	0	0	0
chrIII:6994160:6994299:C06E8.6	0	0	0	0	0	0	0	0	0	0
chrIII:6994708:6994920:C06E8.7	0	0	0	0	0	0	0	0	0	0
chrX:16633362:16637673:C06G1.1	0	0	0	0	0	0	0	0	0	0
chrX:16643438:16643588:C06G1.10	0	0	0	0	0	0	0	0	0	0
chrX:16619320:16619411:C06G1.11	0	0	0	0	1	0	0	0	0	0
chrX:16615871:16616020:C06G1.12	0	0	0	0	-1	0	-1	0	-1	0
chrX:16627126:16627264:C06G1.13	0	0	0	0	0	0	0	0	0	0
chrX:16629834:16629977:C06G1.14	0	0	0	0	0	0	0	0	0	0
chrX:16618285:16618374:C06G1.15	0	0	0	0	1	0	0	0	1	0
chrX:16620992:16621138:C06G1.16	1	0	1	0	1	1	1	0	1	1
chrX:16621630:16621771:C06G1.17	0	0	0	0	0	-1	0	0	0	0
chrX:16621806:16622739:C06G1.2	0	0	0	0	0	0	0	0	0	0
chrX:16647193:16647336:C06G1.7	0	0	0	0	0	0	0	0	0	0
chrX:16646333:16646531:C06G1.8	0	-1	0	0	0	0	0	0	0	-1
chrX:16626869:16627004:C06G1.9	0	0	0	0	0	0	0	0	0	0
chrIV:7036125:7036468:C06G3.3	0	0	0	0	0	0	0	0	0	0
chrIV:7017625:7020210:C06G3.6	0	0	0	0	0	0	0	0	0	0
chrIV:7031309:7032719:C06G3.8	0	0	0	0	0	0	0	0	0	0
chrIII:7977215:7977812:C06G4.4	0	0	0	0	0	0	0	0	0	0
chrIII:8004390:8006002:C06G4.6	0	0	0	0	0	0	0	0	0	0
chrX:16507843:16522841:C06G4.7	0	0	0	0	0	0	0	0	0	0
chrV:11137344:11137546:C06H2.10	0	0	0	0	0	0	0	0	0	0
chrV:11125221:11127316:C06H2.2	0	0	0	0	0	0	0	0	0	0
chrV:11143061:11144794:C06H2.7	0	0	0	0	0	0	0	0	0	0
chrV:11133874:11134086:C06H2.9	0	0	0	0	0	0	0	0	0	0
chrV:17893882:17894059:C06H5.11	0	0	0	0	0	0	0	0	0	0
chrV:17894784:17894985:C06H5.12	0	0	0	0	0	0	0	0	0	0
chrV:17879820:17888984:C06H5.6	0	0	0	0	0	0	0	0	0	0
chrV:17919025:17921745:C06H5.8	0	0	0	0	0	0	0	0	0	0
chrX:4554367:4554582:C07A12.10	0	0	0	0	0	0	0	0	0	0
chrX:4550088:4550290:C07A12.11	0	0	0	0	0	0	0	0	0	0
chrX:4554080:4554219:C07A12.12	0	0	0	0	0	0	0	0	0	0
chrX:4553077:4553209:C07A12.13	0	0	0	0	0	0	0	0	0	0
chrX:4554288:4554572:C07A12.14	0	0	0	0	0	0	0	0	0	0
chrX:4549096:4549369:C07A12.15	0	0	0	0	0	0	0	0	0	0
chrX:4554090:4554229:C07A12.16	0	0	0	0	0	0	0	0	0	0
chrX:4549243:4549459:C07A12.17	0	0	0	0	0	0	0	0	0	0
chrX:4545702:4549948:C07A12.18	0	0	0	0	0	0	0	0	0	0
chrX:4524045:4524172:C07A12.19	0	0	0	0	0	0	0	0	0	0
chrX:4544846:4545689:C07A12.2	0	0	0	0	0	0	0	0	0	0
chrX:4517747:4521069:C07A12.7	0	0	0	0	0	0	0	0	0	0
chrX:4551041:4551228:C07A12.9	0	0	0	0	0	0	0	0	0	0
chrX:10172197:10174184:C07A4.2	-1	0	0	0	0	0	0	0	0	0
chrX:10174982:10175896:C07A4.3	0	0	0	0	0	0	0	0	0	0
chrX:10176609:10176752:C07A4.4	1	0	0	0	0	0	0	0	0	0
chrX:10176605:10176744:C07A4.7	1	0	0	0	0	0	0	0	0	0
chrX:10164640:10164691:C07A4.8	0	0	0	0	0	0	0	0	0	0
chrX:10166784:10167063:C07A4.9	0	0	0	0	0	0	0	0	0	0
chrIII:9685169:9686726:C07A9.10	0	-1	0	0	0	0	-1	0	0	0
chrIII:9725282:9727539:C07A9.12	0	0	0	0	0	0	0	0	0	0
chrIII:9679657:9681306:C07A9.13	0	0	0	0	0	0	0	0	0	0
chrIII:9717379:9717458:C07A9.14	0	0	-1	0	0	0	0	0	0	0
chrIII:9699493:9699643:C07A9.15	0	0	0	0	0	0	0	0	0	0
chrIII:9708844:9709069:C07A9.16	0	0	0	0	0	0	0	0	0	0
chrIII:9681523:9682829:C07A9.5	0	0	0	0	0	0	0	0	0	0
chrIII:9663289:9667641:C07A9.9	0	0	0	0	0	0	0	0	0	0
chrX:9516363:9517206:C07B5.2	0	0	0	0	0	0	0	0	0	0
chrX:9522487:9523218:C07B5.3	0	0	0	0	0	1	0	0	0	0
chrX:9529659:9536631:C07B5.4	0	0	0	0	0	0	0	0	0	0
chrX:9519021:9521756:C07B5.6	0	0	0	0	0	0	0	0	0	0
chrX:9536562:9536792:C07B5.8	0	0	0	0	0	0	0	0	0	0
chrX:9509832:9510036:C07B5.9	0	0	0	0	-1	-1	0	0	-1	0
chrIV:9184846:9186025:C07C7.1	0	0	0	0	0	0	0	0	0	0
chrIV:9165986:9166170:C07C7.3	0	0	0	0	0	0	0	0	0	0
chrII:7399011:7400561:C07D10.1	0	0	0	0	0	0	0	0	0	0
chrII:7381560:7383499:C07D10.5	0	0	0	0	0	0	0	0	0	0
chrII:7379176:7379612:C07D10.6	-1	0	0	0	0	0	0	0	0	0
chrII:7379311:7381285:C07D10.7	-1	0	0	0	0	0	0	0	0	0
chrX:7344046:7344551:C07D8.5	0	0	0	0	0	0	0	0	0	0
chrX:7341508:7342780:C07D8.6	0	0	0	0	0	0	0	0	0	0
chrII:10346374:10347007:C07E3.10	0	0	0	0	0	0	0	0	0	0
chrII:10377998:10378135:C07E3.13	0	0	0	0	0	0	0	0	0	0
chrII:10358138:10358286:C07E3.14	0	0	0	0	0	0	0	0	0	0
chrII:10382581:10382651:C07E3.15	0	0	0	0	0	0	0	0	0	0
chrII:10377998:10378135:C07E3.16	0	0	0	0	0	0	0	0	0	0
chrII:10354680:10354761:C07E3.17	0	0	0	0	0	0	0	0	0	0
chrII:10353583:10357518:C07E3.3	0	0	0	0	0	0	0	0	0	0
chrII:10360786:10362995:C07E3.4	-1	0	0	0	-1	0	0	0	0	0
chrII:10352262:10353463:C07E3.8	0	0	0	0	0	0	-1	0	-1	0
chrII:10350755:10351613:C07E3.9	0	0	0	0	0	0	0	0	0	0
chrI:420921:423713:C07F11.2	0	0	0	0	0	0	0	0	0	0
chrIV:8175040:8175118:C07G1.10	0	0	0	0	0	0	0	0	0	0
chrIV:8171831:8172056:C07G1.11	0	0	0	0	0	0	0	0	0	0
chrIV:8193173:8193373:C07G1.12	0	0	0	0	0	0	0	0	0	0
chrIV:8181667:8181763:C07G1.13	1	0	0	0	0	0	0	0	0	0
chrIV:8205116:8205400:C07G1.14	0	0	1	0	0	0	0	1	0	0
chrIV:8169963:8170203:C07G1.15	0	0	0	0	0	0	0	0	1	0
chrIV:8209157:8210400:C07G1.6	0	0	0	0	0	0	0	0	0	0
chrIV:8210953:8211828:C07G1.7	0	0	0	0	0	0	0	0	0	0
chrIII:4497828:4497972:C07G2.4	0	0	0	-1	0	0	0	0	0	0
chrIII:4498966:4499038:C07G2.5	0	0	0	0	0	0	0	0	0	0
chrV:3502306:3503151:C07G3.10	0	0	0	0	0	0	0	0	0	0
chrV:3518826:3518897:C07G3.13	0	0	0	0	0	0	0	0	0	0
chrV:3493633:3496943:C07G3.15	0	0	0	0	0	0	0	0	0	0
chrV:3498121:3501763:C07G3.8	0	0	0	0	0	0	0	0	0	0
chrII:9091107:9093684:C07H4.1	0	0	0	0	0	0	0	0	0	0
chrII:9089466:9089802:C07H4.3	0	0	0	0	0	0	0	0	0	0
chrII:9089723:9089822:C07H4.4	0	0	0	0	0	0	0	0	0	0
chrIII:7496576:7496654:C07H6.10	0	0	0	0	0	0	0	0	0	0
chrIII:7527287:7527425:C07H6.11	0	0	0	0	0	0	0	0	0	0
chrIII:7536699:7536888:C07H6.12	0	0	0	0	0	0	0	0	0	0
chrIII:7524269:7524355:C07H6.13	0	0	0	0	0	0	0	0	0	0
chrIII:7530858:7530990:C07H6.14	0	0	1	0	0	0	0	0	0	0
chrIII:7495087:7495231:C07H6.15	0	0	0	0	0	0	0	0	0	0
chrIII:7536735:7536888:C07H6.16	0	0	0	0	0	0	0	0	0	0
chrIII:7494872:7495012:C07H6.17	0	0	0	0	0	0	0	0	0	0
chrIII:7532160:7532301:C07H6.18	0	0	0	0	0	0	0	0	0	0
chrIII:7491788:7491871:C07H6.19	1	0	0	0	0	0	0	0	0	0
chrIII:7521003:7521464:C07H6.2	0	0	0	0	0	0	0	0	0	0
chrIII:7499676:7503241:C07H6.4	0	0	0	0	0	0	0	0	0	0
chrIII:7498747:7499462:C07H6.9	-1	0	0	0	0	0	0	0	0	0
chrX:17081127:17082042:C08A9.10	0	0	1	0	1	1	0	1	0	1
chrX:17089318:17089466:C08A9.12	0	0	0	0	0	0	0	0	0	0
chrX:17087881:17093299:C08A9.3	0	0	0	0	0	0	0	0	0	0
chrII:8028169:8028555:C08B11.11	0	0	0	0	0	0	0	0	0	0
chrII:8017570:8017701:C08B11.12	0	0	0	0	0	0	0	0	0	0
chrII:8028059:8028245:C08B11.13	0	0	0	0	0	0	0	0	0	0
chrII:8037315:8038169:C08B11.9	0	0	0	0	0	0	0	0	0	0
chrV:10125051:10127570:C08B6.10	0	0	0	0	0	0	0	0	0	0
chrV:10107625:10109909:C08B6.11	0	0	0	0	0	0	0	0	0	0
chrV:10100155:10102016:C08B6.14	0	0	0	0	0	0	0	0	0	0
chrV:10118384:10118607:C08B6.16	0	-1	0	-1	0	0	0	0	0	0
chrV:10117111:10117411:C08B6.17	0	0	0	0	0	0	0	0	0	0
chrV:10134094:10134127:C08B6.18	0	0	0	0	0	0	0	0	0	0
chrV:10105711:10106694:C08B6.2	0	0	1	1	0	1	0	0	1	0
chrV:10109832:10112287:C08B6.3	0	0	0	0	0	0	0	0	0	0
chrV:10114628:10117413:C08B6.4	0	0	0	0	0	0	0	0	0	0
chrV:10117764:10119791:C08B6.5	0	0	0	0	0	0	0	0	0	0
chrV:10123623:10124799:C08B6.6	-1	-1	0	0	0	0	0	0	0	-1
chrV:10134642:10143081:C08B6.8	0	0	0	0	0	0	0	0	0	0
chrIII:7814701:7814791:C08C3.10	0	0	0	0	0	0	0	0	0	0
chrIII:7811117:7811245:C08C3.11	0	0	0	0	0	0	0	0	0	0
chrIII:7803286:7803435:C08C3.6	0	0	0	0	0	0	0	0	0	0
chrIII:7800548:7800695:C08C3.7	0	0	0	0	0	0	0	0	0	0
chrIII:7806976:7807079:C08C3.8	0	0	0	0	0	0	0	0	0	0
chrIII:7806914:7807079:C08C3.9	0	0	0	0	0	0	0	0	0	0
chrV:8345758:8349909:C08D8.1	0	0	0	0	0	0	0	0	0	0
chrV:8349107:8349187:C08D8.3	0	0	0	0	0	0	0	0	0	0
chrV:8334255:8334307:C08D8.4	0	0	0	0	0	0	0	0	0	0
chrV:8343488:8343602:C08D8.5	0	1	1	0	0	0	1	0	0	0
chrV:8348599:8348685:C08D8.6	0	0	0	0	0	0	0	0	0	0
chrV:8343933:8345514:C08D8.7	0	0	0	0	0	0	0	0	0	0
chrII:1633789:1634120:C08E3.1	0	1	0	1	1	1	1	1	1	1
chrII:1631994:1632316:C08E3.13	0	1	1	1	0	1	1	1	1	1
chrII:1625965:1626883:C08E3.14	0	0	0	0	0	0	0	0	0	0
chrII:1627478:1627883:C08E3.15	0	0	0	0	0	1	0	0	0	0
chrV:18361085:18362502:C08E8.1	0	0	0	0	0	0	0	0	0	0
chrV:18339014:18339907:C08E8.10	0	0	0	0	0	0	1	0	0	0
chrV:18351020:18352672:C08E8.11	0	0	0	0	0	0	0	0	0	0
chrV:18353509:18355842:C08E8.2	0	0	0	0	0	0	0	0	0	0
chrV:18350141:18350515:C08E8.3	0	1	0	0	0	1	1	1	1	0
chrV:18371845:18373532:C08E8.4	0	0	0	0	0	1	1	1	0	0
chrV:18359817:18359988:C08E8.5	0	0	0	0	0	0	0	0	0	0
chrV:18368242:18368422:C08E8.6	0	0	0	0	0	0	0	0	0	0
chrV:18364857:18365037:C08E8.9	0	0	1	0	1	1	1	0	0	0
chrII:1785262:1786309:C08F1.10	0	0	0	0	0	0	0	0	0	0
chrII:1783450:1784481:C08F1.11	0	0	0	0	0	0	0	0	0	0
chrII:1805710:1806458:C08F1.12	0	0	0	0	0	0	0	0	0	0
chrII:1787216:1788187:C08F1.6	0	0	0	0	0	0	0	0	0	0
chrII:1807406:1808317:C08F1.8	0	0	0	0	0	0	0	0	0	0
chrIV:13623832:13625433:C08F11.1	0	0	0	0	0	0	0	0	0	0
chrIV:13648038:13649335:C08F11.10	0	0	0	0	1	0	0	0	0	0
chrIV:13632076:13632703:C08F11.116	0	0	0	0	0	0	0	0	0	0
chrIV:13651013:13651512:C08F11.12	0	0	0	0	0	0	0	0	0	0
chrIV:13607435:13609892:C08F11.13	1	0	0	0	0	0	0	0	0	0
chrIV:13649835:13650338:C08F11.17	0	0	0	0	0	0	0	0	0	0
chrIV:13619502:13621539:C08F11.3	0	0	0	1	0	1	1	1	1	0
chrIV:13637274:13638666:C08F11.7	0	0	0	0	0	0	0	0	-1	0
chrIV:11172409:11172539:C08F8.10	0	0	0	0	0	0	0	0	0	0
chrIV:11166052:11166123:C08F8.11	0	-1	0	0	0	0	0	0	0	0
chrIV:11163419:11163520:C08F8.12	0	0	0	0	0	0	0	0	0	1
chrIV:11149632:11149770:C08F8.13	0	0	0	0	0	0	0	0	0	0
chrIV:11176099:11176246:C08F8.14	0	0	0	0	0	0	0	0	0	0
chrIV:11159569:11160807:C08F8.15	0	0	0	0	0	0	0	0	0	0
chrIV:11150996:11154334:C08F8.2	0	0	0	0	0	0	0	0	0	0
chrIV:11155028:11156634:C08F8.3	0	0	0	0	0	0	0	0	0	0
chrIV:11162751:11164622:C08F8.6	0	0	0	0	0	0	0	0	0	0
chrIV:11178076:11178595:C08F8.9	0	0	0	0	0	0	0	0	0	0
chrII:770552:772117:C08G5.6	0	0	0	0	0	0	0	0	0	0
chrII:756194:765319:C08G5.7	0	0	0	0	0	0	0	0	0	0
chrII:774111:774233:C08G5.9	0	0	0	0	0	0	0	0	0	0
chrIV:7658733:7664166:C08G9.1	0	0	0	0	0	0	0	0	0	0
chrIV:7676531:7676681:C08G9.10	0	0	0	0	0	0	0	0	0	0
chrIV:7664156:7672972:C08G9.2	0	0	0	0	0	0	0	0	0	0
chrIV:7657144:7657500:C08G9.4	1	0	0	0	0	1	0	0	0	0
chrIV:7661883:7661975:C08G9.5	0	0	0	0	0	0	0	0	0	-1
chrIV:7663143:7663291:C08G9.6	1	0	1	0	1	0	0	0	0	1
chrIV:7657291:7657500:C08G9.7	1	0	0	0	0	1	0	0	0	0
chrIV:7672392:7672509:C08G9.8	0	0	0	0	0	0	0	0	0	0
chrIV:7679172:7679318:C08G9.9	0	0	1	0	0	1	0	0	1	0
chrII:9881192:9882530:C08H9.15	0	0	0	0	0	0	0	0	0	0
chrII:9892777:9894370:C08H9.16	0	0	0	0	0	0	0	0	0	0
chrII:9861945:9862247:C08H9.18	0	0	0	0	0	0	0	0	0	0
[truncated: 25,780 more rows]
