# Supplementary material for: Fluctuations in chromatin state at regulatory loci occur spontaneously under relaxed selection and are associated with epigenetically inherited variation in C. elegans gene expression
Source: PLoS Genet. 2023 Mar 2;19(3):e1010647. doi: 10.1371/journal.pgen.1010647 (PMC10013927; doi:10.1371/journal.pgen.1010647)
Supplement: S15 Table — File name: S15_Table.csv. (CSV) [file pgen.1010647.s024.csv]

	2	4	6	10	12	14	16	18	20
chrI:4277:4427	0	0	0	0	0	0	0	0	0
chrI:11273:11423	0	0	0	0	0	0	0	0	0
chrI:13071:13221	0	0	0	0	0	0	0	0	0
chrI:15723:15873	0	0	0	0	0	0	0	0	0
chrI:22267:22417	0	0	0	0	0	0	0	0	0
chrI:26903:27053	0	0	0	1	0	0	-1	0	0
chrI:30272:30422	0	0	0	0	0	0	0	0	0
chrI:31959:32109	0	0	0	0	0	0	0	0	0
chrI:33765:33915	0	0	0	0	0	0	0	0	0
chrI:34627:34777	0	0	0	0	0	0	0	0	0
chrI:35382:35532	0	0	0	0	0	0	0	0	0
chrI:36019:36169	0	0	0	0	0	0	0	0	0
chrI:36472:36622	0	0	0	0	0	0	0	0	0
chrI:38987:39137	0	0	0	0	0	0	0	0	0
chrI:40870:41020	0	0	0	0	0	0	0	0	0
chrI:41423:41573	0	0	0	0	0	0	0	0	0
chrI:42127:42277	0	0	0	0	0	0	0	0	0
chrI:43009:43159	0	0	0	0	0	0	0	0	0
chrI:43281:43431	0	0	0	0	0	0	0	0	0
chrI:46406:46556	0	0	0	0	0	0	0	0	0
chrI:46677:46827	0	0	0	0	0	0	0	0	0
chrI:47054:47204	0	0	0	0	0	0	0	0	-1
chrI:47461:47611	0	0	0	1	0	0	0	0	0
chrI:70045:70195	0	0	0	0	0	1	0	1	0
chrI:71235:71385	0	0	0	0	0	0	0	0	0
chrI:71852:72002	0	1	0	0	1	0	0	0	1
chrI:72363:72513	-1	0	0	0	0	0	-1	-1	0
chrI:74707:74857	0	0	0	0	0	0	0	0	0
chrI:75218:75368	0	0	0	0	0	0	0	0	0
chrI:86365:86515	0	0	0	0	0	0	0	0	0
chrI:90439:90589	0	0	0	0	0	0	0	0	0
chrI:91354:91504	0	0	0	0	0	0	0	0	0
chrI:91715:91865	0	0	0	0	0	0	0	0	0
chrI:92222:92372	0	0	0	0	0	0	0	0	0
chrI:92876:93026	0	0	0	0	0	-1	0	0	0
chrI:95023:95173	0	0	0	0	0	0	0	0	0
chrI:96524:96674	0	0	0	0	0	0	0	0	0
chrI:108263:108413	0	0	0	0	0	0	0	0	0
chrI:109604:109754	0	0	0	0	0	0	0	0	0
chrI:110121:110271	0	0	0	0	0	0	0	0	0
chrI:110332:110482	0	0	0	0	0	0	0	0	0
chrI:110636:110786	0	0	0	0	0	0	0	0	0
chrI:111524:111674	0	0	0	0	0	0	0	0	0
chrI:111788:111938	0	0	0	0	0	0	0	0	0
chrI:112380:112530	0	0	0	0	0	0	0	0	0
chrI:112714:112864	0	0	0	0	0	0	0	0	0
chrI:114695:114845	0	0	0	0	0	0	0	0	0
chrI:122408:122558	0	0	0	0	0	0	0	0	0
chrI:123901:124051	0	0	0	0	0	0	0	0	0
chrI:124769:124919	0	0	0	0	0	0	0	0	0
chrI:126633:126783	0	0	0	0	0	0	0	0	0
chrI:128238:128388	0	0	0	0	0	0	0	0	0
chrI:128404:128554	0	0	0	0	0	0	0	0	0
chrI:128677:128827	0	0	0	0	0	0	0	0	0
chrI:129021:129171	0	0	0	0	0	0	0	0	0
chrI:129896:130046	0	0	0	0	0	0	0	0	0
chrI:130437:130587	0	0	0	0	0	0	0	0	0
chrI:130844:130994	0	0	0	0	0	0	0	0	0
chrI:134016:134166	0	0	0	0	0	0	0	0	0
chrI:134219:134369	0	0	0	0	0	0	0	0	0
chrI:154099:154249	0	0	0	0	0	0	0	0	0
chrI:160123:160273	0	0	0	0	0	0	0	0	0
chrI:165889:166039	0	0	0	0	0	0	0	0	0
chrI:166971:167121	0	0	0	0	0	0	0	0	0
chrI:168682:168832	0	0	0	0	0	0	0	0	0
chrI:169734:169884	0	0	0	0	0	0	0	0	0
chrI:171123:171273	0	0	0	0	0	0	0	0	0
chrI:171776:171926	0	0	0	0	0	0	0	0	0
chrI:172377:172527	0	0	0	0	0	0	0	0	0
chrI:172820:172970	0	0	0	0	0	0	0	0	0
chrI:173208:173358	0	0	0	0	0	0	0	0	0
chrI:177364:177514	0	1	0	0	0	0	0	0	0
chrI:178420:178570	0	0	0	0	0	0	0	0	0
chrI:179272:179422	0	0	0	0	0	0	0	0	0
chrI:180177:180327	0	0	0	0	0	0	0	0	0
chrI:182145:182295	0	0	0	0	0	0	0	0	0
chrI:182928:183078	0	0	0	-1	0	0	0	0	-1
chrI:183262:183412	0	0	0	0	0	0	0	0	0
chrI:183417:183567	0	0	0	0	0	0	0	0	0
chrI:184786:184936	0	0	-1	1	0	0	0	0	0
chrI:202164:202314	0	0	0	0	0	0	0	0	0
chrI:204402:204552	0	0	0	1	0	0	0	0	0
chrI:206391:206541	0	0	0	0	0	0	0	0	0
chrI:211500:211650	0	0	0	0	0	0	0	0	0
chrI:215837:215987	0	0	1	0	0	0	0	0	0
chrI:216415:216565	0	0	0	0	0	-1	0	-1	-1
chrI:217735:217885	0	0	-1	0	0	0	0	0	-1
chrI:220263:220413	0	0	0	0	0	0	0	0	0
chrI:221314:221464	0	-1	0	0	0	0	0	0	0
chrI:232645:232795	0	0	-1	0	0	0	0	0	0
chrI:238033:238183	0	0	0	0	0	0	0	0	0
chrI:251911:252061	0	0	0	0	0	0	0	0	0
chrI:257943:258093	0	0	0	0	0	0	0	0	0
chrI:258519:258669	1	0	0	1	0	0	0	0	0
chrI:267241:267391	0	0	0	-1	0	0	0	0	0
chrI:268138:268288	0	0	0	0	0	0	0	0	0
chrI:277107:277257	0	0	0	0	0	0	0	0	0
chrI:279893:280043	0	0	0	0	0	0	0	0	0
chrI:282028:282178	0	0	0	0	0	0	0	0	0
chrI:289111:289261	0	0	0	0	0	0	0	1	0
chrI:290377:290527	0	0	0	0	0	0	0	0	0
chrI:293197:293347	0	0	0	0	0	0	0	0	0
chrI:295960:296110	0	0	0	0	0	0	0	0	0
chrI:296237:296387	0	0	0	0	0	0	0	0	0
chrI:297434:297584	0	0	0	0	0	0	0	0	0
chrI:297619:297769	0	0	0	0	0	0	0	0	0
chrI:298430:298580	0	0	0	0	0	0	0	0	0
chrI:299772:299922	0	0	0	0	0	0	0	0	0
chrI:300739:300889	0	0	0	0	0	0	0	0	0
chrI:301309:301459	0	0	0	0	0	0	0	0	0
chrI:302102:302252	0	0	0	0	0	0	0	0	0
chrI:305916:306066	0	0	0	0	0	0	0	0	0
chrI:308035:308185	0	0	0	0	0	0	0	0	0
chrI:310902:311052	0	0	0	0	0	0	0	0	0
chrI:311293:311443	0	0	0	0	0	0	0	0	0
chrI:314281:314431	0	0	0	0	0	0	0	0	0
chrI:315227:315377	0	0	0	0	0	0	0	0	0
chrI:318178:318328	0	0	0	0	0	0	0	0	0
chrI:321003:321153	0	0	0	0	0	0	0	0	0
chrI:323569:323719	1	1	0	0	-1	0	0	1	1
chrI:342944:343094	0	1	0	0	1	1	1	0	0
chrI:347229:347379	0	0	0	0	0	0	0	0	0
chrI:347473:347623	0	0	0	0	0	0	0	0	0
chrI:348356:348506	0	0	0	0	0	0	0	0	0
chrI:364269:364419	1	0	0	0	0	0	0	0	1
chrI:366950:367100	0	0	0	0	0	0	0	0	0
chrI:377322:377472	0	0	0	0	0	0	0	0	0
chrI:378951:379101	0	0	0	0	0	0	0	0	0
chrI:381579:381729	0	0	0	0	0	0	0	0	0
chrI:381910:382060	0	0	0	0	0	0	0	0	0
chrI:382444:382594	0	0	0	0	0	0	0	0	0
chrI:382792:382942	0	0	0	0	0	0	0	0	0
chrI:389661:389811	0	0	0	0	0	0	0	0	0
chrI:395262:395412	0	0	0	0	0	0	0	0	0
chrI:397842:397992	0	0	0	0	0	0	0	1	0
chrI:398464:398614	0	1	1	0	0	0	0	0	0
chrI:400527:400677	0	0	0	0	0	0	0	0	0
chrI:414420:414570	0	0	0	0	-1	0	0	0	0
chrI:418844:418994	0	0	0	0	0	1	0	0	0
chrI:419818:419968	0	0	0	0	0	0	0	0	0
chrI:432127:432277	0	0	0	0	0	0	0	0	0
chrI:432659:432809	0	0	0	0	0	0	0	0	0
chrI:434611:434761	0	0	-1	0	0	0	0	0	0
chrI:435540:435690	0	0	0	0	0	0	0	0	0
chrI:436159:436309	0	0	-1	0	0	0	0	0	0
chrI:436924:437074	0	0	0	0	0	0	0	0	0
chrI:437714:437864	0	0	0	0	0	0	0	0	0
chrI:439434:439584	0	0	0	0	0	0	0	0	0
chrI:440511:440661	0	0	0	0	0	0	0	0	0
chrI:441378:441528	0	0	0	0	0	0	0	0	0
chrI:442168:442318	0	0	0	0	0	0	0	0	0
chrI:443206:443356	0	0	0	0	0	0	0	0	0
chrI:445614:445764	0	0	0	0	0	0	0	0	0
chrI:446367:446517	0	0	0	0	0	0	0	0	0
chrI:447648:447798	0	0	0	0	0	0	0	0	0
chrI:449464:449614	0	0	0	0	0	0	0	0	0
chrI:452637:452787	0	0	0	0	0	0	0	0	0
chrI:453527:453677	0	0	0	0	0	0	0	0	0
chrI:454815:454965	0	0	0	0	0	0	0	0	0
chrI:461669:461819	0	0	0	0	0	0	0	0	0
chrI:462697:462847	0	0	0	0	0	0	0	0	0
chrI:477457:477607	0	0	0	0	0	0	0	0	0
chrI:488342:488492	0	0	0	0	0	0	0	0	0
chrI:489878:490028	0	0	0	0	0	0	0	0	0
chrI:492685:492835	0	0	0	0	0	0	0	0	0
chrI:506272:506422	0	0	0	0	0	0	0	0	0
chrI:506572:506722	0	0	0	0	0	0	0	0	0
chrI:509454:509604	0	0	0	0	0	0	0	0	0
chrI:509949:510099	0	0	0	0	0	0	0	0	0
chrI:510778:510928	0	0	0	1	0	0	0	0	0
chrI:511171:511321	0	0	0	0	0	0	0	0	0
chrI:514060:514210	0	0	0	0	0	0	0	0	0
chrI:515171:515321	0	0	0	0	0	0	0	0	0
chrI:516340:516490	0	0	0	0	0	0	0	0	0
chrI:516714:516864	0	0	0	0	0	0	0	0	0
chrI:518190:518340	0	0	0	0	-1	0	-1	0	0
chrI:518544:518694	0	0	0	0	0	0	0	0	0
chrI:519498:519648	0	0	0	0	0	0	0	0	0
chrI:519878:520028	0	0	0	0	0	0	0	0	0
chrI:521437:521587	0	0	0	0	0	0	0	0	0
chrI:529257:529407	0	0	0	0	0	0	0	0	0
chrI:529555:529705	0	0	0	0	0	0	0	0	0
chrI:529909:530059	0	0	0	0	0	0	0	0	0
chrI:530209:530359	0	0	0	0	0	0	0	0	0
chrI:530464:530614	0	0	0	0	0	0	0	0	0
chrI:531126:531276	0	0	0	0	0	0	0	0	0
chrI:531381:531531	0	0	0	0	0	0	0	0	0
chrI:531633:531783	0	0	0	0	0	0	0	0	0
chrI:533477:533627	0	0	0	0	0	0	0	0	0
chrI:534252:534402	0	0	0	0	0	0	-1	1	0
chrI:535376:535526	0	0	0	0	0	0	-1	0	0
chrI:536374:536524	0	0	0	0	0	0	0	0	0
chrI:536798:536948	0	0	0	0	0	0	0	0	0
chrI:537276:537426	0	0	0	0	0	0	0	0	0
chrI:538710:538860	0	0	0	0	0	0	0	0	0
chrI:545766:545916	0	0	0	0	0	0	0	1	0
chrI:547200:547350	0	0	0	0	0	0	0	0	0
chrI:548091:548241	1	1	0	1	1	1	1	1	1
chrI:548410:548560	0	0	0	0	-1	0	0	0	0
chrI:549323:549473	0	0	0	0	0	0	0	0	0
chrI:550454:550604	0	0	0	0	0	0	0	0	0
chrI:557287:557437	0	0	0	0	0	0	0	0	0
chrI:561138:561288	0	0	0	0	0	0	0	0	0
chrI:562620:562770	0	0	0	0	0	0	0	0	0
chrI:566550:566700	0	0	0	0	0	0	0	0	0
chrI:572754:572904	0	0	0	0	0	0	0	0	0
chrI:575157:575307	0	0	0	0	0	0	0	0	0
chrI:584614:584764	0	0	0	0	0	0	0	0	0
chrI:585906:586056	0	0	-1	0	0	0	0	0	0
chrI:597053:597203	0	0	0	0	0	0	0	-1	-1
chrI:606633:606783	0	0	0	0	0	0	0	0	0
chrI:608902:609052	0	0	0	0	0	0	0	0	0
chrI:618020:618170	0	0	0	0	0	0	0	0	0
chrI:629312:629462	0	0	0	-1	-1	-1	0	0	-1
chrI:629587:629737	0	0	1	1	0	0	0	-1	0
chrI:636761:636911	0	0	0	0	-1	0	0	0	0
chrI:638010:638160	0	0	0	0	0	0	0	0	0
chrI:638322:638472	0	0	0	0	0	0	0	0	0
chrI:640115:640265	0	0	0	0	0	0	0	0	0
chrI:644879:645029	0	0	0	0	0	0	0	0	0
chrI:653955:654105	0	1	0	0	0	0	0	1	1
chrI:663584:663734	0	0	0	0	0	0	0	0	0
chrI:680052:680202	-1	0	0	-1	0	0	-1	0	0
chrI:682939:683089	0	0	0	0	0	0	0	0	0
chrI:716701:716851	0	0	0	0	0	0	0	0	0
chrI:719586:719736	0	1	0	1	0	0	0	0	0
chrI:719919:720069	0	0	0	0	0	0	0	0	0
chrI:720272:720422	0	0	0	0	0	0	0	0	0
chrI:731585:731735	0	0	0	0	0	0	0	0	0
chrI:737586:737736	0	0	0	0	0	0	0	0	0
chrI:738703:738853	0	0	0	0	0	0	0	0	0
chrI:745493:745643	0	0	0	0	0	0	0	0	0
chrI:754145:754295	0	0	0	0	0	0	0	0	0
chrI:754904:755054	0	0	0	0	0	0	0	0	0
chrI:756957:757107	0	0	0	0	0	0	0	0	0
chrI:762056:762206	0	-1	0	0	0	0	0	0	0
chrI:763451:763601	0	0	0	0	0	0	0	0	0
chrI:770777:770927	0	0	0	0	0	0	0	0	0
chrI:802904:803054	0	0	0	0	0	0	0	0	0
chrI:803803:803953	0	0	0	0	0	0	0	0	0
chrI:806912:807062	0	0	0	0	0	0	0	0	0
chrI:807657:807807	0	0	0	0	0	0	0	0	0
chrI:809009:809159	0	0	0	0	0	0	0	0	0
chrI:809241:809391	0	0	0	0	0	0	0	0	0
chrI:810863:811013	0	0	0	0	0	0	0	0	0
chrI:812293:812443	0	0	0	0	0	0	0	0	0
chrI:812614:812764	0	0	0	0	0	0	0	0	0
chrI:814024:814174	0	0	0	0	0	0	0	0	0
chrI:815680:815830	0	0	0	0	0	1	0	0	0
chrI:816059:816209	0	0	-1	0	0	0	0	0	0
chrI:818189:818339	0	0	0	0	0	0	0	0	0
chrI:819405:819555	0	0	0	0	0	0	0	0	0
chrI:819582:819732	0	0	0	0	0	0	0	0	0
chrI:820085:820235	0	0	0	0	0	0	0	0	0
chrI:826334:826484	0	0	0	0	0	0	0	0	0
chrI:828046:828196	0	0	0	0	0	0	0	0	0
chrI:828738:828888	0	0	0	0	0	0	0	0	0
chrI:830004:830154	0	0	0	0	0	0	0	0	0
chrI:836125:836275	0	0	0	0	0	0	0	0	0
chrI:843390:843540	0	0	0	0	0	0	0	0	0
chrI:846842:846992	0	0	0	0	0	0	0	0	0
chrI:849309:849459	0	0	0	0	0	0	0	0	0
chrI:851672:851822	0	0	0	0	0	0	0	0	0
chrI:852091:852241	0	0	0	0	0	0	0	0	0
chrI:852410:852560	0	0	0	0	0	0	0	0	0
chrI:852720:852870	0	0	0	0	0	0	-1	0	0
chrI:853243:853393	0	0	0	0	0	0	0	0	0
chrI:878099:878249	0	0	0	0	0	0	0	0	0
chrI:879861:880011	0	0	0	0	0	0	0	0	0
chrI:881482:881632	0	0	0	0	0	0	0	0	0
chrI:881828:881978	0	0	0	0	0	0	0	0	0
chrI:882555:882705	0	0	0	0	0	0	0	0	0
chrI:882751:882901	0	0	0	0	0	0	0	0	0
chrI:882947:883097	0	0	0	0	0	0	0	0	0
chrI:884466:884616	0	0	0	0	0	0	0	0	0
chrI:884724:884874	0	0	0	0	0	0	0	0	0
chrI:887883:888033	0	0	0	0	0	0	0	0	0
chrI:890323:890473	0	0	0	0	0	-1	0	0	0
chrI:895031:895181	0	0	0	0	0	0	0	0	0
chrI:896000:896150	0	0	0	0	0	0	0	0	0
chrI:919890:920040	0	0	0	0	0	0	0	0	0
chrI:921402:921552	0	0	0	0	0	0	0	0	0
chrI:927118:927268	0	0	0	0	0	0	0	0	0
chrI:929716:929866	0	0	0	0	0	0	0	0	0
chrI:935115:935265	0	0	0	0	0	0	0	0	0
chrI:935780:935930	0	0	0	0	0	0	0	0	0
chrI:936631:936781	1	0	0	1	0	0	0	1	0
chrI:938408:938558	0	0	0	0	0	0	0	0	0
chrI:954978:955128	0	0	0	0	0	0	0	0	0
chrI:955269:955419	0	0	0	0	0	0	0	0	0
chrI:955529:955679	0	0	0	0	0	0	0	0	0
chrI:957435:957585	0	0	0	0	0	0	0	0	0
chrI:963614:963764	0	0	0	0	0	0	0	0	0
chrI:963973:964123	0	0	0	0	0	0	0	0	0
chrI:969145:969295	0	0	0	0	0	0	0	0	0
chrI:969421:969571	0	0	0	0	0	0	0	0	0
chrI:973141:973291	0	0	0	0	0	0	0	1	0
chrI:973784:973934	0	0	0	0	0	0	0	0	0
chrI:978263:978413	0	0	0	0	0	0	0	0	0
chrI:978673:978823	0	0	0	0	0	0	0	0	0
chrI:983078:983228	0	0	0	0	0	0	0	0	0
chrI:984444:984594	0	0	0	0	0	0	0	0	0
chrI:985072:985222	0	0	0	0	0	0	0	0	0
chrI:987653:987803	0	0	0	0	0	0	0	0	0
chrI:989003:989153	0	0	0	0	0	0	0	0	0
chrI:999208:999358	0	0	0	0	0	0	0	0	0
chrI:1000898:1001048	0	0	0	0	0	0	0	0	0
chrI:1006005:1006155	0	0	0	0	0	0	0	0	0
chrI:1014418:1014568	0	1	0	0	0	-1	-1	-1	0
chrI:1014578:1014728	0	0	0	-1	0	-1	0	0	0
chrI:1015049:1015199	0	0	0	0	0	0	0	0	0
chrI:1016951:1017101	0	0	0	0	0	0	0	0	0
chrI:1017493:1017643	0	0	0	0	0	-1	0	0	0
chrI:1018920:1019070	0	0	0	0	0	0	0	0	0
chrI:1029724:1029874	0	0	-1	0	0	0	0	0	0
chrI:1030100:1030250	0	1	0	1	0	0	-1	1	0
chrI:1030884:1031034	0	0	0	0	0	0	0	0	0
chrI:1031893:1032043	0	0	0	0	0	0	0	0	0
chrI:1033595:1033745	0	0	0	0	-1	0	0	0	0
chrI:1033943:1034093	1	1	0	0	0	0	0	0	1
chrI:1034293:1034443	0	0	0	0	0	0	0	0	0
chrI:1038592:1038742	0	0	0	0	0	0	0	0	0
chrI:1041019:1041169	0	0	0	-1	-1	0	0	0	0
chrI:1046388:1046538	0	0	0	0	0	0	1	0	0
chrI:1049225:1049375	0	1	0	1	0	0	0	1	0
chrI:1050437:1050587	0	0	0	0	0	0	0	0	0
chrI:1051891:1052041	0	0	0	0	0	0	0	0	0
chrI:1052222:1052372	0	0	0	0	0	0	0	0	1
chrI:1053701:1053851	0	0	0	0	0	0	0	0	0
chrI:1062077:1062227	0	0	0	0	0	0	0	0	0
chrI:1067063:1067213	0	0	0	0	0	0	-1	0	0
chrI:1068177:1068327	0	0	0	0	0	0	0	0	0
chrI:1068400:1068550	0	0	0	0	0	0	0	0	0
chrI:1069241:1069391	0	0	0	0	0	0	0	0	0
chrI:1069664:1069814	0	0	0	0	0	0	0	0	0
chrI:1070006:1070156	0	0	0	0	0	0	0	0	0
chrI:1074481:1074631	0	0	0	0	0	0	0	0	0
chrI:1095640:1095790	0	0	0	0	0	0	0	0	0
chrI:1096046:1096196	0	0	0	0	0	0	0	1	0
chrI:1099191:1099341	0	0	0	0	0	0	0	0	0
chrI:1100707:1100857	0	0	0	0	0	0	0	0	0
chrI:1102266:1102416	0	0	-1	0	0	0	0	0	0
chrI:1103390:1103540	0	0	0	0	0	0	0	0	0
chrI:1106515:1106665	0	0	0	0	0	0	0	0	1
chrI:1110595:1110745	0	0	0	0	0	0	0	0	0
chrI:1112330:1112480	0	0	0	0	1	0	0	0	0
chrI:1128198:1128348	0	0	0	0	0	0	0	0	0
chrI:1130852:1131002	0	0	0	0	0	0	0	0	0
chrI:1139909:1140059	1	0	0	0	0	0	0	0	0
chrI:1149904:1150054	0	0	0	0	0	0	0	0	0
chrI:1153154:1153304	0	0	0	0	0	0	0	0	0
chrI:1153390:1153540	0	1	0	0	0	0	0	0	1
chrI:1156105:1156255	0	0	0	0	0	0	-1	0	0
chrI:1156701:1156851	0	0	0	0	0	0	0	0	0
chrI:1156992:1157142	0	0	0	0	0	0	0	0	0
chrI:1159116:1159266	0	0	0	0	0	0	0	0	0
chrI:1161679:1161829	0	0	-1	0	0	0	0	0	0
chrI:1166354:1166504	0	0	0	0	0	0	0	0	0
chrI:1174911:1175061	0	0	1	0	1	0	0	1	1
chrI:1175404:1175554	0	0	0	0	0	0	0	0	0
chrI:1175790:1175940	0	1	1	0	0	0	0	0	0
chrI:1217331:1217481	0	0	0	0	0	0	0	0	0
chrI:1224158:1224308	0	0	0	0	0	0	0	0	0
chrI:1226275:1226425	0	0	0	0	0	0	0	0	0
chrI:1226644:1226794	0	0	0	0	0	0	0	0	0
chrI:1227879:1228029	0	0	0	0	0	0	0	0	0
chrI:1229333:1229483	0	0	0	0	0	0	0	1	0
chrI:1229732:1229882	0	0	0	0	0	0	0	0	0
chrI:1230478:1230628	0	0	0	0	0	0	0	0	0
chrI:1230848:1230998	0	0	0	0	0	0	0	0	0
chrI:1251574:1251724	0	0	0	0	0	0	0	0	0
chrI:1256065:1256215	0	0	0	0	0	0	0	0	0
chrI:1257880:1258030	0	0	0	0	0	0	0	0	0
chrI:1259493:1259643	0	0	0	0	0	0	0	0	0
chrI:1261627:1261777	0	0	0	0	0	0	0	0	0
chrI:1264082:1264232	0	0	0	0	0	0	0	0	0
chrI:1264506:1264656	0	0	0	0	0	0	0	0	0
chrI:1271078:1271228	0	0	0	0	0	0	0	0	0
chrI:1271435:1271585	0	0	0	0	0	0	0	0	0
chrI:1273862:1274012	0	0	0	0	0	0	0	0	0
chrI:1274035:1274185	0	0	0	0	0	0	0	0	0
chrI:1277277:1277427	0	0	0	0	0	0	0	0	0
chrI:1298907:1299057	0	0	0	0	0	0	0	0	0
chrI:1300091:1300241	0	0	0	0	0	0	0	0	1
chrI:1303013:1303163	1	0	0	-1	0	0	0	0	0
chrI:1304332:1304482	0	0	0	0	0	0	0	0	0
chrI:1305333:1305483	0	0	0	0	0	0	0	0	0
chrI:1305726:1305876	0	1	1	1	0	1	1	1	1
chrI:1306833:1306983	0	0	0	0	0	0	0	0	0
chrI:1308057:1308207	0	0	0	0	0	0	0	0	0
chrI:1311071:1311221	0	0	0	0	0	0	0	0	0
chrI:1313680:1313830	0	0	0	0	0	1	0	0	0
chrI:1315548:1315698	0	0	0	0	0	0	0	0	0
chrI:1316144:1316294	0	0	0	0	0	0	0	0	0
chrI:1317085:1317235	0	0	0	0	0	0	0	0	0
chrI:1322042:1322192	0	0	0	0	0	0	0	0	0
chrI:1327935:1328085	0	0	0	0	0	0	0	0	0
chrI:1335233:1335383	0	0	0	0	0	0	0	0	0
chrI:1336772:1336922	0	0	0	0	0	0	0	0	0
chrI:1339708:1339858	0	0	0	0	-1	0	0	0	0
chrI:1340095:1340245	0	1	0	0	0	0	0	1	0
chrI:1340524:1340674	0	0	0	0	0	0	0	0	0
chrI:1340985:1341135	0	0	0	0	0	0	0	0	0
chrI:1341377:1341527	0	0	0	0	0	0	0	0	0
chrI:1342173:1342323	0	0	0	0	0	0	0	0	0
chrI:1359579:1359729	1	1	0	0	0	1	0	1	0
chrI:1361300:1361450	0	0	0	0	0	1	0	1	0
chrI:1363707:1363857	0	0	0	0	0	0	0	0	0
chrI:1365424:1365574	0	0	0	0	0	0	0	0	0
chrI:1368821:1368971	0	0	0	0	0	0	0	0	0
chrI:1371186:1371336	0	0	0	0	0	0	0	0	0
chrI:1392559:1392709	0	0	0	0	0	0	0	0	0
chrI:1392914:1393064	0	0	0	0	0	0	0	0	0
chrI:1394260:1394410	0	1	1	1	1	1	1	1	0
chrI:1410013:1410163	0	0	0	0	0	0	0	0	0
chrI:1415943:1416093	0	0	0	0	-1	0	0	0	0
chrI:1416101:1416251	0	0	0	0	0	0	0	0	0
chrI:1435234:1435384	0	0	0	0	0	0	0	0	0
chrI:1435591:1435741	0	0	0	0	0	0	0	1	0
chrI:1444208:1444358	0	0	0	0	0	0	0	0	0
chrI:1451573:1451723	0	0	0	0	0	0	0	0	0
chrI:1453075:1453225	0	0	0	0	0	0	0	0	0
chrI:1455333:1455483	0	0	0	0	0	0	0	0	0
chrI:1471122:1471272	0	0	0	0	0	0	0	0	0
chrI:1476655:1476805	0	0	0	0	0	0	0	0	0
chrI:1481609:1481759	0	0	0	0	0	0	0	1	0
chrI:1482826:1482976	0	0	0	0	0	0	0	0	0
chrI:1514520:1514670	0	-1	0	-1	-1	0	-1	0	0
chrI:1537258:1537408	0	0	0	0	0	0	0	0	0
chrI:1539005:1539155	0	0	0	0	0	0	0	0	0
chrI:1540593:1540743	0	0	0	0	0	1	0	1	0
chrI:1548248:1548398	0	0	0	0	0	0	0	0	0
chrI:1552693:1552843	0	0	0	0	0	0	0	0	0
chrI:1559173:1559323	0	0	0	0	0	0	0	0	0
chrI:1562640:1562790	0	0	0	0	0	0	0	0	0
chrI:1564113:1564263	0	0	0	0	0	0	0	0	0
chrI:1565222:1565372	0	0	0	0	0	0	0	0	0
chrI:1582020:1582170	0	0	0	0	0	0	0	0	0
chrI:1583399:1583549	0	0	0	0	0	0	0	0	0
chrI:1585152:1585302	0	0	0	0	0	0	0	0	0
chrI:1588220:1588370	0	0	0	0	0	0	0	1	0
chrI:1598559:1598709	0	0	0	0	0	0	0	0	0
chrI:1601566:1601716	0	0	0	0	0	-1	0	0	0
chrI:1610115:1610265	0	1	0	0	0	0	0	0	0
chrI:1628636:1628786	0	0	0	0	0	0	0	1	0
chrI:1634526:1634676	0	0	0	0	0	0	0	0	0
chrI:1636520:1636670	0	0	0	1	0	1	0	1	0
chrI:1641389:1641539	0	0	0	0	0	0	1	0	0
chrI:1648226:1648376	0	0	-1	0	0	0	0	0	0
chrI:1651381:1651531	0	0	0	0	0	0	0	0	0
chrI:1656778:1656928	0	0	0	0	0	0	0	0	0
chrI:1667363:1667513	0	0	0	0	0	0	0	0	0
chrI:1669117:1669267	0	0	0	0	0	0	0	0	0
chrI:1672397:1672547	0	0	0	0	0	0	0	0	0
chrI:1676587:1676737	0	0	0	0	0	0	0	0	0
chrI:1678983:1679133	0	0	0	1	0	0	0	0	0
chrI:1686250:1686400	0	0	0	0	0	0	0	0	0
chrI:1687743:1687893	0	0	0	0	0	0	0	0	0
chrI:1688944:1689094	0	-1	0	0	0	0	0	0	0
chrI:1689105:1689255	0	0	0	0	0	0	0	0	0
chrI:1691111:1691261	0	0	0	0	0	0	0	0	0
chrI:1691394:1691544	0	0	0	0	0	0	0	0	0
chrI:1693241:1693391	0	0	0	0	0	0	0	0	0
chrI:1695157:1695307	0	0	0	0	0	0	0	0	0
chrI:1697075:1697225	0	0	-1	0	0	0	-1	0	-1
chrI:1697992:1698142	0	0	0	0	0	0	0	0	0
chrI:1701837:1701987	0	0	0	0	0	0	0	0	0
chrI:1715206:1715356	0	0	0	0	0	0	0	0	0
chrI:1717509:1717659	0	0	0	0	0	0	0	0	0
chrI:1719150:1719300	0	0	0	0	0	0	0	0	0
chrI:1721586:1721736	0	0	0	0	0	0	0	0	0
chrI:1722649:1722799	0	0	0	0	0	0	0	0	0
chrI:1725292:1725442	0	0	0	0	0	0	0	0	0
chrI:1729646:1729796	0	0	0	0	0	0	0	0	0
chrI:1731061:1731211	0	0	0	0	0	0	0	0	0
chrI:1740764:1740914	0	0	0	0	0	1	0	0	0
chrI:1751081:1751231	0	1	-1	0	-1	0	-1	0	0
chrI:1777440:1777590	0	0	0	0	0	0	0	0	0
chrI:1778778:1778928	0	0	0	0	0	0	0	0	0
chrI:1792633:1792783	0	0	0	0	0	0	0	0	0
chrI:1793071:1793221	0	0	0	0	0	0	0	0	0
chrI:1800165:1800315	0	0	0	0	0	0	0	0	0
chrI:1807962:1808112	0	0	0	0	0	0	0	0	0
chrI:1815938:1816088	0	0	0	0	0	0	0	0	0
chrI:1823037:1823187	-1	0	0	0	0	0	-1	0	0
chrI:1823209:1823359	0	0	0	0	0	0	0	0	0
chrI:1832204:1832354	0	0	0	0	0	0	0	0	0
chrI:1832612:1832762	-1	0	0	0	0	0	-1	0	0
chrI:1834888:1835038	0	0	0	0	0	0	0	0	0
chrI:1835094:1835244	-1	0	0	0	0	0	0	0	0
chrI:1835532:1835682	0	0	0	0	0	0	0	0	0
chrI:1836211:1836361	0	0	0	0	0	0	0	0	0
chrI:1836349:1836499	0	0	0	0	0	0	0	0	0
chrI:1836781:1836931	0	0	0	0	0	0	0	0	0
chrI:1836992:1837142	0	0	0	0	0	0	0	0	0
chrI:1840859:1841009	0	0	0	0	0	0	0	0	0
chrI:1841202:1841352	0	0	0	0	0	0	0	0	0
chrI:1841718:1841868	-1	0	0	-1	-1	0	-1	-1	0
chrI:1842434:1842584	0	0	0	0	0	0	0	0	0
chrI:1845023:1845173	0	0	0	0	0	0	0	0	0
chrI:1852706:1852856	0	0	0	0	0	0	0	0	0
chrI:1853009:1853159	0	0	0	0	0	0	0	0	0
chrI:1869123:1869273	0	0	0	0	0	0	0	0	0
chrI:1870847:1870997	0	0	0	0	0	0	0	0	0
chrI:1872349:1872499	0	0	0	0	0	0	0	-1	0
chrI:1872571:1872721	0	0	0	0	0	-1	0	0	0
chrI:1873859:1874009	0	0	0	0	0	1	0	1	0
chrI:1874543:1874693	0	0	0	0	0	0	0	0	0
chrI:1875136:1875286	0	0	0	0	0	0	0	0	0
chrI:1895051:1895201	0	0	0	0	0	0	0	1	0
chrI:1911722:1911872	0	0	0	0	0	0	0	0	0
chrI:1913985:1914135	0	0	0	0	0	0	0	0	0
chrI:1915962:1916112	0	0	0	0	0	0	0	0	0
chrI:1916801:1916951	0	0	0	0	0	0	0	0	0
chrI:1919286:1919436	0	0	0	0	0	0	0	0	0
chrI:1958473:1958623	0	0	0	0	0	0	0	0	0
chrI:1972696:1972846	0	0	-1	0	0	0	0	0	0
chrI:1977980:1978130	0	0	0	0	0	0	0	0	0
chrI:1978247:1978397	-1	0	0	0	0	-1	-1	-1	-1
chrI:1978565:1978715	0	0	0	0	0	0	0	0	0
chrI:1978815:1978965	0	0	0	1	1	0	-1	0	0
chrI:1979489:1979639	0	0	0	0	0	0	0	0	0
chrI:2011297:2011447	0	0	0	0	0	0	0	1	0
chrI:2019503:2019653	0	0	0	0	0	0	0	0	0
chrI:2023320:2023470	0	0	0	0	0	0	0	1	0
chrI:2026126:2026276	0	0	0	0	0	0	0	0	0
chrI:2045034:2045184	0	0	0	0	0	0	0	0	0
chrI:2049150:2049300	0	0	0	0	0	0	0	0	0
chrI:2050075:2050225	0	0	0	0	0	0	0	0	0
chrI:2062625:2062775	0	0	0	0	0	0	0	0	0
chrI:2063998:2064148	0	0	0	0	0	0	0	0	0
chrI:2064818:2064968	0	0	0	0	0	0	0	0	0
chrI:2065558:2065708	0	0	0	0	0	0	0	0	0
chrI:2068960:2069110	0	0	0	0	0	0	0	0	0
chrI:2069316:2069466	0	0	0	0	0	0	0	0	0
chrI:2070820:2070970	0	0	0	0	-1	0	0	0	-1
chrI:2074562:2074712	0	0	0	0	0	0	0	0	0
chrI:2084300:2084450	0	0	0	0	0	0	0	0	0
chrI:2088929:2089079	0	0	0	0	0	0	0	0	0
chrI:2095188:2095338	0	0	0	0	0	0	0	0	0
chrI:2097019:2097169	0	0	0	0	0	0	0	0	0
chrI:2118327:2118477	0	0	0	0	0	0	0	0	0
chrI:2119379:2119529	0	0	0	1	0	0	0	1	0
chrI:2120741:2120891	0	0	-1	0	0	0	0	0	0
chrI:2126821:2126971	0	0	0	0	0	0	0	0	0
chrI:2151766:2151916	0	0	0	0	0	0	0	0	0
chrI:2154005:2154155	0	0	0	0	0	0	0	0	0
chrI:2155982:2156132	0	0	0	0	0	0	0	0	0
chrI:2157135:2157285	0	0	0	0	0	0	0	0	0
chrI:2167904:2168054	0	0	-1	0	-1	0	0	-1	0
chrI:2170462:2170612	0	0	0	0	0	0	0	0	0
chrI:2176885:2177035	0	0	0	0	0	0	0	0	0
chrI:2178144:2178294	0	0	0	0	0	0	0	0	0
chrI:2179961:2180111	0	0	0	0	0	0	0	0	0
chrI:2182925:2183075	0	0	0	0	0	0	0	0	0
chrI:2184916:2185066	0	0	0	0	0	0	0	0	0
chrI:2186552:2186702	0	0	0	0	0	0	0	0	0
chrI:2187264:2187414	0	0	0	0	0	0	0	0	0
chrI:2189463:2189613	0	0	0	0	0	0	0	0	0
chrI:2191351:2191501	0	0	0	0	0	0	0	0	0
chrI:2241088:2241238	0	0	0	0	0	0	0	0	0
chrI:2247716:2247866	0	0	0	0	0	0	0	0	0
chrI:2249232:2249382	0	0	0	0	0	0	0	0	0
chrI:2253965:2254115	0	0	0	0	0	0	0	0	0
chrI:2256187:2256337	0	0	0	0	0	0	0	0	0
chrI:2273065:2273215	0	0	0	0	0	0	0	0	0
chrI:2277047:2277197	0	0	0	0	0	0	0	0	0
chrI:2280407:2280557	0	0	0	0	0	0	0	0	0
chrI:2291154:2291304	0	0	0	0	0	0	0	0	0
chrI:2291503:2291653	0	0	0	0	0	0	0	0	0
chrI:2292870:2293020	0	0	0	0	0	0	0	0	0
chrI:2299697:2299847	0	0	0	0	0	0	0	0	0
chrI:2302823:2302973	0	0	0	0	0	0	0	0	0
chrI:2304233:2304383	0	0	0	0	0	0	0	0	0
chrI:2306050:2306200	0	0	0	0	0	0	0	0	0
chrI:2306842:2306992	0	0	0	0	0	0	0	0	0
chrI:2307201:2307351	0	0	0	1	0	0	0	0	0
chrI:2311815:2311965	0	0	0	0	0	0	0	0	0
chrI:2312234:2312384	0	0	0	0	0	0	0	0	0
chrI:2313048:2313198	0	0	0	0	0	0	0	0	0
chrI:2316035:2316185	0	0	0	0	0	0	0	0	0
chrI:2318144:2318294	0	0	0	0	0	0	0	0	0
chrI:2318515:2318665	0	0	0	0	0	0	0	0	0
chrI:2318811:2318961	0	0	0	0	-1	0	0	0	-1
chrI:2321887:2322037	0	1	0	0	0	0	0	0	0
chrI:2322681:2322831	0	0	-1	0	0	0	0	0	0
chrI:2333145:2333295	0	0	0	0	0	0	0	0	0
chrI:2335475:2335625	0	0	0	0	1	0	1	0	0
chrI:2342136:2342286	0	0	0	0	0	0	0	0	0
chrI:2354930:2355080	0	0	0	0	0	0	0	0	1
chrI:2385118:2385268	0	0	0	0	0	0	0	0	0
chrI:2390937:2391087	0	0	0	0	0	0	0	0	0
chrI:2393446:2393596	0	0	0	0	0	0	0	0	0
chrI:2401582:2401732	0	0	0	-1	0	0	0	0	0
chrI:2404738:2404888	0	0	0	0	0	0	0	0	0
chrI:2412385:2412535	0	0	0	0	0	0	0	0	0
chrI:2413569:2413719	0	0	0	0	0	0	0	0	0
chrI:2414159:2414309	0	0	-1	0	-1	0	0	0	0
chrI:2419533:2419683	0	0	0	0	0	0	0	0	0
chrI:2420298:2420448	0	0	-1	0	0	0	0	0	0
chrI:2420601:2420751	0	0	0	0	0	0	0	1	0
chrI:2421000:2421150	0	0	0	0	0	0	0	0	0
chrI:2421222:2421372	0	0	0	0	0	0	0	0	0
chrI:2421774:2421924	0	0	0	0	0	0	0	0	0
chrI:2428009:2428159	0	0	0	0	0	0	0	0	0
chrI:2428669:2428819	0	0	0	0	0	0	0	0	0
chrI:2432029:2432179	0	0	0	0	0	0	0	0	0
chrI:2432278:2432428	0	-1	0	-1	0	0	0	0	0
chrI:2433682:2433832	0	0	0	0	0	0	0	0	0
chrI:2436819:2436969	0	0	0	0	0	0	0	0	0
chrI:2437029:2437179	0	0	0	0	0	0	0	0	0
chrI:2437570:2437720	0	0	0	0	0	0	0	0	0
chrI:2464682:2464832	0	0	0	0	0	0	0	0	0
chrI:2470919:2471069	0	0	0	0	0	0	0	0	0
chrI:2485217:2485367	0	0	0	0	0	0	0	0	0
chrI:2485572:2485722	0	0	0	0	0	0	0	1	0
chrI:2489846:2489996	1	0	0	1	1	0	1	1	0
chrI:2516681:2516831	-1	0	-1	0	0	0	0	0	0
chrI:2519026:2519176	0	0	0	0	0	0	0	0	0
chrI:2529465:2529615	0	0	0	0	0	0	0	0	0
chrI:2540527:2540677	0	0	0	0	0	0	0	0	0
chrI:2552936:2553086	0	0	0	0	0	0	0	0	0
chrI:2574059:2574209	0	0	0	0	0	0	0	0	0
chrI:2574421:2574571	0	0	0	0	0	0	0	0	0
chrI:2577196:2577346	0	0	0	0	0	0	0	0	0
chrI:2577428:2577578	0	0	0	0	0	0	0	0	0
chrI:2578678:2578828	0	0	0	0	0	0	0	0	0
chrI:2580166:2580316	0	0	0	0	0	0	0	0	0
chrI:2582749:2582899	0	0	0	0	0	0	0	0	0
chrI:2584091:2584241	0	0	0	0	0	0	0	0	0
chrI:2585951:2586101	0	0	0	0	0	0	0	0	0
chrI:2586259:2586409	0	0	0	0	0	0	0	1	0
chrI:2587350:2587500	0	0	0	0	0	0	0	0	0
chrI:2589120:2589270	0	0	0	0	0	0	0	0	0
chrI:2594345:2594495	0	0	0	0	0	0	0	0	0
chrI:2595464:2595614	0	0	0	0	0	0	0	0	0
chrI:2598525:2598675	0	0	0	0	0	0	0	0	0
chrI:2598840:2598990	0	0	0	0	0	0	0	0	0
chrI:2601712:2601862	0	0	0	0	0	0	0	0	0
chrI:2603723:2603873	0	0	0	0	0	1	0	1	0
chrI:2605394:2605544	0	0	0	0	0	0	0	0	0
chrI:2620402:2620552	0	0	0	0	0	-1	0	0	0
chrI:2622947:2623097	0	0	0	0	0	0	0	0	0
chrI:2628238:2628388	0	0	0	0	0	0	0	0	0
chrI:2629174:2629324	0	0	0	0	0	0	0	0	0
chrI:2629366:2629516	0	0	0	-1	0	-1	-1	0	0
chrI:2632610:2632760	0	0	0	0	0	0	0	0	0
chrI:2642413:2642563	1	1	0	1	1	1	0	1	1
chrI:2648389:2648539	0	0	0	0	0	0	0	0	0
chrI:2648917:2649067	0	0	0	0	0	0	0	0	0
chrI:2655800:2655950	0	0	0	0	0	0	0	0	0
chrI:2655997:2656147	0	0	0	0	0	0	0	0	0
chrI:2657120:2657270	0	0	0	0	0	0	0	0	0
chrI:2658649:2658799	0	0	0	0	0	0	0	0	0
chrI:2659897:2660047	0	0	0	0	0	0	0	0	0
chrI:2660029:2660179	0	0	0	0	0	0	0	0	0
chrI:2662589:2662739	0	0	0	0	0	0	0	0	0
chrI:2664976:2665126	0	0	0	0	0	0	0	0	0
chrI:2665322:2665472	0	0	0	0	0	0	0	0	0
chrI:2665891:2666041	0	0	0	0	0	0	0	0	0
chrI:2666717:2666867	0	0	0	0	0	0	0	0	0
chrI:2667913:2668063	0	0	0	0	0	0	0	0	0
chrI:2668263:2668413	0	0	0	0	0	0	0	0	0
chrI:2668691:2668841	0	0	0	0	0	0	0	0	0
chrI:2670567:2670717	0	0	0	0	0	0	0	0	0
chrI:2672066:2672216	0	0	0	0	0	0	0	0	0
chrI:2678151:2678301	0	0	0	0	0	0	0	0	0
chrI:2680781:2680931	0	0	0	0	0	0	0	0	0
chrI:2681501:2681651	0	0	0	0	0	0	0	0	0
chrI:2682532:2682682	0	0	0	0	0	0	0	0	0
chrI:2682977:2683127	0	0	0	0	0	0	0	0	0
chrI:2686860:2687010	0	0	0	0	0	0	0	0	0
chrI:2687695:2687845	0	0	0	0	0	0	0	0	0
chrI:2688107:2688257	0	0	0	0	0	0	0	0	0
chrI:2689407:2689557	0	0	0	0	0	0	0	0	0
chrI:2690170:2690320	0	0	0	0	0	0	0	0	0
chrI:2690431:2690581	0	0	0	0	0	0	0	0	0
chrI:2697138:2697288	0	0	0	0	0	0	0	0	0
chrI:2703290:2703440	0	0	0	0	0	0	0	0	0
chrI:2704475:2704625	0	0	0	0	0	0	0	0	0
chrI:2706137:2706287	0	0	0	0	0	0	0	0	0
chrI:2707210:2707360	0	0	0	0	0	0	0	0	0
chrI:2708325:2708475	0	0	0	0	0	0	0	0	0
chrI:2709606:2709756	0	0	0	0	0	0	0	0	0
chrI:2710925:2711075	0	0	0	0	0	0	0	0	0
chrI:2711279:2711429	0	0	0	0	0	0	0	0	0
chrI:2712498:2712648	0	0	0	0	0	0	0	0	0
chrI:2726655:2726805	0	0	0	0	0	0	0	0	0
chrI:2727062:2727212	0	0	0	-1	0	0	0	0	0
chrI:2727642:2727792	0	0	0	0	0	0	0	0	0
chrI:2728778:2728928	0	0	0	0	0	0	0	0	0
chrI:2738314:2738464	0	0	0	0	0	0	0	0	0
chrI:2739473:2739623	0	0	0	0	0	0	0	0	0
chrI:2740944:2741094	0	0	0	0	0	0	0	0	0
chrI:2741209:2741359	0	0	0	0	0	0	0	0	0
chrI:2742313:2742463	0	0	0	0	0	0	0	0	0
chrI:2742660:2742810	0	0	0	0	0	0	0	0	0
chrI:2742965:2743115	0	0	0	0	0	0	0	0	0
chrI:2744955:2745105	0	0	0	0	0	0	0	0	0
chrI:2745974:2746124	0	0	0	0	0	0	0	0	0
chrI:2747651:2747801	0	0	0	0	0	0	0	0	0
chrI:2747794:2747944	0	0	0	0	0	0	0	0	0
chrI:2755505:2755655	0	0	0	0	0	0	0	0	0
chrI:2758265:2758415	0	0	0	0	0	0	0	0	0
chrI:2758664:2758814	0	0	0	0	0	0	0	0	0
chrI:2761000:2761150	0	0	0	0	0	0	0	0	0
chrI:2762187:2762337	0	0	0	0	0	0	0	0	0
chrI:2773893:2774043	0	0	0	0	0	0	0	0	0
chrI:2774997:2775147	0	0	0	0	0	0	0	0	0
chrI:2776203:2776353	0	0	0	0	0	0	0	0	0
chrI:2777469:2777619	0	0	0	0	0	0	0	0	0
chrI:2778150:2778300	0	0	0	0	0	0	0	0	0
chrI:2778781:2778931	-1	0	0	0	0	0	0	0	0
chrI:2780094:2780244	0	0	0	0	0	0	0	0	0
chrI:2785982:2786132	0	0	0	0	0	0	0	0	0
chrI:2791500:2791650	0	0	0	0	0	0	0	0	0
chrI:2800855:2801005	0	0	0	0	0	0	0	0	0
chrI:2801866:2802016	0	0	0	0	0	0	0	0	0
chrI:2803631:2803781	0	0	0	0	0	0	0	0	0
chrI:2818601:2818751	0	0	0	0	0	0	0	0	0
chrI:2829185:2829335	0	0	0	0	0	0	0	0	0
chrI:2830354:2830504	0	0	0	0	0	0	0	0	0
chrI:2831507:2831657	0	0	0	0	0	0	0	0	0
chrI:2833317:2833467	0	0	0	0	0	0	0	0	0
chrI:2834250:2834400	0	0	0	0	0	0	0	0	0
chrI:2835355:2835505	0	0	0	0	0	0	0	0	0
chrI:2835758:2835908	0	0	0	0	0	0	0	0	0
chrI:2836925:2837075	0	0	0	0	0	0	0	0	0
chrI:2845624:2845774	0	0	0	0	-1	0	0	0	0
chrI:2853810:2853960	0	0	0	0	0	0	0	0	0
chrI:2855019:2855169	0	0	0	0	0	0	0	0	0
chrI:2856445:2856595	0	0	0	0	0	0	0	0	0
chrI:2857702:2857852	0	0	0	0	0	0	0	0	0
chrI:2859857:2860007	0	0	0	0	0	0	0	0	0
chrI:2861127:2861277	0	0	0	0	0	0	0	0	0
chrI:2861650:2861800	0	-1	0	0	0	1	0	0	0
chrI:2861884:2862034	0	1	0	1	1	0	1	0	1
chrI:2864081:2864231	0	0	0	0	0	1	0	1	0
chrI:2866287:2866437	0	0	0	0	0	0	0	0	0
chrI:2869936:2870086	0	0	0	0	0	0	0	0	0
chrI:2875198:2875348	0	0	0	0	0	0	0	0	0
chrI:2875481:2875631	0	0	0	0	0	-1	0	0	0
chrI:2876076:2876226	0	0	0	0	0	0	0	0	0
chrI:2876502:2876652	0	0	0	0	0	0	0	0	0
chrI:2876647:2876797	0	0	0	0	0	0	0	0	0
chrI:2877205:2877355	0	0	0	0	0	0	0	0	0
chrI:2878649:2878799	0	0	0	0	0	0	0	0	0
chrI:2880892:2881042	0	0	0	0	0	0	0	0	0
chrI:2887713:2887863	0	0	0	0	0	0	0	0	0
chrI:2889519:2889669	0	0	0	0	0	0	0	0	0
chrI:2890356:2890506	0	1	0	1	1	0	0	0	0
chrI:2890689:2890839	0	0	0	0	0	0	0	0	0
chrI:2901020:2901170	0	0	0	0	0	0	0	0	0
chrI:2904169:2904319	0	0	0	0	0	0	0	0	0
chrI:2905737:2905887	0	0	0	0	0	0	0	0	0
chrI:2924780:2924930	-1	1	0	1	0	0	0	0	0
chrI:2925099:2925249	0	0	0	0	0	0	0	0	0
chrI:2927795:2927945	0	0	0	0	0	0	0	0	0
chrI:2928124:2928274	0	0	0	0	0	0	0	0	0
chrI:2929660:2929810	0	1	0	0	0	0	0	1	0
chrI:2930243:2930393	0	0	0	0	0	0	0	0	0
chrI:2935660:2935810	0	0	0	0	0	0	0	0	0
chrI:2944685:2944835	0	0	0	0	0	0	0	0	0
chrI:2945478:2945628	0	0	0	0	0	0	0	0	0
chrI:2945810:2945960	0	0	0	0	0	0	0	0	0
chrI:2960617:2960767	0	0	0	0	0	0	0	0	0
chrI:2962105:2962255	0	0	0	0	0	0	0	0	0
chrI:2962420:2962570	0	0	0	0	0	0	0	0	0
chrI:2985179:2985329	0	0	0	0	0	0	0	0	0
chrI:2995978:2996128	0	0	0	0	0	0	0	0	0
chrI:2996293:2996443	0	0	0	0	0	0	0	0	0
chrI:3004036:3004186	0	0	0	0	0	0	0	0	0
chrI:3010415:3010565	0	0	0	0	0	0	0	0	0
chrI:3011798:3011948	0	0	0	0	0	0	0	0	0
chrI:3014748:3014898	0	0	0	0	0	0	0	0	0
chrI:3015398:3015548	0	0	0	0	0	0	0	0	0
chrI:3015707:3015857	0	0	0	0	0	0	0	0	0
chrI:3019566:3019716	0	0	0	0	0	0	0	0	0
chrI:3032845:3032995	0	0	0	0	0	0	0	0	0
chrI:3035123:3035273	0	0	-1	0	0	0	0	-1	0
chrI:3049444:3049594	0	0	0	0	0	0	0	0	0
chrI:3059138:3059288	0	0	0	0	0	0	0	0	0
chrI:3069453:3069603	0	0	0	0	0	0	0	0	0
chrI:3070089:3070239	0	0	0	0	0	0	0	0	0
chrI:3085397:3085547	0	0	0	-1	0	0	0	0	0
chrI:3087189:3087339	0	0	0	0	0	0	0	0	0
chrI:3089162:3089312	0	0	0	0	0	0	0	0	0
chrI:3089790:3089940	0	0	0	0	0	0	0	0	0
chrI:3094264:3094414	0	0	-1	0	0	0	0	0	0
chrI:3096262:3096412	0	0	0	0	0	0	0	1	0
chrI:3097464:3097614	0	0	0	0	0	0	0	0	0
chrI:3098784:3098934	0	0	0	0	0	1	0	0	0
chrI:3099948:3100098	0	0	0	0	0	0	0	0	0
chrI:3100923:3101073	0	0	0	0	0	0	0	0	0
chrI:3101800:3101950	0	0	0	0	0	0	0	0	0
chrI:3103187:3103337	0	0	-1	0	0	0	0	0	0
chrI:3105185:3105335	0	0	0	0	0	0	0	0	0
chrI:3106565:3106715	0	0	0	0	0	0	0	0	0
chrI:3110727:3110877	0	0	0	0	0	0	0	0	0
chrI:3117411:3117561	0	0	0	0	0	0	0	0	0
chrI:3119099:3119249	0	0	0	0	0	0	0	0	0
chrI:3137052:3137202	0	0	0	0	0	0	0	0	0
chrI:3140604:3140754	0	0	0	0	0	1	0	0	0
chrI:3143150:3143300	0	0	0	0	0	0	0	0	0
chrI:3147846:3147996	0	0	0	0	0	0	0	0	0
chrI:3151341:3151491	0	0	0	0	0	0	0	0	0
chrI:3152116:3152266	0	0	0	0	0	0	0	0	0
chrI:3152488:3152638	0	0	0	0	0	0	0	0	0
chrI:3154657:3154807	0	0	0	0	0	0	0	0	0
chrI:3156730:3156880	0	0	0	0	0	0	0	0	0
chrI:3158357:3158507	0	0	0	0	0	0	0	0	0
chrI:3158744:3158894	0	-1	0	0	0	0	0	0	0
chrI:3162536:3162686	0	0	0	0	0	0	0	0	0
chrI:3162880:3163030	0	0	0	0	0	0	0	0	0
chrI:3164744:3164894	0	0	0	0	0	0	0	0	0
chrI:3176523:3176673	0	0	0	0	-1	0	0	0	0
chrI:3192542:3192692	0	0	0	0	0	0	0	0	0
chrI:3192680:3192830	0	0	0	0	0	0	0	0	0
chrI:3194863:3195013	0	0	0	0	0	0	0	0	0
chrI:3195954:3196104	0	0	0	0	0	1	0	0	0
chrI:3198967:3199117	0	0	0	0	0	0	0	0	0
chrI:3205122:3205272	0	0	0	0	0	0	0	0	0
chrI:3206477:3206627	0	0	0	0	1	0	0	0	0
chrI:3207789:3207939	0	0	0	0	0	0	0	0	0
chrI:3210402:3210552	0	0	0	0	0	0	0	0	0
chrI:3218825:3218975	0	0	0	0	0	0	0	0	0
chrI:3222773:3222923	0	0	0	0	0	0	0	0	0
chrI:3223001:3223151	0	1	0	0	0	0	-1	0	-1
chrI:3228022:3228172	0	0	0	0	0	0	0	0	0
chrI:3246256:3246406	0	0	0	0	0	0	0	0	0
chrI:3246546:3246696	0	0	0	0	0	0	0	0	0
chrI:3247097:3247247	0	0	0	0	0	0	0	0	0
chrI:3247418:3247568	0	0	0	0	0	0	0	0	0
chrI:3247898:3248048	0	0	0	0	0	0	0	0	0
chrI:3248174:3248324	0	0	0	0	0	0	0	0	0
chrI:3248624:3248774	0	0	0	0	0	0	0	0	0
chrI:3249125:3249275	0	0	0	0	0	0	0	0	0
chrI:3250663:3250813	0	0	0	0	0	0	0	0	0
chrI:3250839:3250989	0	0	0	0	0	0	0	0	0
chrI:3251176:3251326	0	0	0	0	0	0	0	0	0
chrI:3265371:3265521	1	0	1	1	1	0	0	0	1
chrI:3266000:3266150	0	0	0	0	0	0	0	0	0
chrI:3266699:3266849	0	0	0	0	0	0	0	0	0
chrI:3267086:3267236	0	0	0	0	0	0	0	0	0
chrI:3269635:3269785	0	0	0	0	0	0	0	0	0
chrI:3270456:3270606	0	0	0	0	0	0	0	0	0
chrI:3277894:3278044	0	0	0	0	0	0	0	0	0
chrI:3280812:3280962	0	0	0	0	0	0	0	0	0
chrI:3281760:3281910	0	0	0	0	0	0	0	0	0
chrI:3287379:3287529	0	0	0	0	0	0	0	0	0
chrI:3292857:3293007	0	0	0	0	0	0	0	0	0
chrI:3293321:3293471	0	0	0	0	0	0	0	0	0
chrI:3293864:3294014	0	0	0	0	0	0	0	0	0
chrI:3295373:3295523	0	1	0	0	0	0	0	0	0
chrI:3296035:3296185	0	0	0	0	0	0	0	0	0
chrI:3297134:3297284	0	0	-1	0	0	0	0	0	0
chrI:3298278:3298428	0	0	0	0	0	0	0	0	0
chrI:3307407:3307557	0	0	0	0	0	0	0	0	0
chrI:3307948:3308098	0	0	0	0	0	0	0	0	0
chrI:3309691:3309841	0	0	0	0	0	0	0	0	0
chrI:3311203:3311353	1	0	0	0	0	0	0	0	0
chrI:3316618:3316768	0	0	0	0	0	0	0	0	0
chrI:3326535:3326685	0	0	-1	0	0	0	0	0	0
chrI:3328804:3328954	0	0	0	0	0	0	0	0	0
chrI:3330902:3331052	0	0	0	0	0	0	0	0	0
chrI:3334042:3334192	-1	0	0	0	0	0	0	0	-1
chrI:3334558:3334708	0	0	0	0	0	0	0	0	0
chrI:3335971:3336121	0	0	0	0	0	0	0	0	0
chrI:3336239:3336389	0	0	0	0	0	0	0	0	0
chrI:3337470:3337620	0	0	0	0	0	0	0	0	0
chrI:3338373:3338523	0	0	0	0	0	0	0	0	0
chrI:3349598:3349748	1	0	0	0	0	0	0	0	0
chrI:3349968:3350118	1	0	0	0	0	0	0	0	0
chrI:3351478:3351628	0	0	0	0	0	0	0	0	0
chrI:3352272:3352422	0	0	0	0	0	-1	0	0	0
chrI:3353496:3353646	0	0	0	0	0	0	0	0	0
chrI:3364771:3364921	0	0	0	0	0	0	0	0	0
chrI:3365896:3366046	0	0	-1	0	0	0	0	-1	0
chrI:3368048:3368198	0	0	0	0	0	0	0	0	0
chrI:3368432:3368582	0	0	0	0	0	0	0	0	0
chrI:3368646:3368796	0	-1	0	-1	0	0	0	-1	0
chrI:3370934:3371084	0	0	0	0	0	0	0	0	0
chrI:3380343:3380493	0	0	0	0	0	0	0	0	0
chrI:3382722:3382872	0	0	0	0	0	0	0	0	0
chrI:3384025:3384175	0	0	0	1	0	0	0	0	0
chrI:3386498:3386648	0	0	0	0	0	0	0	0	0
chrI:3400319:3400469	0	0	0	0	0	0	0	0	0
chrI:3401921:3402071	0	0	0	0	0	0	0	0	0
chrI:3402873:3403023	0	0	0	0	0	0	0	0	0
chrI:3403545:3403695	0	0	0	0	0	0	0	0	0
chrI:3405712:3405862	0	0	0	0	0	0	0	0	0
chrI:3406977:3407127	0	0	0	0	0	0	0	0	0
chrI:3407161:3407311	0	0	0	0	0	0	0	0	0
chrI:3409462:3409612	-1	0	0	0	0	0	0	0	0
chrI:3409817:3409967	0	0	0	0	0	0	0	0	0
chrI:3419486:3419636	0	0	0	0	0	0	0	0	0
chrI:3423633:3423783	0	0	0	0	0	0	0	0	0
chrI:3425958:3426108	0	0	0	0	0	0	0	0	0
chrI:3428791:3428941	0	0	0	0	0	0	0	0	0
chrI:3429212:3429362	0	0	0	0	0	0	0	0	0
chrI:3438653:3438803	0	0	-1	1	0	0	0	0	0
chrI:3438905:3439055	0	1	0	0	0	0	0	0	0
chrI:3445283:3445433	0	0	0	0	0	0	0	0	0
chrI:3464178:3464328	0	0	0	0	0	0	0	0	0
chrI:3466435:3466585	0	-1	0	0	0	0	0	0	0
chrI:3466798:3466948	0	0	0	0	0	0	0	0	0
chrI:3471402:3471552	0	0	0	0	0	0	0	0	0
chrI:3473939:3474089	0	0	0	0	0	0	0	0	0
chrI:3476226:3476376	0	0	0	0	0	0	0	0	0
chrI:3480278:3480428	1	1	0	0	0	0	0	0	0
chrI:3481497:3481647	0	0	1	0	-1	1	0	1	0
chrI:3494369:3494519	0	0	0	0	0	0	0	0	0
chrI:3499700:3499850	0	0	0	0	0	0	0	0	0
chrI:3501229:3501379	0	0	0	0	0	1	0	1	1
chrI:3502728:3502878	0	0	0	0	0	0	0	0	0
chrI:3510618:3510768	0	0	0	0	0	0	0	0	0
chrI:3512928:3513078	0	0	0	0	0	0	0	0	0
chrI:3514396:3514546	0	0	0	0	0	0	0	0	0
chrI:3515542:3515692	0	0	0	0	0	0	0	0	0
chrI:3516376:3516526	0	0	-1	0	0	0	-1	0	0
chrI:3523399:3523549	0	0	0	0	0	0	0	0	0
chrI:3529956:3530106	0	0	0	0	0	0	0	0	0
chrI:3531003:3531153	0	0	0	0	0	0	0	0	0
chrI:3533802:3533952	0	0	0	0	0	0	0	0	0
chrI:3534563:3534713	0	0	0	0	0	0	0	1	0
chrI:3546981:3547131	0	0	0	0	-1	0	0	0	-1
chrI:3553394:3553544	0	0	0	0	0	0	-1	0	-1
chrI:3560087:3560237	0	0	0	0	0	0	0	0	0
chrI:3562616:3562766	0	0	0	0	0	0	0	0	0
chrI:3562920:3563070	0	0	0	0	0	0	0	0	1
chrI:3563950:3564100	0	0	0	0	0	0	0	0	0
chrI:3600816:3600966	0	0	0	0	0	1	0	1	0
chrI:3603246:3603396	0	0	0	0	0	0	0	0	0
chrI:3603866:3604016	0	0	0	0	0	0	0	0	0
chrI:3604149:3604299	0	0	0	0	0	0	0	0	0
chrI:3605735:3605885	0	0	0	0	0	0	0	0	0
chrI:3608270:3608420	-1	0	0	0	0	0	0	0	0
chrI:3620421:3620571	0	0	0	0	0	0	0	0	0
chrI:3622087:3622237	0	0	0	0	0	0	0	0	0
chrI:3622355:3622505	0	0	0	0	0	0	0	0	0
chrI:3623933:3624083	0	0	0	0	0	0	0	0	0
chrI:3625630:3625780	-1	0	0	0	0	0	0	0	0
chrI:3626200:3626350	0	0	0	0	0	0	0	0	0
chrI:3627128:3627278	0	0	0	0	0	0	0	0	0
chrI:3631352:3631502	0	0	0	0	0	0	0	0	0
chrI:3632043:3632193	0	0	0	0	0	0	0	0	0
chrI:3636281:3636431	0	0	0	0	0	0	0	0	0
chrI:3636616:3636766	0	0	0	0	0	0	0	0	0
chrI:3637335:3637485	0	0	0	0	-1	0	0	0	0
chrI:3644847:3644997	0	0	0	0	0	0	0	0	0
chrI:3646072:3646222	0	0	0	0	0	0	0	0	0
chrI:3646885:3647035	0	0	0	0	0	0	0	0	0
chrI:3648170:3648320	0	0	0	0	0	1	0	0	0
chrI:3649416:3649566	0	0	0	0	0	0	0	0	0
chrI:3652774:3652924	0	0	0	0	0	0	0	0	0
chrI:3663566:3663716	0	0	0	1	0	0	0	0	0
chrI:3664044:3664194	0	0	0	0	0	0	0	0	0
chrI:3669944:3670094	0	0	0	0	0	0	1	0	0
chrI:3671316:3671466	0	0	0	-1	0	0	0	0	0
chrI:3671829:3671979	0	0	0	0	0	0	0	0	0
chrI:3672768:3672918	0	0	0	0	0	0	0	0	0
chrI:3675838:3675988	0	0	0	0	0	0	0	0	0
chrI:3680887:3681037	0	0	0	0	0	0	0	0	0
chrI:3682039:3682189	0	0	0	0	0	0	0	0	0
chrI:3682951:3683101	0	0	0	0	0	0	0	0	0
chrI:3684060:3684210	0	0	0	0	0	0	0	0	0
chrI:3684383:3684533	0	0	0	0	0	0	0	0	0
chrI:3684577:3684727	0	0	0	0	0	0	0	0	-1
chrI:3697719:3697869	-1	0	0	0	0	0	0	-1	0
chrI:3698019:3698169	0	0	0	0	0	0	0	0	0
chrI:3706603:3706753	0	0	0	0	0	0	0	0	0
chrI:3709258:3709408	0	0	0	0	0	0	0	0	0
chrI:3709956:3710106	0	0	0	0	0	0	0	0	0
chrI:3710347:3710497	0	0	0	0	0	0	0	0	0
chrI:3710750:3710900	0	0	0	0	1	0	0	0	0
chrI:3713555:3713705	0	0	0	0	0	0	0	0	0
chrI:3714865:3715015	0	0	0	0	0	0	0	0	0
chrI:3718546:3718696	0	0	0	0	0	0	0	0	0
chrI:3719643:3719793	0	0	0	0	0	0	0	0	0
chrI:3721445:3721595	0	0	0	0	0	0	0	0	0
chrI:3721704:3721854	0	0	0	0	0	0	0	0	0
chrI:3723522:3723672	0	0	0	0	0	0	0	0	0
chrI:3724767:3724917	0	0	0	0	0	0	0	0	0
chrI:3726516:3726666	0	0	0	0	0	0	0	0	0
chrI:3726685:3726835	0	0	0	0	-1	0	-1	-1	0
chrI:3728421:3728571	0	0	0	0	0	0	0	0	0
chrI:3729501:3729651	0	0	0	0	0	0	0	0	0
chrI:3729837:3729987	0	0	0	0	0	0	0	0	0
chrI:3731200:3731350	0	0	0	1	0	0	0	1	0
chrI:3733799:3733949	0	0	0	0	-1	1	0	0	1
chrI:3736755:3736905	0	0	0	0	0	0	0	0	0
chrI:3737674:3737824	0	0	0	0	0	0	0	0	0
chrI:3738255:3738405	0	0	0	0	0	0	0	0	0
chrI:3738971:3739121	0	0	0	0	0	0	0	0	0
chrI:3739336:3739486	0	0	0	0	0	0	0	0	0
chrI:3740471:3740621	0	0	0	0	0	0	0	0	0
chrI:3741222:3741372	1	0	-1	0	0	0	0	0	0
chrI:3744290:3744440	0	0	0	0	0	0	0	0	0
chrI:3749266:3749416	0	0	0	0	0	0	0	0	0
chrI:3750302:3750452	0	0	0	0	0	0	0	0	0
chrI:3751444:3751594	0	0	-1	0	0	0	0	0	0
chrI:3752231:3752381	0	0	0	0	0	0	0	0	0
chrI:3752856:3753006	0	0	0	0	0	0	0	0	0
chrI:3754189:3754339	0	0	0	0	0	0	0	0	0
chrI:3759128:3759278	0	0	0	0	0	0	0	0	0
chrI:3781573:3781723	0	0	0	0	0	0	0	0	0
chrI:3781776:3781926	0	0	0	0	0	0	0	0	0
chrI:3784391:3784541	0	0	0	0	0	0	0	0	0
chrI:3785305:3785455	0	0	0	0	0	0	0	0	0
chrI:3786026:3786176	0	0	0	0	0	0	0	0	0
chrI:3787702:3787852	0	0	0	0	0	0	0	0	0
chrI:3788176:3788326	0	0	0	0	0	0	0	0	0
chrI:3788680:3788830	0	0	0	0	0	0	0	0	0
chrI:3793487:3793637	0	0	0	0	0	0	0	0	0
chrI:3798623:3798773	0	0	0	0	0	0	0	0	0
chrI:3806039:3806189	0	-1	0	0	0	0	0	0	0
chrI:3806643:3806793	0	0	0	0	0	0	0	0	0
chrI:3807519:3807669	0	0	0	0	0	0	0	0	0
chrI:3816961:3817111	0	0	0	0	0	0	0	0	0
chrI:3817366:3817516	0	0	0	0	0	0	0	0	0
chrI:3817838:3817988	0	0	0	0	0	0	0	0	0
chrI:3821341:3821491	0	0	0	0	0	0	0	0	0
chrI:3821766:3821916	0	0	0	0	0	0	0	0	0
chrI:3822330:3822480	0	0	0	0	0	0	0	0	0
chrI:3822745:3822895	0	0	0	0	0	0	0	0	0
chrI:3823252:3823402	0	0	0	0	0	0	0	0	0
chrI:3824337:3824487	0	0	0	0	0	0	0	1	0
chrI:3824700:3824850	0	0	0	0	0	0	0	0	0
chrI:3825167:3825317	0	0	-1	0	0	0	0	0	0
chrI:3825851:3826001	0	0	0	0	0	0	0	0	0
chrI:3826226:3826376	0	-1	0	0	0	0	0	0	0
chrI:3827078:3827228	0	0	0	0	0	0	0	0	0
chrI:3828249:3828399	0	0	0	0	0	0	0	0	0
chrI:3828460:3828610	0	0	0	0	0	0	0	0	0
chrI:3829374:3829524	0	0	1	0	0	0	0	0	0
chrI:3829774:3829924	0	0	0	0	0	0	0	0	0
chrI:3830271:3830421	-1	-1	0	-1	-1	-1	0	-1	-1
chrI:3830724:3830874	0	0	0	0	0	0	0	0	0
chrI:3831137:3831287	0	0	0	0	0	0	0	0	0
chrI:3832241:3832391	0	0	0	0	0	0	0	0	0
chrI:3832683:3832833	0	0	0	0	0	0	0	-1	0
chrI:3832930:3833080	0	0	0	0	0	0	0	0	0
chrI:3837733:3837883	0	0	0	0	0	0	0	0	0
chrI:3839952:3840102	0	0	0	0	0	0	0	0	0
chrI:3841578:3841728	0	0	0	0	0	0	0	0	0
chrI:3842527:3842677	0	0	0	0	0	0	0	0	0
chrI:3852490:3852640	0	0	0	0	0	0	0	0	0
chrI:3858226:3858376	0	0	0	0	0	0	0	0	1
chrI:3860728:3860878	0	0	-1	0	0	0	0	0	0
chrI:3862004:3862154	0	0	0	0	0	0	0	0	0
chrI:3862331:3862481	0	0	0	0	0	0	0	0	0
chrI:3862527:3862677	0	0	0	0	0	0	0	0	0
chrI:3863052:3863202	0	0	0	0	0	0	0	0	0
chrI:3865617:3865767	0	0	0	0	0	0	0	0	0
chrI:3866000:3866150	0	0	0	0	0	0	0	0	0
chrI:3866657:3866807	0	0	0	0	0	0	0	0	0
chrI:3866880:3867030	0	0	0	0	0	0	0	0	-1
chrI:3867313:3867463	0	0	0	0	0	0	0	0	0
chrI:3873357:3873507	0	0	0	0	0	0	0	0	0
chrI:3873894:3874044	0	0	0	0	0	0	0	0	0
chrI:3876846:3876996	0	0	0	0	0	0	0	0	0
chrI:3881444:3881594	0	0	0	0	0	1	0	0	0
chrI:3887190:3887340	0	0	0	0	0	0	0	0	0
chrI:3889277:3889427	0	0	0	0	0	0	0	0	0
chrI:3891559:3891709	0	0	0	0	0	0	0	0	0
chrI:3897336:3897486	0	0	0	0	0	0	0	0	0
chrI:3899390:3899540	0	0	0	0	0	0	0	0	0
chrI:3899820:3899970	0	0	0	0	0	0	0	0	0
chrI:3906303:3906453	0	0	0	0	0	0	0	0	0
chrI:3908525:3908675	0	1	0	0	0	0	0	0	0
chrI:3910624:3910774	0	0	0	0	0	0	0	1	0
chrI:3911865:3912015	0	0	0	0	-1	0	0	0	0
chrI:3915770:3915920	0	0	0	0	0	0	0	0	0
chrI:3916776:3916926	0	0	0	0	0	0	0	0	0
chrI:3928259:3928409	0	0	0	0	0	0	0	0	0
chrI:3930188:3930338	0	0	0	0	0	0	0	0	0
chrI:3930521:3930671	0	0	0	0	0	0	0	0	0
chrI:3931682:3931832	0	0	0	0	0	0	0	0	0
chrI:3931840:3931990	0	0	0	0	0	0	0	0	0
chrI:3954086:3954236	0	0	0	0	0	0	0	0	0
chrI:3954804:3954954	0	0	0	0	0	0	0	0	0
chrI:3956606:3956756	0	0	0	0	0	0	0	0	0
chrI:3957778:3957928	0	0	0	0	0	0	0	0	0
chrI:3958528:3958678	0	0	0	0	0	0	0	0	0
chrI:3976201:3976351	0	0	0	0	0	0	0	0	0
chrI:3982915:3983065	0	0	0	0	0	0	0	0	0
chrI:3986574:3986724	0	0	0	0	0	0	0	0	0
chrI:3987778:3987928	0	0	0	0	0	0	0	0	0
chrI:3988315:3988465	0	0	0	0	0	0	0	0	0
chrI:3991204:3991354	0	0	0	0	0	0	0	0	0
chrI:3992429:3992579	0	0	0	0	0	0	0	0	0
chrI:3993618:3993768	0	0	0	0	0	0	0	0	0
chrI:3994561:3994711	0	0	0	0	0	0	0	0	0
chrI:4004803:4004953	0	0	0	0	0	0	0	0	0
chrI:4005441:4005591	0	0	0	0	0	0	0	0	0
chrI:4005706:4005856	0	0	0	0	0	0	0	0	0
chrI:4006414:4006564	0	0	0	0	0	0	0	0	0
chrI:4006849:4006999	0	0	0	0	0	0	0	0	0
chrI:4007178:4007328	0	0	0	0	0	0	0	0	0
chrI:4007416:4007566	0	0	0	0	0	0	0	0	0
chrI:4008775:4008925	0	0	0	0	0	0	0	0	0
chrI:4009680:4009830	0	0	0	0	0	0	0	0	-1
chrI:4009967:4010117	0	0	0	0	0	0	0	0	0
chrI:4011406:4011556	0	0	0	0	0	0	0	0	0
chrI:4012291:4012441	0	0	0	0	0	0	0	0	0
chrI:4012912:4013062	0	0	0	0	0	0	0	0	0
chrI:4014938:4015088	0	0	0	0	0	0	0	0	0
chrI:4017509:4017659	0	0	0	0	0	0	0	0	0
chrI:4017890:4018040	0	0	0	0	0	0	0	0	0
chrI:4018508:4018658	0	0	0	0	0	0	0	0	0
chrI:4019817:4019967	0	0	0	0	0	0	0	0	0
chrI:4020632:4020782	0	0	0	0	0	0	0	0	0
chrI:4029398:4029548	0	0	0	0	0	0	0	0	0
chrI:4030055:4030205	-1	1	0	0	0	0	-1	0	0
chrI:4030632:4030782	0	0	0	0	0	0	0	0	0
chrI:4032566:4032716	0	0	0	0	0	0	0	0	0
chrI:4035465:4035615	0	0	0	0	0	0	0	0	0
chrI:4036988:4037138	0	0	0	0	0	0	0	0	0
chrI:4037799:4037949	0	0	0	0	0	0	0	0	0
chrI:4041019:4041169	0	0	0	0	0	0	0	0	0
chrI:4050166:4050316	0	0	0	0	0	0	0	0	0
chrI:4050628:4050778	0	0	0	0	0	0	0	0	0
chrI:4063596:4063746	0	0	0	0	0	0	0	0	0
chrI:4072811:4072961	0	0	0	0	0	0	0	0	0
chrI:4073676:4073826	0	0	0	0	0	0	0	0	0
chrI:4074970:4075120	0	0	0	0	0	0	0	0	0
chrI:4075237:4075387	0	0	0	0	0	0	0	0	0
chrI:4081303:4081453	0	0	0	0	0	0	0	0	0
chrI:4082796:4082946	0	0	0	0	0	0	0	0	0
chrI:4094037:4094187	0	0	0	0	0	0	0	0	0
chrI:4108731:4108881	0	-1	0	0	0	0	0	0	0
chrI:4114572:4114722	-1	0	0	0	0	-1	0	0	0
chrI:4116473:4116623	0	0	0	-1	0	0	0	0	0
chrI:4125946:4126096	0	0	0	0	0	0	0	0	0
chrI:4132241:4132391	0	0	0	0	0	0	0	0	0
chrI:4136896:4137046	0	0	0	0	0	0	0	0	0
chrI:4137476:4137626	0	0	0	0	0	0	0	0	0
chrI:4138760:4138910	0	0	0	0	0	0	0	0	0
chrI:4139111:4139261	0	0	0	0	0	0	0	0	0
chrI:4139387:4139537	0	0	0	0	0	0	0	0	0
chrI:4139750:4139900	-1	0	0	-1	-1	0	0	0	-1
chrI:4140349:4140499	0	0	0	0	0	0	0	0	0
chrI:4140760:4140910	0	0	0	0	0	0	0	0	0
chrI:4147105:4147255	0	0	0	-1	0	0	0	0	-1
chrI:4149344:4149494	0	0	0	0	0	0	0	0	0
chrI:4149760:4149910	0	0	0	0	0	0	0	1	0
chrI:4154445:4154595	0	0	0	0	0	0	0	0	0
chrI:4155689:4155839	0	0	0	0	0	0	0	0	0
chrI:4157261:4157411	0	0	0	0	0	0	0	0	0
chrI:4158166:4158316	0	0	0	0	0	0	0	0	0
chrI:4158700:4158850	0	0	0	0	0	0	0	0	0
chrI:4161185:4161335	0	0	0	0	0	0	0	0	0
chrI:4161913:4162063	0	0	0	0	0	0	0	0	0
chrI:4172084:4172234	0	0	0	0	0	0	0	0	0
chrI:4173832:4173982	0	0	0	0	0	0	0	0	0
chrI:4174319:4174469	-1	0	0	0	0	0	0	0	0
chrI:4174654:4174804	0	0	0	0	0	0	0	0	0
chrI:4174994:4175144	-1	0	0	0	0	-1	0	0	-1
chrI:4175884:4176034	0	0	0	0	0	0	0	0	0
chrI:4177491:4177641	0	0	0	0	0	0	0	0	0
chrI:4177755:4177905	0	0	0	0	0	0	0	0	0
chrI:4178548:4178698	0	0	0	0	0	0	0	0	0
chrI:4181854:4182004	0	0	0	0	0	0	0	0	0
chrI:4182200:4182350	0	0	0	0	0	0	0	0	0
chrI:4184567:4184717	0	0	0	0	0	0	0	0	0
chrI:4185331:4185481	-1	0	0	0	0	0	-1	0	-1
chrI:4185946:4186096	0	0	0	0	0	0	0	0	0
chrI:4186366:4186516	0	0	0	0	0	0	0	0	0
chrI:4187466:4187616	0	0	0	0	0	0	0	0	0
chrI:4198676:4198826	0	0	0	0	0	0	0	0	0
chrI:4198989:4199139	0	0	0	0	0	-1	0	0	0
chrI:4199356:4199506	0	0	0	0	0	0	0	0	0
chrI:4199740:4199890	0	0	0	0	0	0	0	0	0
chrI:4200056:4200206	0	0	0	0	0	0	0	0	0
chrI:4200379:4200529	0	0	0	0	0	0	0	0	0
chrI:4200712:4200862	0	0	0	0	0	0	0	0	0
chrI:4201059:4201209	0	0	0	0	0	0	0	0	0
chrI:4201627:4201777	0	0	0	0	0	0	0	0	0
chrI:4202289:4202439	0	0	0	0	0	0	0	0	0
chrI:4202769:4202919	0	0	0	0	0	0	0	0	0
chrI:4210390:4210540	0	1	1	0	0	0	0	0	0
chrI:4210752:4210902	0	0	0	0	0	0	0	0	0
chrI:4215727:4215877	0	0	0	0	0	0	0	0	0
chrI:4215988:4216138	0	0	0	0	0	0	0	0	0
chrI:4218435:4218585	0	0	0	0	0	0	0	0	0
chrI:4218690:4218840	0	0	0	0	0	0	0	0	0
chrI:4219750:4219900	0	0	0	0	0	0	0	0	0
chrI:4222542:4222692	0	0	0	0	0	0	0	0	0
chrI:4223143:4223293	0	0	0	0	0	0	0	0	0
chrI:4224891:4225041	0	0	0	0	0	0	0	0	0
chrI:4225848:4225998	0	0	0	0	0	0	0	0	0
chrI:4227614:4227764	0	0	0	0	0	0	0	0	0
chrI:4229602:4229752	0	0	0	0	0	0	0	0	0
chrI:4242492:4242642	0	0	0	0	0	0	0	0	0
chrI:4247532:4247682	0	0	0	0	0	0	0	0	0
chrI:4255389:4255539	0	0	0	0	0	0	0	0	0
chrI:4270484:4270634	0	0	0	0	0	0	-1	0	0
chrI:4298073:4298223	0	0	0	0	0	0	0	0	0
chrI:4299155:4299305	0	0	0	0	0	0	0	0	0
chrI:4299581:4299731	0	0	0	0	0	0	0	0	0
chrI:4302326:4302476	-1	0	0	0	0	0	0	0	0
chrI:4302843:4302993	0	0	0	0	0	0	-1	0	0
chrI:4303267:4303417	0	0	0	0	0	0	0	0	0
chrI:4303927:4304077	0	0	0	0	0	0	0	0	0
chrI:4305672:4305822	0	0	0	0	0	0	0	0	0
chrI:4306594:4306744	0	0	0	0	0	0	0	0	0
chrI:4320786:4320936	0	0	0	0	0	0	0	0	0
chrI:4321450:4321600	0	0	0	0	0	0	0	0	0
chrI:4322461:4322611	0	0	0	0	0	0	0	0	0
chrI:4322753:4322903	0	0	0	0	0	0	0	0	0
chrI:4323904:4324054	0	0	0	0	0	-1	0	0	0
chrI:4324137:4324287	0	0	0	0	0	0	0	0	0
chrI:4327957:4328107	0	0	-1	0	0	-1	0	0	0
chrI:4328966:4329116	0	0	0	0	0	0	0	0	0
chrI:4329384:4329534	0	0	0	0	0	0	0	0	0
chrI:4330925:4331075	0	0	0	0	0	0	0	0	0
chrI:4332273:4332423	0	0	0	0	0	0	0	0	0
chrI:4333913:4334063	0	0	0	0	0	0	0	0	0
chrI:4334461:4334611	0	0	0	0	0	0	0	0	0
chrI:4367896:4368046	0	0	0	0	0	0	0	0	0
chrI:4370999:4371149	0	0	0	0	0	0	0	0	0
chrI:4373103:4373253	0	1	-1	0	0	-1	0	1	0
chrI:4373381:4373531	0	0	0	0	0	0	0	0	0
chrI:4374295:4374445	0	0	0	0	0	0	0	1	0
chrI:4375083:4375233	0	0	0	0	0	0	0	0	0
chrI:4375213:4375363	-1	0	0	0	0	0	0	0	0
chrI:4375476:4375626	0	0	0	-1	0	0	0	0	0
chrI:4381786:4381936	0	0	0	0	0	0	0	0	0
chrI:4382097:4382247	0	0	0	0	0	0	0	0	0
chrI:4382273:4382423	-1	0	-1	0	-1	-1	0	0	-1
chrI:4382619:4382769	0	0	0	0	0	0	0	0	0
chrI:4385470:4385620	-1	-1	0	-1	-1	-1	-1	-1	-1
chrI:4385763:4385913	1	0	0	0	0	1	0	0	0
chrI:4385986:4386136	1	0	0	0	1	1	1	0	0
chrI:4386503:4386653	0	0	0	0	0	0	0	0	0
chrI:4389341:4389491	0	0	0	0	0	-1	0	0	0
chrI:4401329:4401479	0	0	0	0	0	0	0	0	0
chrI:4419133:4419283	0	0	0	0	0	0	0	0	0
chrI:4420891:4421041	0	0	0	0	0	0	0	0	0
chrI:4431974:4432124	0	0	0	0	0	0	0	0	0
chrI:4433375:4433525	0	0	0	0	0	0	0	0	0
chrI:4434053:4434203	0	0	0	0	0	0	0	0	0
chrI:4434735:4434885	0	1	1	1	0	1	0	1	0
chrI:4436788:4436938	0	0	0	0	0	0	0	0	0
chrI:4437993:4438143	0	0	0	0	0	0	0	0	0
chrI:4439060:4439210	0	0	0	0	0	0	0	0	0
chrI:4440276:4440426	0	0	0	0	0	0	0	0	0
chrI:4444406:4444556	0	0	0	0	0	0	0	0	0
chrI:4446776:4446926	-1	0	0	0	0	0	0	0	0
chrI:4447403:4447553	0	0	0	0	0	0	0	0	0
chrI:4448154:4448304	0	0	0	0	0	0	0	0	0
chrI:4448773:4448923	0	0	0	0	0	0	0	0	0
chrI:4450697:4450847	0	0	0	0	0	0	0	0	0
chrI:4451058:4451208	0	0	0	0	0	0	0	0	0
chrI:4455274:4455424	0	0	-1	0	0	0	0	-1	0
chrI:4456875:4457025	0	0	0	0	-1	0	-1	0	0
chrI:4457289:4457439	-1	0	-1	-1	-1	0	0	0	0
chrI:4458331:4458481	0	0	-1	0	0	0	0	0	0
chrI:4460075:4460225	0	0	0	0	0	0	0	0	0
chrI:4461856:4462006	0	0	0	0	0	0	0	0	0
chrI:4462132:4462282	0	0	0	0	0	0	0	0	0
chrI:4462507:4462657	0	0	0	0	0	0	0	0	-1
chrI:4463163:4463313	1	0	0	0	0	0	0	0	-1
chrI:4463451:4463601	0	0	0	0	-1	0	0	0	0
chrI:4463760:4463910	1	0	0	1	0	0	0	0	-1
chrI:4464182:4464332	0	0	0	0	0	0	0	0	0
chrI:4464667:4464817	0	0	0	0	0	0	0	0	0
chrI:4464949:4465099	0	-1	0	0	0	0	0	0	0
chrI:4465260:4465410	0	0	0	0	0	0	0	0	0
chrI:4465793:4465943	0	0	0	0	0	0	0	0	0
chrI:4466503:4466653	1	1	0	1	0	0	0	0	0
chrI:4466944:4467094	0	0	0	0	0	0	0	0	0
chrI:4475157:4475307	0	0	0	0	0	0	0	0	0
chrI:4480898:4481048	1	0	0	1	1	0	0	0	0
chrI:4485337:4485487	0	0	0	0	0	0	0	0	0
chrI:4486726:4486876	0	0	0	0	0	0	0	0	0
chrI:4487194:4487344	0	0	0	0	0	0	0	0	0
chrI:4488240:4488390	0	0	0	0	0	0	0	0	0
chrI:4489539:4489689	0	0	0	0	0	0	0	0	0
chrI:4490406:4490556	0	0	0	0	0	1	0	1	0
chrI:4490649:4490799	0	0	0	0	0	0	0	0	0
chrI:4491563:4491713	0	0	0	0	0	0	0	0	0
chrI:4493781:4493931	0	0	0	0	0	0	0	0	0
chrI:4494108:4494258	0	0	0	0	0	0	0	0	0
chrI:4495089:4495239	0	0	0	0	0	0	0	0	0
chrI:4495790:4495940	0	0	0	0	0	0	0	0	0
chrI:4496738:4496888	0	0	0	0	0	0	0	0	0
chrI:4511189:4511339	0	0	0	0	0	0	0	0	0
chrI:4515907:4516057	0	0	0	0	0	0	0	0	0
chrI:4516219:4516369	0	0	0	0	0	0	0	0	0
chrI:4517044:4517194	0	0	0	-1	0	-1	0	0	0
chrI:4528963:4529113	0	0	0	0	0	0	0	0	0
chrI:4534944:4535094	0	0	-1	0	0	0	0	0	0
chrI:4535550:4535700	0	0	0	0	0	0	0	0	0
chrI:4536076:4536226	0	0	0	0	0	0	0	0	0
chrI:4537044:4537194	0	0	0	0	-1	0	0	0	-1
chrI:4539973:4540123	0	0	1	0	0	0	-1	0	0
chrI:4549580:4549730	0	0	0	0	0	0	0	0	0
chrI:4557181:4557331	0	0	0	0	0	0	0	0	0
chrI:4563938:4564088	0	0	0	0	0	0	0	0	0
chrI:4573073:4573223	0	0	0	0	0	0	0	0	0
chrI:4577603:4577753	0	0	0	0	0	0	0	0	0
chrI:4578895:4579045	0	0	0	0	0	0	0	0	0
chrI:4582321:4582471	0	0	0	0	0	0	0	0	0
chrI:4584051:4584201	0	0	0	0	0	0	0	0	0
chrI:4584343:4584493	0	0	0	0	0	0	0	0	0
chrI:4584780:4584930	0	0	0	0	0	0	0	0	0
chrI:4587125:4587275	0	0	1	0	0	0	0	0	0
chrI:4587581:4587731	0	0	0	0	0	0	0	0	0
chrI:4591095:4591245	0	0	0	0	0	0	0	0	0
chrI:4592364:4592514	0	0	0	0	0	0	0	0	0
chrI:4593490:4593640	0	0	0	0	0	0	0	0	0
chrI:4602984:4603134	0	0	0	0	0	0	0	0	0
chrI:4633333:4633483	0	0	0	0	0	0	0	0	0
chrI:4633606:4633756	-1	0	0	-1	0	0	-1	0	0
chrI:4635185:4635335	0	0	0	0	0	0	0	0	0
chrI:4635874:4636024	0	0	0	0	0	0	0	0	0
chrI:4636448:4636598	0	0	0	0	0	0	0	0	0
chrI:4643340:4643490	0	0	0	0	0	0	0	0	0
chrI:4644363:4644513	0	0	0	0	0	0	0	0	0
chrI:4645885:4646035	0	0	0	0	0	0	0	0	0
chrI:4646521:4646671	0	0	0	0	0	0	0	0	0
chrI:4647198:4647348	0	0	0	0	0	0	0	0	0
chrI:4651045:4651195	0	0	0	0	0	0	0	0	0
chrI:4651819:4651969	0	0	0	0	0	0	0	0	0
chrI:4652973:4653123	0	0	0	0	0	0	0	0	0
chrI:4653238:4653388	0	0	0	0	0	0	0	0	0
chrI:4653802:4653952	0	0	0	0	0	0	0	0	0
chrI:4654136:4654286	0	0	0	0	0	0	0	0	0
chrI:4654873:4655023	0	0	0	0	0	0	0	0	0
chrI:4655324:4655474	0	0	0	0	0	0	0	0	0
chrI:4662521:4662671	0	0	0	0	0	0	0	0	0
chrI:4663420:4663570	0	0	0	0	0	0	0	0	0
chrI:4667820:4667970	0	0	0	0	0	0	0	0	0
chrI:4671789:4671939	0	0	0	0	0	0	0	1	0
chrI:4672239:4672389	0	0	0	0	0	0	0	0	0
chrI:4672728:4672878	0	0	0	0	0	0	0	0	0
chrI:4677151:4677301	0	0	0	0	0	0	0	0	0
chrI:4677573:4677723	0	0	0	0	0	0	0	0	0
chrI:4679538:4679688	0	0	0	0	0	0	0	0	0
chrI:4680280:4680430	0	0	0	0	0	0	0	0	0
chrI:4686131:4686281	0	0	0	0	0	0	0	0	0
chrI:4699398:4699548	0	0	0	0	0	0	0	0	0
chrI:4700231:4700381	0	0	0	0	0	0	0	0	0
chrI:4700505:4700655	0	0	0	0	0	0	0	0	0
chrI:4701240:4701390	0	0	0	0	0	0	0	0	0
chrI:4701890:4702040	0	0	0	0	0	0	0	0	0
chrI:4702532:4702682	0	0	0	0	0	0	0	0	0
chrI:4703244:4703394	0	0	0	0	0	0	0	0	0
chrI:4704388:4704538	0	0	0	0	-1	0	0	0	0
chrI:4710531:4710681	0	0	0	0	0	0	0	0	0
chrI:4715516:4715666	0	0	0	0	0	0	0	0	0
chrI:4721125:4721275	0	0	0	0	0	0	0	0	0
chrI:4723919:4724069	-1	0	0	0	0	0	0	0	0
chrI:4727149:4727299	0	0	0	0	0	0	0	0	0
chrI:4728981:4729131	0	0	0	0	0	0	0	0	0
chrI:4731450:4731600	0	0	0	0	0	0	0	0	0
chrI:4731983:4732133	0	0	0	0	0	0	0	0	0
chrI:4744815:4744965	0	0	0	0	0	0	0	0	0
chrI:4745429:4745579	0	0	0	0	0	0	0	0	0
chrI:4745830:4745980	0	0	0	0	0	0	0	0	0
chrI:4746553:4746703	0	0	0	0	0	0	0	0	0
chrI:4746927:4747077	0	0	0	0	0	0	0	0	0
chrI:4747534:4747684	0	0	1	0	0	0	-1	0	0
chrI:4747861:4748011	0	0	0	0	0	0	0	0	0
chrI:4748850:4749000	0	0	0	0	0	0	0	0	0
chrI:4749165:4749315	-1	0	0	-1	0	0	0	-1	0
chrI:4750434:4750584	0	0	0	0	0	0	0	0	0
chrI:4750902:4751052	0	0	0	0	0	0	0	1	0
chrI:4751694:4751844	0	0	0	0	0	0	0	0	0
chrI:4753533:4753683	0	0	0	0	0	0	0	0	0
chrI:4765611:4765761	-1	0	0	0	0	0	0	0	0
chrI:4766200:4766350	0	-1	0	0	0	0	0	0	0
chrI:4769309:4769459	-1	0	0	0	0	0	-1	0	0
chrI:4769598:4769748	0	0	0	0	0	0	0	0	0
chrI:4769975:4770125	0	0	0	0	0	0	0	0	0
chrI:4770515:4770665	0	0	0	0	0	0	0	0	0
chrI:4771997:4772147	0	0	0	0	0	0	0	0	0
chrI:4773074:4773224	0	0	0	0	0	0	0	0	0
chrI:4775883:4776033	0	0	0	0	0	0	0	0	0
chrI:4777883:4778033	0	0	0	0	0	0	0	0	0
chrI:4778865:4779015	0	0	0	0	0	0	0	0	0
chrI:4779859:4780009	0	0	0	0	0	0	0	0	0
chrI:4780452:4780602	0	0	0	0	0	0	0	0	0
chrI:4781441:4781591	0	0	0	0	0	0	0	0	0
chrI:4782403:4782553	0	0	0	0	0	0	0	0	0
chrI:4785516:4785666	0	0	0	-1	0	0	0	0	0
chrI:4785674:4785824	0	0	0	0	0	0	0	0	0
chrI:4786045:4786195	0	0	0	0	0	0	0	0	0
chrI:4786322:4786472	0	0	0	0	0	-1	0	0	0
chrI:4786970:4787120	0	0	0	0	0	0	0	0	0
chrI:4787925:4788075	0	0	0	0	0	0	0	0	0
chrI:4788541:4788691	0	0	0	0	0	0	0	0	0
chrI:4788967:4789117	0	0	0	0	0	0	0	0	-1
chrI:4789930:4790080	0	0	0	0	0	0	0	1	0
chrI:4790442:4790592	0	0	0	0	0	0	0	0	0
chrI:4790776:4790926	0	0	0	0	0	0	0	0	0
chrI:4792536:4792686	0	0	0	0	0	0	0	0	0
chrI:4803980:4804130	0	0	0	0	0	0	0	0	0
chrI:4804470:4804620	0	0	0	0	0	0	0	0	0
chrI:4805432:4805582	0	0	0	0	0	0	0	0	0
chrI:4818485:4818635	0	0	0	0	0	0	0	0	0
chrI:4826863:4827013	0	0	1	0	0	0	0	0	0
chrI:4829892:4830042	0	0	0	0	0	0	0	0	0
chrI:4830151:4830301	0	0	0	0	0	0	0	0	0
chrI:4835334:4835484	0	0	0	0	0	0	0	0	0
chrI:4840967:4841117	0	0	0	0	0	0	0	0	0
chrI:4841648:4841798	0	0	0	-1	0	0	0	0	0
chrI:4842573:4842723	0	0	0	0	0	0	0	0	0
chrI:4847265:4847415	0	0	0	0	0	0	0	0	0
chrI:4848726:4848876	0	0	0	0	0	0	0	0	0
chrI:4861976:4862126	0	0	0	0	0	0	0	0	0
chrI:4863441:4863591	0	0	0	0	0	0	0	0	0
chrI:4864006:4864156	0	0	0	0	0	0	0	0	0
chrI:4887983:4888133	0	0	0	0	0	0	0	0	0
chrI:4888473:4888623	0	0	0	0	0	0	0	0	0
chrI:4893654:4893804	0	0	0	0	0	0	0	0	0
chrI:4895845:4895995	0	0	0	0	0	0	0	0	0
chrI:4900389:4900539	0	0	0	0	0	0	0	0	0
chrI:4900956:4901106	0	0	0	0	0	0	0	0	0
chrI:4906725:4906875	0	0	0	0	0	0	0	0	0
chrI:4907844:4907994	0	0	0	0	0	0	0	0	0
chrI:4908177:4908327	0	0	0	0	0	0	0	0	0
chrI:4908993:4909143	0	0	0	0	0	0	0	0	0
chrI:4911562:4911712	0	0	0	0	0	0	0	0	0
chrI:4911949:4912099	0	0	0	0	0	0	0	0	0
chrI:4912271:4912421	0	0	0	0	0	0	0	0	0
chrI:4913289:4913439	0	0	0	0	0	0	0	0	0
chrI:4913871:4914021	0	0	0	0	0	-1	0	0	0
chrI:4914329:4914479	0	0	0	0	0	0	0	0	0
chrI:4915453:4915603	0	0	0	0	0	0	0	0	0
chrI:4915705:4915855	-1	0	0	0	0	0	0	0	0
chrI:4916188:4916338	0	0	0	0	0	0	0	0	0
chrI:4916447:4916597	0	0	0	0	0	0	0	0	0
chrI:4916758:4916908	0	0	0	0	0	0	0	0	0
chrI:4917427:4917577	0	0	0	0	0	1	0	0	0
chrI:4917702:4917852	0	0	0	0	0	0	0	0	0
chrI:4918188:4918338	0	0	0	0	0	0	0	0	0
chrI:4921216:4921366	0	0	0	0	0	0	0	0	0
chrI:4926485:4926635	0	0	0	0	0	0	0	0	0
chrI:4928755:4928905	0	0	0	0	0	0	0	0	0
chrI:4930374:4930524	0	0	0	0	0	0	0	0	0
chrI:4931612:4931762	0	0	0	0	0	0	0	0	0
chrI:4932958:4933108	0	0	0	0	0	0	0	0	0
chrI:4933288:4933438	0	0	0	0	0	0	0	0	0
chrI:4933463:4933613	0	0	0	0	0	0	0	0	0
chrI:4933880:4934030	0	0	0	0	0	0	0	0	0
chrI:4934223:4934373	0	0	0	0	0	0	0	0	0
chrI:4936116:4936266	0	0	0	0	0	0	0	0	0
chrI:4936355:4936505	0	0	0	0	0	0	0	0	0
chrI:4939893:4940043	0	0	0	0	0	0	0	0	-1
chrI:4941036:4941186	0	0	0	0	0	0	0	0	0
chrI:4941309:4941459	0	0	0	0	0	0	0	0	0
chrI:4942672:4942822	0	0	0	0	0	0	0	0	0
chrI:4943346:4943496	0	0	0	0	0	0	0	0	0
chrI:4944294:4944444	0	0	0	0	0	0	0	0	0
chrI:4952639:4952789	0	0	0	0	0	0	0	0	0
chrI:4953474:4953624	0	0	-1	0	0	0	0	0	0
chrI:4954287:4954437	0	0	0	0	0	0	0	0	0
chrI:4958259:4958409	0	0	0	0	0	-1	-1	0	0
chrI:4958773:4958923	0	0	0	0	0	0	0	0	-1
chrI:4961325:4961475	0	0	0	0	0	0	0	0	0
chrI:4962150:4962300	0	0	0	0	0	0	0	0	0
chrI:4967402:4967552	-1	0	0	0	-1	-1	-1	0	0
chrI:4967575:4967725	0	0	0	0	0	0	-1	0	0
chrI:4973150:4973300	0	0	0	0	0	0	0	0	0
chrI:4973710:4973860	0	0	0	0	0	0	0	0	-1
chrI:4974159:4974309	0	0	0	0	0	0	0	0	0
chrI:4974788:4974938	0	0	0	0	0	0	0	0	0
chrI:4975154:4975304	0	0	0	0	0	0	0	0	0
chrI:4975957:4976107	0	0	0	0	0	0	0	0	0
chrI:4976279:4976429	0	0	0	0	0	0	0	0	0
chrI:4977442:4977592	0	0	0	0	0	0	0	0	0
chrI:4978165:4978315	0	0	0	0	0	0	0	0	0
chrI:4980087:4980237	0	0	0	0	0	0	0	0	0
chrI:4980846:4980996	0	0	0	0	0	0	0	0	0
chrI:4992214:4992364	0	0	0	0	0	0	0	0	0
chrI:4993698:4993848	0	0	0	0	0	0	0	0	0
chrI:4994147:4994297	0	0	0	0	0	0	0	0	0
chrI:4994627:4994777	0	0	0	0	0	0	0	0	0
chrI:4996032:4996182	0	0	0	0	0	0	0	0	0
chrI:4996599:4996749	0	0	0	0	0	0	0	0	0
chrI:5008615:5008765	0	0	0	0	0	0	0	0	0
chrI:5008910:5009060	0	0	0	0	0	0	0	0	0
chrI:5010007:5010157	0	0	0	0	0	0	0	0	0
chrI:5014765:5014915	0	0	0	0	0	0	0	0	0
chrI:5016199:5016349	0	0	0	0	0	0	0	0	0
chrI:5018107:5018257	0	0	0	0	0	0	0	0	0
chrI:5020160:5020310	0	0	0	0	0	0	0	0	0
chrI:5021655:5021805	0	0	0	0	0	0	0	0	0
chrI:5025205:5025355	0	0	0	0	0	0	0	0	0
chrI:5025475:5025625	0	0	0	0	0	0	0	0	0
chrI:5028015:5028165	0	0	0	-1	0	0	0	0	0
chrI:5028273:5028423	0	0	0	0	0	0	0	0	0
chrI:5030937:5031087	0	0	0	0	0	0	0	0	0
chrI:5031113:5031263	0	0	0	0	0	0	0	0	0
chrI:5033000:5033150	0	0	0	0	0	0	0	0	0
chrI:5033363:5033513	0	0	0	0	0	0	0	0	0
chrI:5034436:5034586	0	0	0	0	0	0	0	0	0
chrI:5035682:5035832	0	0	0	0	0	0	0	0	0
chrI:5037042:5037192	-1	-1	0	0	0	0	0	0	0
chrI:5037352:5037502	0	0	0	0	0	0	0	0	0
chrI:5038306:5038456	0	0	0	0	0	0	0	0	0
chrI:5049382:5049532	0	0	0	0	0	0	0	0	0
chrI:5049935:5050085	0	0	0	0	0	0	0	0	0
chrI:5055430:5055580	0	0	0	0	0	0	0	0	0
chrI:5056995:5057145	0	0	0	0	0	0	0	0	0
chrI:5057445:5057595	0	0	0	0	0	0	0	0	0
chrI:5067138:5067288	0	0	0	0	0	0	0	0	0
chrI:5068054:5068204	0	0	0	0	0	0	0	0	0
chrI:5082118:5082268	0	0	0	0	0	0	0	0	0
chrI:5082391:5082541	0	0	0	0	0	0	0	0	0
chrI:5083234:5083384	0	0	0	0	0	0	0	0	0
chrI:5084624:5084774	0	0	0	0	0	0	0	0	0
chrI:5084872:5085022	0	0	0	0	0	0	0	0	0
chrI:5086419:5086569	0	0	0	0	0	0	0	0	0
chrI:5087916:5088066	0	0	0	0	0	0	0	0	0
chrI:5100640:5100790	0	0	0	0	0	0	0	0	0
chrI:5104939:5105089	0	0	0	0	0	0	0	0	0
chrI:5106103:5106253	0	0	0	0	0	0	-1	0	0
chrI:5110187:5110337	0	0	0	0	0	0	0	-1	0
chrI:5110450:5110600	0	0	0	0	0	0	0	0	0
chrI:5111100:5111250	0	1	1	0	0	0	0	1	0
chrI:5113849:5113999	0	0	0	0	-1	0	0	0	0
chrI:5118921:5119071	0	0	0	0	0	0	-1	0	0
chrI:5119065:5119215	0	0	0	0	0	0	0	0	0
chrI:5123719:5123869	0	0	0	0	0	0	0	0	0
chrI:5127064:5127214	0	0	0	0	0	0	0	0	0
chrI:5127563:5127713	0	0	0	0	0	0	0	0	0
chrI:5129241:5129391	0	0	0	0	0	0	0	0	0
chrI:5129653:5129803	-1	0	0	0	0	0	0	0	0
chrI:5130046:5130196	0	0	0	0	0	0	0	0	0
chrI:5130312:5130462	0	0	0	0	0	0	0	0	0
chrI:5130811:5130961	0	0	0	0	0	0	0	0	0
chrI:5131141:5131291	0	0	0	0	0	0	0	0	0
chrI:5131455:5131605	0	0	0	0	0	1	0	0	0
chrI:5131931:5132081	0	0	0	0	0	-1	0	0	0
chrI:5134583:5134733	0	0	0	0	0	0	0	0	0
chrI:5138023:5138173	0	0	0	0	0	0	0	0	0
chrI:5139095:5139245	0	0	0	0	0	0	0	0	0
chrI:5140377:5140527	0	0	0	0	0	0	0	0	0
chrI:5141613:5141763	0	0	0	0	0	0	0	0	0
chrI:5142405:5142555	0	0	0	0	0	0	0	0	0
chrI:5142650:5142800	-1	-1	0	0	0	0	0	-1	-1
chrI:5144443:5144593	0	0	0	0	0	0	0	0	0
chrI:5157760:5157910	0	0	0	0	0	0	0	0	0
chrI:5158282:5158432	0	0	0	0	0	0	0	0	0
chrI:5158560:5158710	0	0	0	0	0	0	0	0	0
chrI:5162438:5162588	0	0	0	0	0	0	0	0	0
chrI:5164938:5165088	0	0	0	0	0	0	0	0	0
chrI:5175686:5175836	0	0	0	0	0	0	-1	0	0
chrI:5176122:5176272	0	0	0	0	0	0	0	0	0
chrI:5176346:5176496	0	0	0	0	0	0	0	0	0
chrI:5186841:5186991	0	0	0	0	0	0	0	0	0
chrI:5187407:5187557	0	0	0	0	0	0	0	0	0
chrI:5189133:5189283	0	0	0	0	0	0	0	0	0
chrI:5189728:5189878	0	1	0	0	0	0	0	0	0
chrI:5203487:5203637	0	0	0	0	0	0	0	0	0
chrI:5210106:5210256	0	0	0	0	0	0	0	0	0
chrI:5211195:5211345	0	0	0	0	0	0	0	0	0
chrI:5212262:5212412	0	0	0	0	0	0	0	0	0
chrI:5212732:5212882	0	0	0	0	0	0	0	0	0
chrI:5214855:5215005	0	0	0	0	0	0	0	0	0
chrI:5233332:5233482	0	0	0	0	0	0	0	0	0
chrI:5238447:5238597	0	0	0	0	0	0	0	0	0
chrI:5242126:5242276	0	0	0	0	0	0	0	0	0
chrI:5243277:5243427	0	0	0	0	0	0	0	0	0
chrI:5244216:5244366	0	1	0	0	0	0	0	0	0
chrI:5244729:5244879	0	-1	0	0	0	0	0	0	0
chrI:5252185:5252335	0	0	0	0	0	0	0	-1	0
chrI:5256724:5256874	0	0	0	0	0	0	0	0	0
chrI:5268958:5269108	0	0	0	0	0	0	0	0	0
chrI:5271096:5271246	0	0	0	0	0	-1	0	0	1
chrI:5272614:5272764	0	0	0	0	0	0	0	0	0
chrI:5274220:5274370	0	0	0	0	0	0	0	0	0
chrI:5281786:5281936	0	0	-1	-1	-1	0	-1	-1	-1
chrI:5287335:5287485	0	0	0	0	0	0	0	0	0
chrI:5289116:5289266	0	0	0	0	0	0	0	0	0
chrI:5289763:5289913	0	0	0	0	0	0	0	0	0
chrI:5290793:5290943	0	0	0	0	0	0	0	0	0
chrI:5291856:5292006	0	0	0	0	0	0	0	0	0
chrI:5292788:5292938	0	0	0	0	0	0	0	0	0
chrI:5293143:5293293	0	0	0	0	0	0	0	0	0
chrI:5294547:5294697	0	0	0	0	0	0	0	0	0
chrI:5300508:5300658	-1	0	0	0	0	0	0	0	0
chrI:5304871:5305021	-1	0	-1	0	0	0	0	0	0
chrI:5307195:5307345	0	0	0	0	0	0	0	0	0
chrI:5307493:5307643	0	0	0	0	0	0	0	0	0
chrI:5308239:5308389	0	0	0	0	0	0	0	0	0
chrI:5308579:5308729	0	0	0	0	0	0	0	0	0
chrI:5309736:5309886	0	0	0	0	0	0	0	0	0
chrI:5311108:5311258	0	0	0	0	0	0	0	0	0
chrI:5311615:5311765	0	0	0	0	0	0	0	0	0
chrI:5311859:5312009	0	0	0	0	0	0	0	0	0
chrI:5312863:5313013	0	0	0	0	0	0	0	0	0
chrI:5313123:5313273	0	0	0	0	0	0	0	0	0
chrI:5314686:5314836	0	0	0	0	0	0	0	0	0
chrI:5316106:5316256	0	0	0	0	0	0	0	0	0
chrI:5316527:5316677	0	0	0	0	0	0	0	0	0
chrI:5319294:5319444	0	0	0	0	0	0	0	0	0
chrI:5319497:5319647	0	0	0	0	0	0	0	0	0
chrI:5322359:5322509	0	0	0	0	0	0	0	0	0
chrI:5332050:5332200	0	0	0	0	0	0	0	0	0
chrI:5332799:5332949	0	0	0	0	0	0	0	0	0
chrI:5335062:5335212	0	0	0	0	0	0	0	0	0
chrI:5340731:5340881	0	0	0	0	0	0	0	0	0
chrI:5344359:5344509	0	0	0	0	0	0	0	0	0
chrI:5344660:5344810	0	0	0	0	0	0	0	0	0
chrI:5345286:5345436	0	0	0	0	0	0	0	0	0
chrI:5345620:5345770	0	0	0	0	0	0	0	0	0
chrI:5345917:5346067	0	0	0	0	0	0	0	0	0
chrI:5353881:5354031	0	0	0	0	0	0	0	0	0
chrI:5354138:5354288	0	0	0	0	0	0	0	0	0
chrI:5355016:5355166	0	0	0	0	0	0	0	0	0
chrI:5357157:5357307	0	0	0	0	0	0	0	0	0
chrI:5357511:5357661	0	0	0	0	0	0	0	0	0
chrI:5358129:5358279	0	0	0	0	0	0	0	0	0
chrI:5367889:5368039	0	0	0	0	0	0	0	0	0
chrI:5375497:5375647	0	0	0	0	0	0	0	0	0
chrI:5376464:5376614	0	0	0	0	0	0	0	0	0
chrI:5377597:5377747	0	0	0	0	0	0	0	0	0
chrI:5378627:5378777	0	0	0	0	0	0	0	0	0
chrI:5379838:5379988	0	0	0	0	0	0	0	0	0
chrI:5380166:5380316	0	0	0	0	0	0	0	0	0
chrI:5383475:5383625	0	0	0	0	1	0	0	0	0
chrI:5384579:5384729	0	0	0	0	0	0	0	0	0
chrI:5385770:5385920	0	-1	0	0	0	0	0	0	0
chrI:5386925:5387075	0	0	0	0	0	0	0	0	0
chrI:5388388:5388538	0	0	0	0	0	-1	0	0	0
chrI:5388623:5388773	0	0	0	0	0	0	0	0	0
chrI:5389058:5389208	0	0	0	0	0	0	0	0	0
chrI:5390487:5390637	0	0	0	0	0	0	0	0	0
chrI:5391309:5391459	0	0	0	0	0	0	0	0	0
chrI:5393935:5394085	0	0	0	0	0	0	0	0	0
chrI:5394814:5394964	0	0	0	0	0	0	0	0	0
chrI:5396783:5396933	0	0	0	0	0	0	0	0	0
chrI:5397992:5398142	0	0	0	0	0	0	0	0	0
chrI:5400270:5400420	0	0	0	0	0	0	0	0	0
chrI:5400441:5400591	0	0	0	0	0	0	0	0	0
chrI:5408478:5408628	0	0	0	0	0	0	0	0	0
chrI:5410225:5410375	0	0	0	-1	0	0	0	0	0
chrI:5410828:5410978	0	0	0	0	0	0	0	0	0
chrI:5411402:5411552	0	0	0	0	0	0	0	0	0
chrI:5411735:5411885	0	0	0	0	0	0	0	0	0
chrI:5412557:5412707	0	0	0	0	0	0	0	0	0
chrI:5415632:5415782	0	0	0	0	0	0	0	0	0
chrI:5416304:5416454	0	0	0	0	0	0	0	0	0
chrI:5420461:5420611	0	0	0	0	0	0	0	0	0
chrI:5421744:5421894	0	0	0	0	0	0	0	0	0
chrI:5422288:5422438	0	0	0	0	0	0	0	0	0
chrI:5422845:5422995	0	0	0	0	0	0	0	0	0
chrI:5429386:5429536	0	0	0	0	0	0	0	0	0
chrI:5429857:5430007	0	0	0	0	0	0	0	0	0
chrI:5431414:5431564	0	0	0	0	0	0	0	0	0
chrI:5433127:5433277	0	0	0	0	0	0	0	0	0
chrI:5448248:5448398	0	0	0	0	0	0	0	0	0
chrI:5455743:5455893	0	0	0	1	0	0	0	0	0
chrI:5471018:5471168	0	0	0	0	0	0	0	0	0
chrI:5472470:5472620	0	0	0	0	0	0	0	0	0
chrI:5484506:5484656	0	0	0	0	0	0	0	0	0
chrI:5484829:5484979	0	0	0	0	0	0	0	0	0
chrI:5485119:5485269	0	0	0	0	0	0	0	0	0
chrI:5485402:5485552	0	0	0	0	0	0	0	0	0
chrI:5485929:5486079	0	0	0	0	0	0	0	0	0
chrI:5486273:5486423	0	0	0	0	0	0	0	0	0
chrI:5491354:5491504	0	0	0	0	0	0	0	0	0
chrI:5494183:5494333	0	0	0	0	0	0	0	0	0
chrI:5497550:5497700	0	0	0	0	0	0	0	0	0
chrI:5497695:5497845	0	0	0	0	0	0	0	0	0
chrI:5498847:5498997	0	0	0	0	0	0	0	0	0
chrI:5499157:5499307	0	0	0	0	0	0	0	0	0
chrI:5500769:5500919	0	0	0	0	0	0	0	0	0
chrI:5501218:5501368	0	0	0	0	0	0	0	-1	0
chrI:5509298:5509448	0	0	0	0	0	0	0	0	0
chrI:5511624:5511774	-1	0	0	0	0	0	0	0	0
chrI:5511813:5511963	0	0	0	0	0	0	0	0	0
chrI:5517519:5517669	0	0	0	0	0	0	0	0	0
chrI:5518813:5518963	0	0	0	0	0	0	0	0	0
chrI:5519694:5519844	0	0	0	0	0	0	0	0	0
chrI:5533862:5534012	0	0	0	0	0	0	0	0	0
chrI:5536011:5536161	0	0	0	0	0	0	0	0	0
chrI:5540097:5540247	0	0	0	0	0	0	0	0	0
chrI:5543915:5544065	0	0	0	0	0	0	0	0	0
chrI:5544054:5544204	0	0	0	0	0	0	0	0	0
chrI:5545646:5545796	0	0	0	0	0	0	0	0	1
chrI:5550356:5550506	-1	0	0	0	-1	0	0	0	0
chrI:5550556:5550706	0	0	0	0	0	0	0	0	0
chrI:5563721:5563871	0	0	0	0	0	0	0	0	0
chrI:5567280:5567430	0	0	0	0	0	0	0	0	0
chrI:5570480:5570630	0	0	0	0	0	0	0	0	0
chrI:5571474:5571624	0	0	0	0	0	0	0	0	0
chrI:5572965:5573115	0	-1	0	0	0	0	0	0	0
chrI:5579165:5579315	0	0	0	0	0	0	0	0	0
chrI:5579424:5579574	0	0	0	0	0	0	0	0	0
chrI:5586439:5586589	0	0	0	0	0	0	0	0	0
chrI:5587137:5587287	0	0	0	0	0	0	0	0	0
chrI:5587639:5587789	0	0	0	0	0	0	0	0	0
chrI:5589569:5589719	0	0	0	0	0	0	0	0	0
chrI:5590082:5590232	0	0	0	0	0	0	0	0	0
chrI:5590759:5590909	0	0	0	0	0	0	0	0	0
chrI:5591676:5591826	0	0	0	0	0	0	0	0	0
chrI:5593810:5593960	0	1	0	1	1	1	-1	1	1
chrI:5594038:5594188	0	-1	0	0	-1	0	-1	0	0
chrI:5595009:5595159	1	1	0	1	1	0	0	1	1
chrI:5598245:5598395	0	0	0	0	0	0	0	0	0
chrI:5599523:5599673	0	0	0	0	0	0	0	0	0
chrI:5600439:5600589	0	0	0	0	0	0	0	0	0
chrI:5601433:5601583	1	0	0	0	0	0	0	0	0
chrI:5606841:5606991	0	0	0	0	0	0	0	0	0
chrI:5607615:5607765	0	0	0	0	0	0	0	0	0
chrI:5608955:5609105	0	0	0	0	0	0	-1	0	-1
chrI:5618457:5618607	0	0	0	0	0	0	0	0	0
chrI:5619253:5619403	0	0	0	0	0	0	0	0	0
chrI:5619926:5620076	0	0	0	0	0	0	0	0	0
chrI:5620658:5620808	0	0	0	0	0	0	0	0	0
chrI:5626092:5626242	0	0	0	0	0	0	0	0	0
chrI:5626462:5626612	0	0	0	0	0	0	0	0	0
chrI:5626769:5626919	0	0	0	0	0	0	0	0	0
chrI:5627232:5627382	0	0	0	0	0	0	0	0	0
chrI:5653626:5653776	-1	0	0	1	0	0	0	1	0
chrI:5658200:5658350	0	0	0	0	0	0	0	0	0
chrI:5659091:5659241	0	0	1	1	0	1	0	0	0
chrI:5662009:5662159	0	0	0	0	0	0	0	0	0
chrI:5673361:5673511	0	0	0	0	0	0	0	0	0
chrI:5673691:5673841	0	0	0	0	0	0	0	0	0
chrI:5678043:5678193	0	0	0	0	0	0	0	0	0
chrI:5680962:5681112	0	0	0	0	0	0	0	0	0
chrI:5687601:5687751	0	0	0	0	0	0	0	0	0
chrI:5687971:5688121	0	0	0	0	0	0	0	0	0
chrI:5688617:5688767	0	0	0	0	0	0	0	0	0
chrI:5690252:5690402	0	0	0	0	0	0	0	0	0
chrI:5691031:5691181	0	0	0	0	0	0	0	0	0
chrI:5691674:5691824	0	0	0	0	0	0	0	0	0
chrI:5696412:5696562	0	0	0	0	0	0	0	0	0
chrI:5697715:5697865	0	0	0	0	0	0	0	0	-1
chrI:5699076:5699226	0	0	0	0	0	0	0	0	0
chrI:5701594:5701744	0	0	0	0	0	0	0	0	0
chrI:5716444:5716594	0	0	0	0	0	0	0	0	0
chrI:5719391:5719541	0	0	0	0	0	0	0	0	0
chrI:5720017:5720167	0	0	0	0	0	0	0	0	0
chrI:5723582:5723732	0	0	0	0	0	0	0	0	0
chrI:5723824:5723974	0	0	0	0	0	0	0	0	0
chrI:5724531:5724681	0	0	0	0	0	0	0	0	0
chrI:5743683:5743833	0	0	0	0	0	0	0	0	0
chrI:5743998:5744148	0	0	1	0	0	0	0	0	0
chrI:5746535:5746685	0	0	0	0	0	0	0	0	0
chrI:5747593:5747743	0	0	0	0	0	0	0	0	0
chrI:5762405:5762555	0	0	0	0	-1	0	0	0	0
chrI:5762842:5762992	0	0	0	-1	-1	0	0	0	0
chrI:5763111:5763261	0	0	0	0	0	0	0	0	0
chrI:5763853:5764003	0	0	0	0	0	0	0	0	0
chrI:5768812:5768962	0	0	0	0	0	0	0	0	0
chrI:5770038:5770188	0	0	0	0	0	0	0	0	0
chrI:5774504:5774654	0	0	0	0	0	0	0	0	0
chrI:5775059:5775209	0	0	0	0	0	0	0	0	0
chrI:5775889:5776039	0	0	0	0	0	0	0	0	0
chrI:5777359:5777509	0	0	0	0	0	0	0	0	0
chrI:5780928:5781078	0	0	0	0	0	0	0	0	0
chrI:5783060:5783210	0	1	0	0	0	1	0	1	0
chrI:5785273:5785423	0	0	0	0	0	0	0	0	0
chrI:5785875:5786025	0	0	0	0	0	0	0	0	0
chrI:5791942:5792092	0	-1	0	0	-1	0	0	0	-1
chrI:5795216:5795366	0	0	0	0	0	0	0	0	1
chrI:5804371:5804521	0	0	0	0	0	0	0	0	0
chrI:5807373:5807523	0	0	0	0	0	0	0	0	0
chrI:5808376:5808526	0	0	0	0	0	0	0	0	0
chrI:5810095:5810245	0	0	0	0	0	0	0	0	0
chrI:5811419:5811569	0	0	0	0	0	0	0	-1	0
chrI:5818202:5818352	0	0	0	0	0	0	0	0	0
chrI:5820556:5820706	0	0	0	0	0	0	0	0	0
chrI:5821239:5821389	0	0	0	0	0	0	0	0	0
chrI:5822692:5822842	0	0	0	0	0	0	0	0	0
chrI:5825149:5825299	0	0	0	0	0	0	0	0	0
chrI:5825587:5825737	0	0	0	0	0	0	0	0	0
chrI:5826052:5826202	0	0	0	0	0	0	0	0	0
chrI:5826617:5826767	0	0	0	0	0	0	0	0	0
chrI:5827106:5827256	0	0	0	0	0	0	0	0	0
chrI:5827818:5827968	0	-1	0	-1	0	0	0	0	-1
chrI:5828211:5828361	0	0	0	0	0	0	0	0	0
chrI:5828942:5829092	0	0	0	0	0	0	0	0	0
chrI:5831281:5831431	-1	0	0	0	-1	0	0	0	0
chrI:5831625:5831775	0	0	0	0	0	0	0	0	0
chrI:5832062:5832212	0	-1	0	0	0	0	0	0	0
chrI:5839988:5840138	0	0	0	0	0	0	0	0	0
chrI:5842017:5842167	0	0	0	0	0	0	0	0	0
chrI:5846618:5846768	0	0	0	0	0	0	0	0	-1
chrI:5856647:5856797	0	0	0	0	0	0	0	0	0
chrI:5857127:5857277	0	0	0	0	0	0	0	0	0
chrI:5858622:5858772	0	0	0	0	0	0	0	0	0
chrI:5865992:5866142	0	0	0	0	0	0	0	0	0
chrI:5866370:5866520	0	0	0	-1	0	-1	0	0	0
chrI:5869773:5869923	0	0	0	0	0	0	0	0	0
chrI:5870113:5870263	0	0	0	0	0	0	0	0	0
chrI:5870677:5870827	0	0	0	0	0	0	0	0	0
chrI:5871354:5871504	0	0	0	0	0	0	0	0	0
chrI:5871941:5872091	0	0	0	0	0	0	0	0	0
chrI:5872212:5872362	0	0	0	0	0	0	0	0	0
chrI:5879433:5879583	0	0	0	0	0	0	0	0	0
chrI:5879651:5879801	0	0	0	0	0	0	0	0	0
chrI:5880937:5881087	0	0	0	0	0	0	0	0	0
chrI:5881118:5881268	0	0	0	0	0	0	0	0	0
chrI:5882176:5882326	0	0	0	0	0	0	0	0	0
chrI:5886263:5886413	1	0	0	1	1	1	1	0	0
chrI:5888346:5888496	0	0	0	0	0	0	0	0	0
chrI:5888506:5888656	0	0	0	0	0	0	0	0	0
chrI:5895435:5895585	0	0	0	0	0	0	0	0	0
chrI:5897723:5897873	0	0	0	-1	0	0	0	0	0
chrI:5898816:5898966	0	0	0	0	0	0	0	0	0
chrI:5904355:5904505	0	0	0	0	0	0	0	0	0
chrI:5904634:5904784	0	0	0	-1	0	0	-1	0	0
chrI:5905394:5905544	0	0	0	0	0	0	0	0	0
chrI:5905631:5905781	0	0	0	0	0	0	0	0	0
chrI:5905904:5906054	0	0	0	0	0	0	0	0	0
chrI:5914772:5914922	-1	-1	0	0	0	-1	0	0	0
chrI:5915033:5915183	0	0	0	0	0	0	-1	0	0
chrI:5937055:5937205	-1	0	0	0	0	-1	0	0	-1
chrI:5941265:5941415	-1	0	0	0	0	0	0	-1	0
chrI:5954221:5954371	0	0	0	0	0	0	0	0	0
chrI:5973664:5973814	0	0	0	0	0	0	0	0	0
chrI:5982894:5983044	0	0	0	0	0	0	0	0	0
chrI:5986037:5986187	0	0	0	0	0	0	0	0	0
chrI:5986298:5986448	0	0	0	0	-1	0	0	0	-1
chrI:5993748:5993898	0	0	0	0	0	0	0	0	0
chrI:5996746:5996896	0	0	0	0	0	0	0	0	0
chrI:5997010:5997160	0	0	0	0	0	0	0	0	0
chrI:5997531:5997681	0	0	0	0	0	0	0	0	0
chrI:5998095:5998245	0	0	0	0	0	0	0	0	0
chrI:5999257:5999407	0	0	0	0	0	0	0	0	0
chrI:6000355:6000505	0	0	0	0	0	0	0	0	0
chrI:6001117:6001267	0	0	0	0	0	0	0	0	0
chrI:6003094:6003244	0	0	0	0	0	0	0	-1	0
chrI:6003651:6003801	0	0	0	0	0	0	0	0	0
chrI:6007660:6007810	0	0	0	0	0	0	0	0	0
chrI:6009566:6009716	0	0	0	-1	0	-1	-1	0	0
chrI:6011476:6011626	0	0	0	0	0	0	0	0	0
chrI:6011844:6011994	0	0	0	0	-1	0	-1	0	0
chrI:6024960:6025110	0	0	0	0	0	0	0	0	0
chrI:6028145:6028295	0	0	1	0	-1	0	0	0	0
chrI:6034613:6034763	0	0	0	0	0	0	0	0	0
chrI:6038097:6038247	0	0	0	0	0	0	0	0	0
chrI:6050451:6050601	0	0	0	0	0	0	0	0	0
chrI:6051174:6051324	0	0	0	0	0	0	0	0	0
chrI:6054567:6054717	0	0	0	0	0	0	0	0	0
chrI:6055975:6056125	0	0	0	0	0	0	0	0	0
chrI:6058269:6058419	0	0	0	0	0	0	-1	0	0
chrI:6059423:6059573	0	0	0	0	0	0	0	0	0
chrI:6061072:6061222	0	0	0	0	0	0	0	0	0
chrI:6061591:6061741	-1	0	0	-1	-1	-1	-1	0	0
chrI:6061984:6062134	0	0	0	0	0	0	0	0	0
chrI:6062208:6062358	0	0	0	0	0	0	0	0	0
chrI:6062636:6062786	0	0	0	0	0	0	0	0	0
chrI:6063709:6063859	0	0	0	0	0	0	0	0	0
chrI:6073587:6073737	0	0	0	0	0	0	0	0	0
chrI:6075037:6075187	0	0	0	0	0	0	0	0	0
chrI:6076385:6076535	0	0	0	0	0	0	0	0	0
chrI:6076764:6076914	0	0	0	0	0	0	0	0	-1
chrI:6077294:6077444	0	0	0	0	0	0	0	0	0
chrI:6078097:6078247	-1	0	0	0	-1	0	0	0	0
chrI:6079699:6079849	0	0	0	0	0	0	0	0	0
chrI:6080299:6080449	-1	0	0	0	0	0	-1	0	0
chrI:6080596:6080746	0	0	0	0	0	0	0	0	0
chrI:6080947:6081097	0	0	0	0	0	0	0	0	0
chrI:6081287:6081437	0	0	0	0	0	0	0	0	0
chrI:6081501:6081651	0	0	0	0	0	0	0	0	0
chrI:6087647:6087797	0	0	0	0	0	0	0	0	0
chrI:6089425:6089575	0	0	1	1	1	0	0	1	1
chrI:6091066:6091216	0	0	1	0	0	1	0	0	0
chrI:6091663:6091813	0	0	0	0	0	0	0	0	0
chrI:6092112:6092262	0	0	0	0	0	0	0	0	0
chrI:6092716:6092866	0	0	0	0	0	0	0	0	0
chrI:6093491:6093641	0	0	-1	0	0	0	0	0	-1
chrI:6093831:6093981	0	0	0	0	0	0	0	0	0
chrI:6094145:6094295	0	0	0	0	0	0	0	0	0
chrI:6097797:6097947	0	0	0	0	0	0	0	0	0
chrI:6098875:6099025	0	0	0	0	0	0	0	0	0
chrI:6102098:6102248	0	0	0	0	0	0	0	0	0
chrI:6103145:6103295	0	-1	0	0	0	0	0	0	0
chrI:6103983:6104133	0	0	0	0	0	0	0	-1	0
chrI:6107770:6107920	0	0	0	0	0	0	0	0	0
chrI:6109724:6109874	0	0	0	0	0	0	0	0	0
chrI:6114477:6114627	0	0	0	0	0	0	0	0	0
chrI:6116427:6116577	0	0	0	0	0	0	0	0	0
chrI:6118154:6118304	0	0	0	0	0	0	0	0	0
chrI:6118904:6119054	0	0	0	0	0	0	0	0	0
chrI:6119903:6120053	0	0	0	0	0	0	0	0	0
chrI:6120287:6120437	0	0	0	0	0	0	0	0	0
chrI:6120592:6120742	0	0	0	0	0	0	0	0	0
chrI:6120923:6121073	0	0	0	0	0	0	0	0	0
chrI:6121842:6121992	0	0	0	0	0	0	0	0	0
chrI:6122891:6123041	0	0	0	0	0	0	0	0	0
chrI:6128252:6128402	0	-1	0	-1	0	0	0	0	0
chrI:6129288:6129438	0	0	0	0	0	0	0	0	0
chrI:6132991:6133141	0	0	0	0	0	0	0	0	0
chrI:6151554:6151704	0	0	0	0	0	0	0	0	0
chrI:6153666:6153816	0	0	0	0	0	0	0	0	0
chrI:6154878:6155028	0	0	0	0	0	0	-1	0	0
chrI:6158395:6158545	0	0	0	0	0	0	0	0	0
chrI:6166746:6166896	0	0	0	0	0	0	0	0	0
chrI:6167581:6167731	0	0	0	0	0	0	0	0	0
chrI:6167847:6167997	0	0	0	0	0	0	0	0	0
chrI:6168406:6168556	0	0	0	0	0	0	0	0	0
chrI:6173233:6173383	0	0	0	0	0	0	0	0	0
chrI:6175200:6175350	0	0	0	0	0	0	0	0	0
chrI:6181143:6181293	0	0	0	-1	0	0	0	0	0
chrI:6183868:6184018	-1	0	0	0	0	0	0	0	0
chrI:6190506:6190656	0	0	0	0	0	0	0	0	0
chrI:6193973:6194123	0	0	0	0	0	0	0	0	0
chrI:6196051:6196201	0	0	0	0	0	0	0	0	0
chrI:6197255:6197405	0	0	0	0	0	0	0	0	0
chrI:6198531:6198681	0	0	0	0	0	0	0	0	0
chrI:6203831:6203981	0	0	0	0	0	0	0	0	0
chrI:6209624:6209774	0	0	0	0	0	0	0	0	0
chrI:6210072:6210222	0	0	0	0	0	0	0	0	0
chrI:6210891:6211041	0	0	0	0	0	0	0	0	0
chrI:6215506:6215656	0	0	0	0	0	0	0	0	0
chrI:6220396:6220546	0	0	0	0	0	0	0	0	0
chrI:6220562:6220712	0	0	0	0	0	0	0	0	0
chrI:6220929:6221079	0	0	0	0	0	0	0	0	0
chrI:6224277:6224427	0	0	0	0	0	0	0	0	0
chrI:6235999:6236149	0	0	0	0	0	0	0	0	0
chrI:6236914:6237064	0	0	0	0	0	0	0	0	0
chrI:6238485:6238635	0	0	0	0	0	0	0	0	0
chrI:6250067:6250217	0	0	0	0	0	0	0	0	0
chrI:6252620:6252770	0	0	0	0	0	0	0	0	0
chrI:6252893:6253043	0	0	0	0	0	0	0	0	0
chrI:6258937:6259087	0	0	0	0	0	0	0	0	0
chrI:6259300:6259450	0	0	0	0	0	0	0	0	0
chrI:6260298:6260448	0	0	0	0	0	0	0	0	0
chrI:6261245:6261395	0	0	0	0	0	0	0	0	0
chrI:6262945:6263095	0	0	0	0	0	0	0	0	0
chrI:6263509:6263659	0	0	0	0	0	0	0	0	0
chrI:6275294:6275444	0	0	0	0	0	0	0	0	0
chrI:6275695:6275845	0	0	0	0	0	0	0	0	0
chrI:6277538:6277688	0	0	0	0	0	0	0	0	0
chrI:6279260:6279410	0	0	0	0	0	0	0	0	0
chrI:6279837:6279987	0	0	0	0	0	0	0	0	0
chrI:6280473:6280623	0	0	0	0	0	0	-1	0	0
chrI:6282177:6282327	0	0	0	0	0	0	0	0	0
chrI:6282491:6282641	0	0	0	0	0	0	0	0	0
chrI:6283523:6283673	0	0	0	0	0	0	0	0	0
chrI:6284016:6284166	0	0	0	0	0	0	0	0	0
chrI:6284659:6284809	0	0	0	0	0	0	0	0	0
chrI:6285767:6285917	0	0	0	0	0	0	0	0	0
chrI:6286386:6286536	0	0	0	0	0	0	0	0	0
chrI:6287975:6288125	0	0	0	0	0	0	0	0	0
chrI:6288437:6288587	0	0	0	0	0	0	0	0	0
chrI:6290104:6290254	0	0	0	0	0	0	0	0	0
chrI:6293023:6293173	0	0	1	0	0	0	0	0	0
chrI:6293710:6293860	0	0	0	0	0	0	0	0	0
chrI:6294031:6294181	0	0	0	0	0	0	0	0	0
chrI:6294578:6294728	0	-1	0	0	0	-1	0	0	0
chrI:6296416:6296566	0	0	0	0	0	0	0	0	0
chrI:6311179:6311329	0	0	0	0	0	0	0	0	0
chrI:6314855:6315005	0	0	0	0	0	0	0	0	0
chrI:6317293:6317443	-1	0	0	0	0	0	0	0	0
chrI:6324163:6324313	0	0	0	0	0	0	0	0	0
chrI:6326425:6326575	0	0	0	0	0	0	0	0	0
chrI:6330609:6330759	0	0	0	0	0	0	0	0	0
chrI:6331971:6332121	0	0	0	0	0	0	0	0	0
chrI:6332654:6332804	0	0	0	0	0	0	0	0	0
chrI:6333708:6333858	0	0	0	0	0	0	0	0	0
chrI:6334971:6335121	0	0	0	0	0	0	0	0	0
chrI:6336853:6337003	0	0	0	0	0	0	0	0	0
chrI:6338560:6338710	0	0	0	0	-1	0	0	0	0
chrI:6338761:6338911	0	0	0	0	0	0	0	0	0
chrI:6340180:6340330	0	0	0	0	0	0	0	0	0
chrI:6340781:6340931	0	0	0	0	0	0	0	0	0
chrI:6341040:6341190	0	0	0	0	0	0	0	0	0
chrI:6341644:6341794	0	0	1	0	0	0	0	0	0
chrI:6341907:6342057	0	0	0	0	0	0	0	0	0
chrI:6342628:6342778	0	0	0	0	0	0	0	0	0
chrI:6358522:6358672	0	0	0	0	0	0	0	0	0
chrI:6360593:6360743	0	0	0	0	0	0	0	0	0
chrI:6364403:6364553	0	0	0	0	0	0	0	0	0
chrI:6364836:6364986	0	0	0	-1	0	0	0	0	0
chrI:6366272:6366422	0	0	0	0	0	0	0	0	0
chrI:6366816:6366966	0	0	0	0	0	0	0	0	0
chrI:6367777:6367927	0	0	0	0	0	0	0	0	0
chrI:6369802:6369952	0	0	0	0	0	0	0	0	0
chrI:6372395:6372545	0	0	0	0	0	0	0	0	0
chrI:6372819:6372969	0	0	0	0	0	0	0	0	0
chrI:6373851:6374001	0	0	0	0	0	0	0	0	0
chrI:6374461:6374611	0	0	0	-1	0	0	0	0	0
chrI:6374896:6375046	0	0	0	0	0	0	0	0	0
chrI:6375366:6375516	0	0	0	0	0	0	0	0	0
chrI:6375771:6375921	0	0	0	0	0	0	0	0	0
chrI:6376392:6376542	0	0	0	0	0	0	0	0	0
chrI:6379101:6379251	0	0	0	0	0	0	0	0	0
chrI:6379819:6379969	0	0	0	0	0	0	0	0	0
chrI:6380470:6380620	0	0	0	0	0	0	0	0	0
chrI:6380999:6381149	0	0	0	0	0	0	0	0	0
chrI:6389715:6389865	0	0	0	0	0	0	0	0	0
chrI:6394271:6394421	0	0	0	0	0	0	0	0	0
chrI:6398161:6398311	0	0	0	0	0	0	0	0	0
chrI:6401637:6401787	0	0	0	0	0	0	0	0	0
chrI:6403880:6404030	0	0	0	0	0	0	0	0	0
chrI:6407319:6407469	0	0	0	1	0	0	0	0	0
chrI:6412311:6412461	0	0	0	0	0	0	0	0	0
chrI:6412649:6412799	0	0	0	0	0	0	0	0	0
[truncated: 29,619 more rows]
