# Supplementary material for: Fluctuations in chromatin state at regulatory loci occur spontaneously under relaxed selection and are associated with epigenetically inherited variation in C. elegans gene expression
Source: PLoS Genet. 2023 Mar 2;19(3):e1010647. doi: 10.1371/journal.pgen.1010647 (PMC10013927; doi:10.1371/journal.pgen.1010647)
Supplement: S18 Table — File name: S18_Table.csv. (CSV) [file pgen.1010647.s027.csv]

	2	4	6	8	10	12	16	18	20
homt-1	0	0	0	0	0	0	0	0	0
nlp-40	0	0	0	0	0	0	0	0	0
rcor-1	0	0	0	0	0	0	0	0	0
sesn-1	0	0	0	0	0	0	0	0	0
Y74C9A.1	0	0	0	0	0	0	0	0	0
Y48G1C.12	0	0	0	0	0	0	0	0	0
pgs-1	0	0	0	0	0	0	0	0	0
Y48G1C.5	0	0	0	0	0	0	0	0	0
csk-1	0	0	0	0	0	0	0	0	0
Y48G1C.10	0	0	0	0	0	0	0	0	0
Y48G1C.6	0	0	0	0	0	0	0	0	0
Y48G1C.9	0	0	0	0	0	0	0	0	0
Y48G1C.1	0	0	0	0	0	0	0	0	0
Y48G1C.8	0	0	0	0	0	0	0	0	0
rab-11.1	0	0	0	0	0	0	0	0	0
rpl-7	0	0	0	0	0	0	0	0	0
F53G12.8	0	0	0	0	0	0	0	0	0
col-45	0	0	0	0	0	0	0	0	0
mex-3	0	0	0	0	0	0	0	0	0
F53G12.4	0	0	0	0	0	0	0	0	0
duox-2	0	0	0	0	0	0	0	0	0
bli-3	0	0	0	0	-1	0	0	0	0
F56C11.5	0	0	0	0	0	0	-1	0	0
F56C11.3	0	0	0	0	0	0	0	0	0
atm-1	0	0	0	0	0	0	0	0	0
K10E9.2	0	0	0	0	0	0	0	0	0
snpc-3.3	0	0	0	0	0	0	0	0	0
Y48G1BL.8	0	0	0	0	0	0	0	0	0
Y48G1BM.4	0	0	0	0	0	0	0	0	0
Y48G1BM.6	0	0	0	0	0	0	0	0	0
Y48G1BM.7	0	0	0	0	0	0	0	0	0
snpc-3.2	0	0	0	0	0	0	0	0	0
Y48G1BR.1	0	0	0	0	0	0	0	0	0
ztf-3	0	0	0	0	0	0	0	0	0
C53D5.1	0	0	0	0	0	0	0	0	0
C53D5.5	1	0	0	0	-1	-1	0	-1	0
imb-3	0	0	0	0	0	0	0	0	0
xpo-2	0	0	0	0	0	0	0	0	0
Y48G1A.4	0	0	0	0	0	0	0	0	0
daf-25	0	0	0	0	0	0	0	0	0
mbtr-1	0	0	0	0	0	0	0	0	0
Y48G1A.2	0	0	0	0	0	0	0	0	0
Y48G1A.1	0	0	0	0	0	0	0	0	0
rnp-8	0	0	0	0	0	0	0	0	0
R119.2	0	0	0	-1	-1	0	0	0	0
R119.3	0	0	0	0	-1	0	0	0	0
pqn-59	0	0	0	0	0	0	0	0	0
taf-4	0	0	0	0	0	0	0	0	0
R119.5	0	0	0	0	0	0	0	0	0
otub-2	0	0	0	0	0	0	0	0	0
tol-1	0	0	0	0	0	0	0	0	0
W04C9.4	0	0	0	0	0	0	0	0	0
W04C9.5	0	0	0	0	0	0	0	0	0
haf-4	0	0	0	0	0	0	0	0	0
Y65B4BL.3	0	0	0	0	0	0	0	0	0
Y65B4BL.4	0	0	0	0	0	0	0	0	0
deps-1	0	0	0	0	0	0	0	0	0
Y65B4BL.7	0	0	0	0	0	0	0	0	0
acs-13	0	0	0	0	0	0	0	0	0
psf-3	0	0	0	0	0	0	0	0	0
icd-2	0	0	0	0	0	0	0	0	0
wwp-1	0	0	0	0	0	0	0	0	0
ptr-21	0	0	0	0	-1	0	0	0	0
lpr-1	0	0	0	0	0	0	0	0	0
Y65B4BR.1	0	0	0	0	0	0	0	0	0
hum-7	0	0	0	0	0	0	0	0	0
F56A6.3	0	0	0	0	0	0	0	0	0
eme-1	0	0	0	0	0	0	0	0	0
sago-2	0	0	0	0	0	0	0	0	0
Y65B4A.6	0	0	0	0	0	0	0	0	0
vps-20	0	0	0	0	0	-1	0	0	0
Y65B4A.2	0	0	0	0	0	0	0	0	0
Y65B4A.7	0	0	1	0	0	0	0	0	0
Y65B4A.1	0	0	0	0	0	0	0	0	0
Y65B4A.8	0	0	0	0	0	0	0	0	0
Y18H1A.14	0	0	0	0	0	0	0	0	0
Y18H1A.1	0	0	0	0	0	0	0	0	0
Y18H1A.4	0	0	0	0	0	0	0	0	0
Y18H1A.2	0	0	0	-1	0	0	0	0	0
hgap-1	0	0	-1	0	0	0	0	-1	0
rec-1	0	0	0	0	0	0	0	0	0
pif-1	0	0	0	0	0	0	0	0	0
Y18H1A.9	0	0	0	1	0	0	0	0	0
T06A4.1	0	0	0	0	1	0	0	0	0
zfh-2	0	0	0	0	0	0	0	0	0
ZC123.1	0	0	0	0	0	0	0	0	0
ZC123.4	0	0	0	-1	0	-1	-1	-1	-1
Y95B8A.8	0	0	0	0	0	0	0	0	0
him-19	0	0	0	0	0	0	0	0	0
gpa-16	0	0	0	0	0	0	0	0	0
Y95B8A.4	0	0	0	0	0	0	0	0	0
Y95B8A.3	0	0	0	0	0	0	0	0	0
nas-30	0	0	0	0	0	0	0	0	0
mig-1	0	0	0	0	0	0	0	0	0
shc-1	0	0	0	0	0	0	0	0	0
hmbx-1	0	0	0	0	0	0	0	0	0
C54G6.2	0	0	0	0	0	0	0	0	0
madf-6	0	0	0	0	0	0	0	-1	0
mrpl-38	0	0	0	0	0	0	0	0	0
spd-1	0	0	0	0	0	0	0	0	0
Y34D9A.3	0	0	0	0	0	0	0	0	0
Y34D9A.7	0	0	0	0	0	0	0	0	0
Y34D9A.8	0	0	0	0	0	0	0	0	0
vps-4	0	0	0	0	0	0	0	0	0
gsa-1	0	0	0	0	0	0	0	0	0
R06A10.1	0	0	1	0	0	0	1	1	0
Y48G8AL.10	0	0	0	0	0	0	0	0	0
rpl-17	0	0	0	0	0	0	0	0	0
Y48G8AL.7	0	0	0	0	0	0	0	0	0
haf-6	0	0	0	0	0	0	0	0	0
smg-2	0	0	0	0	0	0	0	0	0
Y48G8AL.5	0	0	0	0	0	0	0	0	0
herc-1	0	0	0	0	0	0	0	0	0
grh-1	0	0	0	0	0	0	0	0	0
Y48G8AR.2	0	1	1	1	1	0	1	1	1
dapk-1	0	0	0	0	0	0	0	0	0
K12C11.6	0	0	0	0	0	0	1	1	1
K12C11.7	0	0	0	0	0	0	0	0	0
smo-1	0	0	0	0	0	0	0	0	0
K12C11.1	0	0	0	0	0	0	0	0	0
Y92H12BL.1	0	0	0	0	0	0	0	0	0
Y92H12BL.5	0	0	0	0	0	0	0	0	0
Y92H12BL.4	0	0	0	0	0	0	0	0	0
Y92H12BM.1	0	0	0	0	0	0	-1	0	0
Y92H12BR.7	0	0	0	0	0	0	0	0	0
set-29	0	0	0	0	0	0	0	0	0
Y92H12BR.2	0	0	0	0	0	0	0	0	0
Y92H12BR.3	0	0	0	0	0	0	0	0	0
mrpl-15	0	0	0	0	0	0	0	0	0
F37F2.2	0	0	0	0	0	0	0	0	0
spe-15	0	0	0	0	0	0	0	0	0
F47G6.3	0	0	0	0	0	0	0	0	0
acs-16	0	0	0	0	0	0	0	0	0
Y92H12A.5	0	0	0	0	0	0	0	0	0
Y92H12A.4	0	0	0	0	0	0	0	0	0
Y92H12A.2	0	0	0	0	-1	0	0	0	0
src-1	0	0	0	0	0	0	0	0	0
Y73E7A.3	0	0	0	0	0	0	0	0	0
cpx-1	1	1	0	0	1	0	1	1	0
Y73E7A.2	0	0	0	0	0	0	0	0	0
Y73E7A.6	0	0	0	0	0	0	0	0	0
adpr-1	0	0	0	0	0	0	0	0	0
Y73E7A.1	0	0	0	0	0	0	0	0	0
Y73E7A.8	0	0	0	0	0	0	0	0	0
mab-20	0	0	0	0	0	0	0	0	0
Y71G12B.23	0	0	0	0	0	0	0	0	0
Y71G12B.35	0	0	0	0	0	0	0	0	0
drag-1	0	0	0	0	0	0	0	0	0
Y71G12B.31	-1	0	0	0	0	0	0	0	0
ubc-3	0	0	0	0	0	0	0	0	0
Y71G12B.13	0	0	0	0	0	0	0	0	0
atg-5	0	0	0	0	0	0	0	0	0
tln-1	-1	-1	0	0	-1	-1	0	-1	-1
mppa-1	0	0	0	0	0	0	0	0	0
Y71G12B.10	0	0	0	0	0	0	0	0	0
lin-65	0	0	0	0	0	0	0	0	0
ddx-27	0	0	0	0	0	0	0	0	0
Y71G12B.6	0	0	0	0	0	0	0	1	0
Y71G12B.5	0	0	0	0	0	0	0	0	0
pghm-1	0	0	0	0	0	0	0	0	0
Y71G12B.30	0	0	0	0	0	0	0	0	0
chaf-2	0	0	0	0	0	0	0	0	0
C53H9.3	0	0	0	0	0	0	0	0	0
C53H9.2	0	0	0	0	0	0	0	0	0
rpl-27	0	0	0	-1	0	0	0	0	0
egl-30	0	0	0	0	0	0	0	0	0
emr-1	0	0	0	0	0	0	0	0	0
nlp-12	-1	0	-1	0	0	0	0	0	0
tag-96	-1	0	0	0	0	0	0	0	0
M01D7.9	0	0	0	-1	0	0	0	0	0
scm-1	0	0	0	0	0	0	0	0	0
tub-2	0	0	0	0	0	0	0	0	0
Y71G12A.4	0	0	0	0	0	0	0	0	0
trpp-10	0	0	0	0	0	0	0	0	0
hex-4	0	0	0	0	0	0	0	0	0
Y51F10.4	0	0	0	0	0	0	0	0	0
spe-48	0	0	0	0	0	-1	0	0	0
Y51F10.11	0	0	0	0	0	0	0	0	0
Y51F10.2	0	0	0	0	0	0	0	0	0
gap-3	0	0	0	0	0	0	0	0	0
crtc-1	0	0	0	0	0	0	0	0	0
Y20F4.4	0	0	0	0	0	0	0	0	0
Y20F4.8	0	0	0	0	0	0	0	0	0
Y20F4.5	0	0	0	0	0	0	0	0	0
Y20F4.9	0	0	0	0	0	0	0	0	0
Y37E3.1	0	0	0	0	0	0	0	0	0
rpb-10	0	0	0	0	0	0	0	0	0
arl-13	0	0	0	0	0	0	0	0	0
Y37E3.8	0	0	0	0	0	0	0	0	0
phb-1	0	0	0	0	0	0	0	0	0
eif-2alpha	0	0	0	-1	0	0	0	0	0
Y37E3.11	0	0	0	0	0	0	0	0	0
iglr-3	0	0	0	0	0	0	0	0	0
npp-13	0	0	0	0	0	0	0	0	0
Y37E3.17	0	0	0	0	0	0	0	0	0
Y37E3.30	0	0	0	0	0	0	0	0	0
afd-1	0	0	0	0	0	0	0	0	0
W03F11.5	0	0	1	1	1	1	1	1	0
abt-2	0	0	0	-1	0	0	0	0	0
Y39G10AL.1	0	0	0	0	0	0	0	0	0
cdk-7	0	0	0	0	0	0	0	0	0
Y39G10AR.11	0	0	0	0	0	0	0	0	0
tpxl-1	0	0	0	0	0	0	0	0	0
epg-2	-1	0	0	0	0	0	0	0	0
icp-1	0	0	0	0	0	0	0	0	0
Y39G10AR.9	0	0	0	0	0	0	0	0	0
nsun-4	0	0	0	0	0	0	0	0	0
tbca-1	0	0	0	0	0	0	0	0	0
eif-2gamma	0	0	0	0	0	0	0	0	0
ekl-7	0	0	0	0	0	0	0	0	0
mcm-4	0	0	0	0	0	0	0	0	0
Y39G10AR.32	0	0	-1	0	0	-1	0	0	0
Y39G10AR.16	0	0	0	0	1	0	1	0	0
ugt-31	0	0	0	0	0	0	0	0	0
zeel-1	0	0	0	0	0	0	0	0	0
nekl-1	0	0	0	0	0	0	0	0	0
sydn-1	0	0	0	0	0	0	0	0	0
dot-1.1	0	0	0	0	0	0	0	0	0
zwl-1	0	0	0	0	0	0	0	0	0
F23C8.13	0	1	1	0	0	0	1	1	0
F23C8.5	0	0	0	0	0	0	0	0	0
did-2	0	-1	0	0	0	0	0	0	0
F23C8.7	0	0	0	0	0	0	0	0	0
F23C8.8	0	0	0	0	0	0	0	0	0
F23C8.9	0	0	0	0	0	0	0	0	0
ubxn-1	0	0	0	0	0	0	0	0	0
Y74C10AL.2	0	0	0	0	0	0	0	0	0
abtm-1	0	0	0	0	0	0	0	0	0
eif-3.I	0	0	0	0	0	0	0	0	0
Y23H5B.6	0	0	0	0	0	0	0	0	0
Y23H5B.5	0	0	0	0	0	0	0	0	0
Y23H5B.3	0	0	0	0	0	0	0	0	0
Y23H5B.8	0	0	0	0	0	0	0	0	0
scrt-1	0	0	0	0	0	0	0	0	0
fbp-1	0	0	0	0	0	0	0	0	0
ctn-1	0	0	-1	0	0	0	0	0	0
spe-47	0	0	0	0	0	0	0	0	0
Y23H5A.3	0	0	0	0	0	0	0	0	0
Y23H5A.2	0	0	0	0	0	0	0	0	0
cars-1	0	0	0	0	0	0	0	0	0
Y23H5A.8	0	0	0	0	0	0	0	0	0
F32B5.6	0	0	0	0	0	0	0	0	0
F32B5.7	0	1	0	0	0	1	0	1	0
cpz-1	-1	0	0	0	-1	0	0	0	0
lin-17	0	1	1	1	1	0	1	1	0
dnj-30	0	0	0	0	0	0	0	0	0
Y71F9B.6	0	0	0	0	0	0	0	0	0
yop-1	0	0	0	0	0	0	0	0	0
Y71F9B.2	0	0	0	0	0	0	0	0	0
lron-11	0	0	0	0	0	0	0	0	0
plk-2	0	0	0	0	0	0	0	0	0
Y71F9B.9	1	0	0	0	0	0	1	1	0
sop-3	0	0	0	0	0	0	0	0	0
Y71F9B.13	-1	0	0	0	0	0	0	0	-1
W03D8.7	0	0	0	0	0	0	0	0	0
W03D8.3	0	0	0	0	0	0	0	0	0
pop-1	0	0	0	0	0	0	0	0	0
Y71F9AL.10	0	0	0	0	0	0	0	0	0
Y71F9AL.12	0	0	0	0	0	0	0	0	0
rpl-1	0	0	0	0	0	0	0	0	0
Y71F9AL.9	0	0	0	0	0	0	0	0	0
Y71F9AL.8	0	-1	0	0	0	0	0	0	0
dnc-5	0	0	0	0	0	0	0	0	0
arx-1	0	0	0	0	0	0	0	0	0
Y71F9AL.7	0	0	0	0	0	0	0	0	0
copa-1	0	0	0	0	0	0	0	0	0
gst-43	0	0	0	-1	-1	-1	-1	0	0
Y71F9AL.4	0	0	0	0	0	0	0	0	0
parp-1	0	0	0	0	0	0	0	0	0
Y71F9AL.3	0	0	0	0	0	0	0	0	0
Y71F9AL.1	0	0	0	0	0	0	0	0	0
trap-1	0	0	0	0	0	0	0	0	0
cogc-3	0	0	0	0	0	0	0	0	0
bam-2	1	0	0	0	0	0	0	0	0
supr-1	0	0	0	0	0	0	0	0	-1
dnj-28	0	0	0	0	0	0	0	0	0
nduf-5	0	0	0	0	0	0	0	0	0
mek-2	0	0	0	0	0	0	0	0	0
Y54E10BR.4	0	0	0	0	0	0	0	0	0
Y54E10BR.3	0	0	0	0	0	0	-1	0	0
Y54E10BR.5	0	-1	0	-1	-1	0	0	0	-1
rpb-7	0	0	0	0	0	0	0	0	0
Y54E10BR.2	1	0	0	0	0	0	0	0	0
mod-5	0	0	0	0	0	0	0	0	0
ztf-23	0	0	0	0	0	0	0	0	0
pign-1	0	0	0	0	0	0	0	0	0
arx-7	0	0	0	0	-1	0	0	0	-1
M01B12.4	0	0	0	0	0	0	0	0	0
riok-1	0	0	0	0	0	0	0	0	0
M01B12.1	0	0	0	0	0	0	0	0	0
nhr-64	1	0	0	0	0	0	0	0	0
K09H9.8	0	0	0	0	0	0	0	0	0
K09H9.5	0	1	1	0	1	0	1	1	1
lpd-6	0	0	0	0	0	0	0	0	0
K09H9.2	0	0	0	0	0	0	0	0	0
vbh-1	0	0	0	0	0	0	0	0	0
K09H9.7	0	0	0	0	0	0	0	0	0
K09H9.1	0	0	0	0	0	-1	0	0	0
mrpl-17	0	0	0	0	0	0	0	0	0
Y54E10A.6	0	0	0	0	0	0	0	0	0
dnc-6	0	0	0	0	0	0	-1	0	0
Y54E10A.10	0	0	0	0	0	0	0	0	0
Y54E10A.11	0	0	0	0	0	0	0	0	0
Y54E10A.12	0	0	0	0	0	0	0	0	0
Y54E10A.17	0	0	0	0	0	0	0	0	0
fog-1	0	0	0	0	0	0	0	0	0
rom-5	0	0	0	0	0	1	0	0	0
cdt-1	0	0	0	0	0	0	0	0	0
txl-1	0	0	0	0	0	0	0	0	0
cogc-1	0	0	0	0	0	0	0	0	0
mab-31	0	0	0	0	0	0	0	0	0
zip-4	0	0	0	0	0	0	0	0	0
nol-5	0	0	0	0	0	0	0	0	0
sulp-6	0	0	0	0	-1	-1	-1	-1	-1
trx-4	0	0	0	0	0	0	0	0	0
Y44E3A.4	0	0	0	0	0	0	0	0	0
Y44E3A.1	0	0	0	0	-1	0	0	0	0
Y44E3A.6	0	0	0	0	0	0	0	0	0
W05F2.7	0	0	0	0	0	-1	0	0	0
enu-3.4	0	0	0	0	0	0	0	0	0
W05F2.3	0	0	0	0	0	0	0	0	0
W05F2.6	0	0	0	0	0	0	0	0	0
W05F2.4	0	0	0	0	0	0	0	0	0
cdk-2	0	0	0	0	0	0	0	0	0
neto-1	0	0	0	0	0	0	0	0	0
sep-1	0	0	0	0	0	0	0	0	0
tag-63	0	0	0	0	0	0	0	0	0
msh-6	0	0	0	0	0	0	0	0	0
Y47G6A.14	0	0	0	0	0	0	0	0	-1
spg-7	0	0	0	0	0	0	0	0	0
Y47G6A.9	0	0	0	0	0	0	0	0	0
crn-1	0	0	0	0	0	0	0	0	0
ccep-290	0	0	0	0	0	0	0	0	0
Y47G6A.7	0	0	0	0	0	0	0	0	0
Y47G6A.18	0	0	0	0	0	0	0	0	0
pcaf-1	0	0	0	0	0	0	0	0	0
Y47G6A.19	0	0	0	0	0	0	0	0	0
Y47G6A.30	0	0	0	0	0	0	0	0	0
Y47G6A.5	0	0	0	0	0	0	0	0	0
rnp-6	0	0	0	0	0	0	0	0	0
rde-10	0	0	-1	0	0	0	0	0	0
Y47G6A.21	0	0	0	0	0	0	0	0	0
Y47G6A.33	0	0	0	0	0	0	0	0	0
lpd-3	0	0	0	0	0	0	0	0	0
Y47G6A.31	0	0	0	0	0	0	0	0	0
mis-12	0	0	0	0	0	0	0	0	0
Y47G6A.25	0	0	0	0	-1	0	0	0	0
inx-22	0	0	0	0	0	0	0	0	0
inx-21	0	0	0	0	0	0	0	0	0
Y47G6A.32	0	0	0	0	0	0	0	0	0
jmjc-1	0	0	0	0	0	0	0	0	0
T28F2.2	0	0	0	0	0	0	0	0	0
ccb-1	-1	0	0	0	-1	0	0	0	0
ftn-2	0	0	0	0	0	0	0	0	1
rab-8	0	0	0	0	0	0	0	0	0
D1037.1	0	0	0	0	0	0	0	0	0
msh-2	0	0	0	0	-1	0	0	0	0
hus-1	0	0	0	0	0	0	0	0	0
lin-59	0	0	0	0	0	0	0	0	0
glh-4	0	0	0	0	0	0	0	0	0
larp-5	0	0	0	0	0	0	0	0	0
sld-2	0	0	0	0	0	0	0	0	0
inx-13	0	0	1	1	1	0	0	0	0
inx-12	0	0	0	0	0	0	0	0	1
ric-19	0	0	0	0	0	0	0	0	0
C32E8.5	0	0	0	-1	0	0	0	0	0
C32E8.4	0	0	0	0	0	1	0	0	1
tppp-1	0	0	0	0	0	0	0	0	0
rpl-13	0	0	0	-1	0	-1	0	0	0
ptr-2	0	0	0	0	0	0	0	0	0
C32E8.9	0	0	0	0	0	0	0	0	0
unc-11	0	0	0	0	0	0	0	0	0
ubr-1	0	0	0	0	0	0	0	0	0
npp-11	0	0	0	0	0	0	0	0	0
unc-108	0	0	0	0	0	0	0	0	0
mpc-2	0	0	0	0	0	0	0	0	0
F53F10.8	0	0	0	0	0	0	0	0	0
F53F10.2	0	0	0	0	0	0	0	0	0
T03F1.6	0	0	1	1	1	1	0	1	1
tfbm-1	0	0	0	0	0	0	0	0	0
guk-1	0	0	0	0	0	0	0	0	0
hcp-4	0	0	0	0	0	0	0	0	0
pgk-1	0	0	0	0	0	0	0	0	0
coq-4	0	0	0	0	0	0	0	0	0
uba-5	0	0	0	0	0	0	0	0	0
T03F1.12	0	0	0	0	0	0	0	0	0
C50F2.3	0	0	0	0	0	0	0	0	0
C50F2.2	0	0	0	0	0	0	0	0	0
C50F2.1	0	0	-1	0	0	0	0	0	0
fkb-5	0	0	0	0	0	0	0	0	0
pbs-4	0	0	-1	0	0	0	0	0	-1
mrrf-1	0	0	0	0	0	0	0	0	0
T20F5.5	1	0	0	0	0	0	0	0	-1
T20F5.6	0	0	0	0	0	0	0	0	0
T20F5.7	0	0	0	0	0	0	0	0	0
egg-4	0	0	0	0	0	0	0	0	0
lrp-2	-1	0	0	0	0	0	0	0	0
F47B3.3	-1	0	0	0	0	0	0	0	1
F47B3.6	0	0	0	0	0	0	0	0	0
F47B3.1	0	0	0	0	0	0	-1	0	0
F28H1.4	0	0	0	0	0	0	0	0	0
aars-2	0	0	0	0	0	0	0	0	0
F28H1.1	0	0	0	0	0	0	0	0	0
unc-73	0	0	0	0	0	0	0	0	0
cyb-2.2	0	0	0	0	0	0	0	0	0
H31G24.3	0	0	0	0	0	0	-1	0	-1
H31G24.1	0	0	0	0	0	0	0	0	0
let-504	0	0	0	0	0	0	0	0	0
E01A2.2	0	0	0	0	0	0	0	0	0
E01A2.5	0	0	0	0	0	0	0	0	0
akir-1	0	0	0	0	0	0	0	0	0
E01A2.1	0	0	0	0	-1	0	0	0	0
R12E2.8	0	0	0	0	0	0	0	0	0
egg-5	0	0	0	0	0	0	0	0	0
R12E2.11	0	0	0	-1	-1	0	0	-1	-1
mrps-6	0	0	0	0	0	0	0	0	0
rpn-8	0	0	0	0	0	0	0	0	0
R12E2.13	0	0	0	0	0	0	0	0	0
suco-1	0	0	0	0	0	0	0	0	0
R12E2.1	0	0	0	0	0	0	0	0	0
ppw-1	0	0	0	0	0	0	0	0	0
cas-2	0	0	0	0	0	0	0	0	0
C18E3.5	0	0	0	-1	-1	0	0	0	0
hop-1	0	0	0	0	0	0	0	0	0
swsn-2.2	0	0	0	0	0	0	0	0	0
C18E3.9	0	0	0	0	0	0	0	0	0
ndx-7	0	0	0	0	0	0	0	0	0
exoc-7	0	0	0	0	0	0	0	0	0
tufm-2	0	0	0	0	0	0	0	0	0
cogc-5	0	0	0	0	0	0	0	0	0
C43E11.12	0	0	0	0	0	0	0	0	0
met-1	0	0	0	0	0	0	0	0	0
mus-81	0	0	0	0	0	0	0	0	0
C43E11.9	0	0	0	0	0	0	0	0	0
cdc-6	0	0	0	0	0	0	0	0	0
acin-1	0	0	0	0	0	0	0	0	0
Y47D9A.1	0	0	0	0	0	0	0	0	0
anc-1	0	0	0	-1	-1	0	0	-1	0
acr-6	1	0	0	0	0	0	0	0	0
ZK973.8	0	0	0	0	0	0	0	0	0
pdp-1	0	0	0	0	0	0	0	0	0
ZK973.9	0	0	0	0	0	0	1	1	0
lpd-5	0	0	0	0	0	0	0	0	0
cec-10	0	0	0	0	0	0	0	0	0
ZK973.11	0	0	0	0	0	0	0	0	0
ZK973.1	0	0	0	0	0	0	0	0	0
dhc-1	0	0	0	0	0	0	0	0	0
C41D11.3	0	0	0	0	0	0	0	0	0
eif-3.H	0	0	0	0	0	0	0	0	0
cps-6	0	0	0	0	0	0	0	0	0
C41D11.9	0	0	0	0	0	0	0	0	0
cmt-1	0	0	0	0	0	0	0	0	0
eri-7	0	0	0	0	0	0	-1	0	0
eri-6	0	0	0	0	0	0	0	0	0
C41D11.6	0	0	0	0	0	0	0	0	0
gcy-28	0	0	0	0	0	0	0	0	0
mrpl-19	0	0	0	0	0	0	0	0	0
Y119C1B.5	0	0	0	0	0	0	0	-1	0
bet-1	0	0	0	0	0	0	0	0	0
D1007.4	0	0	0	0	0	0	0	0	0
D1007.5	0	0	0	0	0	0	0	0	0
rps-10	0	0	0	0	0	0	0	0	0
rpl-24.1	0	0	0	0	0	0	0	0	0
D1007.10	0	0	0	0	0	0	0	0	0
nrd-1	0	0	0	0	0	0	0	0	0
eaf-1	0	0	0	0	0	0	0	0	0
D1007.8	0	0	0	0	1	0	0	1	0
C44E4.5	0	0	0	0	0	0	0	0	0
C44E4.8	0	-1	0	0	0	0	0	0	0
ubr-4	0	0	0	0	0	0	0	0	0
C44E4.4	0	0	0	0	0	0	0	0	0
acbp-1	0	-1	0	0	-1	0	-1	0	-1
got-2.1	0	0	0	0	0	0	0	0	0
Y119C1A.1	0	0	0	0	0	0	0	0	0
rpl-4	0	0	0	0	0	0	0	0	0
B0041.8	0	-1	0	0	0	0	-1	0	0
B0041.5	0	0	0	0	0	0	0	0	0
ain-2	0	0	0	0	0	0	0	0	0
B0041.11	0	0	0	0	0	0	0	0	0
xnp-1	0	0	0	0	0	0	0	0	0
unc-57	0	0	0	0	0	0	0	0	0
T04D1.2	0	0	0	0	0	0	0	0	0
chd-7	0	0	0	0	0	0	0	0	0
W09C3.4	0	0	0	0	0	0	0	0	0
W09C3.3	0	0	0	0	0	0	0	0	0
W09C3.1	1	0	0	0	0	1	1	0	0
ugt-28	0	0	0	0	0	0	0	0	0
mlst-8	0	0	0	0	0	0	0	0	0
let-502	0	0	0	0	0	0	0	0	0
viln-1	0	0	0	0	0	0	0	0	0
kca-1	0	0	0	0	0	0	0	0	0
M04F3.3	0	0	0	0	0	0	0	0	0
M04F3.2	0	0	0	0	0	0	0	0	0
rpa-2	0	0	0	0	0	0	0	0	0
M04F3.4	0	0	0	0	0	0	0	0	0
M04F3.5	0	0	0	0	0	0	0	0	0
rpl-41.2	0	0	0	0	0	0	0	0	0
F54D7.2	0	0	0	0	0	0	0	0	0
F54D7.1	0	0	0	0	0	0	0	0	0
tofu-4	0	0	0	0	0	0	0	0	0
htp-3	0	0	0	0	0	0	0	0	0
protein_coding	0	0	0	0	0	0	0	0	0
glo-2	0	0	0	0	0	0	0	0	0
clec-90	0	0	0	0	0	0	0	0	0
pdxk-1	0	0	0	0	0	0	0	0	0
F25F8.1	0	0	0	0	0	0	0	0	0
F21F3.4	0	0	0	0	0	0	0	0	0
pgal-1	1	0	0	1	0	0	0	0	0
F21F3.6	0	0	0	0	0	0	0	0	0
F21F3.7	0	0	0	0	0	0	0	0	0
imb-1	0	0	0	0	0	0	0	0	0
F28B3.5	0	0	0	0	0	0	0	0	0
acl-11	0	0	0	0	0	0	0	0	0
dip-2	0	0	0	0	0	0	0	0	0
F28B3.10	0	0	0	0	0	0	0	0	0
F28B3.6	0	0	0	0	0	0	0	0	0
him-1	0	0	0	0	0	0	0	0	0
enu-3.3	0	0	0	0	0	0	0	0	0
W03G9.2	0	0	0	0	0	0	0	0	0
app-1	0	0	0	0	0	0	0	0	0
snf-1	0	0	0	0	0	0	0	0	0
mes-3	0	0	0	0	0	0	0	0	0
dom-3	0	0	0	0	0	0	0	0	0
C46H11.10	0	0	0	0	0	0	0	0	0
vha-16	0	0	0	0	0	0	0	0	0
C30F8.3	0	0	0	0	1	0	1	1	0
ift-20	1	0	0	0	0	1	0	0	0
spe-5	0	-1	0	0	0	0	0	0	0
chp-1	0	0	-1	0	0	0	0	0	0
pas-3	0	0	0	0	0	0	0	0	0
use-1	0	0	0	0	0	0	0	0	0
aap-1	0	0	0	0	0	0	0	0	0
Y110A7A.21	0	0	0	0	0	0	0	0	0
Y110A7A.15	0	0	0	0	0	0	0	0	0
elpc-1	0	0	0	0	0	0	0	0	0
Y110A7A.9	0	0	0	0	0	0	0	0	0
mat-1	0	0	0	0	0	0	0	0	0
prp-31	0	0	0	0	0	0	0	0	0
Y110A7A.7	0	-1	0	0	0	0	0	-1	0
pfkb-1.1	0	0	0	0	0	0	0	0	0
mtm-1	0	0	0	0	0	0	0	0	0
tyms-1	0	0	0	0	1	0	0	1	0
unc-63	0	0	0	0	0	0	0	0	0
ppw-2	0	0	0	0	0	0	0	0	0
let-630	0	0	0	0	0	0	0	0	0
hcp-6	0	0	0	0	0	0	0	0	0
spd-5	0	0	0	0	0	0	0	0	0
npp-6	0	0	0	0	0	0	0	0	0
slx-1	0	0	0	0	0	0	0	0	0
fncm-1	0	0	0	0	0	0	0	0	0
sem-2	0	0	0	0	-1	0	-1	0	0
mrpl-47	0	0	0	0	0	0	0	0	0
let-363	0	0	0	0	0	0	0	0	0
B0261.1	0	0	0	0	0	0	0	0	0
B0261.7	0	0	0	0	0	0	0	0	0
B0261.8	0	0	0	0	0	0	0	0	0
C01G8.1	0	0	0	0	0	0	0	0	0
cln-3.2	0	0	0	0	0	0	0	0	0
dhs-1	0	-1	0	0	0	0	0	0	0
dnj-4	1	0	0	0	0	0	0	0	0
erm-1	0	0	0	0	0	0	0	0	0
hpo-32	0	0	0	0	0	0	0	0	0
let-526	0	0	0	0	0	0	0	0	0
F48C1.5	0	0	0	0	0	0	0	0	0
F48C1.6	0	0	0	0	0	0	0	0	0
fbxa-145	0	0	0	0	0	0	0	0	0
F55A12.5	0	0	0	0	0	0	0	0	0
nath-10	0	0	0	0	0	0	0	0	0
ppk-1	0	0	0	0	0	0	0	0	0
F55A12.2	0	0	0	0	1	0	0	0	0
F55A12.10	0	0	0	0	0	0	0	0	0
frm-4	0	0	0	0	0	0	0	0	0
coq-1	0	0	0	-1	0	0	0	0	0
C30H7.2	0	0	0	0	0	0	0	0	0
F27C1.6	0	0	0	0	0	0	0	0	0
atp-3	0	0	0	0	0	0	0	0	0
F27C1.2	0	0	0	0	0	0	0	0	0
hil-8	0	0	0	0	0	0	0	0	0
let-355	0	0	0	0	0	0	0	0	0
C09D4.4	0	0	0	0	0	0	0	0	0
rpl-19	0	0	0	0	0	-1	0	0	0
C09D4.2	0	0	0	0	0	0	1	0	1
mrpl-24	0	0	0	0	0	0	-1	0	0
zipt-11	0	0	0	0	0	0	0	0	0
rpa-4	0	0	0	0	0	0	0	0	0
F59A3.2	0	0	0	0	0	0	0	0	0
F59A3.12	0	0	0	0	0	0	0	0	0
pup-3	0	0	0	0	0	0	0	0	0
tom-1	0	0	0	0	0	0	0	0	0
ostd-1	0	0	0	0	0	0	0	0	0
M01A10.1	0	0	0	0	0	0	0	0	0
pqn-52	0	0	0	0	0	0	0	0	-1
cey-3	0	0	0	0	0	0	0	0	0
rmh-1	0	0	0	0	0	0	0	0	0
klp-15	0	0	0	0	0	0	0	0	0
M01E11.2	0	0	0	0	0	0	0	0	0
M01E11.1	0	0	0	0	0	0	0	0	0
tns-1	0	0	0	0	0	0	0	0	0
ubl-5	0	0	0	-1	0	0	0	0	0
vha-10	0	-1	0	0	0	0	0	0	0
trpp-8	0	0	0	0	0	0	0	0	0
xrep-4	0	0	0	0	0	0	0	0	0
cey-2	0	0	0	0	0	0	0	0	0
F46F11.10	0	0	0	0	0	0	0	0	0
F46F11.8	0	0	0	0	0	0	0	0	0
F46F11.1	0	0	0	0	0	0	0	0	0
F55F8.2	0	0	0	0	0	0	0	0	0
F55F8.3	0	0	0	0	0	0	0	0	0
cir-1	0	0	0	0	0	0	0	0	0
wdr-12	0	0	0	0	0	0	0	0	0
mff-2	0	0	0	0	0	0	0	0	0
F55F8.8	0	-1	0	0	0	0	0	0	0
zipt-2.4	0	0	0	0	0	0	0	0	0
T19B4.5	0	0	0	0	0	0	0	0	0
T19B4.3	0	0	0	0	0	0	0	0	0
unc-40	0	0	0	0	0	0	0	0	0
npp-7	0	0	0	0	0	0	0	0	0
lim-7	1	0	1	0	0	1	0	1	0
rpt-5	0	0	0	0	0	0	0	0	0
rad-8	0	0	0	0	0	0	0	0	0
ccpp-1	0	0	0	0	0	0	0	0	0
hil-5	0	0	0	0	0	0	0	0	0
cpb-3	0	0	0	0	0	0	0	0	0
glh-3	0	0	0	0	0	0	0	0	0
mtk-1	0	0	0	0	0	0	0	0	0
vps-51	0	0	0	0	0	0	0	0	0
lin-35	0	0	0	0	0	0	0	0	0
hmg-3	0	0	0	0	0	0	0	0	0
nhr-2	-1	0	-1	0	0	0	0	0	0
C32F10.8	0	0	0	0	0	0	0	0	0
obr-4	0	0	0	0	0	0	0	0	0
F33D11.8	0	0	0	0	0	0	0	0	0
hpo-3	0	0	0	0	0	0	0	0	0
dhhc-3	0	0	0	0	0	0	0	0	0
F33D11.10	0	0	0	0	0	0	0	0	0
vpr-1	0	0	0	-1	0	0	0	0	0
cdc-7	0	0	0	0	0	0	0	0	0
stam-1	0	0	0	0	0	0	0	0	0
hpo-27	0	0	0	0	0	0	0	0	0
B0207.5	0	0	0	0	0	0	0	0	0
B0207.6	0	0	0	0	0	0	0	0	0
air-2	0	0	0	0	0	0	0	0	0
Y76G2A.2	0	0	0	0	0	0	0	0	0
Y76G2A.1	0	0	0	0	0	0	0	0	0
madf-7	0	0	0	0	0	0	0	0	0
C06A5.6	0	0	0	0	0	0	0	0	0
C06A5.5	0	0	0	0	0	0	0	0	0
C06A5.3	0	0	0	0	0	0	-1	0	0
sir-2.4	0	0	0	0	0	0	0	0	-1
unc-94	0	0	0	-1	0	0	0	0	0
C06A5.12	0	0	0	0	0	0	0	0	0
C06A5.8	0	0	0	0	0	0	0	0	0
rnf-1	0	0	0	0	0	0	0	0	0
inst-1	0	0	0	0	0	0	0	0	0
csn-2	0	0	0	0	0	0	0	0	0
B0025.4	0	0	0	0	0	0	0	0	0
vps-34	0	0	0	0	0	0	0	0	0
let-391	0	0	0	0	0	0	0	0	0
C27A12.2	0	0	0	0	0	0	0	0	0
C27A12.6	0	0	0	0	0	0	0	0	0
C27A12.7	0	0	0	0	0	0	0	0	0
ari-1	0	0	-1	0	0	0	0	0	0
C27A12.9	0	0	0	0	0	0	0	0	0
mbd-2	0	0	0	0	0	0	0	0	0
ZK484.3	0	0	0	0	0	0	0	0	0
ZK484.4	0	0	0	0	0	0	0	0	0
haf-9	0	0	0	0	0	0	0	0	0
oaz-1	0	0	0	0	0	0	0	0	0
T27A3.6	0	0	0	0	0	0	0	0	0
T27A3.7	0	0	0	0	0	0	0	0	0
usp-5	0	0	0	0	0	0	0	0	0
trak-1	0	-1	0	0	0	-1	-1	-1	-1
pept-3	1	1	1	1	0	1	1	1	1
tin-44	0	0	0	0	0	0	0	0	0
chn-1	0	0	0	0	0	0	0	0	0
T09B4.2	0	0	0	0	0	0	0	0	0
pigv-1	0	0	0	0	0	0	0	0	0
T05E7.3	0	0	0	0	0	0	0	0	0
T05E7.4	0	0	0	0	0	0	0	0	0
ech-1.2	0	0	0	0	0	0	0	0	0
mrpl-23	0	0	0	0	0	0	0	0	0
fars-1	0	0	0	0	0	0	0	0	0
rbm-5	0	0	0	0	0	0	0	0	0
rps-17	0	0	0	0	0	0	0	0	0
T08B2.11	0	0	0	0	0	0	0	0	0
T08B2.4	0	0	0	0	0	0	0	0	0
lpd-2	0	0	-1	0	0	0	0	0	0
let-611	0	0	0	0	0	0	0	0	0
chdp-1	0	0	0	0	0	0	0	0	0
C10G11.6	0	0	0	0	0	0	0	0	0
pnk-1	0	0	0	0	0	0	-1	0	0
ima-2	0	0	0	0	0	0	0	0	0
hrpk-1	0	0	0	0	0	0	0	0	0
bli-4	0	0	0	0	0	0	0	0	0
mut-2	0	0	0	0	0	0	0	0	0
K04F10.3	0	0	-1	0	0	0	0	0	0
K04F10.7	0	0	0	0	0	0	0	0	0
ZC308.4	0	0	-1	0	0	0	0	0	0
gld-2	0	0	0	0	0	0	0	0	0
san-1	0	0	0	0	0	0	0	0	0
ZC328.3	0	0	0	0	-1	0	0	0	0
rbx-2	0	0	0	0	0	0	-1	-1	0
ncbp-1	0	0	0	0	0	0	0	0	0
snt-4	0	0	0	0	0	0	0	0	0
T23H2.3	0	0	0	0	0	0	0	0	0
npp-12	0	0	0	0	0	0	0	0	0
rab-10	0	0	0	0	0	0	0	0	0
knl-2	0	0	0	0	0	0	0	0	0
acdh-3	0	0	0	0	0	0	0	0	0
cdc-25.1	0	0	0	0	0	0	0	0	0
K06A5.1	0	0	0	0	0	0	0	0	0
nmtn-1	0	0	0	0	0	0	0	0	0
dbr-1	0	0	0	0	0	0	0	0	0
mdt-18	0	0	0	0	0	0	0	0	0
uri-1	0	0	0	0	0	0	0	0	0
gly-2	0	0	0	0	0	0	0	0	-1
C55B7.11	0	0	0	0	0	0	0	0	0
glh-2	0	0	0	0	0	0	0	0	0
nuo-2	0	0	0	0	0	0	0	0	0
T10E9.8	0	0	0	0	0	0	0	0	0
T10E9.2	0	0	0	0	0	0	0	0	0
T10E9.1	0	0	0	0	0	0	0	0	0
acdh-4	1	0	0	0	0	0	0	0	0
dad-1	0	0	0	0	0	0	0	0	0
tre-1	0	0	0	0	0	0	0	0	0
xpg-1	0	0	0	0	0	0	0	0	0
F57B10.5	0	0	0	0	0	0	0	0	0
bag-1	0	0	0	0	0	0	0	0	0
mei-2	0	0	0	0	0	0	0	0	0
F57B10.4	0	0	0	0	0	0	0	0	0
ipgm-1	0	0	0	0	0	0	0	0	0
let-607	0	0	0	0	0	0	0	0	0
try-6	0	0	0	0	0	0	0	0	0
maco-1	0	0	0	0	0	0	0	0	0
ppfr-2	0	0	0	0	0	0	0	0	0
T23B3.2	1	0	1	1	1	1	1	1	1
T23B3.1	0	0	0	0	0	0	0	0	0
W02D3.4	0	0	0	0	0	0	0	0	0
smg-5	0	0	0	0	0	0	0	0	0
dhod-1	0	0	0	0	0	0	0	0	0
cytb-5.2	0	0	0	0	0	0	0	0	0
unc-37	0	0	0	0	0	0	0	0	0
fnci-1	0	0	0	0	0	0	0	0	0
hrpf-1	0	0	0	0	0	0	0	0	0
gpc-2	0	0	0	0	0	0	0	0	0
calu-2	0	0	0	0	0	0	0	0	0
F08B6.1	0	0	-1	0	0	0	0	0	0
unc-87	0	0	0	0	0	0	0	0	0
pqn-21	0	0	0	0	0	0	0	0	0
cye-1	0	0	0	0	0	0	0	0	0
C37A2.6	0	0	0	0	0	0	0	0	0
C37A2.7	0	-1	0	-1	0	0	0	0	0
pqn-20	0	0	0	0	0	0	0	0	0
C37A2.8	0	0	0	0	0	0	0	0	0
E02D9.1	0	0	0	0	0	0	0	0	0
ulp-5	0	0	0	0	0	0	0	0	0
teg-4	0	0	0	0	0	0	0	0	0
ser-3	0	0	0	0	0	0	0	0	0
ahcy-1	0	0	0	0	0	0	0	0	0
dpf-3	0	0	0	0	0	0	0	0	0
syp-4	0	0	0	0	0	0	0	0	0
rpb-5	0	0	0	0	0	0	0	0	0
sacy-1	0	0	0	0	0	0	0	0	0
glh-1	0	0	0	0	0	0	0	0	0
T21G5.2	0	0	0	0	0	1	0	1	0
asd-2	0	0	0	0	0	0	0	0	0
smg-1	0	0	0	0	0	0	0	0	0
C48B6.3	0	0	0	-1	0	0	0	0	0
C48B6.2	0	0	0	0	0	0	0	0	0
ztf-4	0	0	0	0	0	0	0	0	0
cerk-1	0	0	0	0	0	0	0	0	0
T10B11.5	0	0	0	0	0	0	0	0	-1
T10B11.6	0	-1	0	0	0	0	-1	0	0
T10B11.7	0	0	0	0	0	0	0	0	0
pcbd-1	1	0	0	0	0	0	1	0	0
T10B11.8	0	0	0	0	0	0	0	0	0
rege-1	1	1	1	1	1	1	1	1	1
C30F12.2	0	0	0	0	0	0	-1	0	0
C30F12.3	0	0	0	0	1	0	0	0	0
C30F12.4	0	0	0	0	0	0	0	0	0
C30F12.5	0	0	0	0	0	0	0	0	0
ctg-1	0	0	0	0	0	0	0	0	0
chd-1	0	0	0	0	0	0	0	0	0
pdi-3	0	0	0	0	0	0	0	0	0
ubql-1	0	0	0	0	-1	0	0	0	0
W01A8.2	0	0	0	0	-1	0	0	0	0
plin-1	0	0	0	0	0	0	0	0	0
nuo-6	0	0	0	0	0	0	0	0	0
tofu-5	0	0	0	0	-1	0	0	0	0
kin-14	0	0	0	0	0	0	0	0	0
F22D6.2	0	0	0	0	0	0	0	0	0
nars-1	0	0	0	0	0	0	0	0	0
prpf-4	0	0	0	0	0	0	0	0	0
ekl-1	0	0	0	0	0	0	0	0	0
F22D6.8	0	0	0	0	0	0	0	0	0
F22D6.9	0	0	0	-1	0	0	0	0	0
col-60	0	0	0	0	0	0	0	0	0
unc-14	0	0	0	0	0	0	0	0	0
K10D3.4	0	0	0	0	0	0	0	0	0
hpo-11	0	0	0	0	0	0	0	0	0
fecl-1	0	-1	0	0	0	0	0	0	0
crml-1	0	0	0	0	0	0	0	0	0
xpa-1	0	0	0	0	0	0	0	0	0
mks-6	0	0	0	0	0	0	0	0	0
M05B5.1	0	0	0	0	0	0	0	0	0
M05B5.4	0	0	0	0	0	0	0	0	0
hlh-2	-1	0	0	-1	-1	0	-1	0	0
nhr-23	0	0	0	0	0	0	0	0	0
cnnm-4	0	0	0	0	0	0	0	0	0
swsn-9	0	0	0	0	0	0	0	0	0
hasp-1	0	0	0	0	0	0	0	0	0
R06C7.2	0	-1	0	0	-1	0	0	0	0
wago-1	0	0	0	0	0	0	0	0	0
cpg-3	0	0	0	0	-1	0	0	0	0
R06C7.6	0	0	-1	0	0	0	-1	0	0
adsl-1	0	0	0	0	0	0	0	0	0
lin-61	0	0	0	0	0	0	0	0	0
bub-1	0	0	0	0	0	0	0	0	0
ztf-15	0	0	0	0	0	0	0	0	0
hint-1	0	0	0	0	0	0	0	0	0
rde-2	0	0	0	0	0	0	0	0	0
F21C3.6	0	0	-1	0	0	-1	0	0	0
ztf-2	0	0	0	0	0	0	0	0	0
dylt-1	0	0	0	0	0	0	0	0	0
ttx-7	0	0	0	0	0	0	0	0	0
F13G3.6	0	0	-1	-1	0	0	0	0	0
F13G3.7	0	0	0	0	0	0	0	0	0
mrpl-13	0	0	0	0	0	0	0	0	0
mif-3	0	0	0	0	0	0	0	0	0
F13G3.10	-1	0	0	0	0	0	0	0	0
F52A8.1	0	0	0	0	0	0	0	0	0
gpb-2	0	0	0	0	0	0	0	0	0
glb-18	0	0	0	0	0	0	0	0	0
gcsh-2	0	0	0	0	0	0	0	0	0
kbrl-1	0	0	0	0	0	0	0	0	0
inx-14	0	0	0	0	0	0	0	0	0
lars-2	0	0	0	0	0	0	0	0	0
ZK524.4	0	0	0	0	0	0	0	0	0
T28F4.1	0	0	-1	0	0	0	0	0	0
T28F4.4	0	0	0	0	0	0	0	0	0
pbrm-1	0	0	0	0	0	0	0	0	0
goa-1	0	0	0	0	0	0	0	0	-1
nas-36	0	0	0	0	0	0	0	0	0
dcp-66	0	0	0	0	0	0	0	0	0
T25G3.1	0	0	0	0	0	0	0	0	0
chs-1	0	0	0	0	0	0	0	0	0
T25G3.3	0	0	0	0	0	0	0	0	0
T25G3.4	0	0	0	0	0	0	0	0	0
mans-1	0	0	0	0	0	0	0	0	0
D2030.2	0	0	0	0	0	0	0	0	0
D2030.3	0	0	0	0	0	0	0	0	0
D2030.4	0	0	0	0	0	0	0	0	0
mce-1	0	0	0	0	0	0	0	0	0
D2030.12	1	0	0	0	1	0	0	1	0
prg-1	0	0	0	0	0	0	0	0	0
D2030.7	0	0	0	0	0	0	0	0	0
D2030.11	0	0	0	0	0	0	0	0	0
D2030.8	0	0	-1	0	0	0	0	0	0
wdr-23	0	0	0	0	0	0	0	0	0
capg-1	0	0	0	0	0	0	0	0	0
F26A3.1	0	0	0	0	0	0	0	0	0
ncbp-2	0	0	0	0	0	0	0	0	0
rrf-1	0	0	0	0	0	0	0	0	0
ego-1	0	0	0	0	0	0	0	0	0
F26A3.4	0	0	0	0	0	0	0	0	0
F26A3.7	0	0	0	0	0	0	0	0	0
T24B1.1	0	0	0	0	0	0	0	0	0
T23G11.7	0	0	0	0	0	0	0	0	0
rlbp-1	0	0	0	0	0	0	0	0	0
lron-9	0	0	0	0	0	0	0	0	0
T23G11.4	0	0	0	0	0	0	0	0	0
gld-1	0	0	0	0	0	0	0	0	0
gna-2	0	0	0	0	0	0	0	0	0
T23G11.11	0	0	0	0	0	0	0	0	-1
T23G11.1	0	0	0	0	0	-1	0	0	0
F27D4.1	0	0	-1	0	0	0	0	0	0
lsy-22	0	0	0	0	-1	0	0	0	0
F27D4.7	0	0	0	0	0	0	0	0	0
F27D4.4	0	0	0	0	0	0	0	0	0
bckd-1B	0	0	0	0	0	0	0	0	0
F27D4.8	0	0	0	0	0	0	0	0	0
nsf-1	0	0	0	0	0	0	0	0	0
adr-1	0	0	0	0	0	0	0	0	0
VH15N14R.1	0	0	0	0	0	0	0	0	0
D2005.1	0	0	-1	0	0	0	0	0	0
D2005.3	0	0	0	0	0	0	0	0	0
D2005.4	0	0	0	0	0	0	0	0	0
D2005.7	0	0	0	0	0	0	0	0	0
drh-3	0	0	0	0	0	0	0	0	0
F30F8.1	0	0	0	0	0	0	0	0	0
gras-1	0	0	0	0	0	0	0	0	0
F30F8.9	0	-1	0	0	0	0	0	0	0
F30F8.10	0	0	0	0	0	0	0	0	0
F30F8.4	0	0	0	0	0	0	0	0	0
taf-5	0	0	0	0	0	-1	0	0	0
apb-3	0	0	0	0	0	0	0	0	0
nud-2	0	0	0	0	0	0	0	0	0
R11A5.3	0	0	0	0	0	0	0	0	0
pck-2	0	0	0	0	0	0	0	0	0
F55D12.5	0	0	0	0	0	0	0	0	-1
F20G4.2	0	0	0	0	0	0	0	0	0
smgl-1	0	0	0	0	0	0	0	0	0
nmy-2	0	0	0	0	0	0	0	0	0
T22C1.1	0	0	0	0	0	0	0	0	0
T22C1.3	0	0	0	0	0	0	0	0	0
T22C1.4	0	0	0	0	0	0	0	0	0
T22C1.5	0	0	0	0	0	0	-1	0	0
T22C1.6	0	0	0	0	0	0	0	0	0
jph-1	0	0	0	0	0	0	0	0	0
rbg-2	0	0	0	0	0	0	0	0	0
H05L14.3	0	0	0	0	0	0	0	0	0
H05L14.2	0	0	0	0	0	0	0	0	0
C54G4.7	0	0	0	0	0	0	0	0	0
dod-18	0	0	0	0	0	0	-1	0	0
cyc-1	0	-1	0	0	-1	0	0	0	-1
C54G4.9	0	0	0	0	0	0	0	0	0
eif-2beta	0	0	0	0	0	0	0	0	0
aho-3	0	0	0	0	0	0	0	0	0
cdc-48.3	0	0	0	0	0	0	0	0	0
ath-1	0	0	0	0	0	0	0	0	0
vacl-14	0	0	0	0	0	0	0	0	0
apr-1	0	0	0	0	0	0	0	0	0
rme-8	0	0	0	0	0	0	0	0	0
F18C12.3	0	0	0	0	0	0	0	0	0
spr-4	0	0	0	0	0	0	0	0	0
lin-10	0	0	0	0	-1	-1	0	0	0
mau-2	0	-1	0	-1	0	0	0	0	0
kcnl-2	0	0	0	1	0	0	0	0	0
dhs-3	0	0	0	0	-1	0	0	0	0
gla-3	0	0	0	0	0	0	0	0	0
T02E1.2	0	0	0	0	0	0	0	0	0
fitm-2	0	0	0	0	0	0	0	0	0
ZK265.6	0	0	0	0	0	0	0	0	0
sre-23	0	0	0	0	0	0	1	0	0
T01G9.2	0	0	0	0	0	0	0	0	0
kin-10	0	0	0	0	0	0	0	0	0
npp-2	0	0	0	0	0	0	0	0	0
mei-1	0	0	0	0	0	0	0	0	0
abts-1	0	0	0	0	0	0	0	0	0
F52B5.2	0	0	-1	0	0	0	0	0	0
F52B5.3	0	0	0	0	0	0	0	0	0
cep-1	0	0	0	0	0	0	0	0	0
rpl-25.2	0	0	-1	0	0	0	0	0	0
C34B7.1	0	0	0	0	0	0	0	0	0
mys-4	0	0	0	0	0	0	0	0	0
C34B7.2	0	0	0	0	0	0	0	0	0
rsd-6	0	0	0	0	0	0	0	0	0
tbcd-1	0	0	0	0	0	0	0	0	0
F16D3.5	0	0	0	0	0	0	0	0	0
T19A6.1	0	0	0	0	0	0	0	0	0
ser-5	0	0	0	0	0	0	0	0	0
ngp-1	0	0	0	0	0	0	0	0	0
nepr-1	0	0	0	0	0	0	0	0	0
T19A6.4	0	0	0	0	0	0	0	0	0
F02E9.1	0	0	0	0	0	0	0	0	0
lin-28	0	0	-1	0	0	0	0	0	0
F02E9.7	0	0	0	0	0	0	0	0	0
sin-3	0	0	0	0	0	0	0	0	0
sod-2	0	0	0	0	0	0	0	0	0
F02E9.5	0	0	-1	0	-1	0	0	-1	0
F02E9.10	0	0	0	0	0	0	0	0	0
dpt-1	0	0	0	0	0	0	0	0	0
F10D11.2	0	0	0	0	0	0	0	0	0
D1081.6	0	0	0	0	0	0	0	0	0
D1081.9	0	0	0	0	0	0	0	0	0
D1081.7	0	0	0	0	0	0	0	0	0
cdc-5L	0	0	0	0	0	0	0	0	0
sec-12	0	0	0	0	0	0	0	0	0
K02B12.2	0	0	0	0	0	0	0	0	0
K02B12.5	0	0	0	0	0	0	0	0	0
K02B12.7	0	0	0	0	0	0	0	0	0
zhp-3	0	0	-1	-1	-1	0	0	0	0
M04C7.2	0	0	0	0	0	0	0	0	0
gon-2	0	0	0	0	0	0	0	0	0
rskn-1	0	0	0	0	0	0	0	0	0
ran-4	0	0	0	0	0	0	0	0	0
R05D11.5	0	0	0	0	0	0	0	0	0
R05D11.9	0	0	0	0	0	0	0	0	0
paxt-1	0	0	0	0	0	0	0	0	0
R05D11.4	0	0	0	0	0	0	0	0	0
snrp-27	0	0	0	0	0	0	0	0	0
edc-3	0	0	0	0	0	0	0	0	0
F43G9.13	1	1	0	0	0	0	0	0	1
idha-1	0	0	0	-1	0	0	0	0	0
lmd-1	0	0	0	0	0	0	0	0	0
F43G9.4	0	0	0	0	0	0	0	0	0
slc-25A42	0	0	0	0	0	0	0	0	0
cfim-1	0	0	0	0	0	0	0	0	0
F43G9.7	0	0	0	0	0	0	0	0	0
fer-1	0	0	0	-1	0	-1	0	0	0
cpn-1	0	0	0	0	0	0	0	0	0
mfap-1	0	0	0	0	0	0	-1	0	0
F43G9.12	0	0	0	0	0	0	0	0	0
syx-17	0	0	0	0	0	-1	-1	0	0
sig-7	0	0	0	0	0	0	0	0	0
flp-22	0	0	1	0	0	0	0	1	0
mrt-1	0	0	0	0	0	0	0	0	0
syp-3	0	0	0	0	0	0	0	0	0
F39H2.3	0	0	0	0	-1	0	0	0	0
K07A12.1	0	0	0	0	0	0	0	0	0
egg-6	0	0	0	0	0	0	0	0	0
K07A12.4	0	0	0	0	0	0	0	0	0
mrps-15	0	0	0	0	0	0	0	0	0
asg-1	1	0	0	0	0	0	0	0	0
K07A12.5	0	0	-1	0	0	0	-1	0	0
pbs-7	0	0	0	0	0	0	0	0	-1
F39H11.1	0	0	0	0	0	0	0	0	0
tlf-1	0	0	0	0	0	0	0	0	0
cdk-8	0	0	0	-1	0	0	0	0	0
pas-4	0	0	0	0	0	0	0	0	0
rpb-3	0	0	0	0	0	0	0	0	0
C36B1.14	0	0	0	0	0	0	0	0	0
prp-4	0	0	0	0	0	0	0	0	0
dhfr-1	0	0	0	0	0	0	0	0	-1
gls-1	0	0	0	0	0	0	0	0	0
C36B1.9	0	0	0	0	0	0	0	0	0
gska-3	0	0	0	0	0	0	0	0	0
imp-1	0	0	0	0	0	0	0	0	0
C36B1.11	0	0	0	0	0	0	-1	0	0
DY3.8	0	0	0	0	0	0	0	0	0
tin-13	0	0	0	0	0	0	0	0	0
lmn-1	0	0	0	0	0	0	0	0	0
trt-1	0	0	-1	-1	0	0	0	0	0
mfb-1	0	1	1	1	0	1	1	1	1
sup-17	0	0	0	0	0	0	0	0	0
F36A2.3	0	0	-1	0	0	0	0	0	0
F36A2.2	0	0	0	0	0	0	0	0	0
cids-2	0	0	0	0	0	0	0	0	0
F36A2.7	0	0	0	0	-1	0	0	0	0
rps-15	0	0	0	0	0	0	0	0	0
F36A2.9	0	0	0	0	0	0	0	0	0
ubr-5	0	0	0	0	0	0	0	0	0
hum-1	0	0	0	0	0	0	0	0	0
T08G11.4	0	0	0	0	0	0	0	0	0
T08G11.1	0	0	0	0	0	0	0	0	0
madd-4	0	0	0	1	0	0	0	0	1
F53B6.4	0	-1	-1	0	0	0	0	0	0
F53B6.7	0	-1	0	-1	0	0	0	0	0
cutl-7	0	0	0	0	-1	0	0	0	0
snpc-4	0	0	0	0	0	0	0	0	0
mdt-31	0	0	0	0	0	0	0	0	0
spd-2	0	0	0	0	0	0	0	0	0
F32H2.10	0	-1	0	0	0	0	0	0	0
thoc-3	0	0	0	0	0	0	0	0	0
syx-7	0	0	0	0	-1	0	0	-1	0
fcp-1	0	0	0	0	0	0	0	0	0
rbpl-1	0	0	0	0	0	0	0	0	0
C31H5.4	-1	0	0	0	0	0	0	0	0
C31H5.5	0	0	0	0	0	0	0	0	0
prmt-7	0	0	0	0	0	0	0	0	0
snx-3	0	0	0	0	0	0	0	0	0
rad-54	0	0	0	0	0	0	0	0	0
rsbp-1	0	0	0	0	0	0	0	0	0
chaf-1	0	0	0	0	0	0	0	0	0
T06D10.3	0	0	0	0	0	0	0	0	0
mef-2	0	0	0	0	0	0	0	0	0
gei-17	0	0	0	0	0	0	0	0	0
gld-4	0	0	0	0	0	0	0	0	0
ZK858.8	0	0	0	1	0	0	1	1	0
clec-91	0	0	0	0	0	0	0	0	0
mel-26	0	0	0	0	0	0	0	0	0
ZK858.5	0	0	0	0	0	0	0	0	0
ZK858.6	0	0	0	0	0	0	0	0	0
ZK858.7	0	0	0	0	0	0	0	0	0
clsp-1	0	0	0	0	0	0	0	0	0
eef-2	0	0	0	0	0	0	0	0	0
pyk-1	0	0	0	-1	0	0	0	0	0
lim-9	0	0	0	0	0	0	0	0	0
aspm-1	0	0	0	0	0	0	0	0	0
gip-2	0	0	0	0	0	0	0	0	0
aph-1	0	0	0	0	0	0	0	0	0
tat-5	0	0	0	0	0	0	0	0	0
ent-6	0	0	0	0	0	0	0	0	0
F14B4.1	0	0	0	0	0	0	0	0	0
hxk-1	0	0	0	0	0	0	0	0	0
rpoa-2	0	0	0	0	0	0	0	0	0
prom-1	0	0	0	0	0	0	0	0	0
F26H9.2	0	0	0	0	0	0	0	0	0
F26H9.3	0	0	0	0	0	0	0	0	0
rab-5	0	0	0	0	0	-1	0	0	0
uev-3	0	0	0	0	0	0	0	0	0
F26H9.5	0	0	0	0	0	0	0	0	0
lin-41	0	0	0	0	0	0	0	0	0
M04C9.3	1	0	0	0	0	0	0	0	0
ppfr-1	0	0	0	0	0	0	0	0	0
rtcb-1	0	0	0	0	0	0	0	0	0
F16A11.1	0	0	0	0	0	0	0	0	0
C17E4.2	0	0	0	0	0	0	-1	0	0
marc-3	0	0	0	0	0	0	0	0	0
C17E4.4	0	-1	0	0	0	0	0	0	0
C17E4.11	0	0	0	0	0	0	0	0	0
pabp-2	0	0	0	0	0	0	0	0	0
C17E4.6	0	0	0	0	0	0	0	0	0
nkb-1	0	0	0	0	0	0	0	0	0
C17E4.10	0	0	0	0	0	0	0	0	0
mec-8	0	0	0	0	0	0	0	0	0
skr-1	0	0	0	0	0	0	0	0	0
calm-1	0	0	0	0	0	0	0	0	0
F30A10.15	0	0	0	0	0	0	0	0	0
stl-1	0	0	0	-1	0	0	0	0	0
sac-1	0	0	0	0	0	0	0	0	0
F30A10.3	0	0	0	0	-1	0	0	0	0
stn-1	0	0	0	0	0	0	0	0	0
F30A10.9	0	0	0	0	0	0	0	0	0
usp-48	0	0	0	0	0	0	0	0	0
smn-1	0	0	0	0	0	0	0	0	0
klp-16	0	0	0	0	0	0	0	0	0
C41G7.9	0	0	0	0	0	0	0	0	0
C41G7.3	0	0	0	0	0	0	0	0	0
set-32	0	0	0	0	0	0	0	0	0
irx-1	0	0	0	0	0	0	0	0	0
swah-1	0	0	0	0	0	0	0	0	0
C36F7.5	0	0	0	0	0	0	0	0	0
F42H11.1	0	0	1	0	0	0	0	0	0
lem-3	0	0	0	0	0	0	0	0	0
K07A1.17	0	0	0	0	0	0	0	0	0
K07A1.13	0	1	0	0	1	0	0	1	0
dut-1	0	0	0	0	0	0	0	0	0
K07A1.3	0	0	0	0	0	0	0	0	0
K07A1.5	-1	0	1	0	0	0	0	0	0
cri-1	0	0	0	0	0	0	0	0	0
aqp-9	0	0	0	0	0	0	0	0	0
K07A1.15	0	0	0	0	0	0	0	0	0
ile-1	0	0	0	0	0	0	0	0	0
ate-1	0	0	0	0	0	0	0	0	0
rba-1	0	0	0	0	0	-1	0	0	0
lin-53	0	0	0	0	0	0	0	0	0
nra-2	0	0	0	0	0	0	0	0	0
rps-19	0	0	0	-1	0	0	-1	0	0
T05F1.2	0	0	0	0	0	0	0	0	0
hsr-9	0	0	0	0	0	0	0	0	0
T05F1.4	0	0	0	0	0	0	0	0	0
T05F1.13	0	0	0	0	0	0	0	0	0
lab-1	0	0	0	0	0	0	0	0	0
asfl-1	0	0	0	0	0	0	0	0	0
npp-14	0	0	0	0	0	0	0	0	0
cel-1	0	0	0	0	0	0	0	0	0
C03D6.1	-1	-1	-1	-1	-1	-1	-1	-1	-1
rpl-24.2	0	0	0	0	0	0	0	0	0
C04F12.1	0	0	0	0	0	0	0	0	0
C04F12.2	0	0	0	0	0	0	0	0	0
C04F12.11	0	0	0	0	0	0	0	0	0
rnh-1.3	0	0	0	0	0	0	0	0	0
fce-1	0	0	0	0	0	0	0	0	0
C16C2.4	0	0	0	0	0	0	0	0	0
ocrl-1	0	0	0	0	0	0	0	0	0
eat-16	0	-1	-1	-1	-1	-1	-1	-1	-1
gfi-2	0	0	0	0	0	0	0	0	0
sur-6	0	0	0	0	0	0	0	0	0
F26E4.2	0	0	0	0	0	1	0	0	0
F26E4.4	0	0	0	0	0	0	0	0	0
F26E4.6	0	0	-1	0	0	0	0	0	0
drsh-1	0	0	0	0	0	0	0	0	0
tba-1	0	0	0	0	0	0	0	0	0
cco-1	0	0	0	0	0	0	0	0	0
hrdl-1	0	0	0	0	0	0	0	0	0
ensa-1	0	0	0	0	0	0	0	0	0
K10C3.4	0	0	0	0	0	0	0	0	0
K10C3.5	0	0	0	0	0	0	0	0	0
nhr-49	0	0	0	0	0	0	0	0	0
inx-20	0	0	0	0	0	0	0	0	-1
mom-4	0	0	0	0	0	0	-1	0	0
lsl-1	0	0	0	0	0	0	0	0	0
ztf-11	1	0	0	0	1	0	0	1	0
strl-1	0	0	0	-1	0	0	0	0	0
epg-8	0	0	0	0	0	0	0	0	0
dsbn-1	0	0	0	0	0	0	0	0	0
Y106G6A.1	0	0	-1	0	0	0	0	0	0
sqv-5	0	0	0	0	0	0	0	0	0
T24D1.2	0	0	0	0	0	0	0	0	0
har-2	0	0	0	0	0	0	0	0	0
T24D1.3	0	0	0	0	0	0	0	0	0
tag-179	0	0	0	0	0	0	0	0	0
mom-5	0	0	0	0	0	0	0	0	0
T23D8.3	0	0	0	0	0	0	0	0	0
eif-3.C	0	0	0	0	0	0	0	0	0
sys-1	0	0	0	0	0	0	0	0	0
his-67	0	0	0	0	0	0	0	0	0
his-68	0	0	0	0	0	0	0	0	0
alg-5	0	0	0	0	0	0	0	0	0
eak-6	0	0	-1	0	0	0	0	0	0
rae-1	0	0	0	0	0	0	0	0	0
ercc-1	0	0	0	0	0	0	0	0	0
F10G8.9	0	0	0	0	0	0	0	0	0
mut-16	0	0	0	0	0	0	0	0	0
scpl-1	0	0	0	-1	0	0	0	0	0
Y106G6D.1	0	0	0	0	0	0	0	0	0
Y106G6D.5	0	0	0	0	0	0	0	0	0
Y106G6D.7	0	0	0	0	0	0	0	0	0
tag-72	0	0	0	0	0	0	0	0	0
C25A1.1	0	0	0	0	0	0	0	0	0
C25A1.4	0	0	0	0	0	0	0	0	0
fath-1	0	0	0	0	0	0	0	0	0
C25A1.16	0	0	0	0	0	0	0	0	0
iars-2	0	0	0	0	0	0	0	0	0
clec-87	0	0	0	0	0	0	0	0	0
rsa-1	0	0	0	0	0	0	0	0	0
dao-5	0	0	0	0	0	0	0	0	0
lid-1	0	0	0	0	0	0	0	0	0
mrpl-34	0	0	0	0	0	0	0	0	0
aha-1	0	0	0	0	0	0	0	0	0
ced-12	0	0	0	0	0	0	0	0	0
csnk-1	0	0	0	0	0	0	0	0	0
ZC247.4	0	0	0	0	0	0	0	0	0
ZC247.1	0	0	0	0	0	0	0	0	0
wts-1	0	0	0	0	0	0	0	0	0
T20F10.2	0	0	0	0	0	0	0	0	0
Y106G6G.2	0	0	0	0	0	0	0	-1	0
rps-7	0	0	0	0	0	0	0	0	0
ZC434.4	0	0	0	0	0	0	0	0	0
ears-1	0	0	0	0	0	0	0	0	0
aph-2	0	0	0	0	0	0	0	0	0
ZC434.7	0	0	0	0	0	0	0	0	0
ZC434.8	0	0	0	0	0	0	0	0	0
ned-8	0	0	0	0	0	0	0	0	0
hpo-35	0	0	0	0	0	0	0	0	0
F45H11.5	0	0	0	0	0	0	0	1	0
mgl-2	0	0	0	0	0	0	0	0	0
cup-2	0	0	0	0	0	0	0	0	0
tag-353	0	0	0	-1	0	0	0	0	0
blmp-1	0	1	0	0	1	0	0	0	0
maph-1.2	0	0	0	0	0	0	0	0	0
Y106G6H.1	0	0	0	0	0	0	1	1	0
pab-1	0	0	0	0	0	0	0	0	0
rpl-30	0	0	0	1	0	0	0	0	0
madf-10	-1	0	0	0	0	0	0	0	0
pdpr-1	0	0	0	0	0	0	0	0	0
Y106G6H.6	0	0	0	0	-1	0	0	0	0
sec-8	0	0	0	0	0	0	0	0	0
Y106G6H.8	0	0	0	0	0	0	0	0	0
duo-3	0	0	0	0	0	0	0	0	0
Y106G6H.14	0	0	0	-1	0	0	0	0	0
ska-1	0	0	0	0	0	0	0	0	0
row-1	0	0	0	0	0	0	0	0	0
mus-101	0	0	0	0	0	0	0	0	0
F37D6.3	0	0	0	0	0	0	0	0	0
F37D6.4	0	0	0	0	0	0	0	0	0
tag-68	0	0	0	0	0	0	0	0	0
exos-3	0	0	0	0	0	0	0	0	0
F59C6.5	0	0	0	0	0	0	0	0	0
F59C6.12	0	0	0	0	0	0	0	0	0
F59C6.14	0	0	0	0	0	0	0	0	0
F59C6.1	0	0	0	0	0	0	0	0	0
tli-1	0	0	0	0	-1	0	0	-1	-1
F25H2.3	0	0	0	0	0	1	0	0	1
F25H2.4	0	0	0	0	0	-1	0	0	0
ndk-1	0	0	0	0	0	0	0	0	0
F25H2.6	0	0	0	0	0	0	0	0	0
F25H2.7	0	0	0	0	0	0	0	0	0
ubc-25	0	0	0	0	0	0	0	0	0
pas-5	0	0	0	0	0	0	0	0	0
rla-0	0	0	0	0	0	0	0	0	0
tct-1	0	0	0	0	0	0	0	0	0
F25H2.12	-1	0	0	0	0	0	0	-1	0
rtel-1	0	0	0	0	0	0	0	0	0
lst-1	0	0	0	-1	0	0	0	0	0
T22A3.12	0	0	0	0	0	0	0	0	0
pash-1	0	0	0	-1	0	0	0	0	0
lam-3	0	0	0	0	0	0	0	0	0
mafr-1	0	0	0	0	0	0	0	0	0
arch-1	0	0	0	0	0	0	0	0	0
B0511.6	0	0	0	0	0	0	0	0	0
cutl-14	-1	0	0	-1	0	0	0	-1	0
B0511.7	0	0	0	0	0	0	0	0	0
B0511.19	0	0	0	0	0	0	0	0	0
B0511.13	0	0	0	0	0	0	0	0	0
mrps-30	0	0	0	0	0	0	0	0	0
cdc-26	0	0	0	0	0	0	0	0	0
eif-3.E	0	0	0	0	0	0	0	0	0
fbxa-125	1	0	0	0	0	0	0	0	0
B0511.11	0	0	0	0	0	0	0	0	0
B0511.2	0	-1	0	0	0	0	0	0	0
B0511.12	0	0	0	0	0	0	0	0	0
lonp-1	0	0	0	0	0	0	0	0	0
C34B2.10	0	0	0	0	0	0	0	0	0
sdha-2	0	0	0	0	0	0	0	0	0
C34B2.8	0	0	0	0	0	0	0	0	0
kbp-5	0	0	0	0	0	0	0	0	0
C34B2.9	1	0	1	0	0	0	1	1	1
B0205.1	0	0	0	0	0	0	0	0	0
B0205.9	0	0	0	0	0	1	0	0	0
B0205.8	0	0	0	0	0	0	0	0	0
B0205.12	0	0	0	0	-1	0	0	0	0
rpn-10	0	0	0	0	0	0	0	0	0
mrpl-9	0	-1	0	-1	-1	0	0	0	0
kin-3	0	0	0	0	0	0	0	0	0
B0205.6	0	0	0	0	0	0	0	0	0
B0205.5	0	0	0	0	0	0	0	0	0
daf-16	0	0	0	0	0	0	0	0	0
gpx-8	0	0	0	0	0	0	0	0	0
F55A3.6	0	0	0	0	0	0	0	0	0
F55A3.3	0	0	0	0	0	0	0	0	0
F55A3.2	0	0	0	0	0	0	0	0	0
marc-6	0	0	0	0	0	0	0	0	0
C35E7.8	0	0	0	0	0	0	0	0	0
C35E7.5	0	0	0	0	0	0	0	0	0
C35E7.4	0	0	0	0	0	0	0	0	0
C35E7.3	0	0	0	0	0	0	0	0	0
C35E7.2	0	0	0	0	0	0	0	0	0
C35E7.11	0	0	0	0	0	0	0	0	0
vet-2	0	0	-1	0	0	0	-1	-1	0
Y37F4.7	0	0	0	1	0	0	0	0	0
Y37F4.6	0	0	0	0	0	0	0	0	0
lrk-1	0	0	0	0	0	0	0	0	0
mop-25.3	0	0	0	0	0	0	0	0	0
cpn-4	0	0	0	0	0	0	0	0	0
F49D11.10	0	0	0	0	0	0	0	0	0
tag-296	0	0	0	0	0	0	0	0	0
prp-17	0	0	0	0	0	0	0	0	0
Y95D11A.3	0	0	-1	-1	0	0	0	0	0
Y95D11A.1	0	0	0	0	0	0	0	0	0
impt-1	0	0	0	0	0	0	0	0	0
Y52B11A.3	0	0	0	0	0	0	0	0	0
Y52B11A.12	0	0	0	0	0	0	0	0	0
Y52B11A.8	0	0	0	0	0	0	0	0	0
dxbp-1	0	0	0	0	0	0	0	0	0
Y52B11A.10	0	0	0	0	0	0	0	0	0
Y52B11A.18	0	0	0	0	0	0	0	0	0
Y52B11A.19	0	0	0	0	0	0	0	0	0
Y52B11A.11	0	0	0	0	0	0	0	0	0
hmr-1	0	0	0	0	0	0	0	0	0
Y52B11C.1	0	0	0	0	0	0	0	0	0
F28D9.4	0	0	0	0	0	0	0	-1	0
rsr-1	0	0	0	0	0	0	0	0	0
sri-5	0	0	1	0	0	0	0	0	0
rsy-1	0	0	0	0	0	0	0	0	0
Y53H1A.2	0	0	0	0	0	0	0	0	0
nfya-2	0	0	0	0	0	0	0	0	0
F46A8.11	0	0	0	0	0	0	0	0	0
F36D1.9	0	0	0	0	0	0	0	0	0
madf-2	0	0	0	0	0	0	0	0	0
cutl-10	0	-1	0	-1	0	-1	0	-1	-1
Y53H1B.6	0	0	0	0	0	0	-1	0	0
H25P06.5	0	0	0	0	0	0	0	0	0
hxk-2	0	0	0	0	0	0	0	0	0
cdk-9	0	0	0	0	0	0	0	0	0
M04D5.1	0	0	0	0	0	0	0	0	0
pes-2.1	0	0	0	0	0	0	0	0	0
F56G4.6	0	0	0	0	0	0	0	0	0
F56G4.4	-1	0	0	0	0	0	-1	0	-1
png-1	0	-1	0	0	0	0	0	0	0
aat-9	0	-1	0	0	0	0	0	0	0
ego-2	0	0	0	0	0	0	0	0	0
C27C7.7	0	0	0	0	0	0	0	0	0
C27C7.1	0	0	0	0	0	0	0	0	0
K08C9.2	0	0	0	0	0	0	0	0	0
col-65	0	0	0	0	0	0	0	0	0
F32B4.8	0	0	0	0	0	0	0	0	0
F32B4.4	0	-1	0	0	0	0	0	0	0
dys-1	0	0	0	0	0	0	0	0	0
F15D3.9	0	0	0	0	0	0	0	0	0
F15D3.6	0	0	0	0	0	0	0	0	0
timm-23	0	0	0	0	0	0	0	0	0
pals-1	0	0	0	0	0	0	0	0	0
C17D12.7	0	0	0	0	0	0	0	0	0
dhhc-7	0	0	-1	-1	0	0	0	0	0
W04G5.1	0	0	0	0	0	0	0	0	0
W04G5.8	0	0	1	1	0	0	0	0	0
kpc-1	0	0	0	0	0	0	0	0	0
scrm-4	0	0	0	0	0	0	0	0	0
F11A6.15	0	0	0	0	0	0	0	0	0
pgrn-1	0	0	0	0	0	0	0	0	0
oac-19	0	1	0	0	0	0	0	0	0
F35E2.8	0	0	0	0	0	0	0	0	0
F35E2.9	0	0	0	0	0	0	0	0	0
Y47H9B.2	0	0	0	0	0	0	0	0	0
vab-10	0	0	0	0	0	0	0	0	0
T02G6.5	0	0	0	0	0	0	0	0	0
dhhc-2	0	0	0	0	0	0	0	0	0
Y47H9C.3	0	0	0	0	0	0	0	0	0
ced-1	0	0	0	0	0	0	0	0	0
dnj-27	0	0	0	0	0	0	0	0	0
csp-3	0	0	0	0	0	0	0	0	0
eif-2Bbeta	0	0	0	0	0	0	0	0	0
Y47H9C.8	0	0	0	0	0	0	0	0	0
Y47H9C.12	1	0	0	0	0	0	0	0	0
Y47H9C.9	0	0	0	0	0	0	0	0	0
fbxa-216	0	0	0	0	0	0	0	0	0
exo-3	0	0	0	0	0	0	0	0	0
R09B3.2	0	0	0	0	0	0	0	0	0
R09B3.3	0	0	0	0	0	0	0	0	0
ubc-12	0	0	0	0	0	0	0	0	0
mag-1	0	0	0	0	0	0	0	0	0
hda-3	0	0	0	0	0	0	0	0	0
fdps-1	0	0	0	0	0	0	0	0	0
wve-1	0	0	0	0	0	0	0	0	0
R06C1.4	0	0	0	0	0	0	0	0	0
R06C1.6	0	0	0	0	0	0	0	0	0
hsf-1	0	0	0	0	0	0	0	0	0
rga-2	0	0	0	0	0	0	0	0	0
Y53C10A.5	0	0	-1	0	0	-1	-1	0	0
Y53C10A.6	0	0	0	0	0	0	0	0	0
abt-5	0	0	0	0	-1	0	0	0	0
F58D5.5	0	0	0	0	0	0	0	0	0
ksr-2	0	0	0	0	0	0	0	0	0
hrp-2	0	0	0	0	0	0	0	0	0
F58D5.2	0	0	0	0	0	0	0	0	0
F58D5.3	0	0	0	0	0	0	0	0	0
clp-3	0	0	1	0	0	0	0	0	0
Y47H10A.5	0	0	1	0	0	1	0	1	1
rrf-2	0	0	0	0	0	0	0	0	0
M01G12.9	0	0	0	0	0	0	0	0	0
abhd-11.2	0	0	0	0	0	0	0	0	0
R05D7.5	0	0	0	0	0	0	0	0	0
C15C6.1	0	0	0	0	0	0	0	0	0
C15C6.3	0	0	0	0	0	0	0	0	0
C15C6.4	0	0	0	0	0	0	0	0	0
sdz-14	0	0	0	0	0	0	0	0	0
F14B6.2	0	0	0	0	0	0	0	0	0
F14B6.3	0	0	0	0	0	0	0	0	0
C47F8.6	0	0	0	0	0	0	-1	0	0
nhr-81	0	0	0	0	0	0	0	0	0
C47F8.1	0	0	0	0	0	0	0	0	0
glct-1	0	0	0	0	1	0	0	0	0
E03H4.1	0	0	0	0	0	-1	0	0	0
E03H4.8	0	0	0	0	0	0	0	1	0
E03H4.11	0	1	0	1	0	1	1	0	1
lys-9	0	0	0	0	0	0	0	0	0
T27F6.1	0	0	0	0	0	0	0	0	0
clec-12	0	0	0	0	0	0	0	0	0
sygl-1	0	0	0	0	0	0	0	0	0
pars-2	0	0	0	-1	0	0	0	0	0
T27F6.6	0	0	0	0	0	0	0	0	0
T27F6.7	0	0	0	0	0	0	0	0	0
T27F6.8	0	0	0	0	0	0	0	0	0
K11D2.1	0	0	0	0	0	0	0	0	0
asah-1	0	0	-1	-1	-1	0	-1	0	0
unc-101	0	0	0	0	0	0	0	0	0
K11D2.5	0	0	0	0	0	0	0	0	0
pri-2	0	0	0	0	0	0	0	0	0
W02D9.2	0	0	0	0	0	0	0	0	0
hmg-20	0	0	0	0	0	0	0	0	0
W02D9.4	0	0	0	0	0	0	0	0	0
W02D9.10	0	0	0	0	0	0	0	0	0
dlk-1	0	0	0	0	0	0	0	0	0
F33E2.5	0	0	0	0	0	0	0	0	0
mcrs-1	0	0	0	0	0	0	0	0	0
H28O16.1	0	0	0	0	0	0	0	0	0
T26E3.7	0	0	0	0	0	0	0	0	0
T26E3.8	0	0	0	0	0	0	0	-1	0
T26E3.5	0	0	0	0	0	0	0	0	0
T26E3.4	0	0	0	0	0	0	0	0	0
par-6	0	0	0	0	0	0	0	0	0
ndx-1	0	0	0	0	0	0	0	0	0
sra-24	0	0	0	0	0	0	0	0	0
pfd-3	0	0	0	0	0	0	0	0	0
W02A11.1	0	0	0	0	0	0	0	0	0
vps-25	0	0	0	0	0	0	0	0	0
toe-4	0	0	-1	0	0	0	0	0	0
uba-2	0	0	0	0	0	0	0	0	0
bath-34	0	0	-1	0	0	0	0	0	0
bath-35	0	0	0	0	0	0	0	0	0
B0019.2	0	0	0	0	0	0	0	0	0
attf-6	0	0	0	0	0	0	0	0	0
gsk-3	0	0	0	0	0	0	0	0	0
nhx-8	0	0	0	0	0	0	0	0	0
ptr-17	0	0	0	0	0	0	0	0	0
Y18D10A.9	0	0	0	0	0	0	0	0	0
Y18D10A.11	0	0	0	0	0	0	0	0	0
Y18D10A.23	0	0	0	0	0	0	0	0	0
pad-1	0	0	0	0	0	0	0	0	0
car-1	0	0	0	0	0	0	0	0	0
fkb-8	0	0	0	0	0	0	0	0	0
fkb-2	0	0	0	0	0	0	0	0	0
pfn-1	0	0	0	0	0	0	0	0	0
Y18D10A.21	0	0	0	0	0	0	0	0	0
F08A8.8	0	0	0	0	0	0	0	0	0
F08A8.5	0	0	0	0	0	0	0	0	0
fbxa-101	0	0	0	0	0	0	0	0	0
fbxa-140	0	0	0	0	0	0	0	0	0
C47B2.2	0	0	0	0	0	0	0	0	0
tba-2	0	0	0	0	0	0	0	0	0
pbs-2	0	0	0	0	0	0	0	0	0
eif-6	0	0	0	0	0	0	0	0	0
prx-11	0	0	0	0	0	0	0	0	0
gale-1	0	0	0	0	0	0	0	0	0
efsc-1	0	0	0	0	0	0	0	0	0
C47B2.9	0	0	0	0	0	0	0	0	0
nlp-15	-1	0	0	0	0	0	0	0	0
smu-1	0	0	0	0	0	0	0	0	0
pmr-1	0	0	0	0	0	0	0	0	0
W05B5.1	0	0	0	0	0	0	0	0	0
npr-14	0	0	0	0	0	0	0	0	0
nhr-85	-1	0	0	0	0	0	0	0	0
hpo-2	0	0	0	0	1	1	1	0	0
pals-2	0	0	0	0	1	0	0	0	0
pals-14	0	0	0	0	0	0	0	0	0
F22G12.4	0	0	0	0	0	0	0	0	0
F22G12.5	0	0	0	0	0	0	0	0	0
clec-109	-1	0	0	0	0	0	0	-1	0
ZK1225.1	0	0	0	0	0	0	0	0	0
ZK1225.3	0	0	0	0	0	0	0	0	0
ZK1053.4	0	0	0	0	0	0	0	0	0
ZK1053.3	0	0	0	0	0	0	0	0	0
F44F1.6	0	0	0	0	0	0	0	0	0
F44F1.4	0	0	0	0	0	0	0	0	0
vet-6	0	0	0	0	0	0	0	0	0
M01E5.2	0	0	0	0	-1	-1	0	0	-1
M01E5.3	0	0	0	0	0	0	0	0	0
M01E5.4	0	0	0	0	0	0	0	0	0
top-1	0	0	0	0	0	0	0	0	0
T04D3.1	0	0	0	0	0	0	0	0	-1
pde-1	0	0	0	0	0	0	0	0	0
gcy-35	0	0	1	1	0	0	0	0	0
T04D3.5	0	0	0	0	0	0	0	0	0
W08E3.2	0	0	0	0	0	0	0	0	0
snr-2	-1	0	0	0	0	0	0	0	-1
ola-1	0	0	0	0	0	0	0	0	0
Y40B1A.1	0	0	0	0	0	-1	-1	0	0
Y40B1A.3	0	0	0	0	0	0	0	0	0
C01A2.6	0	0	0	0	0	0	0	0	0
tads-1	0	0	0	0	0	0	0	0	0
oxa-1	0	0	0	0	0	0	0	0	0
C01A2.1	0	0	0	0	0	0	0	0	0
W05H12.2	0	0	0	0	0	0	0	0	0
W05H12.4	0	0	0	0	0	0	0	0	0
W05H12.1	0	0	-1	0	0	0	0	0	0
slc-25A46	0	0	0	0	0	0	0	0	0
eif-3.J	0	0	0	0	0	0	0	0	0
spr-5	0	0	0	0	0	0	0	0	0
Y48G10A.4	0	0	0	0	0	0	0	0	0
Y48G10A.5	0	0	0	0	0	0	0	0	0
Y48G10A.3	0	0	0	0	0	0	0	-1	0
Y48G10A.2	0	0	0	0	0	-1	0	0	0
Y48G10A.1	0	0	0	0	0	0	0	0	0
soem-1	0	0	0	0	0	0	0	0	0
ndx-8	0	0	0	0	0	0	0	0	0
Y87G2A.19	0	0	0	0	0	0	0	0	0
Y87G2A.18	0	0	0	0	0	0	0	0	0
Y87G2A.1	0	0	0	0	0	0	0	0	0
Y87G2A.25	0	0	0	0	0	0	0	0	0
Y87G2A.2	0	0	0	0	0	0	0	0	0
atg-4.1	0	0	0	0	0	0	0	0	-1
aex-6	0	0	0	0	0	0	0	0	0
glp-4	0	0	0	0	0	0	0	0	0
Y87G2A.16	0	0	0	0	0	0	0	0	0
grd-15	0	0	-1	0	0	0	0	0	0
cyn-15	0	0	0	0	0	0	0	0	0
nyn-2	0	0	0	0	0	0	0	0	0
gpi-1	0	0	0	0	0	0	0	0	0
ubc-14	0	0	-1	0	0	0	0	0	-1
vps-28	0	0	0	0	0	0	0	0	0
eipr-1	0	0	0	0	0	0	0	0	0
Y87G2A.13	0	0	0	0	0	0	0	0	0
agef-1	0	0	0	0	0	0	0	0	0
W09C5.1	0	0	0	0	0	0	0	0	0
unc-59	0	0	0	0	0	0	0	0	0
ins-33	0	0	0	0	0	0	0	0	0
rpl-31	0	0	0	0	0	0	0	0	0
W09C5.7	0	0	0	0	0	0	0	0	0
W09C5.12	0	0	0	0	0	0	0	0	0
W04A4.5	0	0	0	0	0	0	0	0	0
Y6B3B.3	0	0	0	0	0	0	0	0	0
Y6B3B.9	0	0	0	0	0	0	0	0	0
Y6B3B.8	0	0	0	0	0	0	0	0	0
gpap-1	0	0	0	0	0	0	0	-1	0
Y6B3B.4	0	0	0	0	0	0	0	0	0
Y37H9A.1	0	0	0	0	0	0	0	0	0
Y37H9A.3	0	0	0	0	0	0	0	0	0
Y37H9A.2	0	0	0	0	0	0	0	0	0
Y37H9A.5	0	0	0	0	0	0	0	0	0
W09G3.7	0	0	0	-1	0	0	0	0	0
tag-229	0	0	0	0	0	0	0	0	0
maea-1	0	0	0	0	0	0	0	0	0
W09G3.6	0	0	0	0	0	0	0	0	0
W09G3.1	0	0	0	0	0	0	0	0	0
W04A8.1	0	0	0	0	0	0	0	0	0
W04A8.2	0	0	0	0	0	0	0	0	0
W04A8.4	0	0	0	0	0	0	0	0	0
W04A8.3	0	0	0	0	0	0	0	0	0
W04A8.5	0	0	0	0	0	0	0	0	0
W04A8.9	0	0	0	0	0	0	0	0	0
W04A8.6	0	0	0	0	0	0	0	0	0
taf-1	0	0	0	0	0	0	0	0	0
Y71A12B.2	0	0	0	0	0	0	0	0	0
Y71A12B.3	0	0	0	0	0	0	0	0	0
trp-4	0	-1	0	0	0	0	0	0	0
Y71A12B.7	0	0	0	0	0	0	0	0	0
usp-3	0	0	0	0	0	0	0	0	0
rps-6	0	0	0	0	0	0	0	0	0
Y71A12B.10	0	0	0	0	0	0	0	0	0
Y71A12B.11	0	0	0	0	0	0	0	0	0
gadr-5	0	0	0	0	0	0	0	0	0
Y71A12B.32	0	0	0	0	0	0	0	0	0
Y71A12B.15	0	0	0	0	0	0	0	0	0
Y71A12B.12	0	0	0	0	0	0	0	0	0
ZC334.4	0	0	0	0	0	0	0	0	0
Y71A12C.2	0	0	0	0	0	0	0	0	0
gadr-6	0	0	0	0	0	0	0	0	0
fbxb-93	0	0	0	0	0	0	0	0	0
fbxb-56	0	0	0	0	0	0	0	0	0
fbxb-101	0	0	0	0	-1	0	0	0	0
fbxb-100	0	0	0	0	0	0	0	0	0
tdpt-1	0	0	0	0	0	0	0	0	0
tfg-1	0	0	0	0	0	0	0	0	0
dnj-29	0	0	0	0	0	0	0	0	0
Y63D3A.7	0	0	0	0	0	0	0	0	0
Y63D3A.8	0	0	0	0	0	0	0	0	0
mys-2	0	0	0	0	0	0	0	0	0
kal-1	0	0	0	0	-1	0	-1	0	-1
best-8	0	0	1	0	0	0	1	0	0
C37A5.7	0	0	0	0	-1	-1	0	-1	0
pry-1	0	0	-1	0	0	-1	0	-1	-1
ZK849.1	-1	0	0	0	0	0	0	0	0
eya-1	0	0	0	0	0	0	0	0	0
C49A1.8	0	0	0	0	0	0	0	0	0
fbxb-69	0	0	-1	0	0	0	-1	0	-1
F09C3.6	0	0	0	0	0	0	0	0	0
fbxb-67	0	0	0	0	0	0	0	0	0
fbxb-8	0	0	0	0	0	0	0	0	0
F49B2.7	0	0	0	0	0	0	0	0	0
F49B2.3	0	0	0	0	0	0	0	0	0
src-2	0	0	0	0	0	0	0	0	0
F49B2.6	0	0	0	0	0	0	0	0	0
Y105E8A.1	0	0	0	0	0	0	0	0	0
Y105E8A.2	0	0	0	0	0	0	0	0	0
Y105E8A.3	0	0	0	0	0	0	0	0	0
bbs-1	0	0	0	0	0	0	0	0	0
lev-10	0	0	0	0	0	0	0	0	0
eat-18	0	0	0	0	0	0	0	0	0
Y105E8A.8	0	0	0	0	0	0	0	0	-1
apg-1	0	0	0	0	0	0	0	0	0
hpo-13	0	0	0	0	0	0	0	0	0
Y105E8A.11	1	0	0	0	0	0	1	1	1
catp-1	0	0	0	0	0	0	0	0	0
Y105E8A.13	0	0	0	0	0	0	0	0	0
Y105E8A.14	0	0	0	0	0	0	0	0	0
rps-20	0	0	0	0	0	0	0	0	0
ekl-4	0	0	0	0	0	0	0	0	0
yars-1	0	0	0	0	0	0	0	0	0
Y105E8A.20	0	0	0	0	0	0	0	0	0
Y105E8A.28	0	0	0	0	0	0	0	0	0
Y105E8A.21	0	0	0	0	0	0	0	0	0
exc-4	0	0	0	0	0	0	0	0	0
zoo-1	0	0	0	0	0	0	0	0	0
rpom-1	0	0	0	0	0	0	0	0	0
Y105E8A.25	0	0	0	0	0	0	0	0	0
lev-11	0	0	0	0	0	0	0	0	0
exoc-8	0	0	0	0	0	0	0	0	0
bath-40	0	0	0	0	0	0	0	0	0
riok-2	0	0	0	0	0	0	0	0	0
hprt-1	0	-1	0	0	0	0	0	0	0
ero-1	0	-1	0	0	0	0	0	0	0
Y105E8B.9	0	0	0	0	0	0	0	0	0
Y54E5A.2	0	0	0	0	0	0	0	0	0
npp-4	0	0	0	0	0	0	0	0	0
Y54E5A.5	0	0	0	0	0	0	0	0	0
dus-2	0	0	0	0	0	0	0	0	0
Y54E5A.7	0	0	0	0	0	0	0	0	0
Y54E5A.8	0	0	0	0	0	0	0	0	0
pbs-5	0	0	0	0	0	0	0	0	0
K05C4.2	0	0	0	0	0	0	0	0	0
sol-2	0	0	0	0	0	0	0	0	0
K05C4.9	0	0	0	0	0	0	0	0	0
K05C4.8	0	0	0	0	0	0	0	0	0
K05C4.4	0	0	0	0	0	0	0	0	0
K05C4.7	0	0	0	0	0	0	0	0	0
hmp-2	0	0	0	0	0	0	0	0	0
K05C4.5	0	0	0	0	0	0	0	0	0
K05C4.3	0	0	0	0	0	0	0	0	0
mtx-1	0	0	0	0	0	0	0	0	0
dnj-12	0	0	0	0	0	0	0	0	0
F39B2.8	0	0	0	0	0	0	0	0	0
mtcu-1	0	0	0	0	0	0	0	0	0
F39B2.5	0	0	0	-1	0	0	0	0	0
sur-2	0	0	0	0	0	0	0	0	0
F39B2.3	0	0	0	0	0	0	0	0	0
uev-1	0	0	0	0	0	0	0	0	0
hinf-1	0	0	0	0	0	0	0	0	0
K11B4.1	0	0	0	0	0	0	0	0	0
blos-9	0	0	0	0	0	0	0	0	0
smp-1	0	0	0	0	0	0	0	0	0
Y54E5B.2	0	0	0	0	0	0	0	0	0
let-49	0	0	-1	0	0	0	0	0	0
ubc-16	0	0	0	0	0	0	0	0	0
eva-1	0	0	0	0	0	0	0	0	0
F32A7.4	0	0	0	0	0	0	0	0	0
maph-1.1	0	0	0	0	0	0	0	0	0
aex-5	0	0	0	1	0	0	0	1	1
str-245	0	0	0	0	0	0	0	0	0
unc-54	0	0	1	0	0	0	0	1	0
F11C3.1	0	0	0	0	0	0	0	0	0
frm-1	0	0	0	0	0	0	0	0	0
kin-1	0	0	0	0	0	0	0	0	0
ZK909.3	0	0	0	0	0	1	0	0	0
fbxb-70	-1	0	0	0	0	0	0	-1	0
ces-2	0	0	0	0	0	0	0	0	0
tep-1	0	0	0	0	0	0	0	0	0
pole-1	0	0	0	0	0	0	0	0	0
F33H2.6	0	0	0	0	0	0	0	0	0
dog-1	0	0	0	0	0	0	0	0	0
F33H2.2	0	0	0	0	0	0	0	0	0
set-10	0	0	0	0	0	0	0	0	0
F33H2.8	0	0	0	0	0	0	0	0	0
F33H2.3	0	0	0	0	0	0	0	0	0
F31C3.2	0	0	0	0	0	0	0	0	0
F31C3.3	0	0	0	0	0	0	0	0	0
zipt-1	0	0	0	0	0	0	0	0	0
psf-2	0	0	0	-1	0	0	0	0	0
F31C3.6	0	0	-1	-1	-1	-1	-1	-1	-1
2L52.1	0	0	0	0	-1	0	0	0	0
C01B12.6	0	0	0	0	0	0	0	0	0
C01B12.8	0	0	0	0	0	0	0	0	0
F23F1.4	0	0	0	0	0	0	0	0	0
F23F1.5	0	0	0	0	0	0	0	0	0
rpt-4	0	0	0	0	0	0	0	0	0
nfyc-1	0	0	0	0	0	0	0	0	0
rpoa-49	0	0	0	0	0	0	0	0	0
C23H3.5	0	0	0	0	0	0	0	0	0
sptl-1	0	0	0	0	0	0	0	0	0
C23H3.3	0	0	0	0	0	0	0	0	0
egl-26	0	-1	0	-1	0	0	-1	-1	0
C50D2.9	0	-1	0	0	0	0	-1	0	0
C50D2.7	0	0	0	-1	0	0	0	0	-1
C50D2.8	0	0	0	0	0	0	0	0	0
C50D2.10	0	0	0	0	0	0	0	0	0
cwn-1	0	0	0	0	0	0	0	0	0
T25D3.4	0	0	0	0	0	0	0	0	0
T25D3.3	0	0	0	0	0	0	0	0	0
mrpl-28	0	0	0	0	0	0	0	0	0
etr-1	0	0	0	0	0	0	0	0	0
T01D1.8	0	0	0	0	0	0	0	0	0
chs-2	0	-1	0	0	-1	-1	0	0	0
F48A11.4	0	0	0	0	0	0	0	0	0
ubxn-3	0	0	0	0	0	0	0	0	0
Y43H11AL.1	0	0	0	0	0	0	0	0	0
laat-1	-1	-1	0	0	-1	0	0	0	-1
pqn-85	0	0	0	0	0	0	0	0	0
B0432.7	0	0	0	0	0	0	0	0	0
B0432.8	0	0	0	0	0	0	0	0	0
B0432.13	0	0	0	0	0	0	0	0	0
B0432.9	1	1	0	0	1	0	0	0	1
B0432.10	0	0	0	0	0	0	0	0	0
misc-1	0	0	0	0	0	0	0	0	0
mrpl-41	0	0	0	0	0	0	0	0	0
djr-1.1	0	0	0	0	0	0	0	0	0
B0432.1	0	0	0	0	0	0	0	0	0
K01A2.5	0	0	0	0	0	0	0	0	0
K01A2.4	0	1	0	0	0	0	0	0	0
mps-2	0	0	0	0	0	0	0	0	0
K01A2.9	0	0	0	0	0	0	0	0	0
K01A2.12	0	0	0	0	0	0	0	0	0
D1069.3	0	0	0	0	-1	0	-1	0	0
dmsr-4	0	0	0	0	0	0	0	0	0
ptr-3	0	0	0	0	0	0	0	0	0
C03H5.5	0	0	0	0	0	0	0	0	0
C03H5.3	0	0	0	0	0	0	0	0	-1
nstp-4	0	0	0	0	0	0	0	0	0
C24H12.5	0	0	0	0	0	0	0	0	0
C24H12.4	0	0	0	0	0	0	0	0	0
C24H12.2	0	0	0	0	0	0	0	0	0
C24H12.1	0	0	0	0	0	0	0	0	0
W10D9.1	0	0	0	0	0	0	0	0	0
W10D9.6	0	0	0	0	0	0	0	0	0
W10D9.3	0	0	0	0	0	0	0	0	0
nfyb-1	0	0	0	0	0	0	0	0	0
tomm-22	0	0	0	0	0	0	0	0	0
nol-1	0	0	0	0	0	0	0	0	0
W07E6.5	0	0	0	0	0	0	0	0	0
W07E6.6	0	0	0	0	0	0	0	0	0
W07E6.2	0	0	0	0	0	0	0	0	0
prp-21	0	0	0	0	0	0	0	0	0
T27A1.1	0	0	0	0	0	0	0	0	0
T27A1.2	0	0	0	0	0	0	0	0	0
T27A1.3	0	0	0	0	0	0	0	0	0
mlt-10	0	0	0	0	0	0	0	0	0
C09E8.1	0	0	0	0	0	0	0	0	0
mlt-8	0	0	0	0	0	0	0	0	0
W08F4.7	0	0	0	0	0	0	0	0	0
cdc-37	0	0	0	0	0	0	0	0	0
W08F4.3	0	0	0	0	0	0	0	0	0
fbxb-14	0	0	0	0	0	0	0	0	0
W08F4.12	0	0	0	0	0	0	0	0	0
W08F4.13	0	0	0	0	0	0	0	0	0
fbxb-34	0	0	0	0	-1	0	0	0	0
nhl-3	0	0	0	0	0	0	-1	0	0
T04B8.5	0	0	0	0	0	0	0	0	0
K07E8.7	0	0	0	0	0	0	0	0	0
K07E8.10	0	0	1	0	0	0	0	0	0
T02H6.11	0	0	0	0	0	0	0	0	0
thoc-1	0	0	0	0	0	0	0	0	0
T02H6.1	0	0	0	0	0	0	0	0	0
Y39F10B.1	0	0	0	0	0	0	0	0	0
snt-6	0	1	1	0	0	0	0	0	0
Y39F10A.4	0	0	0	0	0	0	0	0	0
F46F5.5	0	0	0	0	-1	0	0	0	0
acdh-9	-1	1	0	0	0	0	0	1	0
alg-2	0	0	0	0	0	0	0	0	0
T07D3.8	0	0	0	0	0	0	0	0	0
T07D3.9	-1	0	0	0	0	0	0	0	0
fbxc-33	0	0	0	0	0	0	0	0	0
fbxc-29	0	0	0	0	0	0	0	0	0
fbxc-30	0	0	0	0	0	0	0	0	0
fbxc-28	0	0	0	0	0	0	0	0	0
fbxc-32	0	0	0	0	0	0	0	0	0
sdz-4	0	0	0	0	0	0	0	0	0
fbxc-18	0	0	0	0	0	0	0	0	0
C32B5.6	0	0	0	0	0	0	0	0	0
fbxc-17	0	0	0	0	0	0	0	0	0
fbxc-40	0	0	0	0	0	0	0	0	0
fbxc-39	0	0	0	0	0	0	0	0	0
fbxc-42	0	0	0	0	0	0	0	0	0
F45D11.7	0	0	0	0	0	0	0	0	0
F45D11.6	0	0	0	0	0	0	0	0	0
fbxb-30	0	0	0	0	0	0	0	0	-1
F45D11.5	0	0	0	0	0	0	0	0	0
F45D11.16	-1	0	0	0	0	0	0	0	0
btb-11	0	0	0	0	0	0	0	0	0
M01D1.4	0	0	0	0	0	0	0	0	0
fbxb-39	0	0	0	0	0	-1	0	0	0
fbxb-45	0	0	0	0	0	0	0	0	0
fbxb-40	0	0	0	0	-1	0	0	0	0
K02E7.7	0	0	0	0	0	0	0	0	0
btb-10	0	0	0	0	0	0	0	0	0
K02E7.12	0	0	0	0	0	0	0	0	0
K02E7.4	0	0	0	0	-1	0	0	0	-1
K02E7.3	0	0	0	0	0	0	-1	0	0
K02E7.2	0	-1	0	0	0	0	0	0	0
T13B5.9	-1	0	0	0	0	0	-1	0	-1
lips-11	0	0	0	0	0	0	0	0	0
lips-12	0	0	0	0	0	0	0	0	0
lips-13	0	0	0	0	0	0	0	0	-1
sut-1	0	0	0	0	0	0	0	0	0
eri-3	0	0	0	0	0	0	0	0	0
taf-6.1	0	0	0	0	0	0	0	0	0
W09B6.4	0	0	0	0	0	0	-1	0	0
pod-2	0	0	0	0	0	0	0	0	0
W09B6.5	0	0	0	0	0	0	0	0	0
F53A10.2	0	0	0	0	0	0	0	0	0
lin-42	0	0	0	0	0	0	0	0	0
clec-119	0	0	0	0	0	0	0	0	0
Y57G7A.5	0	0	0	-1	-1	-1	-1	0	0
srz-64	0	0	0	0	0	0	0	0	0
Y57G7A.2	0	0	0	0	0	0	0	0	0
emc-2	0	0	0	0	0	0	0	0	0
alh-6	0	0	0	0	0	0	0	0	0
fcho-1	0	0	0	0	0	0	0	0	0
vig-1	0	0	0	0	0	0	0	0	0
jip-1	0	0	0	0	0	0	0	-1	0
rog-1	0	0	0	0	0	0	0	0	0
F54D12.11	0	1	0	0	0	0	0	0	0
F54D12.8	0	0	0	0	0	0	0	0	0
F54D12.1	0	0	0	0	0	0	1	0	0
Y51H7C.7	0	0	0	0	0	0	0	0	0
cogc-4	0	0	0	0	0	0	0	0	0
Y51H7C.5	0	0	0	0	0	0	0	0	0
nol-6	0	0	0	0	0	0	0	0	0
Y51H7C.3	0	-1	0	0	0	0	0	0	0
Y51H7C.12	0	0	0	0	0	0	0	0	0
Y51H7C.15	0	0	1	0	0	0	0	0	0
emc-1	0	0	0	0	0	0	0	0	0
fgt-1	0	0	0	0	0	0	0	0	-1
fbxb-43	0	0	0	0	0	0	0	0	0
fbxb-52	0	0	0	0	-1	0	0	0	0
fbxb-51	0	0	0	0	0	0	0	0	0
fbxb-46	0	0	0	0	0	0	0	0	0
fbxa-163	0	0	0	-1	0	0	0	0	-1
fbxa-166	0	0	0	0	0	0	0	0	0
ZC204.17	0	0	0	0	0	0	0	0	0
fbxb-21	0	0	0	0	0	0	0	0	0
fbxb-20	0	0	0	0	0	0	0	0	0
fbxb-16	0	0	0	0	0	0	0	0	0
fbxb-15	0	0	0	0	0	0	0	0	0
btb-13	0	0	0	0	0	0	0	0	0
btb-12	0	0	0	0	0	0	0	0	0
ZC204.14	0	0	0	0	0	0	0	0	0
duxl-1	0	0	0	0	0	0	0	0	0
fbxb-17	0	-1	0	0	0	0	0	0	0
fbxb-26	0	0	0	0	0	0	0	0	0
fbxb-25	0	0	0	-1	0	0	0	0	-1
fbxc-26	0	0	0	0	0	0	0	0	0
F58E1.13	0	0	0	0	0	0	0	0	0
fbxb-47	0	0	0	0	0	0	0	0	0
sdz-18	0	0	0	0	0	0	-1	0	0
fbxa-184	-1	0	0	0	0	0	0	0	0
btb-7	0	0	0	0	0	0	0	0	0
btb-8	0	0	0	0	0	0	0	0	0
fbxb-11	0	0	0	0	0	0	0	0	0
ceh-82	0	0	0	0	0	0	0	0	0
ceh-83	-1	0	0	0	0	0	0	-1	0
F36H5.13	0	0	0	0	-1	0	0	0	0
F36H5.8	0	0	0	0	0	0	0	0	0
fbxb-53	0	0	0	0	0	0	0	0	0
F36H5.4	1	0	0	1	1	0	0	0	1
math-27	0	0	0	0	0	0	0	0	0
C08F1.9	0	0	0	0	0	0	0	0	0
fbxa-3	0	0	0	0	0	0	0	1	0
math-41	0	0	0	0	0	0	0	0	0
math-40	0	0	0	0	0	0	0	0	0
fbxb-97	0	0	0	0	0	0	0	0	0
C52E2.3	0	0	0	0	0	0	0	0	0
fbxb-95	0	0	0	0	0	0	0	0	0
C16C4.18	0	0	0	0	0	0	0	0	0
fbxb-98	0	0	0	0	0	0	0	0	0
C16C4.17	0	0	0	0	0	1	0	0	0
math-7	0	0	0	0	0	0	0	0	0
math-24	0	0	0	0	0	0	0	1	0
math-31	-1	-1	-1	-1	-1	0	-1	-1	-1
bath-4	0	0	0	0	0	0	0	0	0
bath-7	0	0	0	0	0	0	0	0	0
bath-2	0	0	0	0	0	0	0	0	0
F52C6.4	0	0	0	0	0	0	0	0	0
F52C6.3	0	0	0	0	0	0	0	0	0
F52C6.2	0	0	0	0	0	0	0	0	0
F52C6.12	0	0	0	0	0	0	0	0	0
F52C6.14	0	0	0	0	0	0	0	0	0
ZK250.4	0	0	0	0	0	0	0	0	0
ZK250.3	0	0	0	0	0	0	0	0	0
ZK250.2	0	0	0	0	0	0	0	0	0
math-50	0	1	0	1	0	0	1	0	1
math-44	0	0	0	0	0	0	0	0	0
math-20	0	1	0	1	1	0	0	1	0
F59H6.5	0	0	0	0	0	0	0	0	0
F59H6.2	0	0	0	0	0	0	0	0	0
cya-2	0	0	0	0	0	0	0	0	0
bath-21	0	0	0	0	0	0	0	0	0
bath-1	0	0	0	0	0	0	0	0	0
bath-3	0	0	0	0	0	0	-1	0	0
bath-5	0	0	0	0	0	0	0	0	0
btb-4	0	0	0	0	0	0	0	0	0
F59H6.14	0	0	0	0	0	0	0	0	0
bath-19	0	0	0	0	0	0	0	0	0
bath-20	0	0	0	0	0	0	0	0	0
bath-24	0	0	0	0	0	0	0	0	0
math-1	0	0	-1	0	0	0	0	0	0
F07E5.5	0	0	0	0	0	0	0	0	-1
F07E5.12	0	0	0	0	0	0	0	0	0
F07E5.9	0	0	0	0	0	0	0	0	0
trpl-5	0	0	0	0	0	0	0	0	0
T16A1.10	0	0	0	0	0	0	0	0	0
fbxb-37	0	0	0	0	0	0	0	0	0
T16A1.9	0	0	0	0	0	0	0	0	0
R52.6	0	0	1	0	0	0	1	0	1
sdz-28	0	0	0	0	0	0	0	0	0
C40A11.4	0	0	0	0	0	0	0	-1	0
C40A11.3	0	0	0	0	0	0	0	0	0
C40A11.6	0	0	0	0	0	0	0	0	0
C40A11.7	0	0	0	0	0	0	0	0	0
C40A11.8	0	0	0	-1	0	-1	0	0	0
C40A11.9	0	0	0	0	0	0	0	0	0
C33C12.11	0	0	0	-1	0	-1	0	0	-1
gba-2	0	0	0	0	0	0	0	0	0
mtq-2	0	0	0	0	0	0	0	0	-1
Y59C2A.2	0	0	0	0	0	0	0	0	0
Y59C2A.3	0	0	0	0	0	0	0	0	0
F54A3.5	0	0	0	0	0	0	0	0	0
F54A3.6	0	0	0	0	0	0	0	0	0
cct-3	0	0	0	0	0	0	0	0	0
F54A3.2	0	0	0	0	0	0	0	0	0
K09F6.3	0	0	0	0	0	0	0	0	0
K09F6.2	0	0	0	0	0	0	0	0	0
K09F6.5	0	0	0	0	0	0	0	0	0
K09F6.6	1	0	0	0	0	0	0	0	0
K09F6.9	0	0	0	0	0	0	0	0	0
K09F6.10	0	0	0	0	0	0	0	0	0
fbxc-25	0	0	0	0	0	0	0	0	0
B0281.4	0	0	0	0	0	0	0	0	0
B0281.5	0	-1	0	0	0	0	0	0	0
ZK1240.3	0	0	0	0	0	0	0	0	0
F43C11.9	0	0	0	0	0	0	0	0	0
F43C11.6	0	0	0	0	0	0	0	0	0
fbxa-4	0	0	0	0	0	0	0	0	0
F42G2.7	0	0	0	0	0	0	0	0	0
ceh-86	0	0	0	0	0	0	0	0	0
tsr-1	0	0	0	0	0	0	0	0	0
mnat-1	0	0	0	0	0	0	0	0	0
F53G2.3	0	0	0	0	0	1	0	0	0
F53G2.2	0	0	0	0	0	0	0	0	0
F53G2.1	0	0	0	0	0	0	0	0	0
gbas-1	0	0	0	0	0	0	0	0	0
bath-13	0	0	0	0	0	0	0	0	0
K02F6.7	0	0	0	0	0	0	0	0	0
K02F6.1	0	0	0	0	0	0	0	0	0
nep-18	-1	0	0	0	-1	0	0	0	0
usp-39	0	0	0	0	0	0	0	0	0
F22E5.9	0	-1	0	0	0	-1	0	0	0
F22E5.11	0	0	0	0	0	0	1	0	0
F22E5.13	0	0	0	0	0	0	0	0	0
gcy-21	-1	0	0	0	0	0	0	0	0
F22E5.17	0	0	0	0	0	0	0	0	0
F34D6.1	0	0	0	0	0	0	0	0	0
Y47G7B.2	0	0	0	0	0	0	0	0	0
T05A8.8	0	0	0	0	0	0	0	0	0
F29A7.6	0	0	0	0	0	0	0	0	0
fbxb-107	0	0	-1	0	0	0	0	0	0
fbxb-106	0	0	0	0	0	0	0	0	0
fbxb-108	0	0	0	0	0	0	0	0	0
F08D12.7	0	0	0	0	0	0	0	0	0
fbxb-105	0	0	0	0	0	0	0	0	0
sdz-10	0	0	0	0	0	0	0	0	0
sdz-9	-1	0	0	0	-1	0	0	0	0
srpa-72	0	0	0	0	0	0	0	0	0
set-13	0	0	0	0	-1	0	-1	0	-1
K12H6.6	-1	0	0	0	0	0	-1	0	0
Y110A2AL.4	0	0	0	0	0	0	0	0	0
ptc-3	0	0	0	0	0	0	0	0	0
Y110A2AL.3	0	1	0	1	1	1	0	0	0
Y110A2AL.10	0	0	0	0	0	0	0	0	0
Y110A2AL.1	0	0	0	0	0	0	0	0	0
[truncated: 6,480 more rows]
