# Supplementary material for: Fluctuations in chromatin state at regulatory loci occur spontaneously under relaxed selection and are associated with epigenetically inherited variation in C. elegans gene expression
Source: PLoS Genet. 2023 Mar 2;19(3):e1010647. doi: 10.1371/journal.pgen.1010647 (PMC10013927; doi:10.1371/journal.pgen.1010647)
Supplement: S19 Table — File name: S19_Table.csv. (CSV) [file pgen.1010647.s028.csv]

	log2(normalized_table_C2_to_C20[Sig_points, 1])
chrI:72363:72513	1.83592368945007
chrI:75218:75368	6.83592368945007
chrI:172377:172527	6.76666102701296
chrI:221314:221464	6.9127392865009
chrI:238033:238183	6.24531462558777
chrI:258519:258669	6.00584869089238
chrI:347229:347379	4.88031780880852
chrI:381910:382060	6.55016920711619
chrI:398464:398614	4.08385120289366
chrI:653955:654105	3.83592368945007
chrI:738703:738853	5.61728340297473
chrI:762056:762206	4.96520670639504
chrI:815680:815830	5.92338653070041
chrI:1014418:1014568	2.42088619017123
chrI:1014578:1014728	5.69390468457764
chrI:1030100:1030250	3.00584869089238
chrI:1038592:1038742	5.59081119161354
chrI:1049225:1049375	3.00584869089238
chrI:1139909:1140059	6.02574824833009
chrI:1153390:1153540	3.15785178433743
chrI:1303013:1303163	5.47977987922479
chrI:1340095:1340245	6.90201287990784
chrI:1514520:1514670	3.15785178433743
chrI:1636520:1636670	4.00584869089238
chrI:1688944:1689094	4.83592368945007
chrI:1751081:1751231	2.42088619017123
chrI:1832612:1832762	5.32777678577975
chrI:1841718:1841868	3.74281428505859
chrI:2023320:2023470	4.69390468457764
chrI:2062625:2062775	6.40577929778102
chrI:2063998:2064148	4.59081119161354
chrI:2307201:2307351	4.96520670639504
chrI:2318144:2318294	5.42088619017123
chrI:2318811:2318961	5.66881370361481
chrI:2629366:2629516	2.42088619017123
chrI:2758664:2758814	3.92338653070041
chrI:2861650:2861800	4.00584869089238
chrI:2890356:2890506	3.15785178433743
chrI:2924780:2924930	0.835923689450071
chrI:3158744:3158894	7.05509220991223
chrI:3176523:3176673	5.83592368945007
chrI:3295373:3295523	4.29535530808737
chrI:3334042:3334192	3.74281428505859
chrI:3349598:3349748	6.56384414401327
chrI:3368646:3368796	4.00584869089238
chrI:3409462:3409612	0.835923689450071
chrI:3438905:3439055	5.74281428505859
chrI:3466435:3466585	4.00584869089238
chrI:3531003:3531153	6.75478692672467
chrI:3546981:3547131	4.29535530808737
chrI:3608270:3608420	4.22824111222883
chrI:3625630:3625780	3.00584869089238
chrI:3626200:3626350	6.15785178433743
chrI:3671316:3671466	4.22824111222883
chrI:3697719:3697869	3.00584869089238
chrI:3698019:3698169	6.210963120797
chrI:3752231:3752381	5.85829150247852
chrI:3826226:3826376	6.68141374039445
chrI:4030055:4030205	3.83592368945007
chrI:4116473:4116623	2.15785178433743
chrI:4174319:4174469	3.83592368945007
chrI:4182200:4182350	6.42088619017123
chrI:4210390:4210540	4.15785178433743
chrI:4302326:4302476	4.15785178433743
chrI:4302843:4302993	5.53636340759116
chrI:4373103:4373253	3.83592368945007
chrI:4385470:4385620	4.22824111222883
chrI:4385763:4385913	5.19347569406815
chrI:4385986:4386136	5.15785178433743
chrI:4463163:4463313	5.39051254112771
chrI:4464949:4465099	7.31973946671433
chrI:4480898:4481048	4.74281428505859
chrI:4485337:4485487	4.96520670639504
chrI:4633606:4633756	4.74281428505859
chrI:4715516:4715666	6.40577929778102
chrI:4723919:4724069	4.29535530808737
chrI:4749165:4749315	3.15785178433743
chrI:4967402:4967552	5.12132590831232
chrI:5106103:5106253	5.53636340759116
chrI:5129653:5129803	5.12132590831232
chrI:5142650:5142800	2.15785178433743
chrI:5291856:5292006	5.47977987922479
chrI:5300508:5300658	2.83592368945007
chrI:5385770:5385920	5.66881370361481
chrI:5540097:5540247	5.81320361294999
chrI:5550356:5550506	4.42088619017123
chrI:5572965:5573115	6.39051254112771
chrI:5593810:5593960	2.83592368945007
chrI:5594038:5594188	3.83592368945007
chrI:5607615:5607765	6.3750825005581
chrI:5653626:5653776	1.83592368945007
chrI:5659091:5659241	5.04537705507902
chrI:5743998:5744148	5.26218844415217
chrI:5791942:5792092	5.47977987922479
chrI:5832062:5832212	5.50834903142157
chrI:5866370:5866520	3.83592368945007
chrI:5937055:5937205	6.12132590831232
chrI:6009566:6009716	4.59081119161354
chrI:6183868:6184018	5.04537705507902
chrI:6407319:6407469	5.08385120289366
chrI:6460650:6460800	4.83592368945007
chrI:6473185:6473335	5.69390468457764
chrI:6494030:6494180	5.98567080895475
chrI:6533005:6533155	6.02574824833009
chrI:6564976:6565126	5.15785178433743
chrI:6717603:6717753	5.42088619017123
chrI:6728103:6728253	6.29535530808737
chrI:6736193:6736343	2.42088619017123
chrI:6756476:6756626	5.19347569406815
chrI:6766720:6766870	5.26218844415217
chrI:6812255:6812405	6.06474237994595
chrI:6835855:6836005	4.53636340759116
chrI:6854292:6854442	3.29535530808737
chrI:6867440:6867590	6.2788671852988
chrI:6914680:6914830	4.64327861150767
chrI:7014379:7014529	3.74281428505859
chrI:7021807:7021957	4.08385120289366
chrI:7099680:7099830	4.42088619017123
chrI:7235053:7235203	2.64327861150767
chrI:7348074:7348224	4.96520670639504
chrI:7467663:7467813	4.22824111222883
chrI:7503914:7504064	4.59081119161354
chrI:7676422:7676572	4.96520670639504
chrI:7781336:7781486	4.69390468457764
chrI:7814869:7815019	4.83592368945007
chrI:7869023:7869173	2.83592368945007
chrI:7875606:7875756	4.96520670639504
chrI:7935023:7935173	7.1305444383417
chrI:7936026:7936176	6.35948564550708
chrI:8124959:8125109	5.66881370361481
chrI:8125471:8125621	5.42088619017123
chrI:8309305:8309455	4.59081119161354
chrI:8329728:8329878	5.61728340297473
chrI:8330031:8330181	5.00584869089238
chrI:8332767:8332917	4.64327861150767
chrI:8390223:8390373	5.26218844415217
chrI:8394549:8394699	4.92338653070041
chrI:8640326:8640476	6.2788671852988
chrI:8642519:8642669	3.15785178433743
chrI:8681660:8681810	2.64327861150767
chrI:8696337:8696487	4.42088619017123
chrI:8798274:8798424	-0.164076310549929
chrI:8946231:8946381	4.83592368945007
chrI:8950521:8950671	5.47977987922479
chrI:9273997:9274147	5.71856673881191
chrI:9307122:9307272	4.88031780880852
chrI:9385147:9385297	6.12132590831232
chrI:9400279:9400429	3.00584869089238
chrI:9423804:9423954	6.61728340297473
chrI:9457151:9457301	2.15785178433743
chrI:9494585:9494735	4.15785178433743
chrI:9495624:9495774	5.66881370361481
chrI:9506087:9506237	6.2788671852988
chrI:9518902:9519052	3.29535530808737
chrI:9532906:9533056	4.08385120289366
chrI:9631080:9631230	2.83592368945007
chrI:9654449:9654599	5.22824111222883
chrI:9657741:9657891	4.92338653070041
chrI:9679600:9679750	2.15785178433743
chrI:9748725:9748875	5.45063353356528
chrI:9937472:9937622	2.42088619017123
chrI:10122117:10122267	5.29535530808737
chrI:10161942:10162092	5.76666102701296
chrI:10281813:10281963	5.39051254112771
chrI:10303172:10303322	0
chrI:10333137:10333287	6.604108014227
chrI:10468889:10469039	4.79011999983695
chrI:10474693:10474843	4.83592368945007
chrI:10498916:10499066	5.35948564550708
chrI:10522017:10522167	5.66881370361481
chrI:10735813:10735963	4.29535530808737
chrI:10758589:10758739	5.39051254112771
chrI:10876037:10876187	3.42088619017123
chrI:10881207:10881357	3.64327861150767
chrI:10936000:10936150	-0.164076310549929
chrI:10971895:10972045	5.45063353356528
chrI:11110885:11111035	2.83592368945007
chrI:11159635:11159785	5.92338653070041
chrI:11187185:11187335	6.1757736923347
chrI:11222134:11222284	4.15785178433743
chrI:11341610:11341760	2.15785178433743
chrI:11439023:11439173	4.00584869089238
chrI:11988050:11988200	7.70628840903348
chrI:11994826:11994976	3.53636340759116
chrI:11997990:11998140	2.64327861150767
chrI:12090013:12090163	5.79011999983695
chrI:12777503:12777653	2.15785178433743
chrI:12920097:12920247	4.59081119161354
chrI:12946545:12946695	4.59081119161354
chrI:12968519:12968669	4.74281428505859
chrI:13082236:13082386	5.76666102701296
chrI:13138871:13139021	2.64327861150767
chrI:13318003:13318153	6.88031780880852
chrI:13338242:13338392	4.29535530808737
chrI:13391228:13391378	5.00584869089238
chrI:13400888:13401038	5.92338653070041
chrI:13434294:13434444	4.42088619017123
chrI:13489235:13489385	2.83592368945007
chrI:13559767:13559917	5.64327861150767
chrI:13589143:13589293	1.83592368945007
chrI:13628608:13628758	4.47977987922479
chrI:13797169:13797319	3.15785178433743
chrI:13802238:13802388	4.29535530808737
chrI:13854397:13854547	7.47254830999372
chrI:13866325:13866475	6.59081119161354
chrI:14163302:14163452	3.74281428505859
chrI:14499185:14499335	2.15785178433743
chrI:14927120:14927270	5.56384414401327
chrI:14931778:14931928	6.02574824833009
chrI:15052790:15052940	4.29535530808737
chrII:61709:61859	5.69390468457764
chrII:98211:98361	3.29535530808737
chrII:106109:106259	5.29535530808737
chrII:285746:285896	2.64327861150767
chrII:354652:354802	5.66881370361481
chrII:410977:411127	4.64327861150767
chrII:568786:568936	5.08385120289366
chrII:612875:613025	6.00584869089238
chrII:701839:701989	3.83592368945007
chrII:723374:723524	4.92338653070041
chrII:760351:760501	4.92338653070041
chrII:1145668:1145818	7.47254830999372
chrII:1193252:1193402	3.74281428505859
chrII:1297838:1297988	0
chrII:1376920:1377070	1.83592368945007
chrII:1905189:1905339	3.15785178433743
chrII:1989078:1989228	4.47977987922479
chrII:2045767:2045917	3.42088619017123
chrII:2176797:2176947	4.64327861150767
chrII:2479148:2479298	6.65610265186526
chrII:2565934:2566084	5.92338653070041
chrII:2638191:2638341	0.835923689450071
chrII:2649661:2649811	6.89120612495126
chrII:2919414:2919564	3.15785178433743
chrII:2972941:2973091	3.42088619017123
chrII:3005667:3005817	6.63033955580018
chrII:3071458:3071608	4.69390468457764
chrII:3266914:3267064	4.64327861150767
chrII:3445464:3445614	4.35948564550708
chrII:3453643:3453793	4.08385120289366
chrII:3993131:3993281	5.53636340759116
chrII:4044484:4044634	5.12132590831232
chrII:4236060:4236210	3.42088619017123
chrII:4322968:4323118	2.83592368945007
chrII:4398629:4398779	7.2788671852988
chrII:4420192:4420342	4.88031780880852
chrII:4424940:4425090	4.83592368945007
chrII:4433290:4433440	6.31165712041647
chrII:4435205:4435355	3.74281428505859
chrII:4548498:4548648	5.79011999983695
chrII:4599993:4600143	6.210963120797
chrII:4777056:4777206	5.42088619017123
chrII:4842235:4842385	4.08385120289366
chrII:4889289:4889439	4.59081119161354
chrII:4914334:4914484	4.08385120289366
chrII:4946916:4947066	5.00584869089238
chrII:5021284:5021434	4.53636340759116
chrII:5336565:5336715	4.47977987922479
chrII:5350507:5350657	5.56384414401327
chrII:5387659:5387809	6.31165712041647
chrII:5691516:5691666	4.29535530808737
chrII:5706238:5706388	4.47977987922479
chrII:5819780:5819930	3.83592368945007
chrII:5924642:5924792	6.63033955580018
chrII:5977814:5977964	5.53636340759116
chrII:6150871:6151021	7.20224590369589
chrII:6235552:6235702	6.210963120797
chrII:6245408:6245558	4.15785178433743
chrII:6321130:6321280	5.85829150247852
chrII:6612632:6612782	5.59081119161354
chrII:6616786:6616936	5.35948564550708
chrII:6674038:6674188	4.42088619017123
chrII:6705984:6706134	5.29535530808737
chrII:6745883:6746033	6.04537705507902
chrII:6883856:6884006	6.45063353356528
chrII:6893561:6893711	5.61728340297473
chrII:6909884:6910034	5.59081119161354
chrII:7002531:7002681	5.00584869089238
chrII:7060245:7060395	4.79011999983695
chrII:7139193:7139343	3.92338653070041
chrII:7208225:7208375	5.94444814622824
chrII:7211451:7211601	5.12132590831232
chrII:7225318:7225468	5.12132590831232
chrII:7242845:7242995	4.88031780880852
chrII:7310134:7310284	5.92338653070041
chrII:7338481:7338631	5.64327861150767
chrII:7377397:7377547	5.50834903142157
chrII:7558135:7558285	6.84715094487332
chrII:7622443:7622593	4.83592368945007
chrII:7791799:7791949	5.83592368945007
chrII:7891093:7891243	5.53636340759116
chrII:8070782:8070932	4.08385120289366
chrII:8143397:8143547	7.10271023014497
chrII:8264728:8264878	5.66881370361481
chrII:8283350:8283500	4.83592368945007
chrII:8342817:8342967	4.59081119161354
chrII:8433166:8433316	6.15785178433743
chrII:8464667:8464817	4.69390468457764
chrII:8516877:8517027	5.64327861150767
chrII:8761866:8762016	5.19347569406815
chrII:8806976:8807126	4.08385120289366
chrII:8933828:8933978	5.29535530808737
chrII:8969610:8969760	5.39051254112771
chrII:9067941:9068091	5.29535530808737
chrII:9157252:9157402	3.74281428505859
chrII:9264156:9264306	5.76666102701296
chrII:9265575:9265725	4.08385120289366
chrII:9280984:9281134	6.47977987922479
chrII:9285007:9285157	6.2788671852988
chrII:9333186:9333336	5.50834903142157
chrII:9374944:9375094	5.45063353356528
chrII:9436157:9436307	5.92338653070041
chrII:9492074:9492224	3.74281428505859
chrII:9557530:9557680	4.96520670639504
chrII:9573572:9573722	7.51540378895552
chrII:9604774:9604924	5.61728340297473
chrII:9684630:9684780	4.15785178433743
chrII:9800399:9800549	4.69390468457764
chrII:10094848:10094998	6.73074145275801
chrII:10095346:10095496	6.1757736923347
chrII:10301045:10301195	6.35948564550708
chrII:10302827:10302977	5.53636340759116
chrII:10380563:10380713	1.83592368945007
chrII:10388153:10388303	5.42088619017123
chrII:10470273:10470423	5.56384414401327
chrII:10714355:10714505	4.83592368945007
chrII:10888542:10888692	2.15785178433743
chrII:10926293:10926443	2.64327861150767
chrII:11135827:11135977	6.1757736923347
chrII:11161831:11161981	5.45063353356528
chrII:11201640:11201790	5.29535530808737
chrII:11300891:11301041	5.26218844415217
chrII:11464014:11464164	3.64327861150767
chrII:11481217:11481367	7.46528030952968
chrII:11556522:11556672	6.02574824833009
chrII:11604720:11604870	5.96520670639504
chrII:11681020:11681170	6.47977987922479
chrII:11709429:11709579	6.63033955580018
chrII:11731257:11731407	4.92338653070041
chrII:11966882:11967032	4.00584869089238
chrII:12008212:12008362	5.74281428505859
chrII:12027997:12028147	3.53636340759116
chrII:12064777:12064927	5.83592368945007
chrII:12266918:12267068	4.22824111222883
chrII:12279436:12279586	5.00584869089238
chrII:12296720:12296870	5.64327861150767
chrII:12548475:12548625	4.08385120289366
chrII:12612367:12612517	5.00584869089238
chrII:12627568:12627718	5.59081119161354
chrII:12679057:12679207	6.32777678577975
chrII:12798354:12798504	3.74281428505859
chrII:12879858:12880008	3.00584869089238
chrII:13281314:13281464	6.85829150247852
chrII:13338079:13338229	5.96520670639504
chrII:13369358:13369508	6.47977987922479
chrII:13465920:13466070	6.77843819478931
chrII:13494885:13495035	3.83592368945007
chrII:13506276:13506426	4.69390468457764
chrII:13530993:13531143	6.13970443762717
chrII:13575086:13575236	4.64327861150767
chrII:13732419:13732569	4.47977987922479
chrII:14018882:14019032	5.22824111222883
chrII:14045316:14045466	6.32777678577975
chrII:14063091:14063241	4.00584869089238
chrII:14234830:14234980	4.08385120289366
chrII:14276542:14276692	0.835923689450071
chrII:14407896:14408046	4.15785178433743
chrII:14413863:14414013	0.835923689450071
chrII:14425723:14425873	6.92338653070041
chrII:14457955:14458105	5.39051254112771
chrII:14489283:14489433	4.47977987922479
chrII:14605604:14605754	5.85829150247852
chrII:14747132:14747282	6.26218844415217
chrII:14798254:14798404	4.47977987922479
chrII:14946619:14946769	7.38281814933771
chrII:14969442:14969592	3.00584869089238
chrII:15089917:15090067	4.79011999983695
chrIII:63013:63163	7.32777678577975
chrIII:472142:472292	4.29535530808737
chrIII:601976:602126	5.79011999983695
chrIII:1235822:1235972	7.64327861150767
chrIII:1284224:1284374	5.47977987922479
chrIII:1284747:1284897	0
chrIII:1313786:1313936	8.171314044144
chrIII:1496220:1496370	3.83592368945007
chrIII:1519751:1519901	4.22824111222883
chrIII:1595833:1595983	5.85829150247852
chrIII:1661132:1661282	4.64327861150767
chrIII:1859662:1859812	3.83592368945007
chrIII:2151610:2151760	3.29535530808737
chrIII:2266111:2266261	5.04537705507902
chrIII:2314229:2314379	4.42088619017123
chrIII:2528739:2528889	5.74281428505859
chrIII:2618885:2619035	6.24531462558777
chrIII:2870359:2870509	6.61728340297473
chrIII:2874350:2874500	5.90201287990784
chrIII:2888070:2888220	4.83592368945007
chrIII:2963131:2963281	3.64327861150767
chrIII:2980924:2981074	6.06474237994595
chrIII:3162541:3162691	2.64327861150767
chrIII:3163576:3163726	4.29535530808737
chrIII:3232778:3232928	7.14880664473443
chrIII:3294386:3294536	7.39051254112771
chrIII:3322387:3322537	5.32777678577975
chrIII:3405080:3405230	5.92338653070041
chrIII:3447986:3448136	6.34371832964877
chrIII:3499660:3499810	5.59081119161354
chrIII:3515830:3515980	6.65610265186526
chrIII:3657550:3657700	3.74281428505859
chrIII:3800717:3800867	3.00584869089238
chrIII:3959291:3959441	5.81320361294999
chrIII:3977140:3977290	4.47977987922479
chrIII:3993697:3993847	5.12132590831232
chrIII:4151219:4151369	4.74281428505859
chrIII:4176315:4176465	5.53636340759116
chrIII:4191044:4191194	4.53636340759116
chrIII:4291411:4291561	4.83592368945007
chrIII:4441363:4441513	5.39051254112771
chrIII:4499882:4500032	6.00584869089238
chrIII:4508512:4508662	4.29535530808737
chrIII:4540701:4540851	5.29535530808737
chrIII:4551587:4551737	4.59081119161354
chrIII:4734347:4734497	6.08385120289366
chrIII:4782174:4782324	4.92338653070041
chrIII:4811241:4811391	4.74281428505859
chrIII:4922159:4922309	2.64327861150767
chrIII:5017910:5018060	5.26218844415217
chrIII:5172258:5172408	3.83592368945007
chrIII:5256167:5256317	3.83592368945007
chrIII:5286830:5286980	6.22824111222883
chrIII:5379697:5379847	5.50834903142157
chrIII:5380633:5380783	5.04537705507902
chrIII:5484021:5484171	3.42088619017123
chrIII:5499073:5499223	1.83592368945007
chrIII:5580995:5581145	3.53636340759116
chrIII:5581231:5581381	5.04537705507902
chrIII:5587053:5587203	4.53636340759116
chrIII:5610413:5610563	6.02574824833009
chrIII:5779927:5780077	3.74281428505859
chrIII:5903578:5903728	3.53636340759116
chrIII:5917488:5917638	2.64327861150767
chrIII:5921422:5921572	6.71856673881191
chrIII:5929027:5929177	7.12132590831232
chrIII:5949103:5949253	3.83592368945007
chrIII:5988611:5988761	2.42088619017123
chrIII:6099863:6100013	5.74281428505859
chrIII:6148087:6148237	5.66881370361481
chrIII:6208031:6208181	6.3750825005581
chrIII:6278551:6278701	7.20224590369589
chrIII:6297860:6298010	5.79011999983695
chrIII:6345184:6345334	4.42088619017123
chrIII:6349926:6350076	6.46528030952968
chrIII:6419680:6419830	4.92338653070041
chrIII:6489030:6489180	3.15785178433743
chrIII:6510045:6510195	3.00584869089238
chrIII:6602190:6602340	5.04537705507902
chrIII:6612437:6612587	6.19347569406815
chrIII:6802034:6802184	5.81320361294999
chrIII:6818108:6818258	6.9127392865009
chrIII:6889499:6889649	4.42088619017123
chrIII:6982122:6982272	2.15785178433743
chrIII:7081664:7081814	5.26218844415217
chrIII:7101951:7102101	6.13970443762717
chrIII:7156320:7156470	5.45063353356528
chrIII:7234278:7234428	5.22824111222883
chrIII:7270385:7270535	4.69390468457764
chrIII:7291292:7291442	6.69390468457764
chrIII:7584373:7584523	6.56384414401327
chrIII:7593510:7593660	7.56384414401327
chrIII:7708935:7709085	3.92338653070041
chrIII:7792034:7792184	6.52242421663329
chrIII:7900676:7900826	4.83592368945007
chrIII:7974373:7974523	5.29535530808737
chrIII:7977897:7978047	4.47977987922479
chrIII:8085459:8085609	7.76666102701296
chrIII:8086169:8086319	3.92338653070041
chrIII:8149863:8150013	5.47977987922479
chrIII:8229606:8229756	5.26218844415217
chrIII:8269438:8269588	5.64327861150767
chrIII:8299837:8299987	3.15785178433743
chrIII:8307472:8307622	5.08385120289366
chrIII:8324553:8324703	5.71856673881191
chrIII:8405582:8405732	5.85829150247852
chrIII:8449345:8449495	3.64327861150767
chrIII:8479476:8479626	4.15785178433743
chrIII:8490414:8490564	5.81320361294999
chrIII:8650402:8650552	6.4358365316372
chrIII:8689273:8689423	5.00584869089238
chrIII:8741161:8741311	3.42088619017123
chrIII:8754828:8754978	3.74281428505859
chrIII:8786340:8786490	4.15785178433743
chrIII:8889090:8889240	6.75478692672467
chrIII:9037735:9037885	6.76666102701296
chrIII:9145034:9145184	5.00584869089238
chrIII:9335869:9336019	6.24531462558777
chrIII:9406745:9406895	7.2788671852988
chrIII:9465566:9465716	2.64327861150767
chrIII:9473323:9473473	4.29535530808737
chrIII:9491263:9491413	7.44325400319968
chrIII:9500918:9501068	4.69390468457764
chrIII:9513702:9513852	4.00584869089238
chrIII:9542940:9543090	4.35948564550708
chrIII:9617060:9617210	4.64327861150767
chrIII:9758993:9759143	4.15785178433743
chrIII:9848230:9848380	6.13970443762717
chrIII:9862599:9862749	4.88031780880852
chrIII:9868247:9868397	4.08385120289366
chrIII:9912626:9912776	4.53636340759116
chrIII:10114773:10114923	4.83592368945007
chrIII:10237212:10237362	5.29535530808737
chrIII:10291841:10291991	5.61728340297473
chrIII:10351665:10351815	3.64327861150767
chrIII:10407420:10407570	7.94444814622824
chrIII:10436144:10436294	4.83592368945007
chrIII:10469775:10469925	5.00584869089238
chrIII:10471055:10471205	5.56384414401327
chrIII:10562015:10562165	4.88031780880852
chrIII:10822894:10823044	3.29535530808737
chrIII:10895935:10896085	4.47977987922479
chrIII:10981953:10982103	5.85829150247852
chrIII:11030989:11031139	3.74281428505859
chrIII:11059896:11060046	4.53636340759116
chrIII:11110882:11111032	5.61728340297473
chrIII:11118476:11118626	5.19347569406815
chrIII:11252274:11252424	4.74281428505859
chrIII:11290005:11290155	4.47977987922479
chrIII:11350533:11350683	3.29535530808737
chrIII:11726748:11726898	3.00584869089238
chrIII:11869376:11869526	3.92338653070041
chrIII:12094606:12094756	7.18465184368115
chrIII:12135683:12135833	5.47977987922479
chrIII:12298461:12298611	4.08385120289366
chrIII:12306028:12306178	6.49413517220187
chrIII:12367679:12367829	5.74281428505859
chrIII:12370143:12370293	5.71856673881191
chrIII:12426734:12426884	4.96520670639504
chrIII:12430226:12430376	5.85829150247852
chrIII:12566729:12566879	5.35948564550708
chrIII:12818089:12818239	5.00584869089238
chrIII:12859817:12859967	3.53636340759116
chrIII:12958320:12958470	5.35948564550708
chrIII:13169595:13169745	6.02574824833009
chrIII:13203247:13203397	8.13513170783735
chrIII:13260368:13260518	4.42088619017123
chrIII:13360737:13360887	6.00584869089238
chrIII:13389028:13389178	5.08385120289366
chrIII:13448612:13448762	3.00584869089238
chrIII:13623197:13623347	6.19347569406815
chrIII:13631504:13631654	4.69390468457764
chrIII:13671423:13671573	5.88031780880852
chrIV:90137:90287	1.42088619017123
chrIV:183666:183816	4.64327861150767
chrIV:189172:189322	5.74281428505859
chrIV:194805:194955	6.49413517220187
chrIV:236251:236401	4.53636340759116
chrIV:274296:274446	6.31165712041647
chrIV:360026:360176	6.61728340297473
chrIV:379706:379856	4.53636340759116
chrIV:393506:393656	7.01583277946501
chrIV:615395:615545	6.24531462558777
chrIV:626101:626251	6.10271023014497
chrIV:794333:794483	4.79011999983695
chrIV:1011535:1011685	5.53636340759116
chrIV:1177808:1177958	4.83592368945007
chrIV:1210467:1210617	5.64327861150767
chrIV:1310450:1310600	4.79011999983695
chrIV:1328880:1329030	4.83592368945007
chrIV:1407204:1407354	5.59081119161354
chrIV:1496430:1496580	4.74281428505859
chrIV:1553258:1553408	3.64327861150767
chrIV:1600915:1601065	3.15785178433743
chrIV:1601961:1602111	4.22824111222883
chrIV:1672396:1672546	6.19347569406815
chrIV:1867004:1867154	6.24531462558777
chrIV:2130810:2130960	2.42088619017123
chrIV:2149456:2149606	5.08385120289366
chrIV:2193146:2193296	5.04537705507902
chrIV:2329923:2330073	7.31165712041647
chrIV:2349029:2349179	0.835923689450071
chrIV:2619678:2619828	3.15785178433743
chrIV:2641066:2641216	3.83592368945007
chrIV:2641862:2642012	5.45063353356528
chrIV:2658760:2658910	5.66881370361481
chrIV:2659012:2659162	6.3750825005581
chrIV:2704133:2704283	6.47977987922479
chrIV:3132033:3132183	6.42088619017123
chrIV:3294678:3294828	5.04537705507902
chrIV:3382290:3382440	0.835923689450071
chrIV:3401074:3401224	3.64327861150767
chrIV:3600061:3600211	4.35948564550708
chrIV:3606405:3606555	1.83592368945007
chrIV:3819504:3819654	4.74281428505859
chrIV:4098938:4099088	3.15785178433743
chrIV:4455989:4456139	3.15785178433743
chrIV:4608165:4608315	6.55016920711619
chrIV:4789560:4789710	5.53636340759116
chrIV:4821486:4821636	4.47977987922479
chrIV:5090114:5090264	4.74281428505859
chrIV:5163094:5163244	4.42088619017123
chrIV:5371041:5371191	2.83592368945007
chrIV:5538264:5538414	5.26218844415217
chrIV:5669344:5669494	5.12132590831232
chrIV:5848088:5848238	5.08385120289366
chrIV:5924337:5924487	5.74281428505859
chrIV:5929129:5929279	7.38281814933771
chrIV:6050773:6050923	5.39051254112771
chrIV:6063121:6063271	6.12132590831232
chrIV:6210707:6210857	4.64327861150767
chrIV:6328888:6329038	5.76666102701296
chrIV:6376660:6376810	6.79011999983695
chrIV:6419108:6419258	5.74281428505859
chrIV:6491987:6492137	6.55016920711619
chrIV:6506724:6506874	5.26218844415217
chrIV:6522460:6522610	4.29535530808737
chrIV:6590189:6590339	6.31165712041647
chrIV:6770488:6770638	5.47977987922479
chrIV:6824773:6824923	5.00584869089238
chrIV:7035959:7036109	6.15785178433743
chrIV:7048738:7048888	4.22824111222883
chrIV:7180422:7180572	4.29535530808737
chrIV:7212377:7212527	5.35948564550708
chrIV:7239811:7239961	5.64327861150767
chrIV:7260726:7260876	6.22824111222883
chrIV:7427086:7427236	5.15785178433743
chrIV:7430562:7430712	6.82460837622224
chrIV:7707378:7707528	5.47977987922479
chrIV:7709841:7709991	6.08385120289366
chrIV:7788624:7788774	5.04537705507902
chrIV:7796815:7796965	4.42088619017123
chrIV:7846477:7846627	4.08385120289366
chrIV:7902607:7902757	6.89120612495126
chrIV:8016171:8016321	4.53636340759116
chrIV:8019898:8020048	6.57739067585122
chrIV:8044990:8045140	6.59081119161354
chrIV:8199344:8199494	4.64327861150767
chrIV:8446783:8446933	6.53636340759116
chrIV:8600996:8601146	5.50834903142157
chrIV:8691635:8691785	3.15785178433743
chrIV:8754280:8754430	3.74281428505859
chrIV:8846091:8846241	5.66881370361481
chrIV:8923487:8923637	2.83592368945007
chrIV:8961339:8961489	5.00584869089238
chrIV:9092157:9092307	4.42088619017123
chrIV:9122702:9122852	5.22824111222883
chrIV:9223543:9223693	0.835923689450071
chrIV:9236773:9236923	5.29535530808737
chrIV:9321204:9321354	4.22824111222883
chrIV:9366559:9366709	2.42088619017123
chrIV:9374652:9374802	5.71856673881191
chrIV:9514260:9514410	3.42088619017123
chrIV:9630971:9631121	5.45063353356528
chrIV:9645835:9645985	6.08385120289366
chrIV:9675712:9675862	3.00584869089238
chrIV:9741205:9741355	5.47977987922479
chrIV:9832619:9832769	5.83592368945007
chrIV:9855110:9855260	5.32777678577975
chrIV:9932165:9932315	-0.164076310549929
chrIV:9993867:9994017	5.88031780880852
chrIV:10017867:10018017	4.29535530808737
chrIV:10129144:10129294	6.80170797411216
chrIV:10145034:10145184	5.29535530808737
chrIV:10151556:10151706	6.46528030952968
chrIV:10368467:10368617	4.59081119161354
chrIV:10545124:10545274	6.53636340759116
chrIV:10561685:10561835	4.69390468457764
chrIV:10578065:10578215	5.74281428505859
chrIV:10631365:10631515	5.56384414401327
chrIV:10657116:10657266	5.61728340297473
chrIV:10697679:10697829	4.69390468457764
chrIV:10715706:10715856	5.71856673881191
chrIV:10742766:10742916	5.22824111222883
chrIV:10758013:10758163	5.92338653070041
chrIV:10820293:10820443	5.35948564550708
chrIV:10858439:10858589	4.64327861150767
chrIV:11007042:11007192	4.47977987922479
chrIV:11031577:11031727	6.210963120797
chrIV:11142589:11142739	2.42088619017123
chrIV:11229165:11229315	5.98567080895475
chrIV:11287507:11287657	6.13970443762717
chrIV:11306685:11306835	6.210963120797
chrIV:11338235:11338385	3.42088619017123
chrIV:11372743:11372893	4.00584869089238
chrIV:11438388:11438538	6.94444814622824
chrIV:11467301:11467451	6.00584869089238
chrIV:11490533:11490683	4.83592368945007
chrIV:11609973:11610123	5.50834903142157
chrIV:11647077:11647227	5.74281428505859
chrIV:11676115:11676265	6.35948564550708
chrIV:11695612:11695762	4.22824111222883
chrIV:11809201:11809351	5.39051254112771
chrIV:11912850:11913000	5.83592368945007
chrIV:12009648:12009798	5.39051254112771
chrIV:12051183:12051333	3.00584869089238
chrIV:12154760:12154910	1.83592368945007
chrIV:12194972:12195122	4.88031780880852
chrIV:12282417:12282567	2.15785178433743
chrIV:12306031:12306181	5.71856673881191
chrIV:12372010:12372160	5.66881370361481
chrIV:12601073:12601223	5.59081119161354
chrIV:12688477:12688627	3.74281428505859
chrIV:12831754:12831904	3.53636340759116
chrIV:12888952:12889102	6.52242421663329
chrIV:13009902:13010052	6.66881370361481
chrIV:13075137:13075287	7.18465184368115
chrIV:13196874:13197024	5.83592368945007
chrIV:13353323:13353473	-0.164076310549929
chrIV:13378346:13378496	1.83592368945007
chrIV:13386185:13386335	6.85829150247852
chrIV:13555590:13555740	5.96520670639504
chrIV:13913059:13913209	6.73074145275801
chrIV:13949812:13949962	6.49413517220187
chrIV:14070326:14070476	3.83592368945007
chrIV:14079565:14079715	4.59081119161354
chrIV:14082839:14082989	4.42088619017123
chrIV:14240338:14240488	4.15785178433743
chrIV:14437553:14437703	4.00584869089238
chrIV:14561201:14561351	4.22824111222883
chrIV:14581026:14581176	3.74281428505859
chrIV:14685803:14685953	6.70628840903348
chrIV:14960280:14960430	5.61728340297473
chrIV:15215598:15215748	6.06474237994595
chrIV:16001161:16001311	5.66881370361481
chrIV:16294378:16294528	4.53636340759116
chrIV:16655284:16655434	6.84715094487332
chrIV:16739535:16739685	5.08385120289366
chrIV:16951124:16951274	6.56384414401327
chrIV:17084986:17085136	5.04537705507902
chrIV:17112159:17112309	5.08385120289366
chrIV:17131399:17131549	2.42088619017123
chrIV:17179232:17179382	6.04537705507902
chrIV:17273851:17274001	3.42088619017123
chrIV:17287457:17287607	4.88031780880852
chrIV:17474199:17474349	3.64327861150767
chrIV:17477143:17477293	6.02574824833009
chrV:17109:17259	4.47977987922479
chrV:104222:104372	3.29535530808737
chrV:126744:126894	4.35948564550708
chrV:453755:453905	3.92338653070041
chrV:615472:615622	4.53636340759116
chrV:775193:775343	3.42088619017123
chrV:1135320:1135470	3.53636340759116
chrV:1196103:1196253	3.92338653070041
chrV:1197533:1197683	4.42088619017123
chrV:1303506:1303656	7.00584869089238
chrV:1415283:1415433	5.61728340297473
chrV:1760783:1760933	3.92338653070041
chrV:1779183:1779333	4.42088619017123
chrV:1868740:1868890	3.92338653070041
chrV:1999831:1999981	5.42088619017123
chrV:2123276:2123426	4.83592368945007
chrV:2150758:2150908	5.04537705507902
chrV:2255326:2255476	5.53636340759116
chrV:2269832:2269982	5.22824111222883
chrV:2324370:2324520	5.50834903142157
chrV:2565645:2565795	5.94444814622824
chrV:3668605:3668755	3.15785178433743
chrV:4024898:4025048	4.96520670639504
chrV:4038695:4038845	4.96520670639504
chrV:4195284:4195434	2.15785178433743
chrV:4450870:4451020	1.42088619017123
chrV:4518715:4518865	6.49413517220187
chrV:4615910:4616060	3.42088619017123
chrV:4755774:4755924	5.22824111222883
chrV:4847044:4847194	5.94444814622824
chrV:4890109:4890259	5.79011999983695
chrV:4906120:4906270	0.835923689450071
chrV:4914976:4915126	6.59081119161354
chrV:5018267:5018417	5.64327861150767
chrV:5293192:5293342	6.32777678577975
chrV:5389770:5389920	5.32777678577975
chrV:5601760:5601910	4.92338653070041
chrV:5755375:5755525	5.26218844415217
chrV:5777060:5777210	7.59747492189455
chrV:5816440:5816590	6.06474237994595
chrV:5930540:5930690	6.4358365316372
chrV:5992820:5992970	3.42088619017123
chrV:6243997:6244147	4.29535530808737
chrV:6291478:6291628	4.29535530808737
chrV:6327082:6327232	3.74281428505859
chrV:6436073:6436223	5.26218844415217
chrV:6494821:6494971	6.24531462558777
chrV:6496760:6496910	3.15785178433743
chrV:6550065:6550215	5.00584869089238
chrV:6765560:6765710	4.92338653070041
chrV:6785221:6785371	4.42088619017123
chrV:7186735:7186885	4.15785178433743
chrV:7322004:7322154	6.47977987922479
chrV:7364194:7364344	5.69390468457764
chrV:7436995:7437145	5.92338653070041
chrV:7525778:7525928	4.79011999983695
chrV:7580515:7580665	5.00584869089238
chrV:7587782:7587932	2.15785178433743
chrV:7820395:7820545	5.45063353356528
chrV:8129854:8130004	4.96520670639504
chrV:8132889:8133039	6.1757736923347
chrV:8262275:8262425	5.83592368945007
chrV:8561223:8561373	5.98567080895475
chrV:8745831:8745981	2.15785178433743
chrV:8951630:8951780	4.64327861150767
chrV:8994368:8994518	7.18465184368115
chrV:9030715:9030865	7.00584869089238
chrV:9479111:9479261	6.47977987922479
chrV:9489543:9489693	6.66881370361481
chrV:9504432:9504582	6.12132590831232
chrV:9513734:9513884	4.00584869089238
chrV:9585349:9585499	5.12132590831232
chrV:9609781:9609931	6.19347569406815
chrV:10031524:10031674	4.92338653070041
chrV:10033528:10033678	5.50834903142157
chrV:10096174:10096324	4.64327861150767
chrV:10169260:10169410	6.49413517220187
chrV:10212433:10212583	4.79011999983695
chrV:10271558:10271708	6.34371832964877
chrV:10534184:10534334	6.08385120289366
chrV:10638531:10638681	2.83592368945007
chrV:10792803:10792953	5.29535530808737
chrV:10891105:10891255	6.32777678577975
chrV:10904189:10904339	5.56384414401327
chrV:11299564:11299714	5.19347569406815
chrV:11340178:11340328	6.06474237994595
chrV:11505114:11505264	6.00584869089238
chrV:11513493:11513643	4.92338653070041
chrV:11716605:11716755	5.00584869089238
chrV:11771057:11771207	5.59081119161354
chrV:11818113:11818263	6.56384414401327
chrV:11854903:11855053	5.98567080895475
chrV:11889671:11889821	4.22824111222883
chrV:11917325:11917475	5.26218844415217
chrV:11971736:11971886	6.68141374039445
chrV:11993823:11993973	7.56384414401327
chrV:12079790:12079940	5.42088619017123
chrV:12160173:12160323	7.06474237994595
chrV:12161274:12161424	5.88031780880852
chrV:12235628:12235778	5.90201287990784
chrV:12246210:12246360	4.83592368945007
chrV:12271605:12271755	3.15785178433743
chrV:12374337:12374487	-0.164076310549929
chrV:12467204:12467354	5.19347569406815
chrV:12550889:12551039	4.22824111222883
chrV:12586241:12586391	6.29535530808737
chrV:12728398:12728548	4.29535530808737
chrV:12852071:12852221	3.29535530808737
chrV:12970695:12970845	5.61728340297473
chrV:13281527:13281677	6.4358365316372
chrV:13490663:13490813	5.56384414401327
chrV:13650292:13650442	4.47977987922479
chrV:13660271:13660421	2.83592368945007
chrV:13769066:13769216	4.15785178433743
chrV:13771399:13771549	4.92338653070041
chrV:13891623:13891773	5.00584869089238
chrV:13891914:13892064	6.61728340297473
chrV:13893187:13893337	3.64327861150767
chrV:14018598:14018748	6.79011999983695
chrV:14098665:14098815	5.96520670639504
chrV:14141215:14141365	5.15785178433743
chrV:14393797:14393947	4.47977987922479
chrV:14551791:14551941	5.83592368945007
chrV:14649063:14649213	5.83592368945007
chrV:14930248:14930398	6.77843819478931
chrV:14983826:14983976	6.94444814622824
chrV:14992804:14992954	4.47977987922479
chrV:15246425:15246575	6.604108014227
chrV:15316290:15316440	4.00584869089238
chrV:15338046:15338196	4.88031780880852
chrV:15766331:15766481	3.92338653070041
chrV:16133383:16133533	3.92338653070041
chrV:16302606:16302756	2.42088619017123
chrV:16545292:16545442	5.85829150247852
chrV:16745093:16745243	5.42088619017123
chrV:16746301:16746451	4.47977987922479
chrV:16746879:16747029	3.64327861150767
chrV:17859464:17859614	3.92338653070041
chrV:17859705:17859855	4.69390468457764
chrV:17921471:17921621	4.83592368945007
chrV:18020704:18020854	5.94444814622824
chrV:18134331:18134481	5.79011999983695
chrV:18340975:18341125	5.56384414401327
chrV:18462460:18462610	3.00584869089238
chrV:18787600:18787750	4.79011999983695
chrV:18895128:18895278	3.74281428505859
chrV:18969814:18969964	5.04537705507902
chrV:18978438:18978588	3.64327861150767
chrV:19319719:19319869	4.59081119161354
chrV:19351520:19351670	2.15785178433743
chrV:19398576:19398726	6.63033955580018
chrV:19416546:19416696	5.00584869089238
chrV:19568837:19568987	3.29535530808737
chrV:19949304:19949454	2.83592368945007
chrV:20004682:20004832	3.15785178433743
chrV:20158028:20158178	6.22824111222883
chrV:20201202:20201352	4.79011999983695
chrV:20421845:20421995	5.61728340297473
chrV:20477101:20477251	4.15785178433743
chrV:20580660:20580810	5.92338653070041
chrV:20580788:20580938	3.00584869089238
chrV:20609729:20609879	6.49413517220187
chrX:182401:182551	3.83592368945007
chrX:191120:191270	3.15785178433743
chrX:258688:258838	5.26218844415217
chrX:503107:503257	6.604108014227
chrX:518658:518808	6.31165712041647
chrX:947021:947171	1.42088619017123
chrX:1190816:1190966	3.83592368945007
chrX:1344954:1345104	9.07193788135016
chrX:1479307:1479457	5.22824111222883
chrX:1619702:1619852	1.83592368945007
chrX:1704053:1704203	7.31973946671433
chrX:2021699:2021849	6.55016920711619
chrX:2113584:2113734	5.71856673881191
chrX:2597398:2597548	3.92338653070041
chrX:2642409:2642559	5.81320361294999
chrX:2645942:2646092	5.76666102701296
chrX:2975892:2976042	5.74281428505859
chrX:3021557:3021707	5.12132590831232
chrX:3110701:3110851	5.39051254112771
chrX:3156438:3156588	6.65610265186526
chrX:3159323:3159473	2.42088619017123
chrX:3335769:3335919	4.22824111222883
chrX:3405406:3405556	6.31165712041647
chrX:3506699:3506849	5.96520670639504
chrX:3832208:3832358	5.15785178433743
chrX:3930238:3930388	6.40577929778102
chrX:3947048:3947198	5.94444814622824
chrX:3992132:3992282	6.50834903142157
chrX:4121717:4121867	4.08385120289366
chrX:4452082:4452232	6.31165712041647
chrX:4469413:4469563	7.33576957653328
chrX:4508088:4508238	5.83592368945007
chrX:4883625:4883775	5.71856673881191
chrX:5123826:5123976	5.19347569406815
chrX:5363962:5364112	5.12132590831232
chrX:5429469:5429619	8.49055971797804
chrX:5975054:5975204	4.59081119161354
chrX:6030936:6031086	5.00584869089238
chrX:6085953:6086103	4.96520670639504
chrX:6121409:6121559	3.29535530808737
chrX:6462619:6462769	6.3750825005581
chrX:6476681:6476831	4.64327861150767
chrX:6503433:6503583	6.19347569406815
chrX:6602533:6602683	6.59081119161354
chrX:6761871:6762021	5.45063353356528
chrX:6876371:6876521	5.81320361294999
chrX:6900459:6900609	4.92338653070041
chrX:6961089:6961239	5.69390468457764
chrX:7124466:7124616	3.29535530808737
chrX:7158731:7158881	5.96520670639504
chrX:7253520:7253670	3.15785178433743
chrX:7569795:7569945	4.47977987922479
chrX:7631263:7631413	5.47977987922479
chrX:7637773:7637923	6.81320361294999
chrX:7718134:7718284	5.56384414401327
chrX:7725254:7725404	5.79011999983695
chrX:8083465:8083615	2.83592368945007
chrX:8304148:8304298	6.46528030952968
chrX:8428439:8428589	4.92338653070041
chrX:8582796:8582946	6.15785178433743
chrX:8758063:8758213	5.61728340297473
chrX:8987894:8988044	5.45063353356528
chrX:9540089:9540239	6.32777678577975
chrX:9547351:9547501	6.66881370361481
chrX:9550170:9550320	6.61728340297473
chrX:9567490:9567640	5.85829150247852
chrX:9706879:9707029	5.61728340297473
chrX:9858207:9858357	5.69390468457764
chrX:10006506:10006656	7.08385120289366
chrX:10341081:10341231	4.74281428505859
chrX:10541615:10541765	6.15785178433743
chrX:10810572:10810722	5.92338653070041
chrX:10903500:10903650	6.13970443762717
chrX:10951278:10951428	6.08385120289366
chrX:10953503:10953653	5.19347569406815
chrX:11326796:11326946	7.30352923953307
chrX:11418858:11419008	5.83592368945007
chrX:11419345:11419495	5.61728340297473
chrX:11464014:11464164	6.13970443762717
chrX:11466990:11467140	5.53636340759116
chrX:11475800:11475950	6.57739067585122
chrX:11499016:11499166	4.79011999983695
chrX:11678027:11678177	4.69390468457764
chrX:11908365:11908515	5.71856673881191
chrX:11996707:11996857	5.15785178433743
chrX:12146265:12146415	5.76666102701296
chrX:12201736:12201886	6.69390468457764
chrX:12234942:12235092	4.92338653070041
chrX:12440848:12440998	6.84715094487332
chrX:12478560:12478710	5.26218844415217
chrX:12668215:12668365	6.13970443762717
chrX:12731340:12731490	5.92338653070041
chrX:12880077:12880227	5.96520670639504
chrX:12895072:12895222	6.40577929778102
chrX:13247748:13247898	6.39051254112771
chrX:13341977:13342127	6.45063353356528
chrX:13379298:13379448	2.83592368945007
chrX:13383407:13383557	5.98567080895475
chrX:13456547:13456697	2.15785178433743
chrX:13710650:13710800	7.24531462558777
chrX:13884497:13884647	5.76666102701296
chrX:13918264:13918414	4.00584869089238
chrX:14635720:14635870	4.00584869089238
chrX:14654611:14654761	6.08385120289366
chrX:14892662:14892812	6.98567080895475
chrX:14970089:14970239	6.61728340297473
chrX:15075338:15075488	7.13970443762717
chrX:15078284:15078434	6.63033955580018
chrX:15244063:15244213	6.13970443762717
chrX:15343033:15343183	6.39051254112771
chrX:15617274:15617424	8.33576957653328
chrX:15725690:15725840	7.35948564550708
chrX:15847799:15847949	5.04537705507902
chrX:15888064:15888214	5.66881370361481
chrX:16126870:16127020	5.19347569406815
chrX:16225782:16225932	4.22824111222883
chrX:16536037:16536187	6.06474237994595
chrX:16668438:16668588	7.05509220991223
chrX:17184153:17184303	4.59081119161354
chrX:17336482:17336632	4.35948564550708
chrX:17476091:17476241	6.42088619017123
chrX:17502493:17502643	5.71856673881191
chrX:17514813:17514963	4.88031780880852
chrX:17636603:17636753	5.50834903142157
