# Supplementary material for: Fluctuations in chromatin state at regulatory loci occur spontaneously under relaxed selection and are associated with epigenetically inherited variation in C. elegans gene expression
Source: PLoS Genet. 2023 Mar 2;19(3):e1010647. doi: 10.1371/journal.pgen.1010647 (PMC10013927; doi:10.1371/journal.pgen.1010647)
Supplement: S20 Table — File name: S20_Table.csv. (CSV) [file pgen.1010647.s029.csv]

	data	Category
1	1.52444809918401	Changes in chromatin state
2	0.398507179454741	Changes in chromatin state
3	1.01208172559934	Changes in chromatin state
4	0.759061294199507	Changes in chromatin state
5	1.15756847365425	Changes in chromatin state
6	0.616737301537099	Changes in chromatin state
7	1.09115061041179	Changes in chromatin state
8	0.869757732936935	Changes in chromatin state
9	0.787526092731988	Changes in chromatin state
10	1.32519450945664	Changes in chromatin state
11	0.898222531469416	Changes in chromatin state
12	0.812828135871972	Changes in chromatin state
13	0.939338351571889	Changes in chromatin state
14	2.37206654437346	Changes in chromatin state
15	0.686317920172054	Changes in chromatin state
16	0.838130179011955	Changes in chromatin state
17	1.50547156682902	Changes in chromatin state
18	0.540831172117148	Changes in chromatin state
19	1.13226643051426	Changes in chromatin state
20	1.13542918590676	Changes in chromatin state
21	1.17970776140173	Changes in chromatin state
22	0.838130179011955	Changes in chromatin state
23	0.989942437851857	Changes in chromatin state
24	0.797014358909482	Changes in chromatin state
25	1.05319754570182	Changes in chromatin state
26	0.328926560819786	Changes in chromatin state
27	1.74584097665887	Changes in chromatin state
28	0.765386804984503	Changes in chromatin state
29	1.51812258839901	Changes in chromatin state
30	2.10955784679613	Changes in chromatin state
31	1.44854196976406	Changes in chromatin state
32	1.77746853058384	Changes in chromatin state
33	0.933012840786894	Changes in chromatin state
34	1.50863432222152	Changes in chromatin state
35	1.35049655259662	Changes in chromatin state
36	1.25245113542919	Changes in chromatin state
37	1.42007717123158	Changes in chromatin state
38	1.29040420013916	Changes in chromatin state
39	2.01467518502119	Changes in chromatin state
40	1.35365930798912	Changes in chromatin state
41	1.32203175406414	Changes in chromatin state
42	0.366879625529762	Changes in chromatin state
43	1.22082358150421	Changes in chromatin state
44	1.59402871781896	Changes in chromatin state
45	0.638876589284585	Changes in chromatin state
46	1.31254348788665	Changes in chromatin state
47	1.55291289771649	Changes in chromatin state
48	1.89132772471377	Changes in chromatin state
49	1.62249351635145	Changes in chromatin state
50	1.83439812764881	Changes in chromatin state
51	1.64463280409893	Changes in chromatin state
52	1.57505218546398	Changes in chromatin state
53	1.45170472515656	Changes in chromatin state
54	1.83756088304131	Changes in chromatin state
55	1.08482509962679	Changes in chromatin state
56	1.6889113795939	Changes in chromatin state
57	3.07426473235178	Changes in RNA expression
58	2.02671082472371	Changes in RNA expression
59	1.81792001151949	Changes in RNA expression
60	1.72072428813132	Changes in RNA expression
61	1.63432808956406	Changes in RNA expression
62	1.76032254580798	Changes in RNA expression
63	1.45433600921559	Changes in RNA expression
64	1.9691133590122	Changes in RNA expression
65	1.57313078224558	Changes in RNA expression
66	1.62352856474315	Changes in RNA expression
67	2.5090896000576	Changes in RNA expression
68	1.76032254580798	Changes in RNA expression
69	1.22034630476259	Changes in RNA expression
70	1.82151985312646	Changes in RNA expression
71	1.54433204938983	Changes in RNA expression
72	1.58033046545952	Changes in RNA expression
73	1.37873933546924	Changes in RNA expression
74	1.53713236617589	Changes in RNA expression
75	1.57313078224558	Changes in RNA expression
76	2.55228769934123	Changes in RNA expression
77	1.98351272544008	Changes in RNA expression
78	1.55513157421073	Changes in RNA expression
79	1.01875517477231	Changes in RNA expression
80	1.59832967349437	Changes in RNA expression
81	1.49033442528529	Changes in RNA expression
82	1.51913315814104	Changes in RNA expression
83	1.07275279887685	Changes in RNA expression
84	1.62352856474315	Changes in RNA expression
85	2.66388278915728	Changes in RNA expression
86	1.72792397134526	Changes in RNA expression
87	1.875517477231	Changes in RNA expression
88	1.31034234493682	Changes in RNA expression
89	1.86111811080312	Changes in RNA expression
90	1.23834551279744	Changes in RNA expression
91	1.65952698081284	Changes in RNA expression
92	1.01155549155837	Changes in RNA expression
93	1.70632492170345	Changes in RNA expression
94	1.59112999028043	Changes in RNA expression
95	2.27150005399762	Changes in RNA expression
96	2.21750242989308	Changes in RNA expression
97	1.42913711796681	Changes in RNA expression
98	1.11955073976745	Changes in RNA expression
99	1.72792397134526	Changes in RNA expression
100	1.88991684365888	Changes in RNA expression
101	1.39673854350409	Changes in RNA expression
102	1.5587314158177	Changes in RNA expression
103	1.60192951510134	Changes in RNA expression
104	2.06630908240037	Changes in RNA expression
105	1.79272112027071	Changes in RNA expression
106	1.28874329529501	Changes in RNA expression
107	0.91795960977717	Changes in RNA expression
108	1.81792001151949	Changes in RNA expression
109	0.76316642067749	Changes in RNA expression
110	1.40033838511106	Changes in RNA expression
111	0.81716404478203	Changes in RNA expression
112	1.5947298318874	Changes in RNA expression
113	1.47423045170421	Changes in small RNA level
114	0.978889019931596	Changes in small RNA level
115	1.20297204859064	Changes in small RNA level
116	0.89633211463616	Changes in small RNA level
117	0.931713645477061	Changes in small RNA level
118	1.03785823799976	Changes in small RNA level
119	0.766599834886189	Changes in small RNA level
120	1.39167354640877	Changes in small RNA level
121	0.483547588158981	Changes in small RNA level
122	1.07323976884067	Changes in small RNA level
123	1.36808585918151	Changes in small RNA level
124	1.13220898690883	Changes in small RNA level
125	0.884538271022526	Changes in small RNA level
126	0.990682863545229	Changes in small RNA level
127	0.967095176317962	Changes in small RNA level
128	1.10862129968157	Changes in small RNA level
129	0.884538271022526	Changes in small RNA level
130	0.943507489090695	Changes in small RNA level
131	1.00247670715886	Changes in small RNA level
132	1.2619412666588	Changes in small RNA level
133	1.02606439438613	Changes in small RNA level
134	1.16759051774973	Changes in small RNA level
135	1.06144592522703	Changes in small RNA level
136	0.89633211463616	Changes in small RNA level
137	1.0850336124543	Changes in small RNA level
138	1.21476589220427	Changes in small RNA level
139	1.1557966741361	Changes in small RNA level
140	0.89633211463616	Changes in small RNA level
141	2.57105790777214	Changes in small RNA level
142	2.50029484609034	Changes in small RNA level
143	2.52388253331761	Changes in small RNA level
144	2.33518103549947	Changes in small RNA level
145	2.15827338129496	Changes in small RNA level
146	1.99315957070409	Changes in small RNA level
147	1.92239650902229	Changes in small RNA level
148	1.98136572709046	Changes in small RNA level
149	1.65113810590872	Changes in small RNA level
150	2.3115933482722	Changes in small RNA level
151	3.12536855761293	Changes in small RNA level
152	1.49781813893148	Changes in small RNA level
153	2.50029484609034	Changes in small RNA level
154	1.98136572709046	Changes in small RNA level
155	2.35876872272674	Changes in small RNA level
156	2.06392263238589	Changes in small RNA level
157	1.80445807288595	Changes in small RNA level
158	1.99315957070409	Changes in small RNA level
159	2.86590399811299	Changes in small RNA level
160	2.71258403113575	Changes in small RNA level
161	2.60643943861304	Changes in small RNA level
162	2.29979950465857	Changes in small RNA level
163	2.3469748791131	Changes in small RNA level
164	2.41773794079491	Changes in small RNA level
165	2.29979950465857	Changes in small RNA level
166	1.92239650902229	Changes in small RNA level
167	1.82804576011322	Changes in small RNA level
168	2.14647953768133	Changes in small RNA level
