# Supplementary material for: Fluctuations in chromatin state at regulatory loci occur spontaneously under relaxed selection and are associated with epigenetically inherited variation in C. elegans gene expression
Source: PLoS Genet. 2023 Mar 2;19(3):e1010647. doi: 10.1371/journal.pgen.1010647 (PMC10013927; doi:10.1371/journal.pgen.1010647)
Supplement: S21 Table — File name: S21_Table.csv. (CSV) [file pgen.1010647.s030.csv]

	Data_type	names	number_transitions	onset_gen	length	complete	Lineage	is_up	is_down
6	RNA	chrII:15264824:15264885:2RSSE.8	1	6	15	0	A	0	1
45	RNA	chrX:12792726:12793386:abf-5	2	6	3	1	A	0	1
47	RNA	chrI:11515126:11517108:abhd-11.1	2	16	3	1	A	1	0
66	RNA	chrV:10380339:10381826:abu-1	2	6	3	1	A	1	0
67	RNA	chrV:10380339:10381826:abu-1	2	12	3	1	A	1	0
82	RNA	chrV:10393880:10394029:AC3.14	2	6	5	1	A	1	0
87	RNA	chrV:10388526:10393505:AC3.5	2	6	3	1	A	1	0
88	RNA	chrV:10388526:10393505:AC3.5	2	12	7	1	A	1	0
106	RNA	chrI:4103697:4108165:acd-1	2	10	3	1	A	1	0
125	RNA	chrII:5794494:5796185:acdh-8	2	12	3	1	A	0	1
139	RNA	chrIV:12410466:12412220:acl-13	1	18	3	0	A	0	1
167	RNA	chrII:8432772:8435105:acp-4	1	18	3	0	A	0	1
203	RNA	chrIV:10310747:10313670:acs-18	2	4	3	1	A	0	1
206	RNA	chrV:15567393:15569894:acs-2	1	4	17	0	A	1	0
311	RNA	chrIV:11704245:11708264:alg-3	2	4	5	1	A	1	0
314	RNA	chrIII:9887209:9891458:alg-4	2	2	3	1	A	1	0
315	RNA	chrIII:9887209:9891458:alg-4	2	8	5	1	A	1	0
392	RNA	chrV:7007300:7007564:anr-21	2	2	9	1	A	0	1
406	RNA	chrV:6003574:6006746:anr-32	2	8	3	1	A	1	0
424	RNA	chrIV:3201458:3203707:anr-47	2	12	3	1	A	0	1
433	RNA	chrIII:1294929:1298375:anr-53	2	10	9	1	A	1	0
439	RNA	chrV:1197813:1198060:anr-58	2	12	3	1	A	0	1
447	RNA	chrIV:9708168:9709305:ant-1.3	2	4	7	1	A	1	0
448	RNA	chrIV:9708168:9709305:ant-1.3	1	14	7	0	A	1	0
494	RNA	chrIV:7634785:7635712:arf-1.1	2	6	5	1	A	0	1
547	RNA	chrII:12479268:12480911:arrd-9	1	14	7	0	A	1	0
578	RNA	chrV:8270642:8272058:asp-12	2	14	5	1	A	1	0
580	RNA	chrX:6444187:6446664:asp-14	2	4	3	1	A	1	0
581	RNA	chrX:6444187:6446664:asp-14	2	12	7	1	A	1	0
584	RNA	chrV:19035722:19037320:asp-17	1	16	5	0	A	1	0
585	RNA	chrV:18730173:18731679:asp-18	2	6	5	1	A	0	1
586	RNA	chrV:18730173:18731679:asp-18	1	16	5	0	A	0	1
719	RNA	chrI:10708362:10710376:B0205.10	1	16	5	0	A	1	0
721	RNA	chrI:10727754:10728808:B0205.13	1	6	15	0	A	1	0
731	RNA	chrI:5959007:5959532:B0207.10	2	4	3	1	A	1	0
732	RNA	chrI:5959007:5959532:B0207.10	2	10	5	1	A	1	0
747	RNA	chrIV:3552128:3552353:B0212.7	2	12	3	1	A	0	1
752	RNA	chrV:3959419:3959524:B0213.22	2	2	3	1	A	0	1
759	RNA	chrV:9158415:9159540:B0222.10	2	2	5	1	A	1	0
761	RNA	chrV:9158415:9159540:B0222.10	1	18	3	0	A	1	0
805	RNA	chrV:20469702:20470485:B0250.8	1	18	3	0	A	1	0
821	RNA	chrIV:5494602:5494659:B0273.111	2	10	5	1	A	0	1
827	RNA	chrIII:7136509:7138278:B0280.11	2	6	5	1	A	0	1
849	RNA	chrIII:4360098:4360248:B0285.15	2	8	7	1	A	0	1
850	RNA	chrIII:4360098:4360248:B0285.15	1	18	3	0	A	0	1
856	RNA	chrX:1896661:1897343:B0294.1	2	6	3	1	A	1	0
857	RNA	chrX:1896661:1897343:B0294.1	2	12	5	1	A	1	0
867	RNA	chrIII:8705108:8706345:B0303.16	2	14	3	1	A	0	1
879	RNA	chrX:505007:505118:B0310.11	1	18	3	0	A	0	1
900	RNA	chrIII:5709842:5710509:B0336.12	2	10	5	1	A	0	1
918	RNA	chrIV:5977443:5977576:B0350.68	2	10	3	1	A	0	1
923	RNA	chrIV:5986889:5987169:B0350.74	2	2	3	1	A	1	0
924	RNA	chrIV:5986889:5987169:B0350.74	1	18	3	0	A	1	0
928	RNA	chrIV:5977018:5977318:B0350.78	1	16	5	0	A	0	1
933	RNA	chrIV:5986952:5987099:B0350.83	2	2	3	1	A	1	0
936	RNA	chrIV:5981715:5981795:B0350.85	2	12	3	1	A	0	1
955	RNA	chrI:10097316:10097775:B0379.6	2	2	5	1	A	0	1
979	RNA	chrX:16042598:16042692:B0395.10	1	18	3	0	A	1	0
986	RNA	chrX:7037214:7037344:B0403.11	2	4	7	1	A	0	1
1013	RNA	chrX:9296946:9297934:B0416.7	2	12	7	1	A	1	0
1015	RNA	chrX:9303473:9303595:B0416.8	2	8	3	1	A	1	0
1016	RNA	chrX:9303473:9303595:B0416.8	1	18	3	0	A	1	0
1064	RNA	chrV:18322214:18323331:B0462.5	2	12	7	1	A	1	0
1069	RNA	chrIV:6953570:6953645:B0478.23	1	8	13	0	A	0	1
1072	RNA	chrIV:6953570:6953645:B0478.26	1	8	13	0	A	0	1
1097	RNA	chrIV:7445368:7445504:B0496.13	2	2	3	1	A	1	0
1099	RNA	chrIV:7445368:7445504:B0496.13	1	14	7	0	A	1	0
1107	RNA	chrIV:7419117:7420075:B0496.6	2	6	5	1	A	0	1
1108	RNA	chrIV:7419117:7420075:B0496.6	2	16	3	1	A	0	1
1128	RNA	chrI:10643028:10643724:B0511.17	2	6	5	1	A	0	1
1130	RNA	chrI:10643028:10643724:B0511.17	1	18	3	0	A	0	1
1195	RNA	chrII:3371309:3372145:bath-23	1	18	3	0	A	1	0
1271	RNA	chrIV:7193358:7195834:best-16	2	12	3	1	A	1	0
1316	RNA	chrIV:6377064:6378195:bli-6	2	10	3	1	A	1	0
1350	RNA	chrII:3296884:3298258:btb-16	2	2	3	1	A	1	0
1353	RNA	chrII:3295404:3296658:btb-17	2	4	5	1	A	1	0
1354	RNA	chrII:3295404:3296658:btb-17	2	12	3	1	A	1	0
1360	RNA	chrII:6401948:6403104:btb-2	2	2	3	1	A	1	0
1361	RNA	chrII:6401948:6403104:btb-2	2	8	3	1	A	1	0
1365	RNA	chrII:3299824:3300676:btb-22	2	12	5	1	A	0	1
1389	RNA	chrI:13381391:13384371:C01A2.6	2	8	3	1	A	0	1
1392	RNA	chrI:13376838:13377349:C01A2.9	2	12	3	1	A	0	1
1409	RNA	chrV:2385955:2390722:C01B4.7	1	4	17	0	A	1	0
1416	RNA	chrV:8863959:8864652:C01B7.7	2	10	3	1	A	0	1
1442	RNA	chrI:4856792:4856938:C01F4.6	2	12	3	1	A	1	0
1454	RNA	chrV:15105326:15105943:C01G10.14	2	2	9	1	A	0	1
1467	RNA	chrII:14576728:14578071:C01G12.13	2	12	3	1	A	0	1
1469	RNA	chrII:14571839:14571925:C01G12.14	2	6	5	1	A	1	0
1478	RNA	chrII:14579015:14580153:C01G12.9	2	12	3	1	A	1	0
1503	RNA	chrIV:5098957:5099058:C02B10.74	2	2	9	1	A	0	1
1537	RNA	chrX:15288869:15289094:C02D4.11	2	4	3	1	A	0	1
1538	RNA	chrX:15288869:15289094:C02D4.11	2	10	3	1	A	0	1
1544	RNA	chrX:15279468:15279548:C02D4.15	2	12	5	1	A	0	1
1547	RNA	chrX:15279468:15279548:C02D4.16	2	12	5	1	A	0	1
1549	RNA	chrX:15279338:15279459:C02D4.5	2	2	9	1	A	1	0
1563	RNA	chrX:3670373:3672098:C02F12.5	2	4	5	1	A	1	0
1564	RNA	chrX:3670373:3672098:C02F12.5	2	12	3	1	A	1	0
1569	RNA	chrIV:10505285:10506344:C02F4.12	2	8	3	1	A	0	1
1601	RNA	chrV:5181911:5183717:C03A7.2	2	8	3	1	A	1	0
1602	RNA	chrV:5181911:5183717:C03A7.2	1	18	3	0	A	1	0
1611	RNA	chrX:6366012:6366831:C03B1.3	2	14	3	1	A	0	1
1615	RNA	chrX:6350315:6352075:C03B1.6	2	6	3	1	A	1	0
1631	RNA	chrI:10011504:10011709:C03C11.5	1	18	3	0	A	0	1
1638	RNA	chrI:10011504:10011836:C03C11.8	1	18	3	0	A	0	1
1641	RNA	chrV:11291187:11292569:C03E10.1	2	4	11	1	A	0	1
1642	RNA	chrV:11291187:11292569:C03E10.1	1	18	3	0	A	0	1
1664	RNA	chrII:375249:375835:C03H5.4	2	6	3	1	A	1	0
1685	RNA	chrII:6843239:6843363:C04A2.16	2	10	3	1	A	0	1
1686	RNA	chrII:6843239:6843363:C04A2.16	1	18	3	0	A	0	1
1688	RNA	chrII:6835586:6835693:C04A2.9	2	8	7	1	A	0	1
1691	RNA	chrX:12291494:12293267:C04B4.4	2	4	3	1	A	1	0
1711	RNA	chrX:14045455:14045598:C04C11.5	2	6	9	1	A	0	1
1712	RNA	chrX:14045455:14045598:C04C11.5	1	18	3	0	A	0	1
1731	RNA	chrIII:8506545:8506695:C04D8.3	1	18	3	0	A	0	1
1733	RNA	chrIII:8506844:8506992:C04D8.5	2	4	3	1	A	0	1
1734	RNA	chrIII:8506844:8506992:C04D8.5	1	12	9	0	A	0	1
1738	RNA	chrV:3362774:3368344:C04E12.4	2	10	7	1	A	1	0
1747	RNA	chrV:5882562:5883835:C04E6.8	1	16	5	0	A	0	1
1752	RNA	chrX:353235:353341:C04E7.7	1	6	15	0	A	0	1
1768	RNA	chrX:3416887:3419213:C04F6.7	2	2	7	1	A	0	1
1790	RNA	chrII:7958843:7960237:C04H4.1	2	8	9	1	A	1	0
1826	RNA	chrIII:9987723:9988448:C05B5.1	2	8	3	1	A	0	1
1827	RNA	chrIII:9987723:9988448:C05B5.1	2	16	3	1	A	0	1
1829	RNA	chrIII:10004512:10004966:C05B5.11	2	6	3	1	A	0	1
1830	RNA	chrIII:10004512:10004966:C05B5.11	1	16	5	0	A	0	1
1839	RNA	chrIII:9998541:9999335:C05B5.17	2	4	3	1	A	1	0
1842	RNA	chrIII:9999818:10000528:C05B5.2	2	6	3	1	A	0	1
1885	RNA	chrII:11396416:11396566:C05D12.11	2	4	3	1	A	0	1
1886	RNA	chrII:11396416:11396566:C05D12.11	2	10	5	1	A	0	1
1894	RNA	chrII:11396421:11396571:C05D12.9	2	10	5	1	A	0	1
1900	RNA	chrIII:5602053:5602179:C05D2.15	2	2	9	1	A	0	1
1907	RNA	chrIII:5602198:5602344:C05D2.17	2	8	3	1	A	0	1
1960	RNA	chrII:10572246:10574067:C06A1.3	2	4	3	1	A	1	0
1963	RNA	chrII:10564890:10565401:C06A1.7	2	10	3	1	A	0	1
1964	RNA	chrII:10564890:10565401:C06A1.7	1	16	5	0	A	0	1
1980	RNA	chrI:6006263:6007334:C06A5.2	1	18	3	0	A	1	0
1984	RNA	chrIV:7851255:7851362:C06A6.10	2	6	3	1	A	1	0
1987	RNA	chrIV:7851255:7851362:C06A6.11	2	6	3	1	A	1	0
2009	RNA	chrV:13909685:13911585:C06B3.7	1	10	11	0	A	1	0
2062	RNA	chrIV:5858331:5858616:C06E7.93	2	8	7	1	A	0	1
2063	RNA	chrIV:5858331:5858616:C06E7.93	1	18	3	0	A	0	1
2081	RNA	chrX:16620992:16621138:C06G1.16	2	10	5	1	A	1	0
2082	RNA	chrX:16620992:16621138:C06G1.16	1	18	3	0	A	1	0
2136	RNA	chrX:9509832:9510036:C07B5.9	2	10	3	1	A	0	1
2191	RNA	chrX:17081127:17082042:C08A9.10	2	10	3	1	A	1	0
2207	RNA	chrV:10105711:10106694:C08B6.2	2	6	3	1	A	1	0
2213	RNA	chrV:10123623:10124799:C08B6.6	2	2	3	1	A	0	1
2225	RNA	chrV:8343488:8343602:C08D8.5	2	4	3	1	A	1	0
2230	RNA	chrII:1633789:1634120:C08E3.1	1	8	13	0	A	1	0
2231	RNA	chrII:1631994:1632316:C08E3.13	2	4	5	1	A	1	0
2232	RNA	chrII:1631994:1632316:C08E3.13	1	12	9	0	A	1	0
2240	RNA	chrV:18350141:18350515:C08E8.3	2	12	7	1	A	1	0
2241	RNA	chrV:18371845:18373532:C08E8.4	2	12	5	1	A	1	0
2245	RNA	chrV:18364857:18365037:C08E8.9	2	10	5	1	A	1	0
2297	RNA	chrX:2646000:2646071:C09B7.5	1	6	15	0	A	0	1
2308	RNA	chrX:6010808:6011015:C09B8.15	1	2	19	0	A	0	1
2309	RNA	chrX:6010838:6011045:C09B8.16	1	2	19	0	A	0	1
2312	RNA	chrX:6015285:6015461:C09B8.18	2	6	5	1	A	1	0
2322	RNA	chrIV:5018887:5019111:C09B9.82	2	4	5	1	A	1	0
2324	RNA	chrIV:5018887:5019111:C09B9.82	1	18	3	0	A	1	0
2337	RNA	chrI:5494418:5494474:C09D4.8	2	6	9	1	A	0	1
2338	RNA	chrI:5494418:5494474:C09D4.8	1	18	3	0	A	0	1
2347	RNA	chrII:10989264:10989463:C09D8.14	2	12	5	1	A	0	1
2354	RNA	chrII:10991322:10991436:C09D8.7	2	6	3	1	A	0	1
2396	RNA	chrII:11097307:11097601:C09H10.13	2	2	5	1	A	1	0
2406	RNA	chrII:11106180:11106342:C09H10.20	1	6	15	0	A	0	1
2419	RNA	chrX:7401087:7403609:C10A4.4	2	6	3	1	A	0	1
2462	RNA	chrI:6285687:6285899:C10G11.15	2	12	3	1	A	0	1
2464	RNA	chrI:6283530:6283672:C10G11.17	2	16	3	1	A	1	0
2481	RNA	chrI:4745314:4745455:C10H11.11	2	10	5	1	A	0	1
2486	RNA	chrI:4746969:4747116:C10H11.14	2	4	5	1	A	0	1
2489	RNA	chrI:4719773:4721098:C10H11.7	2	14	3	1	A	1	0
2498	RNA	chrX:9597007:9597134:C11E4.10	1	10	11	0	A	0	1
2505	RNA	chrX:9589791:9589941:C11E4.17	2	2	3	1	A	0	1
2506	RNA	chrX:9589791:9589941:C11E4.17	2	12	3	1	A	0	1
2520	RNA	chrX:15151373:15151641:C11G10.6	2	6	5	1	A	0	1
2521	RNA	chrX:15151373:15151641:C11G10.6	1	14	7	0	A	0	1
2528	RNA	chrX:16355391:16355539:C11G6.5	1	6	15	0	A	0	1
2550	RNA	chrV:10219454:10220470:C12D8.13	2	6	3	1	A	1	0
2563	RNA	chrII:1349051:1349201:C13A10.4	2	6	7	1	A	0	1
2567	RNA	chrV:7288998:7292223:C13A2.1	2	2	5	1	A	1	0
2568	RNA	chrV:7288998:7292223:C13A2.1	2	10	5	1	A	1	0
2591	RNA	chrV:12111553:12111714:C13C4.12	2	6	3	1	A	1	0
2593	RNA	chrV:12111553:12111714:C13C4.12	1	18	3	0	A	1	0
2597	RNA	chrV:12118002:12118987:C13C4.8	2	4	11	1	A	1	0
2598	RNA	chrV:12118002:12118987:C13C4.8	1	18	3	0	A	1	0
2599	RNA	chrV:12114785:12114982:C13C4.9	2	2	3	1	A	0	1
2600	RNA	chrV:12114785:12114982:C13C4.9	2	10	3	1	A	0	1
2637	RNA	chrV:18146376:18150259:C14A6.3	2	16	3	1	A	1	0
2654	RNA	chrIII:8109591:8109734:C14B9.13	1	18	3	0	A	0	1
2671	RNA	chrV:5674477:5674609:C14C11.9	2	2	13	1	A	0	1
2672	RNA	chrV:5674477:5674609:C14C11.9	1	18	3	0	A	0	1
2675	RNA	chrV:563133:564446:C14C6.2	2	6	3	1	A	1	0
2676	RNA	chrV:563133:564446:C14C6.2	1	12	9	0	A	1	0
2687	RNA	chrX:1818663:1821335:C14E2.4	2	8	3	1	A	1	0
2699	RNA	chrX:6207834:6207981:C14F11.14	2	10	5	1	A	0	1
2730	RNA	chrX:7965630:7965678:C14F5.9	2	2	3	1	A	0	1
2732	RNA	chrX:7965630:7965678:C14F5.9	2	16	3	1	A	0	1
2745	RNA	chrX:12051341:12051574:C15A7.6	1	8	13	0	A	0	1
2748	RNA	chrX:6482777:6482926:C15B12.11	2	4	3	1	A	0	1
2751	RNA	chrX:6482777:6482926:C15B12.11	1	18	3	0	A	0	1
2761	RNA	chrI:12203799:12205809:C15C6.2	2	2	3	1	A	1	0
2765	RNA	chrI:12202898:12203022:C15C6.6	2	2	3	1	A	1	0
2768	RNA	chrX:3156505:3156599:C15C7.10	1	8	13	0	A	0	1
2787	RNA	chrV:12737727:12737916:C15C8.9	1	2	19	0	A	0	1
2804	RNA	chrIII:9654357:9655902:C15H7.4	2	2	5	1	A	0	1
2832	RNA	chrX:3973693:3973838:C16B8.11	2	14	3	1	A	1	0
2840	RNA	chrX:3970092:3970283:C16B8.8	2	6	3	1	A	0	1
2841	RNA	chrX:3970092:3970283:C16B8.8	2	12	5	1	A	0	1
2856	RNA	chrI:9722201:9722424:C16C2.7	1	10	11	0	A	0	1
2857	RNA	chrI:9722095:9722380:C16C2.8	2	4	3	1	A	0	1
2858	RNA	chrI:9722095:9722380:C16C2.8	2	12	3	1	A	0	1
2904	RNA	chrV:8261389:8263566:C16D9.8	2	6	3	1	A	1	0
2941	RNA	chrV:3340176:3342006:C17B7.10	1	18	3	0	A	1	0
2947	RNA	chrV:3333633:3339076:C17B7.5	2	6	9	1	A	1	0
2948	RNA	chrV:3333633:3339076:C17B7.5	1	18	3	0	A	1	0
2954	RNA	chrII:5566081:5566692:C17C3.13	2	10	3	1	A	1	0
2960	RNA	chrII:5541003:5541822:C17C3.24	2	8	7	1	A	0	1
2965	RNA	chrII:5551832:5552335:C17C3.5	2	16	3	1	A	1	0
2966	RNA	chrII:5550045:5550530:C17C3.6	1	4	17	0	A	1	0
2986	RNA	chrI:9435159:9435327:C17E4.17	2	8	3	1	A	1	0
2987	RNA	chrI:9435159:9435327:C17E4.17	2	16	3	1	A	1	0
3046	RNA	chrIV:6789891:6790041:C17H12.30	2	6	7	1	A	0	1
3047	RNA	chrIV:6789891:6790041:C17H12.30	1	18	3	0	A	0	1
3056	RNA	chrIV:6821064:6822506:C17H12.6	2	4	5	1	A	1	0
3057	RNA	chrIV:6821064:6822506:C17H12.6	2	14	5	1	A	1	0
3058	RNA	chrIV:6818605:6820575:C17H12.8	2	8	3	1	A	0	1
3069	RNA	chrII:5731032:5731741:C18A3.11	2	16	3	1	A	0	1
3092	RNA	chrX:15034261:15034408:C18B12.15	2	12	3	1	A	1	0
3114	RNA	chrII:10073630:10073761:C18D1.15	2	6	5	1	A	0	1
3127	RNA	chrIII:11807733:11808469:C18D11.10	2	10	7	1	A	1	0
3130	RNA	chrIII:11810555:11811048:C18D11.6	2	2	3	1	A	1	0
3131	RNA	chrIII:11810555:11811048:C18D11.6	2	8	5	1	A	1	0
3132	RNA	chrIII:11810555:11811048:C18D11.6	1	16	5	0	A	1	0
3158	RNA	chrIV:8067516:8067735:C18F3.11	2	4	3	1	A	0	1
3160	RNA	chrIV:8067516:8067735:C18F3.11	1	16	5	0	A	0	1
3163	RNA	chrIV:8080848:8080965:C18F3.7	2	6	5	1	A	0	1
3168	RNA	chrV:4745568:4748089:C18G1.7	2	6	3	1	A	1	0
3169	RNA	chrV:4764265:4766601:C18G1.8	2	2	3	1	A	0	1
3171	RNA	chrV:4767885:4769753:C18G1.9	2	10	3	1	A	1	0
3180	RNA	chrIV:596838:598771:C18H7.11	2	12	7	1	A	1	0
3181	RNA	chrIV:583812:587829:C18H7.12	2	8	3	1	A	0	1
3217	RNA	chrII:82913:83019:C23H3.10	2	4	3	1	A	0	1
3219	RNA	chrII:82913:83019:C23H3.11	2	4	3	1	A	0	1
3226	RNA	chrX:12202044:12202191:C23H4.12	2	4	3	1	A	1	0
3275	RNA	chrIV:5157140:5157326:C24D10.49	2	6	9	1	A	1	0
3276	RNA	chrIV:5157140:5157326:C24D10.49	1	18	3	0	A	1	0
3282	RNA	chrIV:10222035:10222243:C24F3.7	2	6	3	1	A	0	1
3290	RNA	chrI:4078903:4079024:C24G7.6	2	10	3	1	A	0	1
3304	RNA	chrII:415067:415132:C24H12.13	2	12	3	1	A	0	1
3305	RNA	chrII:415067:415132:C24H12.13	1	18	3	0	A	0	1
3312	RNA	chrII:417348:418882:C24H12.6	2	8	3	1	A	0	1
3357	RNA	chrX:5479991:5480102:C25F6.11	2	12	5	1	A	1	0
3366	RNA	chrX:5477371:5477579:C25F6.16	1	16	5	0	A	1	0
3376	RNA	chrX:5477347:5477564:C25F6.22	1	16	5	0	A	1	0
3409	RNA	chrIV:12456959:12458561:C25G4.7	2	4	3	1	A	0	1
3410	RNA	chrIV:12459738:12463437:C25G4.8	2	4	3	1	A	0	1
3415	RNA	chrII:5699323:5701435:C25H3.1	1	4	17	0	A	1	0
3416	RNA	chrII:5696497:5698969:C25H3.10	1	4	17	0	A	1	0
3430	RNA	chrIV:8033892:8034288:C26B2.15	2	2	5	1	A	1	0
3432	RNA	chrIV:8033892:8034288:C26B2.15	1	18	3	0	A	1	0
3445	RNA	chrI:7518821:7519001:C26C6.13	1	18	3	0	A	0	1
3456	RNA	chrV:13305137:13307400:C26E1.2	2	6	3	1	A	1	0
3457	RNA	chrV:13305137:13307400:C26E1.2	2	14	5	1	A	1	0
3465	RNA	chrIII:4947432:4947485:C26E6.15	2	2	15	1	A	0	1
3466	RNA	chrIII:4951447:4951496:C26E6.16	1	6	15	0	A	0	1
3527	RNA	chrII:4755577:4756851:C27D9.2	2	16	3	1	A	1	0
3540	RNA	chrII:7171841:7172004:C27H5.11	2	6	5	1	A	0	1
3570	RNA	chrIV:9725279:9725318:C28D4.18	2	2	5	1	A	0	1
3582	RNA	chrII:7516433:7516583:C28F5.8	1	6	15	0	A	0	1
3625	RNA	chrIV:11872099:11872246:C29E6.11	2	12	3	1	A	0	1
3628	RNA	chrIV:11871299:11871516:C29E6.13	2	2	3	1	A	1	0
3629	RNA	chrIV:11871299:11871516:C29E6.13	2	10	3	1	A	1	0
3631	RNA	chrIV:11883515:11883662:C29E6.14	2	6	3	1	A	0	1
3637	RNA	chrIV:11883036:11883186:C29E6.17	2	6	5	1	A	0	1
3638	RNA	chrIV:11883036:11883186:C29E6.17	2	14	5	1	A	0	1
3640	RNA	chrIV:11901242:11901373:C29E6.9	2	2	3	1	A	0	1
3674	RNA	chrII:6132910:6133040:C29H12.7	2	16	3	1	A	1	0
3694	RNA	chrII:6201569:6203010:C30B5.17	2	16	3	1	A	0	1
3707	RNA	chrIII:4134264:4134414:C30D11.4	2	4	7	1	A	1	0
3710	RNA	chrIII:4133900:4134071:C30D11.6	2	6	3	1	A	1	0
3723	RNA	chrX:16075012:16076570:C30F2.4	2	4	3	1	A	1	0
3730	RNA	chrI:5093812:5093900:C30F8.5	2	10	3	1	A	0	1
3732	RNA	chrI:5084897:5085028:C30F8.6	2	4	7	1	A	1	0
3760	RNA	chrV:2911081:2913001:C31B8.9	2	12	3	1	A	0	1
3779	RNA	chrIV:5803091:5803234:C31H1.96	2	8	5	1	A	0	1
3800	RNA	chrI:9043227:9046575:C31H5.6	2	12	3	1	A	1	0
3812	RNA	chrX:10246586:10246727:C32A9.3	2	8	5	1	A	1	0
3813	RNA	chrX:10246586:10246727:C32A9.4	2	8	5	1	A	1	0
3826	RNA	chrV:10632944:10633090:C32C4.9	1	6	15	0	A	0	1
3831	RNA	chrII:6335477:6336334:C32D5.14	2	8	5	1	A	1	0
3832	RNA	chrII:6335477:6336334:C32D5.14	2	16	3	1	A	1	0
3856	RNA	chrIV:12938212:12939071:C32H11.11	2	6	3	1	A	0	1
3857	RNA	chrIV:12938212:12939071:C32H11.11	1	16	5	0	A	0	1
3858	RNA	chrIV:12918610:12920393:C32H11.3	2	8	5	1	A	0	1
3863	RNA	chrIV:12925865:12926805:C32H11.6	2	10	3	1	A	1	0
3864	RNA	chrIV:12933927:12934771:C32H11.8	2	4	5	1	A	0	1
3865	RNA	chrIV:12933927:12934771:C32H11.8	1	16	5	0	A	0	1
3867	RNA	chrIV:12935010:12936271:C32H11.9	2	6	3	1	A	0	1
3868	RNA	chrIV:12935010:12936271:C32H11.9	1	14	7	0	A	0	1
3872	RNA	chrIV:9516991:9518433:C33A12.19	1	4	17	0	A	1	0
3883	RNA	chrII:11372004:11372154:C33B4.9	2	8	3	1	A	0	1
3884	RNA	chrII:11372004:11372154:C33B4.9	2	14	5	1	A	0	1
3914	RNA	chrX:17301373:17301923:C33E10.10	2	8	5	1	A	1	0
3939	RNA	chrX:14054784:14054909:C33G3.11	1	18	3	0	A	1	0
3987	RNA	chrII:8685922:8686579:C34C6.9	2	2	3	1	A	0	1
4028	RNA	chrII:5218463:5218667:C34F11.12	2	10	5	1	A	1	0
4029	RNA	chrII:5218463:5218667:C34F11.12	1	18	3	0	A	1	0
4033	RNA	chrII:5226522:5226643:C34F11.16	2	2	3	1	A	0	1
4036	RNA	chrII:5226523:5226644:C34F11.17	2	2	3	1	A	0	1
4050	RNA	chrX:11216345:11216479:C34F6.18	2	6	3	1	A	0	1
4051	RNA	chrX:11216345:11216479:C34F6.18	2	14	3	1	A	0	1
4109	RNA	chrIV:4079803:4080207:C35B1.4	1	18	3	0	A	0	1
4114	RNA	chrIV:4080147:4080946:C35B1.9	2	10	3	1	A	1	0
4137	RNA	chrIII:4868920:4870112:C35D10.3	2	10	3	1	A	1	0
4157	RNA	chrI:10813811:10814937:C35E7.7	2	8	5	1	A	1	0
4158	RNA	chrI:10813811:10814937:C35E7.7	1	16	5	0	A	1	0
4179	RNA	chrV:3164674:3165538:C36C5.14	2	6	3	1	A	0	1
4181	RNA	chrV:3164674:3165538:C36C5.14	1	16	5	0	A	0	1
4190	RNA	chrX:1690038:1690994:C36C9.6	2	10	3	1	A	1	0
4197	RNA	chrX:17438685:17439751:C36E6.8	2	6	3	1	A	0	1
4204	RNA	chrIII:4018116:4018305:C36E8.10	1	18	3	0	A	0	1
4212	RNA	chrI:9539530:9539670:C36F7.14	2	6	3	1	A	0	1
4226	RNA	chrI:9575302:9575377:C36F7.25	1	18	3	0	A	1	0
4235	RNA	chrI:6790699:6790838:C37A2.9	2	6	7	1	A	1	0
4236	RNA	chrI:6790699:6790838:C37A2.9	1	16	5	0	A	1	0
4244	RNA	chrI:14150634:14151041:C37A5.6	1	4	17	0	A	1	0
4257	RNA	chrX:14178987:14180086:C37E2.10	1	12	9	0	A	0	1
4259	RNA	chrX:14180450:14181705:C37E2.3	2	6	5	1	A	0	1
4282	RNA	chrII:14635324:14635417:C38C6.9	2	12	7	1	A	0	1
4301	RNA	chrIII:2238966:2240172:C39B5.10	2	6	3	1	A	0	1
4303	RNA	chrIII:2238966:2240172:C39B5.10	1	16	5	0	A	0	1
4304	RNA	chrIII:2211419:2217130:C39B5.14	2	14	3	1	A	0	1
4330	RNA	chrX:4754677:4755118:C39E6.2	2	12	3	1	A	1	0
4361	RNA	chrX:13647604:13648349:C40C9.3	1	14	7	0	A	1	0
4381	RNA	chrX:11753301:11753655:C40H5.15	2	4	5	1	A	0	1
4382	RNA	chrX:11753301:11753655:C40H5.15	2	12	3	1	A	0	1
4412	RNA	chrX:5728959:5729182:C41G11.15	1	14	7	0	A	1	0
4430	RNA	chrI:9526538:9527441:C41G7.6	2	8	3	1	A	0	1
4464	RNA	chrX:9697759:9697900:C43C3.10	2	6	3	1	A	1	0
4471	RNA	chrX:9697759:9697900:C43C3.6	2	6	3	1	A	1	0
4490	RNA	chrIV:10574762:10574910:C43F9.16	2	6	3	1	A	0	1
4491	RNA	chrIV:10574762:10574910:C43F9.16	2	12	7	1	A	0	1
4492	RNA	chrIV:10574762:10574910:C43F9.17	2	6	3	1	A	0	1
4493	RNA	chrIV:10574762:10574910:C43F9.17	2	12	7	1	A	0	1
4494	RNA	chrIV:10576080:10576156:C43F9.18	2	2	3	1	A	0	1
4500	RNA	chrIV:10593016:10593605:C43F9.7	1	2	19	0	A	1	0
4530	RNA	chrII:6871375:6872593:C44B7.5	2	8	3	1	A	0	1
4546	RNA	chrX:11702524:11704507:C44C10.3	2	10	3	1	A	1	0
4550	RNA	chrX:11686999:11688269:C44C10.7	1	18	3	0	A	0	1
4589	RNA	chrX:6051994:6052067:C45B2.16	2	4	7	1	A	0	1
4594	RNA	chrX:6050833:6051154:C45B2.19	2	2	3	1	A	0	1
4603	RNA	chrI:3105030:3105218:C45E1.10	2	8	3	1	A	0	1
4604	RNA	chrI:3105030:3105218:C45E1.10	1	18	3	0	A	0	1
4633	RNA	chrV:2150090:2150976:C45H4.13	2	12	3	1	A	1	0
4637	RNA	chrV:2148656:2149532:C45H4.21	2	2	5	1	A	0	1
4639	RNA	chrV:2148656:2149532:C45H4.21	2	14	3	1	A	0	1
4652	RNA	chrIV:9225124:9227781:C46C2.3	2	2	7	1	A	1	0
4689	RNA	chrI:5044739:5044883:C46H11.12	1	16	5	0	A	0	1
4706	RNA	chrX:7747026:7747419:C47C12.9	2	6	5	1	A	1	0
4719	RNA	chrIV:9975473:9976384:C47E12.14	2	4	3	1	A	1	0
4720	RNA	chrIV:9975473:9976384:C47E12.14	2	10	3	1	A	1	0
4729	RNA	chrV:14666004:14667158:C47E8.1	1	18	3	0	A	0	1
4767	RNA	chrIV:7397575:7397850:C48A7.9	2	10	3	1	A	0	1
4768	RNA	chrIV:7397575:7397850:C48A7.9	1	18	3	0	A	0	1
4773	RNA	chrIII:9597343:9598361:C48B4.12	2	16	3	1	A	0	1
4827	RNA	chrIV:6222088:6225009:C49A9.3	2	12	3	1	A	1	0
4828	RNA	chrIV:6204038:6204256:C49A9.39	2	6	5	1	A	0	1
4850	RNA	chrIV:8657405:8658218:C49C8.6	2	8	7	1	A	1	0
4868	RNA	chrX:13377772:13377887:C49F8.6	2	8	3	1	A	1	0
4871	RNA	chrX:13387660:13387807:C49F8.7	2	8	3	1	A	0	1
4877	RNA	chrV:4040408:4042021:C49G7.10	1	6	15	0	A	1	0
4878	RNA	chrV:4038409:4039939:C49G7.12	1	2	19	0	A	1	0
4880	RNA	chrV:4046404:4047433:C49G7.3	1	4	17	0	A	1	0
4881	RNA	chrV:4034475:4036024:C49G7.7	2	4	3	1	A	1	0
4883	RNA	chrV:4034475:4036024:C49G7.7	1	16	5	0	A	1	0
4886	RNA	chrIV:7926600:7926813:C49H3.15	1	14	7	0	A	1	0
4912	RNA	chrIII:8189537:8191312:C50C3.19	2	12	3	1	A	1	0
4921	RNA	chrII:106188:107520:C50D2.3	2	6	5	1	A	1	0
4929	RNA	chrII:12301076:12302429:C50E10.1	2	2	3	1	A	1	0
4954	RNA	chrV:9529950:9531577:C50F4.10	2	4	7	1	A	0	1
4965	RNA	chrIV:7726717:7727728:C50F7.5	2	12	5	1	A	1	0
4977	RNA	chrV:9922780:9924186:C50H2.7	1	10	11	0	A	0	1
4979	RNA	chrV:10175000:10175194:C51E3.11	2	6	3	1	A	1	0
4980	RNA	chrV:10175070:10175196:C51E3.12	2	6	3	1	A	1	0
4992	RNA	chrII:10758990:10759138:C52A11.5	2	10	3	1	A	0	1
5003	RNA	chrX:4276464:4276521:C52B9.18	2	2	5	1	A	0	1
5004	RNA	chrX:4276464:4276521:C52B9.18	2	10	3	1	A	0	1
5031	RNA	chrX:12845781:12846143:C52G5.3	2	14	3	1	A	0	1
5034	RNA	chrX:12844810:12844960:C52G5.4	2	8	3	1	A	1	0
5035	RNA	chrX:12844810:12844960:C52G5.4	2	14	3	1	A	1	0
5049	RNA	chrV:14556970:14558866:C53A5.9	2	6	5	1	A	1	0
5062	RNA	chrX:6844695:6845980:C53B7.3	2	12	3	1	A	1	0
5109	RNA	chrI:12447166:12448240:C54C8.3	2	8	3	1	A	0	1
5124	RNA	chrV:12418591:12419428:C54D10.3	2	12	3	1	A	1	0
5136	RNA	chrX:7844354:7844499:C54D2.15	2	6	5	1	A	1	0
5137	RNA	chrX:7844354:7844499:C54D2.15	2	14	3	1	A	1	0
5145	RNA	chrX:7844876:7845025:C54D2.9	2	14	3	1	A	0	1
5160	RNA	chrV:7536737:7538118:C54F6.12	1	4	17	0	A	1	0
5164	RNA	chrV:7527454:7527955:C54F6.17	1	14	7	0	A	1	0
5176	RNA	chrI:8001195:8001328:C54G4.14	2	4	5	1	A	0	1
5177	RNA	chrI:8001195:8001328:C54G4.14	1	18	3	0	A	0	1
5205	RNA	chrX:5770755:5770955:C54H2.6	2	6	3	1	A	0	1
5206	RNA	chrX:5770755:5770955:C54H2.6	2	12	3	1	A	0	1
5234	RNA	chrX:7187354:7187702:C55B6.4	2	14	3	1	A	1	0
5250	RNA	chrIV:5683183:5684727:C55C3.6	2	2	3	1	A	1	0
5251	RNA	chrIV:5683183:5684727:C55C3.6	2	8	5	1	A	1	0
5264	RNA	chrV:13562779:13562973:C56A3.14	2	4	9	1	A	1	0
5265	RNA	chrV:13562779:13562973:C56A3.14	1	16	5	0	A	1	0
5278	RNA	chrX:6665913:6666062:C56E10.5	2	4	3	1	A	0	1
5347	RNA	chrV:4934705:4939085:catp-2	2	4	5	1	A	0	1
5370	RNA	chrIV:3641395:3642307:CC8.3	2	2	3	1	A	0	1
5371	RNA	chrIV:3641395:3642307:CC8.3	1	14	7	0	A	0	1
5461	RNA	chrV:15921308:15922820:cdr-1	2	4	7	1	A	0	1
5462	RNA	chrV:15921308:15922820:cdr-1	1	14	7	0	A	0	1
5464	RNA	chrV:12416357:12417377:cdr-3	2	8	3	1	A	1	0
5555	RNA	chrII:1732275:1733291:ceh-82	2	10	3	1	A	0	1
5556	RNA	chrII:1732275:1733291:ceh-82	1	16	5	0	A	0	1
5577	RNA	chrV:14163254:14166730:cest-1.1	2	6	3	1	A	1	0
5592	RNA	chrV:6669822:6672036:cest-28	2	8	3	1	A	0	1
5658	RNA	chrV:15241583:15243943:chil-12	2	6	9	1	A	0	1
5659	RNA	chrV:15241583:15243943:chil-12	1	18	3	0	A	0	1
5665	RNA	chrII:9442167:9443629:chil-15	2	6	3	1	A	0	1
5672	RNA	chrII:9438608:9440160:chil-17	2	12	3	1	A	1	0
5674	RNA	chrII:9448272:9449726:chil-18	2	4	3	1	A	0	1
5681	RNA	chrII:9455416:9456617:chil-20	2	6	3	1	A	0	1
5688	RNA	chrII:9475054:9476375:chil-26	2	2	7	1	A	1	0
5689	RNA	chrII:9475054:9476375:chil-26	1	12	9	0	A	1	0
5700	RNA	chrII:9843379:9847006:chil-9	2	6	5	1	A	1	0
5764	RNA	chrI:11234301:11235176:clec-100	2	10	3	1	A	0	1
5766	RNA	chrI:11560620:11564387:clec-101	2	2	3	1	A	0	1
5782	RNA	chrI:14233034:14235948:clec-114	2	10	5	1	A	0	1
5785	RNA	chrI:14251082:14252416:clec-116	2	12	3	1	A	1	0
5795	RNA	chrII:3516004:3518898:clec-125	2	16	3	1	A	1	0
5843	RNA	chrIV:3940214:3941708:clec-174	1	4	17	0	A	1	0
5872	RNA	chrIV:17044738:17045791:clec-195	2	6	3	1	A	1	0
5875	RNA	chrIV:17347167:17351076:clec-198	2	6	7	1	A	1	0
5877	RNA	chrIV:17351885:17358096:clec-199	2	8	3	1	A	0	1
5878	RNA	chrIV:17351885:17358096:clec-199	2	14	3	1	A	0	1
5891	RNA	chrV:2000417:2004329:clec-206	2	6	7	1	A	0	1
5892	RNA	chrV:2000417:2004329:clec-206	1	18	3	0	A	0	1
5896	RNA	chrV:2351675:2352932:clec-209	2	6	7	1	A	0	1
5897	RNA	chrV:2351675:2352932:clec-209	1	16	5	0	A	0	1
5899	RNA	chrV:3118376:3120323:clec-210	2	6	5	1	A	0	1
5900	RNA	chrV:3118376:3120323:clec-210	1	18	3	0	A	0	1
5908	RNA	chrV:8307941:8310766:clec-218	2	4	3	1	A	1	0
5909	RNA	chrV:8307941:8310766:clec-218	2	12	3	1	A	1	0
5910	RNA	chrV:8307941:8310766:clec-218	1	18	3	0	A	1	0
5912	RNA	chrV:16858428:16860040:clec-22	2	4	7	1	A	0	1
5913	RNA	chrV:16858428:16860040:clec-22	2	14	3	1	A	0	1
5918	RNA	chrV:12177072:12179438:clec-224	2	10	3	1	A	0	1
5935	RNA	chrV:16951803:16953629:clec-238	2	12	3	1	A	0	1
5941	RNA	chrV:17243597:17245506:clec-242	2	6	5	1	A	0	1
5945	RNA	chrV:18282896:18290590:clec-247	2	4	3	1	A	1	0
5971	RNA	chrX:3031722:3033117:clec-265	2	12	3	1	A	1	0
5977	RNA	chrII:3017467:3019907:clec-3	1	4	17	0	A	1	0
5978	RNA	chrV:16856418:16858077:clec-31	2	6	3	1	A	0	1
5979	RNA	chrV:16856418:16858077:clec-31	2	16	3	1	A	0	1
5986	RNA	chrV:16733900:16735594:clec-38	2	14	3	1	A	0	1
5987	RNA	chrV:16739267:16741588:clec-39	2	2	5	1	A	0	1
5992	RNA	chrV:16839120:16841061:clec-40	1	18	3	0	A	0	1
5998	RNA	chrV:15175672:15176324:clec-47	1	4	17	0	A	1	0
6000	RNA	chrV:18157877:18159614:clec-48	2	4	3	1	A	1	0
6001	RNA	chrV:18157877:18159614:clec-48	2	10	5	1	A	1	0
6002	RNA	chrV:18157877:18159614:clec-48	1	18	3	0	A	1	0
6007	RNA	chrIV:8167163:8168813:clec-52	1	4	17	0	A	1	0
6018	RNA	chrII:10488729:10490514:clec-61	2	2	5	1	A	0	1
6029	RNA	chrIV:3937461:3939979:clec-71	1	2	19	0	A	1	0
6035	RNA	chrIV:3965331:3969023:clec-76	2	8	7	1	A	1	0
6102	RNA	chrIV:7734646:7736409:clx-1	2	12	5	1	A	1	0
6110	RNA	chrV:1442587:1442917:cnc-11	2	8	7	1	A	1	0
6111	RNA	chrV:1442587:1442917:cnc-11	1	18	3	0	A	1	0
6112	RNA	chrV:1449664:1450189:cnc-2	2	6	3	1	A	0	1
6113	RNA	chrV:1449664:1450189:cnc-2	2	12	3	1	A	0	1
6117	RNA	chrV:1447194:1447707:cnc-4	1	6	15	0	A	1	0
6120	RNA	chrV:20394072:20394735:cnc-7	2	6	3	1	A	0	1
6121	RNA	chrV:20394072:20394735:cnc-7	2	14	3	1	A	0	1
6171	RNA	chrIV:1768620:1769702:col-108	2	12	3	1	A	1	0
6174	RNA	chrIV:4608200:4609679:col-110	2	2	9	1	A	1	0
6175	RNA	chrIV:4608200:4609679:col-110	2	16	3	1	A	1	0
6247	RNA	chrX:2093468:2094846:col-164	1	16	5	0	A	1	0
6256	RNA	chrX:6334297:6335221:col-171	2	8	3	1	A	0	1
6262	RNA	chrX:9233635:9234618:col-175	2	6	3	1	A	1	0
6264	RNA	chrX:9233635:9234618:col-175	1	18	3	0	A	1	0
6268	RNA	chrX:11201464:11202491:col-179	2	6	3	1	A	0	1
6269	RNA	chrX:11201464:11202491:col-179	2	12	3	1	A	0	1
6282	RNA	chrIV:10084438:10085451:col-2	2	6	3	1	A	0	1
6299	RNA	chrV:18638483:18639591:col-42	2	12	5	1	A	1	0
6309	RNA	chrI:3651229:3652702:col-50	2	12	3	1	A	0	1
6310	RNA	chrI:3653994:3655318:col-51	2	6	3	1	A	1	0
6311	RNA	chrI:3653994:3655318:col-51	2	12	3	1	A	1	0
6326	RNA	chrI:7401673:7402753:col-7	1	2	19	0	A	1	0
6335	RNA	chrII:9152530:9154310:col-78	1	2	19	0	A	1	0
6354	RNA	chrIII:11703884:11705091:col-95	2	6	3	1	A	1	0
6368	RNA	chrV:2052227:2053609:comt-5	2	6	5	1	A	0	1
6430	RNA	chrV:16533003:16534110:cpr-2	2	6	3	1	A	1	0
6580	RNA	chrX:13182113:13189961:cwp-5	2	14	5	1	A	1	0
6582	RNA	chrII:2022759:2023614:cya-2	2	2	5	1	A	1	0
6583	RNA	chrII:2022759:2023614:cya-2	1	10	11	0	A	1	0
6643	RNA	chrX:13282044:13284204:cyp-14A4	2	6	5	1	A	0	1
6645	RNA	chrV:5421017:5423488:cyp-14A5	1	2	19	0	A	1	0
6662	RNA	chrV:2179585:2181759:cyp-33C1	2	10	3	1	A	1	0
6681	RNA	chrIV:8614994:8616023:cyp-33E3	2	2	11	1	A	1	0
6686	RNA	chrV:3955765:3957715:cyp-34A5	2	4	5	1	A	1	0
6695	RNA	chrV:7359928:7361773:cyp-35A1	1	4	17	0	A	0	1
6697	RNA	chrV:4022608:4024477:cyp-35A3	2	6	11	1	A	0	1
6699	RNA	chrV:4031618:4033446:cyp-35A4	1	4	17	0	A	0	1
6702	RNA	chrV:3939031:3941237:cyp-35B1	2	10	3	1	A	0	1
6703	RNA	chrV:3942163:3944519:cyp-35B2	2	6	5	1	A	0	1
6704	RNA	chrV:3942163:3944519:cyp-35B2	1	14	7	0	A	0	1
6706	RNA	chrV:13896662:13898496:cyp-35C1	2	4	5	1	A	0	1
6707	RNA	chrV:13896662:13898496:cyp-35C1	2	12	7	1	A	0	1
6727	RNA	chrX:1470679:1472980:D1005.5	2	8	3	1	A	0	1
6749	RNA	chrV:8118263:8120417:D1014.7	2	6	3	1	A	1	0
6760	RNA	chrII:7459504:7460080:D1022.2	2	6	3	1	A	1	0
6796	RNA	chrV:10791971:10792830:D1054.10	1	8	13	0	A	0	1
6799	RNA	chrV:10795793:10796817:D1054.19	2	4	3	1	A	1	0
6801	RNA	chrV:10795793:10796817:D1054.19	1	18	3	0	A	1	0
6803	RNA	chrV:10791039:10791234:D1054.20	2	8	3	1	A	0	1
6804	RNA	chrV:10791039:10791234:D1054.20	1	18	3	0	A	0	1
6872	RNA	chrV:11799390:11799530:D2023.12	2	10	3	1	A	1	0
6877	RNA	chrV:11829586:11829736:D2023.15	2	2	11	1	A	0	1
6878	RNA	chrV:11829586:11829736:D2023.15	2	16	3	1	A	0	1
6887	RNA	chrIV:7236443:7236651:D2024.15	2	14	3	1	A	1	0
6890	RNA	chrIV:7236444:7236654:D2024.17	2	14	3	1	A	1	0
6921	RNA	chrI:6627044:6627917:D2092.10	2	8	3	1	A	0	1
6942	RNA	chrV:3950026:3952097:dach-1	2	14	5	1	A	1	0
7001	RNA	chrIV:9806405:9810733:dct-15	2	4	5	1	A	1	0
7052	RNA	chrIV:9132599:9135477:delm-1	2	10	3	1	A	0	1
7054	RNA	chrI:4109406:4112385:delm-2	2	4	15	1	A	1	0
7067	RNA	chrX:1365473:1367516:dgn-2	1	18	3	0	A	0	1
7070	RNA	chrX:1729857:1733447:dgn-3	2	14	3	1	A	0	1
7084	RNA	chrI:10522090:10523996:dhhc-12	2	4	7	1	A	0	1
7085	RNA	chrI:10522090:10523996:dhhc-12	2	14	3	1	A	0	1
7116	RNA	chrV:15381096:15382271:dhs-23	2	8	3	1	A	0	1
7117	RNA	chrV:15381096:15382271:dhs-23	1	14	7	0	A	0	1
7126	RNA	chrIV:10039758:10040903:dhs-31	2	4	3	1	A	1	0
7127	RNA	chrIV:10039758:10040903:dhs-31	2	12	3	1	A	1	0
7180	RNA	chrV:6802411:6804096:dmsr-11	2	6	3	1	A	1	0
7244	RNA	chrV:411781:414760:dod-19	2	4	5	1	A	1	0
7245	RNA	chrV:411781:414760:dod-19	1	12	9	0	A	1	0
7246	RNA	chrV:422432:424173:dod-20	2	12	3	1	A	1	0
7249	RNA	chrIV:12936737:12937988:dod-21	2	6	3	1	A	0	1
7250	RNA	chrIV:12936737:12937988:dod-21	1	12	9	0	A	0	1
7271	RNA	chrX:12301322:12302855:dot-1.3	1	8	13	0	A	0	1
7333	RNA	chrV:8726515:8728894:droe-8	2	8	5	1	A	1	0
7334	RNA	chrV:8726515:8728894:droe-8	1	16	5	0	A	1	0
7353	RNA	chrIV:11619362:11620944:dsl-5	2	6	3	1	A	1	0
7354	RNA	chrIV:11619362:11620944:dsl-5	2	14	3	1	A	1	0
7437	RNA	chrV:9369489:9371086:E02C12.6	2	4	5	1	A	1	0
7439	RNA	chrV:9369489:9371086:E02C12.6	2	16	3	1	A	1	0
7440	RNA	chrV:9371572:9373613:E02C12.8	2	4	5	1	A	1	0
7451	RNA	chrX:14256272:14257425:E02H4.7	2	12	3	1	A	1	0
7462	RNA	chrIII:2445227:2445683:E02H9.7	2	14	3	1	A	1	0
7474	RNA	chrI:12433247:12434944:E03H4.11	2	6	5	1	A	1	0
7478	RNA	chrI:12403109:12404489:E03H4.2	2	10	9	1	A	0	1
7481	RNA	chrI:12405524:12406946:E03H4.3	2	16	3	1	A	1	0
7492	RNA	chrII:10411288:10412670:E04D5.5	2	12	3	1	A	1	0
7493	RNA	chrII:10411288:10412670:E04D5.5	1	18	3	0	A	1	0
7505	RNA	chrIV:12524477:12525509:eak-4	1	4	17	0	A	1	0
7544	RNA	chrII:5412195:5412610:EEED8.18	2	2	5	1	A	0	1
7567	RNA	chrX:13475877:13477456:efn-3	2	10	3	1	A	1	0
7671	RNA	chrX:1777354:1778088:elc-2	2	12	3	1	A	1	0
7725	RNA	chrV:14232280:14236076:ent-3	1	14	7	0	A	1	0
7858	RNA	chrIII:5878332:5878482:F01F1.16	2	2	15	1	A	0	1
7888	RNA	chrX:13388983:13389114:F02C12.10	1	18	3	0	A	1	0
7892	RNA	chrX:13388983:13389114:F02C12.9	1	18	3	0	A	1	0
7894	RNA	chrV:3133704:3137382:F02C9.2	2	16	3	1	A	0	1
7904	RNA	chrII:3262803:3264411:F02E11.2	2	2	3	1	A	1	0
7927	RNA	chrX:699139:699284:F02G3.7	2	8	3	1	A	1	0
7940	RNA	chrII:11589727:11589877:F07A11.11	2	6	5	1	A	0	1
7942	RNA	chrII:11589727:11589877:F07A11.11	1	18	3	0	A	0	1
7943	RNA	chrII:11617752:11617883:F07A11.12	2	4	3	1	A	0	1
7944	RNA	chrII:11617752:11617883:F07A11.12	2	10	5	1	A	0	1
7945	RNA	chrII:11617752:11617883:F07A11.12	1	18	3	0	A	0	1
7960	RNA	chrV:8863959:8864652:F07B7.13	2	10	3	1	A	0	1
8000	RNA	chrII:2070590:2071529:F07E5.7	2	2	3	1	A	1	0
8022	RNA	chrV:7292662:7295381:F07G11.4	2	2	5	1	A	1	0
8025	RNA	chrX:1737905:1739229:F07G6.10	2	6	3	1	A	0	1
8052	RNA	chrI:6768384:6768545:F08B6.7	2	4	3	1	A	0	1
8080	RNA	chrX:8408699:8408982:F08F1.18	1	18	3	0	A	0	1
8081	RNA	chrX:8419402:8419500:F08F1.19	1	8	13	0	A	0	1
8097	RNA	chrV:5431366:5432599:F08F3.8	2	2	3	1	A	0	1
8098	RNA	chrV:5431366:5432599:F08F3.8	2	8	3	1	A	0	1
8117	RNA	chrII:13832851:13833653:F08G2.5	1	2	19	0	A	1	0
8122	RNA	chrIV:12429724:12429812:F08G5.10	2	16	3	1	A	0	1
8125	RNA	chrIV:12429725:12429812:F08G5.12	2	16	3	1	A	0	1
8146	RNA	chrV:14463587:14464428:F08H9.4	2	8	3	1	A	1	0
8157	RNA	chrX:15107985:15108210:F09B12.8	2	16	3	1	A	1	0
8181	RNA	chrV:16907968:16909971:F09C6.16	2	14	3	1	A	0	1
8184	RNA	chrV:16878723:16880154:F09C6.3	1	18	3	0	A	0	1
8220	RNA	chrII:5363303:5363361:F09E5.20	2	14	3	1	A	0	1
8224	RNA	chrII:5379661:5379881:F09E5.22	2	12	7	1	A	0	1
8227	RNA	chrII:5363303:5363361:F09E5.23	2	14	3	1	A	0	1
8268	RNA	chrV:16140313:16141164:F10A3.1	2	4	3	1	A	1	0
8269	RNA	chrV:16140313:16141164:F10A3.1	2	10	9	1	A	1	0
8296	RNA	chrV:12038652:12039151:F10C2.11	2	6	5	1	A	1	0
8297	RNA	chrV:12038652:12039151:F10C2.11	1	14	7	0	A	1	0
8299	RNA	chrV:12039686:12040046:F10C2.12	2	12	3	1	A	1	0
8323	RNA	chrX:17380635:17382075:F10D7.4	2	4	3	1	A	0	1
8324	RNA	chrX:17380635:17382075:F10D7.4	2	10	3	1	A	0	1
8343	RNA	chrIII:8291332:8291392:F10E9.13	2	6	9	1	A	0	1
8344	RNA	chrIII:8291332:8291392:F10E9.13	1	18	3	0	A	0	1
8348	RNA	chrIII:8291332:8291392:F10E9.15	2	6	9	1	A	0	1
8349	RNA	chrIII:8291332:8291392:F10E9.15	1	18	3	0	A	0	1
8356	RNA	chrIII:8288807:8288956:F10E9.20	2	4	5	1	A	0	1
8357	RNA	chrIII:8288807:8288956:F10E9.20	1	12	9	0	A	0	1
8362	RNA	chrIII:8289294:8289444:F10E9.22	2	12	3	1	A	1	0
8384	RNA	chrI:10019642:10021089:F10G8.1	2	8	7	1	A	1	0
8388	RNA	chrI:10040004:10040223:F10G8.11	2	14	5	1	A	0	1
8389	RNA	chrI:10037642:10037840:F10G8.12	2	4	9	1	A	0	1
8411	RNA	chrV:16195678:16196355:F11A5.4	2	10	5	1	A	0	1
8414	RNA	chrI:11669984:11670092:F11A6.10	2	10	3	1	A	1	0
8421	RNA	chrI:11669993:11670094:F11A6.14	2	10	3	1	A	1	0
8438	RNA	chrX:13010106:13010289:F11C1.15	2	12	3	1	A	0	1
8441	RNA	chrX:13009771:13009913:F11C1.16	2	6	5	1	A	0	1
8443	RNA	chrX:13009771:13009913:F11C1.16	1	18	3	0	A	0	1
8449	RNA	chrX:17396813:17397798:F11C7.2	2	16	3	1	A	0	1
8458	RNA	chrV:18757923:18760285:F11D11.3	1	2	19	0	A	1	0
8482	RNA	chrX:3315565:3315711:F11D5.23	2	6	3	1	A	0	1
8499	RNA	chrX:3304025:3306939:F11D5.7	2	8	3	1	A	0	1
8508	RNA	chrIV:17451529:17451714:F11E6.20	1	2	19	0	A	1	0
8522	RNA	chrIII:13397760:13398437:F11F1.8	1	18	3	0	A	0	1
8524	RNA	chrII:4875244:4875666:F11G11.13	1	6	15	0	A	0	1
8528	RNA	chrII:4860593:4861696:F11G11.4	2	2	3	1	A	0	1
8529	RNA	chrII:4860593:4861696:F11G11.4	2	8	3	1	A	0	1
8530	RNA	chrII:4860593:4861696:F11G11.4	1	16	5	0	A	0	1
8550	RNA	chrX:8646605:8647097:F12D9.2	2	10	5	1	A	0	1
8565	RNA	chrV:6135714:6135914:F12F3.8	1	6	15	0	A	1	0
8568	RNA	chrIV:11572598:11572736:F12F6.12	2	8	3	1	A	0	1
8576	RNA	chrIV:11572527:11572671:F12F6.19	2	8	3	1	A	0	1
8584	RNA	chrV:4393539:4396357:F13A2.3	2	16	3	1	A	0	1
8600	RNA	chrIV:10420862:10421187:F13B12.15	2	10	5	1	A	0	1
8627	RNA	chrX:5820066:5820260:F13D11.20	2	2	9	1	A	0	1
8628	RNA	chrX:5820066:5820260:F13D11.20	1	18	3	0	A	0	1
8636	RNA	chrII:11746922:11747060:F13D12.11	2	12	3	1	A	0	1
8662	RNA	chrIV:14611291:14611387:F13G11.145	2	6	9	1	A	0	1
8663	RNA	chrIV:14611291:14611387:F13G11.145	1	18	3	0	A	0	1
8680	RNA	chrV:6359285:6359427:F13H6.10	1	18	3	0	A	0	1
8696	RNA	chrV:6359288:6359430:F13H6.24	1	18	3	0	A	0	1
8711	RNA	chrII:6263984:6265549:F13H8.3	2	8	3	1	A	0	1
8742	RNA	chrII:3340553:3341260:F14D2.5	1	18	3	0	A	0	1
8745	RNA	chrII:3337965:3338656:F14D2.7	1	18	3	0	A	0	1
8754	RNA	chrV:14296798:14297222:F14D7.3	2	14	3	1	A	1	0
8765	RNA	chrII:8311084:8311152:F14F11.3	2	4	7	1	A	0	1
8766	RNA	chrII:8311084:8311152:F14F11.3	2	14	3	1	A	0	1
8769	RNA	chrII:8311084:8311152:F14F11.5	2	4	7	1	A	0	1
8770	RNA	chrII:8311084:8311152:F14F11.5	2	14	3	1	A	0	1
8779	RNA	chrX:10502129:10502235:F14F3.17	1	6	15	0	A	0	1
8789	RNA	chrV:16651841:16652111:F14F8.15	2	6	7	1	A	1	0
8791	RNA	chrV:16671621:16672186:F14F8.8	2	6	3	1	A	1	0
8796	RNA	chrV:5132740:5137116:F14F9.4	1	6	15	0	A	1	0
8812	RNA	chrX:4336443:4336589:F14H12.16	2	8	3	1	A	0	1
8819	RNA	chrX:4361870:4362622:F14H12.7	2	8	3	1	A	1	0
8820	RNA	chrX:4361870:4362622:F14H12.7	1	16	5	0	A	1	0
8827	RNA	chrV:16062660:16062888:F14H3.14	1	12	9	0	A	1	0
8842	RNA	chrX:13472059:13472124:F15A2.13	1	18	3	0	A	1	0
8845	RNA	chrX:13506107:13506388:F15A2.8	1	8	13	0	A	0	1
8850	RNA	chrII:12471804:12473086:F15A4.6	2	4	9	1	A	1	0
8851	RNA	chrII:12471804:12473086:F15A4.6	2	16	3	1	A	1	0
8871	RNA	chrV:13014143:13016649:F15B9.6	2	8	3	1	A	1	0
8872	RNA	chrV:13014143:13016649:F15B9.6	1	14	7	0	A	1	0
8881	RNA	chrI:11570885:11571178:F15D3.5	2	6	5	1	A	0	1
8882	RNA	chrI:11570885:11571178:F15D3.5	1	14	7	0	A	0	1
8892	RNA	chrIV:4306274:4306578:F15E6.12	2	14	5	1	A	0	1
8918	RNA	chrI:9375846:9375990:F16A11.12	2	4	3	1	A	0	1
8919	RNA	chrI:9375846:9375990:F16A11.12	1	16	5	0	A	0	1
8962	RNA	chrII:2389581:2390994:F16G10.10	2	6	5	1	A	1	0
8970	RNA	chrII:2372389:2374340:F16G10.3	2	10	5	1	A	1	0
8975	RNA	chrII:2381948:2383434:F16G10.8	2	2	13	1	A	1	0
8976	RNA	chrII:2381948:2383434:F16G10.8	1	18	3	0	A	1	0
8980	RNA	chrX:4651549:4651743:F16H11.6	2	6	7	1	A	0	1
8981	RNA	chrX:4651549:4651743:F16H11.6	1	18	3	0	A	0	1
8998	RNA	chrX:12308448:12309548:F17A2.16	2	4	7	1	A	1	0
8999	RNA	chrX:12308448:12309548:F17A2.16	1	16	5	0	A	1	0
9007	RNA	chrI:13193799:13193944:F17B5.11	2	14	5	1	A	1	0
9020	RNA	chrV:10967489:10967616:F17C11.14	1	18	3	0	A	0	1
9026	RNA	chrV:10940658:10940853:F17C11.21	2	6	7	1	A	0	1
9036	RNA	chrIII:4747988:4748132:F17C8.11	2	4	3	1	A	1	0
9049	RNA	chrIV:8352335:8352952:F17E9.16	2	4	5	1	A	0	1
9050	RNA	chrIV:8352335:8352952:F17E9.16	2	12	7	1	A	0	1
9052	RNA	chrIV:8341269:8341407:F17E9.17	2	8	3	1	A	1	0
9053	RNA	chrIV:8341269:8341407:F17E9.17	2	14	5	1	A	1	0
9071	RNA	chrII:13031072:13031212:F18A11.12	2	2	5	1	A	0	1
9087	RNA	chrII:6548699:6548890:F18C5.15	2	2	7	1	A	1	0
9090	RNA	chrV:12770155:12770304:F18E2.10	2	14	3	1	A	1	0
9118	RNA	chrX:13525258:13525465:F18H3.6	2	2	9	1	A	0	1
9119	RNA	chrX:13525258:13525465:F18H3.6	1	14	7	0	A	0	1
9125	RNA	chrII:3662203:3662986:F19B10.13	2	16	3	1	A	1	0
9136	RNA	chrV:20151731:20155442:F19B2.7	2	10	5	1	A	0	1
9145	RNA	chrX:9999604:9999776:F19C6.11	2	2	3	1	A	1	0
9152	RNA	chrX:9999627:9999738:F19C6.9	2	2	3	1	A	1	0
9168	RNA	chrV:7570639:7571055:F19F10.14	2	2	7	1	A	0	1
9169	RNA	chrV:7570639:7571055:F19F10.14	2	12	3	1	A	0	1
9170	RNA	chrV:7570639:7571055:F19F10.14	1	18	3	0	A	0	1
9188	RNA	chrX:12363683:12364904:F19H6.5	2	12	3	1	A	1	0
9258	RNA	chrV:8159928:8161643:F20D6.6	2	4	3	1	A	1	0
9264	RNA	chrV:17468612:17469280:F20E11.17	2	16	3	1	A	1	0
9295	RNA	chrV:9131065:9131650:F21C10.19	2	4	9	1	A	1	0
9296	RNA	chrV:9131065:9131650:F21C10.19	2	16	3	1	A	1	0
9307	RNA	chrI:7278734:7279625:F21C3.7	2	6	13	1	A	0	1
9342	RNA	chrV:16230164:16231041:F21H7.12	1	18	3	0	A	0	1
9348	RNA	chrV:16227126:16229674:F21H7.2	2	12	5	1	A	1	0
9366	RNA	chrIV:11435600:11435764:F22B3.18	2	14	3	1	A	1	0
9368	RNA	chrIV:11435600:11435810:F22B3.20	2	14	3	1	A	1	0
9373	RNA	chrIV:11422710:11425251:F22B3.8	1	14	7	0	A	0	1
9376	RNA	chrII:8451549:8451730:F22B5.11	2	6	3	1	A	0	1
9377	RNA	chrII:8451549:8451730:F22B5.11	2	12	5	1	A	0	1
9498	RNA	chrIII:6508131:6509499:F23F12.12	2	6	9	1	A	1	0
9511	RNA	chrV:12352813:12352957:F23H12.13	1	2	19	0	A	1	0
9563	RNA	chrI:10406128:10406272:F25D7.8	2	6	5	1	A	0	1
9564	RNA	chrI:10406128:10406272:F25D7.8	1	14	7	0	A	0	1
9566	RNA	chrX:806992:810794:F25E2.2	2	4	3	1	A	1	0
9567	RNA	chrX:806992:810794:F25E2.2	2	10	3	1	A	1	0
9573	RNA	chrV:7451720:7452942:F25E5.3	2	6	3	1	A	1	0
9575	RNA	chrV:7451720:7452942:F25E5.3	1	16	5	0	A	1	0
9632	RNA	chrI:9176326:9176453:F25H5.9	2	10	5	1	A	0	1
9638	RNA	chrIV:9918860:9918952:F25H8.12	2	6	3	1	A	1	0
9639	RNA	chrIV:9918860:9918952:F25H8.12	1	16	5	0	A	1	0
9687	RNA	chrX:7635668:7635814:F26A10.27	2	6	3	1	A	0	1
9688	RNA	chrX:7635668:7635814:F26A10.27	2	14	3	1	A	0	1
9693	RNA	chrX:7613269:7613419:F26A10.7	2	2	5	1	A	0	1
9699	RNA	chrI:7667728:7669900:F26A3.5	2	4	3	1	A	0	1
9746	RNA	chrV:5868402:5868541:F26F12.12	2	14	3	1	A	0	1
9748	RNA	chrV:5848177:5848319:F26F12.13	2	6	5	1	A	0	1
9753	RNA	chrV:5868416:5868555:F26F12.14	2	14	3	1	A	0	1
9755	RNA	chrV:5845329:5845477:F26F12.15	2	2	7	1	A	1	0
9775	RNA	chrV:20564353:20564776:F26F2.13	2	10	7	1	A	1	0
9796	RNA	chrII:4790292:4791340:F26G1.15	2	2	3	1	A	0	1
9850	RNA	chrII:10128220:10131860:F27E5.5	2	2	9	1	A	1	0
9851	RNA	chrII:10128220:10131860:F27E5.5	1	14	7	0	A	1	0
9860	RNA	chrII:844270:845231:F28A10.4	2	10	3	1	A	1	0
9863	RNA	chrII:849677:850654:F28A10.5	1	18	3	0	A	1	0
9896	RNA	chrV:12465343:12465562:F28C1.14	1	4	17	0	A	0	1
9900	RNA	chrX:538340:538457:F28C10.5	2	6	5	1	A	0	1
9935	RNA	chrIII:6826290:6826455:F28F5.14	2	14	5	1	A	0	1
9943	RNA	chrIII:6826290:6826455:F28F5.9	2	14	5	1	A	0	1
9948	RNA	chrIV:3854897:3855116:F28F9.10	2	4	5	1	A	0	1
9949	RNA	chrIV:3854897:3855116:F28F9.10	2	12	5	1	A	0	1
9954	RNA	chrIV:3854897:3855138:F28F9.16	2	4	5	1	A	0	1
9955	RNA	chrIV:3854897:3855138:F28F9.16	2	12	5	1	A	0	1
9964	RNA	chrV:16286094:16287719:F28G4.3	2	14	5	1	A	1	0
9999	RNA	chrIV:143980:144075:F29C4.12	2	6	5	1	A	0	1
10000	RNA	chrIV:143980:144075:F29C4.12	1	14	7	0	A	0	1
10022	RNA	chrV:10687900:10688563:F29F11.20	2	6	5	1	A	1	0
10023	RNA	chrV:10687900:10688563:F29F11.20	2	14	5	1	A	1	0
10031	RNA	chrV:6033624:6033835:F29G9.11	2	6	5	1	A	1	0
10047	RNA	chrI:9500623:9500823:F30A10.16	2	2	5	1	A	0	1
10049	RNA	chrI:9500623:9500823:F30A10.16	1	14	7	0	A	0	1
10065	RNA	chrIII:510875:510967:F30H5.8	1	6	15	0	A	0	1
10085	RNA	chrI:15063233:15063383:F31C3.13	2	6	3	1	A	0	1
10086	RNA	chrI:15063233:15063383:F31C3.13	2	12	3	1	A	0	1
10087	RNA	chrI:15060471:15061159:F31C3.14	2	12	3	1	A	0	1
10088	RNA	chrI:15063049:15063383:F31C3.15	2	6	3	1	A	0	1
10089	RNA	chrI:15063049:15063383:F31C3.15	2	12	3	1	A	0	1
10090	RNA	chrI:15060860:15061159:F31C3.16	2	12	3	1	A	0	1
10128	RNA	chrV:17322589:17324525:F31E9.3	2	2	9	1	A	1	0
10129	RNA	chrV:17322589:17324525:F31E9.3	2	14	3	1	A	1	0
10133	RNA	chrV:662422:664443:F31F4.11	2	14	3	1	A	1	0
10148	RNA	chrV:6276438:6278160:F31F7.1	2	6	5	1	A	1	0
10173	RNA	chrI:14838916:14839138:F32A7.8	1	4	17	0	A	1	0
10179	RNA	chrI:11519973:11520102:F32B4.12	2	10	3	1	A	0	1
10180	RNA	chrI:11519973:11520102:F32B4.12	1	16	5	0	A	0	1
10217	RNA	chrV:10883777:10886102:F32D8.2	2	8	3	1	A	1	0
10218	RNA	chrV:10883777:10886102:F32D8.2	1	16	5	0	A	1	0
10237	RNA	chrV:10550016:10554493:F32G8.2	2	16	3	1	A	0	1
10265	RNA	chrX:14708032:14708094:F33C8.9	2	6	9	1	A	0	1
10266	RNA	chrX:14708032:14708094:F33C8.9	1	18	3	0	A	0	1
10272	RNA	chrI:5843073:5843163:F33D11.15	2	14	5	1	A	0	1
10304	RNA	chrII:2594051:2598903:F33H12.6	2	8	3	1	A	1	0
10306	RNA	chrII:2586077:2586911:F33H12.7	2	4	3	1	A	1	0
10307	RNA	chrII:2586077:2586911:F33H12.7	2	10	9	1	A	1	0
10343	RNA	chrV:11631207:11631370:F35B12.15	2	6	7	1	A	0	1
10366	RNA	chrII:12880803:12881968:F35C5.1	2	12	5	1	A	1	0
10382	RNA	chrII:7568430:7568646:F35D2.15	2	6	3	1	A	0	1
10385	RNA	chrII:7565017:7565526:F35D2.17	2	2	11	1	A	0	1
10386	RNA	chrII:7565017:7565526:F35D2.17	1	16	5	0	A	0	1
10394	RNA	chrII:7592094:7592240:F35D2.9	2	6	7	1	A	0	1
10429	RNA	chrIV:4040284:4041544:F35F11.2	2	4	3	1	A	0	1
10473	RNA	chrI:8826166:8826670:F36A2.12	2	12	3	1	A	0	1
10487	RNA	chrI:11261203:11262120:F36D1.12	2	12	3	1	A	1	0
10491	RNA	chrI:11287434:11287511:F36D1.17	2	2	13	1	A	0	1
10492	RNA	chrI:11287434:11287511:F36D1.17	1	18	3	0	A	0	1
10496	RNA	chrI:11287434:11287511:F36D1.22	2	2	13	1	A	0	1
10497	RNA	chrI:11287434:11287511:F36D1.22	1	18	3	0	A	0	1
10508	RNA	chrV:16528934:16530289:F36D3.16	2	2	3	1	A	0	1
10517	RNA	chrV:9424611:9424770:F36D4.11	2	8	3	1	A	1	0
10522	RNA	chrV:9426720:9427360:F36D4.6	2	2	7	1	A	0	1
10524	RNA	chrV:9426720:9427360:F36D4.6	1	18	3	0	A	0	1
10540	RNA	chrX:9783268:9783446:F36G3.6	2	10	5	1	A	0	1
10549	RNA	chrV:15957405:15959557:F36G9.3	1	10	11	0	A	0	1
10581	RNA	chrV:1778322:1779196:F36H9.4	2	6	3	1	A	0	1
10593	RNA	chrIII:3929519:3931523:F37A8.2	2	8	3	1	A	0	1
10673	RNA	chrX:6693061:6693278:F38B6.15	2	4	3	1	A	1	0
10676	RNA	chrX:6669022:6669159:F38B6.18	2	4	5	1	A	1	0
10714	RNA	chrIV:9459324:9459543:F38E11.25	2	16	3	1	A	1	0
10735	RNA	chrIV:11848231:11850309:F38H4.4	2	2	7	1	A	1	0
10736	RNA	chrIV:11848231:11850309:F38H4.4	2	14	5	1	A	1	0
10738	RNA	chrIV:11847008:11847871:F38H4.6	2	10	3	1	A	1	0
10749	RNA	chrX:17578691:17579111:F39B3.3	2	10	9	1	A	0	1
10770	RNA	chrII:3311821:3313542:F39E9.6	2	2	7	1	A	1	0
10771	RNA	chrII:3311821:3313542:F39E9.6	2	12	3	1	A	1	0
10772	RNA	chrII:3311821:3313542:F39E9.6	1	18	3	0	A	1	0
10775	RNA	chrX:16894876:16896035:F39F10.2	2	12	3	1	A	0	1
10776	RNA	chrX:16894876:16896035:F39F10.2	1	18	3	0	A	0	1
10813	RNA	chrX:14701471:14701773:F40E10.12	2	16	3	1	A	0	1
10821	RNA	chrII:3610767:3615352:F40E12.2	2	12	3	1	A	0	1
10832	RNA	chrIV:11593652:11593740:F40F11.6	2	12	3	1	A	0	1
10836	RNA	chrIII:9918644:9920864:F40F12.3	2	14	5	1	A	0	1
10862	RNA	chrV:14267760:14268639:F40G12.4	2	10	3	1	A	0	1
10872	RNA	chrIII:173796:174558:F40G9.19	2	8	3	1	A	1	0
10898	RNA	chrIII:6049315:6055448:F40H6.5	1	6	15	0	A	1	0
10912	RNA	chrX:6887127:6887275:F41C6.10	2	6	5	1	A	1	0
10915	RNA	chrX:6892090:6892234:F41C6.12	2	12	7	1	A	0	1
10916	RNA	chrX:6893861:6893983:F41C6.13	2	6	5	1	A	1	0
10928	RNA	chrI:12264464:12266420:F41D3.6	2	2	5	1	A	0	1
10929	RNA	chrI:12264464:12266420:F41D3.6	2	10	5	1	A	0	1
10938	RNA	chrX:8397150:8397561:F41D9.14	2	10	3	1	A	0	1
10942	RNA	chrX:8397150:8397413:F41D9.7	2	4	3	1	A	0	1
10943	RNA	chrX:8397150:8397413:F41D9.7	2	10	3	1	A	0	1
10944	RNA	chrX:8389154:8389304:F41D9.8	2	16	3	1	A	0	1
10965	RNA	chrX:10303744:10304026:F41E7.20	2	4	5	1	A	1	0
10978	RNA	chrII:6751623:6752127:F41G3.19	2	6	3	1	A	1	0
10992	RNA	chrIV:5385319:5386138:F41H10.12	2	2	9	1	A	0	1
11012	RNA	chrIV:3341469:3341975:F42A6.2	2	8	5	1	A	1	0
11051	RNA	chrV:13062135:13064195:F42E8.1	2	14	5	1	A	1	0
11062	RNA	chrII:2418447:2418997:F42G2.7	1	18	3	0	A	1	0
11066	RNA	chrII:13073479:13076228:F42G4.5	2	4	3	1	A	1	0
11097	RNA	chrIII:4241476:4242593:F43C1.7	1	4	17	0	A	1	0
11101	RNA	chrII:2358800:2363773:F43C11.11	2	8	3	1	A	1	0
11102	RNA	chrII:2358800:2363773:F43C11.11	2	14	3	1	A	1	0
11116	RNA	chrII:2332519:2334338:F43C11.8	2	6	5	1	A	1	0
11130	RNA	chrV:14631890:14633106:F43D2.3	2	4	3	1	A	1	0
11131	RNA	chrV:14631890:14633106:F43D2.3	2	10	3	1	A	1	0
11139	RNA	chrIII:10496091:10496241:F43D9.11	2	4	13	1	A	0	1
11157	RNA	chrII:11802881:11803029:F43G6.13	1	18	3	0	A	1	0
11159	RNA	chrII:11796218:11796386:F43G6.14	2	16	3	1	A	0	1
11170	RNA	chrI:8628594:8628744:F43G9.15	2	16	3	1	A	1	0
11172	RNA	chrI:8608954:8609101:F43G9.16	2	12	3	1	A	0	1
11213	RNA	chrIV:10023290:10025270:F44D12.8	2	2	7	1	A	1	0
11215	RNA	chrIV:10023290:10025270:F44D12.8	1	18	3	0	A	1	0
11271	RNA	chrV:16133780:16137143:F44G3.7	1	18	3	0	A	0	1
11279	RNA	chrX:14958242:14958462:F45B8.10	2	2	15	1	A	0	1
11283	RNA	chrX:14958294:14958504:F45B8.12	2	6	11	1	A	0	1
11297	RNA	chrX:14961699:14961846:F45B8.8	2	6	5	1	A	0	1
11298	RNA	chrX:14961699:14961846:F45B8.8	1	14	7	0	A	0	1
11350	RNA	chrV:18412481:18412556:F45G2.12	2	6	5	1	A	0	1
11351	RNA	chrV:18412481:18412556:F45G2.12	1	14	7	0	A	0	1
11365	RNA	chrIII:3345993:3346111:F45H7.12	1	18	3	0	A	1	0
11370	RNA	chrIII:3367809:3367997:F45H7.8	2	2	3	1	A	0	1
11372	RNA	chrIII:3367809:3367997:F45H7.8	2	12	7	1	A	0	1
11377	RNA	chrI:11241224:11241970:F46A8.4	2	12	5	1	A	0	1
11416	RNA	chrX:11434003:11434146:F46C3.9	2	4	3	1	A	1	0
11446	RNA	chrV:6520198:6520335:F46E10.16	2	12	3	1	A	0	1
11447	RNA	chrV:6520198:6520335:F46E10.16	1	18	3	0	A	0	1
11451	RNA	chrV:6518296:6519138:F46E10.3	2	8	3	1	A	1	0
11457	RNA	chrI:5611662:5611817:F46F11.12	1	14	7	0	A	0	1
11461	RNA	chrX:15274211:15274324:F46F2.10	2	6	5	1	A	1	0
11462	RNA	chrX:15274211:15274324:F46F2.10	1	18	3	0	A	1	0
11466	RNA	chrX:15259578:15260290:F46F2.3	2	10	3	1	A	1	0
11477	RNA	chrV:11674419:11674556:F46F3.18	2	6	9	1	A	0	1
11478	RNA	chrV:11674419:11674556:F46F3.18	1	18	3	0	A	0	1
11481	RNA	chrV:11680483:11680616:F46F3.20	1	16	5	0	A	0	1
11491	RNA	chrII:823828:825245:F46F5.10	2	2	5	1	A	1	0
11496	RNA	chrII:803308:803717:F46F5.13	2	12	5	1	A	0	1
11505	RNA	chrX:10392823:10392968:F46F6.5	2	4	3	1	A	0	1
11513	RNA	chrX:5792302:5792617:F46G11.10	2	6	3	1	A	1	0
11514	RNA	chrX:5792302:5792617:F46G11.10	2	14	3	1	A	1	0
11516	RNA	chrX:5793805:5793926:F46G11.12	2	4	5	1	A	0	1
11580	RNA	chrX:3763056:3764395:F47B7.3	2	12	3	1	A	1	0
11587	RNA	chrV:14318960:14319731:F47B8.13	2	12	3	1	A	1	0
11592	RNA	chrV:14324822:14325539:F47B8.18	1	18	3	0	A	1	0
11616	RNA	chrIII:6293246:6296022:F47D12.7	2	10	7	1	A	1	0
11631	RNA	chrX:9046212:9047448:F47E1.3	2	12	3	1	A	0	1
11644	RNA	chrII:1235859:1235967:F47F6.14	1	14	7	0	A	0	1
11655	RNA	chrI:14075066:14075163:F47G4.11	2	6	3	1	A	1	0
11659	RNA	chrI:14075066:14075163:F47G4.12	2	6	3	1	A	1	0
11669	RNA	chrV:11329399:11330775:F47G9.6	2	4	5	1	A	0	1
11670	RNA	chrV:11329399:11330775:F47G9.6	2	12	3	1	A	0	1
11673	RNA	chrII:198933:199032:F48A11.10	2	8	7	1	A	0	1
11674	RNA	chrII:198933:199032:F48A11.10	1	18	3	0	A	0	1
11683	RNA	chrI:6582790:6582913:F48A9.6	2	8	3	1	A	0	1
11702	RNA	chrX:13164499:13164641:F48C11.5	2	4	3	1	A	0	1
11704	RNA	chrX:13164499:13164641:F48C11.5	1	18	3	0	A	0	1
11714	RNA	chrX:7506597:7506743:F48E3.13	2	4	3	1	A	1	0
11715	RNA	chrX:7506597:7506743:F48E3.13	1	18	3	0	A	1	0
11727	RNA	chrV:20439632:20439759:F48F5.7	1	18	3	0	A	1	0
11741	RNA	chrV:627021:627685:F48G7.8	2	6	13	1	A	0	1
11743	RNA	chrV:628058:628623:F48G7.9	2	8	3	1	A	1	0
11744	RNA	chrV:628058:628623:F48G7.9	1	18	3	0	A	1	0
11761	RNA	chrIV:9302654:9304094:F49C12.4	2	10	3	1	A	0	1
11762	RNA	chrIV:9304916:9307165:F49C12.5	2	10	3	1	A	0	1
11770	RNA	chrII:12557807:12560310:F49C5.12	2	2	3	1	A	0	1
11779	RNA	chrII:12566150:12568534:F49C5.7	2	4	7	1	A	1	0
11780	RNA	chrII:12566150:12568534:F49C5.7	1	14	7	0	A	1	0
11781	RNA	chrII:12542753:12544633:F49C5.9	2	2	7	1	A	0	1
11785	RNA	chrI:10936324:10936727:F49D11.14	2	4	3	1	A	0	1
11803	RNA	chrX:5860334:5860482:F49E10.18	2	12	7	1	A	0	1
11836	RNA	chrIV:4138407:4139122:F49F1.10	2	10	3	1	A	1	0
11837	RNA	chrIV:4138407:4139122:F49F1.10	1	18	3	0	A	1	0
11849	RNA	chrIV:4136816:4137569:F49F1.9	2	10	3	1	A	1	0
11853	RNA	chrX:2093847:2094491:F49H12.12	2	2	9	1	A	1	0
11854	RNA	chrX:2093847:2094491:F49H12.12	1	16	5	0	A	1	0
11869	RNA	chrV:17022369:17022663:F49H6.8	1	12	9	0	A	0	1
11873	RNA	chrX:2922240:2922384:F52B10.12	2	12	3	1	A	1	0
11883	RNA	chrX:2926521:2926702:F52B10.21	2	8	3	1	A	0	1
11885	RNA	chrX:2901162:2901416:F52B10.22	2	10	3	1	A	1	0
11890	RNA	chrX:2899493:2899553:F52B10.4	1	18	3	0	A	0	1
11893	RNA	chrX:2901289:2901409:F52B10.8	2	10	3	1	A	1	0
11907	RNA	chrII:1930990:1934507:F52C6.14	2	6	3	1	A	1	0
11955	RNA	chrI:9909324:9909435:F52F12.11	2	12	3	1	A	0	1
11966	RNA	chrIV:13543400:13548230:F52G2.3	2	12	3	1	A	1	0
12003	RNA	chrX:8716531:8717022:F53A9.7	2	12	5	1	A	1	0
12055	RNA	chrII:3912002:3913385:F53C3.1	1	18	3	0	A	0	1
12088	RNA	chrV:13588201:13588506:F53F4.17	2	8	7	1	A	1	0
12091	RNA	chrV:13588505:13589592:F53F4.2	2	4	5	1	A	1	0
12092	RNA	chrV:13588505:13589592:F53F4.2	2	12	7	1	A	1	0
12106	RNA	chrI:110575:110724:F53G12.15	2	2	3	1	A	0	1
12138	RNA	chrII:2247801:2247884:F54A3.7	2	8	3	1	A	0	1
12143	RNA	chrII:2226470:2226530:F54A3.9	2	6	3	1	A	1	0
12150	RNA	chrX:13578776:13581555:F54B11.11	2	8	3	1	A	1	0
12151	RNA	chrX:13578776:13581555:F54B11.11	2	14	5	1	A	1	0
12174	RNA	chrIII:9445910:9446022:F54C8.11	2	10	5	1	A	1	0
12183	RNA	chrII:8569140:8569289:F54C9.15	2	2	3	1	A	1	0
12194	RNA	chrIV:11286256:11286403:F54D1.17	2	8	3	1	A	1	0
12195	RNA	chrIV:11286256:11286403:F54D1.17	2	16	3	1	A	1	0
12223	RNA	chrII:1394888:1398038:F54D12.8	1	18	3	0	A	0	1
12244	RNA	chrIII:5094790:5095153:F54D8.10	1	10	11	0	A	1	0
12256	RNA	chrV:2812530:2813948:F54E2.9	1	16	5	0	A	0	1
12293	RNA	chrIII:8800485:8800701:F54F2.6	2	8	3	1	A	0	1
12319	RNA	chrII:6627483:6629274:F54H5.2	2	12	3	1	A	1	0
12338	RNA	chrI:5345275:5345425:F55A12.16	2	6	3	1	A	1	0
12347	RNA	chrI:10781277:10781400:F55A3.8	1	18	3	0	A	0	1
12355	RNA	chrIV:1908585:1908702:F55A8.4	2	16	3	1	A	1	0
12368	RNA	chrV:13815373:13816977:F55B12.2	2	10	3	1	A	0	1
12383	RNA	chrII:5890123:5890263:F55C12.15	2	12	3	1	A	0	1
12384	RNA	chrII:5890123:5890263:F55C12.15	1	18	3	0	A	0	1
12432	RNA	chrX:2779899:2780085:F55F1.8	2	8	3	1	A	0	1
12455	RNA	chrIV:12944886:12955958:F55G11.1	2	12	3	1	A	1	0
12461	RNA	chrIV:12960522:12962155:F55G11.7	1	4	17	0	A	1	0
12466	RNA	chrX:11928106:11929499:F55G7.4	2	6	3	1	A	0	1
12467	RNA	chrX:11928106:11929499:F55G7.4	2	12	7	1	A	0	1
12499	RNA	chrV:2351675:2352932:F56A4.2	2	6	7	1	A	0	1
12500	RNA	chrV:2351675:2352932:F56A4.2	1	16	5	0	A	0	1
12514	RNA	chrIV:787366:787427:F56B3.13	2	12	3	1	A	0	1
12515	RNA	chrIV:787366:787427:F56B3.13	1	18	3	0	A	0	1
12522	RNA	chrIV:771360:772889:F56B3.9	2	2	3	1	A	0	1
12541	RNA	chrIV:10628933:10630975:F56C4.4	2	6	3	1	A	1	0
12567	RNA	chrIII:5578418:5581419:F56D2.5	1	6	15	0	A	1	0
12569	RNA	chrIII:5581581:5582411:F56D2.8	2	8	5	1	A	1	0
12572	RNA	chrIII:5594494:5594641:F56D2.9	2	2	3	1	A	0	1
12573	RNA	chrIII:5594494:5594641:F56D2.9	2	8	5	1	A	0	1
12589	RNA	chrIV:3894057:3894430:F56D6.8	2	2	5	1	A	1	0
12596	RNA	chrX:3200687:3200862:F56E3.11	2	4	3	1	A	1	0
12597	RNA	chrX:3200687:3200862:F56E3.11	1	18	3	0	A	1	0
12609	RNA	chrX:3201082:3201230:F56E3.9	1	18	3	0	A	1	0
12632	RNA	chrI:6135717:6135920:F56F4.10	2	6	5	1	A	1	0
12640	RNA	chrI:11361084:11362946:F56G4.7	2	6	7	1	A	1	0
12651	RNA	chrI:12283269:12285383:F56H6.13	2	2	7	1	A	1	0
12652	RNA	chrI:12283269:12285383:F56H6.13	2	12	7	1	A	1	0
12664	RNA	chrI:12303598:12306820:F56H6.9	2	16	3	1	A	1	0
12676	RNA	chrV:10071944:10073893:F57A8.6	2	6	3	1	A	1	0
12679	RNA	chrV:13193929:13195648:F57B1.1	2	16	3	1	A	0	1
12685	RNA	chrV:13196087:13197923:F57B1.9	2	12	3	1	A	1	0
12701	RNA	chrV:11445502:11445706:F57B7.9	1	18	3	0	A	1	0
12709	RNA	chrII:14525311:14526031:F57C2.4	2	10	3	1	A	0	1
12725	RNA	chrV:16480294:16481019:F57E7.4	2	10	7	1	A	0	1
12740	RNA	chrV:12002130:12002280:F57F5.7	2	2	9	1	A	0	1
12768	RNA	chrX:11009511:11010975:F58A3.4	2	4	3	1	A	1	0
12769	RNA	chrX:11009511:11010975:F58A3.4	2	12	3	1	A	1	0
12772	RNA	chrX:11031068:11031140:F58A3.6	2	8	3	1	A	0	1
12782	RNA	chrIII:9625324:9625473:F58A4.20	2	10	3	1	A	0	1
12783	RNA	chrIII:9625324:9625473:F58A4.20	1	16	5	0	A	0	1
12822	RNA	chrI:12032286:12033734:F58D5.7	1	18	3	0	A	0	1
12848	RNA	chrII:6385464:6385597:F58F12.5	2	6	3	1	A	1	0
12859	RNA	chrIV:6231022:6232607:F58F9.4	2	8	3	1	A	1	0
12866	RNA	chrII:12944983:12945127:F58G1.11	2	14	3	1	A	0	1
12867	RNA	chrII:12944984:12945128:F58G1.12	2	14	3	1	A	0	1
12880	RNA	chrV:13680247:13680397:F58G11.9	2	12	3	1	A	1	0
12892	RNA	chrV:11958071:11958253:F58H1.14	2	6	9	1	A	0	1
12893	RNA	chrV:11958071:11958253:F58H1.14	1	18	3	0	A	0	1
12899	RNA	chrV:11958186:11958328:F58H1.19	2	6	11	1	A	0	1
12922	RNA	chrV:17687210:17691022:F59A1.13	2	6	7	1	A	0	1
12923	RNA	chrV:17687210:17691022:F59A1.13	1	16	5	0	A	0	1
12942	RNA	chrII:5008332:5011223:F59A6.3	2	6	3	1	A	1	0
12943	RNA	chrII:5005080:5008077:F59A6.4	2	8	3	1	A	0	1
12944	RNA	chrII:5005080:5008077:F59A6.4	1	18	3	0	A	0	1
12946	RNA	chrV:2030150:2030483:F59A7.12	1	18	3	0	A	1	0
12950	RNA	chrV:2012093:2013398:F59A7.7	2	2	3	1	A	0	1
12969	RNA	chrIII:9021369:9022635:F59B2.14	2	4	9	1	A	1	0
12996	RNA	chrX:15682202:15682342:F59D12.10	2	10	3	1	A	0	1
13018	RNA	chrII:5649618:5649692:F59E12.14	2	4	3	1	A	0	1
13019	RNA	chrII:5649618:5649692:F59E12.14	2	10	3	1	A	0	1
13024	RNA	chrII:5634527:5636926:F59E12.8	2	6	3	1	A	0	1
13025	RNA	chrII:5634527:5636926:F59E12.8	2	12	7	1	A	0	1
13049	RNA	chrII:2502959:2503056:F59H5.5	1	16	5	0	A	1	0
13057	RNA	chrIV:940016:945653:faah-3	2	12	3	1	A	1	0
13059	RNA	chrIII:11886484:11891435:faah-5	2	2	7	1	A	0	1
13060	RNA	chrIII:11886484:11891435:faah-5	2	12	3	1	A	0	1
13077	RNA	chrIII:842930:843802:far-8	2	10	5	1	A	1	0
13103	RNA	chrV:16060525:16062093:fbxa-100	2	4	5	1	A	1	0
13104	RNA	chrV:16060525:16062093:fbxa-100	2	12	7	1	A	1	0
13115	RNA	chrV:16939030:16940146:fbxa-112	2	12	3	1	A	0	1
13121	RNA	chrV:20187656:20188890:fbxa-116	2	12	3	1	A	0	1
13122	RNA	chrV:19776079:19777174:fbxa-118	1	18	3	0	A	0	1
13123	RNA	chrIII:2219796:2222365:fbxa-12	2	6	9	1	A	1	0
13144	RNA	chrV:16129408:16130979:fbxa-142	2	8	3	1	A	1	0
13167	RNA	chrII:1616834:1619048:fbxa-166	2	6	5	1	A	1	0
13171	RNA	chrV:17563170:17566003:fbxa-171	1	18	3	0	A	1	0
13194	RNA	chrV:6448655:6450217:fbxa-196	2	6	3	1	A	1	0
13203	RNA	chrV:6327222:6328865:fbxa-202	1	6	15	0	A	0	1
13223	RNA	chrIII:1347786:1349450:fbxa-25	2	8	3	1	A	0	1
13232	RNA	chrIII:1274424:1275613:fbxa-30	1	18	3	0	A	0	1
13236	RNA	chrIII:1295667:1297138:fbxa-35	2	10	9	1	A	1	0
13238	RNA	chrIII:1291987:1293235:fbxa-36	2	14	3	1	A	1	0
13245	RNA	chrX:1940631:1942199:fbxa-40	2	4	5	1	A	1	0
13247	RNA	chrX:1940631:1942199:fbxa-41	2	4	5	1	A	1	0
13257	RNA	chrIII:1287298:1288523:fbxa-50	1	6	15	0	A	1	0
13281	RNA	chrIII:1303713:1305461:fbxa-75	2	4	5	1	A	0	1
13285	RNA	chrIII:1305715:1308294:fbxa-79	2	10	5	1	A	1	0
13286	RNA	chrIII:1305715:1308294:fbxa-79	1	18	3	0	A	1	0
13289	RNA	chrV:15051010:15052530:fbxa-82	1	4	17	0	A	1	0
13458	RNA	chrII:3168766:3170189:fbxc-55	1	18	3	0	A	0	1
13459	RNA	chrIV:9371507:9373636:fbxc-58	1	2	19	0	A	1	0
13476	RNA	chrI:5455729:5459550:ferl-1	2	4	3	1	A	0	1
13479	RNA	chrI:5455729:5459550:ferl-1	1	18	3	0	A	0	1
13489	RNA	chrV:6279030:6280146:fil-2	2	2	3	1	A	1	0
13500	RNA	chrV:12361300:12361744:fipr-1	2	12	7	1	A	1	0
13501	RNA	chrV:9914162:9914529:fipr-10	2	6	5	1	A	0	1
13502	RNA	chrV:9914162:9914529:fipr-10	2	14	3	1	A	0	1
13503	RNA	chrV:9905850:9906215:fipr-11	2	2	7	1	A	1	0
13504	RNA	chrV:9905850:9906215:fipr-11	2	12	3	1	A	1	0
13506	RNA	chrV:10064502:10064942:fipr-13	2	4	5	1	A	1	0
13507	RNA	chrV:10064502:10064942:fipr-13	2	12	3	1	A	1	0
13508	RNA	chrV:10064502:10064942:fipr-13	1	18	3	0	A	1	0
13516	RNA	chrV:12365347:12365865:fipr-2	2	12	3	1	A	1	0
13517	RNA	chrIII:7462209:7462466:fipr-20	2	4	7	1	A	1	0
13518	RNA	chrIII:7462209:7462466:fipr-20	1	14	7	0	A	1	0
13523	RNA	chrI:8946685:8947201:fipr-26	2	4	11	1	A	1	0
13524	RNA	chrI:8946685:8947201:fipr-26	1	18	3	0	A	1	0
13533	RNA	chrV:10220980:10221417:fipr-5	1	18	3	0	A	0	1
13619	RNA	chrX:9919296:9920791:folr-1	2	4	3	1	A	0	1
13629	RNA	chrV:1462010:1464699:fpn-1.2	2	6	7	1	A	1	0
13630	RNA	chrV:1462010:1464699:fpn-1.2	1	18	3	0	A	1	0
13647	RNA	chrV:8907195:8909444:frpr-11	2	4	9	1	A	1	0
13648	RNA	chrV:8907195:8909444:frpr-11	1	16	5	0	A	1	0
13736	RNA	chrII:9512489:9516936:gcy-1	2	6	3	1	A	1	0
13922	RNA	chrI:12292212:12293936:gmd-2	1	18	3	0	A	1	0
13926	RNA	chrIII:3768499:3770326:gmeb-3	2	8	3	1	A	1	0
14002	RNA	chrX:7798952:7799780:gpx-7	2	4	5	1	A	1	0
14003	RNA	chrX:7798952:7799780:gpx-7	2	12	7	1	A	1	0
14049	RNA	chrV:3551345:3551865:grl-28	2	16	3	1	A	1	0
14050	RNA	chrV:3554610:3555236:grl-29	1	2	19	0	A	0	1
14064	RNA	chrV:19609493:19612148:grsp-1	2	8	5	1	A	1	0
14106	RNA	chrII:15177344:15178594:gst-32	2	4	5	1	A	0	1
14108	RNA	chrII:15177344:15178594:gst-32	1	16	5	0	A	0	1
14126	RNA	chrII:4883721:4884602:gst-8	2	6	11	1	A	1	0
14191	RNA	chrX:15223894:15224031:H03A11.8	2	10	3	1	A	0	1
14195	RNA	chrX:15222274:15222406:H03A11.9	2	10	5	1	A	0	1
14196	RNA	chrX:15222274:15222406:H03A11.9	1	18	3	0	A	0	1
14235	RNA	chrIV:4816945:4817263:H06H21.36	1	4	17	0	A	0	1
14286	RNA	chrV:14893999:14894854:H12D21.5	1	16	5	0	A	1	0
14298	RNA	chrX:15508504:15508643:H13N06.10	2	10	3	1	A	0	1
14333	RNA	chrIII:2641880:2642099:H19M22.6	1	18	3	0	A	1	0
14336	RNA	chrIII:2641880:2642096:H19M22.8	1	18	3	0	A	1	0
14366	RNA	chrX:6796321:6796449:H22K11.8	2	4	7	1	A	0	1
14372	RNA	chrV:4901373:4903268:H23N18.4	2	4	3	1	A	0	1
14374	RNA	chrV:4901373:4903268:H23N18.4	1	18	3	0	A	0	1
14386	RNA	chrIV:16202373:16205438:H25K10.1	1	18	3	0	A	0	1
14394	RNA	chrI:6847137:6847303:H27M09.6	2	2	5	1	A	1	0
14396	RNA	chrI:6847137:6847303:H27M09.6	2	16	3	1	A	1	0
14397	RNA	chrI:6847133:6847308:H27M09.7	2	2	5	1	A	1	0
14399	RNA	chrI:6847133:6847308:H27M09.7	1	16	5	0	A	1	0
14435	RNA	chrIV:6759288:6759500:H34C03.19	1	18	3	0	A	0	1
14448	RNA	chrX:12642121:12642248:H36L18.3	2	8	3	1	A	0	1
14449	RNA	chrX:12642121:12642248:H36L18.3	1	18	3	0	A	0	1
14455	RNA	chrI:10750562:10750705:H36N01.5	1	2	19	0	A	1	0
14461	RNA	chrIII:4320388:4321348:H38K22.6	1	6	15	0	A	0	1
14477	RNA	chrX:15084602:15084705:H40L08.5	2	12	3	1	A	1	0
14489	RNA	chrV:4216123:4216478:H43I07.4	2	4	3	1	A	0	1
14675	RNA	chrIV:16257667:16259417:hlh-31	2	4	3	1	A	1	0
14734	RNA	chrII:2369255:2370089:hpo-25	2	8	5	1	A	0	1
14736	RNA	chrV:6532070:6533074:hpo-26	2	4	5	1	A	1	0
14737	RNA	chrV:6532070:6533074:hpo-26	2	12	7	1	A	1	0
14749	RNA	chrV:4573132:4573924:hpo-39	2	2	13	1	A	1	0
14750	RNA	chrV:4573132:4573924:hpo-39	1	18	3	0	A	1	0
14769	RNA	chrIV:11028288:11029428:hrg-5	2	4	5	1	A	1	0
14807	RNA	chrV:1804333:1804971:hsp-16.2	2	8	3	1	A	1	0
14810	RNA	chrV:1805177:1805875:hsp-16.41	2	8	3	1	A	1	0
14826	RNA	chrI:9320324:9322534:hsp-70	2	6	5	1	A	1	0
14933	RNA	chrX:6533492:6536840:ilys-5	2	12	5	1	A	1	0
14958	RNA	chrII:5556730:5557171:ins-11	2	12	3	1	A	1	0
14963	RNA	chrII:6745434:6745960:ins-14	2	4	3	1	A	1	0
14964	RNA	chrII:6745434:6745960:ins-14	1	10	11	0	A	1	0
14970	RNA	chrII:3126036:3126441:ins-19	2	12	7	1	A	0	1
14977	RNA	chrI:14020360:14021312:ins-25	2	8	3	1	A	1	0
14978	RNA	chrI:14020360:14021312:ins-25	2	14	5	1	A	1	0
14980	RNA	chrI:14037150:14037803:ins-26	2	8	3	1	A	1	0
14985	RNA	chrI:14018784:14019759:ins-29	2	16	3	1	A	1	0
14992	RNA	chrI:13637845:13639311:ins-33	2	6	3	1	A	0	1
14999	RNA	chrII:5530500:5530928:ins-38	2	8	3	1	A	1	0
15008	RNA	chrX:8866097:8866677:ins-9	2	6	7	1	A	0	1
15009	RNA	chrX:8866097:8866677:ins-9	1	18	3	0	A	0	1
15052	RNA	chrIV:8715246:8717900:ipla-5	1	18	3	0	A	1	0
15059	RNA	chrV:3523586:3524691:irg-1	1	4	17	0	A	1	0
15061	RNA	chrV:2592486:2595062:irg-3	2	6	3	1	A	0	1
15064	RNA	chrV:13737052:13738474:irg-5	2	4	5	1	A	0	1
15065	RNA	chrV:13737052:13738474:irg-5	2	12	3	1	A	0	1
15067	RNA	chrIV:12912721:12914969:irg-6	1	4	17	0	A	0	1
15082	RNA	chrIII:12760683:12764341:irld-19	2	10	7	1	A	1	0
15101	RNA	chrII:1739075:1741013:irld-33	2	16	3	1	A	1	0
15108	RNA	chrV:3029654:3032443:irld-38	2	14	3	1	A	1	0
15118	RNA	chrV:1668515:1670761:irld-42	1	18	3	0	A	0	1
15123	RNA	chrII:7820332:7822554:irld-47	2	14	5	1	A	0	1
15125	RNA	chrII:2956064:2958191:irld-48	2	12	3	1	A	0	1
15126	RNA	chrII:2956064:2958191:irld-48	1	18	3	0	A	0	1
15136	RNA	chrIV:14020197:14024628:irld-55	1	16	5	0	A	0	1
15146	RNA	chrII:2934804:2937952:irld-65	2	6	3	1	A	1	0
15147	RNA	chrII:2934804:2937952:irld-65	2	16	3	1	A	1	0
15152	RNA	chrII:1736865:1738944:irld-9	2	4	9	1	A	1	0
15153	RNA	chrII:1736865:1738944:irld-9	1	16	5	0	A	1	0
15214	RNA	chrII:299983:301002:K01A2.6	2	10	5	1	A	1	0
15230	RNA	chrIV:11735324:11742305:K01A6.6	2	12	3	1	A	1	0
15232	RNA	chrIV:11738161:11738659:K01A6.7	1	4	17	0	A	1	0
15242	RNA	chrIII:9305889:9306028:K01B6.7	2	12	3	1	A	0	1
15252	RNA	chrV:12390879:12391063:K01D12.17	2	10	3	1	A	0	1
15285	RNA	chrI:9752384:9752527:K02A11.6	2	14	3	1	A	1	0
15314	RNA	chrI:8519264:8519413:K02B12.12	2	8	3	1	A	0	1
15328	RNA	chrII:8094189:8094318:K02C4.10	2	2	3	1	A	0	1
15330	RNA	chrII:8094189:8094318:K02C4.10	2	12	3	1	A	0	1
15337	RNA	chrII:8094189:8094318:K02C4.9	2	2	3	1	A	0	1
15339	RNA	chrII:8094189:8094318:K02C4.9	2	12	3	1	A	0	1
15357	RNA	chrX:2497900:2498037:K02E10.10	2	2	3	1	A	0	1
15359	RNA	chrX:2497900:2498037:K02E10.10	2	14	3	1	A	0	1
15376	RNA	chrV:14247475:14248137:K02E11.4	1	8	13	0	A	0	1
15406	RNA	chrIII:833434:833609:K02F3.15	2	6	7	1	A	1	0
15407	RNA	chrIII:833434:833609:K02F3.15	1	16	5	0	A	1	0
15410	RNA	chrII:2553961:2556389:K02F6.1	2	6	3	1	A	0	1
15428	RNA	chrV:1528823:1531259:K02H11.4	2	4	11	1	A	1	0
15429	RNA	chrV:1528823:1531259:K02H11.4	1	18	3	0	A	1	0
15433	RNA	chrX:17003874:17004144:K02H8.4	2	6	3	1	A	1	0
15517	RNA	chrII:6416847:6417068:K03H9.6	2	6	3	1	A	0	1
15518	RNA	chrII:6416847:6417068:K03H9.6	1	12	9	0	A	0	1
15536	RNA	chrV:6549447:6549830:K04A8.20	1	18	3	0	A	1	0
15546	RNA	chrX:14248052:14249848:K04C1.5	2	8	7	1	A	0	1
15560	RNA	chrIV:10189700:10190102:K04D7.12	2	14	3	1	A	1	0
15573	RNA	chrV:1665220:1665950:K04F1.9	1	4	17	0	A	1	0
15586	RNA	chrI:8028816:8028996:K04G2.13	2	8	7	1	A	0	1
15591	RNA	chrI:8028816:8028996:K04G2.15	2	8	7	1	A	0	1
15611	RNA	chrI:14255683:14257012:K04H8.3	2	2	5	1	A	0	1
15613	RNA	chrI:14255683:14257012:K04H8.3	1	18	3	0	A	0	1
15628	RNA	chrV:16173953:16174047:K05D4.11	2	2	3	1	A	0	1
15629	RNA	chrV:16173953:16174047:K05D4.11	2	10	3	1	A	0	1
15630	RNA	chrV:16173953:16174047:K05D4.11	1	16	5	0	A	0	1
15642	RNA	chrII:5800066:5801175:K05F1.9	1	16	5	0	A	1	0
15694	RNA	chrV:585771:587336:K06H6.2	1	6	15	0	A	0	1
15696	RNA	chrV:579276:581372:K06H6.4	1	18	3	0	A	1	0
15710	RNA	chrI:9598113:9598245:K07A1.18	1	14	7	0	A	0	1
15718	RNA	chrI:9589283:9589931:K07A1.4	1	18	3	0	A	1	0
15798	RNA	chrIV:8273124:8275332:K07H8.11	2	8	5	1	A	0	1
15814	RNA	chrX:7467367:7467563:K08A8.12	2	8	3	1	A	0	1
15817	RNA	chrX:7462726:7462869:K08A8.13	2	6	3	1	A	0	1
15819	RNA	chrX:7462726:7462869:K08A8.13	1	18	3	0	A	0	1
15824	RNA	chrX:7462848:7462987:K08A8.18	2	6	3	1	A	0	1
15828	RNA	chrX:7457468:7457609:K08A8.21	2	6	5	1	A	0	1
15829	RNA	chrX:7457468:7457609:K08A8.21	1	16	5	0	A	0	1
15836	RNA	chrX:7463779:7463975:K08A8.26	2	2	3	1	A	0	1
15846	RNA	chrX:7460627:7460754:K08A8.5	1	18	3	0	A	0	1
15853	RNA	chrX:7460607:7460734:K08A8.9	1	18	3	0	A	0	1
15861	RNA	chrV:6247770:6247971:K08B12.7	2	6	5	1	A	0	1
15862	RNA	chrV:6247770:6247971:K08B12.7	1	14	7	0	A	0	1
15868	RNA	chrIV:6103135:6103274:K08B4.43	2	6	3	1	A	0	1
15870	RNA	chrIV:6103135:6103274:K08B4.43	1	18	3	0	A	0	1
15872	RNA	chrIV:6091480:6092413:K08B4.7	2	6	9	1	A	1	0
15890	RNA	chrI:11486894:11488471:K08C9.2	2	2	3	1	A	1	0
15910	RNA	chrIV:12893748:12896329:K08D8.12	2	6	11	1	A	1	0
15932	RNA	chrIV:12058067:12058217:K08E4.10	2	2	11	1	A	0	1
15933	RNA	chrIV:12058067:12058217:K08E4.10	1	16	5	0	A	0	1
15967	RNA	chrII:8750331:8750635:K08F8.11	1	18	3	0	A	0	1
15980	RNA	chrV:15137028:15143385:K08F9.1	2	14	3	1	A	1	0
15981	RNA	chrV:15140546:15143923:K08F9.3	2	14	3	1	A	1	0
15994	RNA	chrX:13241108:13242159:K08H2.5	2	8	5	1	A	1	0
16020	RNA	chrX:3298831:3301637:K09C4.1	2	8	3	1	A	1	0
16029	RNA	chrV:856848:862059:K09C6.2	2	2	3	1	A	0	1
16043	RNA	chrV:4025046:4026212:K09D9.1	1	6	15	0	A	1	0
16051	RNA	chrX:8668659:8668803:K09E2.6	2	14	3	1	A	0	1
16073	RNA	chrX:7716376:7716518:K09F5.13	2	16	3	1	A	0	1
16081	RNA	chrII:2280045:2280580:K09F6.11	2	2	3	1	A	0	1
16084	RNA	chrII:2280045:2280580:K09F6.11	1	18	3	0	A	0	1
16086	RNA	chrII:2280045:2280406:K09F6.14	2	2	3	1	A	0	1
16089	RNA	chrII:2280045:2280406:K09F6.14	1	18	3	0	A	0	1
16092	RNA	chrII:2262128:2265768:K09F6.4	2	8	5	1	A	1	0
16094	RNA	chrII:2272061:2273384:K09F6.5	2	8	3	1	A	0	1
16097	RNA	chrII:2290895:2292184:K09F6.7	2	6	5	1	A	1	0
16118	RNA	chrI:3141703:3143197:K09H9.5	2	8	3	1	A	0	1
16150	RNA	chrI:9857382:9857532:K10C3.7	2	8	7	1	A	0	1
16179	RNA	chrI:7121656:7122194:K10D3.8	1	18	3	0	A	0	1
16213	RNA	chrIII:385364:385438:K10F12.9	2	6	3	1	A	1	0
16218	RNA	chrV:17264065:17264955:K10G4.3	2	6	5	1	A	1	0
16233	RNA	chrII:14510137:14511289:K10H10.13	2	8	5	1	A	1	0
16234	RNA	chrII:14510137:14511289:K10H10.13	1	16	5	0	A	1	0
16238	RNA	chrII:14501746:14502543:K10H10.5	2	4	5	1	A	1	0
16239	RNA	chrII:14501746:14502543:K10H10.5	2	12	3	1	A	1	0
16282	RNA	chrX:13724789:13724842:K11E4.8	2	4	7	1	A	0	1
16283	RNA	chrX:13724789:13724842:K11E4.8	2	16	3	1	A	0	1
16290	RNA	chrV:6681628:6681772:K11G9.11	1	14	7	0	A	1	0
16292	RNA	chrV:6681628:6681772:K11G9.12	1	14	7	0	A	1	0
16297	RNA	chrV:6683337:6683551:K11G9.7	1	6	15	0	A	0	1
16300	RNA	chrIV:676074:676708:K11H12.10	2	6	5	1	A	1	0
16310	RNA	chrIV:667290:668667:K11H12.6	2	14	3	1	A	0	1
16331	RNA	chrI:1332697:1334076:K12C11.5	2	10	5	1	A	0	1
16338	RNA	chrII:11876459:11876554:K12D12.6	2	6	3	1	A	0	1
16339	RNA	chrII:11876459:11876554:K12D12.6	2	12	3	1	A	0	1
16342	RNA	chrII:11876555:11876616:K12D12.7	2	6	3	1	A	0	1
16343	RNA	chrII:11876555:11876616:K12D12.7	2	12	3	1	A	0	1
16346	RNA	chrII:11876630:11876702:K12D12.8	2	6	3	1	A	0	1
16347	RNA	chrII:11876630:11876702:K12D12.8	2	12	7	1	A	0	1
16353	RNA	chrV:12233396:12233589:K12F2.5	2	6	3	1	A	1	0
16358	RNA	chrV:11882455:11882750:K12G11.14	2	6	3	1	A	0	1
16359	RNA	chrV:11882455:11882750:K12G11.14	2	14	5	1	A	0	1
16407	RNA	chrIV:3606783:3609229:kgb-2	2	2	15	1	A	1	0
16423	RNA	chrIV:9839056:9841084:kin-24	1	18	3	0	A	0	1
16602	RNA	chrIV:15956570:15962712:lgc-19	2	6	7	1	A	1	0
16638	RNA	chrIV:8342684:8344485:lgc-5	2	14	5	1	A	1	0
16669	RNA	chrX:17106365:17107770:lido-4	2	14	3	1	A	1	0
16732	RNA	chrII:3313082:3313507:linc-10	2	2	7	1	A	1	0
16733	RNA	chrII:3313082:3313507:linc-10	1	18	3	0	A	1	0
16739	RNA	chrI:4467345:4467684:linc-104	2	2	9	1	A	0	1
16740	RNA	chrI:4467345:4467684:linc-104	1	14	7	0	A	0	1
16745	RNA	chrII:7287416:7287813:linc-107	2	10	7	1	A	1	0
16749	RNA	chrIII:10732272:10736681:linc-109	2	16	3	1	A	1	0
16752	RNA	chrIV:16190575:16191137:linc-111	2	10	3	1	A	0	1
16760	RNA	chrV:7085068:7085609:linc-117	2	10	3	1	A	0	1
16768	RNA	chrI:14027779:14028126:linc-124	2	4	3	1	A	1	0
16769	RNA	chrI:14027779:14028126:linc-124	2	10	3	1	A	1	0
16780	RNA	chrX:7947450:7947970:linc-130	2	12	3	1	A	1	0
16783	RNA	chrII:7837825:7841485:linc-133	2	8	5	1	A	0	1
16803	RNA	chrX:16822382:16823391:linc-144	2	6	3	1	A	1	0
16824	RNA	chrIV:1033998:1035986:linc-159	1	16	5	0	A	1	0
16826	RNA	chrV:3184082:3185004:linc-160	2	2	5	1	A	0	1
16835	RNA	chrX:737233:742376:linc-166	2	14	3	1	A	0	1
16855	RNA	chrV:8152034:8153675:linc-31	2	2	3	1	A	1	0
16856	RNA	chrV:8152034:8153675:linc-31	2	8	7	1	A	1	0
16861	RNA	chrX:11563624:11563749:linc-33	2	14	3	1	A	0	1
16866	RNA	chrIII:832983:833347:linc-37	1	2	19	0	A	1	0
16911	RNA	chrII:8819811:8820154:linc-72	2	6	9	1	A	0	1
16921	RNA	chrX:2243114:2243239:linc-78	2	14	5	1	A	1	0
16926	RNA	chrI:8974864:8975071:linc-80	2	14	5	1	A	0	1
16943	RNA	chrV:5425184:5427031:linc-96	2	6	3	1	A	1	0
16957	RNA	chrV:14745683:14748708:lipl-8	2	6	3	1	A	1	0
16961	RNA	chrII:1108840:1110992:lips-11	1	6	15	0	A	0	1
16986	RNA	chrV:7314135:7321009:lmd-4	2	2	9	1	A	0	1
17006	RNA	chrII:10109099:10121825:lov-1	1	6	15	0	A	1	0
17080	RNA	chrIV:11621281:11623174:lys-4	1	4	17	0	A	1	0
17083	RNA	chrV:3481420:3482600:lys-7	1	4	17	0	A	1	0
17091	RNA	chrIII:9262508:9262685:M01A8.3	2	8	3	1	A	0	1
17098	RNA	chrV:15264553:15265914:M01B2.13	2	14	3	1	A	1	0
17107	RNA	chrI:1851680:1852314:M01D7.9	2	16	3	1	A	0	1
17125	RNA	chrI:12120140:12121333:M01G12.15	2	2	5	1	A	1	0
17126	RNA	chrI:12120140:12121333:M01G12.15	2	10	3	1	A	1	0
17130	RNA	chrI:12117996:12122282:M01G12.6	2	2	5	1	A	1	0
17131	RNA	chrI:12117996:12122282:M01G12.6	2	10	3	1	A	1	0
17135	RNA	chrI:12108587:12112505:M01G12.9	2	16	3	1	A	1	0
17154	RNA	chrIV:4465344:4465466:M01H9.7	2	10	3	1	A	0	1
17155	RNA	chrIV:4465344:4465466:M01H9.7	1	16	5	0	A	0	1
17158	RNA	chrX:706816:707681:M02A10.1	2	2	3	1	A	1	0
17159	RNA	chrX:706816:707681:M02A10.1	2	10	3	1	A	1	0
17200	RNA	chrIII:10388631:10391728:M03C11.9	2	4	3	1	A	1	0
17204	RNA	chrIV:6117750:6117876:M03D4.78	2	6	5	1	A	1	0
17215	RNA	chrX:4971511:4971654:M03F4.12	2	4	3	1	A	0	1
17265	RNA	chrIV:458017:460549:M04G7.2	2	6	3	1	A	0	1
17285	RNA	chrII:10840316:10840391:M106.6	1	12	9	0	A	0	1
17291	RNA	chrII:8212831:8212943:M110.12	2	14	3	1	A	0	1
17294	RNA	chrII:8232788:8237252:M110.7	2	2	3	1	A	1	0
17296	RNA	chrII:8232788:8237252:M110.7	2	14	5	1	A	1	0
17334	RNA	chrX:14470986:14471772:M163.10	2	2	3	1	A	1	0
17358	RNA	chrII:9417918:9418007:M176.14	1	18	3	0	A	1	0
17377	RNA	chrIV:15133834:15134005:M199.8	2	6	3	1	A	0	1
17378	RNA	chrIV:15133834:15134005:M199.8	2	12	5	1	A	0	1
17399	RNA	chrX:8259504:8259611:M60.13	2	10	5	1	A	0	1
17405	RNA	chrX:8233475:8233595:M60.15	2	14	3	1	A	1	0
17414	RNA	chrIV:11089796:11091856:M7.7	2	8	3	1	A	0	1
17420	RNA	chrIV:2259459:2259578:M70.12	2	12	5	1	A	0	1
17428	RNA	chrX:10596666:10596751:M79.12	2	2	11	1	A	0	1
17435	RNA	chrX:10616923:10617025:M79.6	1	16	5	0	A	1	0
17450	RNA	chrV:10633057:10635411:mab-23	2	8	9	1	A	0	1
17547	RNA	chrII:1577378:1579986:math-38	2	12	3	1	A	0	1
17564	RNA	chrII:1885438:1886479:math-7	2	8	7	1	A	0	1
17565	RNA	chrII:1885438:1886479:math-7	1	18	3	0	A	0	1
17651	RNA	chrX:12430608:12431268:med-1	2	4	3	1	A	0	1
17745	RNA	chrI:13513954:13514047:mir-1824	2	6	3	1	A	0	1
17752	RNA	chrIII:11829247:11829311:mir-1832.1	2	8	5	1	A	1	0
17764	RNA	chrX:17608226:17608288:mir-2217.2	2	2	3	1	A	0	1
17765	RNA	chrX:17608226:17608288:mir-2217.2	2	10	7	1	A	0	1
17768	RNA	chrI:13834875:13834941:mir-2218.2	2	6	3	1	A	0	1
17769	RNA	chrI:13834875:13834941:mir-2218.2	2	14	3	1	A	0	1
17804	RNA	chrIV:3258454:3258549:mir-270	2	8	3	1	A	1	0
17805	RNA	chrIV:3258454:3258549:mir-270	1	18	3	0	A	1	0
17808	RNA	chrIII:11637965:11638060:mir-272	1	6	15	0	A	0	1
17826	RNA	chrII:11537932:11538027:mir-38	1	16	5	0	A	1	0
17846	RNA	chrIII:4571639:4571716:mir-4813	2	6	3	1	A	0	1
17883	RNA	chrV:18036731:18036841:mir-5552	2	4	3	1	A	0	1
17884	RNA	chrV:18036731:18036841:mir-5552	2	12	5	1	A	0	1
17892	RNA	chrIV:3233253:3233350:mir-58.1	2	6	3	1	A	0	1
17893	RNA	chrIV:3233253:3233350:mir-58.1	2	12	3	1	A	0	1
17962	RNA	chrV:12038687:12038781:mir-87	1	16	5	0	A	1	0
18081	RNA	chrII:9405535:9407120:mpz-6	2	6	5	1	A	1	0
18189	RNA	chrII:4892269:4892803:msp-33	2	8	3	1	A	0	1
18212	RNA	chrIV:9770012:9770459:msp-78	2	4	3	1	A	1	0
18219	RNA	chrII:7363177:7364040:msra-1	2	12	3	1	A	1	0
18230	RNA	chrII:10810989:10812188:msrp-7	2	8	5	1	A	1	0
18315	RNA	chrV:11472560:11473973:nas-21	1	12	9	0	A	0	1
18365	RNA	chrV:7930474:7933098:ncx-10	2	12	3	1	A	0	1
18409	RNA	chrII:3388279:3391586:nep-19	2	2	9	1	A	1	0
18419	RNA	chrII:3873510:3877227:nep-3	2	4	3	1	A	0	1
18421	RNA	chrII:3873510:3877227:nep-3	2	14	3	1	A	0	1
18434	RNA	chrII:3395790:3399312:nep-9	1	18	3	0	A	0	1
18473	RNA	chrV:16722010:16723844:nhr-112	1	18	3	0	A	0	1
18560	RNA	chrV:15685725:15687714:nhr-196	2	4	5	1	A	0	1
18591	RNA	chrV:2285431:2287515:nhr-227	2	8	5	1	A	1	0
18592	RNA	chrV:2285431:2287515:nhr-227	1	18	3	0	A	1	0
18614	RNA	chrIV:6971897:6972527:nhr-249	2	8	3	1	A	0	1
18615	RNA	chrIV:6971897:6972527:nhr-249	2	14	3	1	A	0	1
18626	RNA	chrII:3852953:3854615:nhr-257	2	6	5	1	A	0	1
18629	RNA	chrI:11436781:11437407:nhr-259	2	2	5	1	A	1	0
18630	RNA	chrI:11436781:11437407:nhr-259	2	12	3	1	A	1	0
18634	RNA	chrV:16904911:16906787:nhr-262	2	2	3	1	A	1	0
18641	RNA	chrIV:9292295:9293925:nhr-264	2	16	3	1	A	1	0
18643	RNA	chrIV:9284892:9286446:nhr-267	2	2	5	1	A	1	0
18661	RNA	chrIII:130179:130750:nhr-280	2	4	3	1	A	1	0
18673	RNA	chrV:2574180:2575410:nhr-290	1	18	3	0	A	0	1
18686	RNA	chrIV:9710186:9712420:nhr-38	2	8	3	1	A	1	0
18730	RNA	chrI:11428979:11432156:nhr-74	2	10	3	1	A	0	1
18739	RNA	chrI:12328099:12329508:nhr-81	2	8	7	1	A	1	0
18764	RNA	chrII:1670832:1674401:nhx-6	2	12	5	1	A	1	0
18801	RNA	chrV:19606179:19608419:nlp-25	2	8	3	1	A	1	0
18803	RNA	chrV:3989376:3989770:nlp-27	2	4	3	1	A	1	0
18804	RNA	chrV:3989376:3989770:nlp-27	2	12	5	1	A	1	0
18903	RNA	chrII:7328735:7331324:npax-1	2	6	3	1	A	1	0
18904	RNA	chrII:7328735:7331324:npax-1	2	12	3	1	A	1	0
18907	RNA	chrIV:8877392:8879910:npax-4	2	6	3	1	A	1	0
18908	RNA	chrIV:8877392:8879910:npax-4	1	14	7	0	A	1	0
19010	RNA	chrIV:6591678:6592081:nspb-2	2	6	11	1	A	0	1
19012	RNA	chrIV:6591702:6594971:nspb-3	2	4	9	1	A	0	1
19013	RNA	chrIV:6591702:6594971:nspb-3	1	16	5	0	A	0	1
19034	RNA	chrX:12358613:12359097:nspc-14	1	18	3	0	A	0	1
19039	RNA	chrX:14523574:14524054:nspc-16	2	14	3	1	A	0	1
19040	RNA	chrX:14524752:14525181:nspc-17	1	2	19	0	A	1	0
19072	RNA	chrII:12619078:12619408:nspe-2	1	14	7	0	A	1	0
19077	RNA	chrII:12628900:12629380:nspe-5	1	4	17	0	A	1	0
19081	RNA	chrII:12627186:12627570:nspe-7	1	4	17	0	A	1	0
19155	RNA	chrV:15978713:15981779:oac-20	2	12	3	1	A	1	0
19157	RNA	chrIV:3889262:3892563:oac-21	2	8	3	1	A	1	0
19159	RNA	chrIV:3885664:3888836:oac-22	2	12	3	1	A	0	1
19177	RNA	chrI:11342087:11347288:oac-34	2	6	5	1	A	1	0
19178	RNA	chrI:11342087:11347288:oac-34	2	14	3	1	A	1	0
19193	RNA	chrV:15881931:15884839:oac-42	2	10	3	1	A	0	1
19196	RNA	chrI:12359941:12363416:oac-43	2	2	9	1	A	1	0
19197	RNA	chrI:12359941:12363416:oac-43	2	14	5	1	A	1	0
19200	RNA	chrI:12356941:12359341:oac-44	2	12	3	1	A	1	0
19311	RNA	chrV:8521502:8524555:otpl-7	2	4	3	1	A	1	0
19312	RNA	chrV:8521502:8524555:otpl-7	2	12	7	1	A	1	0
19313	RNA	chrX:12266911:12270941:otpl-8	2	6	3	1	A	1	0
19314	RNA	chrX:12266911:12270941:otpl-8	2	12	7	1	A	1	0
19332	RNA	chrI:4984737:4986739:paf-1	2	6	7	1	A	1	0
19344	RNA	chrI:13124080:13126650:pals-11	2	10	3	1	A	1	0
19346	RNA	chrI:13107491:13109622:pals-12	2	14	3	1	A	1	0
19349	RNA	chrI:13139121:13141896:pals-14	2	6	5	1	A	1	0
19358	RNA	chrI:13104251:13106465:pals-2	2	2	9	1	A	1	0
19359	RNA	chrI:13104251:13106465:pals-2	2	14	5	1	A	1	0
19384	RNA	chrI:13113486:13116434:pals-4	2	6	3	1	A	1	0
19385	RNA	chrI:13113486:13116434:pals-4	1	12	9	0	A	1	0
19391	RNA	chrI:13121091:13123513:pals-8	2	6	5	1	A	0	1
19393	RNA	chrI:13133647:13136156:pals-9	2	16	3	1	A	1	0
19464	RNA	chrIV:5896622:5899112:pck-3	2	6	3	1	A	0	1
19465	RNA	chrIV:5896622:5899112:pck-3	2	12	3	1	A	0	1
19466	RNA	chrIV:5896622:5899112:pck-3	1	18	3	0	A	0	1
19522	RNA	chrIV:1121456:1125107:perm-4	2	10	3	1	A	0	1
19564	RNA	chrII:7995586:8004257:pgp-11	1	4	17	0	A	1	0
19572	RNA	chrX:10854215:10859297:pgp-5	1	4	17	0	A	1	0
19573	RNA	chrX:10871180:10876301:pgp-6	1	4	17	0	A	1	0
19574	RNA	chrX:10865346:10870237:pgp-7	1	4	17	0	A	1	0
19575	RNA	chrX:10859300:10864422:pgp-8	1	4	17	0	A	1	0
19589	RNA	chrV:4043915:4044951:phat-3	2	14	3	1	A	1	0
19672	RNA	chrIV:8520893:8538184:pkg-2	2	4	5	1	A	1	0
19673	RNA	chrIV:8520893:8538184:pkg-2	1	12	9	0	A	1	0
19710	RNA	chrV:6662183:6665813:pmp-5	2	12	3	1	A	1	0
19752	RNA	chrIV:11876155:11877839:pph-2	2	4	3	1	A	1	0
19753	RNA	chrIV:11876155:11877839:pph-2	2	10	5	1	A	1	0
19754	RNA	chrIV:11876155:11877839:pph-2	1	18	3	0	A	1	0
19784	RNA	chrV:10382441:10384063:pqn-2	2	12	3	1	A	1	0
19829	RNA	chrIII:11700278:11702859:pqn-84	2	6	3	1	A	1	0
19830	RNA	chrIII:11700278:11702859:pqn-84	2	12	3	1	A	1	0
19834	RNA	chrI:1655615:1656763:pqn-88	2	12	7	1	A	1	0
20045	RNA	chrX:4009008:4009154:R02E12.9	2	6	3	1	A	0	1
20046	RNA	chrX:4009008:4009154:R02E12.9	1	14	7	0	A	0	1
20059	RNA	chrV:4803124:4803249:R02F11.8	2	10	5	1	A	0	1
20070	RNA	chrX:15428270:15428475:R03A10.11	2	12	3	1	A	1	0
20076	RNA	chrX:15448858:15449006:R03A10.9	2	2	3	1	A	0	1
20077	RNA	chrX:15448858:15449006:R03A10.9	2	8	3	1	A	0	1
20078	RNA	chrX:15448858:15449006:R03A10.9	1	14	7	0	A	0	1
20129	RNA	chrX:2528038:2528125:R04D3.13	2	2	3	1	A	0	1
20130	RNA	chrX:2528038:2528125:R04D3.13	2	12	3	1	A	0	1
20195	RNA	chrV:2766233:2767503:R05D8.9	2	8	3	1	A	0	1
20196	RNA	chrV:2766233:2767503:R05D8.9	1	18	3	0	A	0	1
20199	RNA	chrII:4907227:4907363:R05F9.15	2	6	3	1	A	0	1
20208	RNA	chrIV:7516551:7517071:R05G6.3	2	14	3	1	A	1	0
20220	RNA	chrII:14851815:14853629:R05H10.1	2	12	3	1	A	1	0
20236	RNA	chrIII:1001144:1001411:R06B10.7	2	6	3	1	A	0	1
20319	RNA	chrIII:4401441:4402507:R07E5.15	2	12	5	1	A	1	0
20331	RNA	chrII:7613343:7613490:R07G3.13	2	6	3	1	A	0	1
20332	RNA	chrII:7613343:7613490:R07G3.13	2	12	3	1	A	0	1
20334	RNA	chrII:7615505:7615667:R07G3.14	1	2	19	0	A	0	1
20354	RNA	chrX:11127157:11127299:R08B4.14	2	8	7	1	A	0	1
20355	RNA	chrX:11127157:11127299:R08B4.14	1	18	3	0	A	0	1
20356	RNA	chrX:11129665:11129810:R08B4.15	2	10	3	1	A	0	1
20357	RNA	chrX:11129665:11129810:R08B4.15	1	16	5	0	A	0	1
20368	RNA	chrIV:4454512:4454582:R08C7.16	2	8	3	1	A	1	0
20372	RNA	chrIV:4459542:4459603:R08C7.18	2	10	5	1	A	0	1
20392	RNA	chrX:4810107:4810245:R08E3.6	1	14	7	0	A	0	1
20400	RNA	chrV:3803838:3805531:R08F11.4	2	10	3	1	A	1	0
20421	RNA	chrIV:10294810:10295267:R09E10.13	1	2	19	0	A	1	0
20427	RNA	chrV:777570:778235:R09E12.9	2	8	7	1	A	0	1
20474	RNA	chrV:13949318:13949640:R10D12.6	2	6	3	1	A	1	0
20478	RNA	chrIII:9764746:9765109:R10E11.10	2	4	5	1	A	0	1
20482	RNA	chrIII:9765004:9765148:R10E11.12	2	6	7	1	A	0	1
20546	RNA	chrX:2522736:2522853:R11B5.9	2	6	9	1	A	0	1
20547	RNA	chrX:2522736:2522853:R11B5.9	1	18	3	0	A	0	1
20579	RNA	chrV:14609942:14610705:R11H6.4	2	8	3	1	A	0	1
20618	RNA	chrV:17747965:17749243:R12G8.1	2	12	3	1	A	1	0
20624	RNA	chrIV:7220046:7220723:R13A1.1	2	8	5	1	A	0	1
20625	RNA	chrIV:7220046:7220723:R13A1.1	1	18	3	0	A	0	1
20629	RNA	chrIV:7198735:7199088:R13A1.15	2	6	3	1	A	1	0
20689	RNA	chrIII:7208612:7208744:R151.11	2	14	5	1	A	0	1
20691	RNA	chrIII:7209399:7209530:R151.13	2	8	3	1	A	0	1
20717	RNA	chrX:4377533:4377753:R160.12	2	6	5	1	A	0	1
20733	RNA	chrII:10545198:10545329:R166.7	2	4	3	1	A	0	1
20760	RNA	chrX:1160798:1160934:R193.4	1	14	7	0	A	0	1
20762	RNA	chrX:1160798:1160934:R193.5	1	14	7	0	A	0	1
20947	RNA	chrV:5428159:5430340:rhr-1	2	12	7	1	A	1	0
20990	RNA	chrX:1011500:1012347:rncs-1	2	12	3	1	A	1	0
21018	RNA	chrII:12172570:12176069:rol-1	2	8	3	1	A	0	1
21019	RNA	chrII:12172570:12176069:rol-1	1	18	3	0	A	0	1
21167	RNA	chrI:15062082:15063836:rrn-1.1	2	6	3	1	A	0	1
21168	RNA	chrI:15062082:15063836:rrn-1.1	2	12	3	1	A	0	1
21169	RNA	chrI:15062082:15063836:rrn-1.2	2	6	3	1	A	0	1
21170	RNA	chrI:15062082:15063836:rrn-1.2	2	12	3	1	A	0	1
21172	RNA	chrI:15064837:15068346:rrn-3.1	2	12	3	1	A	0	1
21281	RNA	chrIV:86840:90091:scl-23	1	2	19	0	A	1	0
21285	RNA	chrV:17226958:17227998:scl-25	2	12	7	1	A	0	1
21287	RNA	chrV:7600608:7601543:scl-26	2	12	3	1	A	1	0
21291	RNA	chrIV:13059583:13060695:scl-3	2	8	3	1	A	0	1
21294	RNA	chrIV:13064002:13065159:scl-5	2	8	3	1	A	0	1
21315	RNA	chrIV:4164691:4166230:scrm-8	2	8	3	1	A	1	0
21408	RNA	chrV:10746496:10747363:selt-1.2	2	6	5	1	A	0	1
21553	RNA	chrV:3463813:3466150:slc-28.1	1	16	5	0	A	1	0
21663	RNA	chrV:14092571:14092651:smy-3	1	18	3	0	A	0	1
21696	RNA	chrIV:17312140:17315462:snf-9	2	2	3	1	A	0	1
21697	RNA	chrIV:17312140:17315462:snf-9	2	8	3	1	A	0	1
21698	RNA	chrIV:17312140:17315462:snf-9	1	14	7	0	A	0	1
21745	RNA	chrII:4417682:4419131:sod-5	1	6	15	0	A	1	0
21796	RNA	chrI:7454659:7456953:spe-4	1	14	7	0	A	1	0
21805	RNA	chrV:6281358:6284898:spe-49	2	6	3	1	A	1	0
21809	RNA	chrI:118092:120900:spe-8	2	16	3	1	A	1	0
21877	RNA	chrV:16488471:16489104:sqst-4	1	16	5	0	A	1	0
21895	RNA	chrII:8407684:8409211:sra-13	2	6	5	1	A	0	1
21903	RNA	chrI:12696557:12698214:sra-20	2	10	9	1	A	0	1
21908	RNA	chrI:12686115:12688206:sra-25	2	6	3	1	A	0	1
21918	RNA	chrII:6576973:6578478:sra-31	2	14	5	1	A	0	1
21919	RNA	chrII:4529837:4531980:sra-32	2	4	3	1	A	0	1
21924	RNA	chrII:4524633:4527900:sra-35	2	6	3	1	A	1	0
21925	RNA	chrII:4524633:4527900:sra-35	1	16	5	0	A	1	0
21928	RNA	chrII:4538987:4540731:sra-36	2	14	5	1	A	0	1
21932	RNA	chrX:13897933:13900147:sra-38	2	10	5	1	A	1	0
21933	RNA	chrX:13897933:13900147:sra-38	1	18	3	0	A	1	0
21949	RNA	chrV:782731:784763:srab-16	2	2	3	1	A	1	0
21959	RNA	chrV:2033791:2035645:srab-23	2	6	5	1	A	1	0
21972	RNA	chrV:3139930:3141290:srab-9	2	14	5	1	A	0	1
21976	RNA	chrII:5153070:5154640:srb-12	2	2	3	1	A	0	1
21978	RNA	chrII:5153070:5154640:srb-12	2	12	3	1	A	0	1
21997	RNA	chrV:7493879:7495289:srbc-11	1	18	3	0	A	0	1
22002	RNA	chrV:17070526:17071678:srbc-14	2	14	5	1	A	0	1
22013	RNA	chrV:2151761:2153010:srbc-24	1	18	3	0	A	1	0
22023	RNA	chrV:20206317:20207907:srbc-34	1	18	3	0	A	0	1
22026	RNA	chrV:702559:703745:srbc-37	2	10	3	1	A	0	1
22032	RNA	chrV:1612802:1614826:srbc-41	2	6	9	1	A	0	1
22033	RNA	chrV:1612802:1614826:srbc-41	1	18	3	0	A	0	1
22050	RNA	chrV:3170137:3171408:srbc-6	2	2	3	1	A	0	1
22054	RNA	chrV:780298:781803:srbc-60	2	2	5	1	A	1	0
22055	RNA	chrV:780298:781803:srbc-60	1	12	9	0	A	1	0
22071	RNA	chrV:20487644:20489202:srbc-78	2	2	9	1	A	0	1
22072	RNA	chrV:20487644:20489202:srbc-78	1	18	3	0	A	0	1
22082	RNA	chrV:7489133:7490440:srbc-9	1	6	15	0	A	0	1
22095	RNA	chrIV:5633817:5635651:srd-13	2	8	3	1	A	0	1
22099	RNA	chrV:5898537:5900040:srd-16	1	18	3	0	A	1	0
22103	RNA	chrII:10185788:10187908:srd-2	2	2	9	1	A	0	1
22106	RNA	chrV:6055588:6056743:srd-20	2	4	5	1	A	1	0
22129	RNA	chrX:12323738:12325432:srd-40	2	10	3	1	A	0	1
22131	RNA	chrX:13301598:13303457:srd-42	2	2	5	1	A	0	1
22132	RNA	chrX:13301598:13303457:srd-42	1	12	9	0	A	0	1
22136	RNA	chrX:12328975:12330526:srd-45	2	10	3	1	A	0	1
22138	RNA	chrX:12332094:12333302:srd-46	2	2	3	1	A	0	1
22150	RNA	chrII:7408491:7410747:srd-55	2	2	9	1	A	0	1
22151	RNA	chrII:7408491:7410747:srd-55	1	14	7	0	A	0	1
22158	RNA	chrV:16392481:16393828:srd-63	2	14	3	1	A	1	0
22162	RNA	chrIII:2222437:2224000:srd-65	1	4	17	0	A	1	0
22173	RNA	chrIII:11782111:11784074:srd-74	2	2	11	1	A	1	0
22179	RNA	chrIV:5643348:5645614:srd-8	1	14	7	0	A	1	0
22185	RNA	chrV:6977753:6979116:sre-12	2	8	3	1	A	1	0
22192	RNA	chrIV:12237174:12238951:sre-19	2	4	3	1	A	1	0
22205	RNA	chrII:7385741:7389142:sre-3	2	10	7	1	A	1	0
22209	RNA	chrII:12454953:12456733:sre-32	2	2	5	1	A	1	0
22211	RNA	chrII:12454953:12456733:sre-32	1	18	3	0	A	1	0
22215	RNA	chrII:12451592:12452854:sre-35	2	6	3	1	A	0	1
22222	RNA	chrII:4681763:4683728:sre-40	2	6	3	1	A	1	0
22223	RNA	chrII:4681763:4683728:sre-40	2	12	7	1	A	1	0
22225	RNA	chrII:12384592:12386881:sre-42	2	8	5	1	A	1	0
22226	RNA	chrII:12384592:12386881:sre-42	1	18	3	0	A	1	0
22235	RNA	chrIV:3565200:3567843:sre-5	2	10	5	1	A	0	1
22242	RNA	chrII:12321192:12323405:sre-53	2	10	3	1	A	0	1
22257	RNA	chrI:6312749:6314624:srg-14	2	6	5	1	A	1	0
22258	RNA	chrI:6312749:6314624:srg-14	2	16	3	1	A	1	0
22264	RNA	chrII:3088473:3091296:srg-21	2	2	3	1	A	0	1
22267	RNA	chrII:3091502:3093452:srg-22	2	12	7	1	A	1	0
22284	RNA	chrX:14233943:14235032:srg-37	1	18	3	0	A	0	1
22287	RNA	chrIII:6260215:6262085:srg-4	2	8	3	1	A	0	1
22288	RNA	chrV:11163035:11164575:srg-40	2	6	3	1	A	0	1
22293	RNA	chrV:17328796:17330610:srg-44	2	8	5	1	A	1	0
22315	RNA	chrX:15736843:15740626:srg-64	2	4	5	1	A	0	1
22317	RNA	chrX:15736843:15740626:srg-64	1	16	5	0	A	0	1
22322	RNA	chrV:5480749:5482415:srg-66	2	16	3	1	A	0	1
22341	RNA	chrX:8317636:8319050:srh-11	2	10	5	1	A	0	1
22366	RNA	chrV:16495956:16497596:srh-136	2	2	9	1	A	1	0
22368	RNA	chrV:16495956:16497596:srh-136	1	18	3	0	A	1	0
22378	RNA	chrV:15848087:15850573:srh-147	2	8	3	1	A	1	0
22381	RNA	chrV:15856827:15858403:srh-148	2	10	3	1	A	0	1
22382	RNA	chrV:15856827:15858403:srh-148	1	16	5	0	A	0	1
22399	RNA	chrV:19959043:19960916:srh-172	2	8	3	1	A	1	0
22419	RNA	chrV:4311992:4315157:srh-192	2	6	5	1	A	1	0
22420	RNA	chrV:4311992:4315157:srh-192	2	14	3	1	A	1	0
22427	RNA	chrV:4924917:4926224:srh-20	2	8	3	1	A	1	0
22428	RNA	chrV:4924917:4926224:srh-20	1	18	3	0	A	1	0
22430	RNA	chrV:7652337:7653667:srh-200	2	6	3	1	A	0	1
22437	RNA	chrV:18409042:18410242:srh-207	2	14	3	1	A	1	0
22441	RNA	chrV:18403721:18404867:srh-209	2	8	3	1	A	1	0
22446	RNA	chrV:3595190:3597152:srh-212	2	8	5	1	A	1	0
22468	RNA	chrV:17470222:17471664:srh-235	2	6	3	1	A	1	0
22471	RNA	chrV:17090361:17091704:srh-237	1	4	17	0	A	1	0
22479	RNA	chrV:7344060:7345234:srh-244	2	6	3	1	A	1	0
22480	RNA	chrV:7344060:7345234:srh-244	2	12	3	1	A	1	0
22492	RNA	chrV:2954403:2955442:srh-248	2	16	3	1	A	0	1
22505	RNA	chrV:664796:665923:srh-266	2	2	5	1	A	0	1
22510	RNA	chrV:16590155:16592042:srh-269	2	12	3	1	A	1	0
22511	RNA	chrV:16590155:16592042:srh-269	1	18	3	0	A	1	0
22520	RNA	chrV:16185402:16186920:srh-277	2	6	3	1	A	1	0
22523	RNA	chrV:16193355:16194581:srh-279	2	12	3	1	A	1	0
22527	RNA	chrV:16190784:16192262:srh-281	2	8	5	1	A	1	0
22528	RNA	chrV:16190784:16192262:srh-281	2	16	3	1	A	1	0
22532	RNA	chrV:17841482:17844206:srh-286	2	8	3	1	A	0	1
22533	RNA	chrV:17841482:17844206:srh-286	2	14	3	1	A	0	1
22546	RNA	chrV:1682578:1685089:srh-3	2	2	3	1	A	0	1
22554	RNA	chrII:3588282:3589721:srh-305	2	2	3	1	A	1	0
22556	RNA	chrV:14015977:14017576:srh-308	2	12	3	1	A	0	1
22570	RNA	chrII:14287631:14289068:srh-42	1	18	3	0	A	1	0
22584	RNA	chrI:6300492:6302298:srh-51	2	6	5	1	A	0	1
22585	RNA	chrI:6300492:6302298:srh-51	2	14	3	1	A	0	1
22590	RNA	chrII:3588282:3589721:srh-57	2	2	3	1	A	1	0
22599	RNA	chrII:12507337:12508452:srh-68	2	8	3	1	A	0	1
22607	RNA	chrV:11047220:11048778:srh-74	2	2	3	1	A	1	0
22611	RNA	chrV:5833830:5835183:srh-76	2	6	3	1	A	0	1
22650	RNA	chrII:3048677:3050435:sri-28	2	2	9	1	A	1	0
22655	RNA	chrII:3152975:3154483:sri-32	2	10	3	1	A	0	1
22656	RNA	chrII:3152975:3154483:sri-32	2	16	3	1	A	0	1
22658	RNA	chrII:3154557:3156849:sri-33	1	14	7	0	A	0	1
22665	RNA	chrV:748343:750467:sri-4	2	6	5	1	A	0	1
22666	RNA	chrV:748343:750467:sri-4	1	14	7	0	A	0	1
22668	RNA	chrII:3140917:3142955:sri-42	2	12	3	1	A	1	0
22677	RNA	chrII:3203714:3205543:sri-50	2	6	11	1	A	0	1
22681	RNA	chrII:3201203:3202619:sri-53	2	10	3	1	A	0	1
22684	RNA	chrII:3135580:3137904:sri-54	2	12	3	1	A	0	1
22696	RNA	chrV:17060286:17061675:sri-66	1	6	15	0	A	0	1
22704	RNA	chrV:17303053:17304438:sri-70	1	18	3	0	A	0	1
22715	RNA	chrIV:11963909:11965427:srj-1	1	2	19	0	A	1	0
22732	RNA	chrV:1451633:1454340:srj-23	1	18	3	0	A	0	1
22735	RNA	chrV:18421096:18423477:srj-26	2	2	3	1	A	0	1
22752	RNA	chrV:2844562:2845871:srj-44	1	16	5	0	A	1	0
22772	RNA	chrV:14333415:14334803:srm-4	2	2	3	1	A	0	1
22778	RNA	chrV:6284919:6286434:srn-1	1	16	5	0	A	0	1
22788	RNA	chrIII:4378908:4379206:srpr-1.1	2	6	5	1	A	0	1
22804	RNA	chrV:7738009:7739596:srr-9	2	4	7	1	A	1	0
22805	RNA	chrV:7738009:7739596:srr-9	1	18	3	0	A	1	0
22807	RNA	chrV:4973313:4974777:srsx-10	2	4	7	1	A	1	0
22825	RNA	chrV:10149048:10150891:srsx-26	2	6	3	1	A	1	0
22850	RNA	chrII:14805985:14808087:srt-11	2	8	3	1	A	1	0
22854	RNA	chrV:4247968:4250147:srt-13	2	6	3	1	A	0	1
22868	RNA	chrV:15314667:15315927:srt-22	1	18	3	0	A	1	0
22875	RNA	chrV:2712033:2713632:srt-28	1	18	3	0	A	0	1
22893	RNA	chrV:1799725:1803143:srt-41	2	2	3	1	A	1	0
22894	RNA	chrV:1799725:1803143:srt-41	1	8	13	0	A	1	0
22902	RNA	chrIV:15092880:15098376:srt-49	2	2	9	1	A	0	1
22904	RNA	chrIV:15092880:15098376:srt-49	1	18	3	0	A	0	1
22907	RNA	chrV:49955:56046:srt-52	2	2	3	1	A	0	1
22908	RNA	chrV:49955:56046:srt-52	2	10	5	1	A	0	1
22923	RNA	chrV:5256141:5257458:srt-67	2	6	9	1	A	0	1
22924	RNA	chrV:5256141:5257458:srt-67	1	18	3	0	A	0	1
22926	RNA	chrV:5250603:5252116:srt-68	2	6	5	1	A	1	0
22941	RNA	chrIV:17396209:17397491:sru-15	2	6	5	1	A	1	0
22942	RNA	chrIV:17396209:17397491:sru-15	1	14	7	0	A	1	0
22946	RNA	chrIV:12502255:12504126:sru-18	2	6	3	1	A	0	1
22947	RNA	chrIV:12502255:12504126:sru-18	2	16	3	1	A	0	1
22950	RNA	chrIV:12498537:12500413:sru-19	1	16	5	0	A	0	1
22969	RNA	chrV:9834462:9836088:sru-38	2	4	7	1	A	1	0
22992	RNA	chrIV:16219651:16221659:srv-11	2	6	9	1	A	0	1
22993	RNA	chrIV:16219651:16221659:srv-11	1	18	3	0	A	0	1
23001	RNA	chrIV:5867688:5870172:srv-17	2	10	5	1	A	1	0
23010	RNA	chrIV:6296278:6298347:srv-27	2	4	3	1	A	1	0
23015	RNA	chrV:19706284:19708949:srv-3	1	18	3	0	A	1	0
23061	RNA	chrV:3010926:3011671:srw-135	1	4	17	0	A	0	1
23085	RNA	chrV:16423098:16424528:srw-29	2	6	3	1	A	1	0
23096	RNA	chrV:16683185:16684174:srw-36	1	12	9	0	A	0	1
23103	RNA	chrV:16686024:16687083:srw-43	1	6	15	0	A	0	1
23104	RNA	chrV:16680280:16682656:srw-44	2	2	3	1	A	1	0
23116	RNA	chrV:3808635:3810708:srw-6	1	18	3	0	A	0	1
23126	RNA	chrV:7425258:7426694:srw-68	2	4	3	1	A	1	0
23128	RNA	chrV:7425258:7426694:srw-68	2	16	3	1	A	1	0
23132	RNA	chrV:7429338:7431116:srw-71	2	6	13	1	A	1	0
23139	RNA	chrII:2946737:2948434:srw-79	2	8	9	1	A	0	1
23145	RNA	chrV:18431749:18434205:srw-82	2	8	5	1	A	0	1
23146	RNA	chrV:18431749:18434205:srw-82	1	16	5	0	A	0	1
23151	RNA	chrV:19400085:19400719:srw-86	2	8	3	1	A	1	0
23158	RNA	chrV:4017079:4019026:srw-89	2	12	3	1	A	1	0
23166	RNA	chrIV:4814484:4817316:srw-94	2	4	3	1	A	0	1
23182	RNA	chrII:3757798:3759252:srx-111	2	8	9	1	A	1	0
23197	RNA	chrIV:1045982:1049506:srx-12	2	12	3	1	A	1	0
23205	RNA	chrIV:1114696:1118666:srx-13	2	2	13	1	A	0	1
23219	RNA	chrIV:6873257:6874774:srx-19	2	6	3	1	A	0	1
23220	RNA	chrIV:6873257:6874774:srx-19	1	14	7	0	A	0	1
23221	RNA	chrV:9009474:9010830:srx-2	2	2	3	1	A	0	1
23243	RNA	chrV:16020341:16022652:srx-44	2	12	3	1	A	1	0
23250	RNA	chrIV:7057976:7059911:srx-50	2	4	3	1	A	0	1
23251	RNA	chrIV:7057976:7059911:srx-50	2	12	3	1	A	0	1
23272	RNA	chrV:3912771:3914597:srx-68	2	16	3	1	A	0	1
23284	RNA	chrV:11552678:11554222:srx-85	2	4	3	1	A	0	1
23285	RNA	chrV:11552678:11554222:srx-85	2	12	3	1	A	0	1
23294	RNA	chrV:7393549:7395459:srx-9	2	10	3	1	A	0	1
23295	RNA	chrV:7393549:7395459:srx-9	1	16	5	0	A	0	1
23300	RNA	chrV:13711359:13713019:srx-96	2	16	3	1	A	0	1
23301	RNA	chrII:3667163:3668664:srx-97	2	2	5	1	A	0	1
23302	RNA	chrII:3667163:3668664:srx-97	2	16	3	1	A	0	1
23307	RNA	chrV:13924150:13925807:srxa-11	2	10	5	1	A	1	0
23308	RNA	chrV:13924150:13925807:srxa-11	1	18	3	0	A	1	0
23310	RNA	chrV:13926697:13929320:srxa-12	2	16	3	1	A	1	0
23319	RNA	chrIV:9423394:9424415:srxa-2	1	16	5	0	A	0	1
23324	RNA	chrV:16307552:16309686:srxa-7	2	6	3	1	A	0	1
23325	RNA	chrV:16307552:16309686:srxa-7	1	12	9	0	A	0	1
23340	RNA	chrIV:16325171:16326601:srz-105	1	4	17	0	A	0	1
23344	RNA	chrV:16183656:16184723:srz-14	2	4	3	1	A	0	1
23345	RNA	chrV:16183656:16184723:srz-14	2	10	3	1	A	0	1
23349	RNA	chrIV:12915778:12917293:srz-15	2	12	7	1	A	0	1
23350	RNA	chrV:20183842:20186679:srz-16	2	2	3	1	A	1	0
23351	RNA	chrV:20183842:20186679:srz-16	2	8	3	1	A	1	0
23355	RNA	chrIV:3919805:3921613:srz-19	2	12	3	1	A	1	0
23357	RNA	chrIV:3915609:3916901:srz-20	2	8	3	1	A	1	0
23361	RNA	chrIV:4979788:4981127:srz-24	1	16	5	0	A	1	0
23366	RNA	chrIV:14137362:14140294:srz-31	2	6	3	1	A	0	1
23384	RNA	chrIV:16321165:16323195:srz-61	2	8	3	1	A	1	0
23396	RNA	chrIV:16286654:16287825:srz-75	2	2	5	1	A	0	1
23397	RNA	chrIV:16286654:16287825:srz-75	2	10	3	1	A	0	1
23401	RNA	chrIV:3493609:3495179:srz-79	2	10	5	1	A	1	0
23423	RNA	chrIV:4999433:4999853:ssp-11	2	12	3	1	A	1	0
23431	RNA	chrIV:9765633:9766351:ssp-36	2	10	3	1	A	1	0
23432	RNA	chrIV:9765633:9766351:ssp-36	1	16	5	0	A	1	0
23480	RNA	chrV:16160577:16162224:str-109	1	18	3	0	A	1	0
23482	RNA	chrV:7136276:7138417:str-112	2	12	3	1	A	1	0
23488	RNA	chrV:2426478:2428124:str-119	2	4	3	1	A	1	0
23517	RNA	chrV:8093334:8095468:str-146	2	10	3	1	A	0	1
23518	RNA	chrV:8093334:8095468:str-146	2	16	3	1	A	0	1
23522	RNA	chrV:16457268:16458814:str-15	2	6	5	1	A	0	1
23523	RNA	chrV:16457268:16458814:str-15	2	14	5	1	A	0	1
23533	RNA	chrV:1734868:1736767:str-160	2	2	3	1	A	0	1
23539	RNA	chrIV:4992388:4993857:str-162	2	14	5	1	A	1	0
23543	RNA	chrV:13831112:13832977:str-165	2	2	3	1	A	0	1
23545	RNA	chrV:13831112:13832977:str-165	1	12	9	0	A	0	1
23557	RNA	chrV:9197750:9198987:str-177	2	2	3	1	A	0	1
23558	RNA	chrV:9197750:9198987:str-177	2	8	3	1	A	0	1
23570	RNA	chrV:7477240:7478504:str-190	2	2	11	1	A	0	1
23574	RNA	chrV:16047807:16049147:str-198	2	2	3	1	A	0	1
23575	RNA	chrV:16047807:16049147:str-198	2	8	3	1	A	0	1
23576	RNA	chrV:16047807:16049147:str-198	1	14	7	0	A	0	1
23579	RNA	chrV:9822618:9824249:str-2	2	6	7	1	A	0	1
23580	RNA	chrV:9822618:9824249:str-2	1	16	5	0	A	0	1
23601	RNA	chrV:3518188:3519801:str-227	2	2	3	1	A	0	1
23603	RNA	chrV:3518188:3519801:str-227	1	18	3	0	A	0	1
23616	RNA	chrV:1522784:1524224:str-243	2	2	3	1	A	0	1
23627	RNA	chrV:2252771:2254603:str-253	1	18	3	0	A	0	1
23631	RNA	chrV:2409250:2413492:str-257	2	2	5	1	A	0	1
23634	RNA	chrV:2401356:2404989:str-258	2	4	3	1	A	1	0
23635	RNA	chrV:2401356:2404989:str-258	2	10	7	1	A	1	0
23648	RNA	chrV:4879944:4881477:str-32	2	6	3	1	A	0	1
23651	RNA	chrV:4474842:4476996:str-35	2	8	3	1	A	0	1
23655	RNA	chrV:13327762:13328866:str-37	2	12	3	1	A	1	0
23667	RNA	chrV:2898435:2899967:str-46	2	12	3	1	A	0	1
23672	RNA	chrIV:7122004:7124033:str-48	2	12	3	1	A	0	1
23676	RNA	chrV:15872572:15873770:str-56	2	2	5	1	A	0	1
23678	RNA	chrV:15872572:15873770:str-56	2	16	3	1	A	0	1
23679	RNA	chrV:15871169:15872351:str-57	2	6	3	1	A	0	1
23686	RNA	chrV:3103127:3104234:str-66	2	2	13	1	A	0	1
23703	RNA	chrV:15755030:15756394:str-8	2	10	3	1	A	0	1
23704	RNA	chrV:15755030:15756394:str-8	2	16	3	1	A	0	1
23715	RNA	chrV:8102483:8107022:str-90	2	14	3	1	A	0	1
23797	RNA	chrV:7530139:7531463:swt-2	2	8	3	1	A	1	0
23959	RNA	chrV:11338930:11339072:T02E9.11	2	8	3	1	A	1	0
23965	RNA	chrV:11341411:11341705:T02E9.15	2	12	3	1	A	1	0
23968	RNA	chrV:11347112:11347315:T02E9.16	1	18	3	0	A	0	1
23969	RNA	chrV:11335776:11335912:T02E9.17	2	2	5	1	A	0	1
23970	RNA	chrV:11335776:11335912:T02E9.17	2	10	5	1	A	0	1
23971	RNA	chrV:11335776:11335912:T02E9.17	1	18	3	0	A	0	1
23978	RNA	chrV:11335120:11335290:T02E9.24	2	8	3	1	A	0	1
24007	RNA	chrII:691880:693456:T02H6.3	2	8	3	1	A	1	0
24033	RNA	chrV:11307917:11308060:T03F7.11	2	12	5	1	A	1	0
24068	RNA	chrIII:7605939:7608323:T04A6.3	2	2	5	1	A	1	0
24073	RNA	chrIII:4689633:4689771:T04A8.17	2	6	7	1	A	0	1
24074	RNA	chrIII:4689633:4689771:T04A8.17	1	18	3	0	A	0	1
24108	RNA	chrV:11078862:11079007:T04C12.28	2	8	3	1	A	1	0
24124	RNA	chrIII:5996802:5996854:T04C9.13	2	10	3	1	A	1	0
24144	RNA	chrX:11669698:11669804:T04F8.10	2	4	9	1	A	0	1
24160	RNA	chrX:781007:784953:T04G9.6	2	10	5	1	A	0	1
24190	RNA	chrII:7813328:7813478:T05A6.8	2	14	3	1	A	0	1
24217	RNA	chrV:4119889:4120729:T05B4.10	2	16	3	1	A	0	1
24229	RNA	chrV:4115227:4115284:T05B4.19	2	6	5	1	A	0	1
24230	RNA	chrV:4115227:4115284:T05B4.19	1	16	5	0	A	0	1
24233	RNA	chrV:4117584:4118432:T05B4.9	1	4	17	0	A	0	1
24252	RNA	chrII:8191772:8193329:T05C12.9	2	2	3	1	A	0	1
24275	RNA	chrV:17085001:17090023:T05E12.6	1	4	17	0	A	1	0
24339	RNA	chrII:3384825:3385905:T06D4.2	2	16	3	1	A	1	0
24360	RNA	chrV:9631243:9632256:T06E4.5	2	12	5	1	A	1	0
24369	RNA	chrV:10043436:10043561:T06E8.3	2	2	9	1	A	0	1
24371	RNA	chrV:10043436:10043561:T06E8.3	1	18	3	0	A	0	1
24403	RNA	chrI:12715647:12716583:T06G6.5	2	6	3	1	A	1	0
24437	RNA	chrX:2448580:2448719:T07D1.10	2	6	5	1	A	0	1
24439	RNA	chrX:2448580:2448719:T07D1.10	1	18	3	0	A	0	1
24464	RNA	chrIII:6906710:6908012:T07E3.2	2	4	3	1	A	1	0
24466	RNA	chrIII:6906710:6908012:T07E3.2	1	18	3	0	A	1	0
24517	RNA	chrI:6214664:6215731:T08B2.15	1	6	15	0	A	1	0
24525	RNA	chrIV:4890842:4894085:T08B6.9	2	6	3	1	A	0	1
24530	RNA	chrX:11955424:11956506:T08D10.3	1	16	5	0	A	0	1
24560	RNA	chrV:16478697:16479375:T08G3.11	2	14	3	1	A	1	0
24565	RNA	chrV:14028470:14028635:T08G5.11	2	4	5	1	A	0	1
24566	RNA	chrV:14028470:14028635:T08G5.11	2	12	7	1	A	0	1
24570	RNA	chrV:14028460:14028640:T08G5.18	2	6	3	1	A	0	1
24571	RNA	chrV:14028460:14028640:T08G5.18	2	12	3	1	A	0	1
24599	RNA	chrI:6176879:6176943:T09B4.15	2	6	13	1	A	0	1
24603	RNA	chrI:6176879:6176943:T09B4.18	2	6	13	1	A	0	1
24608	RNA	chrI:6176801:6176928:T09B4.22	2	6	13	1	A	0	1
24612	RNA	chrI:6157447:6159264:T09B4.6	2	12	3	1	A	0	1
24637	RNA	chrV:13181579:13184237:T09E8.4	2	8	5	1	A	1	0
24647	RNA	chrV:15180056:15181843:T09F5.10	2	8	3	1	A	0	1
24651	RNA	chrV:15150960:15151638:T09F5.2	2	8	3	1	A	0	1
24673	RNA	chrI:6937464:6939672:T10B11.4	2	6	3	1	A	0	1
24674	RNA	chrI:6937464:6939672:T10B11.4	1	14	7	0	A	0	1
24678	RNA	chrI:6935024:6935145:T10B11.9	2	2	5	1	A	0	1
24679	RNA	chrI:6935024:6935145:T10B11.9	2	10	3	1	A	0	1
24703	RNA	chrII:3146141:3147484:T10D4.15	2	4	3	1	A	1	0
24704	RNA	chrII:3146141:3147484:T10D4.15	2	10	7	1	A	1	0
24727	RNA	chrI:6529157:6530099:T10E9.6	2	10	5	1	A	0	1
24745	RNA	chrV:15289872:15289967:T10H4.17	2	12	3	1	A	1	0
24768	RNA	chrV:11492755:11493413:T11F9.21	2	4	3	1	A	1	0
24789	RNA	chrIII:6256259:6256346:T12A2.19	2	8	7	1	A	0	1
24805	RNA	chrIV:7397568:7397843:T12B3.7	1	18	3	0	A	0	1
24815	RNA	chrII:4441823:4442009:T12C9.10	2	10	3	1	A	0	1
24816	RNA	chrII:4441823:4442009:T12C9.10	1	16	5	0	A	0	1
24823	RNA	chrIII:13635865:13635998:T12D8.11	1	14	7	0	A	0	1
24841	RNA	chrIV:6283212:6283361:T13A10.62	2	2	7	1	A	0	1
24846	RNA	chrIV:6254855:6255080:T13A10.64	2	2	17	1	A	1	0
24855	RNA	chrX:6188147:6189422:T13C5.10	2	2	3	1	A	0	1
24932	RNA	chrX:2213457:2213580:T14F9.6	2	8	3	1	A	0	1
24944	RNA	chrX:3760889:3762547:T14G12.11	2	2	7	1	A	1	0
24945	RNA	chrX:3760889:3762547:T14G12.11	1	18	3	0	A	1	0
24960	RNA	chrV:6832242:6835342:T15B7.14	2	12	3	1	A	0	1
24974	RNA	chrII:9622414:9622695:T15H9.8	2	4	3	1	A	1	0
24975	RNA	chrII:9622414:9622695:T15H9.8	2	10	3	1	A	1	0
25003	RNA	chrIII:10055523:10056133:T16G12.10	2	14	5	1	A	1	0
25028	RNA	chrV:9219346:9219537:T18H9.10	2	6	3	1	A	0	1
25029	RNA	chrV:9219346:9219537:T18H9.10	2	12	3	1	A	0	1
25033	RNA	chrV:8942855:8942999:T19A5.10	2	10	3	1	A	0	1
25061	RNA	chrIII:623809:623915:T19C3.11	2	8	3	1	A	0	1
25063	RNA	chrIII:623809:623915:T19C3.11	1	18	3	0	A	0	1
25069	RNA	chrIII:634892:636167:T19C3.7	2	4	5	1	A	1	0
25076	RNA	chrV:11176925:11177134:T19C4.16	2	12	3	1	A	0	1
25084	RNA	chrV:11146665:11147048:T19C4.24	1	18	3	0	A	1	0
25107	RNA	chrX:3956061:3956207:T19D2.6	2	10	5	1	A	0	1
25108	RNA	chrX:3956061:3956207:T19D2.6	1	18	3	0	A	0	1
25136	RNA	chrV:4898693:4898842:T19H12.14	2	14	3	1	A	0	1
25147	RNA	chrIII:7367709:7369538:T20B12.4	2	2	17	1	A	1	0
25164	RNA	chrV:3397064:3397916:T20D4.12	2	2	13	1	A	0	1
25172	RNA	chrI:10305807:10305959:T20F10.9	2	6	9	1	A	1	0
25193	RNA	chrIII:2246015:2249404:T20H9.6	2	14	3	1	A	1	0
25196	RNA	chrII:8948133:8948313:T21B10.11	2	8	3	1	A	1	0
25207	RNA	chrII:12519085:12519217:T21B4.20	2	6	3	1	A	0	1
25208	RNA	chrII:12519085:12519217:T21B4.20	2	12	3	1	A	0	1
25209	RNA	chrII:12519085:12519217:T21B4.20	1	18	3	0	A	0	1
25217	RNA	chrX:10948260:10948324:T21B6.15	2	2	3	1	A	1	0
25218	RNA	chrX:10948260:10948324:T21B6.15	2	8	5	1	A	1	0
25240	RNA	chrV:10569879:10570016:T21C9.14	2	14	3	1	A	1	0
25242	RNA	chrV:10598739:10598964:T21C9.16	2	6	5	1	A	0	1
25243	RNA	chrV:10598739:10598964:T21C9.16	2	14	5	1	A	0	1
25260	RNA	chrI:3930816:3931572:T21E3.2	2	10	3	1	A	1	0
25269	RNA	chrX:16721944:16722113:T21F2.3	2	8	3	1	A	1	0
25294	RNA	chrI:10595505:10598490:T22A3.6	2	2	3	1	A	0	1
25295	RNA	chrI:10595505:10598490:T22A3.6	2	10	3	1	A	0	1
25303	RNA	chrX:3903347:3903487:T22B2.10	2	2	5	1	A	0	1
25304	RNA	chrX:3903347:3903487:T22B2.10	2	10	5	1	A	0	1
25306	RNA	chrX:3902997:3903145:T22B2.11	2	10	5	1	A	0	1
25307	RNA	chrX:3902997:3903145:T22B2.11	1	18	3	0	A	0	1
25348	RNA	chrI:7958646:7960158:T22C1.9	2	6	3	1	A	0	1
25407	RNA	chrI:6710215:6710543:T23B3.9	2	10	9	1	A	1	0
25424	RNA	chrIV:3146893:3148885:T23E1.3	2	2	3	1	A	1	0
25435	RNA	chrV:15465078:15465180:T23F1.9	2	10	3	1	A	1	0
25439	RNA	chrIII:4669912:4671546:T23F11.11	2	8	5	1	A	0	1
25440	RNA	chrIII:4669912:4671546:T23F11.11	1	16	5	0	A	0	1
25444	RNA	chrIII:4654293:4655502:T23F11.2	2	2	3	1	A	0	1
25446	RNA	chrIII:4654293:4655502:T23F11.2	2	16	3	1	A	0	1
25489	RNA	chrIII:3785098:3785246:T24A11.11	1	6	15	0	A	0	1
25491	RNA	chrIII:3799392:3799447:T24A11.5	2	14	3	1	A	0	1
25547	RNA	chrX:12425942:12426631:T24D3.2	2	4	5	1	A	1	0
25548	RNA	chrX:12425942:12426631:T24D3.2	1	12	9	0	A	1	0
25573	RNA	chrII:3759289:3760116:T24E12.12	2	2	13	1	A	0	1
25574	RNA	chrII:3759289:3760116:T24E12.12	1	18	3	0	A	0	1
25594	RNA	chrII:9101097:9105451:T24H10.5	2	8	3	1	A	1	0
25612	RNA	chrX:9020423:9021755:T25B6.5	2	4	15	1	A	1	0
25621	RNA	chrIV:10752358:10754785:T25B9.5	2	8	3	1	A	0	1
25622	RNA	chrIV:10752358:10754785:T25B9.5	1	18	3	0	A	0	1
25625	RNA	chrIV:10758125:10760795:T25B9.6	2	10	7	1	A	0	1
25638	RNA	chrX:11473181:11473302:T25C12.6	2	6	3	1	A	1	0
25641	RNA	chrX:11465123:11465305:T25C12.8	2	12	3	1	A	0	1
25663	RNA	chrII:146738:146962:T25D3.7	2	4	3	1	A	1	0
25682	RNA	chrX:17243354:17244817:T25G12.13	1	6	15	0	A	0	1
25688	RNA	chrIII:6464286:6464567:T26A5.10	2	6	5	1	A	0	1
25729	RNA	chrV:15790206:15792509:T26E4.4	2	8	3	1	A	0	1
25731	RNA	chrV:15790206:15792509:T26E4.4	1	18	3	0	A	0	1
25743	RNA	chrV:11423556:11424665:T26H10.2	1	8	13	0	A	0	1
25763	RNA	chrII:503228:506014:T27A1.1	2	8	11	1	A	1	0
25786	RNA	chrX:16055549:16056409:T27A8.7	2	16	3	1	A	0	1
25790	RNA	chrX:16530820:16530955:T27B1.4	2	16	3	1	A	0	1
25816	RNA	chrV:9090875:9091039:T27E4.10	2	4	3	1	A	0	1
25817	RNA	chrV:9090875:9091039:T27E4.10	1	12	9	0	A	0	1
25832	RNA	chrIV:14529017:14530809:T27E7.3	2	4	5	1	A	0	1
25839	RNA	chrIV:14546866:14549408:T27E7.9	2	12	3	1	A	0	1
25875	RNA	chrIII:13493891:13495671:T28A8.2	2	6	3	1	A	1	0
25876	RNA	chrIII:13493891:13495671:T28A8.2	2	16	3	1	A	1	0
25886	RNA	chrV:10719562:10719706:T28B11.13	2	6	9	1	A	0	1
25887	RNA	chrV:10719562:10719706:T28B11.13	1	18	3	0	A	0	1
25902	RNA	chrV:10719560:10719704:T28B11.24	2	6	9	1	A	0	1
25903	RNA	chrV:10719560:10719704:T28B11.24	1	18	3	0	A	0	1
25932	RNA	chrV:6323957:6324105:T28C12.10	2	10	3	1	A	1	0
25934	RNA	chrV:6323910:6324124:T28C12.11	2	2	3	1	A	1	0
25941	RNA	chrV:6320250:6321783:T28C12.15	2	10	3	1	A	1	0
25960	RNA	chrIII:11366617:11368435:T28D6.3	2	6	5	1	A	1	0
25969	RNA	chrII:6491935:6492164:T28D9.13	2	10	3	1	A	0	1
25985	RNA	chrI:7475045:7475283:T28F4.7	2	2	11	1	A	1	0
25986	RNA	chrI:7475045:7475283:T28F4.7	1	16	5	0	A	1	0
26049	RNA	chrV:7354434:7355510:tag-293	1	4	17	0	A	1	0
26063	RNA	chrV:9534920:9536404:tag-329	1	12	9	0	A	1	0
26068	RNA	chrI:10644244:10645617:tag-344	2	4	5	1	A	0	1
26069	RNA	chrI:10644244:10645617:tag-344	2	12	3	1	A	0	1
26070	RNA	chrI:10644244:10645617:tag-344	1	18	3	0	A	0	1
26094	RNA	chrX:14791007:14792980:tatn-1	1	6	15	0	A	1	0
26186	RNA	chrV:16870741:16871487:thn-4	2	12	3	1	A	0	1
26187	RNA	chrV:16870741:16871487:thn-4	1	18	3	0	A	0	1
26373	RNA	chrII:5904551:5906385:tsp-18	2	10	5	1	A	0	1
26392	RNA	chrIV:10073403:10075166:ttbk-4	2	4	5	1	A	1	0
26393	RNA	chrIV:10073403:10075166:ttbk-4	1	12	9	0	A	1	0
26428	RNA	chrV:10226827:10227434:ttr-19	1	18	3	0	A	0	1
26432	RNA	chrV:13853833:13855260:ttr-21	2	12	3	1	A	1	0
26437	RNA	chrV:18558757:18560305:ttr-26	2	4	3	1	A	1	0
26438	RNA	chrV:18558757:18560305:ttr-26	2	12	3	1	A	1	0
26456	RNA	chrX:9312515:9314497:ttr-38	2	14	3	1	A	1	0
26476	RNA	chrV:20605104:20606434:ttr-57	2	8	5	1	A	0	1
26477	RNA	chrV:20605104:20606434:ttr-57	1	16	5	0	A	0	1
26528	RNA	chrI:6269560:6271541:twk-37	2	10	3	1	A	0	1
26529	RNA	chrI:6269560:6271541:twk-37	1	18	3	0	A	0	1
26554	RNA	chrIII:13744221:13747287:tyr-2	2	12	3	1	A	1	0
26628	RNA	chrV:4898216:4900082:ugt-10	2	14	3	1	A	0	1
26646	RNA	chrI:4721130:4723960:ugt-26	1	8	13	0	A	1	0
26648	RNA	chrI:4724064:4726779:ugt-27	2	8	3	1	A	1	0
26655	RNA	chrV:15121723:15125262:ugt-30	2	6	3	1	A	1	0
26661	RNA	chrV:10651994:10654265:ugt-35	2	2	3	1	A	0	1
26662	RNA	chrV:10651994:10654265:ugt-35	2	8	7	1	A	0	1
26701	RNA	chrV:4903929:4905942:ugt-8	1	4	17	0	A	0	1
26706	RNA	chrI:2219467:2222313:ule-1	2	2	3	1	A	1	0
26860	RNA	chrX:16012686:16013060:VB0395L.2	2	10	5	1	A	0	1
26862	RNA	chrX:16012788:16012911:VB0395L.3	2	6	9	1	A	0	1
26863	RNA	chrX:16012788:16012911:VB0395L.3	1	18	3	0	A	0	1
26872	RNA	chrV:7098601:7098746:VC5.16	2	6	9	1	A	0	1
26875	RNA	chrV:7098599:7098943:VC5.17	2	6	5	1	A	0	1
26935	RNA	chrV:20552293:20553071:vmo-1	2	6	13	1	A	1	0
27010	RNA	chrX:5692398:5694426:W01C8.1	2	2	11	1	A	0	1
27011	RNA	chrX:5692398:5694426:W01C8.1	2	16	3	1	A	0	1
27015	RNA	chrX:5696303:5696434:W01C8.13	2	14	3	1	A	0	1
27019	RNA	chrX:5682413:5682446:W01C8.8	2	2	3	1	A	0	1
27109	RNA	chrX:11102586:11105460:W02H3.1	2	4	3	1	A	1	0
27110	RNA	chrX:11102586:11105460:W02H3.1	2	10	9	1	A	1	0
27133	RNA	chrII:11960988:11962128:W03C9.1	1	18	3	0	A	0	1
27136	RNA	chrII:11959374:11959448:W03C9.11	2	8	9	1	A	0	1
27146	RNA	chrI:2799608:2799671:W03D8.12	2	2	9	1	A	0	1
27147	RNA	chrI:2799608:2799671:W03D8.12	2	16	3	1	A	0	1
27155	RNA	chrI:2784619:2786077:W03D8.9	1	18	3	0	A	1	0
27170	RNA	chrIV:527997:528951:W03G1.8	2	14	3	1	A	1	0
27171	RNA	chrX:12084777:12084983:W03G11.10	2	6	5	1	A	0	1
27172	RNA	chrX:12084777:12084983:W03G11.10	2	16	3	1	A	0	1
27175	RNA	chrX:12085057:12085204:W03G11.12	2	8	3	1	A	1	0
27179	RNA	chrX:12081502:12081716:W03G11.16	2	6	7	1	A	0	1
27180	RNA	chrX:12081502:12081716:W03G11.16	1	16	5	0	A	0	1
27192	RNA	chrI:4984087:4984763:W03G9.10	2	10	5	1	A	0	1
27221	RNA	chrIII:5836925:5837183:W04D12.1	2	6	3	1	A	0	1
27230	RNA	chrV:12491201:12491346:W04D2.14	2	4	3	1	A	0	1
27231	RNA	chrV:12491201:12491346:W04D2.14	2	12	3	1	A	0	1
27232	RNA	chrV:12491201:12491346:W04D2.14	1	18	3	0	A	0	1
27235	RNA	chrV:12491279:12491346:W04D2.7	2	12	3	1	A	0	1
27247	RNA	chrX:11077666:11078246:W04G3.10	2	8	3	1	A	0	1
27253	RNA	chrX:11061912:11062057:W04G3.15	2	2	3	1	A	1	0
27254	RNA	chrX:11061912:11062057:W04G3.15	2	8	5	1	A	1	0
27268	RNA	chrI:11652788:11654254:W04G5.7	2	8	5	1	A	1	0
27279	RNA	chrV:12665379:12665518:W05B10.8	2	6	3	1	A	0	1
27281	RNA	chrV:12665379:12665518:W05B10.8	1	16	5	0	A	0	1
27334	RNA	chrV:14833330:14833455:W06A7.8	2	6	3	1	A	1	0
27359	RNA	chrI:9051242:9051328:W06D4.9	2	2	7	1	A	0	1
27360	RNA	chrI:9051242:9051328:W06D4.9	2	12	3	1	A	0	1
27372	RNA	chrV:16651841:16652111:W06G6.12	2	6	7	1	A	1	0
27376	RNA	chrV:16654541:16657432:W06G6.15	1	12	9	0	A	0	1
27379	RNA	chrV:16629290:16629648:W06G6.2	2	6	5	1	A	0	1
27380	RNA	chrV:16629290:16629648:W06G6.2	1	18	3	0	A	0	1
27384	RNA	chrV:6202752:6202916:W06H8.11	2	4	11	1	A	0	1
27417	RNA	chrII:13946945:13947079:W07G1.23	2	4	11	1	A	0	1
27418	RNA	chrII:13946945:13947079:W07G1.23	1	18	3	0	A	0	1
27428	RNA	chrV:13026695:13026980:W07G4.10	2	10	5	1	A	0	1
27430	RNA	chrV:13034894:13036581:W07G4.2	2	6	9	1	A	1	0
27431	RNA	chrV:13034894:13036581:W07G4.2	1	18	3	0	A	1	0
27440	RNA	chrIV:9821738:9821887:W08D2.12	2	4	3	1	A	0	1
27441	RNA	chrIV:9821738:9821887:W08D2.12	1	16	5	0	A	0	1
27446	RNA	chrIV:3305877:3306633:W08E12.2	2	10	3	1	A	0	1
27473	RNA	chrII:573554:573934:W08F4.16	2	6	3	1	A	0	1
27474	RNA	chrII:573554:573934:W08F4.16	2	12	3	1	A	0	1
27476	RNA	chrII:573609:573934:W08F4.18	2	6	3	1	A	0	1
27477	RNA	chrII:573609:573934:W08F4.18	2	12	3	1	A	0	1
27493	RNA	chrIV:9624712:9625074:W09C2.10	1	18	3	0	A	0	1
27500	RNA	chrIV:9624034:9624392:W09C2.8	1	18	3	0	A	1	0
27528	RNA	chrIV:1226181:1227668:W09G12.8	2	12	3	1	A	1	0
27587	RNA	chrII:5812374:5815482:wago-5	2	2	3	1	A	0	1
27609	RNA	chrII:3278933:3281713:wht-4	2	16	3	1	A	1	0
27664	RNA	chrX:2048918:2049066:Y102A11A.13	2	6	3	1	A	1	0
27675	RNA	chrX:2047030:2047238:Y102A11A.17	2	6	3	1	A	1	0
27676	RNA	chrX:2047030:2047238:Y102A11A.17	1	16	5	0	A	1	0
27691	RNA	chrIII:6735881:6736646:Y102E9.6	1	8	13	0	A	1	0
27736	RNA	chrIV:16067169:16067445:Y105C5B.1418	2	2	3	1	A	0	1
27747	RNA	chrIV:15899915:15901225:Y105C5B.5	2	2	5	1	A	1	0
27748	RNA	chrIV:15899915:15901225:Y105C5B.5	2	10	9	1	A	1	0
27762	RNA	chrI:14378385:14379425:Y105E8A.32	2	10	3	1	A	0	1
27765	RNA	chrI:14383298:14383385:Y105E8A.37	2	16	3	1	A	0	1
27768	RNA	chrI:14383298:14383386:Y105E8A.39	2	16	3	1	A	0	1
27777	RNA	chrI:14620182:14620637:Y105E8B.11	2	8	3	1	A	1	0
27824	RNA	chrII:2871376:2871914:Y110A2AL.10	2	10	3	1	A	0	1
27825	RNA	chrII:2871376:2871914:Y110A2AL.10	2	16	3	1	A	0	1
27830	RNA	chrII:2867992:2870758:Y110A2AL.2	2	12	3	1	A	1	0
27884	RNA	chrIV:16822828:16824505:Y116A8A.4	2	8	3	1	A	1	0
27898	RNA	chrIV:17068790:17070903:Y116A8C.24	2	6	5	1	A	1	0
27899	RNA	chrIV:17068790:17070903:Y116A8C.24	1	14	7	0	A	1	0
27937	RNA	chrV:19876278:19877978:Y116F11B.24	1	18	3	0	A	1	0
27947	RNA	chrI:4552692:4553125:Y119C1B.11	1	16	5	0	A	0	1
27948	RNA	chrI:4520069:4522768:Y119C1B.12	2	2	5	1	A	1	0
27949	RNA	chrI:4520069:4522768:Y119C1B.12	1	12	9	0	A	1	0
27960	RNA	chrIII:1218365:1218452:Y119D3B.24	1	16	5	0	A	0	1
27975	RNA	chrX:16883725:16886131:Y13C8A.1	2	6	5	1	A	1	0
27985	RNA	chrII:3995134:3996028:Y14H12A.5	2	2	3	1	A	1	0
27986	RNA	chrII:3995134:3996028:Y14H12A.5	2	8	7	1	A	1	0
27987	RNA	chrII:3995134:3996028:Y14H12A.5	1	18	3	0	A	1	0
27991	RNA	chrX:15314241:15314310:Y15E3A.10	2	6	5	1	A	0	1
28002	RNA	chrX:15342225:15342367:Y15E3A.7	2	16	3	1	A	1	0
28027	RNA	chrII:12108200:12112552:Y17G7B.19	1	18	3	0	A	0	1
28032	RNA	chrII:12023634:12023772:Y17G7B.24	2	4	3	1	A	1	0
28034	RNA	chrII:12023634:12023772:Y17G7B.24	1	18	3	0	A	1	0
28061	RNA	chrI:12824118:12824172:Y18D10A.29	2	6	5	1	A	0	1
28062	RNA	chrI:12824118:12824172:Y18D10A.29	2	14	3	1	A	0	1
28077	RNA	chrV:2409250:2413492:Y19D10A.1	2	2	5	1	A	0	1
28083	RNA	chrV:2401356:2404989:Y19D10A.2	2	4	3	1	A	1	0
28084	RNA	chrV:2401356:2404989:Y19D10A.2	2	10	7	1	A	1	0
28085	RNA	chrV:2385955:2390722:Y19D10A.4	1	4	17	0	A	1	0
28117	RNA	chrIII:1688143:1691770:Y22D7AR.14	2	2	5	1	A	1	0
28130	RNA	chrX:5916012:5917384:Y23B4A.1	2	2	3	1	A	1	0
28142	RNA	chrI:2544748:2546188:Y23H5B.3	2	4	5	1	A	0	1
28165	RNA	chrI:13077079:13078692:Y26D4A.17	2	6	5	1	A	0	1
28166	RNA	chrI:13077079:13078692:Y26D4A.17	1	18	3	0	A	0	1
28167	RNA	chrI:13101350:13101923:Y26D4A.21	1	2	19	0	A	1	0
28169	RNA	chrI:10307671:10307826:Y26D4A.24	2	2	3	1	A	0	1
28171	RNA	chrI:10307671:10307826:Y26D4A.24	2	14	5	1	A	0	1
28176	RNA	chrI:13076269:13077020:Y26D4A.5	2	10	5	1	A	0	1
28189	RNA	chrV:13443834:13445055:Y2H9A.6	2	16	3	1	A	1	0
28205	RNA	chrV:10473550:10473649:Y32F6B.8	2	4	3	1	A	0	1
28228	RNA	chrX:5249159:5249292:Y34B4A.14	2	6	5	1	A	1	0
[truncated: 9,451 more rows]
