# Supplementary material for: Fluctuations in chromatin state at regulatory loci occur spontaneously under relaxed selection and are associated with epigenetically inherited variation in C. elegans gene expression
Source: PLoS Genet. 2023 Mar 2;19(3):e1010647. doi: 10.1371/journal.pgen.1010647 (PMC10013927; doi:10.1371/journal.pgen.1010647)
Supplement: S22 Table — File name: S22_Table.csv. (CSV) [file pgen.1010647.s031.csv]

	Percentages	Epigenetic_feature_of_gene	Species
1	75.8241758241758	Has chromatin epimutations - not time matched	Genes with non inherited RNA expression changes & chromatin epimutations
2	16.3003663003663	Has time matched chromatin epimutations - not inherited	Genes with non inherited RNA expression changes & chromatin epimutations
3	7.87545787545788	Has time matched chromatin epimutations - inherited	Genes with non inherited RNA expression changes & chromatin epimutations
4	29	Has chromatin epimutations - not time matched	Genes with inherited RNA expression changes & chromatin epimutations
5	54	Has time matched chromatin epimutations - not inherited	Genes with inherited RNA expression changes & chromatin epimutations
6	17	Has time matched chromatin epimutations - inherited	Genes with inherited RNA expression changes & chromatin epimutations
