# Supplementary material for: Fluctuations in chromatin state at regulatory loci occur spontaneously under relaxed selection and are associated with epigenetically inherited variation in C. elegans gene expression
Source: PLoS Genet. 2023 Mar 2;19(3):e1010647. doi: 10.1371/journal.pgen.1010647 (PMC10013927; doi:10.1371/journal.pgen.1010647)
Supplement: S23 Table — File name: S23_Table.csv. (CSV) [file pgen.1010647.s032.csv]

	Percentages	Epigenetic_feature_of_gene	Species
6	23.2394366197183	Has time matched small RNA epimutations - inherited	Genes with inherited RNA expression changes targeted by small RNA epimutations
5	41.5492957746479	Has time matched small RNA epimutations - not inherited	Genes with inherited RNA expression changes targeted by small RNA epimutations
4	35.2112676056338	Has small RNA epimutations - not time matched	Genes with inherited RNA expression changes targeted by small RNA epimutations
3	11.9850187265918	Has time matched small RNA epimutations - inherited	Genes with non inherited RNA expression changes targeted by small RNA epimutations
2	22.0973782771536	Has time matched small RNA epimutations - not inherited	Genes with non inherited RNA expression changes targeted by small RNA epimutations
1	65.9176029962547	Has small RNA epimutations - not time matched	Genes with non inherited RNA expression changes targeted by small RNA epimutations
