# Supplementary material for: Fluctuations in chromatin state at regulatory loci occur spontaneously under relaxed selection and are associated with epigenetically inherited variation in C. elegans gene expression
Source: PLoS Genet. 2023 Mar 2;19(3):e1010647. doi: 10.1371/journal.pgen.1010647 (PMC10013927; doi:10.1371/journal.pgen.1010647)
Supplement: S24 Table — File name: S24_Table.csv. (CSV) [file pgen.1010647.s033.csv]

	log_OR	Names	Pvalues	neg_log_P	find_alpha	find_size
1	1.81369706576218	All genes concordant epimutations	1.31073332858815e-12	39.4727629425299	1	50
2	2.17850042583243	All genes discordant epimutations	3.94516516567295e-18	57.814620007554	1	50
3	1.5903618882863	Concordant UP	2.37195356226232e-06	18.6854928040227	1	50
4	2.30641891844658	Concordant DOWN	5.11184602090624e-08	24.2215803790387	1	50
5	2.41906946736909	Discordant UP	1.48789283486494e-14	45.9337227080097	1	50
6	1.40661871420503	Discordant DOWN	0.00338767660766755	8.20548812509902	1	50
