# Supplementary material for: Fluctuations in chromatin state at regulatory loci occur spontaneously under relaxed selection and are associated with epigenetically inherited variation in C. elegans gene expression
Source: PLoS Genet. 2023 Mar 2;19(3):e1010647. doi: 10.1371/journal.pgen.1010647 (PMC10013927; doi:10.1371/journal.pgen.1010647)
Supplement: S25 Table — File name: S25_Table.csv. (CSV) [file pgen.1010647.s034.csv]

	log_OR	Names	Pvalues	neg_log_P	find_alpha	find_size
1	1.38095317466929	All genes concordant epimutations	7.65248232636052e-05	13.6737126666285	1	50
2	1.04829943150839	All genes discordant epimutations	0.00347384351470394	8.1692515178462	1	50
3	2.0654321867877	Concordant UP	1.03222879722396e-05	16.5638776896878	1	50
4	0.372066300937082	Concordant DOWN	0.429643575911598	1.21878777110925	0.3	14
5	1.11042993029544	Discordant UP	0.015695935924936	5.99346513256504	1	50
6	0.314831476885264	Discordant DOWN	0.570822267517365	0.808886480097736	0.3	14
