# Supplementary material for: Fluctuations in chromatin state at regulatory loci occur spontaneously under relaxed selection and are associated with epigenetically inherited variation in C. elegans gene expression
Source: PLoS Genet. 2023 Mar 2;19(3):e1010647. doi: 10.1371/journal.pgen.1010647 (PMC10013927; doi:10.1371/journal.pgen.1010647)
Supplement: S26 Table — File name: S26_Table.csv. (CSV) [file pgen.1010647.s035.csv]

	Analysis	Description	p_val	neg_log_P	log_odds	find_size
1	This is the analysis- NON INHERIT	piRNA	0.000631270530498586	10.6294539759789	0.745836656180089	50
2	This is the analysis- NON INHERIT	ChrX	0.509165921758274	0.973792231334624	-0.207043269803533	14
3	This is the analysis- NON INHERIT	Regulated	3.37782205292243e-83	273.963938548142	1.8500913997846	50
4	This is the analysis- NON INHERIT	Active	3.28064161904818e-84	277.327981969691	-2.37176059856672	50
5	This is the analysis- SHORT	piRNA	1	0	-0.180181139957286	14
6	This is the analysis- SHORT	ChrX	0.273394525647876	1.87094373965273	-0.289128332773608	14
7	This is the analysis- SHORT	Regulated	4.76430696747896e-75	246.892340746551	1.98192369940857	50
8	This is the analysis- SHORT	Active	1.95648822262399e-62	204.991275457272	-2.29385531434863	50
9	This is the analysis- LONG	piRNA	0.72123735077282	0.471453983226087	-1.48746533669283	14
10	This is the analysis- LONG	ChrX	0.227054166522905	2.13889158392657	-0.873403322442502	14
11	This is the analysis- LONG	Regulated	8.29135285980073e-19	60.0650262843853	2.50025026137862	50
12	This is the analysis- LONG	Active	4.35774792051825e-13	41.0614824892014	-2.88094144504169	50
