# Supplementary material for: Fluctuations in chromatin state at regulatory loci occur spontaneously under relaxed selection and are associated with epigenetically inherited variation in C. elegans gene expression
Source: PLoS Genet. 2023 Mar 2;19(3):e1010647. doi: 10.1371/journal.pgen.1010647 (PMC10013927; doi:10.1371/journal.pgen.1010647)
Supplement: S27 Table — File name: S27_Table.csv. (CSV) [file pgen.1010647.s036.csv]

	Analysis	Description	p_val	neg_log_P	log_odds	find_size
1	This is the analysis- NON INHERIT	piRNA	0.0131798624828792	6.24552087225905	0.270298525452098	50
2	This is the analysis- NON INHERIT	ChrX	3.10260065999098e-32	104.668221018848	-0.598703023016403	50
3	This is the analysis- NON INHERIT	Regulated	1	0	-0.0429055891969567	14
4	This is the analysis- NON INHERIT	Active	2.78038883682794e-51	167.943046181582	0.58811041709759	50
5	This is the analysis- SHORT	piRNA	1	0	0.0438106916223263	14
6	This is the analysis- SHORT	ChrX	1.98991652457193e-26	85.3774225549518	-1.08601558964819	50
7	This is the analysis- SHORT	Regulated	0.0119809152083972	6.38311807161597	-0.241747375794216	50
8	This is the analysis- SHORT	Active	1.26118381181044e-33	109.288848574045	0.854868751779579	50
9	This is the analysis- LONG	piRNA	0.781149086036788	0.356330174996972	0.450234663704345	14
10	This is the analysis- LONG	ChrX	1.6992037216186e-11	35.7763502126929	-2.05881624955419	50
11	This is the analysis- LONG	Regulated	1	0	0.0520583420483186	14
12	This is the analysis- LONG	Active	2.91708832118408e-07	21.7089675965886	0.918585255825753	50
