# Supplementary material for: Fluctuations in chromatin state at regulatory loci occur spontaneously under relaxed selection and are associated with epigenetically inherited variation in C. elegans gene expression
Source: PLoS Genet. 2023 Mar 2;19(3):e1010647. doi: 10.1371/journal.pgen.1010647 (PMC10013927; doi:10.1371/journal.pgen.1010647)
Supplement: S28 Table — File name: S28_Table.csv. (CSV) [file pgen.1010647.s037.csv]

	Analysis	Description	p_val	neg_log_P	log_odds	find_size
1	This is the analysis- NON INHERIT	piRNA	2.58816934653446e-05	15.2377084570243	-0.595751578629742	50
2	This is the analysis- NON INHERIT	ChrX	8.6955903930345e-16	50.0305655345777	1.0392127359728	50
3	This is the analysis- NON INHERIT	Regulated	2.98968070747665e-11	34.9612176283466	0.735423376948983	50
4	This is the analysis- NON INHERIT	Active	2.78012366276155e-26	84.8949814101353	-0.87244140471643	50
5	This is the analysis- SHORT	piRNA	1	0	-0.0983353063520504	14
6	This is the analysis- SHORT	ChrX	1.06949030558993e-15	49.7319980180779	1.43769191128959	50
7	This is the analysis- SHORT	Regulated	1.23816753854866e-15	49.520714882038	1.25469299902321	50
8	This is the analysis- SHORT	Active	6.64037279314223e-44	143.433571937731	-1.80702759753935	50
9	This is the analysis- LONG	piRNA	1	0	-0.0849213569804574	14
10	This is the analysis- LONG	ChrX	1	0	0.0465405688207335	14
11	This is the analysis- LONG	Regulated	0.00082757719238653	10.2388184937573	1.38449614389825	50
12	This is the analysis- LONG	Active	2.88571701540962e-05	15.0807106439363	-1.50711616529165	50
