# Supplementary material for: Fluctuations in chromatin state at regulatory loci occur spontaneously under relaxed selection and are associated with epigenetically inherited variation in C. elegans gene expression
Source: PLoS Genet. 2023 Mar 2;19(3):e1010647. doi: 10.1371/journal.pgen.1010647 (PMC10013927; doi:10.1371/journal.pgen.1010647)
Supplement: S29 Table — File name: S29_Table.csv. (CSV) [file pgen.1010647.s038.csv]

	Category	Term	X_stat	p_val	neg_log_P	find_alpha	find_size
1	NON INHERIT	response to ionizing radiation (GO:0010212)	0.513725141897977	1	0	0.3	14
2	NON INHERIT	nucleus (GO:0005634)	2.2027611809896	3.24458088580264e-34	77.1109069769005	1	50
3	NON INHERIT	defense response to Gram-positive bacterium (GO:0050830)	-0.676056993770096	1	0	0.3	14
4	NON INHERIT	detection of chemical stimulus involved in sensory perception (GO:0050907)	1.70905620903599	1.88426364751266e-10	22.3923138232837	1	50
5	NON INHERIT	cytosol (GO:0005829)	1.68245972539184	8.87292613294901e-10	20.8428462970459	1	50
6	NON INHERIT	sensory perception of chemical stimulus (GO:0007606)	1.65206206479263	4.66928038993299e-09	19.1822608692305	1	50
7	NON INHERIT	nematode larval development (GO:0002119)	1.74749368025963	1.69134092593332e-11	24.8029143613146	1	50
8	NON INHERIT	mitochondrion (GO:0005739)	1.59715785204505	7.12701333764461e-08	16.4567884840096	1	50
9	NON INHERIT	regulation of gene expression (GO:0010468)	1.42995628537432	4.7468296120893e-05	9.95544851985412	1	50
10	NON INHERIT	cellular protein modification process (GO:0006464)	1.43317128589945	4.28030830556133e-05	10.0589004239612	1	50
28	SHORT	response to ionizing radiation (GO:0010212)	-0.015367782496717	1	0	0.3	14
29	SHORT	nucleus (GO:0005634)	2.03275478242307	6.5181472136938e-23	51.0848669729872	1	50
30	SHORT	defense response to Gram-positive bacterium (GO:0050830)	-0.756203738215587	1	0	0.3	14
31	SHORT	detection of chemical stimulus involved in sensory perception (GO:0050907)	1.89782193137826	1.36041974067204e-16	36.533568202927	1	50
32	SHORT	cytosol (GO:0005829)	1.4828396832599	7.8486729098696e-06	11.7551660965291	1	50
33	SHORT	sensory perception of chemical stimulus (GO:0007606)	1.84308978238388	1.55774440362292e-14	31.7929524220837	1	50
34	SHORT	nematode larval development (GO:0002119)	1.62910802238311	1.52046822708787e-08	18.0016624123933	1	50
35	SHORT	mitochondrion (GO:0005739)	1.57125988739561	2.30372468000082e-07	15.2835684117924	1	50
36	SHORT	regulation of gene expression (GO:0010468)	1.36601842021203	0.000320809193297127	8.04466402497253	1	50
37	SHORT	cellular protein modification process (GO:0006464)	1.01388358223838	0.292690202853091	1.22864055747724	0.3	14
55	LONG	response to ionizing radiation (GO:0010212)	1.24496058717148	0.00615061372304915	5.09120340977692	1	50
56	LONG	nucleus (GO:0005634)	1.163027235719	0.030348192930483	3.49501830425477	1	50
57	LONG	defense response to Gram-positive bacterium (GO:0050830)	1.14966486148719	0.0383592521310184	3.26075952522008	1	50
58	LONG	detection of chemical stimulus involved in sensory perception (GO:0050907)	0.776461423043439	1	0	0.3	14
59	LONG	cytosol (GO:0005829)	0.720942055399001	1	0	0.3	14
60	LONG	sensory perception of chemical stimulus (GO:0007606)	0.637335842119933	1	0	0.3	14
61	LONG	nematode larval development (GO:0002119)	0.580749774962848	1	0	0.3	14
62	LONG	mitochondrion (GO:0005739)	0.501430878139732	1	0	0.3	14
63	LONG	regulation of gene expression (GO:0010468)	0.432625917515933	1	0	0.3	14
64	LONG	cellular protein modification process (GO:0006464)	0.338378392349836	1	0	0.3	14
