# Supplementary material for: Fluctuations in chromatin state at regulatory loci occur spontaneously under relaxed selection and are associated with epigenetically inherited variation in C. elegans gene expression
Source: PLoS Genet. 2023 Mar 2;19(3):e1010647. doi: 10.1371/journal.pgen.1010647 (PMC10013927; doi:10.1371/journal.pgen.1010647)
Supplement: S30 Table — File name: S30_Table.csv. (CSV) [file pgen.1010647.s039.csv]

	Category	Term	X_stat	p_val	neg_log_P	find_alpha	find_size
1	NON INHERIT	regulation of defense response to bacterium (GO:1900424)	-0.323684986449014	1	0	0.3	14
2	NON INHERIT	SET domain	-0.368591424626708	1	0	0.3	14
3	NON INHERIT	translation initiation factor activity (GO:0003743)	0.646841448142056	1	0	0.3	14
4	NON INHERIT	translation factor activity, RNA binding (GO:0008135)	0.540975621037446	1	0	0.3	14
5	NON INHERIT	establishment of protein localization to membrane (GO:0090150)	-0.668798036940837	1	0	0.3	14
6	NON INHERIT	cyclin-dependent protein kinase activity (GO:0097472)	0.0247140899354297	1	0	0.3	14
7	NON INHERIT	cyclin-dependent protein serine/threonine kinase activity (GO:0004693)	0.0247140899354297	1	0	0.3	14
8	NON INHERIT	regulation of dendrite development (GO:0050773)	-0.932602511249821	1	0	0.3	14
9	NON INHERIT	RNA binding (GO:0003723)	1.21153310027599	0.039707427866283	3.22621700888363	1	50
10	NON INHERIT	nuclear lumen (GO:0031981)	1.33601235982745	0.00233831286431374	6.05832560781322	1	50
12	SHORT	regulation of defense response to bacterium (GO:1900424)	0.416335996990221	1	0	0.3	14
13	SHORT	SET domain	0.837055561975236	1	0	0.3	14
14	SHORT	translation initiation factor activity (GO:0003743)	0.814372358783408	1	0	0.3	14
15	SHORT	translation factor activity, RNA binding (GO:0008135)	0.878390109124733	1	0	0.3	14
16	SHORT	establishment of protein localization to membrane (GO:0090150)	-0.0569268344164661	1	0	0.3	14
17	SHORT	cyclin-dependent protein kinase activity (GO:0097472)	-2.62125697278632	1	0	0.3	14
18	SHORT	cyclin-dependent protein serine/threonine kinase activity (GO:0004693)	-2.62125697278632	1	0	0.3	14
19	SHORT	regulation of dendrite development (GO:0050773)	-0.503525921620111	1	0	0.3	14
20	SHORT	RNA binding (GO:0003723)	-0.273649800594163	1	0	0.3	14
21	SHORT	nuclear lumen (GO:0031981)	1.40138879973364	0.000374828314918248	7.88904246371326	1	50
23	LONG	regulation of defense response to bacterium (GO:1900424)	1.34187835967597	0.00200530169030535	6.2119607605627	1	50
24	LONG	SET domain	1.33400400042255	0.00246347535683644	6.00618217934409	1	50
25	LONG	translation initiation factor activity (GO:0003743)	1.3159626601101	0.0038951552088803	5.54802175221707	1	50
26	LONG	translation factor activity, RNA binding (GO:0008135)	1.28927825755857	0.00742419503066168	4.90301101354943	1	50
27	LONG	establishment of protein localization to membrane (GO:0090150)	1.25534833369909	0.0159891886433507	4.13584249492769	1	50
28	LONG	cyclin-dependent protein kinase activity (GO:0097472)	1.22841906485567	0.0282558994513832	3.5664530130542	1	50
29	LONG	cyclin-dependent protein serine/threonine kinase activity (GO:0004693)	1.22841906485567	0.0282558994513832	3.5664530130542	1	50
30	LONG	regulation of dendrite development (GO:0050773)	1.19511313685841	0.0546268544926948	2.90722967661964	1	50
31	LONG	RNA binding (GO:0003723)	1.02451451342513	0.828488039887022	0.1881528780833	0.3	14
32	LONG	nuclear lumen (GO:0031981)	0.763132214455786	1	0	0.3	14
