# Supplementary material for: Fluctuations in chromatin state at regulatory loci occur spontaneously under relaxed selection and are associated with epigenetically inherited variation in C. elegans gene expression
Source: PLoS Genet. 2023 Mar 2;19(3):e1010647. doi: 10.1371/journal.pgen.1010647 (PMC10013927; doi:10.1371/journal.pgen.1010647)
Supplement: S31 Table — File name: S31_Table.csv. (CSV) [file pgen.1010647.s040.csv]

	Category	Term	OR	p_val	neg_log_P	find_alpha	find_size
1	NON INHERIT	modulation of chemical synaptic transmission (GO:0050804)	1.07900339561915	3.7087668210745e-05	10.2022260368471	1	50
2	NON INHERIT	ion transport (GO:0006811)	1.09519248873832	2.63530518025291e-06	12.8465115647445	1	50
3	NON INHERIT	regulation of eating behavior (GO:1903998)	0.823261327090484	0.0102460765881309	4.58086041856324	1	50
4	NON INHERIT	protein targeting (GO:0006605)	0.224597201072611	1	0	0.3	14
5	NON INHERIT	regulation of pharyngeal pumping (GO:0043051)	0.83001532119232	0.00390699108440783	5.54498774486527	1	50
6	NON INHERIT	inductive cell migration (GO:0040039)	0.902019922926002	0.0690108469736799	2.6734915842228	1	50
7	NON INHERIT	microbody (GO:0042579)	0.902019922926002	0.0690108469736799	2.6734915842228	1	50
8	NON INHERIT	peroxisome (GO:0005777)	0.902019922926002	0.0690108469736799	2.6734915842228	1	50
9	NON INHERIT	chloride transmembrane transport (GO:1902476)	0.902019922926002	0.0690108469736799	2.6734915842228	1	50
10	NON INHERIT	chloride transport (GO:0006821)	0.902019922926002	0.0690108469736799	2.6734915842228	1	50
67	SHORT	modulation of chemical synaptic transmission (GO:0050804)	0.951878145520498	1	0	0.3	14
68	SHORT	ion transport (GO:0006811)	1.02614001747896	0.269196516330237	1.31231362211908	0.3	14
69	SHORT	regulation of eating behavior (GO:1903998)	0.99859450678833	0.0834806141146279	2.48314084037197	1	50
70	SHORT	protein targeting (GO:0006605)	0.701508274441303	1	0	0.3	14
71	SHORT	regulation of pharyngeal pumping (GO:0043051)	0.96383111177936	0.111772715410347	2.19128779625374	0.3	14
72	SHORT	inductive cell migration (GO:0040039)	0.833266332193174	1	0	0.3	14
73	SHORT	microbody (GO:0042579)	0.531749602332997	1	0	0.3	14
74	SHORT	peroxisome (GO:0005777)	0.531749602332997	1	0	0.3	14
75	SHORT	chloride transmembrane transport (GO:1902476)	0.531749602332997	1	0	0.3	14
76	SHORT	chloride transport (GO:0006821)	0.531749602332997	1	0	0.3	14
133	LONG	modulation of chemical synaptic transmission (GO:0050804)	1.74236904430636	0.182935026627204	1.69862423493737	0.3	14
134	LONG	ion transport (GO:0006811)	1.68500413305549	0.227888989013955	1.47889665888693	0.3	14
135	LONG	regulation of eating behavior (GO:1903998)	1.54645703999205	0.390983406627011	0.939090158191392	0.3	14
136	LONG	protein targeting (GO:0006605)	1.51298689143375	0.0331535246021221	3.40660624516286	1	50
137	LONG	regulation of pharyngeal pumping (GO:0043051)	1.50872159481917	0.454594231698166	0.788350056385582	0.3	14
138	LONG	inductive cell migration (GO:0040039)	1.50450179117928	1	0	0.3	14
139	LONG	microbody (GO:0042579)	1.50450179117928	1	0	0.3	14
140	LONG	peroxisome (GO:0005777)	1.50450179117928	1	0	0.3	14
141	LONG	chloride transmembrane transport (GO:1902476)	1.50450179117928	1	0	0.3	14
142	LONG	chloride transport (GO:0006821)	1.50450179117928	1	0	0.3	14
