# Supplementary material for: Fluctuations in chromatin state at regulatory loci occur spontaneously under relaxed selection and are associated with epigenetically inherited variation in C. elegans gene expression
Source: PLoS Genet. 2023 Mar 2;19(3):e1010647. doi: 10.1371/journal.pgen.1010647 (PMC10013927; doi:10.1371/journal.pgen.1010647)
Supplement: S32 Table — File name: S32_Table.csv. (CSV) [file pgen.1010647.s041.csv]

	locus_name	gene_name	Generation	Expression
10	chrX:10854215:10859297:pgp-5	pgp-5	2	-0.456530502309134
11	chrX:10871180:10876301:pgp-6	pgp-6	2	0.873820968060025
12	chrX:10865346:10870237:pgp-7	pgp-7	2	1.27766223626943
13	chrX:10859300:10864422:pgp-8	pgp-8	2	1.63911608417282
24	chrX:10854215:10859297:pgp-5	pgp-5	4	2.85278164285939
25	chrX:10871180:10876301:pgp-6	pgp-6	4	2.43866174851043
26	chrX:10865346:10870237:pgp-7	pgp-7	4	2.89427672262395
27	chrX:10859300:10864422:pgp-8	pgp-8	4	2.62217322134079
38	chrX:10854215:10859297:pgp-5	pgp-5	6	4.26696026461502
39	chrX:10871180:10876301:pgp-6	pgp-6	6	3.48777332728549
40	chrX:10865346:10870237:pgp-7	pgp-7	6	3.82841871734197
41	chrX:10859300:10864422:pgp-8	pgp-8	6	3.76771258934525
52	chrX:10854215:10859297:pgp-5	pgp-5	8	4.62538211617977
53	chrX:10871180:10876301:pgp-6	pgp-6	8	3.59497605307567
54	chrX:10865346:10870237:pgp-7	pgp-7	8	4.06825958540593
55	chrX:10859300:10864422:pgp-8	pgp-8	8	3.74865171008286
66	chrX:10854215:10859297:pgp-5	pgp-5	10	3.48825068349613
67	chrX:10871180:10876301:pgp-6	pgp-6	10	3.14858302150617
68	chrX:10865346:10870237:pgp-7	pgp-7	10	3.59119333014188
69	chrX:10859300:10864422:pgp-8	pgp-8	10	2.53503441903458
80	chrX:10854215:10859297:pgp-5	pgp-5	12	4.94535265444757
81	chrX:10871180:10876301:pgp-6	pgp-6	12	3.98578799588971
82	chrX:10865346:10870237:pgp-7	pgp-7	12	4.40518937231424
83	chrX:10859300:10864422:pgp-8	pgp-8	12	3.70172465540834
94	chrX:10854215:10859297:pgp-5	pgp-5	14	3.94561881706255
95	chrX:10871180:10876301:pgp-6	pgp-6	14	2.93132325279214
96	chrX:10865346:10870237:pgp-7	pgp-7	14	3.34968168313487
97	chrX:10859300:10864422:pgp-8	pgp-8	14	3.78207240088062
108	chrX:10854215:10859297:pgp-5	pgp-5	16	4.26668639893907
109	chrX:10871180:10876301:pgp-6	pgp-6	16	3.39552879772033
110	chrX:10865346:10870237:pgp-7	pgp-7	16	3.85475708194433
111	chrX:10859300:10864422:pgp-8	pgp-8	16	4.74301575937008
122	chrX:10854215:10859297:pgp-5	pgp-5	18	4.34694628276105
123	chrX:10871180:10876301:pgp-6	pgp-6	18	3.52832307161335
124	chrX:10865346:10870237:pgp-7	pgp-7	18	3.99146722265967
125	chrX:10859300:10864422:pgp-8	pgp-8	18	3.8796497193594
136	chrX:10854215:10859297:pgp-5	pgp-5	20	3.86249719421427
137	chrX:10871180:10876301:pgp-6	pgp-6	20	3.23093273197671
138	chrX:10865346:10870237:pgp-7	pgp-7	20	3.8445501931152
139	chrX:10859300:10864422:pgp-8	pgp-8	20	2.98057101412695
