# Supplementary material for: Fluctuations in chromatin state at regulatory loci occur spontaneously under relaxed selection and are associated with epigenetically inherited variation in C. elegans gene expression
Source: PLoS Genet. 2023 Mar 2;19(3):e1010647. doi: 10.1371/journal.pgen.1010647 (PMC10013927; doi:10.1371/journal.pgen.1010647)
Supplement: S33 Table — File name: S33_Table.csv. (CSV) [file pgen.1010647.s042.csv]

	gene_name	Generation	Expression	ep_locus
chrX.10864458.10864608	pgp-8	2	0.797888312738757	chrX:10864458:10864608:pgp-8
chrX.10870522.10870672	pgp-7	2	0.519506748433384	chrX:10870522:10870672:pgp-7
chrX.10876304.10876454	pgp-6	2	0.344522499561574	chrX:10876304:10876454:pgp-6
chrX.10877290.10877440	pgp-6	2	-0.429114698694286	chrX:10877290:10877440:pgp-6
chrX.10877546.10877696	pgp-6	2	0.448719753665672	chrX:10877546:10877696:pgp-6
chrX.10864458.10864608.1	pgp-8	4	0.519576966809803	chrX:10864458:10864608:pgp-8
chrX.10870522.10870672.1	pgp-7	4	1.32018209945181	chrX:10870522:10870672:pgp-7
chrX.10876304.10876454.1	pgp-6	4	0.307642102208488	chrX:10876304:10876454:pgp-6
chrX.10877290.10877440.1	pgp-6	4	-0.706669486863975	chrX:10877290:10877440:pgp-6
chrX.10877546.10877696.1	pgp-6	4	0.0125784139144026	chrX:10877546:10877696:pgp-6
chrX.10864458.10864608.2	pgp-8	6	0.118730433744396	chrX:10864458:10864608:pgp-8
chrX.10870522.10870672.2	pgp-7	6	0.959346903108778	chrX:10870522:10870672:pgp-7
chrX.10876304.10876454.2	pgp-6	6	0.404411059082765	chrX:10876304:10876454:pgp-6
chrX.10877290.10877440.2	pgp-6	6	0.0054019467464905	chrX:10877290:10877440:pgp-6
chrX.10877546.10877696.2	pgp-6	6	-1.13970471465795	chrX:10877546:10877696:pgp-6
chrX.10864458.10864608.3	pgp-8	8	2.2080448180526	chrX:10864458:10864608:pgp-8
chrX.10870522.10870672.3	pgp-7	8	-0.26570234700735	chrX:10870522:10870672:pgp-7
chrX.10876304.10876454.3	pgp-6	8	0.515606850605551	chrX:10876304:10876454:pgp-6
chrX.10877290.10877440.3	pgp-6	8	-0.416889673552254	chrX:10877290:10877440:pgp-6
chrX.10877546.10877696.3	pgp-6	8	-1.31540289780429	chrX:10877546:10877696:pgp-6
chrX.10864458.10864608.4	pgp-8	10	0.950616747077245	chrX:10864458:10864608:pgp-8
chrX.10870522.10870672.4	pgp-7	10	0.49553957607153	chrX:10870522:10870672:pgp-7
chrX.10876304.10876454.4	pgp-6	10	0.385882049966578	chrX:10876304:10876454:pgp-6
chrX.10877290.10877440.4	pgp-6	10	-0.136417647732586	chrX:10877290:10877440:pgp-6
chrX.10877546.10877696.4	pgp-6	10	-0.714992815377903	chrX:10877546:10877696:pgp-6
chrX.10864458.10864608.5	pgp-8	12	1.21285846053569	chrX:10864458:10864608:pgp-8
chrX.10870522.10870672.5	pgp-7	12	1.7811353049268	chrX:10870522:10870672:pgp-7
chrX.10876304.10876454.5	pgp-6	12	-0.196064903875884	chrX:10876304:10876454:pgp-6
chrX.10877290.10877440.5	pgp-6	12	1.50935523024519	chrX:10877290:10877440:pgp-6
chrX.10877546.10877696.5	pgp-6	12	0.688675587871031	chrX:10877546:10877696:pgp-6
chrX.10864458.10864608.6	pgp-8	14	2.20476259030459	chrX:10864458:10864608:pgp-8
chrX.10870522.10870672.6	pgp-7	14	0.689376962622945	chrX:10870522:10870672:pgp-7
chrX.10876304.10876454.6	pgp-6	14	-1.46996460619297	chrX:10876304:10876454:pgp-6
chrX.10877290.10877440.6	pgp-6	14	0.0840477613454343	chrX:10877290:10877440:pgp-6
chrX.10877546.10877696.6	pgp-6	14	-1.84405995192194	chrX:10877546:10877696:pgp-6
chrX.10864458.10864608.7	pgp-8	16	1.43430136469431	chrX:10864458:10864608:pgp-8
chrX.10870522.10870672.7	pgp-7	16	0.369576472139278	chrX:10870522:10870672:pgp-7
chrX.10876304.10876454.7	pgp-6	16	0.58260876851344	chrX:10876304:10876454:pgp-6
chrX.10877290.10877440.7	pgp-6	16	-0.274989167863606	chrX:10877290:10877440:pgp-6
chrX.10877546.10877696.7	pgp-6	16	-0.0747972151763809	chrX:10877546:10877696:pgp-6
chrX.10864458.10864608.8	pgp-8	18	0.672397890940285	chrX:10864458:10864608:pgp-8
chrX.10870522.10870672.8	pgp-7	18	0.653543989186376	chrX:10870522:10870672:pgp-7
chrX.10876304.10876454.8	pgp-6	18	0.93642143415338	chrX:10876304:10876454:pgp-6
chrX.10877290.10877440.8	pgp-6	18	0.727039733992143	chrX:10877290:10877440:pgp-6
chrX.10877546.10877696.8	pgp-6	18	-0.253602479223704	chrX:10877546:10877696:pgp-6
chrX.10864458.10864608.9	pgp-8	20	2.16998942003902	chrX:10864458:10864608:pgp-8
chrX.10870522.10870672.9	pgp-7	20	0.0105111131263436	chrX:10870522:10870672:pgp-7
chrX.10876304.10876454.9	pgp-6	20	0.242554000751818	chrX:10876304:10876454:pgp-6
chrX.10877290.10877440.9	pgp-6	20	-0.665333651378531	chrX:10877290:10877440:pgp-6
chrX.10877546.10877696.9	pgp-6	20	-0.217550994452992	chrX:10877546:10877696:pgp-6
