# Supplementary material for: Fluctuations in chromatin state at regulatory loci occur spontaneously under relaxed selection and are associated with epigenetically inherited variation in C. elegans gene expression
Source: PLoS Genet. 2023 Mar 2;19(3):e1010647. doi: 10.1371/journal.pgen.1010647 (PMC10013927; doi:10.1371/journal.pgen.1010647)
Supplement: S34 Table — File name: S34_Table.csv. (CSV) [file pgen.1010647.s043.csv]

	locus_name	gene_name	Generation	Expression
2	small_RNA_targeted:pgp-7	pgp-7	2	-0.866536090243341
3	small_RNA_targeted:pgp-6	pgp-6	2	0.206537149133372
5	small_RNA_targeted:pgp-7	pgp-7	4	-1.92016621984101
6	small_RNA_targeted:pgp-6	pgp-6	4	-1.64783417690571
8	small_RNA_targeted:pgp-7	pgp-7	6	-1.99139564571764
9	small_RNA_targeted:pgp-6	pgp-6	6	-1.14017066311816
11	small_RNA_targeted:pgp-7	pgp-7	8	0.115048821736273
12	small_RNA_targeted:pgp-6	pgp-6	8	-0.186491589373176
14	small_RNA_targeted:pgp-7	pgp-7	10	0.245748945179849
15	small_RNA_targeted:pgp-6	pgp-6	10	-0.382096199233235
17	small_RNA_targeted:pgp-7	pgp-7	12	0.22308147202664
18	small_RNA_targeted:pgp-6	pgp-6	12	0.15477573765595
20	small_RNA_targeted:pgp-7	pgp-7	14	-0.719743685487944
21	small_RNA_targeted:pgp-6	pgp-6	14	-0.00801023678363195
23	small_RNA_targeted:pgp-7	pgp-7	16	-1.1791184546216
24	small_RNA_targeted:pgp-6	pgp-6	16	-1.04038159954172
26	small_RNA_targeted:pgp-7	pgp-7	18	-0.890481277814127
27	small_RNA_targeted:pgp-6	pgp-6	18	0.0656681634003161
29	small_RNA_targeted:pgp-7	pgp-7	20	-0.888329535197449
30	small_RNA_targeted:pgp-6	pgp-6	20	-1.02864011640239
