# Supplementary material for: Fluctuations in chromatin state at regulatory loci occur spontaneously under relaxed selection and are associated with epigenetically inherited variation in C. elegans gene expression
Source: PLoS Genet. 2023 Mar 2;19(3):e1010647. doi: 10.1371/journal.pgen.1010647 (PMC10013927; doi:10.1371/journal.pgen.1010647)
Supplement: S35 Table — (CSV) [file pgen.1010647.s044.csv]

	data	Lineage
1	3.07426473235178	A
2	2.02671082472371	A
3	1.81792001151949	A
4	1.72072428813132	A
5	1.63432808956406	A
6	1.76032254580798	A
7	1.45433600921559	A
8	1.9691133590122	A
9	1.57313078224558	A
10	1.62352856474315	A
11	2.5090896000576	B
12	1.76032254580798	B
13	1.22034630476259	B
14	1.82151985312646	B
15	1.54433204938983	B
16	1.58033046545952	B
17	1.37873933546924	B
18	1.53713236617589	B
19	1.57313078224558	B
20	2.55228769934123	C
21	1.98351272544008	C
22	1.55513157421073	C
23	1.01875517477231	C
24	1.59832967349437	C
25	1.49033442528529	C
26	1.51913315814104	C
27	1.07275279887685	C
28	1.62352856474315	C
