# Supplementary material for: Fluctuations in chromatin state at regulatory loci occur spontaneously under relaxed selection and are associated with epigenetically inherited variation in C. elegans gene expression
Source: PLoS Genet. 2023 Mar 2;19(3):e1010647. doi: 10.1371/journal.pgen.1010647 (PMC10013927; doi:10.1371/journal.pgen.1010647)
Supplement: S36 Table — (CSV) [file pgen.1010647.s045.csv]

	data	Lineage
1	2.66388278915728	A
2	1.72792397134526	A
3	1.875517477231	A
4	1.31034234493682	A
5	1.86111811080312	A
6	1.23834551279744	A
7	1.65952698081284	A
8	1.01155549155837	A
9	1.70632492170345	A
10	1.59112999028043	A
11	2.27150005399762	B
12	2.21750242989308	B
13	1.42913711796681	B
14	1.11955073976745	B
15	1.72792397134526	B
16	1.88991684365888	B
17	1.39673854350409	B
18	1.5587314158177	B
19	1.60192951510134	B
20	2.06630908240037	C
21	1.79272112027071	C
22	1.28874329529501	C
23	0.91795960977717	C
24	1.81792001151949	C
25	0.76316642067749	C
26	1.40033838511106	C
27	0.81716404478203	C
28	1.5947298318874	C
