# Supplementary material for: Fluctuations in chromatin state at regulatory loci occur spontaneously under relaxed selection and are associated with epigenetically inherited variation in C. elegans gene expression
Source: PLoS Genet. 2023 Mar 2;19(3):e1010647. doi: 10.1371/journal.pgen.1010647 (PMC10013927; doi:10.1371/journal.pgen.1010647)
Supplement: S37 Table — (CSV) [file pgen.1010647.s046.csv]

	data	Lineage
1	1.52444809918401	A
2	0.398507179454741	A
3	1.01208172559934	A
4	0.759061294199507	A
5	1.15756847365425	A
6	0.616737301537099	A
7	1.09115061041179	A
8	0.869757732936935	A
9	0.787526092731988	A
10	1.32519450945664	A
11	0.898222531469416	B
12	0.812828135871972	B
13	0.939338351571889	B
14	2.37206654437346	B
15	0.686317920172054	B
16	0.838130179011955	B
17	1.50547156682902	B
18	0.540831172117148	B
19	1.13226643051426	B
20	1.13542918590676	C
21	1.17970776140173	C
22	0.838130179011955	C
23	0.989942437851857	C
24	0.797014358909482	C
25	1.05319754570182	C
26	0.328926560819786	C
27	1.74584097665887	C
28	0.765386804984503	C
