# Supplementary material for: Fluctuations in chromatin state at regulatory loci occur spontaneously under relaxed selection and are associated with epigenetically inherited variation in C. elegans gene expression
Source: PLoS Genet. 2023 Mar 2;19(3):e1010647. doi: 10.1371/journal.pgen.1010647 (PMC10013927; doi:10.1371/journal.pgen.1010647)
Supplement: S38 Table — (CSV) [file pgen.1010647.s047.csv]

	data	Lineage
1	1.51812258839901	A
2	2.10955784679613	A
3	1.44854196976406	A
4	1.77746853058384	A
5	0.933012840786894	A
6	1.50863432222152	A
7	1.35049655259662	A
8	1.25245113542919	A
9	1.42007717123158	A
10	1.29040420013916	A
11	2.01467518502119	B
12	1.35365930798912	B
13	1.32203175406414	B
14	0.366879625529762	B
15	1.22082358150421	B
16	1.59402871781896	B
17	0.638876589284585	B
18	1.31254348788665	B
19	1.55291289771649	B
20	1.89132772471377	C
21	1.62249351635145	C
22	1.83439812764881	C
23	1.64463280409893	C
24	1.57505218546398	C
25	1.45170472515656	C
26	1.83756088304131	C
27	1.08482509962679	C
28	1.6889113795939	C
