# Supplementary material for: Fluctuations in chromatin state at regulatory loci occur spontaneously under relaxed selection and are associated with epigenetically inherited variation in C. elegans gene expression
Source: PLoS Genet. 2023 Mar 2;19(3):e1010647. doi: 10.1371/journal.pgen.1010647 (PMC10013927; doi:10.1371/journal.pgen.1010647)
Supplement: S39 Table — (CSV) [file pgen.1010647.s048.csv]

	data	Lineage
1	1.47423045170421	A
2	0.978889019931596	A
3	1.20297204859064	A
4	0.89633211463616	A
5	0.931713645477061	A
6	1.03785823799976	A
7	0.766599834886189	A
8	1.39167354640877	A
9	0.483547588158981	A
10	1.07323976884067	A
11	1.36808585918151	B
12	1.13220898690883	B
13	0.884538271022526	B
14	0.990682863545229	B
15	0.967095176317962	B
16	1.10862129968157	B
17	0.884538271022526	B
18	0.943507489090695	B
19	1.00247670715886	B
20	1.2619412666588	C
21	1.02606439438613	C
22	1.16759051774973	C
23	1.06144592522703	C
24	0.89633211463616	C
25	1.0850336124543	C
26	1.21476589220427	C
27	1.1557966741361	C
28	0.89633211463616	C
