# Supplementary material for: Fluctuations in chromatin state at regulatory loci occur spontaneously under relaxed selection and are associated with epigenetically inherited variation in C. elegans gene expression
Source: PLoS Genet. 2023 Mar 2;19(3):e1010647. doi: 10.1371/journal.pgen.1010647 (PMC10013927; doi:10.1371/journal.pgen.1010647)
Supplement: S40 Table — (CSV) [file pgen.1010647.s049.csv]

	data	Lineage
1	2.57105790777214	A
2	2.50029484609034	A
3	2.52388253331761	A
4	2.33518103549947	A
5	2.15827338129496	A
6	1.99315957070409	A
7	1.92239650902229	A
8	1.98136572709046	A
9	1.65113810590872	A
10	2.3115933482722	A
11	3.12536855761293	B
12	1.49781813893148	B
13	2.50029484609034	B
14	1.98136572709046	B
15	2.35876872272674	B
16	2.06392263238589	B
17	1.80445807288595	B
18	1.99315957070409	B
19	2.86590399811299	B
20	2.71258403113575	C
21	2.60643943861304	C
22	2.29979950465857	C
23	2.3469748791131	C
24	2.41773794079491	C
25	2.29979950465857	C
26	1.92239650902229	C
27	1.82804576011322	C
28	2.14647953768133	C
