# Supplementary material for: Fluctuations in chromatin state at regulatory loci occur spontaneously under relaxed selection and are associated with epigenetically inherited variation in C. elegans gene expression
Source: PLoS Genet. 2023 Mar 2;19(3):e1010647. doi: 10.1371/journal.pgen.1010647 (PMC10013927; doi:10.1371/journal.pgen.1010647)
Supplement: S41 Table — (CSV) [file pgen.1010647.s050.csv]

	lmer_est	cluster
2RSSE.4	-0.285004581820798	1
2RSSE.8	4.00154027012296	2
aat-7	-0.43994959892521	1
abf-1	-0.52584742278906	1
abf-2	-0.43994959892521	1
abf-4	-0.43994959892521	1
abf-5	0.0920542244972262	1
abhd-11.1	-0.178850190011061	1
abt-1	-0.211778592190023	1
abu-1	0.295232535378442	1
abu-15	-0.285004581820798	1
abu-2	-0.444432324185221	1
abu-4	-0.537322892959405	1
abu-5	0.814990938118319	1
abu-9	-0.43994959892521	1
AC3.12	-0.285004581820798	1
AC3.14	-0.178850190011061	1
AC3.15	-0.285004581820798	1
AC3.16	0.179185818586441	1
AC3.5	1.39758777897347	1
acd-1	-0.29083634233056	1
acd-4	-0.43994959892521	1
acdh-1	-0.652932915400564	1
acdh-2	1.98093743543494	2
acdh-5	-0.258651186636853	1
acdh-8	-0.133069757042611	1
acl-13	-0.391816562161774	1
acox-1.4	-0.44751039596956	1
acp-3	-0.351541755411037	1
acp-4	-0.314302397265205	1
acr-6	-0.51748070814642	1
acs-10	-0.285004581820798	1
acs-15	-0.585206811773492	1
acs-18	0.323945174292321	1
acs-2	8.28728114058807	2
acs-6	-0.690050619017648	1
adt-3	-0.137192690374461	1
aex-1	0.0163924145451641	1
AH10.2	-0.285004581820798	1
AH10.8	-0.351541755411037	1
AH6.17	-0.137192690374461	1
AH6.3	-0.652932915400564	1
alg-3	-0.0797800659738494	1
alg-4	-0.111124086383989	1
alh-2	-0.43994959892521	1
amt-1	-0.537322892959405	1
amt-4	-0.285004581820798	1
anc-1	0.205801657234066	1
anmt-3	-0.285004581820798	1
anr-16	1.22759791375009	1
anr-17	-0.285004581820798	1
anr-21	0.430684742632585	1
anr-27	-0.285004581820798	1
anr-30	-0.314302397265205	1
anr-32	0.412934965016947	1
anr-33	-0.351541755411037	1
anr-4	-0.285004581820798	1
anr-42	-0.285004581820798	1
anr-43	-0.43994959892521	1
anr-47	-0.211778592190023	1
anr-5	-0.43994959892521	1
anr-50	0.112911088459883	1
anr-53	0.362958639005513	1
anr-54	-0.451463373532949	1
anr-56	-0.537322892959405	1
anr-58	-0.212876128048251	1
ant-1.2	-0.314302397265205	1
ant-1.3	0.962556086781443	1
ant-1.4	-0.537322892959405	1
aqp-3	-0.43994959892521	1
arf-1.1	-0.314302397265205	1
arg-1	-0.60418444960856	1
arrd-12	-0.325864095557617	1
arrd-24	-0.51748070814642	1
arrd-28	-0.285004581820798	1
arrd-3	-0.351541755411037	1
arrd-8	0.29869222600825	1
arrd-9	0.670254501104986	1
asah-2	-0.285004581820798	1
asm-3	-0.325864095557617	1
asns-2	-0.211778592190023	1
asp-12	-0.391816562161774	1
asp-13	-0.165760617862669	1
asp-14	0.0257111174364479	1
asp-16	-0.43994959892521	1
asp-17	0.681826042519369	1
asp-18	0.670254501104986	1
asp-8	-0.44751039596956	1
atl-1	0.0163924145451641	1
B0001.11	-0.0558252618720593	1
B0001.12	-0.570756996275298	1
B0024.18	-0.285004581820798	1
B0024.4	-0.537322892959405	1
B0025.5	-0.537322892959405	1
B0034.15	-0.285004581820798	1
B0034.16	-0.285004581820798	1
B0034.17	-0.60418444960856	1
B0035.18	-0.285004581820798	1
B0035.19	1.04316194485351	1
B0041.1	-0.537322892959405	1
B0198.9	0.472734428015538	1
B0205.10	0.76314506987917	1
B0205.13	8.28728114058807	2
B0205.14	-0.585206811773492	1
B0205.5	-0.0558252618720592	1
B0207.1	-0.537322892959405	1
B0207.10	-0.178850190011061	1
B0207.14	-0.285004581820798	1
B0207.7	-0.719256358798987	1
B0212.7	-0.44751039596956	1
B0213.18	-0.325864095557617	1
B0213.22	-0.51748070814642	1
B0213.24	-0.285004581820798	1
B0218.5	-0.43994959892521	1
B0218.7	-0.285004581820798	1
B0222.10	-0.0433979827569176	1
B0222.11	-0.285004581820798	1
B0222.14	-0.444432324185221	1
B0228.10	1.95584597179425	2
B0228.8	-0.285004581820798	1
B0228.9	-0.43994959892521	1
B0238.18	-0.285004581820798	1
B0240.6	-0.285004581820798	1
B0244.11	-0.43994959892521	1
B0244.15	-0.325864095557617	1
B0244.4	-0.382028500892276	1
B0244.5	-0.285004581820798	1
B0244.7	-0.43994959892521	1
B0244.9	-0.0339356939347266	1
B0250.15	0.472734428015538	1
B0250.16	-0.444432324185221	1
B0250.19	3.41029270433761	2
B0250.8	-0.21249931551106	1
B0252.5	-0.52584742278906	1
B0261.5	-0.43994959892521	1
B0261.6	-0.285004581820798	1
B0261.9	-0.272522939419425	1
B0273.111	-0.165760617862669	1
B0273.112	-0.43994959892521	1
B0280.11	-0.212876128048251	1
B0280.2	-0.165760617862669	1
B0280.21	-0.285004581820798	1
B0281.1	-0.382028500892276	1
B0281.4	-0.60418444960856	1
B0285.14	-0.137192690374461	1
B0285.15	0.22750643175137	1
B0285.16	0.205801657234066	1
B0285.17	-0.285004581820798	1
B0294.1	0.244563421280351	1
B0294.3	-0.111124086383989	1
B0302.2	-0.43994959892521	1
B0302.4	-0.285004581820798	1
B0302.7	-0.444432324185221	1
B0303.16	1.43257824769844	1
B0303.17	-0.43994959892521	1
B0310.11	-0.21249931551106	1
B0310.3	-0.285004581820798	1
B0310.6	-0.285004581820798	1
B0310.8	1.27133295158869	1
B0334.10	-0.285004581820798	1
B0336.12	-0.314302397265205	1
B0336.14	-0.43994959892521	1
B0336.15	-0.43994959892521	1
B0336.16	-0.325864095557617	1
B0344.4	-0.444432324185221	1
B0344.5	-0.537322892959405	1
B0348.2	-0.43994959892521	1
B0348.8	-0.52584742278906	1
B0348.9	-0.29083634233056	1
B0350.68	-0.211778592190023	1
B0350.74	-0.0558252618720592	1
B0350.76	-0.239649139180134	1
B0350.78	0.100848791766941	1
B0350.79	0.670254501104986	1
B0350.80	-0.285004581820798	1
B0350.82	-0.43994959892521	1
B0350.83	0.570870952683942	1
B0350.85	-0.165760617862669	1
B0361.11	-0.43994959892521	1
B0379.2	0.577363932330802	1
B0379.6	-0.314302397265205	1
B0379.7	-0.325864095557617	1
B0393.14	-0.444432324185221	1
B0395.10	0.414196899044942	1
B0399.3	0.472734428015538	1
B0403.10	-0.285004581820798	1
B0403.11	0.559696226851289	1
B0403.13	-0.285004581820798	1
B0403.6	-0.285004581820798	1
B0403.9	-0.630403807646473	1
B0410.1	-0.43994959892521	1
B0412.6	-0.246576293638133	1
B0412.7	-0.537322892959405	1
B0414.12	1.49950395832388	1
B0416.7	0.244563421280351	1
B0416.8	0.0225117649474409	1
B0416.9	-0.585206811773492	1
B0432.11	-0.285004581820798	1
B0432.17	-0.285004581820798	1
B0454.26	-0.285004581820798	1
B0457.12	-0.285004581820798	1
B0457.4	-0.211778592190023	1
B0457.9	-0.137192690374461	1
B0462.5	0.0225117649474409	1
B0478.23	2.41218798526463	2
B0478.25	-0.285004581820798	1
B0478.26	2.41218798526463	2
B0491.10	-0.285004581820798	1
B0491.9	-0.43994959892521	1
B0495.13	-0.137192690374461	1
B0495.15	-0.211778592190023	1
B0495.16	-0.43994959892521	1
B0495.19	-0.43994959892521	1
B0495.20	-0.43994959892521	1
B0495.21	-0.137192690374461	1
B0496.1	-0.43994959892521	1
B0496.11	-0.285004581820798	1
B0496.13	0.727545006322942	1
B0496.14	-0.285004581820798	1
B0496.17	-0.36917336915006	1
B0496.6	-0.134162288691559	1
B0507.14	-0.719256358798987	1
B0507.6	0.130477917912757	1
B0507.8	-0.43994959892521	1
B0507.9	-0.52584742278906	1
B0511.16	-0.285004581820798	1
B0511.17	0.29869222600825	1
B0524.10	1.27133295158869	1
B0524.3	-0.351541755411037	1
B0524.4	-0.351541755411037	1
B0524.5	-0.351541755411037	1
B0524.7	-0.285004581820798	1
B0524.8	-0.285004581820798	1
B0546.5	-0.60418444960856	1
B0554.1	-0.43994959892521	1
B0554.2	-0.211778592190023	1
B0554.5	0.29869222600825	1
B0563.10	-0.285004581820798	1
B0563.14	-0.285004581820798	1
B0563.16	-0.43994959892521	1
B0563.17	-0.285004581820798	1
B0563.18	-0.690050619017648	1
B0563.5	0.257522845405941	1
B0563.9	-0.449754604519348	1
bah-1	-0.444432324185221	1
basl-1	-0.559387285592702	1
bath-13	-0.444432324185221	1
bath-20	-0.285004581820798	1
bath-23	0.801119665261719	1
bath-25	-0.652932915400564	1
bath-26	-0.285004581820798	1
bath-46	-0.43994959892521	1
bcat-1	-0.285004581820798	1
bcc-1	-0.444432324185221	1
BE0003N10.4	-0.285004581820798	1
BE0003N10.5	-0.285004581820798	1
BE10.1	-0.537322892959405	1
BE10.5	-0.351541755411037	1
BE10.7	-0.285004581820798	1
best-16	-0.3321697507906	1
best-2	1.35424122087894	1
best-21	-0.36917336915006	1
best-25	-0.29083634233056	1
best-26	-0.537322892959405	1
best-6	-0.285004581820798	1
bgnt-1.4	-0.690050619017648	1
bgnt-1.5	-0.52584742278906	1
bgnt-1.6	-0.43994959892521	1
bli-2	-0.285004581820798	1
bli-6	-0.36917336915006	1
btb-16	-0.44751039596956	1
btb-17	0.61298591792005	1
btb-18	-0.314302397265205	1
btb-2	0.0800890072324352	1
btb-22	-0.29083634233056	1
bus-1	0.472734428015538	1
C01A2.6	-0.351541755411037	1
C01A2.8	-0.351541755411037	1
C01A2.9	-0.36917336915006	1
C01B10.44	-0.285004581820798	1
C01B10.45	-0.449754604519348	1
C01B10.48	-0.43994959892521	1
C01B12.10	-0.285004581820798	1
C01B4.7	6.05446283004895	2
C01B4.8	-0.285004581820798	1
C01B7.10	-0.43994959892521	1
C01B7.11	-0.537322892959405	1
C01B7.14	-0.325864095557617	1
C01B7.7	0.205801657234066	1
C01B7.8	-0.325864095557617	1
C01B7.9	-0.60418444960856	1
C01B9.4	-0.137192690374461	1
C01B9.7	-0.178850190011061	1
C01C4.2	-0.43994959892521	1
C01F4.4	-0.137192690374461	1
C01F4.6	-0.0339356939347265	1
C01F4.7	-0.285004581820798	1
C01F6.15	0.391582794782434	1
C01G10.1	-0.285004581820798	1
C01G10.14	0.414196899044942	1
C01G10.16	-0.351541755411037	1
C01G10.5	-0.511110184904124	1
C01G10.6	0.244563421280351	1
C01G12.13	-0.351541755411037	1
C01G12.14	-0.391816562161774	1
C01G12.5	-0.285004581820798	1
C01G12.9	-0.346228521317657	1
C01G5.3	-0.285004581820798	1
C01G5.4	0.0106192010718751	1
C01G6.13	-0.51748070814642	1
C02B10.6	-0.285004581820798	1
C02B10.72	-0.285004581820798	1
C02B10.74	0.100848791766941	1
C02B8.12	-0.285004581820798	1
C02C6.11	-0.537322892959405	1
C02C6.13	-0.285004581820798	1
C02C6.14	-0.537322892959405	1
C02C6.4	-0.137192690374461	1
C02C6.5	-0.537322892959405	1
C02D4.11	0.264298362921147	1
C02D4.15	-0.45280790345518	1
C02D4.16	-0.45280790345518	1
C02D4.5	0.205801657234066	1
C02E7.8	1.13470734497591	1
C02F12.5	-0.178850190011061	1
C02F4.10	-0.285004581820798	1
C02F4.12	-0.29083634233056	1
C02F4.5	-0.325864095557617	1
C02G6.2	0.814990938118319	1
C02H6.1	-0.43994959892521	1
C02H6.3	-0.43994959892521	1
C03A3.6	-0.60418444960856	1
C03A7.15	-0.44751039596956	1
C03A7.2	-0.178850190011061	1
C03B1.1	-0.43994959892521	1
C03B1.10	-0.211778592190023	1
C03B1.17	0.0163924145451641	1
C03B1.2	-0.211778592190023	1
C03B1.3	0.335859872225441	1
C03B1.6	-0.211778592190023	1
C03B8.2	-0.211778592190023	1
C03B8.6	-0.285004581820798	1
C03C10.11	-0.285004581820798	1
C03C10.12	-0.285004581820798	1
C03C11.1	-0.285004581820798	1
C03C11.5	-0.246576293638133	1
C03C11.6	-0.60418444960856	1
C03C11.7	-0.43994959892521	1
C03C11.8	-0.3321697507906	1
C03E10.1	1.27133295158869	1
C03E10.9	2.41218798526463	2
C03G5.14	-0.43994959892521	1
C03G6.21	-0.285004581820798	1
C03G6.6	-0.674420214035298	1
C03H5.4	-0.29083634233056	1
C03H5.8	-0.351541755411037	1
C04A11.5	-0.285004581820798	1
C04A2.10	-0.285004581820798	1
C04A2.13	-0.285004581820798	1
C04A2.14	-0.285004581820798	1
C04A2.16	-0.0558252618720593	1
C04A2.8	-0.285004581820798	1
C04A2.9	0.60186676685722	1
C04B4.1	-0.285004581820798	1
C04B4.4	-0.211778592190023	1
C04C11.10	-0.43994959892521	1
C04C11.13	-0.43994959892521	1
C04C11.25	-0.351541755411037	1
C04C11.5	1.04316194485351	1
C04C11.6	-0.405736305017938	1
C04C11.9	-0.346228521317657	1
C04C3.4	-0.309422037955011	1
C04C3.9	-0.537322892959405	1
C04D8.3	-0.314302397265205	1
C04D8.5	1.41337905129846	1
C04E12.2	-0.285004581820798	1
C04E12.4	-0.134162288691559	1
C04E12.5	0.0163924145451641	1
C04E6.4	-0.285004581820798	1
C04E6.5	-0.43994959892521	1
C04E6.8	0.100848791766941	1
C04E7.1	0.0163924145451641	1
C04E7.5	-0.44751039596956	1
C04E7.7	2.24939417026611	2
C04F1.1	-0.43994959892521	1
C04F1.4	-0.285004581820798	1
C04F1.5	-0.3321697507906	1
C04F12.12	1.95584597179425	2
C04F12.16	-0.325864095557617	1
C04F5.2	-0.36917336915006	1
C04F6.7	0.498410846259657	1
C04F6.9	-0.285004581820798	1
C04G2.14	-0.314302397265205	1
C04G2.5	-0.585206811773492	1
C04G2.9	-0.444432324185221	1
C04G6.13	0.948926207427538	1
C04H4.1	0.100848791766941	1
C04H4.4	-0.137192690374461	1
C04H4.5	0.472734428015538	1
C04H5.7	-0.325864095557617	1
C05A2.3	-0.43994959892521	1
C05A9.10	-0.43994959892521	1
C05A9.4	-0.285004581820798	1
C05A9.5	-0.52584742278906	1
C05A9.6	-0.52584742278906	1
C05A9.7	-0.351541755411037	1
C05A9.9	-0.60418444960856	1
C05B10.14	-0.43994959892521	1
C05B10.16	-0.285004581820798	1
C05B10.18	-0.325864095557617	1
C05B5.1	-0.153229316677076	1
C05B5.11	0.092054224497226	1
C05B5.12	-0.585206811773492	1
C05B5.13	-0.453893438549402	1
C05B5.14	-0.43994959892521	1
C05B5.17	-0.44751039596956	1
C05B5.2	-0.36917336915006	1
C05C10.8	-0.382028500892276	1
C05C12.1	-0.137192690374461	1
C05C12.5	-0.52584742278906	1
C05C8.8	-0.60418444960856	1
C05C9.11	-0.285004581820798	1
C05C9.13	-0.285004581820798	1
C05C9.14	-0.285004581820798	1
C05C9.3	0.472734428015538	1
C05D12.11	-0.0558252618720592	1
C05D12.8	-0.285004581820798	1
C05D12.9	-0.0728700490884853	1
C05D2.15	0.092054224497226	1
C05D2.16	-0.652932915400564	1
C05D2.17	-0.570756996275298	1
C05D9.12	-0.43994959892521	1
C05E11.11	1.49950395832388	1
C05E11.12	-0.52584742278906	1
C05E11.15	-0.43994959892521	1
C05E11.6	-0.285004581820798	1
C05E11.9	-0.51748070814642	1
C05E4.12	-0.351541755411037	1
C05E4.16	0.391582794782434	1
C05G5.10	-0.382028500892276	1
C05G5.8	5.18403540169365	2
C05G5.9	-0.285004581820798	1
C05H8.3	-0.60418444960856	1
C05H8.4	-0.285004581820798	1
C06A1.3	-0.51748070814642	1
C06A1.6	-0.585206811773492	1
C06A1.7	0.904767468022088	1
C06A12.17	-0.285004581820798	1
C06A12.19	-0.537322892959405	1
C06A12.20	-0.52584742278906	1
C06A5.2	-0.0728700490884853	1
C06A6.10	-0.51748070814642	1
C06A6.11	-0.51748070814642	1
C06A6.12	-0.285004581820798	1
C06A6.13	-0.285004581820798	1
C06A6.7	-0.285004581820798	1
C06A6.9	-0.285004581820798	1
C06B3.1	-0.137192690374461	1
C06B3.16	0.092054224497226	1
C06B3.6	-0.285004581820798	1
C06B3.7	3.36408099555632	2
C06C6.7	-0.51748070814642	1
C06C6.8	-0.43994959892521	1
C06C6.9	-0.0728700490884853	1
C06E2.9	-0.511110184904124	1
C06E4.1	-0.285004581820798	1
C06E4.18	-0.285004581820798	1
C06E4.19	-0.246576293638133	1
C06E4.3	-0.285004581820798	1
C06E4.5	-0.137192690374461	1
C06E4.6	-0.43994959892521	1
C06E4.8	-0.444432324185221	1
C06E7.93	1.1079457789033	1
C06E8.6	-0.285004581820798	1
C06G1.11	-0.325864095557617	1
C06G1.12	-0.537322892959405	1
C06G1.15	-0.44751039596956	1
C06G1.16	0.453116844713765	1
C06G1.17	-0.0339356939347266	1
C06G1.8	-0.3321697507906	1
C06G1.9	-0.137192690374461	1
C07A12.14	1.95584597179425	2
C07A12.9	-0.285004581820798	1
C07A4.2	-0.285004581820798	1
C07A4.3	-0.285004581820798	1
C07A4.4	-0.43994959892521	1
C07A4.7	-0.43994959892521	1
C07A4.9	-0.43994959892521	1
C07A9.10	-0.44751039596956	1
C07A9.14	-0.52584742278906	1
C07B5.3	-0.285004581820798	1
C07B5.9	-0.351541755411037	1
C07D10.6	-0.537322892959405	1
C07D10.7	-0.537322892959405	1
C07E3.17	-0.285004581820798	1
C07E3.4	0.414196899044942	1
C07E3.8	-0.537322892959405	1
C07G1.13	-0.285004581820798	1
C07G1.14	-0.537322892959405	1
C07G1.15	-0.285004581820798	1
C07G1.7	-0.43994959892521	1
C07G2.4	-0.43994959892521	1
C07G3.15	-0.43994959892521	1
C07H6.13	-0.285004581820798	1
C07H6.14	0.205801657234066	1
C07H6.19	-0.537322892959405	1
C07H6.9	-0.325864095557617	1
C08A9.10	-0.0264903749050877	1
C08A9.12	-0.285004581820798	1
C08B6.14	-0.285004581820798	1
C08B6.16	-0.60418444960856	1
C08B6.2	1.04021967527623	1
C08B6.6	-0.449754604519348	1
C08C3.11	-0.137192690374461	1
C08D8.1	-0.285004581820798	1
C08D8.5	-0.21249931551106	1
C08E3.1	0.826144682195096	1
C08E3.13	0.769315260767944	1
C08E3.15	-0.285004581820798	1
C08E8.1	0.257522845405941	1
C08E8.10	-0.285004581820798	1
C08E8.11	-0.285004581820798	1
C08E8.3	2.66564616232596	2
C08E8.4	0.179185818586441	1
C08E8.5	0.130477917912757	1
C08E8.6	-0.585206811773492	1
C08E8.9	-0.165760617862669	1
C08F11.1	-0.325864095557617	1
C08F11.10	-0.285004581820798	1
C08F11.13	-0.43994959892521	1
C08F11.3	-0.51748070814642	1
C08F11.7	-0.43994959892521	1
C08F8.11	0.622179231148195	1
C08F8.12	-0.137192690374461	1
C08G9.4	-0.43994959892521	1
C08G9.5	-0.29083634233056	1
C08G9.6	-0.598364839143794	1
C08G9.7	-0.43994959892521	1
C08G9.9	-0.537322892959405	1
C09B7.5	4.00154027012296	2
C09B7.8	-0.285004581820798	1
C09B8.12	-0.178850190011061	1
C09B8.15	5.18403540169365	2
C09B8.16	5.18403540169365	2
C09B8.18	-0.111124086383989	1
C09B8.4	-0.43994959892521	1
C09B9.1	-0.45280790345518	1
C09B9.2	-0.43994959892521	1
C09B9.4	-0.137192690374461	1
C09B9.7	-0.60418444960856	1
C09B9.82	-0.153229316677076	1
C09C7.2	-0.285004581820798	1
C09D4.3	-0.285004581820798	1
C09D4.6	-0.351541755411037	1
C09D4.8	0.670254501104986	1
C09D4.9	-0.451463373532949	1
C09D8.11	-0.502050572080866	1
C09D8.13	-0.43994959892521	1
C09D8.14	-0.165760617862669	1
C09D8.15	-0.444432324185221	1
C09D8.7	-0.44751039596956	1
C09D8.8	-0.52584742278906	1
C09E7.7	-0.285004581820798	1
C09E7.8	0.0163924145451639	1
C09F9.8	0.244563421280351	1
C09G1.2	0.205801657234066	1
C09G1.7	-0.43994959892521	1
C09G12.17	-0.444432324185221	1
C09G5.10	3.41029270433761	2
C09G5.11	-0.43994959892521	1
C09G5.12	3.41029270433761	2
C09G5.14	-0.285004581820798	1
C09G9.8	-0.325864095557617	1
C09H10.13	-0.246576293638133	1
C09H10.16	-0.285004581820798	1
C09H10.17	-0.537322892959405	1
C09H10.20	2.868529998735	2
C10A4.2	-0.652932915400564	1
C10A4.4	-0.449754604519348	1
C10A4.6	-0.444432324185221	1
C10A4.7	-0.285004581820798	1
C10A4.9	-0.52584742278906	1
C10C5.9	-0.285004581820798	1
C10C6.3	-0.285004581820798	1
C10C6.8	-0.211778592190023	1
C10F3.16	-0.285004581820798	1
C10G11.1	0.257522845405941	1
C10G11.10	-0.646521972675258	1
C10G11.12	-0.258651186636853	1
C10G11.13	-0.285004581820798	1
C10G11.14	-0.285004581820798	1
C10G11.15	-0.51748070814642	1
C10G11.16	-0.285004581820798	1
C10G11.17	0.741472853890544	1
C10G6.51	-0.43994959892521	1
C10G6.52	-0.43994959892521	1
C10G8.3	-0.585206811773492	1
C10H11.11	0.130477917912757	1
C10H11.12	-0.570756996275298	1
C10H11.14	0.130477917912757	1
C10H11.7	-0.51748070814642	1
C11E4.10	1.95584597179425	2
C11E4.11	-0.285004581820798	1
C11E4.17	0.268463564422555	1
C11E4.7	-0.285004581820798	1
C11E4.9	-0.43994959892521	1
C11G10.11	-0.285004581820798	1
C11G10.13	-0.43994959892521	1
C11G10.3	-0.43994959892521	1
C11G10.6	1.04181677620172	1
C11G10.9	-0.444432324185221	1
C11G6.5	2.868529998735	2
C11H1.5	-0.285004581820798	1
C12C8.7	-0.285004581820798	1
C12C8.8	-0.325864095557617	1
C12D12.7	0.492533925864442	1
C12D5.10	-0.285004581820798	1
C12D5.4	-0.559387285592702	1
C12D5.5	-0.285004581820798	1
C12D8.13	-0.55020770561233	1
C12D8.15	-0.285004581820798	1
C12D8.20	-0.60418444960856	1
C12D8.21	0.586819931383132	1
C12D8.9	0.29869222600825	1
C13A10.4	0.0257111174364481	1
C13A2.1	0.741472853890544	1
C13A2.5	-0.285004581820798	1
C13A2.6	-0.285004581820798	1
C13A2.7	0.0106192010718751	1
C13B4.5	0.257522845405941	1
C13C4.12	-0.0433979827569175	1
C13C4.8	1.27133295158869	1
C13C4.9	-0.165760617862669	1
C13G3.8	-0.285004581820798	1
C14A11.10	0.29869222600825	1
C14A11.13	-0.444432324185221	1
C14A11.14	-0.285004581820798	1
C14A6.12	-0.285004581820798	1
C14A6.3	0.509249232079875	1
C14A6.6	-0.325864095557617	1
C14A6.8	-0.652932915400564	1
C14B9.13	-0.178850190011061	1
C14C10.1	-0.325864095557617	1
C14C11.9	1.04181677620172	1
C14C6.2	0.502885608405845	1
C14C6.8	0.0200205196856986	1
C14E2.10	-0.60418444960856	1
C14E2.3	-0.0728700490884853	1
C14E2.4	-0.351541755411037	1
C14E2.5	-0.60418444960856	1
C14E2.6	-0.585206811773492	1
C14E2.9	-0.537322892959405	1
C14F11.10	0.814990938118319	1
C14F11.12	0.814990938118319	1
C14F11.14	-0.165760617862669	1
C14F11.17	-0.285004581820798	1
C14F11.18	0.244563421280351	1
C14F11.21	-0.285004581820798	1
C14F11.31	-0.137192690374461	1
C14F11.32	-0.285004581820798	1
C14F11.33	-0.137192690374461	1
C14F11.4	-0.43994959892521	1
C14F5.10	0.472734428015538	1
C14F5.11	0.472734428015538	1
C14F5.7	-0.285004581820798	1
C14F5.9	-0.165760617862669	1
C14H10.5	-0.325864095557617	1
C15A11.10	-0.325864095557617	1
C15A11.2	5.18403540169365	2
C15A11.7	-0.285004581820798	1
C15A7.6	2.41218798526463	2
C15B12.11	-0.212876128048251	1
C15B12.3	-0.43994959892521	1
C15B12.4	-0.285004581820798	1
C15C6.2	-0.211778592190023	1
C15C6.6	-0.211778592190023	1
C15C7.10	2.41218798526463	2
C15C7.12	-0.285004581820798	1
C15C8.10	-0.153229316677076	1
C15C8.11	-0.52584742278906	1
C15C8.9	7.54603563680634	2
C15F1.14	0.0163924145451639	1
C15H11.10	-0.137192690374461	1
C15H11.16	-0.285004581820798	1
C15H11.17	1.45723459034464	1
C15H7.4	0.0163924145451641	1
C15H7.7	-0.285004581820798	1
C15H7.8	-0.285004581820798	1
C15H7.9	-0.285004581820798	1
C16A11.7	-0.246576293638133	1
C16A3.11	-0.537322892959405	1
C16A3.15	0.306242983964548	1
C16B8.10	1.27133295158869	1
C16B8.11	-0.29083634233056	1
C16B8.7	-0.285004581820798	1
C16B8.8	0.112911088459883	1
C16B8.9	-0.444432324185221	1
C16C2.7	1.41337905129846	1
C16C2.8	-0.451463373532949	1
C16C4.19	-0.60418444960856	1
C16C8.17	-0.60418444960856	1
C16C8.21	-0.137192690374461	1
C16C8.22	-0.43994959892521	1
C16C8.23	-0.285004581820798	1
C16C8.25	-0.285004581820798	1
C16C8.26	-0.285004581820798	1
C16C8.27	0.179185818586441	1
C16C8.7	-0.285004581820798	1
C16D9.10	-0.285004581820798	1
C16D9.11	-0.111124086383989	1
C16D9.13	0.112911088459882	1
C16D9.15	-0.652932915400564	1
C16D9.8	-0.165760617862669	1
C16E9.11	4.00154027012296	2
C16E9.13	0.0200205196856986	1
C16E9.14	-0.285004581820798	1
C16E9.17	-0.285004581820798	1
C16E9.18	-0.451463373532949	1
C16E9.22	0.0225117649474409	1
C16E9.26	4.00154027012296	2
C16E9.28	0.0225117649474409	1
C16E9.7	-0.60418444960856	1
C16E9.9	0.0200205196856986	1
C17B7.10	-0.133069757042611	1
C17B7.12	0.0163924145451641	1
C17B7.3	-0.43994959892521	1
C17B7.4	-0.285004581820798	1
C17B7.5	0.670254501104986	1
C17C3.13	0.0257111174364479	1
C17C3.2	-0.537322892959405	1
C17C3.23	-0.285004581820798	1
C17C3.24	0.264298362921147	1
C17C3.5	-0.44751039596956	1
C17C3.6	7.08969362333596	2
C17D12.14	0.484473363556618	1
C17D12.5	-0.537322892959405	1
C17D12.8	-0.285004581820798	1
C17D12.9	-0.43994959892521	1
C17E4.15	-0.0728700490884853	1
C17E4.16	-0.665966667730226	1
C17E4.17	-0.165760617862669	1
C17E4.18	-0.665966667730226	1
C17E7.12	0.0106192010718751	1
C17F3.1	-0.43994959892521	1
C17F3.3	-0.537322892959405	1
C17F4.12	-0.36917336915006	1
C17F4.13	-0.43994959892521	1
C17F4.7	-0.43994959892521	1
C17G1.11	-0.325864095557617	1
C17G1.12	2.18401697852944	2
C17G1.13	-0.537322892959405	1
C17G1.14	-0.43994959892521	1
C17G1.2	-0.451463373532949	1
C17G1.9	-0.444432324185221	1
C17H1.2	-0.325864095557617	1
C17H12.3	-0.43994959892521	1
C17H12.30	0.335859872225442	1
C17H12.31	0.670254501104986	1
C17H12.33	-0.0728700490884853	1
C17H12.34	-0.285004581820798	1
C17H12.5	-0.285004581820798	1
C17H12.6	0.159780328124298	1
C17H12.8	0.414196899044942	1
C18A11.10	-0.43994959892521	1
C18A11.4	-0.537322892959405	1
C18A3.11	-0.111124086383989	1
C18A3.12	0.0200205196856986	1
C18A3.13	-0.137192690374461	1
C18A3.14	0.0200205196856986	1
C18A3.24	-0.285004581820798	1
C18A3.7	-0.178850190011061	1
C18B12.10	2.41218798526463	2
C18B12.15	-0.51748070814642	1
C18C4.11	-0.43994959892521	1
C18C4.12	-0.43994959892521	1
C18C4.13	-0.43994959892521	1
C18C4.14	-0.43994959892521	1
C18C4.17	-0.537322892959405	1
C18C4.7	1.22759791375009	1
C18D1.12	-0.43994959892521	1
C18D1.15	0.0163924145451641	1
C18D1.19	-0.285004581820798	1
C18D1.20	-0.537322892959405	1
C18D1.21	-0.537322892959405	1
C18D11.10	-0.212876128048251	1
C18D11.6	2.94840487462401	2
C18D4.12	-0.444432324185221	1
C18D4.3	-0.285004581820798	1
C18D4.4	-0.285004581820798	1
C18E9.8	-0.652932915400564	1
C18F3.11	-0.133069757042611	1
C18F3.12	0.0163924145451639	1
C18F3.7	0.306242983964548	1
C18G1.7	0.0106192010718751	1
C18G1.8	-0.0558252618720593	1
C18G1.9	-0.44751039596956	1
C18H7.1	-0.211778592190023	1
C18H7.11	0.0200205196856986	1
C18H7.12	-0.272522939419425	1
C18H7.4	-0.43994959892521	1
C18H7.6	-0.285004581820798	1
C18H9.10	-0.52584742278906	1
C18H9.11	-0.60418444960856	1
C18H9.5	4.00154027012296	2
C18H9.9	-0.43994959892521	1
C23F12.3	-0.60418444960856	1
C23G10.1	-0.211778592190023	1
C23G10.11	-0.351541755411037	1
C23G10.12	-0.43994959892521	1
C23H3.10	-0.211778592190023	1
C23H3.11	-0.211778592190023	1
C23H4.10	1.41337905129846	1
C23H4.11	-0.285004581820798	1
C23H4.12	-0.211778592190023	1
C23H4.13	-0.285004581820798	1
C23H4.6	0.472734428015538	1
C23H4.9	-0.285004581820798	1
C23H5.10	-0.285004581820798	1
C23H5.11	-0.325864095557617	1
C23H5.12	-0.285004581820798	1
C23H5.15	-0.137192690374461	1
C23H5.8	-0.285004581820798	1
C24A1.7	0.257522845405941	1
C24A3.10	-0.43994959892521	1
C24A3.11	-0.285004581820798	1
C24A3.12	-0.285004581820798	1
C24A3.14	-0.285004581820798	1
C24A8.12	-0.43994959892521	1
C24D10.2	-0.285004581820798	1
C24D10.49	1.04316194485351	1
C24E9.1	1.41337905129846	1
C24E9.2	1.41337905129846	1
C24F3.7	1.73206943036404	2
C24G7.6	-0.258651186636853	1
C24H10.4	-0.285004581820798	1
C24H11.1	-0.43994959892521	1
C24H11.2	-0.285004581820798	1
C24H12.13	0.159780328124298	1
C24H12.6	-0.511110184904124	1
C25A1.15	-0.3321697507906	1
C25A11.9	-0.285004581820798	1
C25A6.1	1.78494132639519	2
C25A8.2	1.49950395832388	1
C25B8.10	-0.444432324185221	1
C25D7.17	-0.43994959892521	1
C25D7.18	-0.52584742278906	1
C25E10.10	-0.285004581820798	1
C25E10.15	-0.449754604519348	1
C25E10.4	-0.246576293638133	1
C25E10.5	-0.285004581820798	1
C25E10.7	0.0106192010718751	1
C25F6.10	-0.43994959892521	1
C25F6.11	-0.111124086383989	1
C25F6.12	-0.43994959892521	1
C25F6.14	-0.537322892959405	1
C25F6.16	0.100848791766941	1
C25F6.18	-0.137192690374461	1
C25F6.19	-0.537322892959405	1
C25F6.22	0.100848791766941	1
C25F6.26	-0.537322892959405	1
C25F6.9	-0.285004581820798	1
C25F9.12	-0.285004581820798	1
C25F9.13	-0.137192690374461	1
C25F9.15	2.64035899199982	2
C25F9.16	1.49950395832388	1
C25F9.2	1.50626962007264	1
C25F9.4	-0.285004581820798	1
C25F9.9	-0.285004581820798	1
C25G4.16	1.72767496505907	2
C25G4.17	-0.719256358798987	1
C25G4.7	0.205801657234066	1
C25G4.8	-0.246576293638133	1
C25H3.1	6.05446283004895	2
C25H3.10	8.28728114058807	2
C25H3.11	0.0163924145451641	1
C25H3.20	-0.285004581820798	1
C26B2.12	0.0225117649474409	1
C26B2.14	-0.285004581820798	1
C26B2.15	-0.153229316677076	1
C26B2.2	-0.211778592190023	1
C26C6.10	-0.137192690374461	1
C26C6.12	-0.285004581820798	1
C26C6.13	-0.0797800659738491	1
C26C6.14	1.63655000698157	2
C26C6.6	-0.137192690374461	1
C26D10.7	-0.285004581820798	1
C26E1.1	0.670254501104986	1
C26E1.2	0.244563421280351	1
C26E1.4	-0.285004581820798	1
C26E1.7	-0.285004581820798	1
C26E6.1	-0.285004581820798	1
C26E6.15	1.66758932815694	2
C26E6.16	4.00154027012296	2
C26F1.13	-0.285004581820798	1
C26F1.14	-0.285004581820798	1
C26G2.3	0.814990938118319	1
C26G2.9	-0.137192690374461	1
C26H9A.4	-0.285004581820798	1
C27A12.11	-0.559387285592703	1
C27A7.8	-0.285004581820798	1
C27B7.7	0.244563421280351	1
C27B7.9	-0.285004581820798	1
C27C7.1	-0.285004581820798	1
C27D6.11	-0.537322892959405	1
C27D6.13	-0.351541755411037	1
C27D6.14	-0.351541755411037	1
C27D8.1	5.18403540169365	2
C27D9.2	-0.351541755411037	1
C27F2.14	-0.285004581820798	1
C27F2.6	-0.719256358798987	1
C27H5.11	0.502885608405845	1
C27H5.12	0.0163924145451641	1
C27H5.9	0.586819931383132	1
C28A5.10	-0.285004581820798	1
C28A5.11	-0.285004581820798	1
C28C12.1	-0.285004581820798	1
C28C12.11	-0.43994959892521	1
C28C12.4	-0.285004581820798	1
C28D4.10	-0.43994959892521	1
C28D4.17	-0.36917336915006	1
C28D4.18	-0.178850190011061	1
C28D4.4	-0.444432324185221	1
C28D4.7	-0.325864095557617	1
C28F5.4	-0.43994959892521	1
C28F5.8	2.868529998735	2
C28G1.10	-0.137192690374461	1
C28G1.8	-0.537322892959405	1
C28G1.9	-0.285004581820798	1
C28H8.5	-0.52584742278906	1
C28H8.7	-0.137192690374461	1
C28H8.8	-0.285004581820798	1
C29A12.10	-0.444432324185221	1
C29A12.14	-0.285004581820798	1
C29A12.17	-0.444432324185221	1
C29A12.18	-0.153229316677076	1
C29A12.22	-0.51748070814642	1
C29A12.9	-0.285004581820798	1
C29E4.14	-0.60418444960856	1
C29E4.9	-0.325864095557617	1
C29E6.10	-0.285004581820798	1
C29E6.11	-0.511110184904124	1
C29E6.12	-0.285004581820798	1
C29E6.13	-0.21249931551106	1
C29E6.14	-0.399518212386418	1
C29E6.15	-0.652932915400564	1
C29E6.16	-0.165760617862669	1
C29E6.17	0.472734428015538	1
C29E6.8	0.0106192010718751	1
C29E6.9	-0.51748070814642	1
C29F3.3	-0.43994959892521	1
C29F3.9	-0.449754604519348	1
C29F5.11	-0.285004581820798	1
C29F5.3	-0.537322892959405	1
C29F5.8	-0.285004581820798	1
C29F9.12	-0.43994959892521	1
C29F9.5	1.04316194485351	1
C29F9.8	-0.449754604519348	1
C29H12.10	1.48873811553524	1
C29H12.11	-0.285004581820798	1
C29H12.13	-0.285004581820798	1
C29H12.7	-0.21249931551106	1
C30A5.12	-0.285004581820798	1
C30A5.13	-0.285004581820798	1
C30A5.4	0.60186676685722	1
C30B5.10	-0.285004581820798	1
C30B5.12	-0.285004581820798	1
C30B5.16	-0.325864095557617	1
C30B5.17	-0.357579171486475	1
C30B5.6	-0.29083634233056	1
C30C11.6	-0.285004581820798	1
C30D11.2	-0.51748070814642	1
C30D11.4	-0.111124086383989	1
C30D11.6	0.0106192010718751	1
C30E1.4	-0.285004581820798	1
C30E1.9	0.701589157140872	1
C30F2.2	-0.285004581820798	1
C30F2.3	-0.43994959892521	1
C30F2.4	-0.399518212386418	1
C30F8.5	-0.570756996275298	1
C30F8.6	-0.178850190011061	1
C30G12.10	-0.43994959892521	1
C30G12.11	-0.52584742278906	1
C30G12.2	-0.285004581820798	1
C30G4.2	-0.285004581820798	1
C30G7.3	-0.511110184904124	1
C31B8.1	-0.351541755411037	1
C31B8.12	0.130477917912757	1
C31B8.16	-0.137192690374461	1
C31B8.9	-0.449754604519348	1
C31C9.9	-0.292938830248895	1
C31H1.2	0.484473363556618	1
C31H1.5	-0.43994959892521	1
C31H1.96	-0.239649139180134	1
C31H1.97	3.78121402567575	2
C31H2.10	-0.137192690374461	1
C31H2.13	-0.137192690374461	1
C31H2.6	-0.137192690374461	1
C31H2.7	-0.137192690374461	1
C31H5.6	-0.351541755411037	1
C32A3.5	-0.325864095557617	1
C32A3.6	-0.690050619017648	1
C32A9.3	0.577363932330802	1
C32A9.4	0.577363932330802	1
C32C4.10	0.244563421280351	1
C32C4.16	-0.285004581820798	1
C32C4.9	2.868529998735	2
C32D5.14	-0.3321697507906	1
C32D5.4	-0.285004581820798	1
C32E12.1	-0.43994959892521	1
C32E12.4	1.72767496505907	2
C32E8.1	-0.325864095557617	1
C32E8.12	-0.285004581820798	1
C32E8.13	-0.36917336915006	1
C32E8.4	-0.652932915400564	1
C32H11.11	0.670254501104986	1
C32H11.3	-0.165760617862669	1
C32H11.4	-0.43994959892521	1
C32H11.6	-0.3321697507906	1
C32H11.8	0.22750643175137	1
C32H11.9	0.856035638653354	1
C33A11.5	-0.285004581820798	1
C33A12.19	6.21113688368795	2
C33B4.7	-0.52584742278906	1
C33B4.8	-0.537322892959405	1
C33B4.9	0.0200205196856986	1
C33C12.1	0.0163924145451641	1
C33C12.7	5.18403540169365	2
C33D12.12	-0.21249931551106	1
C33D12.14	-0.137192690374461	1
C33D12.17	-0.399518212386418	1
C33D12.9	-0.665966667730226	1
C33D3.4	-0.51748070814642	1
C33D3.6	-0.285004581820798	1
C33E10.10	0.130477917912757	1
C33F10.12	0.130477917912757	1
C33F10.16	-0.43994959892521	1
C33G3.10	-0.444432324185221	1
C33G3.11	0.22750643175137	1
C33G3.12	2.18401697852944	2
C33G3.13	0.29869222600825	1
C33G3.5	-0.285004581820798	1
C33G3.9	-0.285004581820798	1
C33G8.13	-0.137192690374461	1
C33G8.2	-0.60418444960856	1
C33H5.1	-0.36917336915006	1
C33H5.16	-0.43994959892521	1
C33H5.2	-0.325864095557617	1
C34B2.3	-0.314302397265205	1
C34B4.14	-0.537322892959405	1
C34C12.1	-0.537322892959405	1
C34C12.12	-0.585206811773492	1
C34C6.9	-0.258651186636853	1
C34D10.5	-0.325864095557617	1
C34D4.2	-0.325864095557617	1
C34D4.3	-0.43994959892521	1
C34E11.13	1.64975460791988	2
C34E11.19	-0.285004581820798	1
C34F11.10	-0.137192690374461	1
C34F11.11	-0.137192690374461	1
C34F11.12	-0.0797800659738494	1
C34F11.15	-0.43994959892521	1
C34F11.16	-0.351541755411037	1
C34F11.17	-0.351541755411037	1
C34F11.18	-0.43994959892521	1
C34F11.2	-0.285004581820798	1
C34F6.12	-0.444432324185221	1
C34F6.13	-0.285004581820798	1
C34F6.15	0.112911088459883	1
C34F6.18	-0.45280790345518	1
C34G6.11	-0.285004581820798	1
C34G6.3	0.179185818586441	1
C34G6.9	-0.652932915400564	1
C34H3.15	-0.285004581820798	1
C34H3.21	0.092054224497226	1
C34H3.4	-0.511110184904124	1
C35A11.9	-0.537322892959405	1
C35A5.12	-0.285004581820798	1
C35A5.4	-0.285004581820798	1
C35B1.3	-0.449754604519348	1
C35B1.4	-0.0728700490884853	1
C35B1.8	-0.285004581820798	1
C35B1.9	-0.36917336915006	1
C35C5.15	-0.511110184904124	1
C35C5.16	-0.43994959892521	1
C35C5.17	-0.449754604519348	1
C35C5.18	-0.43994959892521	1
C35C5.19	-0.325864095557617	1
C35C5.8	-0.137192690374461	1
C35D10.19	2.07998568132058	2
C35D10.3	-0.165760617862669	1
C35D6.13	-0.537322892959405	1
C35E7.12	-0.285004581820798	1
C35E7.7	-0.026490374905088	1
C36B1.16	-0.285004581820798	1
C36B7.3	-0.444432324185221	1
C36C5.12	-0.690050619017648	1
C36C5.14	0.092054224497226	1
C36C5.4	-0.285004581820798	1
C36C9.10	-0.153229316677076	1
C36C9.11	-0.537322892959405	1
C36C9.12	-0.537322892959405	1
C36C9.4	-0.537322892959405	1
C36C9.5	-0.285004581820798	1
C36C9.6	-0.134162288691559	1
C36E6.8	-0.292938830248895	1
C36E8.10	-0.0935825053059014	1
C36F7.14	-0.314302397265205	1
C36F7.16	0.670254501104986	1
C36F7.24	1.72767496505907	2
C36F7.25	-0.178850190011061	1
C36F7.9	0.0106192010718751	1
C36H8.1	-0.285004581820798	1
C37A2.9	0.323945174292321	1
C37A5.12	-0.285004581820798	1
C37A5.3	-0.285004581820798	1
C37A5.5	-0.43994959892521	1
C37A5.6	2.68597067681045	2
C37C3.10	-0.52584742278906	1
C37C3.16	0.112911088459882	1
C37E2.10	1.49950395832388	1
C37E2.3	-0.246576293638133	1
C37E2.8	-0.43994959892521	1
C37E2.9	-0.285004581820798	1
C37H5.16	0.814990938118319	1
C38C10.3	-0.43994959892521	1
C38C3.10	-0.285004581820798	1
C38C3.3	-0.285004581820798	1
C38C5.2	-0.60418444960856	1
C38C5.3	-0.351541755411037	1
C38C6.5	-0.211778592190023	1
C38C6.9	-0.0935825053059014	1
C39B10.4	-0.165760617862669	1
C39B10.5	-0.537322892959405	1
C39B5.10	-0.164950637360619	1
C39B5.14	-0.391816562161774	1
C39B5.15	-0.285004581820798	1
C39B5.5	-0.502050572080866	1
C39D10.13	-0.285004581820798	1
C39E6.11	-0.585206811773492	1
C39E6.12	-0.399518212386418	1
C39E6.2	-0.630493819042302	1
C39E6.9	-0.285004581820798	1
C39E9.18	-0.325864095557617	1
C39F7.8	4.00154027012296	2
C40C9.13	4.00154027012296	2
C40C9.16	-0.285004581820798	1
C40C9.3	0.6338630535138	1
C40C9.4	-0.165760617862669	1
C40H1.12	-0.351541755411037	1
C40H1.13	-0.351541755411037	1
C40H1.2	-0.285004581820798	1
C40H1.3	-0.285004581820798	1
C40H5.10	-0.285004581820798	1
C40H5.13	-0.43994959892521	1
C40H5.14	-0.137192690374461	1
C40H5.15	-0.0558252618720592	1
C41A3.2	0.244563421280351	1
C41A3.5	-0.585206811773492	1
C41A3.6	0.205801657234066	1
C41A3.7	-0.60418444960856	1
C41C4.16	-0.29083634233056	1
C41C4.9	0.362958639005513	1
C41D11.10	-0.285004581820798	1
C41G11.11	-0.258651186636853	1
C41G11.13	-0.537322892959405	1
C41G11.14	-0.719256358798987	1
C41G11.15	1.59916018884683	1
C41G11.17	-0.60418444960856	1
C41G11.18	-0.585206811773492	1
C41G11.20	-0.451463373532949	1
C41G11.7	-0.690050619017648	1
C41G6.12	-0.285004581820798	1
C41G6.13	0.100848791766941	1
C41G6.17	-0.285004581820798	1
C41G7.15	-0.444432324185221	1
C41G7.6	-0.570756996275298	1
C41G7.8	-0.285004581820798	1
C42C1.9	-0.0728700490884853	1
C42D4.19	-0.537322892959405	1
C42D8.13	-0.585206811773492	1
C42D8.16	-0.285004581820798	1
C42D8.19	-0.285004581820798	1
C42D8.9	-0.134162288691559	1
C43C3.10	-0.212876128048251	1
C43C3.11	-0.60418444960856	1
C43C3.6	-0.212876128048251	1
C43C3.7	-0.537322892959405	1
C43D7.4	-0.43994959892521	1
C43F9.15	-0.285004581820798	1
C43F9.16	0.472734428015538	1
C43F9.17	0.472734428015538	1
C43F9.18	-0.51748070814642	1
C43F9.4	-0.52584742278906	1
C43F9.7	5.18403540169365	2
C43G2.25	-0.0558252618720592	1
C43G2.27	-0.511110184904124	1
C43G2.3	-0.537322892959405	1
C43H6.10	-0.246576293638133	1
C44B12.3	-0.43994959892521	1
C44B7.20	-0.285004581820798	1
C44B7.5	-0.449754604519348	1
C44C1.6	-0.211778592190023	1
C44C10.10	-0.44751039596956	1
C44C10.11	-0.285004581820798	1
C44C10.14	-0.0728700490884853	1
C44C10.3	-0.45280790345518	1
C44C10.7	-0.314302397265205	1
C44E12.4	0.962556086781443	1
C44E12.6	-0.537322892959405	1
C44E12.7	-0.60418444960856	1
C44E12.8	-0.60418444960856	1
C44E4.10	-0.585206811773492	1
C44H4.11	-0.43994959892521	1
C44H9.4	0.205801657234066	1
C45B11.2	1.22759791375009	1
C45B11.5	-0.285004581820798	1
C45B11.8	-0.570756996275298	1
C45B11.9	-0.43994959892521	1
C45B2.1	-0.43994959892521	1
C45B2.15	-0.285004581820798	1
C45B2.16	0.112911088459883	1
C45B2.19	-0.449754604519348	1
C45B2.8	4.25271121320045	2
C45E1.10	-0.153229316677076	1
C45E1.5	-0.444432324185221	1
C45E5.4	-0.325864095557617	1
C45E5.53	1.11923014042044	1
C45G9.10	-0.21249931551106	1
C45G9.14	-0.285004581820798	1
C45G9.8	-0.272522939419425	1
C45H4.13	-0.36917336915006	1
C45H4.18	0.484473363556618	1
C45H4.21	-0.153229316677076	1
C46A5.1	0.0200205196856986	1
C46A5.13	0.0163924145451641	1
C46A5.14	-0.285004581820798	1
C46A5.15	-0.285004581820798	1
C46C2.3	-0.0558252618720592	1
C46C2.6	-0.314302397265205	1
C46F11.7	-0.537322892959405	1
C46F11.8	-0.537322892959405	1
C46F4.3	-0.285004581820798	1
C46F9.6	-0.451463373532949	1
C46G7.111	-0.285004581820798	1
C46H11.1	-0.537322892959405	1
C46H11.12	-0.153229316677076	1
C46H11.6	-0.285004581820798	1
C47A10.12	-0.52584742278906	1
C47A4.3	-0.211778592190023	1
C47C12.9	-0.178850190011061	1
C47E12.10	-0.285004581820798	1
C47E12.14	-0.178850190011061	1
C47E8.1	-0.0558252618720592	1
C47E8.11	-0.285004581820798	1
C47F8.10	3.41029270433761	2
C47F8.3	-0.285004581820798	1
C47F8.5	-0.630403807646473	1
C47F8.6	1.27133295158869	1
C47F8.9	3.41029270433761	2
C47G2.21	-0.285004581820798	1
C48A7.16	-0.211778592190023	1
C48A7.9	0.112911088459883	1
C48B4.12	-0.570756996275298	1
C48B4.6	-0.285004581820798	1
C48B6.4	-0.449754604519348	1
C48D1.12	-0.537322892959405	1
C48D1.9	-0.449754604519348	1
C48D5.8	-0.444432324185221	1
C48E7.14	-0.285004581820798	1
C48G7.4	-0.178850190011061	1
C49A1.1	-0.137192690374461	1
C49A1.14	-0.43994959892521	1
C49A1.5	-0.285004581820798	1
C49A9.1	-0.43994959892521	1
C49A9.3	-0.44751039596956	1
C49A9.39	0.257522845405941	1
C49C3.20	-0.43994959892521	1
C49C8.1	-0.585206811773492	1
C49C8.3	-0.285004581820798	1
C49C8.6	-0.405736305017938	1
C49C8.8	-0.43994959892521	1
C49F5.11	-0.137192690374461	1
C49F5.5	-0.52584742278906	1
C49F5.7	-0.537322892959405	1
C49F8.13	-0.285004581820798	1
C49F8.14	0.649207979503442	1
C49F8.6	-0.0433979827569175	1
C49F8.7	-0.454788239070315	1
C49G7.10	7.46452931279996	2
C49G7.12	8.6588434156848	2
C49G7.13	-0.137192690374461	1
C49G7.3	4.56605932047845	2
C49G7.7	0.443238797034671	1
C49G9.2	-0.44751039596956	1
C49H3.15	0.856035638653353	1
C50A2.7	1.19311433264257	1
C50B8.7	-0.285004581820798	1
C50C3.12	-0.285004581820798	1
C50C3.13	-0.285004581820798	1
C50C3.19	-0.211778592190023	1
C50C3.2	0.100848791766941	1
C50D2.11	-0.537322892959405	1
C50D2.3	-0.165760617862669	1
C50E10.1	-0.391816562161774	1
C50E10.12	-0.325864095557617	1
C50E10.2	-0.43994959892521	1
C50E3.11	-0.537322892959405	1
C50E3.15	-0.285004581820798	1
C50E3.9	-0.652932915400564	1
C50F2.5	-0.211778592190023	1
C50F4.10	0.112911088459883	1
C50F4.17	-0.43994959892521	1
C50F7.3	-0.537322892959405	1
C50F7.5	0.179185818586441	1
C50H11.13	-0.285004581820798	1
C50H11.8	-0.444432324185221	1
C50H2.15	-0.325864095557617	1
C50H2.7	1.04089311360094	1
C51E3.11	-0.246576293638133	1
C51E3.12	1.61358946169147	1
C51F7.3	-0.537322892959405	1
C52A10.4	-0.285004581820798	1
C52A11.3	0.0243281208701543	1
C52A11.5	-0.246576293638133	1
C52B11.6	-0.211778592190023	1
C52B11.7	-0.211778592190023	1
C52B9.16	-0.43994959892521	1
C52B9.17	-0.325864095557617	1
C52B9.18	-0.178850190011061	1
C52D10.131	-0.3321697507906	1
C52E2.2	-0.285004581820798	1
C52E4.13	-0.44751039596956	1
C52E4.14	-0.285004581820798	1
C52E4.8	-0.3321697507906	1
C52G5.10	-0.285004581820798	1
C52G5.3	-0.391816562161774	1
C52G5.4	-0.3321697507906	1
C53A5.9	-0.29083634233056	1
C53B4.2	-0.444432324185221	1
C53B7.12	0.112911088459883	1
C53B7.2	-0.43994959892521	1
C53B7.3	-0.211778592190023	1
C53B7.6	-0.285004581820798	1
C53C11.1	-0.285004581820798	1
C53C9.4	-0.137192690374461	1
C53C9.6	-0.537322892959405	1
C53D6.10	1.95584597179425	2
C53D6.12	-0.0728700490884853	1
C53D6.16	-0.399518212386418	1
C53D6.17	-0.43994959892521	1
C53D6.18	-0.0728700490884853	1
C53D6.20	-0.285004581820798	1
C53D6.21	-0.285004581820798	1
C54A12.5	-0.137192690374461	1
C54A12.7	-0.285004581820798	1
C54A12.8	-0.285004581820798	1
C54C6.4	-0.43994959892521	1
C54C6.7	1.49950395832388	1
C54C8.3	-0.111124086383989	1
C54D1.9	-0.399518212386418	1
C54D10.3	-0.451463373532949	1
C54D2.14	-0.43994959892521	1
C54D2.15	0.0200205196856986	1
C54D2.16	-0.134162288691559	1
C54D2.17	-0.285004581820798	1
C54D2.9	0.159780328124298	1
C54E10.10	-0.285004581820798	1
C54E10.11	-0.285004581820798	1
C54E10.3	0.22750643175137	1
C54F6.12	8.28728114058807	2
C54F6.15	-0.285004581820798	1
C54F6.17	0.323945174292321	1
C54F6.18	-0.285004581820798	1
C54F6.20	-0.43994959892521	1
C54F6.5	-0.285004581820798	1
C54G10.5	-0.43994959892521	1
C54G4.14	0.586819931383132	1
C54G4.2	-0.43994959892521	1
C54G6.6	-0.285004581820798	1
C54G7.14	-0.325864095557617	1
C54G7.16	-0.186359448111372	1
C54H2.10	1.27133295158869	1
C54H2.6	-0.0728700490884853	1
C55A1.11	-0.351541755411037	1
C55A1.4	-0.239649139180134	1
C55A6.11	-0.285004581820798	1
C55A6.16	-0.29083634233056	1
C55A6.19	-0.325864095557617	1
C55A6.21	-0.43994959892521	1
C55A6.4	-0.285004581820798	1
C55B6.4	-0.258651186636853	1
C55B6.5	0.484473363556618	1
C55B6.7	-0.44751039596956	1
C55B7.10	3.78121402567575	2
C55B7.13	-0.137192690374461	1
C55B7.3	3.32487201220538	2
C55C2.3	-0.719256358798987	1
C55C2.4	-0.285004581820798	1
C55C3.3	-0.630403807646473	1
C55C3.4	-0.537322892959405	1
C55C3.6	0.0200205196856986	1
C55C3.7	-0.0339356939347266	1
C55C3.8	-0.211778592190023	1
C55F2.3	-0.285004581820798	1
C56A3.12	-0.43994959892521	1
C56A3.14	1.50626962007264	1
C56C10.15	-0.36917336915006	1
C56C10.6	-0.285004581820798	1
C56E10.3	-0.285004581820798	1
C56E10.5	-0.44751039596956	1
C56E6.11	-0.51748070814642	1
C56E6.12	-0.52584742278906	1
C56E6.14	0.29869222600825	1
C56G2.16	-0.285004581820798	1
C56G2.18	-0.44751039596956	1
C56G2.20	-0.285004581820798	1
C56G2.21	-0.630403807646473	1
C56G3.2	-0.43994959892521	1
cah-4	-0.285004581820798	1
cal-7	-0.44751039596956	1
catp-2	0.112911088459883	1
catp-3	-0.652932915400564	1
catp-4	-0.537322892959405	1
cbp-2	-0.258651186636853	1
CC8.3	0.837041364395016	1
cccp-1	-0.43994959892521	1
ccep-290	1.22759791375009	1
CD4.14	-0.444432324185221	1
cdh-3	0.472734428015538	1
cdh-4	1.22759791375009	1
cdr-1	1.0925931375389	1
cdr-3	-0.211778592190023	1
CE7X_3.3	-0.285004581820798	1
cebp-1	-0.451463373532949	1
ced-13	0.0163924145451641	1
ceh-12	-0.60418444960856	1
ceh-23	-0.43994959892521	1
ceh-7	-0.325864095557617	1
ceh-75	-0.60418444960856	1
ceh-81	-0.325864095557617	1
ceh-82	0.239958080438719	1
ceh-84	-0.325864095557617	1
ceh-87	-0.285004581820798	1
cest-1.1	-0.258651186636853	1
cest-1.2	0.700905434750726	1
cest-28	0.264298362921147	1
cest-31	-0.314302397265205	1
cey-2	-0.36917336915006	1
cey-3	-0.325864095557617	1
che-10	1.22759791375009	1
che-11	0.472734428015538	1
che-3	1.72767496505907	2
chil-1	-0.52584742278906	1
chil-11	-0.537322892959405	1
chil-12	0.362958639005513	1
chil-14	-0.51748070814642	1
chil-15	-0.51748070814642	1
chil-16	-0.537322892959405	1
chil-17	-0.511110184904124	1
chil-18	-0.3321697507906	1
chil-19	-0.285004581820798	1
chil-2	-0.630403807646473	1
chil-20	-0.506097594523941	1
chil-22	-0.44751039596956	1
chil-26	1.59916018884682	1
chil-27	-0.43994959892521	1
chil-3	0.29869222600825	1
chil-4	-0.3321697507906	1
chil-5	-0.211778592190023	1
chil-6	-0.537322892959405	1
chil-7	-0.52584742278906	1
chil-9	0.323945174292321	1
cht-3	-0.211778592190023	1
cla-1	0.472734428015538	1
clec-100	1.04021967527623	1
clec-101	-0.211778592190023	1
clec-102	-0.43994959892521	1
clec-103	-0.36917336915006	1
clec-104	-0.285004581820798	1
clec-107	-0.285004581820798	1
clec-11	0.0106192010718751	1
clec-110	-0.285004581820798	1
clec-112	-0.43994959892521	1
clec-113	0.383591985663496	1
clec-114	-0.0339356939347266	1
clec-115	-0.285004581820798	1
clec-116	0.0106192010718751	1
clec-118	-0.43994959892521	1
clec-121	-0.0558252618720592	1
clec-123	-0.652932915400564	1
clec-125	-0.178850190011061	1
clec-126	-0.0558252618720592	1
clec-13	-0.60418444960856	1
clec-135	-0.44751039596956	1
clec-136	-0.43994959892521	1
clec-137	0.97249357164916	1
clec-141	-0.285004581820798	1
clec-144	-0.285004581820798	1
clec-145	-0.36917336915006	1
clec-15	-0.60418444960856	1
clec-153	-0.43994959892521	1
clec-158	3.32487201220538	2
clec-162	-0.43994959892521	1
clec-163	-0.285004581820798	1
clec-164	-0.537322892959405	1
clec-174	6.05446283004895	2
clec-175	-0.451463373532949	1
clec-179	-0.60418444960856	1
clec-180	0.244563421280351	1
clec-182	0.484473363556618	1
clec-184	-0.60418444960856	1
clec-185	-0.585206811773492	1
clec-186	-0.44751039596956	1
clec-187	-0.351541755411037	1
clec-189	-0.444432324185221	1
clec-19	-0.43994959892521	1
clec-193	-0.285004581820798	1
clec-194	-0.285004581820798	1
clec-195	-0.111124086383989	1
clec-198	-0.134162288691559	1
clec-199	-0.391816562161774	1
clec-2	-0.60418444960856	1
clec-20	-0.178850190011061	1
clec-202	-0.52584742278906	1
clec-203	-0.43994959892521	1
clec-204	0.323945174292321	1
clec-206	0.443238797034671	1
clec-209	1.56582593060754	1
clec-210	-0.0433979827569175	1
clec-213	-0.43994959892521	1
clec-214	0.570870952683942	1
clec-215	-0.43994959892521	1
clec-216	-0.285004581820798	1
clec-217	-0.325864095557617	1
clec-218	-0.132506609264669	1
clec-219	-0.285004581820798	1
clec-22	-0.0433979827569175	1
clec-223	1.04021967527623	1
clec-224	-0.36917336915006	1
clec-225	-0.325864095557617	1
clec-230	-0.444432324185221	1
clec-231	-0.511110184904124	1
clec-238	-0.351541755411037	1
clec-239	-0.285004581820798	1
clec-24	-0.285004581820798	1
clec-240	-0.285004581820798	1
clec-242	-0.134162288691559	1
clec-243	-0.585206811773492	1
clec-245	-0.537322892959405	1
clec-246	-0.285004581820798	1
clec-247	-0.382028500892276	1
clec-25	-0.690050619017648	1
clec-250	-0.0728700490884853	1
clec-251	-0.537322892959405	1
clec-252	-0.585206811773492	1
clec-254	0.577363932330802	1
clec-255	1.04316194485351	1
clec-256	-0.137192690374461	1
clec-257	-0.285004581820798	1
clec-260	0.492533925864442	1
clec-261	2.68597067681045	2
clec-262	-0.60418444960856	1
clec-263	-0.511110184904124	1
clec-265	-0.351541755411037	1
clec-27	-0.43994959892521	1
clec-28	-0.285004581820798	1
clec-29	-0.52584742278906	1
clec-3	3.2751810949696	2
clec-31	0.0163924145451639	1
clec-32	-0.272522939419425	1
clec-33	-0.0976930888224297	1
clec-34	-0.444432324185221	1
clec-38	-0.44751039596956	1
clec-39	-0.29083634233056	1
clec-40	-0.0728700490884853	1
clec-45	-0.285004581820798	1
clec-47	8.6588434156848	2
clec-48	3.6641666110781	2
clec-5	-0.285004581820798	1
clec-52	8.28728114058807	2
clec-54	-0.285004581820798	1
clec-55	-0.285004581820798	1
clec-58	-0.52584742278906	1
clec-6	-0.382028500892276	1
clec-61	0.0243281208701542	1
clec-64	-0.43994959892521	1
clec-68	-0.43994959892521	1
clec-7	-0.0339356939347266	1
clec-70	-0.690050619017648	1
clec-71	5.18403540169365	2
clec-73	-0.52584742278906	1
clec-75	-0.43994959892521	1
clec-76	0.244563421280351	1
clec-79	-0.165760617862669	1
clec-8	-0.285004581820798	1
clec-80	-0.285004581820798	1
clec-9	-0.52584742278906	1
clec-92	-0.45280790345518	1
clec-93	-0.285004581820798	1
clec-96	-0.285004581820798	1
clec-97	-0.285004581820798	1
clec-98	-0.285004581820798	1
clec-99	-0.60418444960856	1
clp-8	-0.694679106206722	1
clpr-1	-0.652932915400564	1
clx-1	-0.026490374905088	1
cnc-11	0.649207979503442	1
cnc-2	-0.314302397265205	1
cnc-4	1.98838512605524	2
cnc-7	0.145004740178797	1
cnnm-5	-0.382028500892276	1
col-106	1.49950395832388	1
col-108	-0.586567424049305	1
col-110	0.700905434750725	1
col-116	-0.43994959892521	1
col-124	-0.43994959892521	1
col-129	-0.537322892959405	1
col-135	-0.598364839143794	1
col-137	-0.285004581820798	1
col-138	2.24939417026611	2
col-139	-0.570756996275298	1
col-140	-0.285004581820798	1
col-142	1.95584597179425	2
col-143	-0.285004581820798	1
col-146	-0.537322892959405	1
col-147	-0.585206811773492	1
col-148	-0.0558252618720593	1
col-149	-0.43994959892521	1
col-152	1.7853591214328	2
col-156	-0.351541755411037	1
col-158	-0.285004581820798	1
col-159	-0.537322892959405	1
col-160	-0.60418444960856	1
col-161	-0.137192690374461	1
col-164	-0.0433979827569175	1
col-17	-0.285004581820798	1
col-171	-0.351541755411037	1
col-173	-0.537322892959405	1
col-175	0.239958080438719	1
col-176	-0.285004581820798	1
col-179	-0.21249931551106	1
col-181	-0.43994959892521	1
col-183	0.29869222600825	1
col-184	-0.285004581820798	1
col-19	-0.690050619017648	1
col-2	-0.45280790345518	1
col-35	0.670254501104986	1
col-36	-0.137192690374461	1
col-37	-0.51748070814642	1
col-39	-0.43994959892521	1
col-40	-0.0976930888224297	1
col-42	-0.21249931551106	1
col-44	-0.285004581820798	1
col-45	-0.43994959892521	1
col-47	-0.285004581820798	1
col-49	-0.43994959892521	1
col-50	0.205801657234066	1
col-51	-0.0433979827569175	1
col-52	-0.43994959892521	1
col-55	-0.43994959892521	1
col-60	-0.43994959892521	1
col-62	-0.444432324185221	1
col-63	-0.285004581820798	1
col-7	3.78121402567575	2
col-73	0.100848791766941	1
col-78	2.84264473044945	2
col-80	-0.43994959892521	1
col-81	-0.111124086383989	1
col-9	-0.0728700490884853	1
col-92	-0.285004581820798	1
col-93	-0.285004581820798	1
col-94	-0.285004581820798	1
col-95	-0.391816562161774	1
col-96	-0.60418444960856	1
comt-1	-0.285004581820798	1
comt-5	-0.21249931551106	1
cpg-1	-0.60418444960856	1
cpg-2	-0.285004581820798	1
cpg-3	-0.285004581820798	1
cpi-1	-0.285004581820798	1
cpna-2	1.72767496505907	2
cpr-2	-0.258651186636853	1
cpr-4	-0.285004581820798	1
cpr-8	-0.325864095557617	1
cpt-3	-0.211778592190023	1
csp-1	-0.43994959892521	1
csp-3	-0.285004581820798	1
cubn-1	1.22759791375009	1
cut-1	-0.285004581820798	1
cutl-1	-0.43994959892521	1
cutl-7	-0.444432324185221	1
cwp-2	0.130477917912757	1
cwp-3	-0.43994959892521	1
cwp-5	0.22750643175137	1
cya-2	1.33794096760229	1
cyc-2.2	-0.246576293638133	1
cyp-13A11	-0.537322892959405	1
cyp-13A12	-0.211778592190023	1
cyp-13A3	-0.285004581820798	1
cyp-13A4	-0.153229316677076	1
cyp-13A5	-0.537322892959405	1
cyp-13A7	-0.449754604519348	1
cyp-14A1	-0.285004581820798	1
cyp-14A2	-0.0728700490884853	1
cyp-14A3	-0.444432324185221	1
cyp-14A4	-0.498714634063311	1
cyp-14A5	9.40196796587827	2
cyp-29A4	-0.285004581820798	1
cyp-33B1	-0.285004581820798	1
cyp-33C1	-0.21249931551106	1
cyp-33C12	0.306242983964548	1
cyp-33C6	-0.258651186636853	1
cyp-33D1	-0.325864095557617	1
cyp-33D3	-0.325864095557617	1
cyp-33E3	0.700905434750726	1
cyp-34A10	1.49950395832388	1
cyp-34A2	-0.43994959892521	1
cyp-34A5	-0.165760617862669	1
cyp-34A7	-0.399518212386418	1
cyp-35A1	1.99851788570785	2
cyp-35A2	-0.285004581820798	1
cyp-35A3	0.257522845405941	1
cyp-35A4	5.59345464613673	2
cyp-35B1	-0.0433979827569175	1
cyp-35B2	5.89778877640995	2
cyp-35C1	0.700905434750725	1
D1005.10	0.0267993161636737	1
D1005.5	-0.410861844077318	1
D1007.20	-0.351541755411037	1
D1014.5	-0.285004581820798	1
D1014.6	-0.285004581820798	1
D1014.7	1.85293291880109	2
D1022.11	-0.285004581820798	1
D1022.14	-0.537322892959405	1
D1022.15	-0.325864095557617	1
D1022.16	-0.285004581820798	1
D1022.17	-0.391816562161774	1
D1022.2	0.112911088459883	1
D1022.3	-0.285004581820798	1
D1022.5	0.814990938118319	1
D1044.10	-0.285004581820798	1
D1044.5	-0.285004581820798	1
D1044.7	-0.285004581820798	1
D1046.16	-0.44751039596956	1
D1053.2	-0.43994959892521	1
D1053.5	0.306242983964548	1
D1053.6	0.306242983964548	1
D1054.10	2.41218798526463	2
D1054.17	-0.325864095557617	1
D1054.18	-0.285004581820798	1
D1054.19	-0.111124086383989	1
D1054.20	-0.0558252618720593	1
D1054.23	-0.537322892959405	1
D1065.6	-0.43994959892521	1
D1065.7	-0.285004581820798	1
D1081.12	-0.285004581820798	1
D1081.15	-0.285004581820798	1
D1081.16	-0.285004581820798	1
D1081.17	-0.285004581820798	1
D1081.19	-0.285004581820798	1
D1081.5	0.100848791766941	1
D1086.1	-0.60418444960856	1
D1086.10	-0.285004581820798	1
D1086.11	-0.285004581820798	1
D1086.17	-0.36917336915006	1
D1086.21	-0.0558252618720592	1
D1086.5	-0.285004581820798	1
D1086.6	-0.285004581820798	1
D1086.7	-0.285004581820798	1
D1086.9	0.0243281208701545	1
D2007.6	-0.285004581820798	1
D2013.11	-0.314302397265205	1
D2021.6	-0.285004581820798	1
D2023.12	-0.272522939419425	1
D2023.13	4.00154027012296	2
D2023.14	-0.537322892959405	1
D2023.15	0.346537462576242	1
D2023.17	0.130477917912757	1
D2024.1	3.78121402567575	2
D2024.14	0.0200205196856986	1
D2024.15	-0.211778592190023	1
D2024.16	-0.325864095557617	1
D2024.17	-0.211778592190023	1
D2030.14	0.586819931383132	1
D2045.5	-0.44751039596956	1
D2062.13	-0.258651186636853	1
D2062.4	-0.537322892959405	1
D2062.5	-0.60418444960856	1
D2092.10	1.71748071154695	2
D2092.13	-0.285004581820798	1
D2096.14	-0.351541755411037	1
D2096.5	-0.285004581820798	1
daao-1	-0.537322892959405	1
dach-1	0.0163924145451641	1
daf-9	-0.285004581820798	1
dao-4	-0.285004581820798	1
dct-12	-0.537322892959405	1
dct-15	-0.0728700490884853	1
dct-7	-0.285004581820798	1
dct-8	-0.449754604519348	1
dct-9	-0.43994959892521	1
ddn-1	-0.537322892959405	1
ddn-2	-0.285004581820798	1
ddo-1	0.414196899044942	1
decr-1.1	0.391582794782434	1
decr-1.2	-0.285004581820798	1
decr-1.3	-0.537322892959405	1
delm-1	-0.314302397265205	1
delm-2	1.39758777897347	1
dgn-2	0.700905434750725	1
dgn-3	-0.391816562161774	1
dhc-1	-0.285004581820798	1
dhc-3	0.472734428015538	1
dhhc-12	0.0243281208701542	1
dhhc-13	-0.285004581820798	1
dhhc-5	-0.285004581820798	1
dhs-14	-0.537322892959405	1
dhs-15	-0.43994959892521	1
dhs-23	0.335886870803626	1
dhs-26	-0.537322892959405	1
dhs-31	1.66758932815694	2
dhs-7	-0.43994959892521	1
dhs-8	-0.137192690374461	1
dig-1	1.22759791375009	1
djr-1.2	-0.285004581820798	1
DL2.1	0.130477917912757	1
DL2.2	-0.52584742278906	1
dlc-3	-0.60418444960856	1
dlc-4	-0.537322892959405	1
dlc-6	-0.285004581820798	1
dmd-3	-0.43994959892521	1
dmd-8	-0.285004581820798	1
dmsr-10	-0.165760617862669	1
dmsr-11	2.21594851589344	2
dmsr-12	2.52806587658866	2
dmsr-13	-0.52584742278906	1
dmsr-14	-0.399518212386418	1
dmsr-16	-0.665966667730226	1
dmsr-9	1.04181677620172	1
dod-17	-0.285004581820798	1
dod-19	1.19756716723994	1
dod-20	-0.36917336915006	1
dod-21	1.22759791375009	1
dod-23	-0.285004581820798	1
dod-24	-0.43994959892521	1
dod-3	-0.285004581820798	1
dot-1.2	-0.0558252618720593	1
dot-1.3	2.37262256953245	2
dpr-1	-0.537322892959405	1
dpy-22	0.205801657234066	1
dpy-6	-0.325864095557617	1
drd-1	-0.285004581820798	1
drd-10	-0.43994959892521	1
droe-8	0.0853579288076225	1
dsl-4	-0.537322892959405	1
dsl-5	-0.29083634233056	1
DY3.11	-0.43994959892521	1
DY3.12	-0.43994959892521	1
DY3.9	-0.43994959892521	1
dyf-11	0.244563421280351	1
E01A2.11	0.0106192010718751	1
E01A2.8	-0.43994959892521	1
E01A2.9	0.335859872225441	1
E01G4.5	-0.285004581820798	1
E01G6.7	-0.285004581820798	1
E02A10.4	-0.285004581820798	1
E02A10.6	-0.43994959892521	1
E02A10.7	-0.153229316677076	1
E02A10.8	-0.285004581820798	1
E02C12.10	-0.630403807646473	1
E02C12.11	-0.285004581820798	1
E02C12.17	-0.652932915400564	1
E02C12.6	-0.399518212386418	1
E02C12.8	-0.382028500892276	1
E02H4.7	0.0106192010718751	1
E02H4.8	-0.43994959892521	1
E02H9.1	-0.137192690374461	1
E02H9.4	-0.43994959892521	1
E02H9.7	-0.133069757042611	1
E02H9.9	-0.52584742278906	1
E03H12.5	-0.537322892959405	1
E03H12.7	-0.285004581820798	1
E03H4.11	-0.506097594523941	1
E03H4.2	0.205801657234066	1
E03H4.3	-0.51748070814642	1
E03H4.4	0.826144682195096	1
E03H4.5	-0.211778592190023	1
E03H4.8	-0.325864095557617	1
E04D5.5	0.112911088459882	1
E04F6.12	-0.665966667730226	1
E04F6.15	-0.285004581820798	1
eak-3	-0.285004581820798	1
eak-4	4.5927878359083	2
ech-1.1	-0.285004581820798	1
ech-9	-0.537322892959405	1
eea-1	1.22759791375009	1
EEED8.13	-0.285004581820798	1
EEED8.18	0.0225117649474409	1
EEED8.19	-0.0797800659738493	1
efn-3	-0.351541755411037	1
EGAP1.1	0.56253241977702	1
EGAP2.2	-0.29083634233056	1
egas-1	-0.43994959892521	1
egas-2	-0.52584742278906	1
egas-3	-0.45280790345518	1
elc-2	0.0106192010718751	1
elo-8	-0.537322892959405	1
ent-3	0.362958639005513	1
eol-1	-0.537322892959405	1
epi-1	0.472734428015538	1
ets-10	-0.285004581820798	1
F01D4.12	-0.43994959892521	1
F01D5.12	-0.134162288691559	1
F01D5.14	-0.134162288691559	1
F01D5.2	0.856035638653354	1
F01D5.3	-0.325864095557617	1
F01D5.7	-0.0433979827569175	1
F01E11.12	-0.444432324185221	1
F01E11.14	-0.0935825053059014	1
F01E11.15	-0.0935825053059014	1
F01E11.19	-0.537322892959405	1
F01E11.20	-0.537322892959405	1
F01F1.16	1.27133295158869	1
F01G10.4	-0.285004581820798	1
F01G12.11	4.00154027012296	2
F01G12.12	-0.285004581820798	1
F01G12.15	-0.285004581820798	1
F01G12.19	-0.0728700490884853	1
F02A9.1	-0.43994959892521	1
F02A9.7	-0.285004581820798	1
F02C12.10	-0.0728700490884853	1
F02C12.2	-0.444432324185221	1
F02C12.9	-0.0728700490884853	1
F02C9.2	-0.239649139180134	1
F02D10.3	-0.52584742278906	1
F02D8.9	-0.52584742278906	1
F02E11.2	-0.351541755411037	1
F02E11.4	-0.52584742278906	1
F02E8.11	-0.285004581820798	1
F02E8.12	-0.285004581820798	1
F02E9.3	0.112911088459882	1
F02G3.3	1.72767496505907	2
F02G3.4	-0.285004581820798	1
F02G3.7	0.0106192010718751	1
F02G3.8	-0.351541755411037	1
F02H6.7	-0.285004581820798	1
F02H6.72	4.5927878359083	2
F07A11.10	-0.570756996275298	1
F07A11.11	0.100848791766941	1
F07A11.12	0.484473363556618	1
F07A11.15	-0.29083634233056	1
F07A11.9	-0.43994959892521	1
F07A5.2	-0.537322892959405	1
F07B10.4	-0.444432324185221	1
F07B10.8	-0.652932915400564	1
F07B7.1	0.29869222600825	1
F07B7.12	0.472734428015538	1
F07B7.13	0.205801657234066	1
F07B7.2	-0.285004581820798	1
F07B7.7	-0.43994959892521	1
F07B7.8	-0.585206811773492	1
F07C3.11	-0.285004581820798	1
F07C3.12	-0.285004581820798	1
F07C3.14	-0.285004581820798	1
F07C3.15	4.00154027012296	2
F07C3.16	-0.21249931551106	1
F07C4.17	-0.285004581820798	1
F07C6.3	2.41218798526463	2
F07C6.5	-0.36917336915006	1
F07C6.6	-0.285004581820798	1
F07C6.7	-0.36917336915006	1
F07E5.4	-0.612676976661464	1
F07E5.7	-0.133069757042611	1
F07E5.8	-0.52584742278906	1
F07E5.9	0.570870952683942	1
F07F6.1	-0.211778592190023	1
F07F6.10	-0.285004581820798	1
F07G11.1	-0.60418444960856	1
F07G11.2	-0.285004581820798	1
F07G11.3	-0.612676976661464	1
F07G11.4	-0.382028500892276	1
F07G6.10	-0.258651186636853	1
F07G6.12	-0.258651186636853	1
F07G6.2	-0.351541755411037	1
F07G6.5	0.205801657234066	1
F08B1.8	-0.285004581820798	1
F08B12.6	-0.285004581820798	1
F08B4.8	-0.285004581820798	1
F08B6.6	-0.537322892959405	1
F08B6.7	-0.449754604519348	1
F08C6.11	4.00154027012296	2
F08C6.13	-0.285004581820798	1
F08C6.17	-0.285004581820798	1
F08F1.11	-0.285004581820798	1
F08F1.13	-0.285004581820798	1
F08F1.17	-0.285004581820798	1
F08F1.18	0.0225117649474409	1
F08F1.19	2.41218798526463	2
F08F1.20	-0.537322892959405	1
[truncated: 6,549 more rows]
