# Supplementary material for: Fluctuations in chromatin state at regulatory loci occur spontaneously under relaxed selection and are associated with epigenetically inherited variation in C. elegans gene expression
Source: PLoS Genet. 2023 Mar 2;19(3):e1010647. doi: 10.1371/journal.pgen.1010647 (PMC10013927; doi:10.1371/journal.pgen.1010647)
Supplement: S44 Table — (CSV) [file pgen.1010647.s053.csv]

	genes	method
1	2RSSE.8	K-means
2	acdh-2	K-means
3	acs-2	K-means
4	B0205.13	K-means
5	B0228.10	K-means
6	B0250.19	K-means
7	B0478.23	K-means
8	B0478.26	K-means
9	C01B4.7	K-means
10	C03E10.9	K-means
11	C04E7.7	K-means
12	C04F12.12	K-means
13	C05G5.8	K-means
14	C06B3.7	K-means
15	C07A12.14	K-means
16	C08E8.3	K-means
17	C09B7.5	K-means
18	C09B8.15	K-means
19	C09B8.16	K-means
20	C09G5.10	K-means
21	C09G5.12	K-means
22	C09H10.20	K-means
23	C11E4.10	K-means
24	C11G6.5	K-means
25	C15A11.2	K-means
26	C15A7.6	K-means
27	C15C7.10	K-means
28	C15C8.9	K-means
29	C16E9.11	K-means
30	C16E9.26	K-means
31	C17C3.6	K-means
32	C17G1.12	K-means
33	C18B12.10	K-means
34	C18D11.6	K-means
35	C18H9.5	K-means
36	C24F3.7	K-means
37	C25A6.1	K-means
38	C25F9.15	K-means
39	C25G4.16	K-means
40	C25H3.1	K-means
41	C25H3.10	K-means
42	C26C6.14	K-means
43	C26E6.15	K-means
44	C26E6.16	K-means
45	C27D8.1	K-means
46	C28F5.8	K-means
47	C31H1.97	K-means
48	C32C4.9	K-means
49	C32E12.4	K-means
50	C33A12.19	K-means
51	C33C12.7	K-means
52	C33G3.12	K-means
53	C34E11.13	K-means
54	C35D10.19	K-means
55	C36F7.24	K-means
56	C37A5.6	K-means
57	C39F7.8	K-means
58	C40C9.13	K-means
59	C43F9.7	K-means
60	C45B2.8	K-means
61	C47F8.10	K-means
62	C47F8.9	K-means
63	C49G7.10	K-means
64	C49G7.12	K-means
65	C49G7.3	K-means
66	C53D6.10	K-means
67	C54F6.12	K-means
68	C55B7.10	K-means
69	C55B7.3	K-means
70	che-3	K-means
71	clec-158	K-means
72	clec-174	K-means
73	clec-261	K-means
74	clec-3	K-means
75	clec-47	K-means
76	clec-48	K-means
77	clec-52	K-means
78	clec-71	K-means
79	cnc-4	K-means
80	col-138	K-means
81	col-142	K-means
82	col-152	K-means
83	col-7	K-means
84	col-78	K-means
85	cpna-2	K-means
86	cyp-14A5	K-means
87	cyp-35A1	K-means
88	cyp-35A4	K-means
89	cyp-35B2	K-means
90	D1014.7	K-means
91	D1054.10	K-means
92	D2023.13	K-means
93	D2024.1	K-means
94	D2092.10	K-means
95	dhs-31	K-means
96	dmsr-11	K-means
97	dmsr-12	K-means
98	dot-1.3	K-means
99	eak-4	K-means
100	F01G12.11	K-means
101	F02G3.3	K-means
102	F02H6.72	K-means
103	F07C3.15	K-means
104	F07C6.3	K-means
105	F08C6.11	K-means
106	F08F1.19	K-means
107	F08G2.10	K-means
108	F08G2.11	K-means
109	F08G2.15	K-means
110	F08G2.17	K-means
111	F08G2.5	K-means
112	F08G2.9	K-means
113	F09D5.5	K-means
114	F09D5.7	K-means
115	F09E8.12	K-means
116	F10E9.20	K-means
117	F11A5.14	K-means
118	F11D11.3	K-means
119	F11E6.20	K-means
120	F11G11.13	K-means
121	F12D9.3	K-means
122	F12D9.7	K-means
123	F12F3.5	K-means
124	F12F3.8	K-means
125	F13H10.10	K-means
126	F13H10.11	K-means
127	F14D7.18	K-means
128	F14F3.10	K-means
129	F14F3.17	K-means
130	F14F9.4	K-means
131	F15A2.8	K-means
132	F15A4.6	K-means
133	F15A8.19	K-means
134	F16H9.4	K-means
135	F16H9.6	K-means
136	F17C11.11	K-means
137	F17E9.16	K-means
138	F21F8.5	K-means
139	F23H12.13	K-means
140	F25G6.19	K-means
141	F25H8.14	K-means
142	F26C11.3	K-means
143	F26F12.16	K-means
144	F28C1.14	K-means
145	F30H5.8	K-means
146	F31B9.7	K-means
147	F31F7.1	K-means
148	F32A7.8	K-means
149	F33D11.6	K-means
150	F37B12.12	K-means
151	F37B12.6	K-means
152	F37D6.10	K-means
153	F37D6.11	K-means
154	F38A3.3	K-means
155	F40B5.6	K-means
156	F40B5.7	K-means
157	F40H6.5	K-means
158	F42A9.3	K-means
159	F42H10.16	K-means
160	F43C1.7	K-means
161	F48G7.8	K-means
162	F49C12.15	K-means
163	F52F12.18	K-means
164	F56A12.11	K-means
165	F56C3.4	K-means
166	F56D2.5	K-means
167	F56H6.14	K-means
168	F56H6.15	K-means
169	F56H6.16	K-means
170	F56H6.17	K-means
171	F57A10.8	K-means
172	F57F10.2	K-means
173	F57F4.5	K-means
174	F57F4.8	K-means
175	F57H12.10	K-means
176	F58D5.7	K-means
177	F59A7.14	K-means
178	F59B10.9	K-means
179	fbxa-182	K-means
180	fbxa-202	K-means
181	fbxa-50	K-means
182	fbxa-82	K-means
183	fbxc-58	K-means
184	frk-1	K-means
185	grl-29	K-means
186	H06H21.36	K-means
187	H12D21.2	K-means
188	H14A12.9	K-means
189	H27M09.6	K-means
190	H32K16.3	K-means
191	H36N01.5	K-means
192	H38K22.6	K-means
193	H38K22.7	K-means
194	H43I07.4	K-means
195	hil-8	K-means
196	ins-13	K-means
197	irg-1	K-means
198	irg-6	K-means
199	K01A6.7	K-means
200	K01G12.22	K-means
201	K02A11.9	K-means
202	K02B2.37	K-means
203	K02E11.4	K-means
204	K02E2.7	K-means
205	K03H9.6	K-means
206	K04F1.9	K-means
207	K06H6.2	K-means
208	K06H6.4	K-means
209	K07A1.19	K-means
210	K07C6.17	K-means
211	K07F5.17	K-means
212	K08A8.18	K-means
213	K08B12.10	K-means
214	K08B5.4	K-means
215	K08B5.8	K-means
216	K08D8.5	K-means
217	K08E4.10	K-means
218	K08F4.14	K-means
219	K09D9.1	K-means
220	K09E2.1	K-means
221	K10D6.14	K-means
222	K11G9.7	K-means
223	lgc-7	K-means
224	linc-117	K-means
225	linc-37	K-means
226	linc-63	K-means
227	lipl-4	K-means
228	lips-11	K-means
229	lrp-1	K-means
230	lys-4	K-means
231	lys-7	K-means
232	lyst-1	K-means
233	M04C3.1	K-means
234	M106.6	K-means
235	M117.10	K-means
236	M117.13	K-means
237	M70.10	K-means
238	mir-1019	K-means
239	mir-2219	K-means
240	mir-272	K-means
241	mltn-8	K-means
242	msp-50	K-means
243	nhr-165	K-means
244	nhr-81	K-means
245	nlp-33	K-means
246	nmy-3	K-means
247	nspa-2	K-means
248	nspc-17	K-means
249	nspe-5	K-means
250	nspe-7	K-means
251	nyn-1	K-means
252	oac-58	K-means
253	otpl-4	K-means
254	pals-32	K-means
255	pals-38	K-means
256	pals-4	K-means
257	pals-6	K-means
258	pgp-11	K-means
259	pgp-5	K-means
260	pgp-6	K-means
261	pgp-7	K-means
262	pgp-8	K-means
263	pkg-2	K-means
264	pqn-29	K-means
265	R03H4.11	K-means
266	R04F11.11	K-means
267	R05D3.13	K-means
268	R05D7.6	K-means
269	R05D7.8	K-means
270	R07G3.14	K-means
271	R07H5.14	K-means
272	R08B4.13	K-means
273	R08B4.9	K-means
274	R09E10.13	K-means
275	R144.19	K-means
276	R151.15	K-means
277	R160.11	K-means
278	R166.11	K-means
279	scl-23	K-means
280	sfxn-1.3	K-means
281	sls-2.16	K-means
282	sls-2.5	K-means
283	smy-5	K-means
284	sod-5	K-means
285	srbc-8	K-means
286	srbc-9	K-means
287	srd-65	K-means
288	srg-15	K-means
289	srg-22	K-means
290	srg-41	K-means
291	srh-125	K-means
292	srh-20	K-means
293	srh-21	K-means
294	srh-23	K-means
295	srh-237	K-means
296	srh-298	K-means
297	srh-308	K-means
298	srh-34	K-means
299	srh-80	K-means
300	sri-34	K-means
301	sri-66	K-means
302	srj-1	K-means
303	srj-15	K-means
304	srj-25	K-means
305	srpr-1.2	K-means
306	srpr-2.1	K-means
307	srpr-2.2	K-means
308	srr-10	K-means
309	srsx-36	K-means
310	srt-41	K-means
311	sru-15	K-means
312	srv-6	K-means
313	srw-135	K-means
314	srw-143	K-means
315	srw-3	K-means
316	srw-43	K-means
317	srw-71	K-means
318	srw-86	K-means
319	srx-131	K-means
320	srx-39	K-means
321	srz-105	K-means
322	str-207	K-means
323	str-30	K-means
324	str-40	K-means
325	T01C8.8	K-means
326	T02E9.6	K-means
327	T04C9.11	K-means
328	T05B4.9	K-means
329	T05C7.7	K-means
330	T05E12.6	K-means
331	T05F1.7	K-means
332	T06F4.17	K-means
333	T08B2.15	K-means
334	T08E11.8	K-means
335	T12B5.14	K-means
336	T13A10.62	K-means
337	T13F3.10	K-means
338	T16A1.2	K-means
339	T16A1.4	K-means
340	T18D3.10	K-means
341	T18D3.14	K-means
342	T19C4.16	K-means
343	T19E7.22	K-means
344	T19E7.25	K-means
345	T23F2.2	K-means
346	T24A11.11	K-means
347	T24C2.9	K-means
348	T24D3.2	K-means
349	T25B6.6	K-means
350	T25G12.13	K-means
351	T26F2.1	K-means
352	T26H10.2	K-means
353	T27E4.10	K-means
354	T27F2.6	K-means
355	T28F4.7	K-means
356	tag-293	K-means
357	tatn-1	K-means
358	ttbk-4	K-means
359	ugt-26	K-means
360	ugt-8	K-means
361	unc-22	K-means
362	VC5.8	K-means
363	VC5.9	K-means
364	VF15C11L.1	K-means
365	vmo-1	K-means
366	W01C8.9	K-means
367	W01C9.2	K-means
368	W03F11.4	K-means
369	W05E10.21	K-means
370	W07E6.7	K-means
371	W07G1.8	K-means
372	W07G1.9	K-means
373	W09B7.1	K-means
374	W09C2.8	K-means
375	wago-10	K-means
376	Y102A11A.10	K-means
377	Y102A11A.3	K-means
378	Y105C5A.26	K-means
379	Y110A2AL.2	K-means
380	Y119C1B.12	K-means
381	Y18D10A.26	K-means
382	Y19D10A.4	K-means
383	Y19D10B.6	K-means
384	Y26D4A.21	K-means
385	Y37E11B.12	K-means
386	Y37E11B.13	K-means
387	Y37F4.2	K-means
388	Y37H2A.11	K-means
389	Y38E10A.14	K-means
390	Y38E10A.9	K-means
391	Y38H6A.6	K-means
392	Y38H6A.7	K-means
393	Y38H6C.21	K-means
394	Y38H6C.23	K-means
395	Y39A3A.3	K-means
396	Y39A3A.4	K-means
397	Y39B6A.1	K-means
398	Y39B6A.27	K-means
399	Y39B6A.74	K-means
400	Y39B6A.84	K-means
401	Y39G10AR.27	K-means
402	Y39H10A.1	K-means
403	Y40B1B.9	K-means
404	Y40H7A.10	K-means
405	Y41E3.461	K-means
406	Y42G9A.8	K-means
407	Y43F8B.17	K-means
408	Y47D3B.17	K-means
409	Y48G10A.6	K-means
410	Y48G8AR.7	K-means
411	Y49F6B.12	K-means
412	Y49F6B.20	K-means
413	Y50D4B.4	K-means
414	Y51B9A.9	K-means
415	Y51H4A.938	K-means
416	Y51H4A.941	K-means
417	Y53C10A.19	K-means
418	Y53C10A.24	K-means
419	Y55F3BR.17	K-means
420	Y55F3BR.9	K-means
421	Y57G11C.1132	K-means
422	Y58A7A.3	K-means
423	Y58A7A.4	K-means
424	Y58A7A.7	K-means
425	Y58A7A.8	K-means
426	Y69H2.19	K-means
427	Y71F9AR.10	K-means
428	Y71F9B.18	K-means
429	Y75B8A.55	K-means
430	Y7A9A.1	K-means
431	Y87G2A.16	K-means
432	Y94H6A.2	K-means
433	Y97E10AL.4	K-means
434	ZC196.2	K-means
435	ZC84.9	K-means
436	ZK1025.2	K-means
437	ZK1025.3	K-means
438	ZK1025.8	K-means
439	ZK1037.6	K-means
440	ZK1240.11	K-means
441	ZK180.10	K-means
442	ZK185.9	K-means
443	ZK218.1	K-means
444	ZK228.4	K-means
445	ZK6.8	K-means
446	ZK632.18	K-means
447	ZK643.12	K-means
448	ZK666.2	K-means
449	ZK742.8	K-means
450	ZK892.10	K-means
451	ZK938.10	K-means
452	2RSSE.8	MixEM
453	acdh-2	MixEM
454	acs-2	MixEM
455	B0205.13	MixEM
456	B0228.10	MixEM
457	B0250.19	MixEM
458	B0478.23	MixEM
459	B0478.26	MixEM
460	C01B4.7	MixEM
461	C03E10.9	MixEM
462	C04E7.7	MixEM
463	C04F12.12	MixEM
464	C05G5.8	MixEM
465	C06B3.7	MixEM
466	C07A12.14	MixEM
467	C08E8.3	MixEM
468	C09B7.5	MixEM
469	C09B8.15	MixEM
470	C09B8.16	MixEM
471	C09G5.10	MixEM
472	C09G5.12	MixEM
473	C09H10.20	MixEM
474	C11E4.10	MixEM
475	C11G6.5	MixEM
476	C15A11.2	MixEM
477	C15A7.6	MixEM
478	C15C7.10	MixEM
479	C15C8.9	MixEM
480	C16E9.11	MixEM
481	C16E9.26	MixEM
482	C17C3.6	MixEM
483	C17G1.12	MixEM
484	C18B12.10	MixEM
485	C18D11.6	MixEM
486	C18H9.5	MixEM
487	C24F3.7	MixEM
488	C25A6.1	MixEM
489	C25F9.15	MixEM
490	C25G4.16	MixEM
491	C25H3.1	MixEM
492	C25H3.10	MixEM
493	C26E6.16	MixEM
494	C27D8.1	MixEM
495	C28F5.8	MixEM
496	C31H1.97	MixEM
497	C32C4.9	MixEM
498	C32E12.4	MixEM
499	C33A12.19	MixEM
500	C33C12.7	MixEM
501	C33G3.12	MixEM
502	C35D10.19	MixEM
503	C36F7.24	MixEM
504	C37A5.6	MixEM
505	C39F7.8	MixEM
506	C40C9.13	MixEM
507	C43F9.7	MixEM
508	C45B2.8	MixEM
509	C47F8.10	MixEM
510	C47F8.9	MixEM
511	C49G7.10	MixEM
512	C49G7.12	MixEM
513	C49G7.3	MixEM
514	C53D6.10	MixEM
515	C54F6.12	MixEM
516	C55B7.10	MixEM
517	C55B7.3	MixEM
518	che-3	MixEM
519	clec-158	MixEM
520	clec-174	MixEM
521	clec-261	MixEM
522	clec-3	MixEM
523	clec-47	MixEM
524	clec-48	MixEM
525	clec-52	MixEM
526	clec-71	MixEM
527	cnc-4	MixEM
528	col-138	MixEM
529	col-142	MixEM
530	col-152	MixEM
531	col-7	MixEM
532	col-78	MixEM
533	cpna-2	MixEM
534	cyp-14A5	MixEM
535	cyp-35A1	MixEM
536	cyp-35A4	MixEM
537	cyp-35B2	MixEM
538	D1014.7	MixEM
539	D1054.10	MixEM
540	D2023.13	MixEM
541	D2024.1	MixEM
542	dmsr-11	MixEM
543	dmsr-12	MixEM
544	dot-1.3	MixEM
545	eak-4	MixEM
546	F01G12.11	MixEM
547	F02G3.3	MixEM
548	F02H6.72	MixEM
549	F07C3.15	MixEM
550	F07C6.3	MixEM
551	F08C6.11	MixEM
552	F08F1.19	MixEM
553	F08G2.10	MixEM
554	F08G2.11	MixEM
555	F08G2.15	MixEM
556	F08G2.17	MixEM
557	F08G2.5	MixEM
558	F08G2.9	MixEM
559	F09D5.5	MixEM
560	F09D5.7	MixEM
561	F09E8.12	MixEM
562	F10E9.20	MixEM
563	F11A5.14	MixEM
564	F11D11.3	MixEM
565	F11E6.20	MixEM
566	F11G11.13	MixEM
567	F12D9.3	MixEM
568	F12D9.7	MixEM
569	F12F3.5	MixEM
570	F12F3.8	MixEM
571	F13H10.10	MixEM
572	F13H10.11	MixEM
573	F14D7.18	MixEM
574	F14F3.10	MixEM
575	F14F3.17	MixEM
576	F14F9.4	MixEM
577	F15A2.8	MixEM
578	F15A4.6	MixEM
579	F15A8.19	MixEM
580	F16H9.4	MixEM
581	F16H9.6	MixEM
582	F17C11.11	MixEM
583	F17E9.16	MixEM
584	F21F8.5	MixEM
585	F23H12.13	MixEM
586	F25G6.19	MixEM
587	F25H8.14	MixEM
588	F26C11.3	MixEM
589	F26F12.16	MixEM
590	F28C1.14	MixEM
591	F30H5.8	MixEM
592	F31B9.7	MixEM
593	F31F7.1	MixEM
594	F32A7.8	MixEM
595	F33D11.6	MixEM
596	F37B12.12	MixEM
597	F37B12.6	MixEM
598	F37D6.10	MixEM
599	F37D6.11	MixEM
600	F38A3.3	MixEM
601	F40B5.6	MixEM
602	F40B5.7	MixEM
603	F40H6.5	MixEM
604	F42A9.3	MixEM
605	F42H10.16	MixEM
606	F43C1.7	MixEM
607	F48G7.8	MixEM
608	F49C12.15	MixEM
609	F52F12.18	MixEM
610	F56A12.11	MixEM
611	F56C3.4	MixEM
612	F56D2.5	MixEM
613	F56H6.14	MixEM
614	F56H6.15	MixEM
615	F56H6.16	MixEM
616	F56H6.17	MixEM
617	F57A10.8	MixEM
618	F57F10.2	MixEM
619	F57F4.5	MixEM
620	F57F4.8	MixEM
621	F57H12.10	MixEM
622	F58D5.7	MixEM
623	F59A7.14	MixEM
624	F59B10.9	MixEM
625	fbxa-182	MixEM
626	fbxa-202	MixEM
627	fbxa-50	MixEM
628	fbxa-82	MixEM
629	fbxc-58	MixEM
630	frk-1	MixEM
631	grl-29	MixEM
632	H06H21.36	MixEM
633	H12D21.2	MixEM
634	H14A12.9	MixEM
635	H27M09.6	MixEM
636	H32K16.3	MixEM
637	H36N01.5	MixEM
638	H38K22.6	MixEM
639	H38K22.7	MixEM
640	H43I07.4	MixEM
641	hil-8	MixEM
642	ins-13	MixEM
643	irg-1	MixEM
644	irg-6	MixEM
645	K01A6.7	MixEM
646	K01G12.22	MixEM
647	K02A11.9	MixEM
648	K02B2.37	MixEM
649	K02E11.4	MixEM
650	K02E2.7	MixEM
651	K03H9.6	MixEM
652	K04F1.9	MixEM
653	K06H6.2	MixEM
654	K06H6.4	MixEM
655	K07A1.19	MixEM
656	K07C6.17	MixEM
657	K07F5.17	MixEM
658	K08A8.18	MixEM
659	K08B12.10	MixEM
660	K08B5.4	MixEM
661	K08B5.8	MixEM
662	K08D8.5	MixEM
663	K08E4.10	MixEM
664	K08F4.14	MixEM
665	K09D9.1	MixEM
666	K09E2.1	MixEM
667	K10D6.14	MixEM
668	K11G9.7	MixEM
669	lgc-7	MixEM
670	linc-117	MixEM
671	linc-37	MixEM
672	linc-63	MixEM
673	lipl-4	MixEM
674	lips-11	MixEM
675	lrp-1	MixEM
676	lys-4	MixEM
677	lys-7	MixEM
678	lyst-1	MixEM
679	M04C3.1	MixEM
680	M106.6	MixEM
681	M117.10	MixEM
682	M117.13	MixEM
683	M70.10	MixEM
684	mir-1019	MixEM
685	mir-2219	MixEM
686	mir-272	MixEM
687	mltn-8	MixEM
688	msp-50	MixEM
689	nhr-165	MixEM
690	nhr-81	MixEM
691	nlp-33	MixEM
692	nmy-3	MixEM
693	nspa-2	MixEM
694	nspc-17	MixEM
695	nspe-5	MixEM
696	nspe-7	MixEM
697	nyn-1	MixEM
698	oac-58	MixEM
699	otpl-4	MixEM
700	pals-32	MixEM
701	pals-38	MixEM
702	pals-4	MixEM
703	pals-6	MixEM
704	pgp-11	MixEM
705	pgp-5	MixEM
706	pgp-6	MixEM
707	pgp-7	MixEM
708	pgp-8	MixEM
709	pkg-2	MixEM
710	pqn-29	MixEM
711	R03H4.11	MixEM
712	R04F11.11	MixEM
713	R05D3.13	MixEM
714	R05D7.6	MixEM
715	R05D7.8	MixEM
716	R07G3.14	MixEM
717	R07H5.14	MixEM
718	R08B4.13	MixEM
719	R08B4.9	MixEM
720	R09E10.13	MixEM
721	R144.19	MixEM
722	R151.15	MixEM
723	R160.11	MixEM
724	R166.11	MixEM
725	scl-23	MixEM
726	sfxn-1.3	MixEM
727	sls-2.16	MixEM
728	sls-2.5	MixEM
729	smy-5	MixEM
730	srbc-8	MixEM
731	srbc-9	MixEM
732	srd-65	MixEM
733	srg-15	MixEM
734	srg-22	MixEM
735	srg-41	MixEM
736	srh-125	MixEM
737	srh-20	MixEM
738	srh-21	MixEM
739	srh-23	MixEM
740	srh-237	MixEM
741	srh-308	MixEM
742	srh-34	MixEM
743	srh-80	MixEM
744	sri-34	MixEM
745	sri-66	MixEM
746	srj-1	MixEM
747	srj-15	MixEM
748	srj-25	MixEM
749	srpr-1.2	MixEM
750	srpr-2.1	MixEM
751	srpr-2.2	MixEM
752	srr-10	MixEM
753	srsx-36	MixEM
754	srt-41	MixEM
755	sru-15	MixEM
756	srv-6	MixEM
757	srw-135	MixEM
758	srw-143	MixEM
759	srw-3	MixEM
760	srw-43	MixEM
761	srw-71	MixEM
762	srw-86	MixEM
763	srx-131	MixEM
764	srx-39	MixEM
765	srz-105	MixEM
766	str-207	MixEM
767	str-30	MixEM
768	str-40	MixEM
769	T01C8.8	MixEM
770	T02E9.6	MixEM
771	T04C9.11	MixEM
772	T05B4.9	MixEM
773	T05C7.7	MixEM
774	T05E12.6	MixEM
775	T05F1.7	MixEM
776	T06F4.17	MixEM
777	T08B2.15	MixEM
778	T12B5.14	MixEM
779	T13A10.62	MixEM
780	T13F3.10	MixEM
781	T16A1.2	MixEM
782	T16A1.4	MixEM
783	T18D3.10	MixEM
784	T18D3.14	MixEM
785	T19C4.16	MixEM
786	T19E7.22	MixEM
787	T19E7.25	MixEM
788	T23F2.2	MixEM
789	T24A11.11	MixEM
790	T24C2.9	MixEM
791	T24D3.2	MixEM
792	T25B6.6	MixEM
793	T25G12.13	MixEM
794	T26F2.1	MixEM
795	T26H10.2	MixEM
796	T27E4.10	MixEM
797	T27F2.6	MixEM
798	T28F4.7	MixEM
799	tag-293	MixEM
800	tatn-1	MixEM
801	ttbk-4	MixEM
802	ugt-26	MixEM
803	ugt-8	MixEM
804	unc-22	MixEM
805	VC5.8	MixEM
806	VC5.9	MixEM
807	VF15C11L.1	MixEM
808	vmo-1	MixEM
809	W01C8.9	MixEM
810	W01C9.2	MixEM
811	W03F11.4	MixEM
812	W05E10.21	MixEM
813	W07E6.7	MixEM
814	W07G1.8	MixEM
815	W07G1.9	MixEM
816	W09B7.1	MixEM
817	W09C2.8	MixEM
818	wago-10	MixEM
819	Y102A11A.10	MixEM
820	Y102A11A.3	MixEM
821	Y105C5A.26	MixEM
822	Y110A2AL.2	MixEM
823	Y18D10A.26	MixEM
824	Y19D10A.4	MixEM
825	Y19D10B.6	MixEM
826	Y26D4A.21	MixEM
827	Y37E11B.12	MixEM
828	Y37E11B.13	MixEM
829	Y37F4.2	MixEM
830	Y37H2A.11	MixEM
831	Y38E10A.14	MixEM
832	Y38H6A.6	MixEM
833	Y38H6A.7	MixEM
834	Y38H6C.21	MixEM
835	Y38H6C.23	MixEM
836	Y39A3A.3	MixEM
837	Y39A3A.4	MixEM
838	Y39B6A.1	MixEM
839	Y39B6A.27	MixEM
840	Y39B6A.74	MixEM
841	Y39B6A.84	MixEM
842	Y39G10AR.27	MixEM
843	Y39H10A.1	MixEM
844	Y40B1B.9	MixEM
845	Y40H7A.10	MixEM
846	Y41E3.461	MixEM
847	Y42G9A.8	MixEM
848	Y43F8B.17	MixEM
849	Y47D3B.17	MixEM
850	Y48G10A.6	MixEM
851	Y48G8AR.7	MixEM
852	Y49F6B.12	MixEM
853	Y49F6B.20	MixEM
854	Y50D4B.4	MixEM
855	Y51B9A.9	MixEM
856	Y51H4A.938	MixEM
857	Y51H4A.941	MixEM
858	Y53C10A.19	MixEM
859	Y53C10A.24	MixEM
860	Y55F3BR.17	MixEM
861	Y55F3BR.9	MixEM
862	Y57G11C.1132	MixEM
863	Y58A7A.3	MixEM
864	Y58A7A.4	MixEM
865	Y58A7A.7	MixEM
866	Y58A7A.8	MixEM
867	Y69H2.19	MixEM
868	Y71F9AR.10	MixEM
869	Y71F9B.18	MixEM
870	Y75B8A.55	MixEM
871	Y7A9A.1	MixEM
872	Y87G2A.16	MixEM
873	Y94H6A.2	MixEM
874	ZC196.2	MixEM
875	ZC84.9	MixEM
876	ZK1025.2	MixEM
877	ZK1025.3	MixEM
878	ZK1025.8	MixEM
879	ZK1037.6	MixEM
880	ZK180.10	MixEM
881	ZK185.9	MixEM
882	ZK218.1	MixEM
883	ZK228.4	MixEM
884	ZK6.8	MixEM
885	ZK632.18	MixEM
886	ZK643.12	MixEM
887	ZK666.2	MixEM
888	ZK742.8	MixEM
889	ZK892.10	MixEM
890	ZK938.10	MixEM
