# Supplementary material for: Fluctuations in chromatin state at regulatory loci occur spontaneously under relaxed selection and are associated with epigenetically inherited variation in C. elegans gene expression
Source: PLoS Genet. 2023 Mar 2;19(3):e1010647. doi: 10.1371/journal.pgen.1010647 (PMC10013927; doi:10.1371/journal.pgen.1010647)
Supplement: S45 Table — (CSV) [file pgen.1010647.s054.csv]

	genes	method
1	rcor-1	K-means
2	Y48G1A.4	K-means
3	xpo-2	K-means
4	ptr-21	K-means
5	madf-6	K-means
6	Y34D9A.3	K-means
7	mrpl-38	K-means
8	smg-2	K-means
9	haf-6	K-means
10	dapk-1	K-means
11	Y92H12BR.7	K-means
12	Y92H12BM.1	K-means
13	adpr-1	K-means
14	Y73E7A.6	K-means
15	Y51F10.2	K-means
16	dmsr-2	K-means
17	W05F2.6	K-means
18	W05F2.3	K-means
19	cdk-2	K-means
20	Y47G6A.18	K-means
21	acd-5	K-means
22	T12F5.2	K-means
23	unc-73	K-means
24	dhc-1	K-means
25	tyms-1	K-means
26	dhs-1	K-means
27	C09D4.1	K-means
28	tns-1	K-means
29	dhhc-3	K-means
30	D2030.2	K-means
31	T24B1.1	K-means
32	F26A3.7	K-means
33	drh-3	K-means
34	ZK265.6	K-means
35	fitm-2	K-means
36	rskn-1	K-means
37	F43G9.12	K-means
38	mrt-1	K-means
39	F39H2.3	K-means
40	syp-3	K-means
41	cdk-8	K-means
42	tlf-1	K-means
43	set-32	K-means
44	C41G7.3	K-means
45	swah-1	K-means
46	K07A1.14	K-means
47	K07A1.20	K-means
48	T05F1.4	K-means
49	endu-1	K-means
50	mom-5	K-means
51	tag-179	K-means
52	sys-1	K-means
53	blmp-1	K-means
54	maph-1.2	K-means
55	snx-27	K-means
56	F25H2.4	K-means
57	daf-16	K-means
58	Y52B11A.10	K-means
59	dxbp-1	K-means
60	hmr-1	K-means
61	ztf-6	K-means
62	dhhc-2	K-means
63	Y18D10A.4	K-means
64	attf-6	K-means
65	clec-104	K-means
66	fbxa-140	K-means
67	F17B5.8	K-means
68	Y40B1A.2	K-means
69	sptf-3	K-means
70	W05H12.4	K-means
71	C01A2.1	K-means
72	atg-4.1	K-means
73	Y37H9A.5	K-means
74	W09G3.7	K-means
75	ubxn-3	K-means
76	T02H6.1	K-means
77	math-34	K-means
78	W09B6.4	K-means
79	F22E5.9	K-means
80	Y25C1A.8	K-means
81	C16C8.16	K-means
82	C16C8.5	K-means
83	C16C8.12	K-means
84	ncs-6	K-means
85	F53C3.6	K-means
86	C16A11.3	K-means
87	Y52E8A.2	K-means
88	fut-6	K-means
89	tbck-1	K-means
90	F33G12.7	K-means
91	crh-2	K-means
92	npp-24	K-means
93	C25H3.1	K-means
94	C25H3.10	K-means
95	T25D10.1	K-means
96	T19D12.6	K-means
97	T13C2.6	K-means
98	acs-6	K-means
99	cth-2	K-means
100	npr-31	K-means
101	nrf-6	K-means
102	eif-2Bepsilon	K-means
103	piga-1	K-means
104	T21B10.4	K-means
105	set-17	K-means
106	C07H4.1	K-means
107	nhr-19	K-means
108	ZK1320.3	K-means
109	ceh-58	K-means
110	eif-2A	K-means
111	ccm-3	K-means
112	C09G5.7	K-means
113	W03C9.2	K-means
114	W03C9.1	K-means
115	glb-29	K-means
116	Y17G7B.17	K-means
117	Y57A10B.2	K-means
118	Y46G5A.15	K-means
119	mrpl-37	K-means
120	sre-43	K-means
121	Y54G11A.2	K-means
122	Y54G11A.3	K-means
123	rbm-28	K-means
124	Y53F4B.21	K-means
125	npr-30	K-means
126	fbxa-6	K-means
127	BE0003N10.1	K-means
128	chin-1	K-means
129	Y82E9BR.16	K-means
130	M01G5.3	K-means
131	Y82E9BR.18	K-means
132	snf-6	K-means
133	Y22D7AR.6	K-means
134	fbxa-66	K-means
135	iffb-1	K-means
136	Y54F10AM.11	K-means
137	F56F11.2	K-means
138	Y55D5A.1	K-means
139	nipa-1	K-means
140	Y53G8AR.6	K-means
141	Y53G8AR.8	K-means
142	M01F1.4	K-means
143	ZK1058.5	K-means
144	msi-1	K-means
145	enu-3.2	K-means
146	T15B12.1	K-means
147	R02F2.9	K-means
148	T04C9.2	K-means
149	mvk-1	K-means
150	hmg-1.2	K-means
151	C18F10.7	K-means
152	jhdm-1	K-means
153	set-1	K-means
154	acr-5	K-means
155	snu-23	K-means
156	mrps-9	K-means
157	rfp-1	K-means
158	unc-116	K-means
159	sor-1	K-means
160	ufbp-1	K-means
161	dnj-10	K-means
162	polk-1	K-means
163	ZK370.8	K-means
164	F54F2.6	K-means
165	T16G12.3	K-means
166	cul-1	K-means
167	D2045.5	K-means
168	hex-3	K-means
169	Y48A6C.6	K-means
170	T28D6.7	K-means
171	Y66D12A.13	K-means
172	Y66D12A.10	K-means
173	crh-1	K-means
174	Y41C4A.8	K-means
175	mif-1	K-means
176	ntl-3	K-means
177	Y56A3A.28	K-means
178	gly-11	K-means
179	Y75B8A.25	K-means
180	Y75B8A.24	K-means
181	mrp-8	K-means
182	Y75B8A.28	K-means
183	glrx-5	K-means
184	tat-1	K-means
185	arx-5	K-means
186	Y37D8A.6	K-means
187	cec-7	K-means
188	daf-1	K-means
189	pat-6	K-means
190	K02D7.1	K-means
191	T07A9.12	K-means
192	kgb-1	K-means
193	mrps-25	K-means
194	Y55F3AM.13	K-means
195	cec-2	K-means
196	Y104H12D.4	K-means
197	nhr-41	K-means
198	Y71G10AL.1	K-means
199	Y54G2A.52	K-means
200	Y54G2A.19	K-means
201	Y54G2A.26	K-means
202	zip-11	K-means
203	mai-2	K-means
204	F58E2.4	K-means
205	F58E2.8	K-means
206	unc-33	K-means
207	hlh-30	K-means
208	C35B1.2	K-means
209	mul-1	K-means
210	tald-1	K-means
211	F19C7.4	K-means
212	soc-2	K-means
213	ZK354.2	K-means
214	msp-59	K-means
215	H35B03.1	K-means
216	nhr-46	K-means
217	puf-11	K-means
218	Y73B6BL.45	K-means
219	bicd-1	K-means
220	trxr-1	K-means
221	F42C5.4	K-means
222	nprl-2	K-means
223	F49E8.7	K-means
224	pct-1	K-means
225	F35H10.10	K-means
226	F08B4.7	K-means
227	rap-1	K-means
228	C46C2.3	K-means
229	flh-1	K-means
230	F56D5.4	K-means
231	F56D5.6	K-means
232	C33A12.19	K-means
233	C33A12.3	K-means
234	K07F5.14	K-means
235	unc-43	K-means
236	M7.8	K-means
237	skih-2	K-means
238	mig-38	K-means
239	Y24F12A.3	K-means
240	Y24F12A.4	K-means
241	marb-1	K-means
242	F08G5.3	K-means
243	efa-6	K-means
244	T23B5.3	K-means
245	mex-5	K-means
246	rec-8	K-means
247	Y62E10A.13	K-means
248	Y45F10C.1	K-means
249	nyn-1	K-means
250	rga-5	K-means
251	vamp-8	K-means
252	Y57G11B.2	K-means
253	Y105C5A.1272	K-means
254	Y105C5A.1268	K-means
255	Y51H4A.2	K-means
256	set-26	K-means
257	snr-1	K-means
258	snx-13	K-means
259	Y116A8C.38	K-means
260	Y116A8C.37	K-means
261	gln-5	K-means
262	cyp-29A3	K-means
263	rps-27	K-means
264	cgp-1	K-means
265	nhr-203	K-means
266	srh-35	K-means
267	srh-2	K-means
268	T02B11.8	K-means
269	cmd-1	K-means
270	rga-4	K-means
271	snt-5	K-means
272	alh-2	K-means
273	clec-205	K-means
274	Y32G9A.2	K-means
275	Y32G9A.13	K-means
276	C31B8.7	K-means
277	cyp-33C9	K-means
278	gst-33	K-means
279	ugt-64	K-means
280	Y39H10B.2	K-means
281	fipp-1	K-means
282	F32D1.5	K-means
283	T19H12.2	K-means
284	ugt-12	K-means
285	F25B4.3	K-means
286	F25B4.7	K-means
287	K09H11.11	K-means
288	tofu-2	K-means
289	B0507.6	K-means
290	xbx-6	K-means
291	C08B6.8	K-means
292	rop-1	K-means
293	ric-4	K-means
294	scpl-4	K-means
295	T04F3.2	K-means
296	F55A11.4	K-means
297	T28H10.2	K-means
298	T28H10.3	K-means
299	C44H9.5	K-means
300	T07F10.5	K-means
301	letm-1	K-means
302	lpin-1	K-means
303	cld-9	K-means
304	nas-24	K-means
305	F53C11.5	K-means
306	F53C11.4	K-means
307	end-3	K-means
308	AH10.3	K-means
309	dhs-22	K-means
310	fbxa-144	K-means
311	fbxa-88	K-means
312	sri-70	K-means
313	K10G4.13	K-means
314	tcc-1	K-means
315	nhr-170	K-means
316	bed-1	K-means
317	Y43F8A.5	K-means
318	Y43F8B.2	K-means
319	mrp-7	K-means
320	pcp-4	K-means
321	mlt-4	K-means
322	grl-14	K-means
323	attf-5	K-means
324	C05D9.9	K-means
325	vit-5	K-means
326	F09F9.4	K-means
327	hyl-2	K-means
328	T28B4.4	K-means
329	F08C6.5	K-means
330	PDB1.1	K-means
331	F13B9.2	K-means
332	fis-2	K-means
333	F08F1.4	K-means
334	C07B5.4	K-means
335	F19C6.2	K-means
336	C23H4.7	K-means
337	sir-2.2	K-means
338	eor-2	K-means
339	ZK1073.1	K-means
340	sgk-1	K-means
341	F52G3.5	K-means
342	rcor-1	MixEM
343	ptr-21	MixEM
344	madf-6	MixEM
345	Y34D9A.3	MixEM
346	mrpl-38	MixEM
347	dapk-1	MixEM
348	Y92H12BR.7	MixEM
349	Y92H12BM.1	MixEM
350	adpr-1	MixEM
351	Y73E7A.6	MixEM
352	Y51F10.2	MixEM
353	dmsr-2	MixEM
354	cdk-2	MixEM
355	Y47G6A.18	MixEM
356	acd-5	MixEM
357	T12F5.2	MixEM
358	unc-73	MixEM
359	dhc-1	MixEM
360	tyms-1	MixEM
361	dhs-1	MixEM
362	C09D4.1	MixEM
363	tns-1	MixEM
364	dhhc-3	MixEM
365	D2030.2	MixEM
366	drh-3	MixEM
367	rskn-1	MixEM
368	F43G9.12	MixEM
369	mrt-1	MixEM
370	F39H2.3	MixEM
371	syp-3	MixEM
372	set-32	MixEM
373	C41G7.3	MixEM
374	swah-1	MixEM
375	K07A1.14	MixEM
376	K07A1.20	MixEM
377	endu-1	MixEM
378	mom-5	MixEM
379	tag-179	MixEM
380	sys-1	MixEM
381	blmp-1	MixEM
382	maph-1.2	MixEM
383	snx-27	MixEM
384	F25H2.4	MixEM
385	daf-16	MixEM
386	Y52B11A.10	MixEM
387	dxbp-1	MixEM
388	hmr-1	MixEM
389	ztf-6	MixEM
390	dhhc-2	MixEM
391	Y18D10A.4	MixEM
392	attf-6	MixEM
393	fbxa-140	MixEM
394	F17B5.8	MixEM
395	Y40B1A.2	MixEM
396	sptf-3	MixEM
397	W05H12.4	MixEM
398	C01A2.1	MixEM
399	atg-4.1	MixEM
400	Y37H9A.5	MixEM
401	W09G3.7	MixEM
402	ubxn-3	MixEM
403	T02H6.1	MixEM
404	math-34	MixEM
405	W09B6.4	MixEM
406	F22E5.9	MixEM
407	Y25C1A.8	MixEM
408	C16C8.16	MixEM
409	C16C8.5	MixEM
410	C16C8.12	MixEM
411	ncs-6	MixEM
412	F53C3.6	MixEM
413	C16A11.3	MixEM
414	Y52E8A.2	MixEM
415	fut-6	MixEM
416	tbck-1	MixEM
417	F33G12.7	MixEM
418	crh-2	MixEM
419	npp-24	MixEM
420	T25D10.1	MixEM
421	T19D12.6	MixEM
422	T13C2.6	MixEM
423	acs-6	MixEM
424	cth-2	MixEM
425	npr-31	MixEM
426	nrf-6	MixEM
427	eif-2Bepsilon	MixEM
428	piga-1	MixEM
429	T21B10.4	MixEM
430	set-17	MixEM
431	C07H4.1	MixEM
432	ZK1320.3	MixEM
433	ceh-58	MixEM
434	eif-2A	MixEM
435	ccm-3	MixEM
436	C09G5.7	MixEM
437	W03C9.2	MixEM
438	W03C9.1	MixEM
439	glb-29	MixEM
440	Y17G7B.17	MixEM
441	Y57A10B.2	MixEM
442	Y46G5A.15	MixEM
443	mrpl-37	MixEM
444	Y54G11A.2	MixEM
445	Y54G11A.3	MixEM
446	rbm-28	MixEM
447	npr-30	MixEM
448	fbxa-6	MixEM
449	BE0003N10.1	MixEM
450	chin-1	MixEM
451	Y82E9BR.16	MixEM
452	M01G5.3	MixEM
453	Y82E9BR.18	MixEM
454	snf-6	MixEM
455	Y22D7AR.6	MixEM
456	fbxa-66	MixEM
457	iffb-1	MixEM
458	Y54F10AM.11	MixEM
459	F56F11.2	MixEM
460	Y55D5A.1	MixEM
461	nipa-1	MixEM
462	Y53G8AR.6	MixEM
463	Y53G8AR.8	MixEM
464	M01F1.4	MixEM
465	msi-1	MixEM
466	enu-3.2	MixEM
467	T15B12.1	MixEM
468	R02F2.9	MixEM
469	T04C9.2	MixEM
470	mvk-1	MixEM
471	hmg-1.2	MixEM
472	C18F10.7	MixEM
473	jhdm-1	MixEM
474	set-1	MixEM
475	acr-5	MixEM
476	snu-23	MixEM
477	mrps-9	MixEM
478	rfp-1	MixEM
479	unc-116	MixEM
480	sor-1	MixEM
481	ufbp-1	MixEM
482	ZK370.8	MixEM
483	F54F2.6	MixEM
484	T16G12.3	MixEM
485	cul-1	MixEM
486	D2045.5	MixEM
487	hex-3	MixEM
488	Y48A6C.6	MixEM
489	T28D6.7	MixEM
490	Y66D12A.13	MixEM
491	Y66D12A.10	MixEM
492	crh-1	MixEM
493	Y41C4A.8	MixEM
494	mif-1	MixEM
495	ntl-3	MixEM
496	Y56A3A.28	MixEM
497	gly-11	MixEM
498	Y75B8A.25	MixEM
499	Y75B8A.24	MixEM
500	mrp-8	MixEM
501	glrx-5	MixEM
502	tat-1	MixEM
503	arx-5	MixEM
504	Y37D8A.6	MixEM
505	daf-1	MixEM
506	pat-6	MixEM
507	K02D7.1	MixEM
508	T07A9.12	MixEM
509	kgb-1	MixEM
510	mrps-25	MixEM
511	Y55F3AM.13	MixEM
512	cec-2	MixEM
513	Y104H12D.4	MixEM
514	nhr-41	MixEM
515	Y71G10AL.1	MixEM
516	Y54G2A.52	MixEM
517	Y54G2A.19	MixEM
518	Y54G2A.26	MixEM
519	zip-11	MixEM
520	mai-2	MixEM
521	F58E2.4	MixEM
522	F58E2.8	MixEM
523	unc-33	MixEM
524	hlh-30	MixEM
525	C35B1.2	MixEM
526	F19C7.4	MixEM
527	soc-2	MixEM
528	H35B03.1	MixEM
529	puf-11	MixEM
530	Y73B6BL.45	MixEM
531	bicd-1	MixEM
532	F42C5.4	MixEM
533	nprl-2	MixEM
534	F49E8.7	MixEM
535	F35H10.10	MixEM
536	F08B4.7	MixEM
537	rap-1	MixEM
538	C46C2.3	MixEM
539	flh-1	MixEM
540	F56D5.4	MixEM
541	F56D5.6	MixEM
542	C33A12.19	MixEM
543	C33A12.3	MixEM
544	K07F5.14	MixEM
545	unc-43	MixEM
546	M7.8	MixEM
547	skih-2	MixEM
548	mig-38	MixEM
549	Y24F12A.3	MixEM
550	Y24F12A.4	MixEM
551	marb-1	MixEM
552	F08G5.3	MixEM
553	T23B5.3	MixEM
554	mex-5	MixEM
555	rec-8	MixEM
556	Y62E10A.13	MixEM
557	Y45F10C.1	MixEM
558	nyn-1	MixEM
559	rga-5	MixEM
560	vamp-8	MixEM
561	Y57G11B.2	MixEM
562	Y105C5A.1272	MixEM
563	Y105C5A.1268	MixEM
564	Y51H4A.2	MixEM
565	set-26	MixEM
566	snr-1	MixEM
567	snx-13	MixEM
568	Y116A8C.38	MixEM
569	Y116A8C.37	MixEM
570	gln-5	MixEM
571	cyp-29A3	MixEM
572	rps-27	MixEM
573	cgp-1	MixEM
574	nhr-203	MixEM
575	srh-35	MixEM
576	srh-2	MixEM
577	T02B11.8	MixEM
578	snt-5	MixEM
579	alh-2	MixEM
580	clec-205	MixEM
581	C31B8.7	MixEM
582	cyp-33C9	MixEM
583	gst-33	MixEM
584	ugt-64	MixEM
585	Y39H10B.2	MixEM
586	fipp-1	MixEM
587	F32D1.5	MixEM
588	F25B4.3	MixEM
589	F25B4.7	MixEM
590	K09H11.11	MixEM
591	tofu-2	MixEM
592	B0507.6	MixEM
593	xbx-6	MixEM
594	C08B6.8	MixEM
595	rop-1	MixEM
596	ric-4	MixEM
597	scpl-4	MixEM
598	T04F3.2	MixEM
599	F55A11.4	MixEM
600	T28H10.2	MixEM
601	T28H10.3	MixEM
602	C44H9.5	MixEM
603	T07F10.5	MixEM
604	cld-9	MixEM
605	nas-24	MixEM
606	F53C11.5	MixEM
607	F53C11.4	MixEM
608	end-3	MixEM
609	AH10.3	MixEM
610	dhs-22	MixEM
611	fbxa-144	MixEM
612	fbxa-88	MixEM
613	sri-70	MixEM
614	K10G4.13	MixEM
615	tcc-1	MixEM
616	nhr-170	MixEM
617	bed-1	MixEM
618	Y43F8A.5	MixEM
619	Y43F8B.2	MixEM
620	mrp-7	MixEM
621	pcp-4	MixEM
622	mlt-4	MixEM
623	grl-14	MixEM
624	attf-5	MixEM
625	C05D9.9	MixEM
626	vit-5	MixEM
627	F09F9.4	MixEM
628	hyl-2	MixEM
629	T28B4.4	MixEM
630	F08F1.4	MixEM
631	C23H4.7	MixEM
632	sir-2.2	MixEM
633	eor-2	MixEM
634	ZK1073.1	MixEM
635	sgk-1	MixEM
636	F52G3.5	MixEM
