# Supplementary material for: Fluctuations in chromatin state at regulatory loci occur spontaneously under relaxed selection and are associated with epigenetically inherited variation in C. elegans gene expression
Source: PLoS Genet. 2023 Mar 2;19(3):e1010647. doi: 10.1371/journal.pgen.1010647 (PMC10013927; doi:10.1371/journal.pgen.1010647)
Supplement: S46 Table — (CSV) [file pgen.1010647.s055.csv]

	genes	method
1	abt-2	K-means
2	acr-9	K-means
3	aldo-1	K-means
4	anoh-1	K-means
5	B0001.5	K-means
6	B0563.8	K-means
7	C01B12.8	K-means
8	C03D6.1	K-means
9	C18D4.12	K-means
10	C31C9.5	K-means
11	C35B1.5	K-means
12	C37A5.7	K-means
13	C50A2.3	K-means
14	C52G5.2	K-means
15	C56G7.3	K-means
16	cal-5	K-means
17	cdh-1	K-means
18	cha-1	K-means
19	copz-1	K-means
20	dhhc-2	K-means
21	droe-4	K-means
22	eat-16	K-means
23	EEED8.15	K-means
24	exc-9	K-means
25	F02E9.5	K-means
26	F14B6.3	K-means
27	F15B9.10	K-means
28	F15E6.9	K-means
29	F17A9.4	K-means
30	F25H9.6	K-means
31	F31C3.6	K-means
32	F32D1.11	K-means
33	F45E4.6	K-means
34	F46F5.5	K-means
35	fbxa-61	K-means
36	fbxa-95	K-means
37	fbxb-34	K-means
38	fis-2	K-means
39	gcy-35	K-means
40	git-1	K-means
41	ham-1	K-means
42	hlh-30	K-means
43	htz-1	K-means
44	K08D12.4	K-means
45	K08E4.2	K-means
46	K10G9.2	K-means
47	klf-1	K-means
48	klp-3	K-means
49	math-31	K-means
50	max-1	K-means
51	mdl-1	K-means
52	mfb-1	K-means
53	pept-3	K-means
54	pes-2.1	K-means
55	pxl-1	K-means
56	R10E4.7	K-means
57	R11E3.2	K-means
58	R11E3.3	K-means
59	R186.1	K-means
60	rege-1	K-means
61	rimb-1	K-means
62	rpl-11.2	K-means
63	slc-17.4	K-means
64	srx-68	K-means
65	sulp-6	K-means
66	T07D4.2	K-means
67	T10B5.4	K-means
68	T16H12.13	K-means
69	T21G5.2	K-means
70	T23B3.2	K-means
71	T24E12.2	K-means
72	tln-1	K-means
73	trak-1	K-means
74	ugt-52	K-means
75	unc-17	K-means
76	W02D9.10	K-means
77	W03F11.5	K-means
78	Y108F1.5	K-means
79	Y17G9B.8	K-means
80	Y39B6A.8	K-means
81	Y43F8B.18	K-means
82	Y45F10D.10	K-means
83	Y46D2A.1	K-means
84	Y47G6A.5	K-means
85	Y48G8AR.2	K-means
86	Y49F6A.5	K-means
87	Y53C10A.5	K-means
88	Y54G2A.44	K-means
89	Y56A3A.36	K-means
90	Y57G11C.39	K-means
91	Y57G7A.5	K-means
92	Y60A3A.24	K-means
93	Y66D12A.6	K-means
94	Y73B6A.3	K-means
95	Y75D11A.1	K-means
96	ZC123.4	K-means
97	ZC190.7	K-means
98	ZC190.8	K-means
99	ZC190.9	K-means
100	zipt-7.2	K-means
101	ZK1098.6	K-means
102	abt-2	MixEM
103	acr-9	MixEM
104	aldo-1	MixEM
105	anoh-1	MixEM
106	B0001.5	MixEM
107	B0563.8	MixEM
108	C01B12.8	MixEM
109	C03D6.1	MixEM
110	C18D4.12	MixEM
111	C31C9.5	MixEM
112	C35B1.5	MixEM
113	C50A2.3	MixEM
114	C52G5.2	MixEM
115	C56G7.3	MixEM
116	cdh-1	MixEM
117	cha-1	MixEM
118	copz-1	MixEM
119	droe-4	MixEM
120	eat-16	MixEM
121	EEED8.15	MixEM
122	F14B6.3	MixEM
123	F15B9.10	MixEM
124	F15E6.9	MixEM
125	F17A9.4	MixEM
126	F25H9.6	MixEM
127	F31C3.6	MixEM
128	F32D1.11	MixEM
129	F45E4.6	MixEM
130	F46F5.5	MixEM
131	fbxa-61	MixEM
132	fbxb-34	MixEM
133	fis-2	MixEM
134	gcy-35	MixEM
135	git-1	MixEM
136	ham-1	MixEM
137	hlh-30	MixEM
138	htz-1	MixEM
139	K08D12.4	MixEM
140	K08E4.2	MixEM
141	K10G9.2	MixEM
142	klf-1	MixEM
143	klp-3	MixEM
144	math-31	MixEM
145	max-1	MixEM
146	mdl-1	MixEM
147	mfb-1	MixEM
148	pept-3	MixEM
149	pes-2.1	MixEM
150	pxl-1	MixEM
151	R10E4.7	MixEM
152	R11E3.2	MixEM
153	R11E3.3	MixEM
154	R186.1	MixEM
155	rege-1	MixEM
156	rimb-1	MixEM
157	rpl-11.2	MixEM
158	slc-17.4	MixEM
159	srx-68	MixEM
160	sulp-6	MixEM
161	T07D4.2	MixEM
162	T10B5.4	MixEM
163	T16H12.13	MixEM
164	T21G5.2	MixEM
165	T23B3.2	MixEM
166	T24E12.2	MixEM
167	tln-1	MixEM
168	trak-1	MixEM
169	ugt-52	MixEM
170	unc-17	MixEM
171	W02D9.10	MixEM
172	W03F11.5	MixEM
173	Y108F1.5	MixEM
174	Y17G9B.8	MixEM
175	Y39B6A.8	MixEM
176	Y43F8B.18	MixEM
177	Y45F10D.10	MixEM
178	Y46D2A.1	MixEM
179	Y47G6A.5	MixEM
180	Y48G8AR.2	MixEM
181	Y49F6A.5	MixEM
182	Y53C10A.5	MixEM
183	Y54G2A.44	MixEM
184	Y56A3A.36	MixEM
185	Y57G11C.39	MixEM
186	Y57G7A.5	MixEM
187	Y60A3A.24	MixEM
188	Y66D12A.6	MixEM
189	Y73B6A.3	MixEM
190	Y75D11A.1	MixEM
191	ZC123.4	MixEM
192	ZC190.7	MixEM
193	ZC190.8	MixEM
194	ZC190.9	MixEM
195	zipt-7.2	MixEM
196	ZK1098.6	MixEM
