# Supplementary material for: Fluctuations in chromatin state at regulatory loci occur spontaneously under relaxed selection and are associated with epigenetically inherited variation in C. elegans gene expression
Source: PLoS Genet. 2023 Mar 2;19(3):e1010647. doi: 10.1371/journal.pgen.1010647 (PMC10013927; doi:10.1371/journal.pgen.1010647)
Supplement: S47 Table — (CSV) [file pgen.1010647.s056.csv]

	data_overlap_piRNA	names
1	1.1798049037701	RNA
2	4.89601983197907	ATAC
3	2.77063130813378	small_RNA
