# Supplementary material for: Fluctuations in chromatin state at regulatory loci occur spontaneously under relaxed selection and are associated with epigenetically inherited variation in C. elegans gene expression
Source: PLoS Genet. 2023 Mar 2;19(3):e1010647. doi: 10.1371/journal.pgen.1010647 (PMC10013927; doi:10.1371/journal.pgen.1010647)
Supplement: S48 Table — (CSV) [file pgen.1010647.s057.csv]

	Analysis	Description	p_val	neg_log_P	log_odds	find_size
1	This is the analysis- UP NON INHERIT	piRNA	0.00654395560726079	7.25562132327148	0.727859708521729	50
2	This is the analysis- UP NON INHERIT	ChrX	0.0809782323448835	3.62632203867322	-0.383284129601938	50
3	This is the analysis- UP NON INHERIT	Regulated	9.76743923116899e-74	242.53469864706	2.05133885281135	50
4	This is the analysis- UP NON INHERIT	Active	6.02050615299266e-63	206.691585196282	-2.45905730319804	50
5	This is the analysis- UP SHORT	piRNA	0.300811173193545	1.73306994006747	-0.699147577324284	14
6	This is the analysis- UP SHORT	ChrX	1	0	-0.0437060358284878	14
7	This is the analysis- UP SHORT	Regulated	5.78607056498106e-47	153.598036541705	1.96344075599887	50
8	This is the analysis- UP SHORT	Active	2.36534515477992e-47	154.888569740515	-2.67987879072438	50
9	This is the analysis- UP LONG	piRNA	0.183993080204256	2.44227658590252	-2.54122133793879	14
10	This is the analysis- UP LONG	ChrX	1	0	-0.39602363531068	14
11	This is the analysis- UP LONG	Regulated	1.70103682378719e-10	32.4528665762908	1.75864290278403	50
12	This is the analysis- UP LONG	Active	1.1858727042551e-09	29.6514036997485	-2.20174810375577	50
13	This is the analysis- DOWN NON INHERIT	piRNA	0.798952023934983	0.323819221157355	0.306897541583889	14
14	This is the analysis- DOWN NON INHERIT	ChrX	1	0	-0.0987783435131475	14
15	This is the analysis- DOWN NON INHERIT	Regulated	4.88208000636827e-51	167.130836901399	1.68073756967297	50
16	This is the analysis- DOWN NON INHERIT	Active	1.43180041280894e-55	182.188214818046	-2.22907861925471	50
17	This is the analysis- DOWN SHORT	piRNA	0.650212286286084	0.621017277714007	0.491132633891696	14
18	This is the analysis- DOWN SHORT	ChrX	0.000946999854919676	10.0443481748766	-1.01647004433951	50
19	This is the analysis- DOWN SHORT	Regulated	1.04841238087474e-30	99.5896365507176	1.97796909834464	50
20	This is the analysis- DOWN SHORT	Active	6.00654537624192e-17	53.8862421398753	-1.74578903237633	50
21	This is the analysis- DOWN LONG	piRNA	1	0	0.821374641453903	14
22	This is the analysis- DOWN LONG	ChrX	1	0	-0.497466328577547	14
23	This is the analysis- DOWN LONG	Regulated	3.44136133321778e-07	21.4705172852801	3.48222429425523	50
24	This is the analysis- DOWN LONG	Active	0.000538341688444983	10.8591902295329	-3.88685549474454	50
