# Supplementary material for: Fluctuations in chromatin state at regulatory loci occur spontaneously under relaxed selection and are associated with epigenetically inherited variation in C. elegans gene expression
Source: PLoS Genet. 2023 Mar 2;19(3):e1010647. doi: 10.1371/journal.pgen.1010647 (PMC10013927; doi:10.1371/journal.pgen.1010647)
Supplement: S49 Table — (CSV) [file pgen.1010647.s058.csv]

	Analysis	Description	p_val	neg_log_P	log_odds	find_size
1	This is the analysis- UP NON INHERIT	piRNA	0.00413260754303582	7.91873192133671	0.398944915179096	50
2	This is the analysis- UP NON INHERIT	ChrX	8.35537679470844e-56	182.965268424053	-1.2088690219195	50
3	This is the analysis- UP NON INHERIT	Regulated	0.201681184365887	2.3098515993759	0.11507875878344	14
4	This is the analysis- UP NON INHERIT	Active	1.66431264471438e-42	138.786053512962	0.730760316407295	50
5	This is the analysis- UP SHORT	piRNA	1	0	0.0759711046699703	14
6	This is the analysis- UP SHORT	ChrX	4.39578423576413e-24	77.5901537030279	-1.47084507206433	50
7	This is the analysis- UP SHORT	Regulated	1	0	0.00208348312877752	14
8	This is the analysis- UP SHORT	Active	1.34481008625109e-19	62.6892313527316	0.852574723037282	50
9	This is the analysis- UP LONG	piRNA	0.218638351404373	2.19338160820533	0.873229170028167	14
10	This is the analysis- UP LONG	ChrX	1.86899744618137e-07	22.3512320664415	-2.19918922555377	50
11	This is the analysis- UP LONG	Regulated	1	0	0.251974302222091	14
12	This is the analysis- UP LONG	Active	0.0186202302958006	5.74698527345402	0.629790348712486	50
13	This is the analysis- DOWN NON INHERIT	piRNA	1	0	0.0163149479487218	14
14	This is the analysis- DOWN NON INHERIT	ChrX	1.81943216182287e-12	38.9996488778652	-0.398356252603732	50
15	This is the analysis- DOWN NON INHERIT	Regulated	5.47727395685631e-05	14.156182432976	-0.212108164292752	50
16	This is the analysis- DOWN NON INHERIT	Active	8.00125415666345e-41	133.198825737408	0.578730247325735	50
17	This is the analysis- DOWN SHORT	piRNA	1	0	-0.0017253150346411	14
18	This is the analysis- DOWN SHORT	ChrX	2.60116799061147e-08	25.1962651835797	-0.82052481393135	50
19	This is the analysis- DOWN SHORT	Regulated	0.0017179746254482	9.18507555669001	-0.420090039271775	50
20	This is the analysis- DOWN SHORT	Active	2.27076418744139e-15	48.6457435293629	0.81493704660284	50
21	This is the analysis- DOWN LONG	piRNA	1	0	-0.161752438906487	14
22	This is the analysis- DOWN LONG	ChrX	0.000225088019156976	12.1172231115749	-1.24659356840256	50
23	This is the analysis- DOWN LONG	Regulated	0.000282379567725276	11.7900766769455	-1.0616021341445	50
24	This is the analysis- DOWN LONG	Active	9.86765376851414e-13	39.8823581375988	1.51873202364943	50
