# Supplementary material for: Fluctuations in chromatin state at regulatory loci occur spontaneously under relaxed selection and are associated with epigenetically inherited variation in C. elegans gene expression
Source: PLoS Genet. 2023 Mar 2;19(3):e1010647. doi: 10.1371/journal.pgen.1010647 (PMC10013927; doi:10.1371/journal.pgen.1010647)
Supplement: S50 Table — (CSV) [file pgen.1010647.s059.csv]

	Analysis	Description	p_val	neg_log_P	log_odds	find_size
1	This is the analysis- UP NON INHERIT	piRNA	0.0284370318111437	5.13608530199103	-0.604534636605392	50
2	This is the analysis- UP NON INHERIT	ChrX	1.45420025986008e-06	19.3913426109245	0.962079466050473	50
3	This is the analysis- UP NON INHERIT	Regulated	1.60567957926183e-22	72.3992340623697	1.50661025334385	50
4	This is the analysis- UP NON INHERIT	Active	2.03845343176173e-43	141.815433081159	-1.82935627028989	50
5	This is the analysis- UP SHORT	piRNA	1	0	0.138620117253669	14
6	This is the analysis- UP SHORT	ChrX	0.0526632928507368	4.24705845891664	0.675636569422856	50
7	This is the analysis- UP SHORT	Regulated	6.77195435374764e-13	40.4254929847327	1.56749270953324	50
8	This is the analysis- UP SHORT	Active	2.45069495641004e-22	71.7892271676838	-1.86827565014775	50
9	This is the analysis- UP LONG	piRNA	1	0	-0.0302798337329776	14
10	This is the analysis- UP LONG	ChrX	1	0	-0.0699600033255095	14
11	This is the analysis- UP LONG	Regulated	0.0371698518745332	4.74972325084334	1.30407376199254	50
12	This is the analysis- UP LONG	Active	0.00577314451935498	7.43642694382236	-1.43829956719237	50
13	This is the analysis- DOWN NON INHERIT	piRNA	2.10427624145576e-05	15.5363163658055	-0.630231316118364	50
14	This is the analysis- DOWN NON INHERIT	ChrX	8.09609441309747e-13	40.1678391193294	0.957742951328223	50
15	This is the analysis- DOWN NON INHERIT	Regulated	2.99570568790173e-05	15.0267445807675	0.504245942004134	50
16	This is the analysis- DOWN NON INHERIT	Active	4.16328325605914e-13	41.1273435155068	-0.62754185522166	50
17	This is the analysis- DOWN SHORT	piRNA	0.955140127698486	0.0662156897960357	-0.326630299632795	14
18	This is the analysis- DOWN SHORT	ChrX	2.49031164131381e-17	55.1564513184847	1.77027870925356	50
19	This is the analysis- DOWN SHORT	Regulated	0.000378045367297454	11.3691530042363	0.775811684542478	50
20	This is the analysis- DOWN SHORT	Active	9.76051098509125e-24	76.4393175991438	-1.62911823187705	50
21	This is the analysis- DOWN LONG	piRNA	1	0	-0.327839310622808	14
22	This is the analysis- DOWN LONG	ChrX	1	0	0.463411087434581	14
23	This is the analysis- DOWN LONG	Regulated	0.0156706962404942	5.9957869103858	1.64766707195644	50
24	This is the analysis- DOWN LONG	Active	0.00509770634343989	7.61593601625789	-1.75244252536326	50
