# Supplementary material for: Fluctuations in chromatin state at regulatory loci occur spontaneously under relaxed selection and are associated with epigenetically inherited variation in C. elegans gene expression
Source: PLoS Genet. 2023 Mar 2;19(3):e1010647. doi: 10.1371/journal.pgen.1010647 (PMC10013927; doi:10.1371/journal.pgen.1010647)
Supplement: S51 Table — (CSV) [file pgen.1010647.s060.csv]

	Analysis	Description	p_val	neg_log_P	log_odds	find_size
1	This is the analysis- NON INHERIT	piRNA_target	0.00820220321315481	6.92977279715657	-0.643549069799265	50
2	This is the analysis- NON INHERIT	hrde1_target	0.000123044769648164	12.9885290461177	-0.977481158722378	50
3	This is the analysis- NON INHERIT	wago1_target	1.81159203100645e-08	25.7181666608407	-1.19368324336819	50
4	This is the analysis- NON INHERIT	nrde3_target	1	0	0.233000803884573	14
5	This is the analysis- NON INHERIT	ergo1_target	1	0	-0.0460516835150015	14
6	This is the analysis- NON INHERIT	alg34_target	0.0329572778562232	4.92325910336736	-0.748688397962532	50
7	This is the analysis- NON INHERIT	csr1_target	1.64160162128081e-17	55.7576735521904	1.82535574334294	50
8	This is the analysis- SHORT LIVED	piRNA_target	0.0137654972708384	6.18279946235383	0.649718799284354	50
9	This is the analysis- SHORT LIVED	hrde1_target	0.00411110009876249	7.9262597849981	0.844076579545045	50
10	This is the analysis- SHORT LIVED	wago1_target	0.0144688363896388	6.11090728742127	0.690297875602901	50
11	This is the analysis- SHORT LIVED	nrde3_target	1	0	-0.907314187509111	14
12	This is the analysis- SHORT LIVED	ergo1_target	1	0	-1.11969805852167	14
13	This is the analysis- SHORT LIVED	alg34_target	0.180748617904778	2.46794347924373	0.651058022035434	14
14	This is the analysis- SHORT LIVED	csr1_target	5.85860580837128e-09	27.3467954713624	-1.35169623158268	50
15	This is the analysis- LONG LIVED	piRNA_target	1	0	0.203483710678067	14
16	This is the analysis- LONG LIVED	hrde1_target	1	0	0.825822455236708	14
17	This is the analysis- LONG LIVED	wago1_target	2.75272144157592e-06	18.4707099438404	2.02833898789776	50
18	This is the analysis- LONG LIVED	nrde3_target	1	0	0.845636873478704	14
19	This is the analysis- LONG LIVED	ergo1_target	1	0	1.29243283749819	14
20	This is the analysis- LONG LIVED	alg34_target	0.701938935246328	0.510582565282303	0.979812838357704	14
21	This is the analysis- LONG LIVED	csr1_target	5.61632704585899e-09	27.4077259059326	-5.07040819447857	50
