# Supplementary material for: Fluctuations in chromatin state at regulatory loci occur spontaneously under relaxed selection and are associated with epigenetically inherited variation in C. elegans gene expression
Source: PLoS Genet. 2023 Mar 2;19(3):e1010647. doi: 10.1371/journal.pgen.1010647 (PMC10013927; doi:10.1371/journal.pgen.1010647)
Supplement: S52 Table — (CSV) [file pgen.1010647.s061.csv]

	Term	log_OR	p_val	neg_log_P	find_alpha	find_size
1	defense response to Gram-positive bacterium (GO:0050830)	0.753985395328182	0.173664172554512	1.75063188749034	0.3	14
2	Autophagy	0.748231684768623	1	0	0.3	14
3	nematode larval development (GO:0002119)	0.670751336417343	1	0	0.3	14
4	MAPK signaling pathway	0.668912720717511	1	0	0.3	14
5	ATPase activity (GO:0016887)	0.668912720717511	1	0	0.3	14
6	defense response to bacterium (GO:0042742)	0.66063647725515	0.027754898699115	3.58434292467139	1	50
7	EGF-like domain	0.570023929877694	1	0	0.3	14
8	cellular response to organic substance (GO:0071310)	0.570023929877694	1	0	0.3	14
9	defense response to fungus (GO:0050832)	0.570023929877694	1	0	0.3	14
10	aspartic-type peptidase activity (GO:0070001)	0.570023929877694	1	0	0.3	14
