# Supplementary material for: Fluctuations in chromatin state at regulatory loci occur spontaneously under relaxed selection and are associated with epigenetically inherited variation in C. elegans gene expression
Source: PLoS Genet. 2023 Mar 2;19(3):e1010647. doi: 10.1371/journal.pgen.1010647 (PMC10013927; doi:10.1371/journal.pgen.1010647)
Supplement: S53 Table — (CSV) [file pgen.1010647.s062.csv]

	locus_name	gene_name	Generation	Expression
7	chrX:10854215:10859297:pgp-5	pgp-5	2	-0.482982569678357
8	chrX:10871180:10876301:pgp-6	pgp-6	2	0.920219764270486
9	chrX:10865346:10870237:pgp-7	pgp-7	2	1.34130758593036
10	chrX:10859300:10864422:pgp-8	pgp-8	2	1.71483244680179
17	chrX:10854215:10859297:pgp-5	pgp-5	4	3.03542104077365
18	chrX:10871180:10876301:pgp-6	pgp-6	4	2.57125492754815
19	chrX:10865346:10870237:pgp-7	pgp-7	4	3.0766604065238
20	chrX:10859300:10864422:pgp-8	pgp-8	4	2.82811141995322
27	chrX:10854215:10859297:pgp-5	pgp-5	6	4.37267762461494
28	chrX:10871180:10876301:pgp-6	pgp-6	6	3.52301060653581
29	chrX:10865346:10870237:pgp-7	pgp-7	6	3.91261784533179
30	chrX:10859300:10864422:pgp-8	pgp-8	6	3.91474002942097
37	chrX:10854215:10859297:pgp-5	pgp-5	8	4.85071193124858
38	chrX:10871180:10876301:pgp-6	pgp-6	8	3.70953548204492
39	chrX:10865346:10870237:pgp-7	pgp-7	8	4.25258809786137
40	chrX:10859300:10864422:pgp-8	pgp-8	8	3.98364611778957
47	chrX:10854215:10859297:pgp-5	pgp-5	10	3.71565591341907
48	chrX:10871180:10876301:pgp-6	pgp-6	10	3.33747624692914
49	chrX:10865346:10870237:pgp-7	pgp-7	10	3.82322570247036
50	chrX:10859300:10864422:pgp-8	pgp-8	10	2.72750343469109
57	chrX:10854215:10859297:pgp-5	pgp-5	12	5.30114591462023
58	chrX:10871180:10876301:pgp-6	pgp-6	12	4.20530998102842
59	chrX:10865346:10870237:pgp-7	pgp-7	12	4.70603723832457
60	chrX:10859300:10864422:pgp-8	pgp-8	12	4.01622557534721
67	chrX:10854215:10859297:pgp-5	pgp-5	14	4.10739123392556
68	chrX:10871180:10876301:pgp-6	pgp-6	14	2.98824449179336
69	chrX:10865346:10870237:pgp-7	pgp-7	14	3.47011013837035
70	chrX:10859300:10864422:pgp-8	pgp-8	14	3.99800361670644
77	chrX:10854215:10859297:pgp-5	pgp-5	16	4.4250617128842
78	chrX:10871180:10876301:pgp-6	pgp-6	16	3.4629741748845
79	chrX:10865346:10870237:pgp-7	pgp-7	16	3.98709444158535
80	chrX:10859300:10864422:pgp-8	pgp-8	16	4.99621480931527
87	chrX:10854215:10859297:pgp-5	pgp-5	18	4.5041920429262
88	chrX:10871180:10876301:pgp-6	pgp-6	18	3.59076922230751
89	chrX:10865346:10870237:pgp-7	pgp-7	18	4.12170909077982
90	chrX:10859300:10864422:pgp-8	pgp-8	18	4.07412217818895
97	chrX:10854215:10859297:pgp-5	pgp-5	20	4.07268264018143
98	chrX:10871180:10876301:pgp-6	pgp-6	20	3.3825234491506
99	chrX:10865346:10870237:pgp-7	pgp-7	20	4.05132971196981
100	chrX:10859300:10864422:pgp-8	pgp-8	20	3.16919199527922
