# Supplementary material for: Fluctuations in chromatin state at regulatory loci occur spontaneously under relaxed selection and are associated with epigenetically inherited variation in C. elegans gene expression
Source: PLoS Genet. 2023 Mar 2;19(3):e1010647. doi: 10.1371/journal.pgen.1010647 (PMC10013927; doi:10.1371/journal.pgen.1010647)
Supplement: S54 Table — (CSV) [file pgen.1010647.s063.csv]

	gene_name	Generation	Expression	ep_locus
chrX.10864458.10864608	pgp-8	2	1.22768780529014	chrX:10864458:10864608:pgp-8
chrX.10870522.10870672	pgp-7	2	0.555937565184689	chrX:10870522:10870672:pgp-7
chrX.10876304.10876454	pgp-6	2	0.571979604432024	chrX:10876304:10876454:pgp-6
chrX.10877290.10877440	pgp-6	2	-0.389147087098757	chrX:10877290:10877440:pgp-6
chrX.10877546.10877696	pgp-6	2	0.617844317701281	chrX:10877546:10877696:pgp-6
chrX.10864458.10864608.1	pgp-8	4	0.323800772672845	chrX:10864458:10864608:pgp-8
chrX.10870522.10870672.1	pgp-7	4	1.5033804293372	chrX:10870522:10870672:pgp-7
chrX.10876304.10876454.1	pgp-6	4	0.188419826722932	chrX:10876304:10876454:pgp-6
chrX.10877290.10877440.1	pgp-6	4	-0.905488517501839	chrX:10877290:10877440:pgp-6
chrX.10877546.10877696.1	pgp-6	4	-0.0978885303165887	chrX:10877546:10877696:pgp-6
chrX.10864458.10864608.2	pgp-8	6	0.522417583811932	chrX:10864458:10864608:pgp-8
chrX.10870522.10870672.2	pgp-7	6	1.10954048003866	chrX:10870522:10870672:pgp-7
chrX.10876304.10876454.2	pgp-6	6	0.696901159576819	chrX:10876304:10876454:pgp-6
chrX.10877290.10877440.2	pgp-6	6	0.154660784216698	chrX:10877290:10877440:pgp-6
chrX.10877546.10877696.2	pgp-6	6	-1.11106632745348	chrX:10877546:10877696:pgp-6
chrX.10864458.10864608.3	pgp-8	8	2.45083978859443	chrX:10864458:10864608:pgp-8
chrX.10870522.10870672.3	pgp-7	8	-0.214555135673743	chrX:10870522:10870672:pgp-7
chrX.10876304.10876454.3	pgp-6	8	0.568408625650345	chrX:10876304:10876454:pgp-6
chrX.10877290.10877440.3	pgp-6	8	-0.46135638337909	chrX:10877290:10877440:pgp-6
chrX.10877546.10877696.3	pgp-6	8	-1.52088814775681	chrX:10877546:10877696:pgp-6
chrX.10864458.10864608.4	pgp-8	10	1.5100024706267	chrX:10864458:10864608:pgp-8
chrX.10870522.10870672.4	pgp-7	10	0.744564963571331	chrX:10870522:10870672:pgp-7
chrX.10876304.10876454.4	pgp-6	10	0.75597130786928	chrX:10876304:10876454:pgp-6
chrX.10877290.10877440.4	pgp-6	10	0.0865457184311224	chrX:10877290:10877440:pgp-6
chrX.10877546.10877696.4	pgp-6	10	-0.572253283742011	chrX:10877546:10877696:pgp-6
chrX.10864458.10864608.5	pgp-8	12	1.64875362351162	chrX:10864458:10864608:pgp-8
chrX.10870522.10870672.5	pgp-7	12	2.14083219538826	chrX:10870522:10870672:pgp-7
chrX.10876304.10876454.5	pgp-6	12	-0.0787251547206614	chrX:10876304:10876454:pgp-6
chrX.10877290.10877440.5	pgp-6	12	1.87945399798443	chrX:10877290:10877440:pgp-6
chrX.10877546.10877696.5	pgp-6	12	0.926188931209748	chrX:10877546:10877696:pgp-6
chrX.10864458.10864608.6	pgp-8	14	2.80429988644883	chrX:10864458:10864608:pgp-8
chrX.10870522.10870672.6	pgp-7	14	0.973937903119764	chrX:10870522:10870672:pgp-7
chrX.10876304.10876454.6	pgp-6	14	-1.54195880161869	chrX:10876304:10876454:pgp-6
chrX.10877290.10877440.6	pgp-6	14	0.276188467123861	chrX:10877290:10877440:pgp-6
chrX.10877546.10877696.6	pgp-6	14	-1.99154553186972	chrX:10877546:10877696:pgp-6
chrX.10864458.10864608.7	pgp-8	16	2.05893630434287	chrX:10864458:10864608:pgp-8
chrX.10870522.10870672.7	pgp-7	16	0.454675913536203	chrX:10870522:10870672:pgp-7
chrX.10876304.10876454.7	pgp-6	16	0.923708259832711	chrX:10876304:10876454:pgp-6
chrX.10877290.10877440.7	pgp-6	16	-0.161630682941562	chrX:10877290:10877440:pgp-6
chrX.10877546.10877696.7	pgp-6	16	0.0925363547080416	chrX:10877546:10877696:pgp-6
chrX.10864458.10864608.8	pgp-8	18	1.03011692353261	chrX:10864458:10864608:pgp-8
chrX.10870522.10870672.8	pgp-7	18	0.795899265377069	chrX:10870522:10870672:pgp-7
chrX.10876304.10876454.8	pgp-6	18	1.24448172302125	chrX:10876304:10876454:pgp-6
chrX.10877290.10877440.8	pgp-6	18	0.950016642490143	chrX:10877290:10877440:pgp-6
chrX.10877546.10877696.8	pgp-6	18	-0.156450390888211	chrX:10877546:10877696:pgp-6
chrX.10864458.10864608.9	pgp-8	20	2.8102290283603	chrX:10864458:10864608:pgp-8
chrX.10870522.10870672.9	pgp-7	20	0.177977141533155	chrX:10870522:10870672:pgp-7
chrX.10876304.10876454.9	pgp-6	20	0.476359987216451	chrX:10876304:10876454:pgp-6
chrX.10877290.10877440.9	pgp-6	20	-0.625137983252955	chrX:10877290:10877440:pgp-6
chrX.10877546.10877696.9	pgp-6	20	-0.0839712218384834	chrX:10877546:10877696:pgp-6
