# Supplementary material for: Fluctuations in chromatin state at regulatory loci occur spontaneously under relaxed selection and are associated with epigenetically inherited variation in C. elegans gene expression
Source: PLoS Genet. 2023 Mar 2;19(3):e1010647. doi: 10.1371/journal.pgen.1010647 (PMC10013927; doi:10.1371/journal.pgen.1010647)
Supplement: S55 Table — (CSV) [file pgen.1010647.s064.csv]

	Category	Lin_direction	Lin	locus	gene	Generation	Expression	direction
1	Housekeeping	A_baseline	A	RNA:chrIV:12390229:12391053:rps-23	rps-23	2	-0.0746910028693186	baseline
2	Housekeeping	A_baseline	A	RNA:chrI:14759929:14760626:rps-26	rps-26	2	-0.0526527137758112	baseline
3	Housekeeping	A_baseline	A	RNA:chrV:103393:104064:rps-27	rps-27	2	-0.130146252064145	baseline
4	Housekeeping	A_baseline	A	RNA:chrV:15000017:15000594:rps-16	rps-16	2	-0.213415354090649	baseline
5	Housekeeping	A_baseline	A	RNA:chrIV:7925297:7926391:rps-2	rps-2	2	-0.152735644609239	baseline
6	Housekeeping	A_baseline	A	RNA:chrIV:7083686:7084682:rps-4	rps-4	2	-0.100934946319779	baseline
7	Housekeeping	A_baseline	A	RNA:chrI:6220092:6220766:rps-17	rps-17	2	-0.162565135501665	baseline
8	Housekeeping	A_baseline	A	RNA:chrI:4585114:4586184:rpl-24.1	rpl-24.1	2	-0.113109697896429	baseline
9	Housekeeping	A_baseline	A	RNA:chrI:1834877:1835438:rpl-27	rpl-27	2	-0.0868266697793068	baseline
10	Housekeeping	A_baseline	A	RNA:chrII:7105562:7106316:rpl-33	rpl-33	2	-0.171595131689153	baseline
11	Housekeeping	A_baseline	A	RNA:chrIII:7180242:7180647:rpl-36	rpl-36	2	-0.13466094863951	baseline
12	Housekeeping	A_baseline	A	RNA:chrIII:7855133:7855646:rpl-35	rpl-35	2	-0.123229671957265	baseline
13	Housekeeping	A_baseline	A	RNA:chrIV:653427:654576:rpl-15	rpl-15	2	-0.0191369232697355	baseline
14	Housekeeping	A_baseline	A	RNA:chrIV:12390229:12391053:rps-23	rps-23	4	1.01774629027549	baseline
15	Housekeeping	A_baseline	A	RNA:chrI:14759929:14760626:rps-26	rps-26	4	0.765728069187677	baseline
16	Housekeeping	A_baseline	A	RNA:chrV:103393:104064:rps-27	rps-27	4	0.896971391041703	baseline
17	Housekeeping	A_baseline	A	RNA:chrV:15000017:15000594:rps-16	rps-16	4	0.847721762115618	baseline
18	Housekeeping	A_baseline	A	RNA:chrIV:7925297:7926391:rps-2	rps-2	4	0.874755603605607	baseline
19	Housekeeping	A_baseline	A	RNA:chrIV:7083686:7084682:rps-4	rps-4	4	0.736655169467643	baseline
20	Housekeeping	A_baseline	A	RNA:chrI:6220092:6220766:rps-17	rps-17	4	1.1274133488763	baseline
21	Housekeeping	A_baseline	A	RNA:chrI:4585114:4586184:rpl-24.1	rpl-24.1	4	0.63432487442683	baseline
22	Housekeeping	A_baseline	A	RNA:chrI:1834877:1835438:rpl-27	rpl-27	4	1.07423611925441	baseline
23	Housekeeping	A_baseline	A	RNA:chrII:7105562:7106316:rpl-33	rpl-33	4	0.867325789969432	baseline
24	Housekeeping	A_baseline	A	RNA:chrIII:7180242:7180647:rpl-36	rpl-36	4	1.05339578576538	baseline
25	Housekeeping	A_baseline	A	RNA:chrIII:7855133:7855646:rpl-35	rpl-35	4	0.768914157060588	baseline
26	Housekeeping	A_baseline	A	RNA:chrIV:653427:654576:rpl-15	rpl-15	4	0.907735447911039	baseline
27	Housekeeping	A_baseline	A	RNA:chrIV:12390229:12391053:rps-23	rps-23	6	-0.262336742118156	baseline
28	Housekeeping	A_baseline	A	RNA:chrI:14759929:14760626:rps-26	rps-26	6	0.0520545060545979	baseline
29	Housekeeping	A_baseline	A	RNA:chrV:103393:104064:rps-27	rps-27	6	-0.0655502516894087	baseline
30	Housekeeping	A_baseline	A	RNA:chrV:15000017:15000594:rps-16	rps-16	6	-0.377271034061651	baseline
31	Housekeeping	A_baseline	A	RNA:chrIV:7925297:7926391:rps-2	rps-2	6	-0.128383813707724	baseline
32	Housekeeping	A_baseline	A	RNA:chrIV:7083686:7084682:rps-4	rps-4	6	0.133228174958322	baseline
33	Housekeeping	A_baseline	A	RNA:chrI:6220092:6220766:rps-17	rps-17	6	-0.250430005845766	baseline
34	Housekeeping	A_baseline	A	RNA:chrI:4585114:4586184:rpl-24.1	rpl-24.1	6	0.0443203478398052	baseline
35	Housekeeping	A_baseline	A	RNA:chrI:1834877:1835438:rpl-27	rpl-27	6	-0.142502561492553	baseline
36	Housekeeping	A_baseline	A	RNA:chrII:7105562:7106316:rpl-33	rpl-33	6	0.0424219455443081	baseline
37	Housekeeping	A_baseline	A	RNA:chrIII:7180242:7180647:rpl-36	rpl-36	6	-0.134724319213122	baseline
38	Housekeeping	A_baseline	A	RNA:chrIII:7855133:7855646:rpl-35	rpl-35	6	-0.0262207620845584	baseline
39	Housekeeping	A_baseline	A	RNA:chrIV:653427:654576:rpl-15	rpl-15	6	0.197539512350688	baseline
40	Housekeeping	A_baseline	A	RNA:chrIV:12390229:12391053:rps-23	rps-23	8	-0.200894209371781	baseline
41	Housekeeping	A_baseline	A	RNA:chrI:14759929:14760626:rps-26	rps-26	8	0.000286086096790518	baseline
42	Housekeeping	A_baseline	A	RNA:chrV:103393:104064:rps-27	rps-27	8	-0.0369485484354891	baseline
43	Housekeeping	A_baseline	A	RNA:chrV:15000017:15000594:rps-16	rps-16	8	-0.380444044419388	baseline
44	Housekeeping	A_baseline	A	RNA:chrIV:7925297:7926391:rps-2	rps-2	8	-0.100073841351298	baseline
45	Housekeeping	A_baseline	A	RNA:chrIV:7083686:7084682:rps-4	rps-4	8	-0.0195922403666576	baseline
46	Housekeeping	A_baseline	A	RNA:chrI:6220092:6220766:rps-17	rps-17	8	-0.167359397620075	baseline
47	Housekeeping	A_baseline	A	RNA:chrI:4585114:4586184:rpl-24.1	rpl-24.1	8	-0.0398001928986681	baseline
48	Housekeeping	A_baseline	A	RNA:chrI:1834877:1835438:rpl-27	rpl-27	8	-0.126957208069202	baseline
49	Housekeeping	A_baseline	A	RNA:chrII:7105562:7106316:rpl-33	rpl-33	8	0.0133235059034962	baseline
50	Housekeeping	A_baseline	A	RNA:chrIII:7180242:7180647:rpl-36	rpl-36	8	-0.143376580458466	baseline
51	Housekeeping	A_baseline	A	RNA:chrIII:7855133:7855646:rpl-35	rpl-35	8	-0.100981252402957	baseline
52	Housekeeping	A_baseline	A	RNA:chrIV:653427:654576:rpl-15	rpl-15	8	0.0392713419184158	baseline
53	Housekeeping	A_baseline	A	RNA:chrIV:12390229:12391053:rps-23	rps-23	10	-0.113900705069224	baseline
54	Housekeeping	A_baseline	A	RNA:chrI:14759929:14760626:rps-26	rps-26	10	0.0322721169640445	baseline
55	Housekeeping	A_baseline	A	RNA:chrV:103393:104064:rps-27	rps-27	10	-0.069534105639619	baseline
56	Housekeeping	A_baseline	A	RNA:chrV:15000017:15000594:rps-16	rps-16	10	-0.290571110229957	baseline
57	Housekeeping	A_baseline	A	RNA:chrIV:7925297:7926391:rps-2	rps-2	10	0.0040562469698295	baseline
58	Housekeeping	A_baseline	A	RNA:chrIV:7083686:7084682:rps-4	rps-4	10	0.104668177188147	baseline
59	Housekeeping	A_baseline	A	RNA:chrI:6220092:6220766:rps-17	rps-17	10	-0.0574067391508116	baseline
60	Housekeeping	A_baseline	A	RNA:chrI:4585114:4586184:rpl-24.1	rpl-24.1	10	-0.0726574649372023	baseline
61	Housekeeping	A_baseline	A	RNA:chrI:1834877:1835438:rpl-27	rpl-27	10	-0.115445871122883	baseline
62	Housekeeping	A_baseline	A	RNA:chrII:7105562:7106316:rpl-33	rpl-33	10	0.00142719676613132	baseline
63	Housekeeping	A_baseline	A	RNA:chrIII:7180242:7180647:rpl-36	rpl-36	10	-0.0657359175777018	baseline
64	Housekeeping	A_baseline	A	RNA:chrIII:7855133:7855646:rpl-35	rpl-35	10	-0.0223025264957012	baseline
65	Housekeeping	A_baseline	A	RNA:chrIV:653427:654576:rpl-15	rpl-15	10	0.0637020187732222	baseline
66	Housekeeping	A_baseline	A	RNA:chrIV:12390229:12391053:rps-23	rps-23	12	0.077906039280969	baseline
67	Housekeeping	A_baseline	A	RNA:chrI:14759929:14760626:rps-26	rps-26	12	0.280405689614149	baseline
68	Housekeeping	A_baseline	A	RNA:chrV:103393:104064:rps-27	rps-27	12	0.346236652664133	baseline
69	Housekeeping	A_baseline	A	RNA:chrV:15000017:15000594:rps-16	rps-16	12	-0.000488537012955213	baseline
70	Housekeeping	A_baseline	A	RNA:chrIV:7925297:7926391:rps-2	rps-2	12	0.128739293919996	baseline
71	Housekeeping	A_baseline	A	RNA:chrIV:7083686:7084682:rps-4	rps-4	12	0.303408777173979	baseline
72	Housekeeping	A_baseline	A	RNA:chrI:6220092:6220766:rps-17	rps-17	12	0.0248134153000242	baseline
73	Housekeeping	A_baseline	A	RNA:chrI:4585114:4586184:rpl-24.1	rpl-24.1	12	0.360593847109727	baseline
74	Housekeeping	A_baseline	A	RNA:chrI:1834877:1835438:rpl-27	rpl-27	12	0.302293376799463	baseline
75	Housekeeping	A_baseline	A	RNA:chrII:7105562:7106316:rpl-33	rpl-33	12	0.468224712400017	baseline
76	Housekeeping	A_baseline	A	RNA:chrIII:7180242:7180647:rpl-36	rpl-36	12	0.161596660142807	baseline
77	Housekeeping	A_baseline	A	RNA:chrIII:7855133:7855646:rpl-35	rpl-35	12	0.0511446472650343	baseline
78	Housekeeping	A_baseline	A	RNA:chrIV:653427:654576:rpl-15	rpl-15	12	0.277605499575076	baseline
79	Housekeeping	A_baseline	A	RNA:chrIV:12390229:12391053:rps-23	rps-23	16	0.0153372403258102	baseline
80	Housekeeping	A_baseline	A	RNA:chrI:14759929:14760626:rps-26	rps-26	16	0.426636880541421	baseline
81	Housekeeping	A_baseline	A	RNA:chrV:103393:104064:rps-27	rps-27	16	0.454174575996769	baseline
82	Housekeeping	A_baseline	A	RNA:chrV:15000017:15000594:rps-16	rps-16	16	-0.154554479408531	baseline
83	Housekeeping	A_baseline	A	RNA:chrIV:7925297:7926391:rps-2	rps-2	16	0.308748052830453	baseline
84	Housekeeping	A_baseline	A	RNA:chrIV:7083686:7084682:rps-4	rps-4	16	0.49177283854343	baseline
85	Housekeeping	A_baseline	A	RNA:chrI:6220092:6220766:rps-17	rps-17	16	0.122814625852048	baseline
86	Housekeeping	A_baseline	A	RNA:chrI:4585114:4586184:rpl-24.1	rpl-24.1	16	0.381864287564338	baseline
87	Housekeeping	A_baseline	A	RNA:chrI:1834877:1835438:rpl-27	rpl-27	16	0.0870115579308146	baseline
88	Housekeeping	A_baseline	A	RNA:chrII:7105562:7106316:rpl-33	rpl-33	16	0.616604893387167	baseline
89	Housekeeping	A_baseline	A	RNA:chrIII:7180242:7180647:rpl-36	rpl-36	16	0.225785211976591	baseline
90	Housekeeping	A_baseline	A	RNA:chrIII:7855133:7855646:rpl-35	rpl-35	16	0.281855636657672	baseline
91	Housekeeping	A_baseline	A	RNA:chrIV:653427:654576:rpl-15	rpl-15	16	0.415997059654344	baseline
92	Housekeeping	A_baseline	A	RNA:chrIV:12390229:12391053:rps-23	rps-23	18	-0.226368396464774	baseline
93	Housekeeping	A_baseline	A	RNA:chrI:14759929:14760626:rps-26	rps-26	18	-0.0384001899335041	baseline
94	Housekeeping	A_baseline	A	RNA:chrV:103393:104064:rps-27	rps-27	18	0.0296030675256215	baseline
95	Housekeeping	A_baseline	A	RNA:chrV:15000017:15000594:rps-16	rps-16	18	-0.437679753120705	baseline
96	Housekeeping	A_baseline	A	RNA:chrIV:7925297:7926391:rps-2	rps-2	18	-0.016528712255279	baseline
97	Housekeeping	A_baseline	A	RNA:chrIV:7083686:7084682:rps-4	rps-4	18	0.233306512903499	baseline
98	Housekeeping	A_baseline	A	RNA:chrI:6220092:6220766:rps-17	rps-17	18	-0.169282648782332	baseline
99	Housekeeping	A_baseline	A	RNA:chrI:4585114:4586184:rpl-24.1	rpl-24.1	18	0.111295607512453	baseline
100	Housekeeping	A_baseline	A	RNA:chrI:1834877:1835438:rpl-27	rpl-27	18	-0.0730232911069878	baseline
101	Housekeeping	A_baseline	A	RNA:chrII:7105562:7106316:rpl-33	rpl-33	18	0.0689043749856271	baseline
102	Housekeeping	A_baseline	A	RNA:chrIII:7180242:7180647:rpl-36	rpl-36	18	-0.0442938570534684	baseline
103	Housekeeping	A_baseline	A	RNA:chrIII:7855133:7855646:rpl-35	rpl-35	18	-0.0444518571495129	baseline
104	Housekeeping	A_baseline	A	RNA:chrIV:653427:654576:rpl-15	rpl-15	18	0.159707731353902	baseline
105	Housekeeping	A_baseline	A	RNA:chrIV:12390229:12391053:rps-23	rps-23	20	0.267903841022679	baseline
106	Housekeeping	A_baseline	A	RNA:chrI:14759929:14760626:rps-26	rps-26	20	0.436957490938565	baseline
107	Housekeeping	A_baseline	A	RNA:chrV:103393:104064:rps-27	rps-27	20	0.450153936343568	baseline
108	Housekeeping	A_baseline	A	RNA:chrV:15000017:15000594:rps-16	rps-16	20	0.0825142022730656	baseline
109	Housekeeping	A_baseline	A	RNA:chrIV:7925297:7926391:rps-2	rps-2	20	0.182538066045026	baseline
110	Housekeeping	A_baseline	A	RNA:chrIV:7083686:7084682:rps-4	rps-4	20	0.445022343213006	baseline
111	Housekeeping	A_baseline	A	RNA:chrI:6220092:6220766:rps-17	rps-17	20	0.456050997787722	baseline
112	Housekeeping	A_baseline	A	RNA:chrI:4585114:4586184:rpl-24.1	rpl-24.1	20	0.440615356778108	baseline
113	Housekeeping	A_baseline	A	RNA:chrI:1834877:1835438:rpl-27	rpl-27	20	0.494767516559053	baseline
114	Housekeeping	A_baseline	A	RNA:chrII:7105562:7106316:rpl-33	rpl-33	20	0.561362472853158	baseline
115	Housekeeping	A_baseline	A	RNA:chrIII:7180242:7180647:rpl-36	rpl-36	20	0.445913011400596	baseline
116	Housekeeping	A_baseline	A	RNA:chrIII:7855133:7855646:rpl-35	rpl-35	20	0.343737806959743	baseline
117	Housekeeping	A_baseline	A	RNA:chrIV:653427:654576:rpl-15	rpl-15	20	0.366616743019333	baseline
118	Housekeeping	B_baseline	B	chrIV:12390229:12391053:rps-23	rps-23	2	-0.0588142306557333	baseline
119	Housekeeping	B_baseline	B	chrI:14759929:14760626:rps-26	rps-26	2	0.269679681325173	baseline
120	Housekeeping	B_baseline	B	chrV:103393:104064:rps-27	rps-27	2	0.0830626069105707	baseline
121	Housekeeping	B_baseline	B	chrV:15000017:15000594:rps-16	rps-16	2	0.0129478635209566	baseline
122	Housekeeping	B_baseline	B	chrIV:7925297:7926391:rps-2	rps-2	2	0.141292929939008	baseline
123	Housekeeping	B_baseline	B	chrIV:7083686:7084682:rps-4	rps-4	2	0.252974040339298	baseline
124	Housekeeping	B_baseline	B	chrI:6220092:6220766:rps-17	rps-17	2	-0.228310663046126	baseline
125	Housekeeping	B_baseline	B	chrI:4585114:4586184:rpl-24.1	rpl-24.1	2	0.127528122403166	baseline
126	Housekeeping	B_baseline	B	chrI:1834877:1835438:rpl-27	rpl-27	2	-0.152977732057256	baseline
127	Housekeeping	B_baseline	B	chrII:7105562:7106316:rpl-33	rpl-33	2	0.0727811130208931	baseline
128	Housekeeping	B_baseline	B	chrIII:7180242:7180647:rpl-36	rpl-36	2	-0.1175305634946	baseline
129	Housekeeping	B_baseline	B	chrIII:7855133:7855646:rpl-35	rpl-35	2	0.156963667970664	baseline
130	Housekeeping	B_baseline	B	chrIV:653427:654576:rpl-15	rpl-15	2	0.416646960324165	baseline
131	Housekeeping	B_baseline	B	chrIV:12390229:12391053:rps-23	rps-23	6	0.507944768059367	baseline
132	Housekeeping	B_baseline	B	chrI:14759929:14760626:rps-26	rps-26	6	0.512085020721248	baseline
133	Housekeeping	B_baseline	B	chrV:103393:104064:rps-27	rps-27	6	0.420615578639038	baseline
134	Housekeeping	B_baseline	B	chrV:15000017:15000594:rps-16	rps-16	6	0.326375223664729	baseline
135	Housekeeping	B_baseline	B	chrIV:7925297:7926391:rps-2	rps-2	6	0.623310609205238	baseline
136	Housekeeping	B_baseline	B	chrIV:7083686:7084682:rps-4	rps-4	6	0.220845087421008	baseline
137	Housekeeping	B_baseline	B	chrI:6220092:6220766:rps-17	rps-17	6	0.374616967645484	baseline
138	Housekeeping	B_baseline	B	chrI:4585114:4586184:rpl-24.1	rpl-24.1	6	0.452717270041185	baseline
139	Housekeeping	B_baseline	B	chrI:1834877:1835438:rpl-27	rpl-27	6	0.53611757797408	baseline
140	Housekeeping	B_baseline	B	chrII:7105562:7106316:rpl-33	rpl-33	6	0.35607189866843	baseline
141	Housekeeping	B_baseline	B	chrIII:7180242:7180647:rpl-36	rpl-36	6	0.444484849869644	baseline
142	Housekeeping	B_baseline	B	chrIII:7855133:7855646:rpl-35	rpl-35	6	0.221793024161555	baseline
143	Housekeeping	B_baseline	B	chrIV:653427:654576:rpl-15	rpl-15	6	0.68782473654523	baseline
144	Housekeeping	B_baseline	B	chrIV:12390229:12391053:rps-23	rps-23	8	-0.230247791965494	baseline
145	Housekeeping	B_baseline	B	chrI:14759929:14760626:rps-26	rps-26	8	0.442410221533308	baseline
146	Housekeeping	B_baseline	B	chrV:103393:104064:rps-27	rps-27	8	0.27862400576441	baseline
147	Housekeeping	B_baseline	B	chrV:15000017:15000594:rps-16	rps-16	8	-0.383873061002575	baseline
148	Housekeeping	B_baseline	B	chrIV:7925297:7926391:rps-2	rps-2	8	0.404121021976335	baseline
149	Housekeeping	B_baseline	B	chrIV:7083686:7084682:rps-4	rps-4	8	0.432433768400923	baseline
150	Housekeeping	B_baseline	B	chrI:6220092:6220766:rps-17	rps-17	8	-0.2197044913447	baseline
151	Housekeeping	B_baseline	B	chrI:4585114:4586184:rpl-24.1	rpl-24.1	8	0.514508252857823	baseline
152	Housekeeping	B_baseline	B	chrI:1834877:1835438:rpl-27	rpl-27	8	-0.0556833754657441	baseline
153	Housekeeping	B_baseline	B	chrII:7105562:7106316:rpl-33	rpl-33	8	0.5719574611636	baseline
154	Housekeeping	B_baseline	B	chrIII:7180242:7180647:rpl-36	rpl-36	8	0.142601055594701	baseline
155	Housekeeping	B_baseline	B	chrIII:7855133:7855646:rpl-35	rpl-35	8	0.0950748208914942	baseline
156	Housekeeping	B_baseline	B	chrIV:653427:654576:rpl-15	rpl-15	8	0.594233916120768	baseline
157	Housekeeping	B_baseline	B	chrIV:12390229:12391053:rps-23	rps-23	10	0.298067087417162	baseline
158	Housekeeping	B_baseline	B	chrI:14759929:14760626:rps-26	rps-26	10	0.523666397607842	baseline
159	Housekeeping	B_baseline	B	chrV:103393:104064:rps-27	rps-27	10	0.394299392563356	baseline
160	Housekeeping	B_baseline	B	chrV:15000017:15000594:rps-16	rps-16	10	0.146952893102851	baseline
161	Housekeeping	B_baseline	B	chrIV:7925297:7926391:rps-2	rps-2	10	0.73501119286669	baseline
162	Housekeeping	B_baseline	B	chrIV:7083686:7084682:rps-4	rps-4	10	0.454883580592193	baseline
163	Housekeeping	B_baseline	B	chrI:6220092:6220766:rps-17	rps-17	10	0.307989291234841	baseline
164	Housekeeping	B_baseline	B	chrI:4585114:4586184:rpl-24.1	rpl-24.1	10	0.550684104955988	baseline
165	Housekeeping	B_baseline	B	chrI:1834877:1835438:rpl-27	rpl-27	10	0.40574950912796	baseline
166	Housekeeping	B_baseline	B	chrII:7105562:7106316:rpl-33	rpl-33	10	0.479370836464607	baseline
167	Housekeeping	B_baseline	B	chrIII:7180242:7180647:rpl-36	rpl-36	10	0.482853478652248	baseline
168	Housekeeping	B_baseline	B	chrIII:7855133:7855646:rpl-35	rpl-35	10	0.199996175564859	baseline
169	Housekeeping	B_baseline	B	chrIV:653427:654576:rpl-15	rpl-15	10	0.752687876096444	baseline
170	Housekeeping	B_baseline	B	chrIV:12390229:12391053:rps-23	rps-23	12	0.384722565217714	baseline
171	Housekeeping	B_baseline	B	chrI:14759929:14760626:rps-26	rps-26	12	0.48607184712388	baseline
172	Housekeeping	B_baseline	B	chrV:103393:104064:rps-27	rps-27	12	0.465833658713659	baseline
173	Housekeeping	B_baseline	B	chrV:15000017:15000594:rps-16	rps-16	12	0.30143581456612	baseline
174	Housekeeping	B_baseline	B	chrIV:7925297:7926391:rps-2	rps-2	12	0.102304205454599	baseline
175	Housekeeping	B_baseline	B	chrIV:7083686:7084682:rps-4	rps-4	12	0.340479647969155	baseline
176	Housekeeping	B_baseline	B	chrI:6220092:6220766:rps-17	rps-17	12	0.237384332541964	baseline
177	Housekeeping	B_baseline	B	chrI:4585114:4586184:rpl-24.1	rpl-24.1	12	0.558304428050106	baseline
178	Housekeeping	B_baseline	B	chrI:1834877:1835438:rpl-27	rpl-27	12	0.535814606585929	baseline
179	Housekeeping	B_baseline	B	chrII:7105562:7106316:rpl-33	rpl-33	12	0.510986234112251	baseline
180	Housekeeping	B_baseline	B	chrIII:7180242:7180647:rpl-36	rpl-36	12	0.365798153983717	baseline
181	Housekeeping	B_baseline	B	chrIII:7855133:7855646:rpl-35	rpl-35	12	0.369548713905392	baseline
182	Housekeeping	B_baseline	B	chrIV:653427:654576:rpl-15	rpl-15	12	0.495023333753097	baseline
183	Housekeeping	B_baseline	B	chrIV:12390229:12391053:rps-23	rps-23	14	0.276321514295237	baseline
184	Housekeeping	B_baseline	B	chrI:14759929:14760626:rps-26	rps-26	14	0.441494456613667	baseline
185	Housekeeping	B_baseline	B	chrV:103393:104064:rps-27	rps-27	14	0.166983286623175	baseline
186	Housekeeping	B_baseline	B	chrV:15000017:15000594:rps-16	rps-16	14	0.313725406968401	baseline
187	Housekeeping	B_baseline	B	chrIV:7925297:7926391:rps-2	rps-2	14	0.318683046975475	baseline
188	Housekeeping	B_baseline	B	chrIV:7083686:7084682:rps-4	rps-4	14	0.430480701370442	baseline
189	Housekeeping	B_baseline	B	chrI:6220092:6220766:rps-17	rps-17	14	0.238326778338305	baseline
190	Housekeeping	B_baseline	B	chrI:4585114:4586184:rpl-24.1	rpl-24.1	14	0.428859292495924	baseline
191	Housekeeping	B_baseline	B	chrI:1834877:1835438:rpl-27	rpl-27	14	0.397457506463644	baseline
192	Housekeeping	B_baseline	B	chrII:7105562:7106316:rpl-33	rpl-33	14	0.349785087935571	baseline
193	Housekeeping	B_baseline	B	chrIII:7180242:7180647:rpl-36	rpl-36	14	0.29858486117238	baseline
194	Housekeeping	B_baseline	B	chrIII:7855133:7855646:rpl-35	rpl-35	14	0.377726175944764	baseline
195	Housekeeping	B_baseline	B	chrIV:653427:654576:rpl-15	rpl-15	14	0.558560316319633	baseline
196	Housekeeping	B_baseline	B	chrIV:12390229:12391053:rps-23	rps-23	16	0.283760269243409	baseline
197	Housekeeping	B_baseline	B	chrI:14759929:14760626:rps-26	rps-26	16	0.453635726508973	baseline
198	Housekeeping	B_baseline	B	chrV:103393:104064:rps-27	rps-27	16	0.255355327700098	baseline
199	Housekeeping	B_baseline	B	chrV:15000017:15000594:rps-16	rps-16	16	0.358140347649775	baseline
200	Housekeeping	B_baseline	B	chrIV:7925297:7926391:rps-2	rps-2	16	0.446989619513938	baseline
201	Housekeeping	B_baseline	B	chrIV:7083686:7084682:rps-4	rps-4	16	0.394774598142379	baseline
202	Housekeeping	B_baseline	B	chrI:6220092:6220766:rps-17	rps-17	16	0.0635574091468859	baseline
203	Housekeeping	B_baseline	B	chrI:4585114:4586184:rpl-24.1	rpl-24.1	16	0.445247503487438	baseline
204	Housekeeping	B_baseline	B	chrI:1834877:1835438:rpl-27	rpl-27	16	0.264973206170916	baseline
205	Housekeeping	B_baseline	B	chrII:7105562:7106316:rpl-33	rpl-33	16	0.293959415883164	baseline
206	Housekeeping	B_baseline	B	chrIII:7180242:7180647:rpl-36	rpl-36	16	0.120739116293318	baseline
207	Housekeeping	B_baseline	B	chrIII:7855133:7855646:rpl-35	rpl-35	16	0.313401450975813	baseline
208	Housekeeping	B_baseline	B	chrIV:653427:654576:rpl-15	rpl-15	16	0.680786197913337	baseline
209	Housekeeping	B_baseline	B	chrIV:12390229:12391053:rps-23	rps-23	18	0.450181477982777	baseline
210	Housekeeping	B_baseline	B	chrI:14759929:14760626:rps-26	rps-26	18	0.394679048724987	baseline
211	Housekeeping	B_baseline	B	chrV:103393:104064:rps-27	rps-27	18	0.358180905725231	baseline
212	Housekeeping	B_baseline	B	chrV:15000017:15000594:rps-16	rps-16	18	0.380650772444381	baseline
213	Housekeeping	B_baseline	B	chrIV:7925297:7926391:rps-2	rps-2	18	0.240224016645118	baseline
214	Housekeeping	B_baseline	B	chrIV:7083686:7084682:rps-4	rps-4	18	0.336410429449908	baseline
215	Housekeeping	B_baseline	B	chrI:6220092:6220766:rps-17	rps-17	18	0.545910739915677	baseline
216	Housekeeping	B_baseline	B	chrI:4585114:4586184:rpl-24.1	rpl-24.1	18	0.327412758471852	baseline
217	Housekeeping	B_baseline	B	chrI:1834877:1835438:rpl-27	rpl-27	18	0.608950907956154	baseline
218	Housekeeping	B_baseline	B	chrII:7105562:7106316:rpl-33	rpl-33	18	0.264692207234979	baseline
219	Housekeeping	B_baseline	B	chrIII:7180242:7180647:rpl-36	rpl-36	18	0.467780325538612	baseline
220	Housekeeping	B_baseline	B	chrIII:7855133:7855646:rpl-35	rpl-35	18	0.407392941999986	baseline
221	Housekeeping	B_baseline	B	chrIV:653427:654576:rpl-15	rpl-15	18	0.432035679157861	baseline
222	Housekeeping	B_baseline	B	chrIV:12390229:12391053:rps-23	rps-23	20	0.0495230710986037	baseline
223	Housekeeping	B_baseline	B	chrI:14759929:14760626:rps-26	rps-26	20	0.388635909046709	baseline
224	Housekeeping	B_baseline	B	chrV:103393:104064:rps-27	rps-27	20	0.170249460404846	baseline
225	Housekeeping	B_baseline	B	chrV:15000017:15000594:rps-16	rps-16	20	0.0792825568078545	baseline
226	Housekeeping	B_baseline	B	chrIV:7925297:7926391:rps-2	rps-2	20	0.317731266640761	baseline
227	Housekeeping	B_baseline	B	chrIV:7083686:7084682:rps-4	rps-4	20	0.383013872463321	baseline
228	Housekeeping	B_baseline	B	chrI:6220092:6220766:rps-17	rps-17	20	-0.093228161831268	baseline
229	Housekeeping	B_baseline	B	chrI:4585114:4586184:rpl-24.1	rpl-24.1	20	0.332700612308372	baseline
230	Housekeeping	B_baseline	B	chrI:1834877:1835438:rpl-27	rpl-27	20	0.027108122989018	baseline
231	Housekeeping	B_baseline	B	chrII:7105562:7106316:rpl-33	rpl-33	20	0.237503265977219	baseline
232	Housekeeping	B_baseline	B	chrIII:7180242:7180647:rpl-36	rpl-36	20	0.0181591111778695	baseline
233	Housekeeping	B_baseline	B	chrIII:7855133:7855646:rpl-35	rpl-35	20	0.28603355493606	baseline
234	Housekeeping	B_baseline	B	chrIV:653427:654576:rpl-15	rpl-15	20	0.570122979477245	baseline
235	Housekeeping	C_baseline	C	chrIV:12390229:12391053:rps-23	rps-23	2	0.409405743399142	baseline
236	Housekeeping	C_baseline	C	chrI:14759929:14760626:rps-26	rps-26	2	0.916442537545464	baseline
237	Housekeeping	C_baseline	C	chrV:103393:104064:rps-27	rps-27	2	0.708195137446162	baseline
238	Housekeeping	C_baseline	C	chrV:15000017:15000594:rps-16	rps-16	2	0.453485512664344	baseline
239	Housekeeping	C_baseline	C	chrIV:7925297:7926391:rps-2	rps-2	2	0.788180322824623	baseline
240	Housekeeping	C_baseline	C	chrIV:7083686:7084682:rps-4	rps-4	2	0.930596732828466	baseline
241	Housekeeping	C_baseline	C	chrI:6220092:6220766:rps-17	rps-17	2	0.288299420242564	baseline
242	Housekeeping	C_baseline	C	chrI:4585114:4586184:rpl-24.1	rpl-24.1	2	0.684193477070411	baseline
243	Housekeeping	C_baseline	C	chrI:1834877:1835438:rpl-27	rpl-27	2	0.292174941166892	baseline
244	Housekeeping	C_baseline	C	chrII:7105562:7106316:rpl-33	rpl-33	2	0.831257615639101	baseline
245	Housekeeping	C_baseline	C	chrIII:7180242:7180647:rpl-36	rpl-36	2	0.639792393745233	baseline
246	Housekeeping	C_baseline	C	chrIII:7855133:7855646:rpl-35	rpl-35	2	0.562928553505328	baseline
247	Housekeeping	C_baseline	C	chrIV:653427:654576:rpl-15	rpl-15	2	0.942562865941707	baseline
248	Housekeeping	C_baseline	C	chrIV:12390229:12391053:rps-23	rps-23	4	0.378694778904532	baseline
249	Housekeeping	C_baseline	C	chrI:14759929:14760626:rps-26	rps-26	4	0.592164929950519	baseline
250	Housekeeping	C_baseline	C	chrV:103393:104064:rps-27	rps-27	4	0.59288922460896	baseline
251	Housekeeping	C_baseline	C	chrV:15000017:15000594:rps-16	rps-16	4	0.269705457946394	baseline
252	Housekeeping	C_baseline	C	chrIV:7925297:7926391:rps-2	rps-2	4	0.537417556774759	baseline
253	Housekeeping	C_baseline	C	chrIV:7083686:7084682:rps-4	rps-4	4	0.763701668201205	baseline
254	Housekeeping	C_baseline	C	chrI:6220092:6220766:rps-17	rps-17	4	0.255255408157651	baseline
255	Housekeeping	C_baseline	C	chrI:4585114:4586184:rpl-24.1	rpl-24.1	4	0.52188763578814	baseline
256	Housekeeping	C_baseline	C	chrI:1834877:1835438:rpl-27	rpl-27	4	0.366918029087287	baseline
257	Housekeeping	C_baseline	C	chrII:7105562:7106316:rpl-33	rpl-33	4	0.645423847085944	baseline
258	Housekeeping	C_baseline	C	chrIII:7180242:7180647:rpl-36	rpl-36	4	0.610424197834563	baseline
259	Housekeeping	C_baseline	C	chrIII:7855133:7855646:rpl-35	rpl-35	4	0.531978795374207	baseline
260	Housekeeping	C_baseline	C	chrIV:653427:654576:rpl-15	rpl-15	4	0.760519413039355	baseline
261	Housekeeping	C_baseline	C	chrIV:12390229:12391053:rps-23	rps-23	6	-0.548291294493551	baseline
262	Housekeeping	C_baseline	C	chrI:14759929:14760626:rps-26	rps-26	6	-0.155553779461486	baseline
263	Housekeeping	C_baseline	C	chrV:103393:104064:rps-27	rps-27	6	-0.257619430094155	baseline
264	Housekeeping	C_baseline	C	chrV:15000017:15000594:rps-16	rps-16	6	-0.653665555363659	baseline
265	Housekeeping	C_baseline	C	chrIV:7925297:7926391:rps-2	rps-2	6	-0.202810911934402	baseline
266	Housekeeping	C_baseline	C	chrIV:7083686:7084682:rps-4	rps-4	6	0.135037728848715	baseline
267	Housekeeping	C_baseline	C	chrI:6220092:6220766:rps-17	rps-17	6	-0.885443755590256	baseline
268	Housekeeping	C_baseline	C	chrI:4585114:4586184:rpl-24.1	rpl-24.1	6	-0.12041032427317	baseline
269	Housekeeping	C_baseline	C	chrI:1834877:1835438:rpl-27	rpl-27	6	-0.614323798240228	baseline
270	Housekeeping	C_baseline	C	chrII:7105562:7106316:rpl-33	rpl-33	6	-0.232110809669351	baseline
271	Housekeeping	C_baseline	C	chrIII:7180242:7180647:rpl-36	rpl-36	6	-0.415811282743819	baseline
272	Housekeeping	C_baseline	C	chrIII:7855133:7855646:rpl-35	rpl-35	6	-0.242103529180036	baseline
273	Housekeeping	C_baseline	C	chrIV:653427:654576:rpl-15	rpl-15	6	-0.0217332653047442	baseline
274	Housekeeping	C_baseline	C	chrIV:12390229:12391053:rps-23	rps-23	8	-0.383189787506895	baseline
275	Housekeeping	C_baseline	C	chrI:14759929:14760626:rps-26	rps-26	8	0.0440627586610313	baseline
276	Housekeeping	C_baseline	C	chrV:103393:104064:rps-27	rps-27	8	-0.0813652026670756	baseline
277	Housekeeping	C_baseline	C	chrV:15000017:15000594:rps-16	rps-16	8	-0.476359034507995	baseline
278	Housekeeping	C_baseline	C	chrIV:7925297:7926391:rps-2	rps-2	8	0.00210046850274907	baseline
279	Housekeeping	C_baseline	C	chrIV:7083686:7084682:rps-4	rps-4	8	0.307373970487937	baseline
280	Housekeeping	C_baseline	C	chrI:6220092:6220766:rps-17	rps-17	8	-0.587899088679568	baseline
281	Housekeeping	C_baseline	C	chrI:4585114:4586184:rpl-24.1	rpl-24.1	8	0.0735044339426289	baseline
282	Housekeeping	C_baseline	C	chrI:1834877:1835438:rpl-27	rpl-27	8	-0.494959743152161	baseline
283	Housekeeping	C_baseline	C	chrII:7105562:7106316:rpl-33	rpl-33	8	-0.00286499931750747	baseline
284	Housekeeping	C_baseline	C	chrIII:7180242:7180647:rpl-36	rpl-36	8	-0.224251459407664	baseline
285	Housekeeping	C_baseline	C	chrIII:7855133:7855646:rpl-35	rpl-35	8	-0.0963942258202869	baseline
286	Housekeeping	C_baseline	C	chrIV:653427:654576:rpl-15	rpl-15	8	0.227410452699627	baseline
287	Housekeeping	C_baseline	C	chrIV:12390229:12391053:rps-23	rps-23	10	0.166239561750208	baseline
288	Housekeeping	C_baseline	C	chrI:14759929:14760626:rps-26	rps-26	10	0.479326856309131	baseline
289	Housekeeping	C_baseline	C	chrV:103393:104064:rps-27	rps-27	10	0.2886828313008	baseline
290	Housekeeping	C_baseline	C	chrV:15000017:15000594:rps-16	rps-16	10	0.164111590697147	baseline
291	Housekeeping	C_baseline	C	chrIV:7925297:7926391:rps-2	rps-2	10	0.377513924987639	baseline
292	Housekeeping	C_baseline	C	chrIV:7083686:7084682:rps-4	rps-4	10	0.624022443999022	baseline
293	Housekeeping	C_baseline	C	chrI:6220092:6220766:rps-17	rps-17	10	-0.137597566066382	baseline
294	Housekeeping	C_baseline	C	chrI:4585114:4586184:rpl-24.1	rpl-24.1	10	0.395037691275593	baseline
295	Housekeeping	C_baseline	C	chrI:1834877:1835438:rpl-27	rpl-27	10	0.0409983030646009	baseline
296	Housekeeping	C_baseline	C	chrII:7105562:7106316:rpl-33	rpl-33	10	0.28607860083928	baseline
297	Housekeeping	C_baseline	C	chrIII:7180242:7180647:rpl-36	rpl-36	10	0.228277179483782	baseline
298	Housekeeping	C_baseline	C	chrIII:7855133:7855646:rpl-35	rpl-35	10	0.404552702930278	baseline
299	Housekeeping	C_baseline	C	chrIV:653427:654576:rpl-15	rpl-15	10	0.525494999417734	baseline
300	Housekeeping	C_baseline	C	chrIV:12390229:12391053:rps-23	rps-23	12	0.104612629895326	baseline
301	Housekeeping	C_baseline	C	chrI:14759929:14760626:rps-26	rps-26	12	0.178205444572569	baseline
302	Housekeeping	C_baseline	C	chrV:103393:104064:rps-27	rps-27	12	0.0746413139521421	baseline
303	Housekeeping	C_baseline	C	chrV:15000017:15000594:rps-16	rps-16	12	0.104833418659662	baseline
304	Housekeeping	C_baseline	C	chrIV:7925297:7926391:rps-2	rps-2	12	0.0660566119076703	baseline
305	Housekeeping	C_baseline	C	chrIV:7083686:7084682:rps-4	rps-4	12	0.250923032211041	baseline
306	Housekeeping	C_baseline	C	chrI:6220092:6220766:rps-17	rps-17	12	-0.236487980799403	baseline
307	Housekeeping	C_baseline	C	chrI:4585114:4586184:rpl-24.1	rpl-24.1	12	0.188624864501526	baseline
308	Housekeeping	C_baseline	C	chrI:1834877:1835438:rpl-27	rpl-27	12	-0.0793344462507341	baseline
309	Housekeeping	C_baseline	C	chrII:7105562:7106316:rpl-33	rpl-33	12	-0.032425430680465	baseline
310	Housekeeping	C_baseline	C	chrIII:7180242:7180647:rpl-36	rpl-36	12	0.0930757919093292	baseline
311	Housekeeping	C_baseline	C	chrIII:7855133:7855646:rpl-35	rpl-35	12	0.253939050867322	baseline
312	Housekeeping	C_baseline	C	chrIV:653427:654576:rpl-15	rpl-15	12	0.208649332810455	baseline
313	Housekeeping	C_baseline	C	chrIV:12390229:12391053:rps-23	rps-23	16	-0.231634520218362	baseline
314	Housekeeping	C_baseline	C	chrI:14759929:14760626:rps-26	rps-26	16	0.0609950941644898	baseline
315	Housekeeping	C_baseline	C	chrV:103393:104064:rps-27	rps-27	16	-0.114738689801913	baseline
316	Housekeeping	C_baseline	C	chrV:15000017:15000594:rps-16	rps-16	16	-0.284762435064183	baseline
317	Housekeeping	C_baseline	C	chrIV:7925297:7926391:rps-2	rps-2	16	-0.0954642384554926	baseline
318	Housekeeping	C_baseline	C	chrIV:7083686:7084682:rps-4	rps-4	16	0.276996074147075	baseline
319	Housekeeping	C_baseline	C	chrI:6220092:6220766:rps-17	rps-17	16	-0.54711074065535	baseline
320	Housekeeping	C_baseline	C	chrI:4585114:4586184:rpl-24.1	rpl-24.1	16	0.0325464116095266	baseline
321	Housekeeping	C_baseline	C	chrI:1834877:1835438:rpl-27	rpl-27	16	-0.314753493268831	baseline
322	Housekeeping	C_baseline	C	chrII:7105562:7106316:rpl-33	rpl-33	16	-0.160085316494984	baseline
323	Housekeeping	C_baseline	C	chrIII:7180242:7180647:rpl-36	rpl-36	16	-0.191598184798878	baseline
324	Housekeeping	C_baseline	C	chrIII:7855133:7855646:rpl-35	rpl-35	16	0.0202731643985069	baseline
325	Housekeeping	C_baseline	C	chrIV:653427:654576:rpl-15	rpl-15	16	0.117750081188081	baseline
326	Housekeeping	C_baseline	C	chrIV:12390229:12391053:rps-23	rps-23	18	0.0505666513107145	baseline
327	Housekeeping	C_baseline	C	chrI:14759929:14760626:rps-26	rps-26	18	0.319146001035598	baseline
328	Housekeeping	C_baseline	C	chrV:103393:104064:rps-27	rps-27	18	0.348667582482895	baseline
329	Housekeeping	C_baseline	C	chrV:15000017:15000594:rps-16	rps-16	18	-0.0465982060820254	baseline
330	Housekeeping	C_baseline	C	chrIV:7925297:7926391:rps-2	rps-2	18	0.176466407855645	baseline
331	Housekeeping	C_baseline	C	chrIV:7083686:7084682:rps-4	rps-4	18	0.469972531102929	baseline
332	Housekeeping	C_baseline	C	chrI:6220092:6220766:rps-17	rps-17	18	-0.142785000968445	baseline
333	Housekeeping	C_baseline	C	chrI:4585114:4586184:rpl-24.1	rpl-24.1	18	0.320443002216362	baseline
334	Housekeeping	C_baseline	C	chrI:1834877:1835438:rpl-27	rpl-27	18	-0.0203397150627318	baseline
335	Housekeeping	C_baseline	C	chrII:7105562:7106316:rpl-33	rpl-33	18	0.258948514657722	baseline
336	Housekeeping	C_baseline	C	chrIII:7180242:7180647:rpl-36	rpl-36	18	0.29853376916744	baseline
337	Housekeeping	C_baseline	C	chrIII:7855133:7855646:rpl-35	rpl-35	18	0.262354462027209	baseline
338	Housekeeping	C_baseline	C	chrIV:653427:654576:rpl-15	rpl-15	18	0.324782983819956	baseline
339	Housekeeping	C_baseline	C	chrIV:12390229:12391053:rps-23	rps-23	20	-0.16745677674636	baseline
340	Housekeeping	C_baseline	C	chrI:14759929:14760626:rps-26	rps-26	20	0.307137628567076	baseline
341	Housekeeping	C_baseline	C	chrV:103393:104064:rps-27	rps-27	20	0.118099739390537	baseline
342	Housekeeping	C_baseline	C	chrV:15000017:15000594:rps-16	rps-16	20	-0.19738132115804	baseline
343	Housekeeping	C_baseline	C	chrIV:7925297:7926391:rps-2	rps-2	20	0.417968418933999	baseline
344	Housekeeping	C_baseline	C	chrIV:7083686:7084682:rps-4	rps-4	20	0.398723988914566	baseline
345	Housekeeping	C_baseline	C	chrI:6220092:6220766:rps-17	rps-17	20	-0.341046877066175	baseline
346	Housekeeping	C_baseline	C	chrI:4585114:4586184:rpl-24.1	rpl-24.1	20	0.256109638907418	baseline
347	Housekeeping	C_baseline	C	chrI:1834877:1835438:rpl-27	rpl-27	20	-0.166092663952738	baseline
348	Housekeeping	C_baseline	C	chrII:7105562:7106316:rpl-33	rpl-33	20	0.326139324293817	baseline
349	Housekeeping	C_baseline	C	chrIII:7180242:7180647:rpl-36	rpl-36	20	0.147631406415472	baseline
350	Housekeeping	C_baseline	C	chrIII:7855133:7855646:rpl-35	rpl-35	20	-0.0179412240764099	baseline
351	Housekeeping	C_baseline	C	chrIV:653427:654576:rpl-15	rpl-15	20	0.471753052362294	baseline
352	NHR	A_baseline	A	RNA:chrX:17518444:17528194:nhr-1	nhr-1	2	0.150256400870146	baseline
353	NHR	A_baseline	A	RNA:chrIII:7112295:7115438:nhr-10	nhr-10	2	-0.329765068863405	baseline
354	NHR	A_baseline	A	RNA:chrIV:9728675:9731314:nhr-100	nhr-100	2	-0.661698547109948	baseline
355	NHR	A_baseline	A	RNA:chrV:11570475:11572363:nhr-101	nhr-101	2	-1.37741380426657	baseline
356	NHR	A_baseline	A	RNA:chrV:15874092:15876408:nhr-102	nhr-102	2	-0.151508018969618	baseline
357	NHR	A_baseline	A	RNA:chrV:2225429:2227070:nhr-103	nhr-103	2	-0.33196256507569	baseline
358	NHR	A_baseline	A	RNA:chrIV:4784232:4788692:nhr-104	nhr-104	2	0.534970874757839	baseline
359	NHR	A_baseline	A	RNA:chrIV:7049953:7053450:nhr-105	nhr-105	2	-0.132908553102443	baseline
360	NHR	A_baseline	A	RNA:chrV:489619:491430:nhr-106	nhr-106	2	1.37757921897822	baseline
361	NHR	A_baseline	A	RNA:chrV:6995174:6997091:nhr-107	nhr-107	2	-0.0297143596631404	baseline
362	NHR	A_baseline	A	RNA:chrV:15923041:15924472:nhr-108	nhr-108	2	0.174391204083115	baseline
363	NHR	A_baseline	A	RNA:chrII:4433331:4435169:nhr-109	nhr-109	2	-0.745108403495701	baseline
364	NHR	A_baseline	A	RNA:chrIV:9070002:9073622:nhr-11	nhr-11	2	-0.352693829979867	baseline
365	NHR	A_baseline	A	RNA:chrV:1622263:1624440:nhr-110	nhr-110	2	-1.01366876853711	baseline
366	NHR	A_baseline	A	RNA:chrV:16123054:16124781:nhr-111	nhr-111	2	-2.10252784000426	baseline
367	NHR	A_baseline	A	RNA:chrV:16722010:16723844:nhr-112	nhr-112	2	-0.811236628415903	baseline
368	NHR	A_baseline	A	RNA:chrI:11473217:11482897:nhr-113	nhr-113	2	-0.652404825379986	baseline
369	NHR	A_baseline	A	RNA:chrV:4187201:4190008:nhr-114	nhr-114	2	-1.25695618651588	baseline
370	NHR	A_baseline	A	RNA:chrV:2288486:2294797:nhr-115	nhr-115	2	-0.277369814160485	baseline
371	NHR	A_baseline	A	RNA:chrV:16912233:16915352:nhr-116	nhr-116	2	0.103674221057862	baseline
372	NHR	A_baseline	A	RNA:chrV:1619414:1621520:nhr-117	nhr-117	2	0.0620460969966289	baseline
373	NHR	A_baseline	A	RNA:chrV:4407818:4410280:nhr-118	nhr-118	2	0.83992044196944	baseline
374	NHR	A_baseline	A	RNA:chrII:2794009:2800600:nhr-119	nhr-119	2	0.0372816302818879	baseline
375	NHR	A_baseline	A	RNA:chrV:10082138:10084043:nhr-12	nhr-12	2	-0.0427233350183108	baseline
376	NHR	A_baseline	A	RNA:chrX:6636560:6640620:nhr-120	nhr-120	2	0.295220373705543	baseline
377	NHR	A_baseline	A	RNA:chrIII:2449337:2454805:nhr-121	nhr-121	2	-0.483221338167905	baseline
378	NHR	A_baseline	A	RNA:chrIV:1613895:1616774:nhr-122	nhr-122	2	0.0707626666889761	baseline
379	NHR	A_baseline	A	RNA:chrV:451450:453761:nhr-123	nhr-123	2	-0.233921381341166	baseline
380	NHR	A_baseline	A	RNA:chrV:3880798:3886204:nhr-124	nhr-124	2	-0.828880838056118	baseline
381	NHR	A_baseline	A	RNA:chrV:4322120:4325515:nhr-125	nhr-125	2	0.418171357240395	baseline
382	NHR	A_baseline	A	RNA:chrV:2229080:2230984:nhr-126	nhr-126	2	0.448088511947548	baseline
383	NHR	A_baseline	A	RNA:chrV:16261646:16263953:nhr-127	nhr-127	2	0.0123594511330684	baseline
384	NHR	A_baseline	A	RNA:chrV:2222064:2225321:nhr-128	nhr-128	2	0.250446604257234	baseline
385	NHR	A_baseline	A	RNA:chrV:13329191:13331019:nhr-129	nhr-129	2	0.269684420939549	baseline
386	NHR	A_baseline	A	RNA:chrV:2192496:2196827:nhr-13	nhr-13	2	0.0286641047044114	baseline
387	NHR	A_baseline	A	RNA:chrV:480810:483339:nhr-130	nhr-130	2	0.192319520146718	baseline
388	NHR	A_baseline	A	RNA:chrV:494498:497297:nhr-131	nhr-131	2	-0.0822463012636791	baseline
389	NHR	A_baseline	A	RNA:chrV:534436:536244:nhr-132	nhr-132	2	0.377765160787199	baseline
390	NHR	A_baseline	A	RNA:chrV:2210513:2212114:nhr-133	nhr-133	2	0.0694241271551646	baseline
391	NHR	A_baseline	A	RNA:chrV:2231222:2233385:nhr-134	nhr-134	2	0.235070821300017	baseline
392	NHR	A_baseline	A	RNA:chrV:7091713:7093770:nhr-135	nhr-135	2	-0.137141761657962	baseline
393	NHR	A_baseline	A	RNA:chrV:12107141:12109311:nhr-136	nhr-136	2	-0.001830872980132	baseline
394	NHR	A_baseline	A	RNA:chrX:6661774:6669011:nhr-137	nhr-137	2	0.0872916243688719	baseline
395	NHR	A_baseline	A	RNA:chrIV:9725250:9728576:nhr-138	nhr-138	2	-0.331338545253426	baseline
396	NHR	A_baseline	A	RNA:chrV:6986134:6987773:nhr-139	nhr-139	2	-0.735091198285407	baseline
397	NHR	A_baseline	A	RNA:chrX:8473722:8476176:nhr-14	nhr-14	2	-0.0118142251730311	baseline
398	NHR	A_baseline	A	RNA:chrV:6987863:6989676:nhr-140	nhr-140	2	-0.612224187420026	baseline
399	NHR	A_baseline	A	RNA:chrV:7445064:7446833:nhr-141	nhr-141	2	-0.0846147382312897	baseline
400	NHR	A_baseline	A	RNA:chrV:5785958:5790262:nhr-142	nhr-142	2	-0.683050455238876	baseline
401	NHR	A_baseline	A	RNA:chrV:8973013:8974943:nhr-143	nhr-143	2	-0.277519640542079	baseline
402	NHR	A_baseline	A	RNA:chrV:19087722:19092668:nhr-145	nhr-145	2	-0.83263864963806	baseline
403	NHR	A_baseline	A	RNA:chrIV:1626972:1630756:nhr-146	nhr-146	2	0.0255991764027847	baseline
404	NHR	A_baseline	A	RNA:chrV:7345793:7348563:nhr-147	nhr-147	2	0.0285215468168348	baseline
405	NHR	A_baseline	A	RNA:chrV:7342155:7343838:nhr-148	nhr-148	2	0.130713629216066	baseline
406	NHR	A_baseline	A	RNA:chrV:7348210:7349641:nhr-149	nhr-149	2	-0.111640103042268	baseline
407	NHR	A_baseline	A	RNA:chrV:312720:323644:nhr-15	nhr-15	2	0.821080430885418	baseline
408	NHR	A_baseline	A	RNA:chrV:15479382:15481443:nhr-150	nhr-150	2	-0.071324247486811	baseline
409	NHR	A_baseline	A	RNA:chrV:7686349:7688228:nhr-152	nhr-152	2	0.0572690400673064	baseline
410	NHR	A_baseline	A	RNA:chrV:12104219:12106537:nhr-153	nhr-153	2	-0.280833958636212	baseline
411	NHR	A_baseline	A	RNA:chrV:12101292:12103396:nhr-154	nhr-154	2	0.382988654098582	baseline
412	NHR	A_baseline	A	RNA:chrV:539459:541485:nhr-155	nhr-155	2	-0.286155414708153	baseline
413	NHR	A_baseline	A	RNA:chrV:3906107:3908445:nhr-156	nhr-156	2	-0.441360584888321	baseline
414	NHR	A_baseline	A	RNA:chrV:3866555:3869005:nhr-157	nhr-157	2	-0.750259164847637	baseline
415	NHR	A_baseline	A	RNA:chrV:3871173:3873216:nhr-158	nhr-158	2	-0.0972220468383338	baseline
416	NHR	A_Down	A	RNA:chrV:3875244:3878382:nhr-159	nhr-159	2	-3.64264137073812	Down
417	NHR	A_baseline	A	RNA:chrII:4438866:4440874:nhr-16	nhr-16	2	0.0649787148028438	baseline
418	NHR	A_baseline	A	RNA:chrV:6980592:6982169:nhr-161	nhr-161	2	0.126856105853197	baseline
419	NHR	A_baseline	A	RNA:chrV:6990144:6991871:nhr-162	nhr-162	2	-0.427672214369388	baseline
420	NHR	A_baseline	A	RNA:chrV:6983370:6986043:nhr-163	nhr-163	2	-0.328867615144752	baseline
421	NHR	A_baseline	A	RNA:chrV:15233893:15235761:nhr-164	nhr-164	2	-0.345045822846243	baseline
422	NHR	A_baseline	A	RNA:chrI:12331084:12333413:nhr-165	nhr-165	2	0.52546291119155	baseline
423	NHR	A_baseline	A	RNA:chrII:3880244:3882182:nhr-166	nhr-166	2	0.865097585602389	baseline
424	NHR	A_baseline	A	RNA:chrX:11980206:11982045:nhr-167	nhr-167	2	1.24769851644281	baseline
425	NHR	A_baseline	A	RNA:chrV:13331113:13333871:nhr-168	nhr-168	2	0.25354203985082	baseline
426	NHR	A_Down	A	RNA:chrI:12442298:12443728:nhr-169	nhr-169	2	-4.25867054912335	Down
427	NHR	A_baseline	A	RNA:chrX:12663759:12667854:nhr-17	nhr-17	2	0.187598258018134	baseline
428	NHR	A_baseline	A	RNA:chrV:18796060:18800826:nhr-170	nhr-170	2	-0.325500953711016	baseline
429	NHR	A_baseline	A	RNA:chrV:7511764:7513725:nhr-171	nhr-171	2	0.324854611869075	baseline
430	NHR	A_baseline	A	RNA:chrV:7508993:7510602:nhr-172	nhr-172	2	0.274487733474184	baseline
431	NHR	A_baseline	A	RNA:chrX:6655527:6660375:nhr-173	nhr-173	2	0.082512276015227	baseline
432	NHR	A_baseline	A	RNA:chrI:12417385:12418800:nhr-174	nhr-174	2	1.01443732541314	baseline
433	NHR	A_baseline	A	RNA:chrV:13866690:13868602:nhr-175	nhr-175	2	-0.454965879851898	baseline
434	NHR	A_baseline	A	RNA:chrV:16071324:16072738:nhr-176	nhr-176	2	-0.405041416518827	baseline
435	NHR	A_baseline	A	RNA:chrV:1610262:1612758:nhr-177	nhr-177	2	0.600439199191254	baseline
436	NHR	A_baseline	A	RNA:chrV:1603933:1607953:nhr-178	nhr-178	2	0.101851274634918	baseline
437	NHR	A_baseline	A	RNA:chrV:1615722:1618562:nhr-179	nhr-179	2	-0.205633098527304	baseline
438	NHR	A_baseline	A	RNA:chrV:2227202:2228981:nhr-18	nhr-18	2	0.183236142177871	baseline
439	NHR	A_baseline	A	RNA:chrV:665918:667553:nhr-180	nhr-180	2	0.918788975715594	baseline
440	NHR	A_baseline	A	RNA:chrV:4095039:4100485:nhr-181	nhr-181	2	0.282372174996325	baseline
441	NHR	A_baseline	A	RNA:chrV:2257419:2259913:nhr-182	nhr-182	2	0.116102760484212	baseline
442	NHR	A_baseline	A	RNA:chrV:2262488:2264634:nhr-183	nhr-183	2	-0.67226207125574	baseline
443	NHR	A_baseline	A	RNA:chrV:2212870:2214478:nhr-184	nhr-184	2	0.0799555159799676	baseline
444	NHR	A_baseline	A	RNA:chrV:3844644:3847151:nhr-185	nhr-185	2	-0.377696832201868	baseline
445	NHR	A_baseline	A	RNA:chrV:3852285:3854947:nhr-186	nhr-186	2	-1.43963127292237	baseline
446	NHR	A_baseline	A	RNA:chrV:3861088:3862933:nhr-187	nhr-187	2	0.393136130649365	baseline
447	NHR	A_Down	A	RNA:chrV:3856295:3857861:nhr-188	nhr-188	2	-2.26076213923562	Down
448	NHR	A_baseline	A	RNA:chrV:3858434:3860243:nhr-189	nhr-189	2	-1.74046053483074	baseline
449	NHR	A_baseline	A	RNA:chrII:9598179:9605526:nhr-19	nhr-19	2	-0.162985211498153	baseline
450	NHR	A_baseline	A	RNA:chrV:640748:642924:nhr-190	nhr-190	2	-0.135063128128386	baseline
451	NHR	A_baseline	A	RNA:chrV:10069368:10070641:nhr-192	nhr-192	2	0.264368256034244	baseline
452	NHR	A_baseline	A	RNA:chrV:16342428:16344401:nhr-193	nhr-193	2	-1.86970369564224	baseline
453	NHR	A_baseline	A	RNA:chrV:8970694:8972371:nhr-195	nhr-195	2	-0.495952213895024	baseline
454	NHR	A_baseline	A	RNA:chrV:15685725:15687714:nhr-196	nhr-196	2	-1.22607524572866	baseline
455	NHR	A_baseline	A	RNA:chrV:15687959:15689759:nhr-197	nhr-197	2	-1.21365691576696	baseline
456	NHR	A_baseline	A	RNA:chrV:15693993:15696217:nhr-198	nhr-198	2	-1.81968703865065	baseline
457	NHR	A_baseline	A	RNA:chrV:15698527:15699899:nhr-199	nhr-199	2	-1.70780952547512	baseline
458	NHR	A_baseline	A	RNA:chrI:5818473:5821134:nhr-2	nhr-2	2	0.40195640897645	baseline
459	NHR	A_baseline	A	RNA:chrIII:4230435:4233219:nhr-20	nhr-20	2	-0.24382710859256	baseline
460	NHR	A_baseline	A	RNA:chrV:465183:467506:nhr-201	nhr-201	2	-0.381303238488651	baseline
461	NHR	A_baseline	A	RNA:chrV:462587:464963:nhr-202	nhr-202	2	-0.883611271910136	baseline
462	NHR	A_baseline	A	RNA:chrV:459733:461899:nhr-203	nhr-203	2	-0.138056362123935	baseline
463	NHR	A_baseline	A	RNA:chrV:254839:258830:nhr-204	nhr-204	2	0.0789161491480835	baseline
464	NHR	A_baseline	A	RNA:chrV:10080082:10081776:nhr-205	nhr-205	2	0.146193961132833	baseline
465	NHR	A_baseline	A	RNA:chrV:12092005:12093861:nhr-206	nhr-206	2	-0.197756522771131	baseline
466	NHR	A_baseline	A	RNA:chrV:12096145:12097886:nhr-207	nhr-207	2	-0.828205523629588	baseline
467	NHR	A_baseline	A	RNA:chrV:12094316:12095947:nhr-208	nhr-208	2	-0.352756619472644	baseline
468	NHR	A_baseline	A	RNA:chrV:12098148:12100111:nhr-209	nhr-209	2	0.637442053618162	baseline
469	NHR	A_baseline	A	RNA:chrII:7339228:7349133:nhr-21	nhr-21	2	-0.555266939122606	baseline
470	NHR	A_baseline	A	RNA:chrV:517793:519601:nhr-210	nhr-210	2	0.00449077575525956	baseline
471	NHR	A_baseline	A	RNA:chrV:486983:489142:nhr-211	nhr-211	2	-0.120960776392677	baseline
472	NHR	A_baseline	A	RNA:chrV:484856:486895:nhr-212	nhr-212	2	0.231147732718386	baseline
473	NHR	A_baseline	A	RNA:chrV:15894440:15896765:nhr-213	nhr-213	2	-0.49445571369352	baseline
474	NHR	A_baseline	A	RNA:chrX:12700392:12702063:nhr-214	nhr-214	2	0.546392330960256	baseline
475	NHR	A_baseline	A	RNA:chrV:5354052:5358872:nhr-216	nhr-216	2	-1.1237110424093	baseline
476	NHR	A_baseline	A	RNA:chrI:12341144:12342826:nhr-217	nhr-217	2	0.83992044196944	baseline
477	NHR	A_baseline	A	RNA:chrV:16258441:16260686:nhr-218	nhr-218	2	-0.42473633252937	baseline
478	NHR	A_baseline	A	RNA:chrV:8964710:8968406:nhr-219	nhr-219	2	0.357121392082333	baseline
479	NHR	A_baseline	A	RNA:chrII:6446194:6449807:nhr-22	nhr-22	2	0.361884058977977	baseline
480	NHR	A_baseline	A	RNA:chrV:3532930:3535235:nhr-221	nhr-221	2	-1.0289549163778	baseline
481	NHR	A_baseline	A	RNA:chrV:3541585:3543444:nhr-222	nhr-222	2	0.196855732358753	baseline
482	NHR	A_baseline	A	RNA:chrV:15796386:15797534:nhr-223	nhr-223	2	0.83992044196944	baseline
483	NHR	A_baseline	A	RNA:chrV:2288271:2290468:nhr-225	nhr-225	2	0.140627654958375	baseline
484	NHR	A_baseline	A	RNA:chrV:2294821:2296974:nhr-226	nhr-226	2	-2.05136841077259	baseline
485	NHR	A_baseline	A	RNA:chrV:2285431:2287515:nhr-227	nhr-227	2	-0.144289540620074	baseline
486	NHR	A_baseline	A	RNA:chrV:2281768:2284956:nhr-228	nhr-228	2	0.386912954565076	baseline
487	NHR	A_baseline	A	RNA:chrIV:17028930:17030594:nhr-229	nhr-229	2	-1.19739837687159	baseline
488	NHR	A_baseline	A	RNA:chrI:7214744:7221827:nhr-23	nhr-23	2	-0.00953208677486746	baseline
489	NHR	A_baseline	A	RNA:chrV:18846790:18852729:nhr-230	nhr-230	2	-0.508394197622008	baseline
490	NHR	A_baseline	A	RNA:chrV:18790957:18794781:nhr-231	nhr-231	2	-0.633716270095481	baseline
491	NHR	A_baseline	A	RNA:chrV:10256169:10258783:nhr-232	nhr-232	2	0.276115167298184	baseline
492	NHR	A_baseline	A	RNA:chrII:12636677:12638490:nhr-234	nhr-234	2	-0.286155414708153	baseline
493	NHR	A_baseline	A	RNA:chrII:12640669:12642917:nhr-235	nhr-235	2	-1.19739837687159	baseline
494	NHR	A_baseline	A	RNA:chrIV:2327125:2329640:nhr-236	nhr-236	2	-0.587102806668736	baseline
495	NHR	A_baseline	A	RNA:chrV:1625186:1626818:nhr-237	nhr-237	2	-0.733385067290436	baseline
496	NHR	A_baseline	A	RNA:chrV:1628102:1629432:nhr-238	nhr-238	2	-0.239642446775442	baseline
497	NHR	A_baseline	A	RNA:chrIII:2562211:2566589:nhr-239	nhr-239	2	0.021698358268638	baseline
498	NHR	A_baseline	A	RNA:chrV:18699450:18700992:nhr-241	nhr-241	2	-0.286155414708153	baseline
499	NHR	A_baseline	A	RNA:chrIV:2578931:2581583:nhr-242	nhr-242	2	-0.286155414708153	baseline
500	NHR	A_baseline	A	RNA:chrV:18895283:18900537:nhr-243	nhr-243	2	0.402542508429732	baseline
501	NHR	A_baseline	A	RNA:chrI:11431393:11432153:nhr-244	nhr-244	2	-1.81342755525682	baseline
502	NHR	A_baseline	A	RNA:chrI:11477743:11482071:nhr-245	nhr-245	2	-0.539367514646883	baseline
503	NHR	A_baseline	A	RNA:chrV:15316496:15318425:nhr-246	nhr-246	2	-0.375396273869117	baseline
504	NHR	A_baseline	A	RNA:chrV:15323852:15325351:nhr-247	nhr-247	2	0.558673806751492	baseline
505	NHR	A_baseline	A	RNA:chrV:17103409:17104627:nhr-248	nhr-248	2	-0.286155414708153	baseline
506	NHR	A_baseline	A	RNA:chrIV:6971897:6972527:nhr-249	nhr-249	2	-2.21019120205265	baseline
507	NHR	A_baseline	A	RNA:chrX:13008492:13013962:nhr-25	nhr-25	2	0.0508407065378394	baseline
508	NHR	A_baseline	A	RNA:chrV:600530:602482:nhr-251	nhr-251	2	-1.74046053483074	baseline
509	NHR	A_baseline	A	RNA:chrV:404618:405997:nhr-252	nhr-252	2	0.83992044196944	baseline
510	NHR	A_baseline	A	RNA:chrV:396592:398933:nhr-253	nhr-253	2	-0.386160583074176	baseline
511	NHR	A_baseline	A	RNA:chrV:392627:395117:nhr-254	nhr-254	2	1.01443732541314	baseline
512	NHR	A_Down	A	RNA:chrX:15742609:15744298:nhr-255	nhr-255	2	-2.2505072131231	Down
513	NHR	A_baseline	A	RNA:chrV:1743770:1747981:nhr-256	nhr-256	2	-0.0545239893458077	baseline
514	NHR	A_Down	A	RNA:chrII:3852953:3854615:nhr-257	nhr-257	2	-2.2505072131231	Down
515	NHR	A_baseline	A	RNA:chrIV:8045044:8047490:nhr-258	nhr-258	2	0.141475427103773	baseline
516	NHR	A_Up	A	RNA:chrI:11436781:11437407:nhr-259	nhr-259	2	3.01144013318372	Up
517	NHR	A_baseline	A	RNA:chrX:12695588:12698000:nhr-26	nhr-26	2	-2.24653307262455	baseline
518	NHR	A_baseline	A	RNA:chrV:1509950:1511637:nhr-260	nhr-260	2	0.26417656954678	baseline
519	NHR	A_baseline	A	RNA:chrII:3863083:3864752:nhr-261	nhr-261	2	0.981786316057519	baseline
520	NHR	A_Up	A	RNA:chrV:16904911:16906787:nhr-262	nhr-262	2	2.56080908204555	Up
521	NHR	A_baseline	A	RNA:chrV:7340405:7342042:nhr-263	nhr-263	2	0.504095542880549	baseline
522	NHR	A_Up	A	RNA:chrIV:9292295:9293925:nhr-264	nhr-264	2	3.3378037506026	Up
523	NHR	A_baseline	A	RNA:chrI:12251905:12253554:nhr-265	nhr-265	2	-0.286155414708153	baseline
524	NHR	A_Up	A	RNA:chrIV:9284892:9286446:nhr-267	nhr-267	2	3.88803368870715	Up
525	NHR	A_Down	A	RNA:chrV:15690251:15691606:nhr-268	nhr-268	2	-2.5895325344866	Down
526	NHR	A_baseline	A	RNA:chrV:15368469:15369807:nhr-269	nhr-269	2	-1.12443135644551	baseline
527	NHR	A_baseline	A	RNA:chrX:12705623:12808249:nhr-27	nhr-27	2	0.0465110165998546	baseline
528	NHR	A_baseline	A	RNA:chrV:802549:804741:nhr-270	nhr-270	2	-0.597459372416682	baseline
529	NHR	A_baseline	A	RNA:chrV:16578458:16580524:nhr-271	nhr-271	2	-0.286155414708153	baseline
530	NHR	A_baseline	A	RNA:chrX:12703329:12704821:nhr-272	nhr-272	2	-1.57561184433016	baseline
531	NHR	A_baseline	A	RNA:chrII:4435299:4436998:nhr-273	nhr-273	2	-0.0647541299898201	baseline
532	NHR	A_baseline	A	RNA:chrIV:1637858:1645298:nhr-274	nhr-274	2	0.166370364459284	baseline
533	NHR	A_baseline	A	RNA:chrV:2264908:2267058:nhr-275	nhr-275	2	0.699237408936284	baseline
534	NHR	A_baseline	A	RNA:chrI:14041626:14043478:nhr-276	nhr-276	2	0.83992044196944	baseline
535	NHR	A_baseline	A	RNA:chrIV:2742994:2747478:nhr-277	nhr-277	2	-0.277846163017917	baseline
536	NHR	A_baseline	A	RNA:chrX:16354975:16359660:nhr-28	nhr-28	2	-0.375650641346553	baseline
537	NHR	A_baseline	A	RNA:chrIII:130179:130750:nhr-280	nhr-280	2	-0.0123105577249578	baseline
538	NHR	A_baseline	A	RNA:chrX:14111249:14113447:nhr-281	nhr-281	2	-0.0173153945980034	baseline
539	NHR	A_baseline	A	RNA:chrV:15812281:15813104:nhr-282	nhr-282	2	-1.19739837687159	baseline
540	NHR	A_baseline	A	RNA:chrV:15774945:15776676:nhr-283	nhr-283	2	-1.85480946634867	baseline
541	NHR	A_Down	A	RNA:chrV:15777717:15779247:nhr-285	nhr-285	2	-3.30361604937462	Down
542	NHR	A_baseline	A	RNA:chrV:7089470:7091610:nhr-286	nhr-286	2	-0.181544993299046	baseline
543	NHR	A_baseline	A	RNA:chrV:18380619:18382690:nhr-288	nhr-288	2	-0.286155414708153	baseline
544	NHR	A_baseline	A	RNA:chrV:2574180:2575410:nhr-290	nhr-290	2	-1.47988300492429	baseline
545	NHR	A_baseline	A	RNA:chrV:15318960:15320553:nhr-291	nhr-291	2	0.639619570224229	baseline
546	NHR	A_baseline	A	RNA:chrX:14558503:14561429:nhr-3	nhr-3	2	-0.31967232101953	baseline
547	NHR	A_baseline	A	RNA:chrV:9045170:9046967:nhr-30	nhr-30	2	-1.40301950386138	baseline
548	NHR	A_baseline	A	RNA:chrIV:8022655:8029513:nhr-31	nhr-31	2	0.110531207816639	baseline
549	NHR	A_baseline	A	RNA:chrX:13251963:13256289:nhr-32	nhr-32	2	-0.0306486956867954	baseline
550	NHR	A_baseline	A	RNA:chrIV:9664366:9675672:nhr-34	nhr-34	2	-0.48812787245905	baseline
551	NHR	A_baseline	A	RNA:chrX:4532690:4537546:nhr-35	nhr-35	2	0.0916956133670323	baseline
552	NHR	A_baseline	A	RNA:chrV:9258137:9261589:nhr-36	nhr-36	2	0.205466932279653	baseline
553	NHR	A_baseline	A	RNA:chrV:6622267:6624694:nhr-37	nhr-37	2	-1.18100590641133	baseline
554	NHR	A_baseline	A	RNA:chrIV:9710186:9712420:nhr-38	nhr-38	2	-0.245839403637701	baseline
555	NHR	A_baseline	A	RNA:chrV:9303325:9304622:nhr-39	nhr-39	2	-1.19739837687159	baseline
556	NHR	A_baseline	A	RNA:chrIV:9879328:9882152:nhr-4	nhr-4	2	-0.367966028272894	baseline
557	NHR	A_baseline	A	RNA:chrX:2594002:2606732:nhr-40	nhr-40	2	-0.283356295033412	baseline
558	NHR	A_baseline	A	RNA:chrIV:1386214:1399542:nhr-41	nhr-41	2	0.279835457229164	baseline
559	NHR	A_baseline	A	RNA:chrV:6998818:7000651:nhr-42	nhr-42	2	0.119364084088323	baseline
560	NHR	A_baseline	A	RNA:chrIV:11899659:11902976:nhr-43	nhr-43	2	-0.188026788800057	baseline
561	NHR	A_baseline	A	RNA:chrV:8961877:8964105:nhr-44	nhr-44	2	0.348165621112811	baseline
562	NHR	A_baseline	A	RNA:chrX:4656432:4660318:nhr-45	nhr-45	2	0.41806004479606	baseline
563	NHR	A_baseline	A	RNA:chrIV:5747362:5757862:nhr-46	nhr-46	2	-0.00516630228514531	baseline
564	NHR	A_baseline	A	RNA:chrV:5505252:5509956:nhr-47	nhr-47	2	0.00866060996490643	baseline
565	NHR	A_baseline	A	RNA:chrX:15708212:15716865:nhr-48	nhr-48	2	0.192487041231854	baseline
566	NHR	A_baseline	A	RNA:chrI:9869662:9874590:nhr-49	nhr-49	2	0.304738753656724	baseline
567	NHR	A_baseline	A	RNA:chrIV:15400276:15407406:nhr-5	nhr-5	2	0.0947298702652273	baseline
568	NHR	A_baseline	A	RNA:chrV:15997725:16000653:nhr-50	nhr-50	2	-0.0241204903444382	baseline
569	NHR	A_baseline	A	RNA:chrV:15674025:15675620:nhr-51	nhr-51	2	-1.41683851989313	baseline
570	NHR	A_baseline	A	RNA:chrV:15677581:15680074:nhr-52	nhr-52	2	0.0732976266524619	baseline
571	NHR	A_baseline	A	RNA:chrV:15700605:15702363:nhr-53	nhr-53	2	0.109909112559173	baseline
572	NHR	A_baseline	A	RNA:chrV:16503946:16505917:nhr-54	nhr-54	2	0.62967302303708	baseline
573	NHR	A_baseline	A	RNA:chrV:478161:480713:nhr-55	nhr-55	2	-0.151857748767504	baseline
574	NHR	A_baseline	A	RNA:chrV:2219003:2221305:nhr-56	nhr-56	2	-0.0512228907577	baseline
575	NHR	A_baseline	A	RNA:chrV:4131888:4134981:nhr-57	nhr-57	2	-0.50732033766497	baseline
576	NHR	A_baseline	A	RNA:chrV:532258:534069:nhr-58	nhr-58	2	0.24442212568719	baseline
577	NHR	A_baseline	A	RNA:chrV:2276017:2278246:nhr-59	nhr-59	2	0.105411435523105	baseline
578	NHR	A_baseline	A	RNA:chrIII:3563683:3578771:nhr-6	nhr-6	2	0.965295801303552	baseline
579	NHR	A_baseline	A	RNA:chrV:15770301:15773241:nhr-60	nhr-60	2	-0.452322262541439	baseline
580	NHR	A_baseline	A	RNA:chrII:14816135:14818541:nhr-61	nhr-61	2	0.00692983031293856	baseline
581	NHR	A_baseline	A	RNA:chrI:9839597:9844809:nhr-62	nhr-62	2	-1.34265267760357	baseline
582	NHR	A_baseline	A	RNA:chrV:16002587:16004735:nhr-63	nhr-63	2	0.236760534758561	baseline
583	NHR	A_baseline	A	RNA:chrI:3101850:3109609:nhr-64	nhr-64	2	-0.23489409641276	baseline
584	NHR	A_baseline	A	RNA:chrV:18839309:18845441:nhr-65	nhr-65	2	-0.295771486060325	baseline
585	NHR	A_baseline	A	RNA:chrIV:8226330:8236602:nhr-66	nhr-66	2	-0.205356440908516	baseline
586	NHR	A_baseline	A	RNA:chrIV:11169833:11174786:nhr-67	nhr-67	2	-0.153255653274009	baseline
587	NHR	A_baseline	A	RNA:chrV:11573439:11577931:nhr-68	nhr-68	2	-1.86362762557055	baseline
588	NHR	A_baseline	A	RNA:chrI:9879182:9881504:nhr-69	nhr-69	2	-0.432525587044019	baseline
589	NHR	A_baseline	A	RNA:chrIV:11266294:11271352:nhr-7	nhr-7	2	0.0508297625566049	baseline
590	NHR	A_baseline	A	RNA:chrV:18616586:18620242:nhr-70	nhr-70	2	0.440801984782559	baseline
591	NHR	A_baseline	A	RNA:chrX:13747314:13751797:nhr-71	nhr-71	2	-0.178827672129196	baseline
592	NHR	A_baseline	A	RNA:chrII:3849052:3850725:nhr-72	nhr-72	2	0.563806274274973	baseline
593	NHR	A_baseline	A	RNA:chrI:11433670:11436018:nhr-73	nhr-73	2	1.36397392401465	baseline
594	NHR	A_baseline	A	RNA:chrI:11428979:11432156:nhr-74	nhr-74	2	-1.46345667780901	baseline
595	NHR	A_baseline	A	RNA:chrIV:627536:633966:nhr-76	nhr-76	2	-0.794878106360294	baseline
596	NHR	A_baseline	A	RNA:chrI:12384276:12385731:nhr-77	nhr-77	2	-1.19739837687159	baseline
597	NHR	A_baseline	A	RNA:chrIV:4274340:4277875:nhr-78	nhr-78	2	0.566415159309394	baseline
598	NHR	A_baseline	A	RNA:chrV:19207680:19211895:nhr-79	nhr-79	2	0.116758518245063	baseline
599	NHR	A_baseline	A	RNA:chrIV:7710974:7714198:nhr-8	nhr-8	2	0.666318972868314	baseline
600	NHR	A_baseline	A	RNA:chrIII:12164:14869:nhr-80	nhr-80	2	-0.146812708626876	baseline
601	NHR	A_Up	A	RNA:chrI:12328099:12329508:nhr-81	nhr-81	2	3.20505663271116	Up
602	NHR	A_baseline	A	RNA:chrI:12245455:12246751:nhr-82	nhr-82	2	-1.19739837687159	baseline
603	NHR	A_baseline	A	RNA:chrV:15876731:15879619:nhr-84	nhr-84	2	0.297845783232995	baseline
604	NHR	A_baseline	A	RNA:chrI:13055200:13062122:nhr-85	nhr-85	2	1.0488370567106	baseline
605	NHR	A_baseline	A	RNA:chrV:2060992:2066844:nhr-86	nhr-86	2	-0.205663993251523	baseline
606	NHR	A_baseline	A	RNA:chrIV:1624028:1626705:nhr-87	nhr-87	2	-0.136458479644623	baseline
607	NHR	A_baseline	A	RNA:chrII:2976638:2987023:nhr-88	nhr-88	2	0.436517239617222	baseline
608	NHR	A_baseline	A	RNA:chrI:12439935:12441253:nhr-89	nhr-89	2	-0.286155414708153	baseline
609	NHR	A_baseline	A	RNA:chrIII:7095552:7097079:nhr-9	nhr-9	2	0.83992044196944	baseline
610	NHR	A_baseline	A	RNA:chrV:610444:612513:nhr-90	nhr-90	2	0.352825073717027	baseline
611	NHR	A_baseline	A	RNA:chrX:15309374:15314894:nhr-91	nhr-91	2	-0.0159600155351921	baseline
612	NHR	A_baseline	A	RNA:chrIV:1620093:1623761:nhr-92	nhr-92	2	-0.0572704916349932	baseline
613	NHR	A_baseline	A	RNA:chrV:3536141:3538407:nhr-93	nhr-93	2	0.801951871225407	baseline
614	NHR	A_baseline	A	RNA:chrV:7684051:7686335:nhr-94	nhr-94	2	0.0285170242652463	baseline
615	NHR	A_baseline	A	RNA:chrV:19076653:19082641:nhr-95	nhr-95	2	0.139476571572136	baseline
616	NHR	A_baseline	A	RNA:chrV:2233476:2235180:nhr-96	nhr-96	2	-0.159163980229769	baseline
617	NHR	A_baseline	A	RNA:chrIV:9757647:9764494:nhr-97	nhr-97	2	0.19135795479543	baseline
618	NHR	A_baseline	A	RNA:chrV:453748:456795:nhr-98	nhr-98	2	-0.418951630045781	baseline
619	NHR	A_baseline	A	RNA:chrV:474777:477153:nhr-99	nhr-99	2	0.1593959953074	baseline
620	NHR	A_baseline	A	RNA:chrX:17518444:17528194:nhr-1	nhr-1	4	0.302323955974868	baseline
621	NHR	A_baseline	A	RNA:chrIII:7112295:7115438:nhr-10	nhr-10	4	-0.17314650368152	baseline
622	NHR	A_baseline	A	RNA:chrIV:9728675:9731314:nhr-100	nhr-100	4	-0.0745932954857468	baseline
623	NHR	A_baseline	A	RNA:chrV:11570475:11572363:nhr-101	nhr-101	4	-0.385433492707714	baseline
624	NHR	A_baseline	A	RNA:chrV:15874092:15876408:nhr-102	nhr-102	4	-0.169373131172904	baseline
625	NHR	A_baseline	A	RNA:chrV:2225429:2227070:nhr-103	nhr-103	4	0.212999995406203	baseline
626	NHR	A_baseline	A	RNA:chrIV:4784232:4788692:nhr-104	nhr-104	4	-0.0172432048036691	baseline
627	NHR	A_baseline	A	RNA:chrIV:7049953:7053450:nhr-105	nhr-105	4	-0.210790915589923	baseline
628	NHR	A_baseline	A	RNA:chrV:489619:491430:nhr-106	nhr-106	4	1.33156471837781	baseline
629	NHR	A_baseline	A	RNA:chrV:6995174:6997091:nhr-107	nhr-107	4	0.00931081375662351	baseline
630	NHR	A_baseline	A	RNA:chrV:15923041:15924472:nhr-108	nhr-108	4	0.397811456927597	baseline
631	NHR	A_baseline	A	RNA:chrII:4433331:4435169:nhr-109	nhr-109	4	-0.253767423615573	baseline
632	NHR	A_baseline	A	RNA:chrIV:9070002:9073622:nhr-11	nhr-11	4	0.231305013219218	baseline
633	NHR	A_baseline	A	RNA:chrV:1622263:1624440:nhr-110	nhr-110	4	0.170597222271543	baseline
634	NHR	A_baseline	A	RNA:chrV:16123054:16124781:nhr-111	nhr-111	4	-1.09122762420811	baseline
635	NHR	A_baseline	A	RNA:chrV:16722010:16723844:nhr-112	nhr-112	4	-1.15384543132289	baseline
636	NHR	A_baseline	A	RNA:chrI:11473217:11482897:nhr-113	nhr-113	4	0.690133207112604	baseline
637	NHR	A_baseline	A	RNA:chrV:4187201:4190008:nhr-114	nhr-114	4	0.909308579214547	baseline
638	NHR	A_baseline	A	RNA:chrV:2288486:2294797:nhr-115	nhr-115	4	0.280396425814755	baseline
639	NHR	A_baseline	A	RNA:chrV:16912233:16915352:nhr-116	nhr-116	4	0.301877172445178	baseline
640	NHR	A_baseline	A	RNA:chrV:1619414:1621520:nhr-117	nhr-117	4	0.143754862583895	baseline
641	NHR	A_baseline	A	RNA:chrV:4407818:4410280:nhr-118	nhr-118	4	-0.191256627313895	baseline
642	NHR	A_baseline	A	RNA:chrII:2794009:2800600:nhr-119	nhr-119	4	-0.231947830698189	baseline
643	NHR	A_baseline	A	RNA:chrV:10082138:10084043:nhr-12	nhr-12	4	-0.358281315141067	baseline
644	NHR	A_baseline	A	RNA:chrX:6636560:6640620:nhr-120	nhr-120	4	0.324803357737742	baseline
645	NHR	A_baseline	A	RNA:chrIII:2449337:2454805:nhr-121	nhr-121	4	-0.417901882687024	baseline
646	NHR	A_baseline	A	RNA:chrIV:1613895:1616774:nhr-122	nhr-122	4	0.206056065255171	baseline
647	NHR	A_baseline	A	RNA:chrV:451450:453761:nhr-123	nhr-123	4	0.181519059122115	baseline
648	NHR	A_baseline	A	RNA:chrV:3880798:3886204:nhr-124	nhr-124	4	0.127417978400645	baseline
649	NHR	A_baseline	A	RNA:chrV:4322120:4325515:nhr-125	nhr-125	4	-0.642926643754874	baseline
650	NHR	A_baseline	A	RNA:chrV:2229080:2230984:nhr-126	nhr-126	4	0.217568206781902	baseline
651	NHR	A_baseline	A	RNA:chrV:16261646:16263953:nhr-127	nhr-127	4	-0.0257523869126301	baseline
652	NHR	A_baseline	A	RNA:chrV:2222064:2225321:nhr-128	nhr-128	4	-0.293711959642789	baseline
653	NHR	A_baseline	A	RNA:chrV:13329191:13331019:nhr-129	nhr-129	4	-0.0356689642774665	baseline
654	NHR	A_baseline	A	RNA:chrV:2192496:2196827:nhr-13	nhr-13	4	-0.239274328288425	baseline
655	NHR	A_baseline	A	RNA:chrV:480810:483339:nhr-130	nhr-130	4	0.470672248523014	baseline
656	NHR	A_baseline	A	RNA:chrV:494498:497297:nhr-131	nhr-131	4	-0.155666784456813	baseline
657	NHR	A_baseline	A	RNA:chrV:534436:536244:nhr-132	nhr-132	4	0.279134229197674	baseline
658	NHR	A_baseline	A	RNA:chrV:2210513:2212114:nhr-133	nhr-133	4	0.206136633332423	baseline
659	NHR	A_baseline	A	RNA:chrV:2231222:2233385:nhr-134	nhr-134	4	0.435334325450061	baseline
660	NHR	A_baseline	A	RNA:chrV:7091713:7093770:nhr-135	nhr-135	4	-0.223723449968913	baseline
661	NHR	A_baseline	A	RNA:chrV:12107141:12109311:nhr-136	nhr-136	4	-0.134227987589202	baseline
662	NHR	A_baseline	A	RNA:chrX:6661774:6669011:nhr-137	nhr-137	4	-0.0571550774534797	baseline
663	NHR	A_baseline	A	RNA:chrIV:9725250:9728576:nhr-138	nhr-138	4	-0.318337338340228	baseline
664	NHR	A_baseline	A	RNA:chrV:6986134:6987773:nhr-139	nhr-139	4	-0.441582388473068	baseline
665	NHR	A_baseline	A	RNA:chrX:8473722:8476176:nhr-14	nhr-14	4	-0.549576928573457	baseline
666	NHR	A_baseline	A	RNA:chrV:6987863:6989676:nhr-140	nhr-140	4	-0.374745950989712	baseline
667	NHR	A_baseline	A	RNA:chrV:7445064:7446833:nhr-141	nhr-141	4	-1.45144035589035	baseline
668	NHR	A_baseline	A	RNA:chrV:5785958:5790262:nhr-142	nhr-142	4	-0.829656130788267	baseline
669	NHR	A_baseline	A	RNA:chrV:8973013:8974943:nhr-143	nhr-143	4	-0.102425084708899	baseline
670	NHR	A_baseline	A	RNA:chrV:19087722:19092668:nhr-145	nhr-145	4	-0.286719119772146	baseline
671	NHR	A_baseline	A	RNA:chrIV:1626972:1630756:nhr-146	nhr-146	4	0.110349688991286	baseline
672	NHR	A_baseline	A	RNA:chrV:7345793:7348563:nhr-147	nhr-147	4	-0.386620949817861	baseline
673	NHR	A_baseline	A	RNA:chrV:7342155:7343838:nhr-148	nhr-148	4	0.186828267645804	baseline
674	NHR	A_baseline	A	RNA:chrV:7348210:7349641:nhr-149	nhr-149	4	-0.282737776432309	baseline
675	NHR	A_baseline	A	RNA:chrV:312720:323644:nhr-15	nhr-15	4	-0.451934556584079	baseline
676	NHR	A_baseline	A	RNA:chrV:15479382:15481443:nhr-150	nhr-150	4	-0.114972197776623	baseline
677	NHR	A_baseline	A	RNA:chrV:7686349:7688228:nhr-152	nhr-152	4	0.240148387150968	baseline
678	NHR	A_baseline	A	RNA:chrV:12104219:12106537:nhr-153	nhr-153	4	0.260520839590063	baseline
679	NHR	A_baseline	A	RNA:chrV:12101292:12103396:nhr-154	nhr-154	4	-0.450045825768223	baseline
680	NHR	A_baseline	A	RNA:chrV:539459:541485:nhr-155	nhr-155	4	-0.191256627313895	baseline
681	NHR	A_baseline	A	RNA:chrV:3906107:3908445:nhr-156	nhr-156	4	1.2080321079412	baseline
682	NHR	A_baseline	A	RNA:chrV:3866555:3869005:nhr-157	nhr-157	4	0.488632238048753	baseline
683	NHR	A_baseline	A	RNA:chrV:3871173:3873216:nhr-158	nhr-158	4	0.422143656200616	baseline
684	NHR	A_baseline	A	RNA:chrV:3875244:3878382:nhr-159	nhr-159	4	0.891243739605013	baseline
685	NHR	A_baseline	A	RNA:chrII:4438866:4440874:nhr-16	nhr-16	4	-0.114923998916538	baseline
686	NHR	A_baseline	A	RNA:chrV:6980592:6982169:nhr-161	nhr-161	4	-0.580221691931805	baseline
687	NHR	A_baseline	A	RNA:chrV:6990144:6991871:nhr-162	nhr-162	4	-1.02151717465336	baseline
688	NHR	A_baseline	A	RNA:chrV:6983370:6986043:nhr-163	nhr-163	4	-0.462979812429507	baseline
689	NHR	A_baseline	A	RNA:chrV:15233893:15235761:nhr-164	nhr-164	4	-1.77378194740443	baseline
690	NHR	A_baseline	A	RNA:chrI:12331084:12333413:nhr-165	nhr-165	4	1.16008060753444	baseline
691	NHR	A_baseline	A	RNA:chrII:3880244:3882182:nhr-166	nhr-166	4	-1.13150552038074	baseline
692	NHR	A_baseline	A	RNA:chrX:11980206:11982045:nhr-167	nhr-167	4	1.52335544069149	baseline
693	NHR	A_baseline	A	RNA:chrV:13331113:13333871:nhr-168	nhr-168	4	-0.260606271117589	baseline
694	NHR	A_baseline	A	RNA:chrI:12442298:12443728:nhr-169	nhr-169	4	0.937592951562882	baseline
695	NHR	A_baseline	A	RNA:chrX:12663759:12667854:nhr-17	nhr-17	4	-0.190393211624907	baseline
696	NHR	A_baseline	A	RNA:chrV:18796060:18800826:nhr-170	nhr-170	4	-0.082750145384496	baseline
697	NHR	A_baseline	A	RNA:chrV:7511764:7513725:nhr-171	nhr-171	4	-0.596292282047312	baseline
698	NHR	A_baseline	A	RNA:chrV:7508993:7510602:nhr-172	nhr-172	4	-0.39550309164536	baseline
699	NHR	A_baseline	A	RNA:chrX:6655527:6660375:nhr-173	nhr-173	4	-0.117414385421929	baseline
700	NHR	A_baseline	A	RNA:chrI:12417385:12418800:nhr-174	nhr-174	4	-1.08831147332947	baseline
701	NHR	A_baseline	A	RNA:chrV:13866690:13868602:nhr-175	nhr-175	4	-0.190208243979044	baseline
702	NHR	A_baseline	A	RNA:chrV:16071324:16072738:nhr-176	nhr-176	4	-0.99812026087055	baseline
703	NHR	A_baseline	A	RNA:chrV:1610262:1612758:nhr-177	nhr-177	4	0.427596880673592	baseline
704	NHR	A_baseline	A	RNA:chrV:1603933:1607953:nhr-178	nhr-178	4	0.217442256392788	baseline
705	NHR	A_baseline	A	RNA:chrV:1615722:1618562:nhr-179	nhr-179	4	-1.12040208948353	baseline
706	NHR	A_baseline	A	RNA:chrV:2227202:2228981:nhr-18	nhr-18	4	0.0528357094346025	baseline
707	NHR	A_baseline	A	RNA:chrV:665918:667553:nhr-180	nhr-180	4	0.581099404972419	baseline
708	NHR	A_baseline	A	RNA:chrV:4095039:4100485:nhr-181	nhr-181	4	-0.526955552756419	baseline
709	NHR	A_baseline	A	RNA:chrV:2257419:2259913:nhr-182	nhr-182	4	-0.104501481382441	baseline
710	NHR	A_baseline	A	RNA:chrV:2262488:2264634:nhr-183	nhr-183	4	-0.142179186589861	baseline
711	NHR	A_baseline	A	RNA:chrV:2212870:2214478:nhr-184	nhr-184	4	0.117359524480905	baseline
712	NHR	A_baseline	A	RNA:chrV:3844644:3847151:nhr-185	nhr-185	4	0.0477578718908757	baseline
713	NHR	A_baseline	A	RNA:chrV:3852285:3854947:nhr-186	nhr-186	4	1.32236726579022	baseline
714	NHR	A_baseline	A	RNA:chrV:3861088:3862933:nhr-187	nhr-187	4	0.413468269770873	baseline
715	NHR	A_baseline	A	RNA:chrV:3856295:3857861:nhr-188	nhr-188	4	-0.9559004223284	baseline
716	NHR	A_baseline	A	RNA:chrV:3858434:3860243:nhr-189	nhr-189	4	0.292019946194793	baseline
717	NHR	A_baseline	A	RNA:chrII:9598179:9605526:nhr-19	nhr-19	4	-0.199131365749867	baseline
718	NHR	A_baseline	A	RNA:chrV:640748:642924:nhr-190	nhr-190	4	-0.0513048168492989	baseline
719	NHR	A_baseline	A	RNA:chrV:10069368:10070641:nhr-192	nhr-192	4	-1.2268391548484	baseline
720	NHR	A_baseline	A	RNA:chrV:16342428:16344401:nhr-193	nhr-193	4	-1.550642785126	baseline
721	NHR	A_baseline	A	RNA:chrV:8970694:8972371:nhr-195	nhr-195	4	-0.0209520339176828	baseline
722	NHR	A_Down	A	RNA:chrV:15685725:15687714:nhr-196	nhr-196	4	-2.53928647936727	Down
723	NHR	A_baseline	A	RNA:chrV:15687959:15689759:nhr-197	nhr-197	4	1.38389871787037	baseline
724	NHR	A_baseline	A	RNA:chrV:15693993:15696217:nhr-198	nhr-198	4	-0.18755087868619	baseline
725	NHR	A_baseline	A	RNA:chrV:15698527:15699899:nhr-199	nhr-199	4	1.14836271853144	baseline
726	NHR	A_baseline	A	RNA:chrI:5818473:5821134:nhr-2	nhr-2	4	-0.355736893849968	baseline
727	NHR	A_baseline	A	RNA:chrIII:4230435:4233219:nhr-20	nhr-20	4	-0.38122395949296	baseline
728	NHR	A_baseline	A	RNA:chrV:465183:467506:nhr-201	nhr-201	4	-0.341282053570076	baseline
729	NHR	A_baseline	A	RNA:chrV:462587:464963:nhr-202	nhr-202	4	-1.68886086514715	baseline
730	NHR	A_baseline	A	RNA:chrV:459733:461899:nhr-203	nhr-203	4	-0.263419664959731	baseline
731	NHR	A_baseline	A	RNA:chrV:254839:258830:nhr-204	nhr-204	4	-0.239578011579161	baseline
732	NHR	A_baseline	A	RNA:chrV:10080082:10081776:nhr-205	nhr-205	4	-0.90384362970048	baseline
733	NHR	A_baseline	A	RNA:chrV:12092005:12093861:nhr-206	nhr-206	4	-0.555758801136233	baseline
734	NHR	A_baseline	A	RNA:chrV:12096145:12097886:nhr-207	nhr-207	4	-0.377667563915861	baseline
735	NHR	A_baseline	A	RNA:chrV:12094316:12095947:nhr-208	nhr-208	4	-0.213385256252065	baseline
736	NHR	A_baseline	A	RNA:chrV:12098148:12100111:nhr-209	nhr-209	4	-0.775370602381785	baseline
737	NHR	A_baseline	A	RNA:chrII:7339228:7349133:nhr-21	nhr-21	4	-0.637477358234893	baseline
738	NHR	A_baseline	A	RNA:chrV:517793:519601:nhr-210	nhr-210	4	-0.26684457657383	baseline
739	NHR	A_baseline	A	RNA:chrV:486983:489142:nhr-211	nhr-211	4	0.684194378313026	baseline
740	NHR	A_baseline	A	RNA:chrV:484856:486895:nhr-212	nhr-212	4	0.488274127443032	baseline
741	NHR	A_baseline	A	RNA:chrV:15894440:15896765:nhr-213	nhr-213	4	-0.538384510655082	baseline
742	NHR	A_baseline	A	RNA:chrX:12700392:12702063:nhr-214	nhr-214	4	0.755889023719528	baseline
743	NHR	A_baseline	A	RNA:chrV:5354052:5358872:nhr-216	nhr-216	4	-0.773705905937235	baseline
744	NHR	A_baseline	A	RNA:chrI:12341144:12342826:nhr-217	nhr-217	4	-0.191256627313895	baseline
745	NHR	A_baseline	A	RNA:chrV:16258441:16260686:nhr-218	nhr-218	4	-0.147796295601716	baseline
746	NHR	A_baseline	A	RNA:chrV:8964710:8968406:nhr-219	nhr-219	4	-0.477829787261564	baseline
747	NHR	A_baseline	A	RNA:chrII:6446194:6449807:nhr-22	nhr-22	4	-0.232698760180027	baseline
748	NHR	A_baseline	A	RNA:chrV:3532930:3535235:nhr-221	nhr-221	4	-0.435106151253371	baseline
749	NHR	A_baseline	A	RNA:chrV:3541585:3543444:nhr-222	nhr-222	4	1.33156471837781	baseline
750	NHR	A_baseline	A	RNA:chrV:15796386:15797534:nhr-223	nhr-223	4	-0.191256627313895	baseline
751	NHR	A_baseline	A	RNA:chrV:2288271:2290468:nhr-225	nhr-225	4	-0.375366776742765	baseline
752	NHR	A_baseline	A	RNA:chrV:2294821:2296974:nhr-226	nhr-226	4	-0.159377913844526	baseline
753	NHR	A_baseline	A	RNA:chrV:2285431:2287515:nhr-227	nhr-227	4	-0.0515996147287902	baseline
754	NHR	A_baseline	A	RNA:chrV:2281768:2284956:nhr-228	nhr-228	4	0.261726560666961	baseline
755	NHR	A_baseline	A	RNA:chrIV:17028930:17030594:nhr-229	nhr-229	4	-1.08831147332947	baseline
756	NHR	A_baseline	A	RNA:chrI:7214744:7221827:nhr-23	nhr-23	4	-0.309722832463195	baseline
757	NHR	A_baseline	A	RNA:chrV:18846790:18852729:nhr-230	nhr-230	4	0.130250891982978	baseline
758	NHR	A_baseline	A	RNA:chrV:18790957:18794781:nhr-231	nhr-231	4	0.270023539968269	baseline
759	NHR	A_baseline	A	RNA:chrV:10256169:10258783:nhr-232	nhr-232	4	-0.299253021375191	baseline
760	NHR	A_baseline	A	RNA:chrII:12636677:12638490:nhr-234	nhr-234	4	-0.191256627313895	baseline
761	NHR	A_baseline	A	RNA:chrII:12640669:12642917:nhr-235	nhr-235	4	0.0104354450914886	baseline
762	NHR	A_baseline	A	RNA:chrIV:2327125:2329640:nhr-236	nhr-236	4	-0.0640504092737076	baseline
763	NHR	A_baseline	A	RNA:chrV:1625186:1626818:nhr-237	nhr-237	4	-1.05096362552782	baseline
764	NHR	A_baseline	A	RNA:chrV:1628102:1629432:nhr-238	nhr-238	4	-0.528184332090832	baseline
765	NHR	A_baseline	A	RNA:chrIII:2562211:2566589:nhr-239	nhr-239	4	-0.209024626511984	baseline
766	NHR	A_baseline	A	RNA:chrV:18699450:18700992:nhr-241	nhr-241	4	0.907490291107065	baseline
767	NHR	A_baseline	A	RNA:chrIV:2578931:2581583:nhr-242	nhr-242	4	-0.191256627313895	baseline
768	NHR	A_baseline	A	RNA:chrV:18895283:18900537:nhr-243	nhr-243	4	0.121562203643179	baseline
769	NHR	A_baseline	A	RNA:chrI:11431393:11432153:nhr-244	nhr-244	4	-1.6947490346638	baseline
770	NHR	A_baseline	A	RNA:chrI:11477743:11482071:nhr-245	nhr-245	4	-0.175372652452789	baseline
771	NHR	A_baseline	A	RNA:chrV:15316496:15318425:nhr-246	nhr-246	4	0.0941221730140367	baseline
772	NHR	A_baseline	A	RNA:chrV:15323852:15325351:nhr-247	nhr-247	4	0.32025327215536	baseline
773	NHR	A_baseline	A	RNA:chrV:17103409:17104627:nhr-248	nhr-248	4	-0.191256627313895	baseline
774	NHR	A_baseline	A	RNA:chrIV:6971897:6972527:nhr-249	nhr-249	4	-1.02627641350919	baseline
775	NHR	A_baseline	A	RNA:chrX:13008492:13013962:nhr-25	nhr-25	4	-0.110237112596272	baseline
776	NHR	A_baseline	A	RNA:chrV:600530:602482:nhr-251	nhr-251	4	0.678137206301527	baseline
777	NHR	A_baseline	A	RNA:chrV:404618:405997:nhr-252	nhr-252	4	0.907490291107065	baseline
778	NHR	A_baseline	A	RNA:chrV:396592:398933:nhr-253	nhr-253	4	0.11596330636216	baseline
779	NHR	A_baseline	A	RNA:chrV:392627:395117:nhr-254	nhr-254	4	-1.08831147332947	baseline
780	NHR	A_baseline	A	RNA:chrX:15742609:15744298:nhr-255	nhr-255	4	1.10361395561331	baseline
781	NHR	A_baseline	A	RNA:chrV:1743770:1747981:nhr-256	nhr-256	4	-0.0502112861694384	baseline
782	NHR	A_baseline	A	RNA:chrII:3852953:3854615:nhr-257	nhr-257	4	-2.12502333193015	baseline
783	NHR	A_baseline	A	RNA:chrIV:8045044:8047490:nhr-258	nhr-258	4	0.162190685407612	baseline
784	NHR	A_Up	A	RNA:chrI:11436781:11437407:nhr-259	nhr-259	4	3.52665015013253	Up
785	NHR	A_baseline	A	RNA:chrX:12695588:12698000:nhr-26	nhr-26	4	-0.401707877012267	baseline
786	NHR	A_baseline	A	RNA:chrV:1509950:1511637:nhr-260	nhr-260	4	1.2276236851329	baseline
787	NHR	A_baseline	A	RNA:chrII:3863083:3864752:nhr-261	nhr-261	4	-0.0515996147287902	baseline
788	NHR	A_Up	A	RNA:chrV:16904911:16906787:nhr-262	nhr-262	4	2.31527125009359	Up
789	NHR	A_baseline	A	RNA:chrV:7340405:7342042:nhr-263	nhr-263	4	0.351974108911482	baseline
790	NHR	A_Up	A	RNA:chrIV:9292295:9293925:nhr-264	nhr-264	4	2.73504548654532	Up
791	NHR	A_baseline	A	RNA:chrI:12251905:12253554:nhr-265	nhr-265	4	1.53044328939897	baseline
792	NHR	A_Up	A	RNA:chrIV:9284892:9286446:nhr-267	nhr-267	4	3.21834147225212	Up
793	NHR	A_Up	A	RNA:chrV:15690251:15691606:nhr-268	nhr-268	4	2.25260901679582	Up
794	NHR	A_baseline	A	RNA:chrV:15368469:15369807:nhr-269	nhr-269	4	-0.403323415217291	baseline
795	NHR	A_baseline	A	RNA:chrX:12705623:12808249:nhr-27	nhr-27	4	0.216203381219426	baseline
796	NHR	A_baseline	A	RNA:chrV:802549:804741:nhr-270	nhr-270	4	-0.319809080031874	baseline
797	NHR	A_baseline	A	RNA:chrV:16578458:16580524:nhr-271	nhr-271	4	0.907490291107065	baseline
798	NHR	A_baseline	A	RNA:chrX:12703329:12704821:nhr-272	nhr-272	4	-0.614552558328948	baseline
799	NHR	A_baseline	A	RNA:chrII:4435299:4436998:nhr-273	nhr-273	4	0.24631585252817	baseline
800	NHR	A_baseline	A	RNA:chrIV:1637858:1645298:nhr-274	nhr-274	4	-0.35043935340281	baseline
801	NHR	A_baseline	A	RNA:chrV:2264908:2267058:nhr-275	nhr-275	4	0.0312510728680675	baseline
802	NHR	A_baseline	A	RNA:chrI:14041626:14043478:nhr-276	nhr-276	4	-0.191256627313895	baseline
803	NHR	A_baseline	A	RNA:chrIV:2742994:2747478:nhr-277	nhr-277	4	0.606750026113236	baseline
804	NHR	A_baseline	A	RNA:chrX:16354975:16359660:nhr-28	nhr-28	4	-0.144185675332945	baseline
805	NHR	A_Up	A	RNA:chrIII:130179:130750:nhr-280	nhr-280	4	2.53418922928015	Up
806	NHR	A_baseline	A	RNA:chrX:14111249:14113447:nhr-281	nhr-281	4	0.489292353965317	baseline
807	NHR	A_baseline	A	RNA:chrV:15812281:15813104:nhr-282	nhr-282	4	1.07538062965274	baseline
808	NHR	A_baseline	A	RNA:chrV:15774945:15776676:nhr-283	nhr-283	4	0.375530758647897	baseline
809	NHR	A_baseline	A	RNA:chrV:15777717:15779247:nhr-285	nhr-285	4	-2.06298827210987	baseline
810	NHR	A_baseline	A	RNA:chrV:7089470:7091610:nhr-286	nhr-286	4	0.052713357585838	baseline
811	NHR	A_baseline	A	RNA:chrV:18380619:18382690:nhr-288	nhr-288	4	-0.191256627313895	baseline
812	NHR	A_Down	A	RNA:chrV:2574180:2575410:nhr-290	nhr-290	4	-3.88788935256262	Down
813	NHR	A_Down	A	RNA:chrV:15318960:15320553:nhr-291	nhr-291	4	-3.49548186411729	Down
814	NHR	A_baseline	A	RNA:chrX:14558503:14561429:nhr-3	nhr-3	4	0.584084933828529	baseline
815	NHR	A_baseline	A	RNA:chrV:9045170:9046967:nhr-30	nhr-30	4	0.743874591408701	baseline
816	NHR	A_baseline	A	RNA:chrIV:8022655:8029513:nhr-31	nhr-31	4	1.04755379529021	baseline
817	NHR	A_baseline	A	RNA:chrX:13251963:13256289:nhr-32	nhr-32	4	-0.109233505786408	baseline
818	NHR	A_baseline	A	RNA:chrIV:9664366:9675672:nhr-34	nhr-34	4	-0.125437718173105	baseline
819	NHR	A_baseline	A	RNA:chrX:4532690:4537546:nhr-35	nhr-35	4	-0.455543881903196	baseline
820	NHR	A_baseline	A	RNA:chrV:9258137:9261589:nhr-36	nhr-36	4	-0.247421581197587	baseline
821	NHR	A_baseline	A	RNA:chrV:6622267:6624694:nhr-37	nhr-37	4	-0.857526559006222	baseline
822	NHR	A_baseline	A	RNA:chrIV:9710186:9712420:nhr-38	nhr-38	4	1.97243547566831	baseline
823	NHR	A_baseline	A	RNA:chrV:9303325:9304622:nhr-39	nhr-39	4	1.69833362794464	baseline
824	NHR	A_baseline	A	RNA:chrIV:9879328:9882152:nhr-4	nhr-4	4	-0.0559296815133439	baseline
825	NHR	A_baseline	A	RNA:chrX:2594002:2606732:nhr-40	nhr-40	4	-0.254890849792064	baseline
826	NHR	A_baseline	A	RNA:chrIV:1386214:1399542:nhr-41	nhr-41	4	-0.221842178353496	baseline
827	NHR	A_baseline	A	RNA:chrV:6998818:7000651:nhr-42	nhr-42	4	-0.0414517743790544	baseline
828	NHR	A_baseline	A	RNA:chrIV:11899659:11902976:nhr-43	nhr-43	4	0.110684553533015	baseline
829	NHR	A_baseline	A	RNA:chrV:8961877:8964105:nhr-44	nhr-44	4	-0.268374761730825	baseline
830	NHR	A_baseline	A	RNA:chrX:4656432:4660318:nhr-45	nhr-45	4	0.17671378158231	baseline
831	NHR	A_baseline	A	RNA:chrIV:5747362:5757862:nhr-46	nhr-46	4	0.11126268529892	baseline
832	NHR	A_baseline	A	RNA:chrV:5505252:5509956:nhr-47	nhr-47	4	-0.573802476992192	baseline
833	NHR	A_baseline	A	RNA:chrX:15708212:15716865:nhr-48	nhr-48	4	-0.177826952419139	baseline
834	NHR	A_baseline	A	RNA:chrI:9869662:9874590:nhr-49	nhr-49	4	0.124760216144781	baseline
835	NHR	A_baseline	A	RNA:chrIV:15400276:15407406:nhr-5	nhr-5	4	-0.0852805097853662	baseline
836	NHR	A_baseline	A	RNA:chrV:15997725:16000653:nhr-50	nhr-50	4	0.286564580282765	baseline
837	NHR	A_baseline	A	RNA:chrV:15674025:15675620:nhr-51	nhr-51	4	-1.04247976177311	baseline
838	NHR	A_baseline	A	RNA:chrV:15677581:15680074:nhr-52	nhr-52	4	0.684190671930171	baseline
839	NHR	A_baseline	A	RNA:chrV:15700605:15702363:nhr-53	nhr-53	4	0.21615463329395	baseline
840	NHR	A_baseline	A	RNA:chrV:16503946:16505917:nhr-54	nhr-54	4	0.444239685992	baseline
841	NHR	A_baseline	A	RNA:chrV:478161:480713:nhr-55	nhr-55	4	-0.102218277453703	baseline
842	NHR	A_baseline	A	RNA:chrV:2219003:2221305:nhr-56	nhr-56	4	-0.389456460276925	baseline
843	NHR	A_baseline	A	RNA:chrV:4131888:4134981:nhr-57	nhr-57	4	0.177570725473249	baseline
844	NHR	A_baseline	A	RNA:chrV:532258:534069:nhr-58	nhr-58	4	0.61159567241207	baseline
845	NHR	A_baseline	A	RNA:chrV:2276017:2278246:nhr-59	nhr-59	4	0.213843041738306	baseline
846	NHR	A_baseline	A	RNA:chrIII:3563683:3578771:nhr-6	nhr-6	4	1.0374366475098	baseline
847	NHR	A_baseline	A	RNA:chrV:15770301:15773241:nhr-60	nhr-60	4	-0.326902552434022	baseline
848	NHR	A_baseline	A	RNA:chrII:14816135:14818541:nhr-61	nhr-61	4	-0.0569252831781062	baseline
849	NHR	A_baseline	A	RNA:chrI:9839597:9844809:nhr-62	nhr-62	4	-0.0953654125798928	baseline
850	NHR	A_baseline	A	RNA:chrV:16002587:16004735:nhr-63	nhr-63	4	0.449469620383273	baseline
851	NHR	A_baseline	A	RNA:chrI:3101850:3109609:nhr-64	nhr-64	4	-0.660654522630438	baseline
852	NHR	A_baseline	A	RNA:chrV:18839309:18845441:nhr-65	nhr-65	4	0.264265943583501	baseline
853	NHR	A_baseline	A	RNA:chrIV:8226330:8236602:nhr-66	nhr-66	4	-0.160317645400219	baseline
854	NHR	A_baseline	A	RNA:chrIV:11169833:11174786:nhr-67	nhr-67	4	-0.401759405678453	baseline
855	NHR	A_baseline	A	RNA:chrV:11573439:11577931:nhr-68	nhr-68	4	0.508906814704541	baseline
856	NHR	A_baseline	A	RNA:chrI:9879182:9881504:nhr-69	nhr-69	4	-0.208078538110683	baseline
857	NHR	A_baseline	A	RNA:chrIV:11266294:11271352:nhr-7	nhr-7	4	0.524793463337885	baseline
858	NHR	A_baseline	A	RNA:chrV:18616586:18620242:nhr-70	nhr-70	4	0.273870488942844	baseline
859	NHR	A_baseline	A	RNA:chrX:13747314:13751797:nhr-71	nhr-71	4	0.037720027046733	baseline
860	NHR	A_Up	A	RNA:chrII:3849052:3850725:nhr-72	nhr-72	4	2.48316158863926	Up
861	NHR	A_baseline	A	RNA:chrI:11433670:11436018:nhr-73	nhr-73	4	1.07538062965274	baseline
862	NHR	A_baseline	A	RNA:chrI:11428979:11432156:nhr-74	nhr-74	4	0.0477578718908757	baseline
863	NHR	A_baseline	A	RNA:chrIV:627536:633966:nhr-76	nhr-76	4	0.160681487770839	baseline
864	NHR	A_baseline	A	RNA:chrI:12384276:12385731:nhr-77	nhr-77	4	0.63338844338339	baseline
865	NHR	A_baseline	A	RNA:chrIV:4274340:4277875:nhr-78	nhr-78	4	-0.131569011021653	baseline
866	NHR	A_baseline	A	RNA:chrV:19207680:19211895:nhr-79	nhr-79	4	-0.972000848789729	baseline
867	NHR	A_baseline	A	RNA:chrIV:7710974:7714198:nhr-8	nhr-8	4	0.410519406415401	baseline
868	NHR	A_baseline	A	RNA:chrIII:12164:14869:nhr-80	nhr-80	4	0.350637844390787	baseline
869	NHR	A_baseline	A	RNA:chrI:12328099:12329508:nhr-81	nhr-81	4	1.53388825287965	baseline
870	NHR	A_baseline	A	RNA:chrI:12245455:12246751:nhr-82	nhr-82	4	-1.08831147332947	baseline
871	NHR	A_baseline	A	RNA:chrV:15876731:15879619:nhr-84	nhr-84	4	-0.00854454009827718	baseline
872	NHR	A_baseline	A	RNA:chrI:13055200:13062122:nhr-85	nhr-85	4	0.33390962142572	baseline
873	NHR	A_baseline	A	RNA:chrV:2060992:2066844:nhr-86	nhr-86	4	0.0731323341795549	baseline
874	NHR	A_baseline	A	RNA:chrIV:1624028:1626705:nhr-87	nhr-87	4	-0.0767249713228792	baseline
875	NHR	A_baseline	A	RNA:chrII:2976638:2987023:nhr-88	nhr-88	4	0.568243795233404	baseline
876	NHR	A_baseline	A	RNA:chrI:12439935:12441253:nhr-89	nhr-89	4	1.97243547566831	baseline
877	NHR	A_baseline	A	RNA:chrIII:7095552:7097079:nhr-9	nhr-9	4	1.97243547566831	baseline
878	NHR	A_baseline	A	RNA:chrV:610444:612513:nhr-90	nhr-90	4	0.210566317658941	baseline
879	NHR	A_baseline	A	RNA:chrX:15309374:15314894:nhr-91	nhr-91	4	0.0286713317164137	baseline
880	NHR	A_baseline	A	RNA:chrIV:1620093:1623761:nhr-92	nhr-92	4	-0.218657575664892	baseline
881	NHR	A_baseline	A	RNA:chrV:3536141:3538407:nhr-93	nhr-93	4	0.0350971771697982	baseline
882	NHR	A_baseline	A	RNA:chrV:7684051:7686335:nhr-94	nhr-94	4	0.144335097565851	baseline
883	NHR	A_baseline	A	RNA:chrV:19076653:19082641:nhr-95	nhr-95	4	0.144870465608804	baseline
884	NHR	A_baseline	A	RNA:chrV:2233476:2235180:nhr-96	nhr-96	4	0.0292976252931502	baseline
885	NHR	A_baseline	A	RNA:chrIV:9757647:9764494:nhr-97	nhr-97	4	0.42000626737071	baseline
886	NHR	A_baseline	A	RNA:chrV:453748:456795:nhr-98	nhr-98	4	-0.502803703776782	baseline
887	NHR	A_baseline	A	RNA:chrV:474777:477153:nhr-99	nhr-99	4	0.147673075381645	baseline
888	NHR	A_baseline	A	RNA:chrX:17518444:17528194:nhr-1	nhr-1	6	0.595685252041172	baseline
889	NHR	A_baseline	A	RNA:chrIII:7112295:7115438:nhr-10	nhr-10	6	-0.150953549605633	baseline
890	NHR	A_baseline	A	RNA:chrIV:9728675:9731314:nhr-100	nhr-100	6	-0.369977829519139	baseline
891	NHR	A_baseline	A	RNA:chrV:11570475:11572363:nhr-101	nhr-101	6	0.622932816154971	baseline
892	NHR	A_baseline	A	RNA:chrV:15874092:15876408:nhr-102	nhr-102	6	-0.184788744198118	baseline
893	NHR	A_baseline	A	RNA:chrV:2225429:2227070:nhr-103	nhr-103	6	0.114693665474907	baseline
894	NHR	A_baseline	A	RNA:chrIV:4784232:4788692:nhr-104	nhr-104	6	0.589900343910694	baseline
895	NHR	A_baseline	A	RNA:chrIV:7049953:7053450:nhr-105	nhr-105	6	0.00995338277424017	baseline
896	NHR	A_baseline	A	RNA:chrV:489619:491430:nhr-106	nhr-106	6	1.09107042001672	baseline
897	NHR	A_baseline	A	RNA:chrV:6995174:6997091:nhr-107	nhr-107	6	0.0127743915579653	baseline
898	NHR	A_baseline	A	RNA:chrV:15923041:15924472:nhr-108	nhr-108	6	0.362407898716485	baseline
899	NHR	A_baseline	A	RNA:chrII:4433331:4435169:nhr-109	nhr-109	6	-0.285205956762576	baseline
900	NHR	A_baseline	A	RNA:chrIV:9070002:9073622:nhr-11	nhr-11	6	-0.45873249961836	baseline
901	NHR	A_baseline	A	RNA:chrV:1622263:1624440:nhr-110	nhr-110	6	0.722618439295913	baseline
902	NHR	A_baseline	A	RNA:chrV:16123054:16124781:nhr-111	nhr-111	6	-1.09083385518518	baseline
903	NHR	A_baseline	A	RNA:chrV:16722010:16723844:nhr-112	nhr-112	6	-1.50471366337025	baseline
904	NHR	A_baseline	A	RNA:chrI:11473217:11482897:nhr-113	nhr-113	6	-0.628922107600927	baseline
905	NHR	A_baseline	A	RNA:chrV:4187201:4190008:nhr-114	nhr-114	6	0.769402073295289	baseline
906	NHR	A_baseline	A	RNA:chrV:2288486:2294797:nhr-115	nhr-115	6	0.684959875804529	baseline
907	NHR	A_baseline	A	RNA:chrV:16912233:16915352:nhr-116	nhr-116	6	-0.137480834658121	baseline
908	NHR	A_baseline	A	RNA:chrV:1619414:1621520:nhr-117	nhr-117	6	0.443348827721672	baseline
909	NHR	A_baseline	A	RNA:chrV:4407818:4410280:nhr-118	nhr-118	6	-0.341574488888356	baseline
910	NHR	A_baseline	A	RNA:chrII:2794009:2800600:nhr-119	nhr-119	6	0.0346764515541678	baseline
911	NHR	A_baseline	A	RNA:chrV:10082138:10084043:nhr-12	nhr-12	6	-0.552185824308004	baseline
912	NHR	A_baseline	A	RNA:chrX:6636560:6640620:nhr-120	nhr-120	6	0.341461359467528	baseline
913	NHR	A_baseline	A	RNA:chrIII:2449337:2454805:nhr-121	nhr-121	6	-0.491495011769864	baseline
914	NHR	A_baseline	A	RNA:chrIV:1613895:1616774:nhr-122	nhr-122	6	-0.344478678403993	baseline
915	NHR	A_baseline	A	RNA:chrV:451450:453761:nhr-123	nhr-123	6	0.0209482605944483	baseline
916	NHR	A_baseline	A	RNA:chrV:3880798:3886204:nhr-124	nhr-124	6	-0.188238970124827	baseline
917	NHR	A_baseline	A	RNA:chrV:4322120:4325515:nhr-125	nhr-125	6	0.500382970339283	baseline
918	NHR	A_baseline	A	RNA:chrV:2229080:2230984:nhr-126	nhr-126	6	0.401183685566445	baseline
919	NHR	A_baseline	A	RNA:chrV:16261646:16263953:nhr-127	nhr-127	6	-0.188098665112735	baseline
920	NHR	A_baseline	A	RNA:chrV:2222064:2225321:nhr-128	nhr-128	6	0.229013840919062	baseline
921	NHR	A_baseline	A	RNA:chrV:13329191:13331019:nhr-129	nhr-129	6	-0.106451590599571	baseline
922	NHR	A_baseline	A	RNA:chrV:2192496:2196827:nhr-13	nhr-13	6	-0.477778119261301	baseline
923	NHR	A_baseline	A	RNA:chrV:480810:483339:nhr-130	nhr-130	6	0.165585156754186	baseline
924	NHR	A_baseline	A	RNA:chrV:494498:497297:nhr-131	nhr-131	6	-0.551584856253332	baseline
925	NHR	A_baseline	A	RNA:chrV:534436:536244:nhr-132	nhr-132	6	0.742307361244394	baseline
926	NHR	A_baseline	A	RNA:chrV:2210513:2212114:nhr-133	nhr-133	6	0.114505532428517	baseline
927	NHR	A_baseline	A	RNA:chrV:2231222:2233385:nhr-134	nhr-134	6	0.129428079560191	baseline
928	NHR	A_baseline	A	RNA:chrV:7091713:7093770:nhr-135	nhr-135	6	0.0990402665052045	baseline
929	NHR	A_baseline	A	RNA:chrV:12107141:12109311:nhr-136	nhr-136	6	0.129450423987755	baseline
930	NHR	A_baseline	A	RNA:chrX:6661774:6669011:nhr-137	nhr-137	6	0.31719580551853	baseline
931	NHR	A_baseline	A	RNA:chrIV:9725250:9728576:nhr-138	nhr-138	6	-0.248232977542548	baseline
932	NHR	A_baseline	A	RNA:chrV:6986134:6987773:nhr-139	nhr-139	6	-0.98804056164735	baseline
933	NHR	A_baseline	A	RNA:chrX:8473722:8476176:nhr-14	nhr-14	6	-0.0234054032015522	baseline
934	NHR	A_baseline	A	RNA:chrV:6987863:6989676:nhr-140	nhr-140	6	-0.644509548201848	baseline
935	NHR	A_baseline	A	RNA:chrV:7445064:7446833:nhr-141	nhr-141	6	0.213002080708246	baseline
936	NHR	A_baseline	A	RNA:chrV:5785958:5790262:nhr-142	nhr-142	6	-0.184804669283871	baseline
937	NHR	A_baseline	A	RNA:chrV:8973013:8974943:nhr-143	nhr-143	6	-0.185873606052498	baseline
938	NHR	A_baseline	A	RNA:chrV:19087722:19092668:nhr-145	nhr-145	6	-0.586951906236132	baseline
939	NHR	A_baseline	A	RNA:chrIV:1626972:1630756:nhr-146	nhr-146	6	-0.0317402947184475	baseline
940	NHR	A_baseline	A	RNA:chrV:7345793:7348563:nhr-147	nhr-147	6	0.60364843423649	baseline
941	NHR	A_baseline	A	RNA:chrV:7342155:7343838:nhr-148	nhr-148	6	-0.109600872560539	baseline
942	NHR	A_baseline	A	RNA:chrV:7348210:7349641:nhr-149	nhr-149	6	0.931706215841464	baseline
943	NHR	A_baseline	A	RNA:chrV:312720:323644:nhr-15	nhr-15	6	0.966038076932803	baseline
944	NHR	A_baseline	A	RNA:chrV:15479382:15481443:nhr-150	nhr-150	6	-0.163494883954286	baseline
945	NHR	A_baseline	A	RNA:chrV:7686349:7688228:nhr-152	nhr-152	6	0.115405016077458	baseline
946	NHR	A_baseline	A	RNA:chrV:12104219:12106537:nhr-153	nhr-153	6	0.616108809682708	baseline
947	NHR	A_baseline	A	RNA:chrV:12101292:12103396:nhr-154	nhr-154	6	0.427238755626199	baseline
948	NHR	A_baseline	A	RNA:chrV:539459:541485:nhr-155	nhr-155	6	-0.338313168840718	baseline
949	NHR	A_baseline	A	RNA:chrV:3906107:3908445:nhr-156	nhr-156	6	0.653558089011343	baseline
950	NHR	A_baseline	A	RNA:chrV:3866555:3869005:nhr-157	nhr-157	6	-0.281398472852714	baseline
951	NHR	A_baseline	A	RNA:chrV:3871173:3873216:nhr-158	nhr-158	6	-0.174578651220743	baseline
952	NHR	A_baseline	A	RNA:chrV:3875244:3878382:nhr-159	nhr-159	6	-1.2410588561915	baseline
953	NHR	A_baseline	A	RNA:chrII:4438866:4440874:nhr-16	nhr-16	6	-0.207757868016214	baseline
954	NHR	A_baseline	A	RNA:chrV:6980592:6982169:nhr-161	nhr-161	6	-0.260909194481236	baseline
955	NHR	A_baseline	A	RNA:chrV:6990144:6991871:nhr-162	nhr-162	6	-0.644164704680719	baseline
956	NHR	A_baseline	A	RNA:chrV:6983370:6986043:nhr-163	nhr-163	6	-0.500771914769483	baseline
957	NHR	A_baseline	A	RNA:chrV:15233893:15235761:nhr-164	nhr-164	6	-0.670544205015828	baseline
958	NHR	A_baseline	A	RNA:chrI:12331084:12333413:nhr-165	nhr-165	6	1.23660281079152	baseline
959	NHR	A_baseline	A	RNA:chrII:3880244:3882182:nhr-166	nhr-166	6	-0.0608468389515698	baseline
960	NHR	A_baseline	A	RNA:chrX:11980206:11982045:nhr-167	nhr-167	6	1.75660858987142	baseline
961	NHR	A_baseline	A	RNA:chrV:13331113:13333871:nhr-168	nhr-168	6	-0.25649933000982	baseline
962	NHR	A_baseline	A	RNA:chrI:12442298:12443728:nhr-169	nhr-169	6	0.442975100571995	baseline
963	NHR	A_baseline	A	RNA:chrX:12663759:12667854:nhr-17	nhr-17	6	-0.0451291776206148	baseline
964	NHR	A_baseline	A	RNA:chrV:18796060:18800826:nhr-170	nhr-170	6	-0.162623162367649	baseline
965	NHR	A_baseline	A	RNA:chrV:7511764:7513725:nhr-171	nhr-171	6	-0.918841079172966	baseline
966	NHR	A_baseline	A	RNA:chrV:7508993:7510602:nhr-172	nhr-172	6	0.083367737387554	baseline
967	NHR	A_baseline	A	RNA:chrX:6655527:6660375:nhr-173	nhr-173	6	-0.0418084488912494	baseline
968	NHR	A_baseline	A	RNA:chrI:12417385:12418800:nhr-174	nhr-174	6	-0.148981041586398	baseline
969	NHR	A_baseline	A	RNA:chrV:13866690:13868602:nhr-175	nhr-175	6	0.125401233185868	baseline
970	NHR	A_baseline	A	RNA:chrV:16071324:16072738:nhr-176	nhr-176	6	-0.714037655599908	baseline
971	NHR	A_baseline	A	RNA:chrV:1610262:1612758:nhr-177	nhr-177	6	0.613622157495531	baseline
972	NHR	A_baseline	A	RNA:chrV:1603933:1607953:nhr-178	nhr-178	6	0.440766369413109	baseline
973	NHR	A_baseline	A	RNA:chrV:1615722:1618562:nhr-179	nhr-179	6	0.129959880998713	baseline
974	NHR	A_baseline	A	RNA:chrV:2227202:2228981:nhr-18	nhr-18	6	-0.206244394661922	baseline
975	NHR	A_baseline	A	RNA:chrV:665918:667553:nhr-180	nhr-180	6	0.87674517707928	baseline
976	NHR	A_baseline	A	RNA:chrV:4095039:4100485:nhr-181	nhr-181	6	0.409689939415581	baseline
977	NHR	A_baseline	A	RNA:chrV:2257419:2259913:nhr-182	nhr-182	6	-0.0867897624713261	baseline
978	NHR	A_baseline	A	RNA:chrV:2262488:2264634:nhr-183	nhr-183	6	-0.431730832949445	baseline
979	NHR	A_baseline	A	RNA:chrV:2212870:2214478:nhr-184	nhr-184	6	0.0269760517923861	baseline
980	NHR	A_baseline	A	RNA:chrV:3844644:3847151:nhr-185	nhr-185	6	-1.65525116435517	baseline
981	NHR	A_baseline	A	RNA:chrV:3852285:3854947:nhr-186	nhr-186	6	-0.452666112860892	baseline
982	NHR	A_baseline	A	RNA:chrV:3861088:3862933:nhr-187	nhr-187	6	0.47276759125133	baseline
983	NHR	A_baseline	A	RNA:chrV:3856295:3857861:nhr-188	nhr-188	6	-0.994147947451657	baseline
984	NHR	A_Down	A	RNA:chrV:3858434:3860243:nhr-189	nhr-189	6	-3.13351142216047	Down
985	NHR	A_baseline	A	RNA:chrII:9598179:9605526:nhr-19	nhr-19	6	0.0665296635950359	baseline
986	NHR	A_baseline	A	RNA:chrV:640748:642924:nhr-190	nhr-190	6	-0.0476858673044779	baseline
987	NHR	A_baseline	A	RNA:chrV:10069368:10070641:nhr-192	nhr-192	6	1.18673705683946	baseline
988	NHR	A_baseline	A	RNA:chrV:16342428:16344401:nhr-193	nhr-193	6	-0.414137639795576	baseline
989	NHR	A_baseline	A	RNA:chrV:8970694:8972371:nhr-195	nhr-195	6	-0.141031271675066	baseline
990	NHR	A_Down	A	RNA:chrV:15685725:15687714:nhr-196	nhr-196	6	-2.95137882742199	Down
991	NHR	A_baseline	A	RNA:chrV:15687959:15689759:nhr-197	nhr-197	6	0.207038049527003	baseline
992	NHR	A_baseline	A	RNA:chrV:15693993:15696217:nhr-198	nhr-198	6	-0.391398883778032	baseline
993	NHR	A_baseline	A	RNA:chrV:15698527:15699899:nhr-199	nhr-199	6	0.32200870105303	baseline
994	NHR	A_baseline	A	RNA:chrI:5818473:5821134:nhr-2	nhr-2	6	0.00834073037903514	baseline
995	NHR	A_baseline	A	RNA:chrIII:4230435:4233219:nhr-20	nhr-20	6	-0.430849872088868	baseline
996	NHR	A_baseline	A	RNA:chrV:465183:467506:nhr-201	nhr-201	6	-0.42079026202201	baseline
997	NHR	A_baseline	A	RNA:chrV:462587:464963:nhr-202	nhr-202	6	-1.46338300453239	baseline
998	NHR	A_baseline	A	RNA:chrV:459733:461899:nhr-203	nhr-203	6	-0.0030229794423176	baseline
999	NHR	A_baseline	A	RNA:chrV:254839:258830:nhr-204	nhr-204	6	0.112222090434528	baseline
1000	NHR	A_baseline	A	RNA:chrV:10080082:10081776:nhr-205	nhr-205	6	-0.289023200330786	baseline
1001	NHR	A_baseline	A	RNA:chrV:12092005:12093861:nhr-206	nhr-206	6	0.844149648202043	baseline
1002	NHR	A_baseline	A	RNA:chrV:12096145:12097886:nhr-207	nhr-207	6	-0.557254436251075	baseline
1003	NHR	A_baseline	A	RNA:chrV:12094316:12095947:nhr-208	nhr-208	6	0.25465618494475	baseline
1004	NHR	A_baseline	A	RNA:chrV:12098148:12100111:nhr-209	nhr-209	6	-0.0143222539066705	baseline
1005	NHR	A_baseline	A	RNA:chrII:7339228:7349133:nhr-21	nhr-21	6	-0.415626586809801	baseline
1006	NHR	A_baseline	A	RNA:chrV:517793:519601:nhr-210	nhr-210	6	-0.244421191640714	baseline
1007	NHR	A_baseline	A	RNA:chrV:486983:489142:nhr-211	nhr-211	6	-0.149512205413589	baseline
1008	NHR	A_baseline	A	RNA:chrV:484856:486895:nhr-212	nhr-212	6	0.326399198396393	baseline
1009	NHR	A_baseline	A	RNA:chrV:15894440:15896765:nhr-213	nhr-213	6	-0.248058813314337	baseline
1010	NHR	A_baseline	A	RNA:chrX:12700392:12702063:nhr-214	nhr-214	6	1.20805315952963	baseline
1011	NHR	A_baseline	A	RNA:chrV:5354052:5358872:nhr-216	nhr-216	6	-0.512972835407491	baseline
1012	NHR	A_baseline	A	RNA:chrI:12341144:12342826:nhr-217	nhr-217	6	-0.338313168840718	baseline
1013	NHR	A_baseline	A	RNA:chrV:16258441:16260686:nhr-218	nhr-218	6	-0.103893987512803	baseline
1014	NHR	A_baseline	A	RNA:chrV:8964710:8968406:nhr-219	nhr-219	6	1.10107665459818	baseline
1015	NHR	A_baseline	A	RNA:chrII:6446194:6449807:nhr-22	nhr-22	6	0.0589835686856217	baseline
1016	NHR	A_baseline	A	RNA:chrV:3532930:3535235:nhr-221	nhr-221	6	-0.45448855890858	baseline
1017	NHR	A_baseline	A	RNA:chrV:3541585:3543444:nhr-222	nhr-222	6	0.341908881235028	baseline
1018	NHR	A_baseline	A	RNA:chrV:15796386:15797534:nhr-223	nhr-223	6	-0.341574488888356	baseline
1019	NHR	A_baseline	A	RNA:chrV:2288271:2290468:nhr-225	nhr-225	6	0.290052252620261	baseline
1020	NHR	A_baseline	A	RNA:chrV:2294821:2296974:nhr-226	nhr-226	6	-1.11443157108099	baseline
1021	NHR	A_baseline	A	RNA:chrV:2285431:2287515:nhr-227	nhr-227	6	0.990468319233125	baseline
1022	NHR	A_baseline	A	RNA:chrV:2281768:2284956:nhr-228	nhr-228	6	0.270421909449545	baseline
1023	NHR	A_baseline	A	RNA:chrIV:17028930:17030594:nhr-229	nhr-229	6	-0.148981041586398	baseline
1024	NHR	A_baseline	A	RNA:chrI:7214744:7221827:nhr-23	nhr-23	6	0.0240893589391987	baseline
1025	NHR	A_baseline	A	RNA:chrV:18846790:18852729:nhr-230	nhr-230	6	0.0959175375423173	baseline
1026	NHR	A_baseline	A	RNA:chrV:18790957:18794781:nhr-231	nhr-231	6	0.981574030703063	baseline
1027	NHR	A_baseline	A	RNA:chrV:10256169:10258783:nhr-232	nhr-232	6	0.0600244698946068	baseline
1028	NHR	A_baseline	A	RNA:chrII:12636677:12638490:nhr-234	nhr-234	6	1.52446877400468	baseline
1029	NHR	A_baseline	A	RNA:chrII:12640669:12642917:nhr-235	nhr-235	6	0.53851634910219	baseline
1030	NHR	A_baseline	A	RNA:chrIV:2327125:2329640:nhr-236	nhr-236	6	0.30889255336824	baseline
1031	NHR	A_baseline	A	RNA:chrV:1625186:1626818:nhr-237	nhr-237	6	-1.23266848161355	baseline
1032	NHR	A_baseline	A	RNA:chrV:1628102:1629432:nhr-238	nhr-238	6	-0.419310094030142	baseline
1033	NHR	A_baseline	A	RNA:chrIII:2562211:2566589:nhr-239	nhr-239	6	-0.613956580581025	baseline
1034	NHR	A_baseline	A	RNA:chrV:18699450:18700992:nhr-241	nhr-241	6	-0.341574488888356	baseline
1035	NHR	A_baseline	A	RNA:chrIV:2578931:2581583:nhr-242	nhr-242	6	-0.341574488888356	baseline
1036	NHR	A_baseline	A	RNA:chrV:18895283:18900537:nhr-243	nhr-243	6	-0.0905319043719894	baseline
1037	NHR	A_baseline	A	RNA:chrI:11431393:11432153:nhr-244	nhr-244	6	-1.99406206134095	baseline
1038	NHR	A_baseline	A	RNA:chrI:11477743:11482071:nhr-245	nhr-245	6	-0.0842141321400859	baseline
1039	NHR	A_baseline	A	RNA:chrV:15316496:15318425:nhr-246	nhr-246	6	-0.0824484342545351	baseline
1040	NHR	A_baseline	A	RNA:chrV:15323852:15325351:nhr-247	nhr-247	6	0.722824122299754	baseline
1041	NHR	A_baseline	A	RNA:chrV:17103409:17104627:nhr-248	nhr-248	6	-0.341574488888356	baseline
1042	NHR	A_baseline	A	RNA:chrIV:6971897:6972527:nhr-249	nhr-249	6	-1.28843040240592	baseline
1043	NHR	A_baseline	A	RNA:chrX:13008492:13013962:nhr-25	nhr-25	6	0.124155723351569	baseline
1044	NHR	A_baseline	A	RNA:chrV:600530:602482:nhr-251	nhr-251	6	1.67368183272365	baseline
1045	NHR	A_baseline	A	RNA:chrV:404618:405997:nhr-252	nhr-252	6	0.836971383316087	baseline
1046	NHR	A_baseline	A	RNA:chrV:396592:398933:nhr-253	nhr-253	6	0.906291390382275	baseline
1047	NHR	A_baseline	A	RNA:chrV:392627:395117:nhr-254	nhr-254	6	-1.3242655937432	baseline
1048	NHR	A_baseline	A	RNA:chrX:15742609:15744298:nhr-255	nhr-255	6	-1.28843040240592	baseline
1049	NHR	A_baseline	A	RNA:chrV:1743770:1747981:nhr-256	nhr-256	6	-0.265254809453186	baseline
1050	NHR	A_Down	A	RNA:chrII:3852953:3854615:nhr-257	nhr-257	6	-2.46697627461036	Down
1051	NHR	A_baseline	A	RNA:chrIV:8045044:8047490:nhr-258	nhr-258	6	0.359570708422415	baseline
1052	NHR	A_Up	A	RNA:chrI:11436781:11437407:nhr-259	nhr-259	6	2.69975332616148	Up
1053	NHR	A_baseline	A	RNA:chrX:12695588:12698000:nhr-26	nhr-26	6	-0.696052082973064	baseline
1054	NHR	A_baseline	A	RNA:chrV:1509950:1511637:nhr-260	nhr-260	6	0.848733815211738	baseline
1055	NHR	A_baseline	A	RNA:chrII:3863083:3864752:nhr-261	nhr-261	6	-0.18481623292368	baseline
1056	NHR	A_baseline	A	RNA:chrV:16904911:16906787:nhr-262	nhr-262	6	2.01225593547289	baseline
1057	NHR	A_baseline	A	RNA:chrV:7340405:7342042:nhr-263	nhr-263	6	0.188254000294891	baseline
1058	NHR	A_Up	A	RNA:chrIV:9292295:9293925:nhr-264	nhr-264	6	3.54074765276711	Up
1059	NHR	A_baseline	A	RNA:chrI:12251905:12253554:nhr-265	nhr-265	6	-0.341574488888356	baseline
1060	NHR	A_Up	A	RNA:chrIV:9284892:9286446:nhr-267	nhr-267	6	2.39061305229928	Up
1061	NHR	A_Down	A	RNA:chrV:15690251:15691606:nhr-268	nhr-268	6	-2.83379703655962	Down
1062	NHR	A_baseline	A	RNA:chrV:15368469:15369807:nhr-269	nhr-269	6	-1.28843040240592	baseline
1063	NHR	A_baseline	A	RNA:chrX:12705623:12808249:nhr-27	nhr-27	6	0.419238053516265	baseline
1064	NHR	A_baseline	A	RNA:chrV:802549:804741:nhr-270	nhr-270	6	-0.633704622685494	baseline
1065	NHR	A_baseline	A	RNA:chrV:16578458:16580524:nhr-271	nhr-271	6	-0.341574488888356	baseline
1066	NHR	A_baseline	A	RNA:chrX:12703329:12704821:nhr-272	nhr-272	6	-1.77609427526519	baseline
1067	NHR	A_baseline	A	RNA:chrII:4435299:4436998:nhr-273	nhr-273	6	-0.473435291459179	baseline
1068	NHR	A_baseline	A	RNA:chrIV:1637858:1645298:nhr-274	nhr-274	6	-0.284469731517978	baseline
1069	NHR	A_baseline	A	RNA:chrV:2264908:2267058:nhr-275	nhr-275	6	-1.46407562713461	baseline
1070	NHR	A_baseline	A	RNA:chrI:14041626:14043478:nhr-276	nhr-276	6	-0.341574488888356	baseline
1071	NHR	A_baseline	A	RNA:chrIV:2742994:2747478:nhr-277	nhr-277	6	0.31219741145825	baseline
1072	NHR	A_baseline	A	RNA:chrX:16354975:16359660:nhr-28	nhr-28	6	-0.0177103974808034	baseline
1073	NHR	A_Up	A	RNA:chrIII:130179:130750:nhr-280	nhr-280	6	2.38333771168644	Up
1074	NHR	A_baseline	A	RNA:chrX:14111249:14113447:nhr-281	nhr-281	6	-0.640209694668649	baseline
1075	NHR	A_baseline	A	RNA:chrV:15812281:15813104:nhr-282	nhr-282	6	-1.32752691379084	baseline
1076	NHR	A_baseline	A	RNA:chrV:15774945:15776676:nhr-283	nhr-283	6	-0.593086916263646	baseline
1077	NHR	A_baseline	A	RNA:chrV:15777717:15779247:nhr-285	nhr-285	6	-0.0773106589118345	baseline
1078	NHR	A_baseline	A	RNA:chrV:7089470:7091610:nhr-286	nhr-286	6	-0.679539111950924	baseline
1079	NHR	A_baseline	A	RNA:chrV:18380619:18382690:nhr-288	nhr-288	6	-0.341574488888356	baseline
1080	NHR	A_baseline	A	RNA:chrV:2574180:2575410:nhr-290	nhr-290	6	-0.875426248040309	baseline
1081	NHR	A_baseline	A	RNA:chrV:15318960:15320553:nhr-291	nhr-291	6	0.0958314632957252	baseline
1082	NHR	A_baseline	A	RNA:chrX:14558503:14561429:nhr-3	nhr-3	6	0.293298466990644	baseline
1083	NHR	A_baseline	A	RNA:chrV:9045170:9046967:nhr-30	nhr-30	6	0.126910204797727	baseline
1084	NHR	A_baseline	A	RNA:chrIV:8022655:8029513:nhr-31	nhr-31	6	0.857695779250267	baseline
1085	NHR	A_baseline	A	RNA:chrX:13251963:13256289:nhr-32	nhr-32	6	-0.068544877793638	baseline
1086	NHR	A_baseline	A	RNA:chrIV:9664366:9675672:nhr-34	nhr-34	6	0.232673724705761	baseline
1087	NHR	A_baseline	A	RNA:chrX:4532690:4537546:nhr-35	nhr-35	6	-0.373225288873217	baseline
1088	NHR	A_baseline	A	RNA:chrV:9258137:9261589:nhr-36	nhr-36	6	-0.333680031935239	baseline
1089	NHR	A_baseline	A	RNA:chrV:6622267:6624694:nhr-37	nhr-37	6	1.22304886159062	baseline
1090	NHR	A_baseline	A	RNA:chrIV:9710186:9712420:nhr-38	nhr-38	6	0.836971383316087	baseline
1091	NHR	A_baseline	A	RNA:chrV:9303325:9304622:nhr-39	nhr-39	6	1.02630351057041	baseline
1092	NHR	A_baseline	A	RNA:chrIV:9879328:9882152:nhr-4	nhr-4	6	-0.24897631194705	baseline
1093	NHR	A_baseline	A	RNA:chrX:2594002:2606732:nhr-40	nhr-40	6	-0.162092381564564	baseline
1094	NHR	A_baseline	A	RNA:chrIV:1386214:1399542:nhr-41	nhr-41	6	0.251486895780179	baseline
1095	NHR	A_baseline	A	RNA:chrV:6998818:7000651:nhr-42	nhr-42	6	-0.0511011218262024	baseline
1096	NHR	A_baseline	A	RNA:chrIV:11899659:11902976:nhr-43	nhr-43	6	0.245850812700688	baseline
1097	NHR	A_baseline	A	RNA:chrV:8961877:8964105:nhr-44	nhr-44	6	-0.0463615876314044	baseline
1098	NHR	A_baseline	A	RNA:chrX:4656432:4660318:nhr-45	nhr-45	6	0.578088983529784	baseline
1099	NHR	A_baseline	A	RNA:chrIV:5747362:5757862:nhr-46	nhr-46	6	0.0951138594860449	baseline
1100	NHR	A_baseline	A	RNA:chrV:5505252:5509956:nhr-47	nhr-47	6	-0.0502407775299477	baseline
1101	NHR	A_baseline	A	RNA:chrX:15708212:15716865:nhr-48	nhr-48	6	0.350087866354249	baseline
1102	NHR	A_baseline	A	RNA:chrI:9869662:9874590:nhr-49	nhr-49	6	0.21080702206348	baseline
1103	NHR	A_baseline	A	RNA:chrIV:15400276:15407406:nhr-5	nhr-5	6	0.0079536205412521	baseline
1104	NHR	A_baseline	A	RNA:chrV:15997725:16000653:nhr-50	nhr-50	6	0.54687227578335	baseline
1105	NHR	A_baseline	A	RNA:chrV:15674025:15675620:nhr-51	nhr-51	6	-0.151889664303552	baseline
1106	NHR	A_baseline	A	RNA:chrV:15677581:15680074:nhr-52	nhr-52	6	0.17781398691003	baseline
1107	NHR	A_baseline	A	RNA:chrV:15700605:15702363:nhr-53	nhr-53	6	-0.0644539552800476	baseline
1108	NHR	A_baseline	A	RNA:chrV:16503946:16505917:nhr-54	nhr-54	6	0.309533505260933	baseline
1109	NHR	A_baseline	A	RNA:chrV:478161:480713:nhr-55	nhr-55	6	-0.521656036916721	baseline
1110	NHR	A_baseline	A	RNA:chrV:2219003:2221305:nhr-56	nhr-56	6	-0.135512868615829	baseline
1111	NHR	A_baseline	A	RNA:chrV:4131888:4134981:nhr-57	nhr-57	6	-0.0286234507421964	baseline
1112	NHR	A_baseline	A	RNA:chrV:532258:534069:nhr-58	nhr-58	6	0.0341767930216506	baseline
1113	NHR	A_baseline	A	RNA:chrV:2276017:2278246:nhr-59	nhr-59	6	0.257550321480189	baseline
1114	NHR	A_baseline	A	RNA:chrIII:3563683:3578771:nhr-6	nhr-6	6	1.5297257306615	baseline
1115	NHR	A_baseline	A	RNA:chrV:15770301:15773241:nhr-60	nhr-60	6	-0.32044219356897	baseline
1116	NHR	A_baseline	A	RNA:chrII:14816135:14818541:nhr-61	nhr-61	6	-0.325231609345022	baseline
1117	NHR	A_baseline	A	RNA:chrI:9839597:9844809:nhr-62	nhr-62	6	-0.200776675292391	baseline
1118	NHR	A_baseline	A	RNA:chrV:16002587:16004735:nhr-63	nhr-63	6	0.656169368801559	baseline
1119	NHR	A_baseline	A	RNA:chrI:3101850:3109609:nhr-64	nhr-64	6	-0.319521035260202	baseline
1120	NHR	A_baseline	A	RNA:chrV:18839309:18845441:nhr-65	nhr-65	6	-0.0997323022439422	baseline
1121	NHR	A_baseline	A	RNA:chrIV:8226330:8236602:nhr-66	nhr-66	6	-0.140960635454582	baseline
1122	NHR	A_baseline	A	RNA:chrIV:11169833:11174786:nhr-67	nhr-67	6	-0.280067828986883	baseline
1123	NHR	A_baseline	A	RNA:chrV:11573439:11577931:nhr-68	nhr-68	6	0.280189929188972	baseline
1124	NHR	A_baseline	A	RNA:chrI:9879182:9881504:nhr-69	nhr-69	6	-0.212747104799998	baseline
1125	NHR	A_baseline	A	RNA:chrIV:11266294:11271352:nhr-7	nhr-7	6	0.976280028667752	baseline
1126	NHR	A_baseline	A	RNA:chrV:18616586:18620242:nhr-70	nhr-70	6	0.393689301554606	baseline
1127	NHR	A_baseline	A	RNA:chrX:13747314:13751797:nhr-71	nhr-71	6	-0.0595610014459841	baseline
1128	NHR	A_baseline	A	RNA:chrII:3849052:3850725:nhr-72	nhr-72	6	1.97517527857247	baseline
1129	NHR	A_baseline	A	RNA:chrI:11433670:11436018:nhr-73	nhr-73	6	-1.3242655937432	baseline
1130	NHR	A_Down	A	RNA:chrI:11428979:11432156:nhr-74	nhr-74	6	-2.83379703655962	Down
1131	NHR	A_baseline	A	RNA:chrIV:627536:633966:nhr-76	nhr-76	6	-0.470156180083067	baseline
1132	NHR	A_baseline	A	RNA:chrI:12384276:12385731:nhr-77	nhr-77	6	1.02630351057041	baseline
1133	NHR	A_baseline	A	RNA:chrIV:4274340:4277875:nhr-78	nhr-78	6	0.0518347950892052	baseline
1134	NHR	A_baseline	A	RNA:chrV:19207680:19211895:nhr-79	nhr-79	6	-0.556423327048274	baseline
1135	NHR	A_baseline	A	RNA:chrIV:7710974:7714198:nhr-8	nhr-8	6	0.794841399485879	baseline
1136	NHR	A_baseline	A	RNA:chrIII:12164:14869:nhr-80	nhr-80	6	0.184931910924433	baseline
1137	NHR	A_baseline	A	RNA:chrI:12328099:12329508:nhr-81	nhr-81	6	2.22255030586569	baseline
1138	NHR	A_baseline	A	RNA:chrI:12245455:12246751:nhr-82	nhr-82	6	-1.32752691379084	baseline
1139	NHR	A_baseline	A	RNA:chrV:15876731:15879619:nhr-84	nhr-84	6	0.284226443907806	baseline
1140	NHR	A_baseline	A	RNA:chrI:13055200:13062122:nhr-85	nhr-85	6	0.748742788580963	baseline
1141	NHR	A_baseline	A	RNA:chrV:2060992:2066844:nhr-86	nhr-86	6	-0.65028355331244	baseline
1142	NHR	A_baseline	A	RNA:chrIV:1624028:1626705:nhr-87	nhr-87	6	-0.279789466322351	baseline
1143	NHR	A_baseline	A	RNA:chrII:2976638:2987023:nhr-88	nhr-88	6	0.753527238249377	baseline
1144	NHR	A_baseline	A	RNA:chrI:12439935:12441253:nhr-89	nhr-89	6	-0.341574488888356	baseline
1145	NHR	A_baseline	A	RNA:chrIII:7095552:7097079:nhr-9	nhr-9	6	-0.338313168840718	baseline
1146	NHR	A_baseline	A	RNA:chrV:610444:612513:nhr-90	nhr-90	6	0.21981482434215	baseline
1147	NHR	A_baseline	A	RNA:chrX:15309374:15314894:nhr-91	nhr-91	6	-0.161401105688333	baseline
1148	NHR	A_baseline	A	RNA:chrIV:1620093:1623761:nhr-92	nhr-92	6	-0.283333691242428	baseline
1149	NHR	A_baseline	A	RNA:chrV:3536141:3538407:nhr-93	nhr-93	6	-0.232217286662926	baseline
1150	NHR	A_baseline	A	RNA:chrV:7684051:7686335:nhr-94	nhr-94	6	0.189905983486339	baseline
1151	NHR	A_baseline	A	RNA:chrV:19076653:19082641:nhr-95	nhr-95	6	0.258575977272656	baseline
1152	NHR	A_baseline	A	RNA:chrV:2233476:2235180:nhr-96	nhr-96	6	-0.156166521624589	baseline
1153	NHR	A_baseline	A	RNA:chrIV:9757647:9764494:nhr-97	nhr-97	6	0.348039204616891	baseline
1154	NHR	A_baseline	A	RNA:chrV:453748:456795:nhr-98	nhr-98	6	-0.851427867020536	baseline
1155	NHR	A_baseline	A	RNA:chrV:474777:477153:nhr-99	nhr-99	6	0.851299625869975	baseline
1156	NHR	A_baseline	A	RNA:chrX:17518444:17528194:nhr-1	nhr-1	8	0.691818244198398	baseline
1157	NHR	A_baseline	A	RNA:chrIII:7112295:7115438:nhr-10	nhr-10	8	-0.217410908917659	baseline
1158	NHR	A_baseline	A	RNA:chrIV:9728675:9731314:nhr-100	nhr-100	8	-0.256245608645178	baseline
1159	NHR	A_baseline	A	RNA:chrV:11570475:11572363:nhr-101	nhr-101	8	0.400457929337445	baseline
1160	NHR	A_baseline	A	RNA:chrV:15874092:15876408:nhr-102	nhr-102	8	-0.107880336280527	baseline
1161	NHR	A_baseline	A	RNA:chrV:2225429:2227070:nhr-103	nhr-103	8	0.44365188091107	baseline
1162	NHR	A_baseline	A	RNA:chrIV:4784232:4788692:nhr-104	nhr-104	8	0.467043319290834	baseline
1163	NHR	A_baseline	A	RNA:chrIV:7049953:7053450:nhr-105	nhr-105	8	0.0418752472090532	baseline
1164	NHR	A_baseline	A	RNA:chrV:489619:491430:nhr-106	nhr-106	8	1.12624060507613	baseline
1165	NHR	A_baseline	A	RNA:chrV:6995174:6997091:nhr-107	nhr-107	8	0.123013798931847	baseline
1166	NHR	A_baseline	A	RNA:chrV:15923041:15924472:nhr-108	nhr-108	8	0.0982575421467015	baseline
1167	NHR	A_baseline	A	RNA:chrII:4433331:4435169:nhr-109	nhr-109	8	-0.133478523916722	baseline
1168	NHR	A_baseline	A	RNA:chrIV:9070002:9073622:nhr-11	nhr-11	8	-0.49749656858827	baseline
1169	NHR	A_baseline	A	RNA:chrV:1622263:1624440:nhr-110	nhr-110	8	0.114861229679329	baseline
1170	NHR	A_baseline	A	RNA:chrV:16123054:16124781:nhr-111	nhr-111	8	-1.29574225155311	baseline
1171	NHR	A_baseline	A	RNA:chrV:16722010:16723844:nhr-112	nhr-112	8	-1.32755531187315	baseline
1172	NHR	A_Down	A	RNA:chrI:11473217:11482897:nhr-113	nhr-113	8	-3.06220888664264	Down
1173	NHR	A_baseline	A	RNA:chrV:4187201:4190008:nhr-114	nhr-114	8	0.966391802789783	baseline
1174	NHR	A_baseline	A	RNA:chrV:2288486:2294797:nhr-115	nhr-115	8	0.22615262455082	baseline
1175	NHR	A_baseline	A	RNA:chrV:16912233:16915352:nhr-116	nhr-116	8	0.266628229587935	baseline
1176	NHR	A_baseline	A	RNA:chrV:1619414:1621520:nhr-117	nhr-117	8	0.352403957920952	baseline
1177	NHR	A_baseline	A	RNA:chrV:4407818:4410280:nhr-118	nhr-118	8	0.757822110294386	baseline
1178	NHR	A_baseline	A	RNA:chrII:2794009:2800600:nhr-119	nhr-119	8	0.0639881168585364	baseline
1179	NHR	A_baseline	A	RNA:chrV:10082138:10084043:nhr-12	nhr-12	8	-0.981959153239202	baseline
1180	NHR	A_baseline	A	RNA:chrX:6636560:6640620:nhr-120	nhr-120	8	0.378274203656454	baseline
1181	NHR	A_baseline	A	RNA:chrIII:2449337:2454805:nhr-121	nhr-121	8	-0.949094038913797	baseline
1182	NHR	A_baseline	A	RNA:chrIV:1613895:1616774:nhr-122	nhr-122	8	-0.195239260507556	baseline
1183	NHR	A_baseline	A	RNA:chrV:451450:453761:nhr-123	nhr-123	8	0.398545092438747	baseline
1184	NHR	A_baseline	A	RNA:chrV:3880798:3886204:nhr-124	nhr-124	8	-0.290075536162385	baseline
1185	NHR	A_baseline	A	RNA:chrV:4322120:4325515:nhr-125	nhr-125	8	0.796339086038888	baseline
1186	NHR	A_baseline	A	RNA:chrV:2229080:2230984:nhr-126	nhr-126	8	0.532297743475906	baseline
1187	NHR	A_baseline	A	RNA:chrV:16261646:16263953:nhr-127	nhr-127	8	-0.0804014241637582	baseline
1188	NHR	A_baseline	A	RNA:chrV:2222064:2225321:nhr-128	nhr-128	8	0.401050990036682	baseline
1189	NHR	A_baseline	A	RNA:chrV:13329191:13331019:nhr-129	nhr-129	8	0.188149652574128	baseline
1190	NHR	A_baseline	A	RNA:chrV:2192496:2196827:nhr-13	nhr-13	8	-0.553524693251242	baseline
1191	NHR	A_baseline	A	RNA:chrV:480810:483339:nhr-130	nhr-130	8	0.128429572156576	baseline
1192	NHR	A_baseline	A	RNA:chrV:494498:497297:nhr-131	nhr-131	8	-0.449775409482026	baseline
1193	NHR	A_baseline	A	RNA:chrV:534436:536244:nhr-132	nhr-132	8	0.72819228149065	baseline
1194	NHR	A_baseline	A	RNA:chrV:2210513:2212114:nhr-133	nhr-133	8	-0.034725690679821	baseline
1195	NHR	A_baseline	A	RNA:chrV:2231222:2233385:nhr-134	nhr-134	8	0.275375770709176	baseline
1196	NHR	A_baseline	A	RNA:chrV:7091713:7093770:nhr-135	nhr-135	8	0.0478330807760079	baseline
1197	NHR	A_baseline	A	RNA:chrV:12107141:12109311:nhr-136	nhr-136	8	-0.146445500544815	baseline
1198	NHR	A_baseline	A	RNA:chrX:6661774:6669011:nhr-137	nhr-137	8	-0.147926059923597	baseline
1199	NHR	A_baseline	A	RNA:chrIV:9725250:9728576:nhr-138	nhr-138	8	-0.00573869199670284	baseline
1200	NHR	A_baseline	A	RNA:chrV:6986134:6987773:nhr-139	nhr-139	8	-1.03262670613116	baseline
1201	NHR	A_baseline	A	RNA:chrX:8473722:8476176:nhr-14	nhr-14	8	-0.00705903660140621	baseline
1202	NHR	A_baseline	A	RNA:chrV:6987863:6989676:nhr-140	nhr-140	8	-0.476633999092639	baseline
1203	NHR	A_baseline	A	RNA:chrV:7445064:7446833:nhr-141	nhr-141	8	-0.391596809157971	baseline
1204	NHR	A_baseline	A	RNA:chrV:5785958:5790262:nhr-142	nhr-142	8	-0.423591013405659	baseline
1205	NHR	A_baseline	A	RNA:chrV:8973013:8974943:nhr-143	nhr-143	8	-0.0440075397035589	baseline
1206	NHR	A_baseline	A	RNA:chrV:19087722:19092668:nhr-145	nhr-145	8	-0.461348411012426	baseline
1207	NHR	A_baseline	A	RNA:chrIV:1626972:1630756:nhr-146	nhr-146	8	-0.123574190070175	baseline
1208	NHR	A_baseline	A	RNA:chrV:7345793:7348563:nhr-147	nhr-147	8	0.124801993557585	baseline
1209	NHR	A_baseline	A	RNA:chrV:7342155:7343838:nhr-148	nhr-148	8	-0.724203475671096	baseline
1210	NHR	A_baseline	A	RNA:chrV:7348210:7349641:nhr-149	nhr-149	8	0.518428960217112	baseline
1211	NHR	A_baseline	A	RNA:chrV:312720:323644:nhr-15	nhr-15	8	0.626234839354759	baseline
1212	NHR	A_baseline	A	RNA:chrV:15479382:15481443:nhr-150	nhr-150	8	-0.179801901508055	baseline
1213	NHR	A_baseline	A	RNA:chrV:7686349:7688228:nhr-152	nhr-152	8	-0.077196999420661	baseline
1214	NHR	A_baseline	A	RNA:chrV:12104219:12106537:nhr-153	nhr-153	8	0.622984287446659	baseline
1215	NHR	A_baseline	A	RNA:chrV:12101292:12103396:nhr-154	nhr-154	8	0.193489591975569	baseline
1216	NHR	A_baseline	A	RNA:chrV:539459:541485:nhr-155	nhr-155	8	-0.332531574155308	baseline
1217	NHR	A_baseline	A	RNA:chrV:3906107:3908445:nhr-156	nhr-156	8	0.233602100788469	baseline
1218	NHR	A_baseline	A	RNA:chrV:3866555:3869005:nhr-157	nhr-157	8	-0.163364347748859	baseline
1219	NHR	A_baseline	A	RNA:chrV:3871173:3873216:nhr-158	nhr-158	8	-0.599596365214435	baseline
1220	NHR	A_baseline	A	RNA:chrV:3875244:3878382:nhr-159	nhr-159	8	-1.70149525249316	baseline
1221	NHR	A_baseline	A	RNA:chrII:4438866:4440874:nhr-16	nhr-16	8	-0.59230865270759	baseline
1222	NHR	A_baseline	A	RNA:chrV:6980592:6982169:nhr-161	nhr-161	8	-0.468421562246704	baseline
1223	NHR	A_baseline	A	RNA:chrV:6990144:6991871:nhr-162	nhr-162	8	-0.556591833019062	baseline
1224	NHR	A_baseline	A	RNA:chrV:6983370:6986043:nhr-163	nhr-163	8	-0.463873946803189	baseline
1225	NHR	A_baseline	A	RNA:chrV:15233893:15235761:nhr-164	nhr-164	8	0.161128586565134	baseline
1226	NHR	A_baseline	A	RNA:chrI:12331084:12333413:nhr-165	nhr-165	8	0.0753368979076251	baseline
1227	NHR	A_baseline	A	RNA:chrII:3880244:3882182:nhr-166	nhr-166	8	-1.4799706543854	baseline
1228	NHR	A_baseline	A	RNA:chrX:11980206:11982045:nhr-167	nhr-167	8	2.20394308499458	baseline
1229	NHR	A_baseline	A	RNA:chrV:13331113:13333871:nhr-168	nhr-168	8	-0.0279125684034475	baseline
1230	NHR	A_baseline	A	RNA:chrI:12442298:12443728:nhr-169	nhr-169	8	-1.68111080851183	baseline
1231	NHR	A_baseline	A	RNA:chrX:12663759:12667854:nhr-17	nhr-17	8	-0.0387407079445382	baseline
1232	NHR	A_baseline	A	RNA:chrV:18796060:18800826:nhr-170	nhr-170	8	0.377515299251576	baseline
1233	NHR	A_baseline	A	RNA:chrV:7511764:7513725:nhr-171	nhr-171	8	-1.2008222239294	baseline
1234	NHR	A_baseline	A	RNA:chrV:7508993:7510602:nhr-172	nhr-172	8	-0.695135842632654	baseline
1235	NHR	A_baseline	A	RNA:chrX:6655527:6660375:nhr-173	nhr-173	8	0.118346104484848	baseline
1236	NHR	A_Up	A	RNA:chrI:12417385:12418800:nhr-174	nhr-174	8	3.07026213962018	Up
1237	NHR	A_baseline	A	RNA:chrV:13866690:13868602:nhr-175	nhr-175	8	-0.38495172255343	baseline
1238	NHR	A_baseline	A	RNA:chrV:16071324:16072738:nhr-176	nhr-176	8	-0.617065793278003	baseline
1239	NHR	A_baseline	A	RNA:chrV:1610262:1612758:nhr-177	nhr-177	8	0.485443029747532	baseline
1240	NHR	A_baseline	A	RNA:chrV:1603933:1607953:nhr-178	nhr-178	8	-0.348902749502268	baseline
1241	NHR	A_baseline	A	RNA:chrV:1615722:1618562:nhr-179	nhr-179	8	-0.0609724985188262	baseline
1242	NHR	A_baseline	A	RNA:chrV:2227202:2228981:nhr-18	nhr-18	8	0.127329141186194	baseline
1243	NHR	A_baseline	A	RNA:chrV:665918:667553:nhr-180	nhr-180	8	1.11810762279803	baseline
1244	NHR	A_baseline	A	RNA:chrV:4095039:4100485:nhr-181	nhr-181	8	0.666151528619533	baseline
1245	NHR	A_baseline	A	RNA:chrV:2257419:2259913:nhr-182	nhr-182	8	-0.138141770257447	baseline
1246	NHR	A_baseline	A	RNA:chrV:2262488:2264634:nhr-183	nhr-183	8	0.122426428201897	baseline
1247	NHR	A_baseline	A	RNA:chrV:2212870:2214478:nhr-184	nhr-184	8	0.0939831092786702	baseline
1248	NHR	A_baseline	A	RNA:chrV:3844644:3847151:nhr-185	nhr-185	8	1.67979095291612	baseline
1249	NHR	A_baseline	A	RNA:chrV:3852285:3854947:nhr-186	nhr-186	8	0.0411351235921033	baseline
1250	NHR	A_baseline	A	RNA:chrV:3861088:3862933:nhr-187	nhr-187	8	0.146154259975057	baseline
1251	NHR	A_baseline	A	RNA:chrV:3856295:3857861:nhr-188	nhr-188	8	-0.738314251879957	baseline
1252	NHR	A_baseline	A	RNA:chrV:3858434:3860243:nhr-189	nhr-189	8	-0.482780846768826	baseline
1253	NHR	A_baseline	A	RNA:chrII:9598179:9605526:nhr-19	nhr-19	8	0.120408939484932	baseline
1254	NHR	A_baseline	A	RNA:chrV:640748:642924:nhr-190	nhr-190	8	-0.0293601328938972	baseline
1255	NHR	A_baseline	A	RNA:chrV:10069368:10070641:nhr-192	nhr-192	8	1.14643241581511	baseline
1256	NHR	A_baseline	A	RNA:chrV:16342428:16344401:nhr-193	nhr-193	8	-0.650387406399589	baseline
1257	NHR	A_baseline	A	RNA:chrV:8970694:8972371:nhr-195	nhr-195	8	0.246721287369512	baseline
1258	NHR	A_Down	A	RNA:chrV:15685725:15687714:nhr-196	nhr-196	8	-4.20866525766377	Down
1259	NHR	A_baseline	A	RNA:chrV:15687959:15689759:nhr-197	nhr-197	8	-0.6008837723226	baseline
1260	NHR	A_baseline	A	RNA:chrV:15693993:15696217:nhr-198	nhr-198	8	-1.14046212450513	baseline
1261	NHR	A_baseline	A	RNA:chrV:15698527:15699899:nhr-199	nhr-199	8	-2.00144321311982	baseline
1262	NHR	A_baseline	A	RNA:chrI:5818473:5821134:nhr-2	nhr-2	8	0.139115446511311	baseline
1263	NHR	A_baseline	A	RNA:chrIII:4230435:4233219:nhr-20	nhr-20	8	-0.326062107232555	baseline
1264	NHR	A_baseline	A	RNA:chrV:465183:467506:nhr-201	nhr-201	8	-0.504648257970165	baseline
1265	NHR	A_baseline	A	RNA:chrV:462587:464963:nhr-202	nhr-202	8	-1.41670521731892	baseline
1266	NHR	A_baseline	A	RNA:chrV:459733:461899:nhr-203	nhr-203	8	-0.253879540435934	baseline
1267	NHR	A_baseline	A	RNA:chrV:254839:258830:nhr-204	nhr-204	8	-0.0898586349708877	baseline
1268	NHR	A_baseline	A	RNA:chrV:10080082:10081776:nhr-205	nhr-205	8	-0.721037974482447	baseline
1269	NHR	A_baseline	A	RNA:chrV:12092005:12093861:nhr-206	nhr-206	8	0.0473679325121032	baseline
1270	NHR	A_baseline	A	RNA:chrV:12096145:12097886:nhr-207	nhr-207	8	-1.48736355546891	baseline
1271	NHR	A_baseline	A	RNA:chrV:12094316:12095947:nhr-208	nhr-208	8	-0.739275723885166	baseline
1272	NHR	A_baseline	A	RNA:chrV:12098148:12100111:nhr-209	nhr-209	8	-0.0513847900698009	baseline
1273	NHR	A_baseline	A	RNA:chrII:7339228:7349133:nhr-21	nhr-21	8	-0.319114900907702	baseline
1274	NHR	A_baseline	A	RNA:chrV:517793:519601:nhr-210	nhr-210	8	-1.70149525249316	baseline
1275	NHR	A_baseline	A	RNA:chrV:486983:489142:nhr-211	nhr-211	8	0.501987962285622	baseline
1276	NHR	A_baseline	A	RNA:chrV:484856:486895:nhr-212	nhr-212	8	0.612112877269203	baseline
1277	NHR	A_baseline	A	RNA:chrV:15894440:15896765:nhr-213	nhr-213	8	-0.379059564395323	baseline
1278	NHR	A_baseline	A	RNA:chrX:12700392:12702063:nhr-214	nhr-214	8	1.77557841659078	baseline
1279	NHR	A_baseline	A	RNA:chrV:5354052:5358872:nhr-216	nhr-216	8	-0.619418843802706	baseline
1280	NHR	A_baseline	A	RNA:chrI:12341144:12342826:nhr-217	nhr-217	8	-0.332531574155308	baseline
1281	NHR	A_baseline	A	RNA:chrV:16258441:16260686:nhr-218	nhr-218	8	-0.125750537947438	baseline
1282	NHR	A_baseline	A	RNA:chrV:8964710:8968406:nhr-219	nhr-219	8	-0.583967891469916	baseline
1283	NHR	A_baseline	A	RNA:chrII:6446194:6449807:nhr-22	nhr-22	8	-0.082054832344511	baseline
1284	NHR	A_baseline	A	RNA:chrV:3532930:3535235:nhr-221	nhr-221	8	-0.208725747070127	baseline
1285	NHR	A_baseline	A	RNA:chrV:3541585:3543444:nhr-222	nhr-222	8	-0.427269198428871	baseline
1286	NHR	A_baseline	A	RNA:chrV:15796386:15797534:nhr-223	nhr-223	8	-0.332531574155308	baseline
1287	NHR	A_baseline	A	RNA:chrV:2288271:2290468:nhr-225	nhr-225	8	0.0837945489740245	baseline
1288	NHR	A_baseline	A	RNA:chrV:2294821:2296974:nhr-226	nhr-226	8	-1.43860551412291	baseline
1289	NHR	A_Up	A	RNA:chrV:2285431:2287515:nhr-227	nhr-227	8	4.21059950223954	Up
1290	NHR	A_baseline	A	RNA:chrV:2281768:2284956:nhr-228	nhr-228	8	0.310086662269984	baseline
1291	NHR	A_baseline	A	RNA:chrIV:17028930:17030594:nhr-229	nhr-229	8	-1.31925237680057	baseline
1292	NHR	A_baseline	A	RNA:chrI:7214744:7221827:nhr-23	nhr-23	8	-0.0612582337199442	baseline
1293	NHR	A_baseline	A	RNA:chrV:18846790:18852729:nhr-230	nhr-230	8	-0.186313746225862	baseline
1294	NHR	A_baseline	A	RNA:chrV:18790957:18794781:nhr-231	nhr-231	8	0.335375248388669	baseline
1295	NHR	A_baseline	A	RNA:chrV:10256169:10258783:nhr-232	nhr-232	8	0.0631473810078948	baseline
1296	NHR	A_Up	A	RNA:chrII:12636677:12638490:nhr-234	nhr-234	8	2.62044594935268	Up
1297	NHR	A_baseline	A	RNA:chrII:12640669:12642917:nhr-235	nhr-235	8	-1.31925237680057	baseline
1298	NHR	A_baseline	A	RNA:chrIV:2327125:2329640:nhr-236	nhr-236	8	-0.75156516954471	baseline
1299	NHR	A_baseline	A	RNA:chrV:1625186:1626818:nhr-237	nhr-237	8	-1.38189581396379	baseline
1300	NHR	A_baseline	A	RNA:chrV:1628102:1629432:nhr-238	nhr-238	8	-0.902377627106366	baseline
1301	NHR	A_baseline	A	RNA:chrIII:2562211:2566589:nhr-239	nhr-239	8	-0.537490912689545	baseline
1302	NHR	A_baseline	A	RNA:chrV:18699450:18700992:nhr-241	nhr-241	8	-0.332531574155308	baseline
1303	NHR	A_baseline	A	RNA:chrIV:2578931:2581583:nhr-242	nhr-242	8	0.757822110294386	baseline
1304	NHR	A_baseline	A	RNA:chrV:18895283:18900537:nhr-243	nhr-243	8	-0.0358138014294103	baseline
1305	NHR	A_baseline	A	RNA:chrI:11431393:11432153:nhr-244	nhr-244	8	-2.07113808742783	baseline
1306	NHR	A_Down	A	RNA:chrI:11477743:11482071:nhr-245	nhr-245	8	-3.46507783726053	Down
1307	NHR	A_baseline	A	RNA:chrV:15316496:15318425:nhr-246	nhr-246	8	-0.249666612187371	baseline
1308	NHR	A_baseline	A	RNA:chrV:15323852:15325351:nhr-247	nhr-247	8	0.348926386426924	baseline
1309	NHR	A_baseline	A	RNA:chrV:17103409:17104627:nhr-248	nhr-248	8	-0.332531574155308	baseline
1310	NHR	A_Down	A	RNA:chrIV:6971897:6972527:nhr-249	nhr-249	8	-2.45958973941993	Down
1311	NHR	A_baseline	A	RNA:chrX:13008492:13013962:nhr-25	nhr-25	8	0.0552000646451504	baseline
1312	NHR	A_baseline	A	RNA:chrV:600530:602482:nhr-251	nhr-251	8	1.26287018169723	baseline
1313	NHR	A_baseline	A	RNA:chrV:404618:405997:nhr-252	nhr-252	8	-0.332531574155308	baseline
1314	NHR	A_baseline	A	RNA:chrV:396592:398933:nhr-253	nhr-253	8	0.998369562313323	baseline
1315	NHR	A_baseline	A	RNA:chrV:392627:395117:nhr-254	nhr-254	8	-0.228898692350872	baseline
1316	NHR	A_baseline	A	RNA:chrX:15742609:15744298:nhr-255	nhr-255	8	0.493387784088058	baseline
1317	NHR	A_baseline	A	RNA:chrV:1743770:1747981:nhr-256	nhr-256	8	-0.486000696334517	baseline
1318	NHR	A_Down	A	RNA:chrII:3852953:3854615:nhr-257	nhr-257	8	-2.45958973941993	Down
1319	NHR	A_baseline	A	RNA:chrIV:8045044:8047490:nhr-258	nhr-258	8	0.389027749351146	baseline
1320	NHR	A_baseline	A	RNA:chrI:11436781:11437407:nhr-259	nhr-259	8	-0.332531574155308	baseline
1321	NHR	A_baseline	A	RNA:chrX:12695588:12698000:nhr-26	nhr-26	8	-1.4972401385645	baseline
1322	NHR	A_baseline	A	RNA:chrV:1509950:1511637:nhr-260	nhr-260	8	0.353405331864803	baseline
1323	NHR	A_baseline	A	RNA:chrII:3863083:3864752:nhr-261	nhr-261	8	1.59887770955341	baseline
1324	NHR	A_baseline	A	RNA:chrV:16904911:16906787:nhr-262	nhr-262	8	-0.332531574155308	baseline
1325	NHR	A_baseline	A	RNA:chrV:7340405:7342042:nhr-263	nhr-263	8	0.0610287081200028	baseline
1326	NHR	A_baseline	A	RNA:chrIV:9292295:9293925:nhr-264	nhr-264	8	2.08662347004186	baseline
1327	NHR	A_baseline	A	RNA:chrI:12251905:12253554:nhr-265	nhr-265	8	1.93300691006776	baseline
1328	NHR	A_baseline	A	RNA:chrIV:9284892:9286446:nhr-267	nhr-267	8	0.757822110294386	baseline
1329	NHR	A_baseline	A	RNA:chrV:15690251:15691606:nhr-268	nhr-268	8	0.387633342550515	baseline
1330	NHR	A_baseline	A	RNA:chrV:15368469:15369807:nhr-269	nhr-269	8	-1.36923605497023	baseline
1331	NHR	A_baseline	A	RNA:chrX:12705623:12808249:nhr-27	nhr-27	8	0.269440298938889	baseline
1332	NHR	A_baseline	A	RNA:chrV:802549:804741:nhr-270	nhr-270	8	-0.448440896066786	baseline
1333	NHR	A_baseline	A	RNA:chrV:16578458:16580524:nhr-271	nhr-271	8	1.93300691006776	baseline
1334	NHR	A_baseline	A	RNA:chrX:12703329:12704821:nhr-272	nhr-272	8	-0.483417579547183	baseline
1335	NHR	A_baseline	A	RNA:chrII:4435299:4436998:nhr-273	nhr-273	8	-0.342744864806347	baseline
1336	NHR	A_baseline	A	RNA:chrIV:1637858:1645298:nhr-274	nhr-274	8	-0.158022721756012	baseline
1337	NHR	A_baseline	A	RNA:chrV:2264908:2267058:nhr-275	nhr-275	8	1.29089324296829	baseline
1338	NHR	A_baseline	A	RNA:chrI:14041626:14043478:nhr-276	nhr-276	8	-0.332531574155308	baseline
1339	NHR	A_baseline	A	RNA:chrIV:2742994:2747478:nhr-277	nhr-277	8	0.510442370687371	baseline
1340	NHR	A_baseline	A	RNA:chrX:16354975:16359660:nhr-28	nhr-28	8	-0.0926069703971358	baseline
1341	NHR	A_baseline	A	RNA:chrIII:130179:130750:nhr-280	nhr-280	8	1.43535464062942	baseline
1342	NHR	A_baseline	A	RNA:chrX:14111249:14113447:nhr-281	nhr-281	8	0.38442005692738	baseline
1343	NHR	A_baseline	A	RNA:chrV:15812281:15813104:nhr-282	nhr-282	8	-1.40408349212424	baseline
1344	NHR	A_baseline	A	RNA:chrV:15774945:15776676:nhr-283	nhr-283	8	-0.541284779309864	baseline
1345	NHR	A_Down	A	RNA:chrV:15777717:15779247:nhr-285	nhr-285	8	-2.5095734175896	Down
1346	NHR	A_baseline	A	RNA:chrV:7089470:7091610:nhr-286	nhr-286	8	0.169471206218088	baseline
1347	NHR	A_baseline	A	RNA:chrV:18380619:18382690:nhr-288	nhr-288	8	-0.332531574155308	baseline
1348	NHR	A_baseline	A	RNA:chrV:2574180:2575410:nhr-290	nhr-290	8	-0.758248120105245	baseline
1349	NHR	A_Down	A	RNA:chrV:15318960:15320553:nhr-291	nhr-291	8	-4.0518648520399	Down
1350	NHR	A_baseline	A	RNA:chrX:14558503:14561429:nhr-3	nhr-3	8	0.569742439253564	baseline
1351	NHR	A_baseline	A	RNA:chrV:9045170:9046967:nhr-30	nhr-30	8	-0.66413742948531	baseline
1352	NHR	A_baseline	A	RNA:chrIV:8022655:8029513:nhr-31	nhr-31	8	0.960766248272763	baseline
1353	NHR	A_baseline	A	RNA:chrX:13251963:13256289:nhr-32	nhr-32	8	-0.0405534007042929	baseline
1354	NHR	A_baseline	A	RNA:chrIV:9664366:9675672:nhr-34	nhr-34	8	0.0782901321088034	baseline
1355	NHR	A_baseline	A	RNA:chrX:4532690:4537546:nhr-35	nhr-35	8	-0.207208240634846	baseline
1356	NHR	A_baseline	A	RNA:chrV:9258137:9261589:nhr-36	nhr-36	8	0.145239397747698	baseline
1357	NHR	A_baseline	A	RNA:chrV:6622267:6624694:nhr-37	nhr-37	8	-0.0782905746801446	baseline
1358	NHR	A_Up	A	RNA:chrIV:9710186:9712420:nhr-38	nhr-38	8	2.62044594935268	Up
1359	NHR	A_baseline	A	RNA:chrV:9303325:9304622:nhr-39	nhr-39	8	0.45854034693405	baseline
1360	NHR	A_baseline	A	RNA:chrIV:9879328:9882152:nhr-4	nhr-4	8	-0.247447193915087	baseline
1361	NHR	A_baseline	A	RNA:chrX:2594002:2606732:nhr-40	nhr-40	8	0.00606989285243083	baseline
1362	NHR	A_baseline	A	RNA:chrIV:1386214:1399542:nhr-41	nhr-41	8	0.543942145877562	baseline
1363	NHR	A_baseline	A	RNA:chrV:6998818:7000651:nhr-42	nhr-42	8	0.067266825137362	baseline
1364	NHR	A_baseline	A	RNA:chrIV:11899659:11902976:nhr-43	nhr-43	8	0.345231984408753	baseline
1365	NHR	A_baseline	A	RNA:chrV:8961877:8964105:nhr-44	nhr-44	8	0.0297195111619015	baseline
1366	NHR	A_baseline	A	RNA:chrX:4656432:4660318:nhr-45	nhr-45	8	0.538887578444693	baseline
1367	NHR	A_baseline	A	RNA:chrIV:5747362:5757862:nhr-46	nhr-46	8	0.111625286447478	baseline
1368	NHR	A_baseline	A	RNA:chrV:5505252:5509956:nhr-47	nhr-47	8	-0.143284783746715	baseline
1369	NHR	A_baseline	A	RNA:chrX:15708212:15716865:nhr-48	nhr-48	8	0.500116646606756	baseline
1370	NHR	A_baseline	A	RNA:chrI:9869662:9874590:nhr-49	nhr-49	8	0.213507039611233	baseline
1371	NHR	A_baseline	A	RNA:chrIV:15400276:15407406:nhr-5	nhr-5	8	0.467419835847781	baseline
1372	NHR	A_baseline	A	RNA:chrV:15997725:16000653:nhr-50	nhr-50	8	0.349347207798489	baseline
1373	NHR	A_baseline	A	RNA:chrV:15674025:15675620:nhr-51	nhr-51	8	-0.174799330211027	baseline
1374	NHR	A_baseline	A	RNA:chrV:15677581:15680074:nhr-52	nhr-52	8	0.479185910857683	baseline
1375	NHR	A_baseline	A	RNA:chrV:15700605:15702363:nhr-53	nhr-53	8	-0.238748455545209	baseline
1376	NHR	A_baseline	A	RNA:chrV:16503946:16505917:nhr-54	nhr-54	8	0.753050714083397	baseline
1377	NHR	A_baseline	A	RNA:chrV:478161:480713:nhr-55	nhr-55	8	-0.0126009331936388	baseline
1378	NHR	A_baseline	A	RNA:chrV:2219003:2221305:nhr-56	nhr-56	8	-0.113454630868748	baseline
1379	NHR	A_baseline	A	RNA:chrV:4131888:4134981:nhr-57	nhr-57	8	-0.00985805606016752	baseline
1380	NHR	A_baseline	A	RNA:chrV:532258:534069:nhr-58	nhr-58	8	0.252871129054004	baseline
1381	NHR	A_baseline	A	RNA:chrV:2276017:2278246:nhr-59	nhr-59	8	0.278830821344462	baseline
1382	NHR	A_baseline	A	RNA:chrIII:3563683:3578771:nhr-6	nhr-6	8	1.15544072971415	baseline
1383	NHR	A_baseline	A	RNA:chrV:15770301:15773241:nhr-60	nhr-60	8	-0.608945941947446	baseline
1384	NHR	A_baseline	A	RNA:chrII:14816135:14818541:nhr-61	nhr-61	8	-0.271704539095227	baseline
1385	NHR	A_baseline	A	RNA:chrI:9839597:9844809:nhr-62	nhr-62	8	-0.358004382770859	baseline
1386	NHR	A_baseline	A	RNA:chrV:16002587:16004735:nhr-63	nhr-63	8	0.465974474051809	baseline
1387	NHR	A_baseline	A	RNA:chrI:3101850:3109609:nhr-64	nhr-64	8	-0.293065511279208	baseline
1388	NHR	A_baseline	A	RNA:chrV:18839309:18845441:nhr-65	nhr-65	8	0.0427289922256782	baseline
1389	NHR	A_baseline	A	RNA:chrIV:8226330:8236602:nhr-66	nhr-66	8	-0.000395315177630212	baseline
1390	NHR	A_baseline	A	RNA:chrIV:11169833:11174786:nhr-67	nhr-67	8	-0.423159643971509	baseline
1391	NHR	A_baseline	A	RNA:chrV:11573439:11577931:nhr-68	nhr-68	8	0.294801268788592	baseline
1392	NHR	A_baseline	A	RNA:chrI:9879182:9881504:nhr-69	nhr-69	8	-0.19219426830685	baseline
1393	NHR	A_baseline	A	RNA:chrIV:11266294:11271352:nhr-7	nhr-7	8	1.05736484133164	baseline
1394	NHR	A_baseline	A	RNA:chrV:18616586:18620242:nhr-70	nhr-70	8	0.318679199551313	baseline
1395	NHR	A_baseline	A	RNA:chrX:13747314:13751797:nhr-71	nhr-71	8	-0.0892673744790034	baseline
1396	NHR	A_Up	A	RNA:chrII:3849052:3850725:nhr-72	nhr-72	8	2.4997959109275	Up
1397	NHR	A_baseline	A	RNA:chrI:11433670:11436018:nhr-73	nhr-73	8	0.946286107422498	baseline
1398	NHR	A_baseline	A	RNA:chrI:11428979:11432156:nhr-74	nhr-74	8	-0.561157889873795	baseline
1399	NHR	A_baseline	A	RNA:chrIV:627536:633966:nhr-76	nhr-76	8	0.0261602216570146	baseline
1400	NHR	A_baseline	A	RNA:chrI:12384276:12385731:nhr-77	nhr-77	8	0.946286107422498	baseline
1401	NHR	A_baseline	A	RNA:chrIV:4274340:4277875:nhr-78	nhr-78	8	-0.0193796368989345	baseline
1402	NHR	A_baseline	A	RNA:chrV:19207680:19211895:nhr-79	nhr-79	8	-0.372895687424929	baseline
1403	NHR	A_baseline	A	RNA:chrIV:7710974:7714198:nhr-8	nhr-8	8	0.723900001238921	baseline
1404	NHR	A_baseline	A	RNA:chrIII:12164:14869:nhr-80	nhr-80	8	0.354349763784414	baseline
1405	NHR	A_Up	A	RNA:chrI:12328099:12329508:nhr-81	nhr-81	8	3.00792611539728	Up
1406	NHR	A_baseline	A	RNA:chrI:12245455:12246751:nhr-82	nhr-82	8	-1.31925237680057	baseline
1407	NHR	A_baseline	A	RNA:chrV:15876731:15879619:nhr-84	nhr-84	8	0.260732517238587	baseline
1408	NHR	A_baseline	A	RNA:chrI:13055200:13062122:nhr-85	nhr-85	8	0.656720404633222	baseline
1409	NHR	A_baseline	A	RNA:chrV:2060992:2066844:nhr-86	nhr-86	8	-0.451334366042373	baseline
1410	NHR	A_baseline	A	RNA:chrIV:1624028:1626705:nhr-87	nhr-87	8	0.0922696778410185	baseline
1411	NHR	A_baseline	A	RNA:chrII:2976638:2987023:nhr-88	nhr-88	8	0.988794918045196	baseline
1412	NHR	A_baseline	A	RNA:chrI:12439935:12441253:nhr-89	nhr-89	8	-0.332531574155308	baseline
1413	NHR	A_baseline	A	RNA:chrIII:7095552:7097079:nhr-9	nhr-9	8	1.93300691006776	baseline
1414	NHR	A_baseline	A	RNA:chrV:610444:612513:nhr-90	nhr-90	8	0.0437547756318298	baseline
1415	NHR	A_baseline	A	RNA:chrX:15309374:15314894:nhr-91	nhr-91	8	-0.0730131151533061	baseline
1416	NHR	A_baseline	A	RNA:chrIV:1620093:1623761:nhr-92	nhr-92	8	-0.624717709668025	baseline
1417	NHR	A_baseline	A	RNA:chrV:3536141:3538407:nhr-93	nhr-93	8	-0.12104248735001	baseline
1418	NHR	A_baseline	A	RNA:chrV:7684051:7686335:nhr-94	nhr-94	8	-0.0999958101864687	baseline
1419	NHR	A_baseline	A	RNA:chrV:19076653:19082641:nhr-95	nhr-95	8	0.033742272034404	baseline
1420	NHR	A_baseline	A	RNA:chrV:2233476:2235180:nhr-96	nhr-96	8	0.0626812914271119	baseline
1421	NHR	A_baseline	A	RNA:chrIV:9757647:9764494:nhr-97	nhr-97	8	0.233320738125163	baseline
1422	NHR	A_baseline	A	RNA:chrV:453748:456795:nhr-98	nhr-98	8	-0.663546600477353	baseline
1423	NHR	A_baseline	A	RNA:chrV:474777:477153:nhr-99	nhr-99	8	0.754007225866203	baseline
1424	NHR	A_baseline	A	RNA:chrX:17518444:17528194:nhr-1	nhr-1	10	0.424348386129617	baseline
1425	NHR	A_baseline	A	RNA:chrIII:7112295:7115438:nhr-10	nhr-10	10	0.0959998895990026	baseline
1426	NHR	A_baseline	A	RNA:chrIV:9728675:9731314:nhr-100	nhr-100	10	-0.627971395529812	baseline
1427	NHR	A_baseline	A	RNA:chrV:11570475:11572363:nhr-101	nhr-101	10	0.36296284328454	baseline
1428	NHR	A_baseline	A	RNA:chrV:15874092:15876408:nhr-102	nhr-102	10	-0.129709800493791	baseline
1429	NHR	A_baseline	A	RNA:chrV:2225429:2227070:nhr-103	nhr-103	10	0.411299571401108	baseline
1430	NHR	A_baseline	A	RNA:chrIV:4784232:4788692:nhr-104	nhr-104	10	0.515694331446303	baseline
1431	NHR	A_baseline	A	RNA:chrIV:7049953:7053450:nhr-105	nhr-105	10	-0.080634298434808	baseline
1432	NHR	A_baseline	A	RNA:chrV:489619:491430:nhr-106	nhr-106	10	1.96408062978743	baseline
1433	NHR	A_baseline	A	RNA:chrV:6995174:6997091:nhr-107	nhr-107	10	-0.118473762514867	baseline
1434	NHR	A_baseline	A	RNA:chrV:15923041:15924472:nhr-108	nhr-108	10	0.18006379957039	baseline
1435	NHR	A_baseline	A	RNA:chrII:4433331:4435169:nhr-109	nhr-109	10	-0.245247142318546	baseline
1436	NHR	A_baseline	A	RNA:chrIV:9070002:9073622:nhr-11	nhr-11	10	-0.213010296280203	baseline
1437	NHR	A_baseline	A	RNA:chrV:1622263:1624440:nhr-110	nhr-110	10	-0.332888092638002	baseline
1438	NHR	A_baseline	A	RNA:chrV:16123054:16124781:nhr-111	nhr-111	10	-0.919340218535622	baseline
1439	NHR	A_Down	A	RNA:chrV:16722010:16723844:nhr-112	nhr-112	10	-3.15695219967615	Down
1440	NHR	A_baseline	A	RNA:chrI:11473217:11482897:nhr-113	nhr-113	10	-0.46147858439226	baseline
1441	NHR	A_baseline	A	RNA:chrV:4187201:4190008:nhr-114	nhr-114	10	0.191810687647134	baseline
1442	NHR	A_baseline	A	RNA:chrV:2288486:2294797:nhr-115	nhr-115	10	-0.433344803707328	baseline
1443	NHR	A_baseline	A	RNA:chrV:16912233:16915352:nhr-116	nhr-116	10	-0.0795420627207277	baseline
1444	NHR	A_baseline	A	RNA:chrV:1619414:1621520:nhr-117	nhr-117	10	0.658420615076622	baseline
1445	NHR	A_baseline	A	RNA:chrV:4407818:4410280:nhr-118	nhr-118	10	-0.173323881045872	baseline
1446	NHR	A_baseline	A	RNA:chrII:2794009:2800600:nhr-119	nhr-119	10	0.0331665747833718	baseline
1447	NHR	A_baseline	A	RNA:chrV:10082138:10084043:nhr-12	nhr-12	10	-0.286269786745103	baseline
1448	NHR	A_baseline	A	RNA:chrX:6636560:6640620:nhr-120	nhr-120	10	0.107261207772634	baseline
1449	NHR	A_baseline	A	RNA:chrIII:2449337:2454805:nhr-121	nhr-121	10	-0.30483798626173	baseline
1450	NHR	A_baseline	A	RNA:chrIV:1613895:1616774:nhr-122	nhr-122	10	0.086508754774632	baseline
1451	NHR	A_baseline	A	RNA:chrV:451450:453761:nhr-123	nhr-123	10	0.384780171352974	baseline
1452	NHR	A_baseline	A	RNA:chrV:3880798:3886204:nhr-124	nhr-124	10	-0.222058074406488	baseline
1453	NHR	A_baseline	A	RNA:chrV:4322120:4325515:nhr-125	nhr-125	10	0.301822618638607	baseline
1454	NHR	A_baseline	A	RNA:chrV:2229080:2230984:nhr-126	nhr-126	10	0.879119955922191	baseline
1455	NHR	A_baseline	A	RNA:chrV:16261646:16263953:nhr-127	nhr-127	10	0.279073528106579	baseline
1456	NHR	A_baseline	A	RNA:chrV:2222064:2225321:nhr-128	nhr-128	10	0.485546763143323	baseline
1457	NHR	A_baseline	A	RNA:chrV:13329191:13331019:nhr-129	nhr-129	10	0.362400748907023	baseline
1458	NHR	A_baseline	A	RNA:chrV:2192496:2196827:nhr-13	nhr-13	10	-0.217615721785225	baseline
1459	NHR	A_baseline	A	RNA:chrV:480810:483339:nhr-130	nhr-130	10	0.484375278625783	baseline
1460	NHR	A_baseline	A	RNA:chrV:494498:497297:nhr-131	nhr-131	10	0.0337096309105418	baseline
1461	NHR	A_baseline	A	RNA:chrV:534436:536244:nhr-132	nhr-132	10	0.819806089966521	baseline
1462	NHR	A_baseline	A	RNA:chrV:2210513:2212114:nhr-133	nhr-133	10	0.119590821483782	baseline
1463	NHR	A_baseline	A	RNA:chrV:2231222:2233385:nhr-134	nhr-134	10	0.659500788136113	baseline
1464	NHR	A_baseline	A	RNA:chrV:7091713:7093770:nhr-135	nhr-135	10	-0.229201180942059	baseline
1465	NHR	A_baseline	A	RNA:chrV:12107141:12109311:nhr-136	nhr-136	10	-0.316290541142095	baseline
1466	NHR	A_baseline	A	RNA:chrX:6661774:6669011:nhr-137	nhr-137	10	0.644735203603575	baseline
1467	NHR	A_baseline	A	RNA:chrIV:9725250:9728576:nhr-138	nhr-138	10	-0.336174606111809	baseline
1468	NHR	A_baseline	A	RNA:chrV:6986134:6987773:nhr-139	nhr-139	10	-0.899144410307255	baseline
1469	NHR	A_baseline	A	RNA:chrX:8473722:8476176:nhr-14	nhr-14	10	0.490311355394609	baseline
1470	NHR	A_baseline	A	RNA:chrV:6987863:6989676:nhr-140	nhr-140	10	-0.791298779359149	baseline
1471	NHR	A_baseline	A	RNA:chrV:7445064:7446833:nhr-141	nhr-141	10	0.14310632834731	baseline
1472	NHR	A_baseline	A	RNA:chrV:5785958:5790262:nhr-142	nhr-142	10	-0.293966787448741	baseline
1473	NHR	A_baseline	A	RNA:chrV:8973013:8974943:nhr-143	nhr-143	10	0.161008174037719	baseline
1474	NHR	A_baseline	A	RNA:chrV:19087722:19092668:nhr-145	nhr-145	10	-0.284283634886906	baseline
1475	NHR	A_baseline	A	RNA:chrIV:1626972:1630756:nhr-146	nhr-146	10	0.071245886161389	baseline
1476	NHR	A_baseline	A	RNA:chrV:7345793:7348563:nhr-147	nhr-147	10	0.641784528249285	baseline
1477	NHR	A_baseline	A	RNA:chrV:7342155:7343838:nhr-148	nhr-148	10	0.15953329095312	baseline
1478	NHR	A_baseline	A	RNA:chrV:7348210:7349641:nhr-149	nhr-149	10	0.587357585608546	baseline
1479	NHR	A_baseline	A	RNA:chrV:312720:323644:nhr-15	nhr-15	10	0.526570251986602	baseline
1480	NHR	A_baseline	A	RNA:chrV:15479382:15481443:nhr-150	nhr-150	10	0.00763737815552531	baseline
1481	NHR	A_baseline	A	RNA:chrV:7686349:7688228:nhr-152	nhr-152	10	0.610064766279676	baseline
1482	NHR	A_baseline	A	RNA:chrV:12104219:12106537:nhr-153	nhr-153	10	0.282305966928297	baseline
1483	NHR	A_baseline	A	RNA:chrV:12101292:12103396:nhr-154	nhr-154	10	0.420905592163974	baseline
1484	NHR	A_baseline	A	RNA:chrV:539459:541485:nhr-155	nhr-155	10	-0.173323881045872	baseline
1485	NHR	A_baseline	A	RNA:chrV:3906107:3908445:nhr-156	nhr-156	10	0.609909826033736	baseline
1486	NHR	A_baseline	A	RNA:chrV:3866555:3869005:nhr-157	nhr-157	10	-0.358563417167788	baseline
1487	NHR	A_baseline	A	RNA:chrV:3871173:3873216:nhr-158	nhr-158	10	0.102013615437941	baseline
1488	NHR	A_baseline	A	RNA:chrV:3875244:3878382:nhr-159	nhr-159	10	-0.400527350208892	baseline
1489	NHR	A_baseline	A	RNA:chrII:4438866:4440874:nhr-16	nhr-16	10	-0.056674642803299	baseline
1490	NHR	A_baseline	A	RNA:chrV:6980592:6982169:nhr-161	nhr-161	10	-0.0988931853246811	baseline
1491	NHR	A_baseline	A	RNA:chrV:6990144:6991871:nhr-162	nhr-162	10	-0.545477697979081	baseline
1492	NHR	A_baseline	A	RNA:chrV:6983370:6986043:nhr-163	nhr-163	10	-0.617111359163275	baseline
1493	NHR	A_baseline	A	RNA:chrV:15233893:15235761:nhr-164	nhr-164	10	-0.632433862666291	baseline
1494	NHR	A_baseline	A	RNA:chrI:12331084:12333413:nhr-165	nhr-165	10	2.11496837742896	baseline
1495	NHR	A_baseline	A	RNA:chrII:3880244:3882182:nhr-166	nhr-166	10	0.141251814002664	baseline
1496	NHR	A_baseline	A	RNA:chrX:11980206:11982045:nhr-167	nhr-167	10	1.15637628850144	baseline
1497	NHR	A_baseline	A	RNA:chrV:13331113:13333871:nhr-168	nhr-168	10	8.67959554754935e-05	baseline
1498	NHR	A_baseline	A	RNA:chrI:12442298:12443728:nhr-169	nhr-169	10	-0.886846689345481	baseline
1499	NHR	A_baseline	A	RNA:chrX:12663759:12667854:nhr-17	nhr-17	10	0.584943846750703	baseline
1500	NHR	A_baseline	A	RNA:chrV:18796060:18800826:nhr-170	nhr-170	10	0.316032677915396	baseline
1501	NHR	A_baseline	A	RNA:chrV:7511764:7513725:nhr-171	nhr-171	10	-0.85621742939813	baseline
1502	NHR	A_baseline	A	RNA:chrV:7508993:7510602:nhr-172	nhr-172	10	0.291600522146179	baseline
1503	NHR	A_baseline	A	RNA:chrX:6655527:6660375:nhr-173	nhr-173	10	0.0994064379184426	baseline
1504	NHR	A_baseline	A	RNA:chrI:12417385:12418800:nhr-174	nhr-174	10	1.13800542658872	baseline
1505	NHR	A_baseline	A	RNA:chrV:13866690:13868602:nhr-175	nhr-175	10	0.229439090144867	baseline
1506	NHR	A_baseline	A	RNA:chrV:16071324:16072738:nhr-176	nhr-176	10	-0.420599025374935	baseline
1507	NHR	A_baseline	A	RNA:chrV:1610262:1612758:nhr-177	nhr-177	10	0.378044400366958	baseline
1508	NHR	A_baseline	A	RNA:chrV:1603933:1607953:nhr-178	nhr-178	10	-0.231308029518287	baseline
1509	NHR	A_baseline	A	RNA:chrV:1615722:1618562:nhr-179	nhr-179	10	0.0866872574999283	baseline
1510	NHR	A_baseline	A	RNA:chrV:2227202:2228981:nhr-18	nhr-18	10	0.612708884778485	baseline
1511	NHR	A_baseline	A	RNA:chrV:665918:667553:nhr-180	nhr-180	10	1.59464842103618	baseline
1512	NHR	A_baseline	A	RNA:chrV:4095039:4100485:nhr-181	nhr-181	10	-0.0514593152499557	baseline
1513	NHR	A_baseline	A	RNA:chrV:2257419:2259913:nhr-182	nhr-182	10	0.130228489034637	baseline
1514	NHR	A_baseline	A	RNA:chrV:2262488:2264634:nhr-183	nhr-183	10	-0.313036365269647	baseline
1515	NHR	A_baseline	A	RNA:chrV:2212870:2214478:nhr-184	nhr-184	10	-0.00566808055689616	baseline
1516	NHR	A_baseline	A	RNA:chrV:3844644:3847151:nhr-185	nhr-185	10	-0.922892928923036	baseline
1517	NHR	A_baseline	A	RNA:chrV:3852285:3854947:nhr-186	nhr-186	10	-0.670082540300507	baseline
1518	NHR	A_baseline	A	RNA:chrV:3861088:3862933:nhr-187	nhr-187	10	0.0271632348282551	baseline
1519	NHR	A_baseline	A	RNA:chrV:3856295:3857861:nhr-188	nhr-188	10	-1.79934863026958	baseline
1520	NHR	A_baseline	A	RNA:chrV:3858434:3860243:nhr-189	nhr-189	10	0.237966179039377	baseline
1521	NHR	A_baseline	A	RNA:chrII:9598179:9605526:nhr-19	nhr-19	10	-0.0736696742205447	baseline
1522	NHR	A_baseline	A	RNA:chrV:640748:642924:nhr-190	nhr-190	10	-0.012648064595974	baseline
1523	NHR	A_baseline	A	RNA:chrV:10069368:10070641:nhr-192	nhr-192	10	0.413793341716435	baseline
1524	NHR	A_baseline	A	RNA:chrV:16342428:16344401:nhr-193	nhr-193	10	0.0745313247134909	baseline
1525	NHR	A_baseline	A	RNA:chrV:8970694:8972371:nhr-195	nhr-195	10	-0.0587437067537967	baseline
1526	NHR	A_baseline	A	RNA:chrV:15685725:15687714:nhr-196	nhr-196	10	0.280263508701398	baseline
1527	NHR	A_baseline	A	RNA:chrV:15687959:15689759:nhr-197	nhr-197	10	-0.609691217612446	baseline
1528	NHR	A_baseline	A	RNA:chrV:15693993:15696217:nhr-198	nhr-198	10	-0.861734714566551	baseline
1529	NHR	A_baseline	A	RNA:chrV:15698527:15699899:nhr-199	nhr-199	10	0.597903271755726	baseline
1530	NHR	A_baseline	A	RNA:chrI:5818473:5821134:nhr-2	nhr-2	10	-0.184465528604938	baseline
1531	NHR	A_baseline	A	RNA:chrIII:4230435:4233219:nhr-20	nhr-20	10	-0.1838719056607	baseline
1532	NHR	A_baseline	A	RNA:chrV:465183:467506:nhr-201	nhr-201	10	-0.439575422737885	baseline
1533	NHR	A_baseline	A	RNA:chrV:462587:464963:nhr-202	nhr-202	10	-1.17895815174732	baseline
1534	NHR	A_baseline	A	RNA:chrV:459733:461899:nhr-203	nhr-203	10	-0.39755072275832	baseline
1535	NHR	A_baseline	A	RNA:chrV:254839:258830:nhr-204	nhr-204	10	0.122342241108517	baseline
1536	NHR	A_baseline	A	RNA:chrV:10080082:10081776:nhr-205	nhr-205	10	-0.86732149197405	baseline
1537	NHR	A_baseline	A	RNA:chrV:12092005:12093861:nhr-206	nhr-206	10	0.594187842805296	baseline
1538	NHR	A_baseline	A	RNA:chrV:12096145:12097886:nhr-207	nhr-207	10	-0.811525769532773	baseline
1539	NHR	A_baseline	A	RNA:chrV:12094316:12095947:nhr-208	nhr-208	10	0.448163618410345	baseline
1540	NHR	A_baseline	A	RNA:chrV:12098148:12100111:nhr-209	nhr-209	10	0.0843348824148487	baseline
1541	NHR	A_baseline	A	RNA:chrII:7339228:7349133:nhr-21	nhr-21	10	0.0103770160864548	baseline
1542	NHR	A_baseline	A	RNA:chrV:517793:519601:nhr-210	nhr-210	10	-0.195971309199691	baseline
1543	NHR	A_baseline	A	RNA:chrV:486983:489142:nhr-211	nhr-211	10	0.530174967095391	baseline
1544	NHR	A_baseline	A	RNA:chrV:484856:486895:nhr-212	nhr-212	10	0.565133159229388	baseline
1545	NHR	A_baseline	A	RNA:chrV:15894440:15896765:nhr-213	nhr-213	10	-0.532334770038389	baseline
1546	NHR	A_Up	A	RNA:chrX:12700392:12702063:nhr-214	nhr-214	10	2.66825960445693	Up
1547	NHR	A_baseline	A	RNA:chrV:5354052:5358872:nhr-216	nhr-216	10	-0.795025970634388	baseline
1548	NHR	A_baseline	A	RNA:chrI:12341144:12342826:nhr-217	nhr-217	10	-0.173323881045872	baseline
1549	NHR	A_baseline	A	RNA:chrV:16258441:16260686:nhr-218	nhr-218	10	0.0688519039203031	baseline
1550	NHR	A_baseline	A	RNA:chrV:8964710:8968406:nhr-219	nhr-219	10	-1.18300906848452	baseline
1551	NHR	A_baseline	A	RNA:chrII:6446194:6449807:nhr-22	nhr-22	10	0.318172573674612	baseline
1552	NHR	A_baseline	A	RNA:chrV:3532930:3535235:nhr-221	nhr-221	10	-0.682944953043277	baseline
1553	NHR	A_baseline	A	RNA:chrV:3541585:3543444:nhr-222	nhr-222	10	-0.609050191164422	baseline
1554	NHR	A_baseline	A	RNA:chrV:15796386:15797534:nhr-223	nhr-223	10	-0.173323881045872	baseline
1555	NHR	A_baseline	A	RNA:chrV:2288271:2290468:nhr-225	nhr-225	10	-0.582942929454259	baseline
1556	NHR	A_baseline	A	RNA:chrV:2294821:2296974:nhr-226	nhr-226	10	-2.07687084788967	baseline
1557	NHR	A_Up	A	RNA:chrV:2285431:2287515:nhr-227	nhr-227	10	2.70660234483507	Up
1558	NHR	A_baseline	A	RNA:chrV:2281768:2284956:nhr-228	nhr-228	10	0.409466812685183	baseline
1559	NHR	A_baseline	A	RNA:chrIV:17028930:17030594:nhr-229	nhr-229	10	-1.19528087590781	baseline
1560	NHR	A_baseline	A	RNA:chrI:7214744:7221827:nhr-23	nhr-23	10	-0.123778910655391	baseline
1561	NHR	A_baseline	A	RNA:chrV:18846790:18852729:nhr-230	nhr-230	10	0.16829082317589	baseline
1562	NHR	A_baseline	A	RNA:chrV:18790957:18794781:nhr-231	nhr-231	10	0.222547012855855	baseline
1563	NHR	A_baseline	A	RNA:chrV:10256169:10258783:nhr-232	nhr-232	10	0.0785640543723534	baseline
1564	NHR	A_baseline	A	RNA:chrII:12636677:12638490:nhr-234	nhr-234	10	2.15996242145066	baseline
1565	NHR	A_baseline	A	RNA:chrII:12640669:12642917:nhr-235	nhr-235	10	-1.26959839007088	baseline
1566	NHR	A_baseline	A	RNA:chrIV:2327125:2329640:nhr-236	nhr-236	10	-1.10355282113982	baseline
1567	NHR	A_baseline	A	RNA:chrV:1625186:1626818:nhr-237	nhr-237	10	-0.746666627393558	baseline
1568	NHR	A_baseline	A	RNA:chrV:1628102:1629432:nhr-238	nhr-238	10	-0.349375931128102	baseline
1569	NHR	A_baseline	A	RNA:chrIII:2562211:2566589:nhr-239	nhr-239	10	-0.288956917429614	baseline
1570	NHR	A_baseline	A	RNA:chrV:18699450:18700992:nhr-241	nhr-241	10	-0.173323881045872	baseline
1571	NHR	A_baseline	A	RNA:chrIV:2578931:2581583:nhr-242	nhr-242	10	-0.173323881045872	baseline
1572	NHR	A_baseline	A	RNA:chrV:18895283:18900537:nhr-243	nhr-243	10	-0.0330613704045495	baseline
1573	NHR	A_baseline	A	RNA:chrI:11431393:11432153:nhr-244	nhr-244	10	-1.8861562560536	baseline
1574	NHR	A_baseline	A	RNA:chrI:11477743:11482071:nhr-245	nhr-245	10	0.207214062194995	baseline
1575	NHR	A_baseline	A	RNA:chrV:15316496:15318425:nhr-246	nhr-246	10	-0.121622906142092	baseline
1576	NHR	A_baseline	A	RNA:chrV:15323852:15325351:nhr-247	nhr-247	10	1.12288021838094	baseline
1577	NHR	A_baseline	A	RNA:chrV:17103409:17104627:nhr-248	nhr-248	10	-0.173323881045872	baseline
1578	NHR	A_Down	A	RNA:chrIV:6971897:6972527:nhr-249	nhr-249	10	-2.37634013918376	Down
1579	NHR	A_baseline	A	RNA:chrX:13008492:13013962:nhr-25	nhr-25	10	0.00414786848844892	baseline
1580	NHR	A_baseline	A	RNA:chrV:600530:602482:nhr-251	nhr-251	10	0.857410346467162	baseline
1581	NHR	A_baseline	A	RNA:chrV:404618:405997:nhr-252	nhr-252	10	-0.173323881045872	baseline
1582	NHR	A_baseline	A	RNA:chrV:396592:398933:nhr-253	nhr-253	10	-0.0569258688125091	baseline
1583	NHR	A_baseline	A	RNA:chrV:392627:395117:nhr-254	nhr-254	10	-1.19528087590781	baseline
1584	NHR	A_Down	A	RNA:chrX:15742609:15744298:nhr-255	nhr-255	10	-2.37634013918376	Down
1585	NHR	A_baseline	A	RNA:chrV:1743770:1747981:nhr-256	nhr-256	10	0.197523410632191	baseline
1586	NHR	A_Down	A	RNA:chrII:3852953:3854615:nhr-257	nhr-257	10	-2.37634013918376	Down
1587	NHR	A_baseline	A	RNA:chrIV:8045044:8047490:nhr-258	nhr-258	10	-0.0738689041526612	baseline
1588	NHR	A_baseline	A	RNA:chrI:11436781:11437407:nhr-259	nhr-259	10	1.66033948779036	baseline
1589	NHR	A_baseline	A	RNA:chrX:12695588:12698000:nhr-26	nhr-26	10	-1.51668773787975	baseline
1590	NHR	A_baseline	A	RNA:chrV:1509950:1511637:nhr-260	nhr-260	10	-1.67437386008389	baseline
1591	NHR	A_baseline	A	RNA:chrII:3863083:3864752:nhr-261	nhr-261	10	-0.0142216126318502	baseline
1592	NHR	A_Up	A	RNA:chrV:16904911:16906787:nhr-262	nhr-262	10	2.54750007642104	Up
1593	NHR	A_baseline	A	RNA:chrV:7340405:7342042:nhr-263	nhr-263	10	0.469719701068285	baseline
1594	NHR	A_Up	A	RNA:chrIV:9292295:9293925:nhr-264	nhr-264	10	4.07593125745711	Up
1595	NHR	A_baseline	A	RNA:chrI:12251905:12253554:nhr-265	nhr-265	10	-0.173323881045872	baseline
1596	NHR	A_baseline	A	RNA:chrIV:9284892:9286446:nhr-267	nhr-267	10	2.15996242145066	baseline
1597	NHR	A_baseline	A	RNA:chrV:15690251:15691606:nhr-268	nhr-268	10	-0.922892928923036	baseline
1598	NHR	A_baseline	A	RNA:chrV:15368469:15369807:nhr-269	nhr-269	10	-0.542676770347535	baseline
1599	NHR	A_baseline	A	RNA:chrX:12705623:12808249:nhr-27	nhr-27	10	-0.205804280710809	baseline
1600	NHR	A_baseline	A	RNA:chrV:802549:804741:nhr-270	nhr-270	10	-0.65998222333327	baseline
1601	NHR	A_baseline	A	RNA:chrV:16578458:16580524:nhr-271	nhr-271	10	-0.173323881045872	baseline
1602	NHR	A_Down	A	RNA:chrX:12703329:12704821:nhr-272	nhr-272	10	-4.10001537149317	Down
1603	NHR	A_baseline	A	RNA:chrII:4435299:4436998:nhr-273	nhr-273	10	0.197641919760167	baseline
1604	NHR	A_baseline	A	RNA:chrIV:1637858:1645298:nhr-274	nhr-274	10	-0.0596227612842171	baseline
1605	NHR	A_baseline	A	RNA:chrV:2264908:2267058:nhr-275	nhr-275	10	-0.573003951586868	baseline
1606	NHR	A_baseline	A	RNA:chrI:14041626:14043478:nhr-276	nhr-276	10	0.956160513120857	baseline
1607	NHR	A_baseline	A	RNA:chrIV:2742994:2747478:nhr-277	nhr-277	10	-0.115339982947114	baseline
1608	NHR	A_baseline	A	RNA:chrX:16354975:16359660:nhr-28	nhr-28	10	-0.228602600419644	baseline
1609	NHR	A_baseline	A	RNA:chrIII:130179:130750:nhr-280	nhr-280	10	1.70947158433565	baseline
1610	NHR	A_baseline	A	RNA:chrX:14111249:14113447:nhr-281	nhr-281	10	-0.696369586288255	baseline
1611	NHR	A_baseline	A	RNA:chrV:15812281:15813104:nhr-282	nhr-282	10	-0.0657964817410784	baseline
1612	NHR	A_baseline	A	RNA:chrV:15774945:15776676:nhr-283	nhr-283	10	-1.93266385777383	baseline
1613	NHR	A_baseline	A	RNA:chrV:15777717:15779247:nhr-285	nhr-285	10	-0.519934125293691	baseline
1614	NHR	A_baseline	A	RNA:chrV:7089470:7091610:nhr-286	nhr-286	10	0.273435398428045	baseline
1615	NHR	A_baseline	A	RNA:chrV:18380619:18382690:nhr-288	nhr-288	10	-0.173323881045872	baseline
1616	NHR	A_baseline	A	RNA:chrV:2574180:2575410:nhr-290	nhr-290	10	-0.847572009110328	baseline
1617	NHR	A_baseline	A	RNA:chrV:15318960:15320553:nhr-291	nhr-291	10	-1.60432925853869	baseline
1618	NHR	A_baseline	A	RNA:chrX:14558503:14561429:nhr-3	nhr-3	10	0.439903181482696	baseline
1619	NHR	A_baseline	A	RNA:chrV:9045170:9046967:nhr-30	nhr-30	10	0.0333057768036186	baseline
1620	NHR	A_baseline	A	RNA:chrIV:8022655:8029513:nhr-31	nhr-31	10	0.568514804706485	baseline
1621	NHR	A_baseline	A	RNA:chrX:13251963:13256289:nhr-32	nhr-32	10	0.0353055771111252	baseline
1622	NHR	A_baseline	A	RNA:chrIV:9664366:9675672:nhr-34	nhr-34	10	-0.16930810864472	baseline
1623	NHR	A_baseline	A	RNA:chrX:4532690:4537546:nhr-35	nhr-35	10	-0.0398482782081808	baseline
1624	NHR	A_baseline	A	RNA:chrV:9258137:9261589:nhr-36	nhr-36	10	0.201717118164203	baseline
1625	NHR	A_baseline	A	RNA:chrV:6622267:6624694:nhr-37	nhr-37	10	-0.586948572558602	baseline
1626	NHR	A_Up	A	RNA:chrIV:9710186:9712420:nhr-38	nhr-38	10	3.56832037078966	Up
1627	NHR	A_baseline	A	RNA:chrV:9303325:9304622:nhr-39	nhr-39	10	1.13800542658872	baseline
1628	NHR	A_baseline	A	RNA:chrIV:9879328:9882152:nhr-4	nhr-4	10	0.0689373486194591	baseline
1629	NHR	A_baseline	A	RNA:chrX:2594002:2606732:nhr-40	nhr-40	10	-0.115428850895024	baseline
1630	NHR	A_baseline	A	RNA:chrIV:1386214:1399542:nhr-41	nhr-41	10	0.191969297301199	baseline
1631	NHR	A_baseline	A	RNA:chrV:6998818:7000651:nhr-42	nhr-42	10	0.509745511406027	baseline
1632	NHR	A_baseline	A	RNA:chrIV:11899659:11902976:nhr-43	nhr-43	10	0.721519192560158	baseline
1633	NHR	A_baseline	A	RNA:chrV:8961877:8964105:nhr-44	nhr-44	10	0.348785035840052	baseline
1634	NHR	A_baseline	A	RNA:chrX:4656432:4660318:nhr-45	nhr-45	10	0.457620197641012	baseline
1635	NHR	A_baseline	A	RNA:chrIV:5747362:5757862:nhr-46	nhr-46	10	-0.158148917915139	baseline
1636	NHR	A_baseline	A	RNA:chrV:5505252:5509956:nhr-47	nhr-47	10	0.141225808875344	baseline
1637	NHR	A_baseline	A	RNA:chrX:15708212:15716865:nhr-48	nhr-48	10	0.222667953933661	baseline
1638	NHR	A_baseline	A	RNA:chrI:9869662:9874590:nhr-49	nhr-49	10	0.364305825158009	baseline
1639	NHR	A_baseline	A	RNA:chrIV:15400276:15407406:nhr-5	nhr-5	10	0.77055811348533	baseline
1640	NHR	A_baseline	A	RNA:chrV:15997725:16000653:nhr-50	nhr-50	10	0.317794312066654	baseline
1641	NHR	A_baseline	A	RNA:chrV:15674025:15675620:nhr-51	nhr-51	10	-0.703953661147509	baseline
1642	NHR	A_baseline	A	RNA:chrV:15677581:15680074:nhr-52	nhr-52	10	-0.191739351165059	baseline
1643	NHR	A_baseline	A	RNA:chrV:15700605:15702363:nhr-53	nhr-53	10	1.01630522801423	baseline
1644	NHR	A_baseline	A	RNA:chrV:16503946:16505917:nhr-54	nhr-54	10	0.646454794749564	baseline
1645	NHR	A_baseline	A	RNA:chrV:478161:480713:nhr-55	nhr-55	10	-0.0719458109921779	baseline
1646	NHR	A_baseline	A	RNA:chrV:2219003:2221305:nhr-56	nhr-56	10	0.27096522968589	baseline
1647	NHR	A_baseline	A	RNA:chrV:4131888:4134981:nhr-57	nhr-57	10	-0.140108118095866	baseline
1648	NHR	A_baseline	A	RNA:chrV:532258:534069:nhr-58	nhr-58	10	1.03628792922362	baseline
1649	NHR	A_baseline	A	RNA:chrV:2276017:2278246:nhr-59	nhr-59	10	0.681350514239626	baseline
1650	NHR	A_baseline	A	RNA:chrIII:3563683:3578771:nhr-6	nhr-6	10	1.36919545433599	baseline
1651	NHR	A_baseline	A	RNA:chrV:15770301:15773241:nhr-60	nhr-60	10	-0.431634491986554	baseline
1652	NHR	A_baseline	A	RNA:chrII:14816135:14818541:nhr-61	nhr-61	10	0.0071165622876332	baseline
1653	NHR	A_baseline	A	RNA:chrI:9839597:9844809:nhr-62	nhr-62	10	-0.764071604283229	baseline
1654	NHR	A_baseline	A	RNA:chrV:16002587:16004735:nhr-63	nhr-63	10	0.601781880642051	baseline
1655	NHR	A_baseline	A	RNA:chrI:3101850:3109609:nhr-64	nhr-64	10	-0.172226345845866	baseline
1656	NHR	A_baseline	A	RNA:chrV:18839309:18845441:nhr-65	nhr-65	10	0.0917064552922316	baseline
1657	NHR	A_baseline	A	RNA:chrIV:8226330:8236602:nhr-66	nhr-66	10	-0.330840872498673	baseline
1658	NHR	A_baseline	A	RNA:chrIV:11169833:11174786:nhr-67	nhr-67	10	-0.127953874831969	baseline
1659	NHR	A_baseline	A	RNA:chrV:11573439:11577931:nhr-68	nhr-68	10	0.114390515949159	baseline
1660	NHR	A_baseline	A	RNA:chrI:9879182:9881504:nhr-69	nhr-69	10	-0.0650606289092415	baseline
1661	NHR	A_baseline	A	RNA:chrIV:11266294:11271352:nhr-7	nhr-7	10	0.332282340867261	baseline
1662	NHR	A_baseline	A	RNA:chrV:18616586:18620242:nhr-70	nhr-70	10	0.376012243158988	baseline
1663	NHR	A_baseline	A	RNA:chrX:13747314:13751797:nhr-71	nhr-71	10	-0.101474883527664	baseline
1664	NHR	A_baseline	A	RNA:chrII:3849052:3850725:nhr-72	nhr-72	10	1.13800542658872	baseline
1665	NHR	A_baseline	A	RNA:chrI:11433670:11436018:nhr-73	nhr-73	10	-1.19528087590781	baseline
1666	NHR	A_Down	A	RNA:chrI:11428979:11432156:nhr-74	nhr-74	10	-2.75655629775927	Down
1667	NHR	A_baseline	A	RNA:chrIV:627536:633966:nhr-76	nhr-76	10	-0.196613109028127	baseline
1668	NHR	A_baseline	A	RNA:chrI:12384276:12385731:nhr-77	nhr-77	10	-1.19528087590781	baseline
1669	NHR	A_baseline	A	RNA:chrIV:4274340:4277875:nhr-78	nhr-78	10	0.305603003101379	baseline
1670	NHR	A_baseline	A	RNA:chrV:19207680:19211895:nhr-79	nhr-79	10	-0.716415852794881	baseline
1671	NHR	A_baseline	A	RNA:chrIV:7710974:7714198:nhr-8	nhr-8	10	1.39695330614961	baseline
1672	NHR	A_baseline	A	RNA:chrIII:12164:14869:nhr-80	nhr-80	10	0.135477897430861	baseline
1673	NHR	A_Up	A	RNA:chrI:12328099:12329508:nhr-81	nhr-81	10	2.74264858441262	Up
1674	NHR	A_baseline	A	RNA:chrI:12245455:12246751:nhr-82	nhr-82	10	-1.19528087590781	baseline
1675	NHR	A_baseline	A	RNA:chrV:15876731:15879619:nhr-84	nhr-84	10	0.327103788773413	baseline
1676	NHR	A_baseline	A	RNA:chrI:13055200:13062122:nhr-85	nhr-85	10	0.774051165104414	baseline
1677	NHR	A_baseline	A	RNA:chrV:2060992:2066844:nhr-86	nhr-86	10	-0.118394967335038	baseline
1678	NHR	A_baseline	A	RNA:chrIV:1624028:1626705:nhr-87	nhr-87	10	-0.0932020324982203	baseline
1679	NHR	A_baseline	A	RNA:chrII:2976638:2987023:nhr-88	nhr-88	10	0.747315108277905	baseline
1680	NHR	A_baseline	A	RNA:chrI:12439935:12441253:nhr-89	nhr-89	10	0.956160513120857	baseline
1681	NHR	A_baseline	A	RNA:chrIII:7095552:7097079:nhr-9	nhr-9	10	0.956160513120857	baseline
1682	NHR	A_baseline	A	RNA:chrV:610444:612513:nhr-90	nhr-90	10	0.729972607463599	baseline
1683	NHR	A_baseline	A	RNA:chrX:15309374:15314894:nhr-91	nhr-91	10	0.0710900372681271	baseline
1684	NHR	A_baseline	A	RNA:chrIV:1620093:1623761:nhr-92	nhr-92	10	0.146386275121652	baseline
1685	NHR	A_baseline	A	RNA:chrV:3536141:3538407:nhr-93	nhr-93	10	0.324841833877827	baseline
1686	NHR	A_baseline	A	RNA:chrV:7684051:7686335:nhr-94	nhr-94	10	0.569954406568375	baseline
1687	NHR	A_baseline	A	RNA:chrV:19076653:19082641:nhr-95	nhr-95	10	-0.093438779066395	baseline
1688	NHR	A_baseline	A	RNA:chrV:2233476:2235180:nhr-96	nhr-96	10	0.375702350834391	baseline
1689	NHR	A_baseline	A	RNA:chrIV:9757647:9764494:nhr-97	nhr-97	10	0.252939362762198	baseline
1690	NHR	A_baseline	A	RNA:chrV:453748:456795:nhr-98	nhr-98	10	-0.91293635740377	baseline
1691	NHR	A_baseline	A	RNA:chrV:474777:477153:nhr-99	nhr-99	10	0.820491224535043	baseline
1692	NHR	A_baseline	A	RNA:chrX:17518444:17528194:nhr-1	nhr-1	12	0.550674422201199	baseline
1693	NHR	A_baseline	A	RNA:chrIII:7112295:7115438:nhr-10	nhr-10	12	-0.254075600958434	baseline
1694	NHR	A_baseline	A	RNA:chrIV:9728675:9731314:nhr-100	nhr-100	12	0.107624059293824	baseline
1695	NHR	A_baseline	A	RNA:chrV:11570475:11572363:nhr-101	nhr-101	12	0.365969662579285	baseline
1696	NHR	A_baseline	A	RNA:chrV:15874092:15876408:nhr-102	nhr-102	12	-0.269123840195964	baseline
1697	NHR	A_baseline	A	RNA:chrV:2225429:2227070:nhr-103	nhr-103	12	0.26041147241343	baseline
1698	NHR	A_baseline	A	RNA:chrIV:4784232:4788692:nhr-104	nhr-104	12	0.38641969312089	baseline
1699	NHR	A_baseline	A	RNA:chrIV:7049953:7053450:nhr-105	nhr-105	12	-0.0104754868153172	baseline
1700	NHR	A_baseline	A	RNA:chrV:489619:491430:nhr-106	nhr-106	12	2.17524999127496	baseline
1701	NHR	A_baseline	A	RNA:chrV:6995174:6997091:nhr-107	nhr-107	12	0.407113868767738	baseline
1702	NHR	A_baseline	A	RNA:chrV:15923041:15924472:nhr-108	nhr-108	12	0.315421666439574	baseline
1703	NHR	A_baseline	A	RNA:chrII:4433331:4435169:nhr-109	nhr-109	12	-0.0868091005440386	baseline
1704	NHR	A_baseline	A	RNA:chrIV:9070002:9073622:nhr-11	nhr-11	12	-0.0489095757876812	baseline
1705	NHR	A_baseline	A	RNA:chrV:1622263:1624440:nhr-110	nhr-110	12	-0.861651159173042	baseline
1706	NHR	A_baseline	A	RNA:chrV:16123054:16124781:nhr-111	nhr-111	12	-1.09660665849307	baseline
1707	NHR	A_baseline	A	RNA:chrV:16722010:16723844:nhr-112	nhr-112	12	-1.52803053894967	baseline
1708	NHR	A_baseline	A	RNA:chrI:11473217:11482897:nhr-113	nhr-113	12	-0.493248087722633	baseline
1709	NHR	A_baseline	A	RNA:chrV:4187201:4190008:nhr-114	nhr-114	12	1.28916207661541	baseline
1710	NHR	A_baseline	A	RNA:chrV:2288486:2294797:nhr-115	nhr-115	12	0.838934871207313	baseline
1711	NHR	A_baseline	A	RNA:chrV:16912233:16915352:nhr-116	nhr-116	12	0.0991957750393873	baseline
1712	NHR	A_baseline	A	RNA:chrV:1619414:1621520:nhr-117	nhr-117	12	0.382143250647559	baseline
1713	NHR	A_baseline	A	RNA:chrV:4407818:4410280:nhr-118	nhr-118	12	-0.468970283592544	baseline
1714	NHR	A_baseline	A	RNA:chrII:2794009:2800600:nhr-119	nhr-119	12	-0.131067332409245	baseline
1715	NHR	A_baseline	A	RNA:chrV:10082138:10084043:nhr-12	nhr-12	12	-0.677532096873878	baseline
1716	NHR	A_baseline	A	RNA:chrX:6636560:6640620:nhr-120	nhr-120	12	0.21817550228616	baseline
1717	NHR	A_baseline	A	RNA:chrIII:2449337:2454805:nhr-121	nhr-121	12	-0.231582319170479	baseline
1718	NHR	A_baseline	A	RNA:chrIV:1613895:1616774:nhr-122	nhr-122	12	0.0556502739317477	baseline
1719	NHR	A_baseline	A	RNA:chrV:451450:453761:nhr-123	nhr-123	12	0.25460305098279	baseline
1720	NHR	A_baseline	A	RNA:chrV:3880798:3886204:nhr-124	nhr-124	12	-0.0349681598365425	baseline
1721	NHR	A_baseline	A	RNA:chrV:4322120:4325515:nhr-125	nhr-125	12	0.394999661332742	baseline
1722	NHR	A_baseline	A	RNA:chrV:2229080:2230984:nhr-126	nhr-126	12	0.546184350631129	baseline
1723	NHR	A_baseline	A	RNA:chrV:16261646:16263953:nhr-127	nhr-127	12	0.0592714689130082	baseline
1724	NHR	A_baseline	A	RNA:chrV:2222064:2225321:nhr-128	nhr-128	12	-0.013978606287338	baseline
1725	NHR	A_baseline	A	RNA:chrV:13329191:13331019:nhr-129	nhr-129	12	0.0306178149619972	baseline
1726	NHR	A_baseline	A	RNA:chrV:2192496:2196827:nhr-13	nhr-13	12	-0.666887974254046	baseline
1727	NHR	A_baseline	A	RNA:chrV:480810:483339:nhr-130	nhr-130	12	0.00471416582611364	baseline
1728	NHR	A_baseline	A	RNA:chrV:494498:497297:nhr-131	nhr-131	12	-0.329008041888275	baseline
1729	NHR	A_baseline	A	RNA:chrV:534436:536244:nhr-132	nhr-132	12	0.550628408909475	baseline
1730	NHR	A_baseline	A	RNA:chrV:2210513:2212114:nhr-133	nhr-133	12	-0.184414221449786	baseline
1731	NHR	A_baseline	A	RNA:chrV:2231222:2233385:nhr-134	nhr-134	12	0.711641217505464	baseline
1732	NHR	A_baseline	A	RNA:chrV:7091713:7093770:nhr-135	nhr-135	12	0.187116546806915	baseline
1733	NHR	A_baseline	A	RNA:chrV:12107141:12109311:nhr-136	nhr-136	12	-0.0247095383055862	baseline
1734	NHR	A_baseline	A	RNA:chrX:6661774:6669011:nhr-137	nhr-137	12	0.209225140420607	baseline
1735	NHR	A_baseline	A	RNA:chrIV:9725250:9728576:nhr-138	nhr-138	12	-0.0327585416984963	baseline
1736	NHR	A_baseline	A	RNA:chrV:6986134:6987773:nhr-139	nhr-139	12	-0.516710483498495	baseline
1737	NHR	A_baseline	A	RNA:chrX:8473722:8476176:nhr-14	nhr-14	12	-0.308022786544861	baseline
1738	NHR	A_baseline	A	RNA:chrV:6987863:6989676:nhr-140	nhr-140	12	-0.458564471519515	baseline
1739	NHR	A_baseline	A	RNA:chrV:7445064:7446833:nhr-141	nhr-141	12	-0.163025685549164	baseline
1740	NHR	A_baseline	A	RNA:chrV:5785958:5790262:nhr-142	nhr-142	12	-0.662695370448879	baseline
1741	NHR	A_baseline	A	RNA:chrV:8973013:8974943:nhr-143	nhr-143	12	-0.259996417601097	baseline
1742	NHR	A_baseline	A	RNA:chrV:19087722:19092668:nhr-145	nhr-145	12	-0.211917508463048	baseline
1743	NHR	A_baseline	A	RNA:chrIV:1626972:1630756:nhr-146	nhr-146	12	-0.267739384743071	baseline
1744	NHR	A_baseline	A	RNA:chrV:7345793:7348563:nhr-147	nhr-147	12	0.151796729592596	baseline
1745	NHR	A_baseline	A	RNA:chrV:7342155:7343838:nhr-148	nhr-148	12	-0.735353779503395	baseline
1746	NHR	A_baseline	A	RNA:chrV:7348210:7349641:nhr-149	nhr-149	12	-0.0854447011380857	baseline
1747	NHR	A_baseline	A	RNA:chrV:312720:323644:nhr-15	nhr-15	12	0.383100767915735	baseline
1748	NHR	A_baseline	A	RNA:chrV:15479382:15481443:nhr-150	nhr-150	12	-0.304453285194142	baseline
1749	NHR	A_baseline	A	RNA:chrV:7686349:7688228:nhr-152	nhr-152	12	0.155987236744771	baseline
1750	NHR	A_baseline	A	RNA:chrV:12104219:12106537:nhr-153	nhr-153	12	0.704235354255457	baseline
1751	NHR	A_baseline	A	RNA:chrV:12101292:12103396:nhr-154	nhr-154	12	0.274794326018166	baseline
1752	NHR	A_baseline	A	RNA:chrV:539459:541485:nhr-155	nhr-155	12	-0.468970283592544	baseline
1753	NHR	A_baseline	A	RNA:chrV:3906107:3908445:nhr-156	nhr-156	12	0.994024521387141	baseline
1754	NHR	A_baseline	A	RNA:chrV:3866555:3869005:nhr-157	nhr-157	12	0.0879044832267109	baseline
1755	NHR	A_baseline	A	RNA:chrV:3871173:3873216:nhr-158	nhr-158	12	0.705145824122457	baseline
1756	NHR	A_baseline	A	RNA:chrV:3875244:3878382:nhr-159	nhr-159	12	-0.195005206048998	baseline
1757	NHR	A_baseline	A	RNA:chrII:4438866:4440874:nhr-16	nhr-16	12	0.0738101023536554	baseline
1758	NHR	A_baseline	A	RNA:chrV:6980592:6982169:nhr-161	nhr-161	12	-0.105180293762022	baseline
1759	NHR	A_baseline	A	RNA:chrV:6990144:6991871:nhr-162	nhr-162	12	-0.9009479895959	baseline
1760	NHR	A_baseline	A	RNA:chrV:6983370:6986043:nhr-163	nhr-163	12	-0.400866490942434	baseline
1761	NHR	A_baseline	A	RNA:chrV:15233893:15235761:nhr-164	nhr-164	12	-0.372101248896971	baseline
1762	NHR	A_baseline	A	RNA:chrI:12331084:12333413:nhr-165	nhr-165	12	0.118745300376095	baseline
1763	NHR	A_baseline	A	RNA:chrII:3880244:3882182:nhr-166	nhr-166	12	-0.189956915366371	baseline
1764	NHR	A_baseline	A	RNA:chrX:11980206:11982045:nhr-167	nhr-167	12	2.08742319308913	baseline
1765	NHR	A_baseline	A	RNA:chrV:13331113:13333871:nhr-168	nhr-168	12	-0.0602165934637182	baseline
1766	NHR	A_baseline	A	RNA:chrI:12442298:12443728:nhr-169	nhr-169	12	0.392033026925323	baseline
1767	NHR	A_baseline	A	RNA:chrX:12663759:12667854:nhr-17	nhr-17	12	0.0336887404974272	baseline
1768	NHR	A_baseline	A	RNA:chrV:18796060:18800826:nhr-170	nhr-170	12	0.308181478383973	baseline
1769	NHR	A_baseline	A	RNA:chrV:7511764:7513725:nhr-171	nhr-171	12	-0.408324988346646	baseline
1770	NHR	A_baseline	A	RNA:chrV:7508993:7510602:nhr-172	nhr-172	12	-0.592810377629563	baseline
1771	NHR	A_baseline	A	RNA:chrX:6655527:6660375:nhr-173	nhr-173	12	-0.00574455809377195	baseline
1772	NHR	A_baseline	A	RNA:chrI:12417385:12418800:nhr-174	nhr-174	12	-1.33446278454345	baseline
1773	NHR	A_baseline	A	RNA:chrV:13866690:13868602:nhr-175	nhr-175	12	0.640729575032634	baseline
1774	NHR	A_baseline	A	RNA:chrV:16071324:16072738:nhr-176	nhr-176	12	-0.725125474580843	baseline
1775	NHR	A_baseline	A	RNA:chrV:1610262:1612758:nhr-177	nhr-177	12	0.545809856685478	baseline
1776	NHR	A_baseline	A	RNA:chrV:1603933:1607953:nhr-178	nhr-178	12	0.0958162370055632	baseline
1777	NHR	A_baseline	A	RNA:chrV:1615722:1618562:nhr-179	nhr-179	12	0.243404964102102	baseline
1778	NHR	A_baseline	A	RNA:chrV:2227202:2228981:nhr-18	nhr-18	12	0.473932050315611	baseline
1779	NHR	A_baseline	A	RNA:chrV:665918:667553:nhr-180	nhr-180	12	0.677369195724116	baseline
1780	NHR	A_baseline	A	RNA:chrV:4095039:4100485:nhr-181	nhr-181	12	0.0717571017938722	baseline
1781	NHR	A_baseline	A	RNA:chrV:2257419:2259913:nhr-182	nhr-182	12	-0.236824281818631	baseline
1782	NHR	A_baseline	A	RNA:chrV:2262488:2264634:nhr-183	nhr-183	12	0.166351922507195	baseline
1783	NHR	A_baseline	A	RNA:chrV:2212870:2214478:nhr-184	nhr-184	12	0.301718615670549	baseline
1784	NHR	A_baseline	A	RNA:chrV:3844644:3847151:nhr-185	nhr-185	12	1.49892470521399	baseline
1785	NHR	A_baseline	A	RNA:chrV:3852285:3854947:nhr-186	nhr-186	12	-0.0794417186413728	baseline
1786	NHR	A_baseline	A	RNA:chrV:3861088:3862933:nhr-187	nhr-187	12	0.449442276422529	baseline
1787	NHR	A_baseline	A	RNA:chrV:3856295:3857861:nhr-188	nhr-188	12	-0.676390223107049	baseline
1788	NHR	A_baseline	A	RNA:chrV:3858434:3860243:nhr-189	nhr-189	12	0.796765995958122	baseline
1789	NHR	A_baseline	A	RNA:chrII:9598179:9605526:nhr-19	nhr-19	12	0.0928720342273536	baseline
1790	NHR	A_baseline	A	RNA:chrV:640748:642924:nhr-190	nhr-190	12	0.0670700124472341	baseline
1791	NHR	A_baseline	A	RNA:chrV:10069368:10070641:nhr-192	nhr-192	12	0.490770555504595	baseline
1792	NHR	A_baseline	A	RNA:chrV:16342428:16344401:nhr-193	nhr-193	12	-0.79686797858011	baseline
1793	NHR	A_baseline	A	RNA:chrV:8970694:8972371:nhr-195	nhr-195	12	0.621064821213599	baseline
1794	NHR	A_baseline	A	RNA:chrV:15685725:15687714:nhr-196	nhr-196	12	-1.20878499883357	baseline
1795	NHR	A_baseline	A	RNA:chrV:15687959:15689759:nhr-197	nhr-197	12	-0.431462513258078	baseline
1796	NHR	A_baseline	A	RNA:chrV:15693993:15696217:nhr-198	nhr-198	12	-0.384104342448118	baseline
1797	NHR	A_baseline	A	RNA:chrV:15698527:15699899:nhr-199	nhr-199	12	-1.0913246507521	baseline
1798	NHR	A_baseline	A	RNA:chrI:5818473:5821134:nhr-2	nhr-2	12	-0.283564548836452	baseline
1799	NHR	A_baseline	A	RNA:chrIII:4230435:4233219:nhr-20	nhr-20	12	-0.0350131308193139	baseline
1800	NHR	A_baseline	A	RNA:chrV:465183:467506:nhr-201	nhr-201	12	-0.440837320741424	baseline
1801	NHR	A_baseline	A	RNA:chrV:462587:464963:nhr-202	nhr-202	12	-0.848654964769289	baseline
1802	NHR	A_baseline	A	RNA:chrV:459733:461899:nhr-203	nhr-203	12	-0.0376992712985693	baseline
1803	NHR	A_baseline	A	RNA:chrV:254839:258830:nhr-204	nhr-204	12	0.0568591148917076	baseline
1804	NHR	A_baseline	A	RNA:chrV:10080082:10081776:nhr-205	nhr-205	12	-0.605569036282227	baseline
1805	NHR	A_baseline	A	RNA:chrV:12092005:12093861:nhr-206	nhr-206	12	0.833653745857685	baseline
1806	NHR	A_baseline	A	RNA:chrV:12096145:12097886:nhr-207	nhr-207	12	-1.72899726240144	baseline
1807	NHR	A_baseline	A	RNA:chrV:12094316:12095947:nhr-208	nhr-208	12	0.161663974238625	baseline
1808	NHR	A_baseline	A	RNA:chrV:12098148:12100111:nhr-209	nhr-209	12	0.00594147804902775	baseline
1809	NHR	A_baseline	A	RNA:chrII:7339228:7349133:nhr-21	nhr-21	12	-0.248671890941619	baseline
1810	NHR	A_baseline	A	RNA:chrV:517793:519601:nhr-210	nhr-210	12	0.696905420049678	baseline
1811	NHR	A_baseline	A	RNA:chrV:486983:489142:nhr-211	nhr-211	12	0.13962922371663	baseline
1812	NHR	A_baseline	A	RNA:chrV:484856:486895:nhr-212	nhr-212	12	0.786077760673864	baseline
1813	NHR	A_baseline	A	RNA:chrV:15894440:15896765:nhr-213	nhr-213	12	-0.049888577730647	baseline
1814	NHR	A_baseline	A	RNA:chrX:12700392:12702063:nhr-214	nhr-214	12	1.63271382248812	baseline
1815	NHR	A_baseline	A	RNA:chrV:5354052:5358872:nhr-216	nhr-216	12	-0.496438224009549	baseline
1816	NHR	A_Up	A	RNA:chrI:12341144:12342826:nhr-217	nhr-217	12	2.8018279370102	Up
1817	NHR	A_baseline	A	RNA:chrV:16258441:16260686:nhr-218	nhr-218	12	0.100983084807756	baseline
1818	NHR	A_baseline	A	RNA:chrV:8964710:8968406:nhr-219	nhr-219	12	-0.330958796214301	baseline
1819	NHR	A_baseline	A	RNA:chrII:6446194:6449807:nhr-22	nhr-22	12	0.0553790454573982	baseline
1820	NHR	A_baseline	A	RNA:chrV:3532930:3535235:nhr-221	nhr-221	12	-0.140218109705399	baseline
1821	NHR	A_baseline	A	RNA:chrV:3541585:3543444:nhr-222	nhr-222	12	1.06715184453289	baseline
1822	NHR	A_baseline	A	RNA:chrV:15796386:15797534:nhr-223	nhr-223	12	-0.358098991397926	baseline
1823	NHR	A_baseline	A	RNA:chrV:2288271:2290468:nhr-225	nhr-225	12	0.344073140649941	baseline
1824	NHR	A_baseline	A	RNA:chrV:2294821:2296974:nhr-226	nhr-226	12	0.0820772147846354	baseline
1825	NHR	A_Up	A	RNA:chrV:2285431:2287515:nhr-227	nhr-227	12	2.6947267071077	Up
1826	NHR	A_baseline	A	RNA:chrV:2281768:2284956:nhr-228	nhr-228	12	0.248891334704302	baseline
1827	NHR	A_baseline	A	RNA:chrIV:17028930:17030594:nhr-229	nhr-229	12	-1.33446278454345	baseline
1828	NHR	A_baseline	A	RNA:chrI:7214744:7221827:nhr-23	nhr-23	12	-0.197431577605613	baseline
1829	NHR	A_baseline	A	RNA:chrV:18846790:18852729:nhr-230	nhr-230	12	0.0905472718886626	baseline
1830	NHR	A_baseline	A	RNA:chrV:18790957:18794781:nhr-231	nhr-231	12	0.615178654035572	baseline
1831	NHR	A_baseline	A	RNA:chrV:10256169:10258783:nhr-232	nhr-232	12	-0.00621271471205297	baseline
1832	NHR	A_baseline	A	RNA:chrII:12636677:12638490:nhr-234	nhr-234	12	0.696111550166285	baseline
1833	NHR	A_baseline	A	RNA:chrII:12640669:12642917:nhr-235	nhr-235	12	-0.280252242979236	baseline
1834	NHR	A_baseline	A	RNA:chrIV:2327125:2329640:nhr-236	nhr-236	12	-0.195373006146754	baseline
1835	NHR	A_baseline	A	RNA:chrV:1625186:1626818:nhr-237	nhr-237	12	-1.04515050763861	baseline
1836	NHR	A_baseline	A	RNA:chrV:1628102:1629432:nhr-238	nhr-238	12	-0.992372935711337	baseline
1837	NHR	A_baseline	A	RNA:chrIII:2562211:2566589:nhr-239	nhr-239	12	-0.73275866087273	baseline
1838	NHR	A_baseline	A	RNA:chrV:18699450:18700992:nhr-241	nhr-241	12	-0.358098991397926	baseline
1839	NHR	A_baseline	A	RNA:chrIV:2578931:2581583:nhr-242	nhr-242	12	-0.358098991397926	baseline
1840	NHR	A_baseline	A	RNA:chrV:18895283:18900537:nhr-243	nhr-243	12	0.139535153764039	baseline
1841	NHR	A_baseline	A	RNA:chrI:11431393:11432153:nhr-244	nhr-244	12	-1.99451571254471	baseline
1842	NHR	A_Down	A	RNA:chrI:11477743:11482071:nhr-245	nhr-245	12	-3.4846954148938	Down
1843	NHR	A_baseline	A	RNA:chrV:15316496:15318425:nhr-246	nhr-246	12	-0.653331814865796	baseline
1844	NHR	A_baseline	A	RNA:chrV:15323852:15325351:nhr-247	nhr-247	12	-0.49180479494851	baseline
1845	NHR	A_baseline	A	RNA:chrV:17103409:17104627:nhr-248	nhr-248	12	-0.358098991397926	baseline
1846	NHR	A_baseline	A	RNA:chrIV:6971897:6972527:nhr-249	nhr-249	12	-0.727090993266639	baseline
1847	NHR	A_baseline	A	RNA:chrX:13008492:13013962:nhr-25	nhr-25	12	0.00306481145438482	baseline
1848	NHR	A_baseline	A	RNA:chrV:600530:602482:nhr-251	nhr-251	12	-0.52851869539958	baseline
1849	NHR	A_baseline	A	RNA:chrV:404618:405997:nhr-252	nhr-252	12	-0.358098991397926	baseline
1850	NHR	A_baseline	A	RNA:chrV:396592:398933:nhr-253	nhr-253	12	0.468750183889945	baseline
1851	NHR	A_baseline	A	RNA:chrV:392627:395117:nhr-254	nhr-254	12	-0.280252242979236	baseline
1852	NHR	A_baseline	A	RNA:chrX:15742609:15744298:nhr-255	nhr-255	12	-0.243538342528166	baseline
1853	NHR	A_baseline	A	RNA:chrV:1743770:1747981:nhr-256	nhr-256	12	-0.0571009104084577	baseline
1854	NHR	A_baseline	A	RNA:chrII:3852953:3854615:nhr-257	nhr-257	12	-0.243538342528166	baseline
1855	NHR	A_baseline	A	RNA:chrIV:8045044:8047490:nhr-258	nhr-258	12	0.795841919433214	baseline
1856	NHR	A_Up	A	RNA:chrI:11436781:11437407:nhr-259	nhr-259	12	3.02627521768394	Up
1857	NHR	A_baseline	A	RNA:chrX:12695588:12698000:nhr-26	nhr-26	12	-0.651804547192959	baseline
1858	NHR	A_baseline	A	RNA:chrV:1509950:1511637:nhr-260	nhr-260	12	0.15958641400547	baseline
1859	NHR	A_baseline	A	RNA:chrII:3863083:3864752:nhr-261	nhr-261	12	0.848115690328521	baseline
1860	NHR	A_baseline	A	RNA:chrV:16904911:16906787:nhr-262	nhr-262	12	1.86119338392511	baseline
1861	NHR	A_baseline	A	RNA:chrV:7340405:7342042:nhr-263	nhr-263	12	0.265000526074685	baseline
1862	NHR	A_baseline	A	RNA:chrIV:9292295:9293925:nhr-264	nhr-264	12	2.01319752408735	baseline
1863	NHR	A_baseline	A	RNA:chrI:12251905:12253554:nhr-265	nhr-265	12	-0.358098991397926	baseline
1864	NHR	A_baseline	A	RNA:chrIV:9284892:9286446:nhr-267	nhr-267	12	0.696111550166285	baseline
1865	NHR	A_Down	A	RNA:chrV:15690251:15691606:nhr-268	nhr-268	12	-2.82608405695296	Down
1866	NHR	A_Down	A	RNA:chrV:15368469:15369807:nhr-269	nhr-269	12	-2.4628307178512	Down
1867	NHR	A_baseline	A	RNA:chrX:12705623:12808249:nhr-27	nhr-27	12	0.516361840330301	baseline
1868	NHR	A_baseline	A	RNA:chrV:802549:804741:nhr-270	nhr-270	12	-0.25114569150359	baseline
1869	NHR	A_baseline	A	RNA:chrV:16578458:16580524:nhr-271	nhr-271	12	-0.358098991397926	baseline
1870	NHR	A_baseline	A	RNA:chrX:12703329:12704821:nhr-272	nhr-272	12	0.439849485663728	baseline
1871	NHR	A_baseline	A	RNA:chrII:4435299:4436998:nhr-273	nhr-273	12	-0.153459106008041	baseline
1872	NHR	A_baseline	A	RNA:chrIV:1637858:1645298:nhr-274	nhr-274	12	-0.159901018163254	baseline
1873	NHR	A_baseline	A	RNA:chrV:2264908:2267058:nhr-275	nhr-275	12	-0.155707038820905	baseline
1874	NHR	A_Up	A	RNA:chrI:14041626:14043478:nhr-276	nhr-276	12	2.54272256694547	Up
1875	NHR	A_baseline	A	RNA:chrIV:2742994:2747478:nhr-277	nhr-277	12	1.0985342853471	baseline
1876	NHR	A_baseline	A	RNA:chrX:16354975:16359660:nhr-28	nhr-28	12	-0.0789456630524739	baseline
1877	NHR	A_baseline	A	RNA:chrIII:130179:130750:nhr-280	nhr-280	12	1.46448776214362	baseline
1878	NHR	A_baseline	A	RNA:chrX:14111249:14113447:nhr-281	nhr-281	12	-0.361427315139167	baseline
1879	NHR	A_baseline	A	RNA:chrV:15812281:15813104:nhr-282	nhr-282	12	2.04991142453842	baseline
1880	NHR	A_baseline	A	RNA:chrV:15774945:15776676:nhr-283	nhr-283	12	0.224994995748791	baseline
1881	NHR	A_baseline	A	RNA:chrV:15777717:15779247:nhr-285	nhr-285	12	-0.206824442077095	baseline
1882	NHR	A_baseline	A	RNA:chrV:7089470:7091610:nhr-286	nhr-286	12	-0.0280143566019034	baseline
1883	NHR	A_baseline	A	RNA:chrV:18380619:18382690:nhr-288	nhr-288	12	-0.358098991397926	baseline
1884	NHR	A_baseline	A	RNA:chrV:2574180:2575410:nhr-290	nhr-290	12	-0.997178159242627	baseline
1885	NHR	A_Down	A	RNA:chrV:15318960:15320553:nhr-291	nhr-291	12	-2.90024144869651	Down
1886	NHR	A_baseline	A	RNA:chrX:14558503:14561429:nhr-3	nhr-3	12	0.639248788477368	baseline
1887	NHR	A_baseline	A	RNA:chrV:9045170:9046967:nhr-30	nhr-30	12	0.894827475604155	baseline
1888	NHR	A_baseline	A	RNA:chrIV:8022655:8029513:nhr-31	nhr-31	12	1.17246044223412	baseline
1889	NHR	A_baseline	A	RNA:chrX:13251963:13256289:nhr-32	nhr-32	12	0.0638704728832584	baseline
1890	NHR	A_baseline	A	RNA:chrIV:9664366:9675672:nhr-34	nhr-34	12	0.0731391332514495	baseline
1891	NHR	A_baseline	A	RNA:chrX:4532690:4537546:nhr-35	nhr-35	12	-0.0814764743644982	baseline
1892	NHR	A_baseline	A	RNA:chrV:9258137:9261589:nhr-36	nhr-36	12	0.271983807030794	baseline
1893	NHR	A_baseline	A	RNA:chrV:6622267:6624694:nhr-37	nhr-37	12	0.31941961097263	baseline
1894	NHR	A_baseline	A	RNA:chrIV:9710186:9712420:nhr-38	nhr-38	12	1.86119338392511	baseline
1895	NHR	A_baseline	A	RNA:chrV:9303325:9304622:nhr-39	nhr-39	12	1.56635877379994	baseline
1896	NHR	A_baseline	A	RNA:chrIV:9879328:9882152:nhr-4	nhr-4	12	-0.070559120663248	baseline
1897	NHR	A_baseline	A	RNA:chrX:2594002:2606732:nhr-40	nhr-40	12	0.0984505675146881	baseline
1898	NHR	A_baseline	A	RNA:chrIV:1386214:1399542:nhr-41	nhr-41	12	0.248061548980156	baseline
1899	NHR	A_baseline	A	RNA:chrV:6998818:7000651:nhr-42	nhr-42	12	0.152059549561202	baseline
1900	NHR	A_baseline	A	RNA:chrIV:11899659:11902976:nhr-43	nhr-43	12	0.100633632910081	baseline
1901	NHR	A_baseline	A	RNA:chrV:8961877:8964105:nhr-44	nhr-44	12	-0.073965382370371	baseline
1902	NHR	A_baseline	A	RNA:chrX:4656432:4660318:nhr-45	nhr-45	12	0.455379697046301	baseline
1903	NHR	A_baseline	A	RNA:chrIV:5747362:5757862:nhr-46	nhr-46	12	-0.176174930063874	baseline
1904	NHR	A_baseline	A	RNA:chrV:5505252:5509956:nhr-47	nhr-47	12	-0.436764221127531	baseline
1905	NHR	A_baseline	A	RNA:chrX:15708212:15716865:nhr-48	nhr-48	12	0.382686445106035	baseline
1906	NHR	A_baseline	A	RNA:chrI:9869662:9874590:nhr-49	nhr-49	12	0.148531387965416	baseline
1907	NHR	A_baseline	A	RNA:chrIV:15400276:15407406:nhr-5	nhr-5	12	0.600533674105744	baseline
1908	NHR	A_baseline	A	RNA:chrV:15997725:16000653:nhr-50	nhr-50	12	0.586389208317952	baseline
1909	NHR	A_baseline	A	RNA:chrV:15674025:15675620:nhr-51	nhr-51	12	-0.0416814786711562	baseline
1910	NHR	A_baseline	A	RNA:chrV:15677581:15680074:nhr-52	nhr-52	12	0.291100990760249	baseline
1911	NHR	A_baseline	A	RNA:chrV:15700605:15702363:nhr-53	nhr-53	12	-0.0305731560295083	baseline
1912	NHR	A_baseline	A	RNA:chrV:16503946:16505917:nhr-54	nhr-54	12	0.66338739590715	baseline
1913	NHR	A_baseline	A	RNA:chrV:478161:480713:nhr-55	nhr-55	12	-0.371813330334898	baseline
1914	NHR	A_baseline	A	RNA:chrV:2219003:2221305:nhr-56	nhr-56	12	0.0658340628937706	baseline
1915	NHR	A_baseline	A	RNA:chrV:4131888:4134981:nhr-57	nhr-57	12	0.656603537645229	baseline
1916	NHR	A_baseline	A	RNA:chrV:532258:534069:nhr-58	nhr-58	12	0.45665525726578	baseline
1917	NHR	A_baseline	A	RNA:chrV:2276017:2278246:nhr-59	nhr-59	12	0.132143223666231	baseline
1918	NHR	A_baseline	A	RNA:chrIII:3563683:3578771:nhr-6	nhr-6	12	0.928457628234195	baseline
1919	NHR	A_baseline	A	RNA:chrV:15770301:15773241:nhr-60	nhr-60	12	-0.31457086072835	baseline
1920	NHR	A_baseline	A	RNA:chrII:14816135:14818541:nhr-61	nhr-61	12	-0.188138889911818	baseline
1921	NHR	A_baseline	A	RNA:chrI:9839597:9844809:nhr-62	nhr-62	12	0.137768910533765	baseline
1922	NHR	A_baseline	A	RNA:chrV:16002587:16004735:nhr-63	nhr-63	12	0.626063658219318	baseline
1923	NHR	A_baseline	A	RNA:chrI:3101850:3109609:nhr-64	nhr-64	12	-0.361983300576644	baseline
1924	NHR	A_baseline	A	RNA:chrV:18839309:18845441:nhr-65	nhr-65	12	0.184401844935409	baseline
1925	NHR	A_baseline	A	RNA:chrIV:8226330:8236602:nhr-66	nhr-66	12	0.0604226014493087	baseline
1926	NHR	A_baseline	A	RNA:chrIV:11169833:11174786:nhr-67	nhr-67	12	-0.330875992585461	baseline
1927	NHR	A_baseline	A	RNA:chrV:11573439:11577931:nhr-68	nhr-68	12	0.305411978048287	baseline
1928	NHR	A_baseline	A	RNA:chrI:9879182:9881504:nhr-69	nhr-69	12	-0.292607500770452	baseline
1929	NHR	A_baseline	A	RNA:chrIV:11266294:11271352:nhr-7	nhr-7	12	0.726781129741563	baseline
1930	NHR	A_baseline	A	RNA:chrV:18616586:18620242:nhr-70	nhr-70	12	0.327100015978529	baseline
1931	NHR	A_baseline	A	RNA:chrX:13747314:13751797:nhr-71	nhr-71	12	-0.128220804900161	baseline
1932	NHR	A_baseline	A	RNA:chrII:3849052:3850725:nhr-72	nhr-72	12	2.04991142453842	baseline
1933	NHR	A_baseline	A	RNA:chrI:11433670:11436018:nhr-73	nhr-73	12	-1.33446278454345	baseline
1934	NHR	A_Down	A	RNA:chrI:11428979:11432156:nhr-74	nhr-74	12	-2.82608405695296	Down
1935	NHR	A_baseline	A	RNA:chrIV:627536:633966:nhr-76	nhr-76	12	-0.0755706808841833	baseline
1936	NHR	A_baseline	A	RNA:chrI:12384276:12385731:nhr-77	nhr-77	12	-1.33446278454345	baseline
1937	NHR	A_baseline	A	RNA:chrIV:4274340:4277875:nhr-78	nhr-78	12	-0.269071942208677	baseline
1938	NHR	A_baseline	A	RNA:chrV:19207680:19211895:nhr-79	nhr-79	12	-0.64238913437317	baseline
1939	NHR	A_baseline	A	RNA:chrIV:7710974:7714198:nhr-8	nhr-8	12	0.604375233637425	baseline
1940	NHR	A_baseline	A	RNA:chrIII:12164:14869:nhr-80	nhr-80	12	0.0289082643766965	baseline
1941	NHR	A_Up	A	RNA:chrI:12328099:12329508:nhr-81	nhr-81	12	2.55494033029598	Up
1942	NHR	A_baseline	A	RNA:chrI:12245455:12246751:nhr-82	nhr-82	12	-1.33446278454345	baseline
1943	NHR	A_baseline	A	RNA:chrV:15876731:15879619:nhr-84	nhr-84	12	0.0164515977325002	baseline
1944	NHR	A_baseline	A	RNA:chrI:13055200:13062122:nhr-85	nhr-85	12	0.418620320200749	baseline
1945	NHR	A_baseline	A	RNA:chrV:2060992:2066844:nhr-86	nhr-86	12	-0.319994106441504	baseline
1946	NHR	A_baseline	A	RNA:chrIV:1624028:1626705:nhr-87	nhr-87	12	0.0499117897962316	baseline
1947	NHR	A_baseline	A	RNA:chrII:2976638:2987023:nhr-88	nhr-88	12	0.903594022854008	baseline
1948	NHR	A_baseline	A	RNA:chrI:12439935:12441253:nhr-89	nhr-89	12	-0.358098991397926	baseline
1949	NHR	A_baseline	A	RNA:chrIII:7095552:7097079:nhr-9	nhr-9	12	0.696111550166285	baseline
1950	NHR	A_baseline	A	RNA:chrV:610444:612513:nhr-90	nhr-90	12	-0.0706156162374392	baseline
1951	NHR	A_baseline	A	RNA:chrX:15309374:15314894:nhr-91	nhr-91	12	-0.273301477178164	baseline
1952	NHR	A_baseline	A	RNA:chrIV:1620093:1623761:nhr-92	nhr-92	12	-0.496200581435975	baseline
1953	NHR	A_baseline	A	RNA:chrV:3536141:3538407:nhr-93	nhr-93	12	-0.193697309828456	baseline
1954	NHR	A_baseline	A	RNA:chrV:7684051:7686335:nhr-94	nhr-94	12	0.317719849514667	baseline
1955	NHR	A_baseline	A	RNA:chrV:19076653:19082641:nhr-95	nhr-95	12	0.277700310520061	baseline
1956	NHR	A_baseline	A	RNA:chrV:2233476:2235180:nhr-96	nhr-96	12	0.285969529292918	baseline
1957	NHR	A_baseline	A	RNA:chrIV:9757647:9764494:nhr-97	nhr-97	12	0.431373327967619	baseline
1958	NHR	A_baseline	A	RNA:chrV:453748:456795:nhr-98	nhr-98	12	-0.662219024283039	baseline
1959	NHR	A_baseline	A	RNA:chrV:474777:477153:nhr-99	nhr-99	12	0.948174089934563	baseline
1960	NHR	A_baseline	A	RNA:chrX:17518444:17528194:nhr-1	nhr-1	16	0.688267287215242	baseline
1961	NHR	A_baseline	A	RNA:chrIII:7112295:7115438:nhr-10	nhr-10	16	-0.189368119194889	baseline
1962	NHR	A_baseline	A	RNA:chrIV:9728675:9731314:nhr-100	nhr-100	16	-0.232018144193679	baseline
1963	NHR	A_baseline	A	RNA:chrV:11570475:11572363:nhr-101	nhr-101	16	-0.0757878930891115	baseline
1964	NHR	A_baseline	A	RNA:chrV:15874092:15876408:nhr-102	nhr-102	16	-0.178970168154877	baseline
1965	NHR	A_baseline	A	RNA:chrV:2225429:2227070:nhr-103	nhr-103	16	0.062079291626295	baseline
1966	NHR	A_baseline	A	RNA:chrIV:4784232:4788692:nhr-104	nhr-104	16	0.224343100458519	baseline
1967	NHR	A_baseline	A	RNA:chrIV:7049953:7053450:nhr-105	nhr-105	16	0.0342436036016048	baseline
1968	NHR	A_baseline	A	RNA:chrV:489619:491430:nhr-106	nhr-106	16	1.81362709621317	baseline
1969	NHR	A_baseline	A	RNA:chrV:6995174:6997091:nhr-107	nhr-107	16	0.0703736573082553	baseline
1970	NHR	A_baseline	A	RNA:chrV:15923041:15924472:nhr-108	nhr-108	16	-0.00619320283344098	baseline
1971	NHR	A_baseline	A	RNA:chrII:4433331:4435169:nhr-109	nhr-109	16	-0.131863935433089	baseline
1972	NHR	A_baseline	A	RNA:chrIV:9070002:9073622:nhr-11	nhr-11	16	-0.263543317753691	baseline
1973	NHR	A_baseline	A	RNA:chrV:1622263:1624440:nhr-110	nhr-110	16	-0.571842169725301	baseline
1974	NHR	A_baseline	A	RNA:chrV:16123054:16124781:nhr-111	nhr-111	16	-0.585046676084842	baseline
1975	NHR	A_Down	A	RNA:chrV:16722010:16723844:nhr-112	nhr-112	16	-2.46571640517472	Down
1976	NHR	A_baseline	A	RNA:chrI:11473217:11482897:nhr-113	nhr-113	16	-1.89904007153208	baseline
1977	NHR	A_baseline	A	RNA:chrV:4187201:4190008:nhr-114	nhr-114	16	1.05894640593245	baseline
1978	NHR	A_baseline	A	RNA:chrV:2288486:2294797:nhr-115	nhr-115	16	0.829026792561009	baseline
1979	NHR	A_baseline	A	RNA:chrV:16912233:16915352:nhr-116	nhr-116	16	0.473283335056899	baseline
1980	NHR	A_baseline	A	RNA:chrV:1619414:1621520:nhr-117	nhr-117	16	0.267727192170194	baseline
1981	NHR	A_baseline	A	RNA:chrV:4407818:4410280:nhr-118	nhr-118	16	-0.240666115658392	baseline
1982	NHR	A_baseline	A	RNA:chrII:2794009:2800600:nhr-119	nhr-119	16	0.119554746187393	baseline
1983	NHR	A_baseline	A	RNA:chrV:10082138:10084043:nhr-12	nhr-12	16	-0.621821407429341	baseline
1984	NHR	A_baseline	A	RNA:chrX:6636560:6640620:nhr-120	nhr-120	16	0.341040798258189	baseline
1985	NHR	A_baseline	A	RNA:chrIII:2449337:2454805:nhr-121	nhr-121	16	-0.016226766510352	baseline
1986	NHR	A_baseline	A	RNA:chrIV:1613895:1616774:nhr-122	nhr-122	16	-0.0555782388245823	baseline
1987	NHR	A_baseline	A	RNA:chrV:451450:453761:nhr-123	nhr-123	16	0.492018913542365	baseline
1988	NHR	A_baseline	A	RNA:chrV:3880798:3886204:nhr-124	nhr-124	16	-0.0268119828676794	baseline
1989	NHR	A_baseline	A	RNA:chrV:4322120:4325515:nhr-125	nhr-125	16	0.0831077277328795	baseline
1990	NHR	A_baseline	A	RNA:chrV:2229080:2230984:nhr-126	nhr-126	16	0.580527249203118	baseline
1991	NHR	A_baseline	A	RNA:chrV:16261646:16263953:nhr-127	nhr-127	16	-0.172033642966717	baseline
1992	NHR	A_baseline	A	RNA:chrV:2222064:2225321:nhr-128	nhr-128	16	0.18061791821393	baseline
1993	NHR	A_baseline	A	RNA:chrV:13329191:13331019:nhr-129	nhr-129	16	-0.0896523285219976	baseline
1994	NHR	A_baseline	A	RNA:chrV:2192496:2196827:nhr-13	nhr-13	16	-0.270869978969651	baseline
1995	NHR	A_baseline	A	RNA:chrV:480810:483339:nhr-130	nhr-130	16	0.189839241036152	baseline
1996	NHR	A_baseline	A	RNA:chrV:494498:497297:nhr-131	nhr-131	16	-0.197892271118033	baseline
1997	NHR	A_baseline	A	RNA:chrV:534436:536244:nhr-132	nhr-132	16	0.73958691374933	baseline
1998	NHR	A_baseline	A	RNA:chrV:2210513:2212114:nhr-133	nhr-133	16	0.0881385120374619	baseline
1999	NHR	A_baseline	A	RNA:chrV:2231222:2233385:nhr-134	nhr-134	16	0.500797753655862	baseline
[truncated: 14,984 more rows]
