# Supplementary material for: Fluctuations in chromatin state at regulatory loci occur spontaneously under relaxed selection and are associated with epigenetically inherited variation in C. elegans gene expression
Source: PLoS Genet. 2023 Mar 2;19(3):e1010647. doi: 10.1371/journal.pgen.1010647 (PMC10013927; doi:10.1371/journal.pgen.1010647)
Supplement: S56 Table — File name: S56_Table.csv. (CSV) [file pgen.1010647.s065.csv]

	Association_tested	Odds Ratio	p-value
1	Out of all genes, likelihood of genes having both RNA epression changes and chromatin epimutations	0.591357910330954	3.31390422878427e-40
2	Out of genes with RNAseq changes, likelihood of genes having both inherited RNA expression changes and chromatin epimutations	1.08324517844551	0.339556952051616
3	Out of genes with RNAseq changes, likelihood of genes having both inherited RNA expression changes and simultaneous chromatin epimutations	3.57052346196618	3.43386445428711e-28
4	Out of genes with RNAseq changes and chromatin state changes, likelihood of genes having both inherited RNA expression changes and simultaneous chromatin epimutations	7.65644961895259	1.89000072816794e-40
