# Supplementary material for: Fluctuations in chromatin state at regulatory loci occur spontaneously under relaxed selection and are associated with epigenetically inherited variation in C. elegans gene expression
Source: PLoS Genet. 2023 Mar 2;19(3):e1010647. doi: 10.1371/journal.pgen.1010647 (PMC10013927; doi:10.1371/journal.pgen.1010647)
Supplement: S57 Table — File name: S57_Table.csv. (CSV) [file pgen.1010647.s066.csv]

	Association_tested	Odds Ratio	p-value
1	Out of all genes, likelihood of genes having both RNA epression changes and small RNA epimutations	2.064620232	4.42E-28
2	Out of genes with RNAseq changes, likelihood of genes having both inherited RNA expression changes and small RNA epimutations	1.069963853	0.604136505
3	Out of genes with RNAseq changes, likelihood of genes having both inherited RNA expression changes and simultaneous small RNA epimutations	2.285569038	6.19E-07
4	Out of genes with RNAseq changes and small RNA changes, likelihood of genes having both inherited RNA expression changes and simultaneous small RNA epimutations	3.546825216	3.56E-09
